# Supplementary material for: Crosstalk Between Polygonatum kingianum, the miRNA, and Gut Microbiota in the Regulation of Lipid Metabolism
Source: Front Pharmacol. 2021 Oct 27;12:740528. doi: 10.3389/fphar.2021.740528 (PMC8578870; doi:10.3389/fphar.2021.740528)
Supplement: Supplementary file 1 [file DataSheet3.ZIP]

Archive with 67 entries (33 files):
- 3 Differential miRNA target gene enrichment analysis/
- 3 Differential miRNA target gene enrichment analysis/MODvsPSF_H/
- 3 Differential miRNA target gene enrichment analysis/MODvsPSF_H/GOenrichment/
- 3 Differential miRNA target gene enrichment analysis/MODvsPSF_H/GOenrichment/MODvsPSF_H.DEG_GO_enrichment_result.xls
- 3 Differential miRNA target gene enrichment analysis/MODvsPSF_H/KEGGenrichment/
- 3 Differential miRNA target gene enrichment analysis/MODvsPSF_H/KEGGenrichment/MODvsPSF_H.DEG_KEGG_pathway_enrichment_result.xls
- 3 Differential miRNA target gene enrichment analysis/MODvsPSF_H/KEGGenrichment/MODvsPSF_H.DEG_enriched_KEGG_pathway_top20.xls
- 3 Differential miRNA target gene enrichment analysis/MODvsPSF_L/
- 3 Differential miRNA target gene enrichment analysis/MODvsPSF_L/GOenrichment/
- 3 Differential miRNA target gene enrichment analysis/MODvsPSF_L/GOenrichment/MODvsPSF_L.DEG_GO_enrichment_result.xls
- 3 Differential miRNA target gene enrichment analysis/MODvsPSF_L/KEGGenrichment/
- 3 Differential miRNA target gene enrichment analysis/MODvsPSF_L/KEGGenrichment/MODvsPSF_L.DEG_KEGG_pathway_enrichment_result.xls
- 3 Differential miRNA target gene enrichment analysis/MODvsPSF_L/KEGGenrichment/MODvsPSF_L.DEG_enriched_KEGG_pathway_top20.xls
- 3 Differential miRNA target gene enrichment analysis/MODvsPSF_M/
- 3 Differential miRNA target gene enrichment analysis/MODvsPSF_M/GOenrichment/
- 3 Differential miRNA target gene enrichment analysis/MODvsPSF_M/GOenrichment/MODvsPSF_M.DEG_GO_enrichment_result.xls
- 3 Differential miRNA target gene enrichment analysis/MODvsPSF_M/KEGGenrichment/
- 3 Differential miRNA target gene enrichment analysis/MODvsPSF_M/KEGGenrichment/MODvsPSF_M.DEG_KEGG_pathway_enrichment_result.xls
- 3 Differential miRNA target gene enrichment analysis/MODvsPSF_M/KEGGenrichment/MODvsPSF_M.DEG_enriched_KEGG_pathway_top20.xls
- 3 Differential miRNA target gene enrichment analysis/MODvsPS_H/
- 3 Differential miRNA target gene enrichment analysis/MODvsPS_H/GOenrichment/
- 3 Differential miRNA target gene enrichment analysis/MODvsPS_H/GOenrichment/MODvsPS_H.DEG_GO_enrichment_result.xls
- 3 Differential miRNA target gene enrichment analysis/MODvsPS_H/KEGGenrichment/
- 3 Differential miRNA target gene enrichment analysis/MODvsPS_H/KEGGenrichment/MODvsPS_H.DEG_KEGG_pathway_enrichment_result.xls
- 3 Differential miRNA target gene enrichment analysis/MODvsPS_H/KEGGenrichment/MODvsPS_H.DEG_enriched_KEGG_pathway_top20.xls
- 3 Differential miRNA target gene enrichment analysis/MODvsPS_L/
- 3 Differential miRNA target gene enrichment analysis/MODvsPS_L/GOenrichment/
- 3 Differential miRNA target gene enrichment analysis/MODvsPS_L/GOenrichment/MODvsPS_L.DEG_GO_enrichment_result.xls
- 3 Differential miRNA target gene enrichment analysis/MODvsPS_L/KEGGenrichment/
- 3 Differential miRNA target gene enrichment analysis/MODvsPS_L/KEGGenrichment/MODvsPS_L.DEG_KEGG_pathway_enrichment_result.xls
- 3 Differential miRNA target gene enrichment analysis/MODvsPS_L/KEGGenrichment/MODvsPS_L.DEG_enriched_KEGG_pathway_top20.xls
- 3 Differential miRNA target gene enrichment analysis/MODvsPS_M/
- 3 Differential miRNA target gene enrichment analysis/MODvsPS_M/GOenrichment/
- 3 Differential miRNA target gene enrichment analysis/MODvsPS_M/GOenrichment/MODvsPS_M.DEG_GO_enrichment_result.xls
- 3 Differential miRNA target gene enrichment analysis/MODvsPS_M/KEGGenrichment/
- 3 Differential miRNA target gene enrichment analysis/MODvsPS_M/KEGGenrichment/MODvsPS_M.DEG_KEGG_pathway_enrichment_result.xls
- 3 Differential miRNA target gene enrichment analysis/MODvsPS_M/KEGGenrichment/MODvsPS_M.DEG_enriched_KEGG_pathway_top20.xls
- 3 Differential miRNA target gene enrichment analysis/MODvsPWE_H/
- 3 Differential miRNA target gene enrichment analysis/MODvsPWE_H/GOenrichment/
- 3 Differential miRNA target gene enrichment analysis/MODvsPWE_H/GOenrichment/MODvsPWE_H.DEG_GO_enrichment_result.xls
- 3 Differential miRNA target gene enrichment analysis/MODvsPWE_H/KEGGenrichment/
- 3 Differential miRNA target gene enrichment analysis/MODvsPWE_H/KEGGenrichment/MODvsPWE_H.DEG_KEGG_pathway_enrichment_result.xls
- 3 Differential miRNA target gene enrichment analysis/MODvsPWE_H/KEGGenrichment/MODvsPWE_H.DEG_enriched_KEGG_pathway_top20.xls
- 3 Differential miRNA target gene enrichment analysis/MODvsPWE_L/
- 3 Differential miRNA target gene enrichment analysis/MODvsPWE_L/GOenrichment/
- 3 Differential miRNA target gene enrichment analysis/MODvsPWE_L/GOenrichment/MODvsPWE_L.DEG_GO_enrichment_result.xls
- 3 Differential miRNA target gene enrichment analysis/MODvsPWE_L/KEGGenrichment/
- 3 Differential miRNA target gene enrichment analysis/MODvsPWE_L/KEGGenrichment/MODvsPWE_L.DEG_KEGG_pathway_enrichment_result.xls
- 3 Differential miRNA target gene enrichment analysis/MODvsPWE_L/KEGGenrichment/MODvsPWE_L.DEG_enriched_KEGG_pathway_top20.xls
- 3 Differential miRNA target gene enrichment analysis/MODvsPWE_M/
- 3 Differential miRNA target gene enrichment analysis/MODvsPWE_M/GOenrichment/
- 3 Differential miRNA target gene enrichment analysis/MODvsPWE_M/GOenrichment/MODvsPWE_M.DEG_GO_enrichment_result.xls
- 3 Differential miRNA target gene enrichment analysis/MODvsPWE_M/KEGGenrichment/
- 3 Differential miRNA target gene enrichment analysis/MODvsPWE_M/KEGGenrichment/MODvsPWE_M.DEG_KEGG_pathway_enrichment_result.xls
- 3 Differential miRNA target gene enrichment analysis/MODvsPWE_M/KEGGenrichment/MODvsPWE_M.DEG_enriched_KEGG_pathway_top20.xls
- 3 Differential miRNA target gene enrichment analysis/MODvsSIM/
- 3 Differential miRNA target gene enrichment analysis/MODvsSIM/GOenrichment/
- 3 Differential miRNA target gene enrichment analysis/MODvsSIM/GOenrichment/MODvsSIM.DEG_GO_enrichment_result.xls
- 3 Differential miRNA target gene enrichment analysis/MODvsSIM/KEGGenrichment/
- 3 Differential miRNA target gene enrichment analysis/MODvsSIM/KEGGenrichment/MODvsSIM.DEG_KEGG_pathway_enrichment_result.xls
- 3 Differential miRNA target gene enrichment analysis/MODvsSIM/KEGGenrichment/MODvsSIM.DEG_enriched_KEGG_pathway_top20.xls
- 3 Differential miRNA target gene enrichment analysis/MODvscon/
- 3 Differential miRNA target gene enrichment analysis/MODvscon/GOenrichment/
- 3 Differential miRNA target gene enrichment analysis/MODvscon/GOenrichment/MODvscon.DEG_GO_enrichment_result.xls
- 3 Differential miRNA target gene enrichment analysis/MODvscon/KEGGenrichment/
- 3 Differential miRNA target gene enrichment analysis/MODvscon/KEGGenrichment/MODvscon.DEG_KEGG_pathway_enrichment_result.xls
- 3 Differential miRNA target gene enrichment analysis/MODvscon/KEGGenrichment/MODvscon.DEG_enriched_KEGG_pathway_top20.xls
