# Supplementary material for: Crosstalk Between Polygonatum kingianum, the miRNA, and Gut Microbiota in the Regulation of Lipid Metabolism
Source: Front Pharmacol. 2021 Oct 27;12:740528. doi: 10.3389/fphar.2021.740528 (PMC8578870; doi:10.3389/fphar.2021.740528)
Supplement: Supplementary file 1 [file DataSheet3.ZIP › 3 Differential miRNA target gene enrichment analysis/MODvsPSF_H/GOenrichment/MODvsPSF_H.DEG_GO_enrichment_result.xls]

GO_accession	Description	Term_type	Over_represented_pValue	Corrected_pValue	DEG_item	DEG_list	Bg_item	Bg_list	Gene_names
GO:0000126	transcription factor TFIIIB complex	cellular_component	6.7461e-05	0.59651	2	167	2	20272	ENSRNOG00000017864,ENSRNOG00000014595
GO:0001026	TFIIIB-type transcription factor activity	molecular_function	6.7461e-05	0.59651	2	167	2	20272	ENSRNOG00000014595,ENSRNOG00000017864
GO:0009056	catabolic process	biological_process	0.00016332	0.59651	31	167	1897	20272	ENSRNOG00000025584,ENSRNOG00000055226,ENSRNOG00000007136,ENSRNOG00000020083,ENSRNOG00000027096,ENSRNOG00000045775,ENSRNOG00000014287,ENSRNOG00000010252,ENSRNOG00000013383,ENSRNOG00000004479,ENSRNOG00000018517,ENSRNOG00000018310,ENSRNOG00000015187,ENSRNOG00000014876,ENSRNOG00000052802,ENSRNOG00000007842,ENSRNOG00000007483,ENSRNOG00000011831,ENSRNOG00000003967,ENSRNOG00000056954,ENSRNOG00000014806,…
GO:0044241	lipid digestion	biological_process	0.00018062	0.59651	3	167	14	20272	ENSRNOG00000015866,ENSRNOG00000053562,ENSRNOG00000011648
GO:0000995	transcription factor activity, core RNA polymerase III binding	molecular_function	0.00020128	0.59651	2	167	3	20272	ENSRNOG00000017864,ENSRNOG00000014595
GO:0021885	forebrain cell migration	biological_process	0.00024484	0.59651	5	167	68	20272	ENSRNOG00000014963,ENSRNOG00000053562,ENSRNOG00000010547,ENSRNOG00000055226,ENSRNOG00000058586
GO:0050878	regulation of body fluid levels	biological_process	0.00032395	0.59651	10	167	319	20272	ENSRNOG00000056954,ENSRNOG00000007136,ENSRNOG00000058586,ENSRNOG00000001004,ENSRNOG00000010547,ENSRNOG00000011648,ENSRNOG00000014398,ENSRNOG00000052745,ENSRNOG00000010378,ENSRNOG00000036833
GO:0006359	regulation of transcription from RNA polymerase III promoter	biological_process	0.00034287	0.59651	3	167	17	20272	ENSRNOG00000014595,ENSRNOG00000017864,ENSRNOG00000013514
GO:0009137	purine nucleoside diphosphate catabolic process	biological_process	0.00039709	0.59651	2	167	4	20272	ENSRNOG00000012962,ENSRNOG00000011831
GO:0009181	purine ribonucleoside diphosphate catabolic process	biological_process	0.00039709	0.59651	2	167	4	20272	ENSRNOG00000012962,ENSRNOG00000011831
GO:0033326	cerebrospinal fluid secretion	biological_process	0.00040038	0.59651	2	167	4	20272	ENSRNOG00000010378,ENSRNOG00000011648
GO:0001007	transcription factor activity, RNA polymerase III transcription factor binding	molecular_function	0.00040038	0.59651	2	167	4	20272	ENSRNOG00000014595,ENSRNOG00000017864
GO:0060749	mammary gland alveolus development	biological_process	0.00040625	0.59651	3	167	18	20272	ENSRNOG00000025584,ENSRNOG00000002754,ENSRNOG00000010547
GO:0061377	mammary gland lobule development	biological_process	0.00040625	0.59651	3	167	18	20272	ENSRNOG00000002754,ENSRNOG00000025584,ENSRNOG00000010547
GO:0043167	ion binding	molecular_function	0.00049638	0.68028	60	167	4929	20272	ENSRNOG00000036833,ENSRNOG00000023238,ENSRNOG00000011831,ENSRNOG00000030019,ENSRNOG00000001091,ENSRNOG00000020770,ENSRNOG00000007467,ENSRNOG00000014287,ENSRNOG00000021872,ENSRNOG00000018517,ENSRNOG00000014963,ENSRNOG00000016021,ENSRNOG00000020083,ENSRNOG00000055226,ENSRNOG00000025584,ENSRNOG00000045775,ENSRNOG00000011471,ENSRNOG00000046566,ENSRNOG00000031003,ENSRNOG00000007752,ENSRNOG00000006695,…
GO:0030947	regulation of vascular endothelial growth factor receptor signaling pathway	biological_process	0.0005646	0.72541	3	167	20	20272	ENSRNOG00000010574,ENSRNOG00000055226,ENSRNOG00000011471
GO:0030104	water homeostasis	biological_process	0.00070433	0.78317	4	167	49	20272	ENSRNOG00000052745,ENSRNOG00000011648,ENSRNOG00000007136,ENSRNOG00000056954
GO:0007173	epidermal growth factor receptor signaling pathway	biological_process	0.00072511	0.78317	5	167	86	20272	ENSRNOG00000020882,ENSRNOG00000008412,ENSRNOG00000001091,ENSRNOG00000055226,ENSRNOG00000002754
GO:0044424	intracellular part	cellular_component	0.00083118	0.78317	122	167	12407	20272	ENSRNOG00000018110,ENSRNOG00000029855,ENSRNOG00000006695,ENSRNOG00000017965,ENSRNOG00000024413,ENSRNOG00000019496,ENSRNOG00000030630,ENSRNOG00000010547,ENSRNOG00000021014,ENSRNOG00000015866,ENSRNOG00000002364,ENSRNOG00000008725,ENSRNOG00000056954,ENSRNOG00000036833,ENSRNOG00000020770,ENSRNOG00000028753,ENSRNOG00000001091,ENSRNOG00000052802,ENSRNOG00000013968,ENSRNOG00000012686,ENSRNOG00000009039,…
GO:0033017	sarcoplasmic reticulum membrane	cellular_component	0.00085653	0.78317	3	167	23	20272	ENSRNOG00000017912,ENSRNOG00000047143,ENSRNOG00000028017
GO:0009155	purine deoxyribonucleotide catabolic process	biological_process	0.00098474	0.78317	2	167	6	20272	ENSRNOG00000011831,ENSRNOG00000012962
GO:0009191	ribonucleoside diphosphate catabolic process	biological_process	0.00098474	0.78317	2	167	6	20272	ENSRNOG00000011831,ENSRNOG00000012962
GO:0030948	negative regulation of vascular endothelial growth factor receptor signaling pathway	biological_process	0.00098997	0.78317	2	167	6	20272	ENSRNOG00000055226,ENSRNOG00000010574
GO:0072236	metanephric loop of Henle development	biological_process	0.00099014	0.78317	2	167	6	20272	ENSRNOG00000011648,ENSRNOG00000015557
GO:0000990	transcription factor activity, core RNA polymerase binding	molecular_function	0.00099014	0.78317	2	167	6	20272	ENSRNOG00000014595,ENSRNOG00000017864
GO:0005622	intracellular	cellular_component	0.0010351	0.78317	126	167	12985	20272	ENSRNOG00000017965,ENSRNOG00000024413,ENSRNOG00000031003,ENSRNOG00000018110,ENSRNOG00000029855,ENSRNOG00000006695,ENSRNOG00000010547,ENSRNOG00000019496,ENSRNOG00000030630,ENSRNOG00000008725,ENSRNOG00000002364,ENSRNOG00000021014,ENSRNOG00000015866,ENSRNOG00000056954,ENSRNOG00000036833,ENSRNOG00000013968,ENSRNOG00000052802,ENSRNOG00000028753,ENSRNOG00000020770,ENSRNOG00000001091,ENSRNOG00000014963,…
GO:0042058	regulation of epidermal growth factor receptor signaling pathway	biological_process	0.0010924	0.78317	4	167	55	20272	ENSRNOG00000008412,ENSRNOG00000020882,ENSRNOG00000055226,ENSRNOG00000001091
GO:0038127	ERBB signaling pathway	biological_process	0.0011918	0.78317	5	167	96	20272	ENSRNOG00000008412,ENSRNOG00000020882,ENSRNOG00000001091,ENSRNOG00000002754,ENSRNOG00000055226
GO:1901575	organic substance catabolic process	biological_process	0.0012245	0.78317	25	167	1582	20272	ENSRNOG00000056954,ENSRNOG00000014806,ENSRNOG00000018986,ENSRNOG00000012962,ENSRNOG00000015866,ENSRNOG00000011189,ENSRNOG00000010574,ENSRNOG00000056637,ENSRNOG00000006695,ENSRNOG00000020689,ENSRNOG00000045775,ENSRNOG00000055226,ENSRNOG00000025584,ENSRNOG00000020083,ENSRNOG00000027096,ENSRNOG00000013383,ENSRNOG00000004479,ENSRNOG00000015187,ENSRNOG00000018310,ENSRNOG00000010252,ENSRNOG00000007842,…
GO:0016559	peroxisome fission	biological_process	0.0013631	0.78317	2	167	7	20272	ENSRNOG00000028100,ENSRNOG00000015187
GO:0060290	transdifferentiation	biological_process	0.0013705	0.78317	2	167	7	20272	ENSRNOG00000046458,ENSRNOG00000024413
GO:0009134	nucleoside diphosphate catabolic process	biological_process	0.0013723	0.78317	2	167	7	20272	ENSRNOG00000012962,ENSRNOG00000011831
GO:0003097	renal water transport	biological_process	0.0013727	0.78317	2	167	7	20272	ENSRNOG00000011648,ENSRNOG00000056954
GO:0043229	intracellular organelle	cellular_component	0.0013965	0.78317	108	167	10738	20272	ENSRNOG00000003098,ENSRNOG00000010776,ENSRNOG00000010204,ENSRNOG00000014806,ENSRNOG00000021202,ENSRNOG00000014399,ENSRNOG00000006002,ENSRNOG00000009330,ENSRNOG00000046458,ENSRNOG00000022609,ENSRNOG00000010609,ENSRNOG00000020539,ENSRNOG00000009881,ENSRNOG00000019908,ENSRNOG00000003163,ENSRNOG00000004479,ENSRNOG00000020353,ENSRNOG00000042086,ENSRNOG00000047143,ENSRNOG00000012157,ENSRNOG00000022393,…
GO:0005096	GTPase activator activity	molecular_function	0.0014132	0.78317	7	167	201	20272	ENSRNOG00000004192,ENSRNOG00000005303,ENSRNOG00000009402,ENSRNOG00000025584,ENSRNOG00000055226,ENSRNOG00000020726,ENSRNOG00000008082
GO:1901184	regulation of ERBB signaling pathway	biological_process	0.0014211	0.78317	4	167	59	20272	ENSRNOG00000020882,ENSRNOG00000008412,ENSRNOG00000001091,ENSRNOG00000055226
GO:0043168	anion binding	molecular_function	0.0014225	0.78317	35	167	2539	20272	ENSRNOG00000010609,ENSRNOG00000059005,ENSRNOG00000014367,ENSRNOG00000006002,ENSRNOG00000014399,ENSRNOG00000003510,ENSRNOG00000052745,ENSRNOG00000010776,ENSRNOG00000037247,ENSRNOG00000012962,ENSRNOG00000017601,ENSRNOG00000020642,ENSRNOG00000028368,ENSRNOG00000012157,ENSRNOG00000007136,ENSRNOG00000058586,ENSRNOG00000042086,ENSRNOG00000020353,ENSRNOG00000012719,ENSRNOG00000004479,ENSRNOG00000017965,…
GO:0044248	cellular catabolic process	biological_process	0.0014477	0.78317	25	167	1601	20272	ENSRNOG00000018517,ENSRNOG00000015187,ENSRNOG00000004479,ENSRNOG00000013383,ENSRNOG00000010252,ENSRNOG00000014287,ENSRNOG00000045775,ENSRNOG00000027096,ENSRNOG00000055226,ENSRNOG00000020083,ENSRNOG00000007136,ENSRNOG00000011831,ENSRNOG00000007483,ENSRNOG00000007842,ENSRNOG00000014876,ENSRNOG00000018986,ENSRNOG00000012962,ENSRNOG00000014806,ENSRNOG00000003967,ENSRNOG00000010574,ENSRNOG00000056637,…
GO:0043226	organelle	cellular_component	0.0016022	0.84455	116	167	11784	20272	ENSRNOG00000010776,ENSRNOG00000003098,ENSRNOG00000010204,ENSRNOG00000014806,ENSRNOG00000021202,ENSRNOG00000006002,ENSRNOG00000009330,ENSRNOG00000013954,ENSRNOG00000046458,ENSRNOG00000022609,ENSRNOG00000014399,ENSRNOG00000020539,ENSRNOG00000010609,ENSRNOG00000009881,ENSRNOG00000019908,ENSRNOG00000020353,ENSRNOG00000003163,ENSRNOG00000004479,ENSRNOG00000018310,ENSRNOG00000047143,ENSRNOG00000012157,…
GO:0016043	cellular component organization	biological_process	0.001685	0.86596	64	167	5602	20272	ENSRNOG00000005094,ENSRNOG00000020689,ENSRNOG00000014398,ENSRNOG00000011648,ENSRNOG00000001011,ENSRNOG00000020882,ENSRNOG00000045961,ENSRNOG00000014595,ENSRNOG00000023238,ENSRNOG00000009402,ENSRNOG00000028100,ENSRNOG00000053562,ENSRNOG00000014287,ENSRNOG00000010252,ENSRNOG00000018517,ENSRNOG00000015187,ENSRNOG00000018023,ENSRNOG00000046566,ENSRNOG00000005303,ENSRNOG00000032178,ENSRNOG00000052745,…
GO:0030030	cell projection organization	biological_process	0.0017427	0.87379	21	167	1267	20272	ENSRNOG00000010547,ENSRNOG00000011648,ENSRNOG00000009881,ENSRNOG00000017965,ENSRNOG00000024413,ENSRNOG00000020689,ENSRNOG00000020867,ENSRNOG00000056954,ENSRNOG00000053562,ENSRNOG00000011203,ENSRNOG00000028753,ENSRNOG00000002754,ENSRNOG00000008054,ENSRNOG00000027582,ENSRNOG00000018023,ENSRNOG00000055226,ENSRNOG00000047143,ENSRNOG00000022863,ENSRNOG00000018310,ENSRNOG00000004479,ENSRNOG00000014287
GO:0060992	response to fungicide	biological_process	0.0018283	0.87406	2	167	8	20272	ENSRNOG00000017601,ENSRNOG00000030630
GO:0090576	RNA polymerase III transcription factor complex	cellular_component	0.0018283	0.87406	2	167	8	20272	ENSRNOG00000017864,ENSRNOG00000014595
GO:0022029	telencephalon cell migration	biological_process	0.0020339	0.95024	4	167	65	20272	ENSRNOG00000014963,ENSRNOG00000010547,ENSRNOG00000053562,ENSRNOG00000055226
GO:0043231	intracellular membrane-bounded organelle	cellular_component	0.0021866	0.97326	96	167	9371	20272	ENSRNOG00000045961,ENSRNOG00000020358,ENSRNOG00000020882,ENSRNOG00000008412,ENSRNOG00000017165,ENSRNOG00000000989,ENSRNOG00000017912,ENSRNOG00000014595,ENSRNOG00000013965,ENSRNOG00000000476,ENSRNOG00000011398,ENSRNOG00000020689,ENSRNOG00000020637,ENSRNOG00000017990,ENSRNOG00000036677,ENSRNOG00000011648,ENSRNOG00000017731,ENSRNOG00000018517,ENSRNOG00000015187,ENSRNOG00000010252,ENSRNOG00000021872,…
GO:0043548	phosphatidylinositol 3-kinase binding	molecular_function	0.0022851	0.97326	3	167	32	20272	ENSRNOG00000030019,ENSRNOG00000055226,ENSRNOG00000058586
GO:0043227	membrane-bounded organelle	cellular_component	0.0023307	0.97326	105	167	10490	20272	ENSRNOG00000056954,ENSRNOG00000012749,ENSRNOG00000002364,ENSRNOG00000014060,ENSRNOG00000008725,ENSRNOG00000021014,ENSRNOG00000015866,ENSRNOG00000010547,ENSRNOG00000019496,ENSRNOG00000030630,ENSRNOG00000017965,ENSRNOG00000024413,ENSRNOG00000029855,ENSRNOG00000018110,ENSRNOG00000055226,ENSRNOG00000017864,ENSRNOG00000000504,ENSRNOG00000014963,ENSRNOG00000011315,ENSRNOG00000012686,ENSRNOG00000009039,…
GO:0021537	telencephalon development	biological_process	0.0023443	0.97326	8	167	281	20272	ENSRNOG00000053562,ENSRNOG00000001004,ENSRNOG00000010547,ENSRNOG00000017601,ENSRNOG00000011648,ENSRNOG00000014963,ENSRNOG00000020867,ENSRNOG00000055226
GO:0030695	GTPase regulator activity	molecular_function	0.0024187	0.97326	7	167	221	20272	ENSRNOG00000025584,ENSRNOG00000055226,ENSRNOG00000020726,ENSRNOG00000008082,ENSRNOG00000004192,ENSRNOG00000005303,ENSRNOG00000009402
GO:0030900	forebrain development	biological_process	0.0024597	0.97326	10	167	417	20272	ENSRNOG00000014963,ENSRNOG00000020867,ENSRNOG00000058586,ENSRNOG00000055226,ENSRNOG00000024413,ENSRNOG00000053562,ENSRNOG00000010547,ENSRNOG00000001004,ENSRNOG00000017601,ENSRNOG00000011648
GO:0000902	cell morphogenesis	biological_process	0.0025544	0.97326	20	167	1220	20272	ENSRNOG00000052745,ENSRNOG00000024413,ENSRNOG00000017965,ENSRNOG00000009881,ENSRNOG00000010547,ENSRNOG00000020867,ENSRNOG00000036833,ENSRNOG00000027582,ENSRNOG00000028753,ENSRNOG00000052802,ENSRNOG00000011203,ENSRNOG00000053562,ENSRNOG00000014287,ENSRNOG00000010252,ENSRNOG00000022863,ENSRNOG00000004479,ENSRNOG00000055226,ENSRNOG00000058586,ENSRNOG00000007136,ENSRNOG00000018023
GO:0071840	cellular component organization or biogenesis	biological_process	0.0026652	0.97326	65	167	5812	20272	ENSRNOG00000014399,ENSRNOG00000019908,ENSRNOG00000020539,ENSRNOG00000009881,ENSRNOG00000021202,ENSRNOG00000007483,ENSRNOG00000027582,ENSRNOG00000008054,ENSRNOG00000010813,ENSRNOG00000020353,ENSRNOG00000018310,ENSRNOG00000022863,ENSRNOG00000004479,ENSRNOG00000058586,ENSRNOG00000047143,ENSRNOG00000042086,ENSRNOG00000018110,ENSRNOG00000024413,ENSRNOG00000017965,ENSRNOG00000030630,ENSRNOG00000010547,…
GO:0021846	cell proliferation in forebrain	biological_process	0.0027222	0.97326	3	167	34	20272	ENSRNOG00000001004,ENSRNOG00000020867,ENSRNOG00000053562
GO:0007169	transmembrane receptor protein tyrosine kinase signaling pathway	biological_process	0.0027715	0.97326	11	167	496	20272	ENSRNOG00000020882,ENSRNOG00000008412,ENSRNOG00000056954,ENSRNOG00000011471,ENSRNOG00000055226,ENSRNOG00000010574,ENSRNOG00000052745,ENSRNOG00000014367,ENSRNOG00000001091,ENSRNOG00000019496,ENSRNOG00000002754
GO:0048878	chemical homeostasis	biological_process	0.0028326	0.97326	17	167	973	20272	ENSRNOG00000012686,ENSRNOG00000014287,ENSRNOG00000047143,ENSRNOG00000007136,ENSRNOG00000016303,ENSRNOG00000030019,ENSRNOG00000010378,ENSRNOG00000010776,ENSRNOG00000015557,ENSRNOG00000056954,ENSRNOG00000017965,ENSRNOG00000052745,ENSRNOG00000046458,ENSRNOG00000029855,ENSRNOG00000001004,ENSRNOG00000011648,ENSRNOG00000014398
GO:0022414	reproductive process	biological_process	0.0028848	0.97326	20	167	1233	20272	ENSRNOG00000052802,ENSRNOG00000017601,ENSRNOG00000002754,ENSRNOG00000013982,ENSRNOG00000007483,ENSRNOG00000028368,ENSRNOG00000011471,ENSRNOG00000058586,ENSRNOG00000004479,ENSRNOG00000012719,ENSRNOG00000014963,ENSRNOG00000010252,ENSRNOG00000014287,ENSRNOG00000001004,ENSRNOG00000030630,ENSRNOG00000020539,ENSRNOG00000013954,ENSRNOG00000020637,ENSRNOG00000017990,ENSRNOG00000003967
GO:0009151	purine deoxyribonucleotide metabolic process	biological_process	0.0028973	0.97326	2	167	10	20272	ENSRNOG00000011831,ENSRNOG00000012962
GO:0003091	renal water homeostasis	biological_process	0.002898	0.97326	2	167	10	20272	ENSRNOG00000056954,ENSRNOG00000011648
GO:0016358	dendrite development	biological_process	0.0029475	0.97326	7	167	229	20272	ENSRNOG00000024413,ENSRNOG00000020689,ENSRNOG00000014287,ENSRNOG00000020867,ENSRNOG00000011203,ENSRNOG00000055226,ENSRNOG00000008054
GO:0015662	ATPase activity, coupled to transmembrane movement of ions, phosphorylative mechanism	molecular_function	0.0029613	0.97326	3	167	35	20272	ENSRNOG00000017912,ENSRNOG00000010776,ENSRNOG00000030019
GO:0003824	catalytic activity	molecular_function	0.0030429	0.97326	64	167	5730	20272	ENSRNOG00000017912,ENSRNOG00000017165,ENSRNOG00000017731,ENSRNOG00000011189,ENSRNOG00000011398,ENSRNOG00000042224,ENSRNOG00000027096,ENSRNOG00000025584,ENSRNOG00000045775,ENSRNOG00000010252,ENSRNOG00000014287,ENSRNOG00000018517,ENSRNOG00000015187,ENSRNOG00000014876,ENSRNOG00000007467,ENSRNOG00000023238,ENSRNOG00000013982,ENSRNOG00000030019,ENSRNOG00000037247,ENSRNOG00000012962,ENSRNOG00000019913,…
GO:0048010	vascular endothelial growth factor receptor signaling pathway	biological_process	0.0032111	0.97326	3	167	36	20272	ENSRNOG00000011471,ENSRNOG00000055226,ENSRNOG00000010574
GO:0033500	carbohydrate homeostasis	biological_process	0.0032346	0.97326	7	167	233	20272	ENSRNOG00000016303,ENSRNOG00000014287,ENSRNOG00000012686,ENSRNOG00000046458,ENSRNOG00000001004,ENSRNOG00000056954,ENSRNOG00000047143
GO:0042593	glucose homeostasis	biological_process	0.0032346	0.97326	7	167	233	20272	ENSRNOG00000014287,ENSRNOG00000012686,ENSRNOG00000046458,ENSRNOG00000016303,ENSRNOG00000047143,ENSRNOG00000056954,ENSRNOG00000001004
GO:0044763	single-organism cellular process	biological_process	0.0034646	0.97326	123	167	12882	20272	ENSRNOG00000015557,ENSRNOG00000037247,ENSRNOG00000020587,ENSRNOG00000012962,ENSRNOG00000003967,ENSRNOG00000020867,ENSRNOG00000032178,ENSRNOG00000052745,ENSRNOG00000005303,ENSRNOG00000003510,ENSRNOG00000010574,ENSRNOG00000028017,ENSRNOG00000034258,ENSRNOG00000001004,ENSRNOG00000019913,ENSRNOG00000013383,ENSRNOG00000027422,ENSRNOG00000012719,ENSRNOG00000007136,ENSRNOG00000009440,ENSRNOG00000028368,…
GO:0000166	nucleotide binding	molecular_function	0.003469	0.97326	28	167	1992	20272	ENSRNOG00000012962,ENSRNOG00000002364,ENSRNOG00000014060,ENSRNOG00000010776,ENSRNOG00000037247,ENSRNOG00000017912,ENSRNOG00000017965,ENSRNOG00000003510,ENSRNOG00000052745,ENSRNOG00000006002,ENSRNOG00000016475,ENSRNOG00000014367,ENSRNOG00000010609,ENSRNOG00000004479,ENSRNOG00000012719,ENSRNOG00000014287,ENSRNOG00000042086,ENSRNOG00000012157,ENSRNOG00000009440,ENSRNOG00000025584,ENSRNOG00000058586,…
GO:1901265	nucleoside phosphate binding	molecular_function	0.003469	0.97326	28	167	1992	20272	ENSRNOG00000017912,ENSRNOG00000012962,ENSRNOG00000014060,ENSRNOG00000002364,ENSRNOG00000010776,ENSRNOG00000037247,ENSRNOG00000016475,ENSRNOG00000014367,ENSRNOG00000010609,ENSRNOG00000017965,ENSRNOG00000052745,ENSRNOG00000003510,ENSRNOG00000006002,ENSRNOG00000042086,ENSRNOG00000012157,ENSRNOG00000009440,ENSRNOG00000025584,ENSRNOG00000058586,ENSRNOG00000047143,ENSRNOG00000004479,ENSRNOG00000012719,…
GO:0071158	positive regulation of cell cycle arrest	biological_process	0.0034736	0.97326	3	167	37	20272	ENSRNOG00000020539,ENSRNOG00000055226,ENSRNOG00000002364
GO:0046386	deoxyribose phosphate catabolic process	biological_process	0.0035231	0.97326	2	167	11	20272	ENSRNOG00000011831,ENSRNOG00000012962
GO:0051382	kinetochore assembly	biological_process	0.0035334	0.97326	2	167	11	20272	ENSRNOG00000032178,ENSRNOG00000009039
GO:1902166	negative regulation of intrinsic apoptotic signaling pathway in response to DNA damage by p53 class mediator	biological_process	0.0035334	0.97326	2	167	11	20272	ENSRNOG00000036833,ENSRNOG00000020539
GO:0002039	p53 binding	molecular_function	0.0035958	0.97326	4	167	76	20272	ENSRNOG00000036833,ENSRNOG00000014287,ENSRNOG00000030630,ENSRNOG00000020539
GO:0031175	neuron projection development	biological_process	0.0038648	0.97326	15	167	835	20272	ENSRNOG00000053562,ENSRNOG00000010547,ENSRNOG00000011203,ENSRNOG00000008054,ENSRNOG00000002754,ENSRNOG00000027582,ENSRNOG00000024413,ENSRNOG00000017965,ENSRNOG00000020689,ENSRNOG00000020867,ENSRNOG00000047143,ENSRNOG00000055226,ENSRNOG00000004479,ENSRNOG00000022863,ENSRNOG00000014287
GO:0009264	deoxyribonucleotide catabolic process	biological_process	0.0042059	0.97326	2	167	12	20272	ENSRNOG00000011831,ENSRNOG00000012962
GO:0044712	single-organism catabolic process	biological_process	0.0042139	0.97326	16	167	927	20272	ENSRNOG00000011831,ENSRNOG00000007842,ENSRNOG00000052802,ENSRNOG00000014876,ENSRNOG00000015187,ENSRNOG00000018310,ENSRNOG00000013383,ENSRNOG00000010252,ENSRNOG00000020083,ENSRNOG00000056637,ENSRNOG00000005303,ENSRNOG00000030630,ENSRNOG00000012962,ENSRNOG00000015866,ENSRNOG00000014806,ENSRNOG00000056954
GO:0043240	Fanconi anaemia nuclear complex	cellular_component	0.0042172	0.97326	2	167	12	20272	ENSRNOG00000022393,ENSRNOG00000000504
GO:0021670	lateral ventricle development	biological_process	0.0042173	0.97326	2	167	12	20272	ENSRNOG00000020867,ENSRNOG00000011648
GO:0072070	loop of Henle development	biological_process	0.0042173	0.97326	2	167	12	20272	ENSRNOG00000011648,ENSRNOG00000015557
GO:0005388	calcium-transporting ATPase activity	molecular_function	0.0042173	0.97326	2	167	12	20272	ENSRNOG00000010776,ENSRNOG00000017912
GO:0008237	metallopeptidase activity	molecular_function	0.0042523	0.97326	6	167	184	20272	ENSRNOG00000025728,ENSRNOG00000012962,ENSRNOG00000017965,ENSRNOG00000007467,ENSRNOG00000045775,ENSRNOG00000011189
GO:0016529	sarcoplasmic reticulum	cellular_component	0.0043243	0.97326	3	167	40	20272	ENSRNOG00000028017,ENSRNOG00000047143,ENSRNOG00000017912
GO:0000790	nuclear chromatin	cellular_component	0.0043265	0.97326	8	167	311	20272	ENSRNOG00000000989,ENSRNOG00000036833,ENSRNOG00000032178,ENSRNOG00000030630,ENSRNOG00000020539,ENSRNOG00000001004,ENSRNOG00000052802,ENSRNOG00000019913
GO:0006793	phosphorus metabolic process	biological_process	0.0044755	0.97326	37	167	2922	20272	ENSRNOG00000056954,ENSRNOG00000008412,ENSRNOG00000011648,ENSRNOG00000017731,ENSRNOG00000006695,ENSRNOG00000055226,ENSRNOG00000025584,ENSRNOG00000011471,ENSRNOG00000014287,ENSRNOG00000015187,ENSRNOG00000014876,ENSRNOG00000052802,ENSRNOG00000023238,ENSRNOG00000011831,ENSRNOG00000030019,ENSRNOG00000037247,ENSRNOG00000012962,ENSRNOG00000019908,ENSRNOG00000016475,ENSRNOG00000014367,ENSRNOG00000013954,…
GO:0008047	enzyme activator activity	molecular_function	0.0044975	0.97326	9	167	382	20272	ENSRNOG00000004192,ENSRNOG00000009402,ENSRNOG00000005303,ENSRNOG00000008082,ENSRNOG00000020726,ENSRNOG00000020353,ENSRNOG00000014287,ENSRNOG00000055226,ENSRNOG00000025584
GO:0072332	intrinsic apoptotic signaling pathway by p53 class mediator	biological_process	0.0047192	0.97326	4	167	82	20272	ENSRNOG00000036833,ENSRNOG00000014287,ENSRNOG00000028017,ENSRNOG00000020539
GO:0060589	nucleoside-triphosphatase regulator activity	molecular_function	0.0048646	0.97326	7	167	251	20272	ENSRNOG00000020726,ENSRNOG00000008082,ENSRNOG00000025584,ENSRNOG00000055226,ENSRNOG00000005303,ENSRNOG00000009402,ENSRNOG00000004192
GO:0009653	anatomical structure morphogenesis	biological_process	0.0049528	0.97326	33	167	2536	20272	ENSRNOG00000009881,ENSRNOG00000001004,ENSRNOG00000046458,ENSRNOG00000013954,ENSRNOG00000052745,ENSRNOG00000020867,ENSRNOG00000037247,ENSRNOG00000003098,ENSRNOG00000002754,ENSRNOG00000011203,ENSRNOG00000027582,ENSRNOG00000058586,ENSRNOG00000007136,ENSRNOG00000020353,ENSRNOG00000022863,ENSRNOG00000004479,ENSRNOG00000011648,ENSRNOG00000010547,ENSRNOG00000020637,ENSRNOG00000017965,ENSRNOG00000024413,…
GO:0035791	platelet-derived growth factor receptor-beta signaling pathway	biological_process	0.0049568	0.97326	2	167	13	20272	ENSRNOG00000001091,ENSRNOG00000010574
GO:2000765	regulation of cytoplasmic translation	biological_process	0.0049572	0.97326	2	167	13	20272	ENSRNOG00000036833,ENSRNOG00000020689
GO:0016791	phosphatase activity	molecular_function	0.0049673	0.97326	7	167	252	20272	ENSRNOG00000010574,ENSRNOG00000012962,ENSRNOG00000030019,ENSRNOG00000013954,ENSRNOG00000016475,ENSRNOG00000056954,ENSRNOG00000014876
GO:0050891	multicellular organismal water homeostasis	biological_process	0.0049753	0.97326	3	167	42	20272	ENSRNOG00000052745,ENSRNOG00000011648,ENSRNOG00000056954
GO:0006383	transcription from RNA polymerase III promoter	biological_process	0.0049798	0.97326	3	167	42	20272	ENSRNOG00000013514,ENSRNOG00000014595,ENSRNOG00000017864
GO:0048731	system development	biological_process	0.0051939	0.97326	49	167	4206	20272	ENSRNOG00000001091,ENSRNOG00000053562,ENSRNOG00000036833,ENSRNOG00000013982,ENSRNOG00000007200,ENSRNOG00000018023,ENSRNOG00000016021,ENSRNOG00000055226,ENSRNOG00000025584,ENSRNOG00000046566,ENSRNOG00000011471,ENSRNOG00000010252,ENSRNOG00000014287,ENSRNOG00000014963,ENSRNOG00000011648,ENSRNOG00000030630,ENSRNOG00000010547,ENSRNOG00000020637,ENSRNOG00000020689,ENSRNOG00000018110,ENSRNOG00000024413,…
GO:0048812	neuron projection morphogenesis	biological_process	0.0053096	0.97326	11	167	541	20272	ENSRNOG00000020867,ENSRNOG00000055226,ENSRNOG00000022863,ENSRNOG00000004479,ENSRNOG00000014287,ENSRNOG00000053562,ENSRNOG00000010547,ENSRNOG00000011203,ENSRNOG00000027582,ENSRNOG00000024413,ENSRNOG00000017965
GO:0032989	cellular component morphogenesis	biological_process	0.0054661	0.97326	20	167	1306	20272	ENSRNOG00000020867,ENSRNOG00000052745,ENSRNOG00000024413,ENSRNOG00000017965,ENSRNOG00000010547,ENSRNOG00000009881,ENSRNOG00000022863,ENSRNOG00000004479,ENSRNOG00000014287,ENSRNOG00000010252,ENSRNOG00000007136,ENSRNOG00000058586,ENSRNOG00000055226,ENSRNOG00000018023,ENSRNOG00000027582,ENSRNOG00000036833,ENSRNOG00000011203,ENSRNOG00000052802,ENSRNOG00000053562,ENSRNOG00000028753
GO:0048856	anatomical structure development	biological_process	0.0055634	0.97326	56	167	4981	20272	ENSRNOG00000008054,ENSRNOG00000002754,ENSRNOG00000017601,ENSRNOG00000011203,ENSRNOG00000007483,ENSRNOG00000008786,ENSRNOG00000028368,ENSRNOG00000027582,ENSRNOG00000010378,ENSRNOG00000058586,ENSRNOG00000047143,ENSRNOG00000007136,ENSRNOG00000042086,ENSRNOG00000003998,ENSRNOG00000020353,ENSRNOG00000022863,ENSRNOG00000004479,ENSRNOG00000009881,ENSRNOG00000034258,ENSRNOG00000020539,ENSRNOG00000001004,…
GO:0031005	filamin binding	molecular_function	0.0057504	0.97326	2	167	14	20272	ENSRNOG00000001011,ENSRNOG00000027582
GO:0021794	thalamus development	biological_process	0.0057514	0.97326	2	167	14	20272	ENSRNOG00000010547,ENSRNOG00000017601
GO:1902165	regulation of intrinsic apoptotic signaling pathway in response to DNA damage by p53 class mediator	biological_process	0.0057522	0.97326	2	167	14	20272	ENSRNOG00000036833,ENSRNOG00000020539
GO:0042771	intrinsic apoptotic signaling pathway in response to DNA damage by p53 class mediator	biological_process	0.0060463	0.97326	3	167	45	20272	ENSRNOG00000020539,ENSRNOG00000028017,ENSRNOG00000036833
GO:0050773	regulation of dendrite development	biological_process	0.0061028	0.97326	5	167	140	20272	ENSRNOG00000020867,ENSRNOG00000055226,ENSRNOG00000024413,ENSRNOG00000014287,ENSRNOG00000020689
GO:0006796	phosphate-containing compound metabolic process	biological_process	0.0061224	0.97326	36	167	2876	20272	ENSRNOG00000014876,ENSRNOG00000052802,ENSRNOG00000023238,ENSRNOG00000011831,ENSRNOG00000030019,ENSRNOG00000055226,ENSRNOG00000025584,ENSRNOG00000011471,ENSRNOG00000014287,ENSRNOG00000011648,ENSRNOG00000017731,ENSRNOG00000006695,ENSRNOG00000056954,ENSRNOG00000008412,ENSRNOG00000002754,ENSRNOG00000011203,ENSRNOG00000020642,ENSRNOG00000028368,ENSRNOG00000010005,ENSRNOG00000009440,ENSRNOG00000047143,…
GO:0044699	single-organism process	biological_process	0.006132	0.97326	132	167	14222	20272	ENSRNOG00000003967,ENSRNOG00000020867,ENSRNOG00000028017,ENSRNOG00000034258,ENSRNOG00000001004,ENSRNOG00000005303,ENSRNOG00000009440,ENSRNOG00000003998,ENSRNOG00000013383,ENSRNOG00000002754,ENSRNOG00000020642,ENSRNOG00000011203,ENSRNOG00000020726,ENSRNOG00000008082,ENSRNOG00000028368,ENSRNOG00000017024,ENSRNOG00000007679,ENSRNOG00000010378,ENSRNOG00000013965,ENSRNOG00000008412,ENSRNOG00000020882,…
GO:0032941	secretion by tissue	biological_process	0.0063023	0.97326	4	167	89	20272	ENSRNOG00000010378,ENSRNOG00000001004,ENSRNOG00000010547,ENSRNOG00000011648
GO:0016311	dephosphorylation	biological_process	0.0064203	0.97326	9	167	404	20272	ENSRNOG00000056954,ENSRNOG00000047143,ENSRNOG00000012962,ENSRNOG00000016475,ENSRNOG00000011203,ENSRNOG00000014876,ENSRNOG00000010574,ENSRNOG00000030019,ENSRNOG00000013954
GO:0030182	neuron differentiation	biological_process	0.0065392	0.97326	19	167	1237	20272	ENSRNOG00000014287,ENSRNOG00000010252,ENSRNOG00000004479,ENSRNOG00000022863,ENSRNOG00000055226,ENSRNOG00000047143,ENSRNOG00000027582,ENSRNOG00000008054,ENSRNOG00000002754,ENSRNOG00000011203,ENSRNOG00000053562,ENSRNOG00000002364,ENSRNOG00000003098,ENSRNOG00000020867,ENSRNOG00000020689,ENSRNOG00000024413,ENSRNOG00000017965,ENSRNOG00000030630,ENSRNOG00000010547
GO:0051383	kinetochore organization	biological_process	0.0066014	0.97326	2	167	15	20272	ENSRNOG00000009039,ENSRNOG00000032178
GO:0005488	binding	molecular_function	0.0067284	0.97326	116	167	12155	20272	ENSRNOG00000019496,ENSRNOG00000030630,ENSRNOG00000010547,ENSRNOG00000031003,ENSRNOG00000006695,ENSRNOG00000029855,ENSRNOG00000018110,ENSRNOG00000024413,ENSRNOG00000017965,ENSRNOG00000012749,ENSRNOG00000000129,ENSRNOG00000014060,ENSRNOG00000002364,ENSRNOG00000005800,ENSRNOG00000028753,ENSRNOG00000001091,ENSRNOG00000020770,ENSRNOG00000052802,ENSRNOG00000036833,ENSRNOG00000011831,ENSRNOG00000020083,…
GO:0007275	multicellular organismal development	biological_process	0.0068345	0.97326	52	167	4590	20272	ENSRNOG00000001004,ENSRNOG00000020539,ENSRNOG00000034258,ENSRNOG00000052745,ENSRNOG00000046458,ENSRNOG00000013954,ENSRNOG00000020867,ENSRNOG00000003967,ENSRNOG00000003098,ENSRNOG00000037247,ENSRNOG00000015557,ENSRNOG00000011203,ENSRNOG00000017601,ENSRNOG00000002754,ENSRNOG00000008054,ENSRNOG00000010378,ENSRNOG00000027582,ENSRNOG00000028368,ENSRNOG00000008786,ENSRNOG00000007483,ENSRNOG00000042086,…
GO:0007589	body fluid secretion	biological_process	0.0073484	0.97326	4	167	93	20272	ENSRNOG00000010378,ENSRNOG00000001004,ENSRNOG00000010547,ENSRNOG00000011648
GO:0006833	water transport	biological_process	0.00749	0.97326	2	167	16	20272	ENSRNOG00000056954,ENSRNOG00000011648
GO:0000917	barrier septum assembly	biological_process	0.0074915	0.97326	1	167	1	20272	ENSRNOG00000018023
GO:0090529	cell septum assembly	biological_process	0.0074915	0.97326	1	167	1	20272	ENSRNOG00000018023
GO:0060077	inhibitory synapse	cellular_component	0.0075022	0.97326	2	167	16	20272	ENSRNOG00000008054,ENSRNOG00000013514
GO:0021819	layer formation in cerebral cortex	biological_process	0.0075039	0.97326	2	167	16	20272	ENSRNOG00000055226,ENSRNOG00000014963
GO:2001243	negative regulation of intrinsic apoptotic signaling pathway	biological_process	0.0076228	0.97326	4	167	94	20272	ENSRNOG00000020539,ENSRNOG00000046458,ENSRNOG00000036833,ENSRNOG00000010574
GO:0051179	localization	biological_process	0.0076266	0.97326	59	167	5387	20272	ENSRNOG00000055226,ENSRNOG00000018023,ENSRNOG00000011471,ENSRNOG00000046566,ENSRNOG00000000962,ENSRNOG00000003365,ENSRNOG00000014287,ENSRNOG00000012686,ENSRNOG00000009039,ENSRNOG00000010252,ENSRNOG00000014963,ENSRNOG00000011271,ENSRNOG00000001091,ENSRNOG00000056558,ENSRNOG00000007842,ENSRNOG00000053562,ENSRNOG00000036833,ENSRNOG00000030019,ENSRNOG00000022802,ENSRNOG00000009402,ENSRNOG00000056954,…
GO:0048666	neuron development	biological_process	0.0078742	0.97326	16	167	991	20272	ENSRNOG00000024413,ENSRNOG00000017965,ENSRNOG00000020689,ENSRNOG00000010547,ENSRNOG00000020867,ENSRNOG00000027582,ENSRNOG00000011203,ENSRNOG00000053562,ENSRNOG00000002754,ENSRNOG00000008054,ENSRNOG00000004479,ENSRNOG00000022863,ENSRNOG00000014287,ENSRNOG00000010252,ENSRNOG00000047143,ENSRNOG00000055226
GO:0042592	homeostatic process	biological_process	0.007894	0.97326	22	167	1538	20272	ENSRNOG00000017990,ENSRNOG00000046458,ENSRNOG00000029855,ENSRNOG00000017965,ENSRNOG00000052745,ENSRNOG00000011648,ENSRNOG00000014398,ENSRNOG00000001004,ENSRNOG00000010776,ENSRNOG00000015557,ENSRNOG00000003098,ENSRNOG00000056954,ENSRNOG00000016303,ENSRNOG00000010378,ENSRNOG00000030019,ENSRNOG00000052802,ENSRNOG00000014287,ENSRNOG00000012686,ENSRNOG00000058586,ENSRNOG00000047143,ENSRNOG00000007136,…
GO:0009135	purine nucleoside diphosphate metabolic process	biological_process	0.0079039	0.97326	4	167	95	20272	ENSRNOG00000011831,ENSRNOG00000018310,ENSRNOG00000012962,ENSRNOG00000052802
GO:0009179	purine ribonucleoside diphosphate metabolic process	biological_process	0.0079039	0.97326	4	167	95	20272	ENSRNOG00000011831,ENSRNOG00000018310,ENSRNOG00000012962,ENSRNOG00000052802
GO:0050571	1,5-anhydro-D-fructose reductase activity	molecular_function	0.0081056	0.97326	1	167	1	20272	ENSRNOG00000017165
GO:2000466	negative regulation of glycogen (starch) synthase activity	biological_process	0.0081115	0.97326	1	167	1	20272	ENSRNOG00000056954
GO:2001151	regulation of renal water transport	biological_process	0.0081115	0.97326	1	167	1	20272	ENSRNOG00000056954
GO:2001153	positive regulation of renal water transport	biological_process	0.0081115	0.97326	1	167	1	20272	ENSRNOG00000056954
GO:0009184	purine deoxyribonucleoside diphosphate catabolic process	biological_process	0.0081269	0.97326	1	167	1	20272	ENSRNOG00000011831
GO:0009192	deoxyribonucleoside diphosphate catabolic process	biological_process	0.0081269	0.97326	1	167	1	20272	ENSRNOG00000011831
GO:0044716	8-oxo-GDP phosphatase activity	molecular_function	0.0081269	0.97326	1	167	1	20272	ENSRNOG00000011831
GO:0044717	8-hydroxy-dADP phosphatase activity	molecular_function	0.0081269	0.97326	1	167	1	20272	ENSRNOG00000011831
GO:0046057	dADP catabolic process	biological_process	0.0081269	0.97326	1	167	1	20272	ENSRNOG00000011831
GO:0046067	dGDP catabolic process	biological_process	0.0081269	0.97326	1	167	1	20272	ENSRNOG00000011831
GO:0046712	GDP catabolic process	biological_process	0.0081269	0.97326	1	167	1	20272	ENSRNOG00000011831
GO:0016077	snoRNA catabolic process	biological_process	0.0082126	0.97326	1	167	1	20272	ENSRNOG00000012962
GO:0035862	dITP metabolic process	biological_process	0.0082126	0.97326	1	167	1	20272	ENSRNOG00000012962
GO:0035863	dITP catabolic process	biological_process	0.0082126	0.97326	1	167	1	20272	ENSRNOG00000012962
GO:0097382	deoxynucleoside-diphosphatase activity	molecular_function	0.0082126	0.97326	1	167	1	20272	ENSRNOG00000012962
GO:0097383	dIDP diphosphatase activity	molecular_function	0.0082126	0.97326	1	167	1	20272	ENSRNOG00000012962
GO:1901639	XDP catabolic process	biological_process	0.0082126	0.97326	1	167	1	20272	ENSRNOG00000012962
GO:1901640	XTP binding	molecular_function	0.0082126	0.97326	1	167	1	20272	ENSRNOG00000012962
GO:1901641	ITP binding	molecular_function	0.0082126	0.97326	1	167	1	20272	ENSRNOG00000012962
GO:1990003	IDP phosphatase activity	molecular_function	0.0082126	0.97326	1	167	1	20272	ENSRNOG00000012962
GO:0000994	RNA polymerase III core binding	molecular_function	0.0082226	0.97326	1	167	1	20272	ENSRNOG00000013514
GO:0061374	mammillothalamic axonal tract development	biological_process	0.0082293	0.97326	1	167	1	20272	ENSRNOG00000010547
GO:0061381	cell migration in diencephalon	biological_process	0.0082293	0.97326	1	167	1	20272	ENSRNOG00000010547
GO:0030184	nitric oxide transmembrane transporter activity	molecular_function	0.0082379	0.97326	1	167	1	20272	ENSRNOG00000011648
GO:0035378	carbon dioxide transmembrane transport	biological_process	0.0082379	0.97326	1	167	1	20272	ENSRNOG00000011648
GO:0035379	carbon dioxide transmembrane transporter activity	molecular_function	0.0082379	0.97326	1	167	1	20272	ENSRNOG00000011648
GO:0072020	proximal straight tubule development	biological_process	0.0082379	0.97326	1	167	1	20272	ENSRNOG00000011648
GO:0072022	descending thin limb development	biological_process	0.0082379	0.97326	1	167	1	20272	ENSRNOG00000011648
GO:0072032	proximal convoluted tubule segment 2 development	biological_process	0.0082379	0.97326	1	167	1	20272	ENSRNOG00000011648
GO:0072220	metanephric descending thin limb development	biological_process	0.0082379	0.97326	1	167	1	20272	ENSRNOG00000011648
GO:0072230	metanephric proximal straight tubule development	biological_process	0.0082379	0.97326	1	167	1	20272	ENSRNOG00000011648
GO:0072232	metanephric proximal convoluted tubule segment 2 development	biological_process	0.0082379	0.97326	1	167	1	20272	ENSRNOG00000011648
GO:0085018	maintenance of symbiont-containing vacuole by host	biological_process	0.0082379	0.97326	1	167	1	20272	ENSRNOG00000011648
GO:0002182	cytoplasmic translational elongation	biological_process	0.0082379	0.97326	1	167	1	20272	ENSRNOG00000020689
GO:0003919	FMN adenylyltransferase activity	molecular_function	0.0082379	0.97326	1	167	1	20272	ENSRNOG00000020642
GO:0006747	FAD biosynthetic process	biological_process	0.0082379	0.97326	1	167	1	20272	ENSRNOG00000020642
GO:0009000	selenocysteine lyase activity	molecular_function	0.0082379	0.97326	1	167	1	20272	ENSRNOG00000020083
GO:0010424	DNA methylation on cytosine within a CG sequence	biological_process	0.0082379	0.97326	1	167	1	20272	ENSRNOG00000030630
GO:0015136	sialic acid transmembrane transporter activity	molecular_function	0.0082379	0.97326	1	167	1	20272	ENSRNOG00000009330
GO:0015739	sialic acid transport	biological_process	0.0082379	0.97326	1	167	1	20272	ENSRNOG00000009330
GO:0016261	selenocysteine catabolic process	biological_process	0.0082379	0.97326	1	167	1	20272	ENSRNOG00000020083
GO:0036399	TCR signalosome assembly	biological_process	0.0082379	0.97326	1	167	1	20272	ENSRNOG00000014287
GO:0045222	CD4 biosynthetic process	biological_process	0.0082379	0.97326	1	167	1	20272	ENSRNOG00000015187
GO:0045223	regulation of CD4 biosynthetic process	biological_process	0.0082379	0.97326	1	167	1	20272	ENSRNOG00000015187
GO:0045225	negative regulation of CD4 biosynthetic process	biological_process	0.0082379	0.97326	1	167	1	20272	ENSRNOG00000015187
GO:0046443	FAD metabolic process	biological_process	0.0082379	0.97326	1	167	1	20272	ENSRNOG00000020642
GO:0070279	vitamin B6 binding	molecular_function	0.0082379	0.97326	1	167	1	20272	ENSRNOG00000020083
GO:0071914	prominosome	cellular_component	0.0082379	0.97326	1	167	1	20272	ENSRNOG00000003098
GO:0072365	regulation of cellular ketone metabolic process by negative regulation of transcription from RNA polymerase II promoter	biological_process	0.0082379	0.97326	1	167	1	20272	ENSRNOG00000001004
GO:0072388	flavin adenine dinucleotide biosynthetic process	biological_process	0.0082379	0.97326	1	167	1	20272	ENSRNOG00000020642
GO:1900247	regulation of cytoplasmic translational elongation	biological_process	0.0082379	0.97326	1	167	1	20272	ENSRNOG00000020689
GO:1900248	negative regulation of cytoplasmic translational elongation	biological_process	0.0082379	0.97326	1	167	1	20272	ENSRNOG00000020689
GO:1990032	parallel fiber	cellular_component	0.0082379	0.97326	1	167	1	20272	ENSRNOG00000055226
GO:1901700	response to oxygen-containing compound	biological_process	0.0084755	0.98275	22	167	1548	20272	ENSRNOG00000047143,ENSRNOG00000055226,ENSRNOG00000020083,ENSRNOG00000030019,ENSRNOG00000016303,ENSRNOG00000013982,ENSRNOG00000002754,ENSRNOG00000020726,ENSRNOG00000052802,ENSRNOG00000017601,ENSRNOG00000056954,ENSRNOG00000020689,ENSRNOG00000046458,ENSRNOG00000013954,ENSRNOG00000052745,ENSRNOG00000010574,ENSRNOG00000020539,ENSRNOG00000030630,ENSRNOG00000011648,ENSRNOG00000019908,ENSRNOG00000019496,…
GO:0009185	ribonucleoside diphosphate metabolic process	biological_process	0.0084947	0.98275	4	167	97	20272	ENSRNOG00000011831,ENSRNOG00000018310,ENSRNOG00000012962,ENSRNOG00000052802
GO:0016020	membrane	cellular_component	0.008501	0.98275	95	167	9610	20272	ENSRNOG00000014287,ENSRNOG00000010252,ENSRNOG00000046566,ENSRNOG00000025584,ENSRNOG00000027096,ENSRNOG00000007200,ENSRNOG00000030019,ENSRNOG00000013982,ENSRNOG00000023238,ENSRNOG00000007842,ENSRNOG00000011271,ENSRNOG00000014876,ENSRNOG00000007467,ENSRNOG00000028100,ENSRNOG00000020358,ENSRNOG00000045961,ENSRNOG00000008412,ENSRNOG00000017912,ENSRNOG00000051244,ENSRNOG00000042224,ENSRNOG00000036677,…
GO:0016528	sarcoplasm	cellular_component	0.0085399	0.98275	3	167	51	20272	ENSRNOG00000017912,ENSRNOG00000047143,ENSRNOG00000028017
GO:0021795	cerebral cortex cell migration	biological_process	0.0085573	0.98275	3	167	51	20272	ENSRNOG00000053562,ENSRNOG00000055226,ENSRNOG00000014963
GO:0097193	intrinsic apoptotic signaling pathway	biological_process	0.008828	1	7	167	281	20272	ENSRNOG00000028017,ENSRNOG00000055226,ENSRNOG00000020539,ENSRNOG00000014287,ENSRNOG00000046458,ENSRNOG00000036833,ENSRNOG00000010574
GO:0000904	cell morphogenesis involved in differentiation	biological_process	0.0093183	1	13	167	750	20272	ENSRNOG00000036833,ENSRNOG00000017965,ENSRNOG00000024413,ENSRNOG00000052745,ENSRNOG00000053562,ENSRNOG00000010547,ENSRNOG00000011203,ENSRNOG00000010252,ENSRNOG00000014287,ENSRNOG00000022863,ENSRNOG00000058586,ENSRNOG00000055226,ENSRNOG00000020867
GO:0048699	generation of neurons	biological_process	0.0093685	1	20	167	1374	20272	ENSRNOG00000010547,ENSRNOG00000030630,ENSRNOG00000017965,ENSRNOG00000024413,ENSRNOG00000020689,ENSRNOG00000020867,ENSRNOG00000002364,ENSRNOG00000003098,ENSRNOG00000011203,ENSRNOG00000053562,ENSRNOG00000002754,ENSRNOG00000008054,ENSRNOG00000027582,ENSRNOG00000047143,ENSRNOG00000055226,ENSRNOG00000014963,ENSRNOG00000004479,ENSRNOG00000022863,ENSRNOG00000014287,ENSRNOG00000010252
GO:0050884	neuromuscular process controlling posture	biological_process	0.0094626	1	2	167	18	20272	ENSRNOG00000010252,ENSRNOG00000014806
GO:0030540	female genitalia development	biological_process	0.0094649	1	2	167	18	20272	ENSRNOG00000017601,ENSRNOG00000058586
GO:0070059	intrinsic apoptotic signaling pathway in response to endoplasmic reticulum stress	biological_process	0.010008	1	3	167	54	20272	ENSRNOG00000046458,ENSRNOG00000010574,ENSRNOG00000055226
GO:0044767	single-organism developmental process	biological_process	0.010244	1	59	167	5460	20272	ENSRNOG00000034258,ENSRNOG00000020539,ENSRNOG00000009881,ENSRNOG00000001004,ENSRNOG00000013954,ENSRNOG00000046458,ENSRNOG00000052745,ENSRNOG00000003967,ENSRNOG00000020867,ENSRNOG00000037247,ENSRNOG00000015557,ENSRNOG00000003098,ENSRNOG00000002754,ENSRNOG00000008054,ENSRNOG00000011203,ENSRNOG00000017601,ENSRNOG00000008786,ENSRNOG00000028368,ENSRNOG00000007483,ENSRNOG00000010378,ENSRNOG00000027582,…
GO:0061351	neural precursor cell proliferation	biological_process	0.010277	1	5	167	159	20272	ENSRNOG00000014963,ENSRNOG00000016021,ENSRNOG00000020867,ENSRNOG00000053562,ENSRNOG00000001004
GO:1902236	negative regulation of endoplasmic reticulum stress-induced intrinsic apoptotic signaling pathway	biological_process	0.010506	1	2	167	19	20272	ENSRNOG00000046458,ENSRNOG00000010574
GO:0006884	cell volume homeostasis	biological_process	0.010522	1	2	167	19	20272	ENSRNOG00000007136,ENSRNOG00000011648
GO:0032809	neuronal cell body membrane	cellular_component	0.010522	1	2	167	19	20272	ENSRNOG00000011648,ENSRNOG00000055226
GO:1902254	negative regulation of intrinsic apoptotic signaling pathway by p53 class mediator	biological_process	0.010522	1	2	167	19	20272	ENSRNOG00000020539,ENSRNOG00000036833
GO:0050673	epithelial cell proliferation	biological_process	0.011095	1	8	167	366	20272	ENSRNOG00000019496,ENSRNOG00000002754,ENSRNOG00000011271,ENSRNOG00000014287,ENSRNOG00000016021,ENSRNOG00000055226,ENSRNOG00000025584,ENSRNOG00000011471
GO:0036094	small molecule binding	molecular_function	0.011162	1	29	167	2274	20272	ENSRNOG00000014287,ENSRNOG00000004479,ENSRNOG00000012719,ENSRNOG00000058586,ENSRNOG00000047143,ENSRNOG00000025584,ENSRNOG00000020083,ENSRNOG00000012157,ENSRNOG00000009440,ENSRNOG00000042086,ENSRNOG00000023238,ENSRNOG00000028368,ENSRNOG00000030019,ENSRNOG00000020770,ENSRNOG00000017601,ENSRNOG00000020642,ENSRNOG00000037247,ENSRNOG00000010776,ENSRNOG00000002364,ENSRNOG00000014060,ENSRNOG00000012962,…
GO:0060322	head development	biological_process	0.011192	1	13	167	768	20272	ENSRNOG00000020637,ENSRNOG00000024413,ENSRNOG00000011648,ENSRNOG00000010547,ENSRNOG00000017601,ENSRNOG00000001004,ENSRNOG00000053562,ENSRNOG00000037247,ENSRNOG00000014963,ENSRNOG00000055226,ENSRNOG00000058586,ENSRNOG00000011471,ENSRNOG00000020867
GO:0044702	single organism reproductive process	biological_process	0.011297	1	17	167	1122	20272	ENSRNOG00000003967,ENSRNOG00000001004,ENSRNOG00000030630,ENSRNOG00000020637,ENSRNOG00000017990,ENSRNOG00000011471,ENSRNOG00000058586,ENSRNOG00000014963,ENSRNOG00000004479,ENSRNOG00000012719,ENSRNOG00000014287,ENSRNOG00000017601,ENSRNOG00000052802,ENSRNOG00000002754,ENSRNOG00000013982,ENSRNOG00000028368,ENSRNOG00000007483
GO:0051591	response to cAMP	biological_process	0.011499	1	4	167	106	20272	ENSRNOG00000002754,ENSRNOG00000011648,ENSRNOG00000056954,ENSRNOG00000017601
GO:0045822	negative regulation of heart contraction	biological_process	0.011578	1	2	167	20	20272	ENSRNOG00000030019,ENSRNOG00000047143
GO:0071320	cellular response to cAMP	biological_process	0.011597	1	3	167	57	20272	ENSRNOG00000056954,ENSRNOG00000017601,ENSRNOG00000011648
GO:0009394	2'-deoxyribonucleotide metabolic process	biological_process	0.01161	1	2	167	20	20272	ENSRNOG00000011831,ENSRNOG00000012962
GO:0019692	deoxyribose phosphate metabolic process	biological_process	0.01161	1	2	167	20	20272	ENSRNOG00000012962,ENSRNOG00000011831
GO:0044298	cell body membrane	cellular_component	0.011628	1	2	167	20	20272	ENSRNOG00000055226,ENSRNOG00000011648
GO:0072234	metanephric nephron tubule development	biological_process	0.011628	1	2	167	20	20272	ENSRNOG00000011648,ENSRNOG00000015557
GO:0003006	developmental process involved in reproduction	biological_process	0.01212	1	12	167	691	20272	ENSRNOG00000017601,ENSRNOG00000002754,ENSRNOG00000030630,ENSRNOG00000013982,ENSRNOG00000028368,ENSRNOG00000007483,ENSRNOG00000013954,ENSRNOG00000011471,ENSRNOG00000058586,ENSRNOG00000014963,ENSRNOG00000004479,ENSRNOG00000014287
GO:0032502	developmental process	biological_process	0.012302	1	59	167	5507	20272	ENSRNOG00000003098,ENSRNOG00000037247,ENSRNOG00000015557,ENSRNOG00000020867,ENSRNOG00000003967,ENSRNOG00000052745,ENSRNOG00000046458,ENSRNOG00000013954,ENSRNOG00000001004,ENSRNOG00000034258,ENSRNOG00000009881,ENSRNOG00000020539,ENSRNOG00000004479,ENSRNOG00000022863,ENSRNOG00000003998,ENSRNOG00000020353,ENSRNOG00000042086,ENSRNOG00000012157,ENSRNOG00000007136,ENSRNOG00000058586,ENSRNOG00000047143,…
GO:1901701	cellular response to oxygen-containing compound	biological_process	0.012359	1	15	167	953	20272	ENSRNOG00000019908,ENSRNOG00000030630,ENSRNOG00000019496,ENSRNOG00000011648,ENSRNOG00000020539,ENSRNOG00000020726,ENSRNOG00000017601,ENSRNOG00000020689,ENSRNOG00000046458,ENSRNOG00000010574,ENSRNOG00000016303,ENSRNOG00000052745,ENSRNOG00000047143,ENSRNOG00000055226,ENSRNOG00000056954
GO:0019005	SCF ubiquitin ligase complex	cellular_component	0.012739	1	3	167	59	20272	ENSRNOG00000018986,ENSRNOG00000018517,ENSRNOG00000007483
GO:0071156	regulation of cell cycle arrest	biological_process	0.012741	1	3	167	59	20272	ENSRNOG00000020539,ENSRNOG00000055226,ENSRNOG00000002364
GO:0051497	negative regulation of stress fiber assembly	biological_process	0.012765	1	2	167	21	20272	ENSRNOG00000052745,ENSRNOG00000056954
GO:0042059	negative regulation of epidermal growth factor receptor signaling pathway	biological_process	0.012783	1	2	167	21	20272	ENSRNOG00000008412,ENSRNOG00000055226
GO:0007167	enzyme linked receptor protein signaling pathway	biological_process	0.012858	1	13	167	782	20272	ENSRNOG00000014367,ENSRNOG00000002754,ENSRNOG00000001091,ENSRNOG00000019496,ENSRNOG00000052745,ENSRNOG00000010574,ENSRNOG00000011471,ENSRNOG00000056954,ENSRNOG00000055226,ENSRNOG00000020882,ENSRNOG00000014287,ENSRNOG00000008412,ENSRNOG00000010252
GO:0051056	regulation of small GTPase mediated signal transduction	biological_process	0.012874	1	6	167	233	20272	ENSRNOG00000020726,ENSRNOG00000011203,ENSRNOG00000055226,ENSRNOG00000052745,ENSRNOG00000014963,ENSRNOG00000007679
GO:0007399	nervous system development	biological_process	0.013129	1	27	167	2102	20272	ENSRNOG00000011648,ENSRNOG00000030630,ENSRNOG00000010547,ENSRNOG00000001004,ENSRNOG00000020637,ENSRNOG00000046458,ENSRNOG00000020689,ENSRNOG00000024413,ENSRNOG00000017965,ENSRNOG00000020867,ENSRNOG00000003098,ENSRNOG00000002364,ENSRNOG00000002754,ENSRNOG00000008054,ENSRNOG00000053562,ENSRNOG00000011203,ENSRNOG00000017601,ENSRNOG00000027582,ENSRNOG00000058586,ENSRNOG00000055226,ENSRNOG00000047143,…
GO:0050678	regulation of epithelial cell proliferation	biological_process	0.013189	1	7	167	304	20272	ENSRNOG00000019496,ENSRNOG00000016021,ENSRNOG00000011271,ENSRNOG00000055226,ENSRNOG00000025584,ENSRNOG00000011471,ENSRNOG00000014287
GO:0005515	protein binding	molecular_function	0.013415	1	68	167	6553	20272	ENSRNOG00000003967,ENSRNOG00000020867,ENSRNOG00000015557,ENSRNOG00000037247,ENSRNOG00000012962,ENSRNOG00000017781,ENSRNOG00000034258,ENSRNOG00000019913,ENSRNOG00000001004,ENSRNOG00000052745,ENSRNOG00000005303,ENSRNOG00000032178,ENSRNOG00000010574,ENSRNOG00000007136,ENSRNOG00000013514,ENSRNOG00000002754,ENSRNOG00000011203,ENSRNOG00000020726,ENSRNOG00000014595,ENSRNOG00000001011,ENSRNOG00000000989,…
GO:0035639	purine ribonucleoside triphosphate binding	molecular_function	0.013476	1	23	167	1712	20272	ENSRNOG00000037247,ENSRNOG00000010776,ENSRNOG00000002364,ENSRNOG00000014060,ENSRNOG00000012962,ENSRNOG00000017912,ENSRNOG00000006002,ENSRNOG00000052745,ENSRNOG00000017965,ENSRNOG00000010609,ENSRNOG00000014367,ENSRNOG00000014287,ENSRNOG00000004479,ENSRNOG00000012719,ENSRNOG00000058586,ENSRNOG00000025584,ENSRNOG00000012157,ENSRNOG00000042086,ENSRNOG00000028368,ENSRNOG00000023238,ENSRNOG00000030019,…
GO:0019725	cellular homeostasis	biological_process	0.013755	1	13	167	789	20272	ENSRNOG00000007136,ENSRNOG00000058586,ENSRNOG00000047143,ENSRNOG00000010776,ENSRNOG00000014398,ENSRNOG00000011648,ENSRNOG00000052802,ENSRNOG00000029855,ENSRNOG00000046458,ENSRNOG00000030019,ENSRNOG00000010378,ENSRNOG00000016303,ENSRNOG00000017965
GO:0044422	organelle part	cellular_component	0.013818	1	73	167	7139	20272	ENSRNOG00000019496,ENSRNOG00000030630,ENSRNOG00000017965,ENSRNOG00000018110,ENSRNOG00000029855,ENSRNOG00000056954,ENSRNOG00000008725,ENSRNOG00000015866,ENSRNOG00000021014,ENSRNOG00000052802,ENSRNOG00000028753,ENSRNOG00000036833,ENSRNOG00000017864,ENSRNOG00000000504,ENSRNOG00000011315,ENSRNOG00000009039,ENSRNOG00000019908,ENSRNOG00000009881,ENSRNOG00000020539,ENSRNOG00000046458,ENSRNOG00000022609,…
GO:0032897	negative regulation of viral transcription	biological_process	0.013964	1	2	167	22	20272	ENSRNOG00000056954,ENSRNOG00000018517
GO:0006978	DNA damage response, signal transduction by p53 class mediator resulting in transcription of p21 class mediator	biological_process	0.013986	1	2	167	22	20272	ENSRNOG00000036833,ENSRNOG00000020539
GO:0034508	centromere complex assembly	biological_process	0.013986	1	2	167	22	20272	ENSRNOG00000032178,ENSRNOG00000009039
GO:1901185	negative regulation of ERBB signaling pathway	biological_process	0.013986	1	2	167	22	20272	ENSRNOG00000008412,ENSRNOG00000055226
GO:0032550	purine ribonucleoside binding	molecular_function	0.014269	1	23	167	1721	20272	ENSRNOG00000037247,ENSRNOG00000010776,ENSRNOG00000014060,ENSRNOG00000002364,ENSRNOG00000012962,ENSRNOG00000017912,ENSRNOG00000006002,ENSRNOG00000052745,ENSRNOG00000017965,ENSRNOG00000010609,ENSRNOG00000014367,ENSRNOG00000014287,ENSRNOG00000004479,ENSRNOG00000012719,ENSRNOG00000025584,ENSRNOG00000058586,ENSRNOG00000012157,ENSRNOG00000042086,ENSRNOG00000023238,ENSRNOG00000028368,ENSRNOG00000030019,…
GO:2001233	regulation of apoptotic signaling pathway	biological_process	0.014467	1	8	167	384	20272	ENSRNOG00000055226,ENSRNOG00000025584,ENSRNOG00000036833,ENSRNOG00000046458,ENSRNOG00000006695,ENSRNOG00000010574,ENSRNOG00000001091,ENSRNOG00000020539
GO:0001883	purine nucleoside binding	molecular_function	0.014542	1	23	167	1724	20272	ENSRNOG00000020642,ENSRNOG00000020770,ENSRNOG00000030019,ENSRNOG00000023238,ENSRNOG00000028368,ENSRNOG00000042086,ENSRNOG00000012157,ENSRNOG00000025584,ENSRNOG00000058586,ENSRNOG00000004479,ENSRNOG00000012719,ENSRNOG00000014287,ENSRNOG00000014367,ENSRNOG00000010609,ENSRNOG00000017965,ENSRNOG00000052745,ENSRNOG00000006002,ENSRNOG00000017912,ENSRNOG00000012962,ENSRNOG00000002364,ENSRNOG00000014060,…
GO:0032549	ribonucleoside binding	molecular_function	0.014542	1	23	167	1724	20272	ENSRNOG00000010609,ENSRNOG00000014367,ENSRNOG00000006002,ENSRNOG00000017965,ENSRNOG00000052745,ENSRNOG00000017912,ENSRNOG00000010776,ENSRNOG00000037247,ENSRNOG00000012962,ENSRNOG00000014060,ENSRNOG00000002364,ENSRNOG00000020770,ENSRNOG00000020642,ENSRNOG00000028368,ENSRNOG00000023238,ENSRNOG00000030019,ENSRNOG00000012157,ENSRNOG00000058586,ENSRNOG00000025584,ENSRNOG00000042086,ENSRNOG00000014287,…
GO:0007586	digestion	biological_process	0.014646	1	4	167	114	20272	ENSRNOG00000053562,ENSRNOG00000011648,ENSRNOG00000001091,ENSRNOG00000015866
GO:0048858	cell projection morphogenesis	biological_process	0.014705	1	13	167	796	20272	ENSRNOG00000020867,ENSRNOG00000055226,ENSRNOG00000004479,ENSRNOG00000022863,ENSRNOG00000014287,ENSRNOG00000053562,ENSRNOG00000011203,ENSRNOG00000010547,ENSRNOG00000028753,ENSRNOG00000009881,ENSRNOG00000024413,ENSRNOG00000027582,ENSRNOG00000017965
GO:0016462	pyrophosphatase activity	molecular_function	0.014978	1	13	167	798	20272	ENSRNOG00000012962,ENSRNOG00000014060,ENSRNOG00000002364,ENSRNOG00000010776,ENSRNOG00000037247,ENSRNOG00000042086,ENSRNOG00000017912,ENSRNOG00000012157,ENSRNOG00000025584,ENSRNOG00000011831,ENSRNOG00000030019,ENSRNOG00000013954,ENSRNOG00000010609
GO:1901363	heterocyclic compound binding	molecular_function	0.01505	1	61	167	5786	20272	ENSRNOG00000052802,ENSRNOG00000053562,ENSRNOG00000020770,ENSRNOG00000030019,ENSRNOG00000039815,ENSRNOG00000016303,ENSRNOG00000023238,ENSRNOG00000036833,ENSRNOG00000020083,ENSRNOG00000025584,ENSRNOG00000007200,ENSRNOG00000017864,ENSRNOG00000014287,ENSRNOG00000021872,ENSRNOG00000010547,ENSRNOG00000030630,ENSRNOG00000019496,ENSRNOG00000042224,ENSRNOG00000017965,ENSRNOG00000024413,ENSRNOG00000000476,…
GO:0006305	DNA alkylation	biological_process	0.015197	1	3	167	63	20272	ENSRNOG00000012719,ENSRNOG00000030630,ENSRNOG00000019913
GO:0006306	DNA methylation	biological_process	0.015197	1	3	167	63	20272	ENSRNOG00000030630,ENSRNOG00000019913,ENSRNOG00000012719
GO:0019829	cation-transporting ATPase activity	molecular_function	0.015197	1	3	167	63	20272	ENSRNOG00000017912,ENSRNOG00000010776,ENSRNOG00000030019
GO:0021854	hypothalamus development	biological_process	0.015235	1	2	167	23	20272	ENSRNOG00000010547,ENSRNOG00000017601
GO:0072170	metanephric tubule development	biological_process	0.015236	1	2	167	23	20272	ENSRNOG00000015557,ENSRNOG00000011648
GO:0072243	metanephric nephron epithelium development	biological_process	0.015236	1	2	167	23	20272	ENSRNOG00000015557,ENSRNOG00000011648
GO:0042772	DNA damage response, signal transduction resulting in transcription	biological_process	0.015236	1	2	167	23	20272	ENSRNOG00000020539,ENSRNOG00000036833
GO:0043547	positive regulation of GTPase activity	biological_process	0.015256	1	7	167	313	20272	ENSRNOG00000005303,ENSRNOG00000009402,ENSRNOG00000004192,ENSRNOG00000020726,ENSRNOG00000008082,ENSRNOG00000025584,ENSRNOG00000055226
GO:0001882	nucleoside binding	molecular_function	0.015289	1	23	167	1732	20272	ENSRNOG00000017965,ENSRNOG00000052745,ENSRNOG00000006002,ENSRNOG00000014367,ENSRNOG00000010609,ENSRNOG00000012962,ENSRNOG00000014060,ENSRNOG00000002364,ENSRNOG00000010776,ENSRNOG00000037247,ENSRNOG00000017912,ENSRNOG00000030019,ENSRNOG00000028368,ENSRNOG00000023238,ENSRNOG00000020642,ENSRNOG00000020770,ENSRNOG00000004479,ENSRNOG00000012719,ENSRNOG00000014287,ENSRNOG00000042086,ENSRNOG00000012157,…
GO:0016818	hydrolase activity, acting on acid anhydrides, in phosphorus-containing anhydrides	molecular_function	0.015405	1	13	167	801	20272	ENSRNOG00000012962,ENSRNOG00000002364,ENSRNOG00000014060,ENSRNOG00000010776,ENSRNOG00000037247,ENSRNOG00000042086,ENSRNOG00000017912,ENSRNOG00000012157,ENSRNOG00000025584,ENSRNOG00000011831,ENSRNOG00000030019,ENSRNOG00000013954,ENSRNOG00000010609
GO:0046462	monoacylglycerol metabolic process	biological_process	0.015572	1	1	167	2	20272	ENSRNOG00000056637
GO:0052651	monoacylglycerol catabolic process	biological_process	0.015572	1	1	167	2	20272	ENSRNOG00000056637
GO:0014839	myoblast migration involved in skeletal muscle regeneration	biological_process	0.015668	1	1	167	2	20272	ENSRNOG00000018023
GO:0010632	regulation of epithelial cell migration	biological_process	0.015737	1	5	167	177	20272	ENSRNOG00000019496,ENSRNOG00000011648,ENSRNOG00000055226,ENSRNOG00000011271,ENSRNOG00000052745
GO:0043407	negative regulation of MAP kinase activity	biological_process	0.01584	1	3	167	64	20272	ENSRNOG00000010574,ENSRNOG00000055226,ENSRNOG00000056954
GO:0042625	ATPase activity, coupled to transmembrane movement of ions	molecular_function	0.01585	1	3	167	64	20272	ENSRNOG00000030019,ENSRNOG00000010776,ENSRNOG00000017912
GO:0009132	nucleoside diphosphate metabolic process	biological_process	0.016031	1	4	167	117	20272	ENSRNOG00000011831,ENSRNOG00000018310,ENSRNOG00000012962,ENSRNOG00000052802
GO:0051284	positive regulation of sequestering of calcium ion	biological_process	0.016037	1	1	167	2	20272	ENSRNOG00000047143
GO:0060598	dichotomous subdivision of terminal units involved in mammary gland duct morphogenesis	biological_process	0.016064	1	1	167	2	20272	ENSRNOG00000002754
GO:0048513	organ development	biological_process	0.016119	1	37	167	3171	20272	ENSRNOG00000010547,ENSRNOG00000011648,ENSRNOG00000024413,ENSRNOG00000020637,ENSRNOG00000018110,ENSRNOG00000012749,ENSRNOG00000001011,ENSRNOG00000053562,ENSRNOG00000013982,ENSRNOG00000036833,ENSRNOG00000011471,ENSRNOG00000046566,ENSRNOG00000018023,ENSRNOG00000007200,ENSRNOG00000016021,ENSRNOG00000055226,ENSRNOG00000025584,ENSRNOG00000014963,ENSRNOG00000014287,ENSRNOG00000001004,ENSRNOG00000034258,…
GO:0016817	hydrolase activity, acting on acid anhydrides	molecular_function	0.016136	1	13	167	806	20272	ENSRNOG00000010609,ENSRNOG00000013954,ENSRNOG00000030019,ENSRNOG00000011831,ENSRNOG00000025584,ENSRNOG00000012157,ENSRNOG00000042086,ENSRNOG00000017912,ENSRNOG00000037247,ENSRNOG00000010776,ENSRNOG00000014060,ENSRNOG00000002364,ENSRNOG00000012962
GO:0034485	phosphatidylinositol-3,4,5-trisphosphate 5-phosphatase activity	molecular_function	0.016283	1	1	167	2	20272	ENSRNOG00000056954
GO:0010260	organ senescence	biological_process	0.01629	1	1	167	2	20272	ENSRNOG00000046458
GO:0044715	8-oxo-dGDP phosphatase activity	molecular_function	0.016298	1	1	167	2	20272	ENSRNOG00000011831
GO:0046056	dADP metabolic process	biological_process	0.016298	1	1	167	2	20272	ENSRNOG00000011831
GO:0021831	embryonic olfactory bulb interneuron precursor migration	biological_process	0.016348	1	1	167	2	20272	ENSRNOG00000053562
GO:0035870	dITP diphosphatase activity	molecular_function	0.016383	1	1	167	2	20272	ENSRNOG00000012962
GO:0046707	IDP metabolic process	biological_process	0.016383	1	1	167	2	20272	ENSRNOG00000012962
GO:0046709	IDP catabolic process	biological_process	0.016383	1	1	167	2	20272	ENSRNOG00000012962
GO:0016429	tRNA (adenine-N1-)-methyltransferase activity	molecular_function	0.016389	1	1	167	2	20272	ENSRNOG00000011398
GO:0031515	tRNA (m1A) methyltransferase complex	cellular_component	0.016389	1	1	167	2	20272	ENSRNOG00000011398
GO:0061182	negative regulation of chondrocyte development	biological_process	0.01639	1	1	167	2	20272	ENSRNOG00000001011
GO:0021767	mammillary body development	biological_process	0.0164	1	1	167	2	20272	ENSRNOG00000010547
GO:0061373	mammillary axonal complex development	biological_process	0.0164	1	1	167	2	20272	ENSRNOG00000010547
GO:0061378	corpora quadrigemina development	biological_process	0.0164	1	1	167	2	20272	ENSRNOG00000010547
GO:0061379	inferior colliculus development	biological_process	0.0164	1	1	167	2	20272	ENSRNOG00000010547
GO:1990264	peptidyl-tyrosine dephosphorylation involved in inactivation of protein kinase activity	biological_process	0.016404	1	1	167	2	20272	ENSRNOG00000010574
GO:0030185	nitric oxide transport	biological_process	0.016408	1	1	167	2	20272	ENSRNOG00000011648
GO:0035377	transepithelial water transport	biological_process	0.016408	1	1	167	2	20272	ENSRNOG00000011648
GO:0072019	proximal convoluted tubule development	biological_process	0.016408	1	1	167	2	20272	ENSRNOG00000011648
GO:0072229	metanephric proximal convoluted tubule development	biological_process	0.016408	1	1	167	2	20272	ENSRNOG00000011648
GO:0001887	selenium compound metabolic process	biological_process	0.016408	1	1	167	2	20272	ENSRNOG00000020083
GO:0007057	spindle assembly involved in female meiosis I	biological_process	0.016408	1	1	167	2	20272	ENSRNOG00000004479
GO:0010609	mRNA localization resulting in posttranscriptional regulation of gene expression	biological_process	0.016408	1	1	167	2	20272	ENSRNOG00000036833
GO:0016259	selenocysteine metabolic process	biological_process	0.016408	1	1	167	2	20272	ENSRNOG00000020083
GO:0021849	neuroblast division in subventricular zone	biological_process	0.016408	1	1	167	2	20272	ENSRNOG00000020867
GO:0036166	phenotypic switching	biological_process	0.016408	1	1	167	2	20272	ENSRNOG00000030630
GO:0036324	vascular endothelial growth factor receptor-2 signaling pathway	biological_process	0.016408	1	1	167	2	20272	ENSRNOG00000055226
GO:0036398	TCR signalosome	cellular_component	0.016408	1	1	167	2	20272	ENSRNOG00000014287
GO:0042727	flavin-containing compound biosynthetic process	biological_process	0.016408	1	1	167	2	20272	ENSRNOG00000020642
GO:0044301	climbing fiber	cellular_component	0.016408	1	1	167	2	20272	ENSRNOG00000055226
GO:0052815	medium-chain acyl-CoA hydrolase activity	molecular_function	0.016408	1	1	167	2	20272	ENSRNOG00000015187
GO:0070287	ferritin receptor activity	molecular_function	0.016408	1	1	167	2	20272	ENSRNOG00000014398
GO:0070898	RNA polymerase III transcriptional preinitiation complex assembly	biological_process	0.016408	1	1	167	2	20272	ENSRNOG00000017864
GO:0071529	cementum mineralization	biological_process	0.016408	1	1	167	2	20272	ENSRNOG00000013954
GO:0072023	thick ascending limb development	biological_process	0.016408	1	1	167	2	20272	ENSRNOG00000015557
GO:0072139	glomerular parietal epithelial cell differentiation	biological_process	0.016408	1	1	167	2	20272	ENSRNOG00000003098
GO:0072233	metanephric thick ascending limb development	biological_process	0.016408	1	1	167	2	20272	ENSRNOG00000015557
GO:0072387	flavin adenine dinucleotide metabolic process	biological_process	0.016408	1	1	167	2	20272	ENSRNOG00000020642
GO:1900195	positive regulation of oocyte maturation	biological_process	0.016408	1	1	167	2	20272	ENSRNOG00000004479
GO:1900365	positive regulation of mRNA polyadenylation	biological_process	0.016408	1	1	167	2	20272	ENSRNOG00000020689
GO:1902164	positive regulation of DNA damage response, signal transduction by p53 class mediator resulting in transcription of p21 class mediator	biological_process	0.016408	1	1	167	2	20272	ENSRNOG00000036833
GO:2000588	positive regulation of platelet-derived growth factor receptor-beta signaling pathway	biological_process	0.016408	1	1	167	2	20272	ENSRNOG00000001091
GO:0016324	apical plasma membrane	cellular_component	0.016416	1	6	167	246	20272	ENSRNOG00000020539,ENSRNOG00000011648,ENSRNOG00000001091,ENSRNOG00000030019,ENSRNOG00000003098,ENSRNOG00000015557
GO:0042044	fluid transport	biological_process	0.016512	1	2	167	24	20272	ENSRNOG00000056954,ENSRNOG00000011648
GO:0007214	gamma-aminobutyric acid signaling pathway	biological_process	0.016532	1	2	167	24	20272	ENSRNOG00000000129,ENSRNOG00000056558
GO:0021801	cerebral cortex radial glia guided migration	biological_process	0.016532	1	2	167	24	20272	ENSRNOG00000055226,ENSRNOG00000014963
GO:0022030	telencephalon glial cell migration	biological_process	0.016532	1	2	167	24	20272	ENSRNOG00000014963,ENSRNOG00000055226
GO:0000989	transcription factor activity, transcription factor binding	molecular_function	0.016706	1	9	167	473	20272	ENSRNOG00000024413,ENSRNOG00000020539,ENSRNOG00000014876,ENSRNOG00000001004,ENSRNOG00000019913,ENSRNOG00000000989,ENSRNOG00000011315,ENSRNOG00000017864,ENSRNOG00000014595
GO:0032555	purine ribonucleotide binding	molecular_function	0.016877	1	23	167	1748	20272	ENSRNOG00000002364,ENSRNOG00000014060,ENSRNOG00000012962,ENSRNOG00000037247,ENSRNOG00000010776,ENSRNOG00000017912,ENSRNOG00000052745,ENSRNOG00000017965,ENSRNOG00000006002,ENSRNOG00000014367,ENSRNOG00000010609,ENSRNOG00000012719,ENSRNOG00000004479,ENSRNOG00000014287,ENSRNOG00000042086,ENSRNOG00000058586,ENSRNOG00000025584,ENSRNOG00000012157,ENSRNOG00000030019,ENSRNOG00000023238,ENSRNOG00000028368,…
GO:0080135	regulation of cellular response to stress	biological_process	0.01716	1	11	167	640	20272	ENSRNOG00000020083,ENSRNOG00000055226,ENSRNOG00000047143,ENSRNOG00000012962,ENSRNOG00000020539,ENSRNOG00000030630,ENSRNOG00000052745,ENSRNOG00000005303,ENSRNOG00000010574,ENSRNOG00000036833,ENSRNOG00000046458
GO:0031225	anchored component of membrane	cellular_component	0.017202	1	3	167	66	20272	ENSRNOG00000013954,ENSRNOG00000015557,ENSRNOG00000010574
GO:0016787	hydrolase activity	molecular_function	0.017269	1	30	167	2456	20272	ENSRNOG00000056637,ENSRNOG00000010574,ENSRNOG00000017965,ENSRNOG00000013954,ENSRNOG00000019913,ENSRNOG00000016475,ENSRNOG00000011189,ENSRNOG00000010609,ENSRNOG00000002364,ENSRNOG00000014060,ENSRNOG00000012962,ENSRNOG00000037247,ENSRNOG00000010776,ENSRNOG00000056954,ENSRNOG00000017912,ENSRNOG00000014806,ENSRNOG00000030019,ENSRNOG00000011831,ENSRNOG00000027582,ENSRNOG00000025728,ENSRNOG00000007467,…
GO:0032990	cell part morphogenesis	biological_process	0.017369	1	13	167	814	20272	ENSRNOG00000014287,ENSRNOG00000022863,ENSRNOG00000004479,ENSRNOG00000055226,ENSRNOG00000020867,ENSRNOG00000027582,ENSRNOG00000017965,ENSRNOG00000024413,ENSRNOG00000028753,ENSRNOG00000009881,ENSRNOG00000053562,ENSRNOG00000010547,ENSRNOG00000011203
GO:0071229	cellular response to acid chemical	biological_process	0.017483	1	5	167	182	20272	ENSRNOG00000020726,ENSRNOG00000020539,ENSRNOG00000019908,ENSRNOG00000011648,ENSRNOG00000020689
GO:0007420	brain development	biological_process	0.017757	1	12	167	729	20272	ENSRNOG00000011648,ENSRNOG00000053562,ENSRNOG00000001004,ENSRNOG00000017601,ENSRNOG00000010547,ENSRNOG00000020637,ENSRNOG00000024413,ENSRNOG00000058586,ENSRNOG00000055226,ENSRNOG00000020867,ENSRNOG00000011471,ENSRNOG00000014963
GO:0017076	purine nucleotide binding	molecular_function	0.017826	1	23	167	1757	20272	ENSRNOG00000006002,ENSRNOG00000017965,ENSRNOG00000052745,ENSRNOG00000010609,ENSRNOG00000014367,ENSRNOG00000010776,ENSRNOG00000037247,ENSRNOG00000012962,ENSRNOG00000014060,ENSRNOG00000002364,ENSRNOG00000017912,ENSRNOG00000023238,ENSRNOG00000028368,ENSRNOG00000030019,ENSRNOG00000020770,ENSRNOG00000020642,ENSRNOG00000014287,ENSRNOG00000004479,ENSRNOG00000012719,ENSRNOG00000012157,ENSRNOG00000058586,…
GO:0032232	negative regulation of actin filament bundle assembly	biological_process	0.017853	1	2	167	25	20272	ENSRNOG00000056954,ENSRNOG00000052745
GO:0045742	positive regulation of epidermal growth factor receptor signaling pathway	biological_process	0.017873	1	2	167	25	20272	ENSRNOG00000001091,ENSRNOG00000020882
GO:1902230	negative regulation of intrinsic apoptotic signaling pathway in response to DNA damage	biological_process	0.017873	1	2	167	25	20272	ENSRNOG00000020539,ENSRNOG00000036833
GO:0051384	response to glucocorticoid	biological_process	0.017895	1	5	167	183	20272	ENSRNOG00000011648,ENSRNOG00000002754,ENSRNOG00000017601,ENSRNOG00000046458,ENSRNOG00000013954
GO:0097367	carbohydrate derivative binding	molecular_function	0.018065	1	26	167	2058	20272	ENSRNOG00000014963,ENSRNOG00000012719,ENSRNOG00000004479,ENSRNOG00000014287,ENSRNOG00000011471,ENSRNOG00000042086,ENSRNOG00000058586,ENSRNOG00000025584,ENSRNOG00000012157,ENSRNOG00000030019,ENSRNOG00000023238,ENSRNOG00000028368,ENSRNOG00000020642,ENSRNOG00000020770,ENSRNOG00000014060,ENSRNOG00000002364,ENSRNOG00000012962,ENSRNOG00000037247,ENSRNOG00000010776,ENSRNOG00000017912,ENSRNOG00000052745,…
GO:0035295	tube development	biological_process	0.018068	1	11	167	645	20272	ENSRNOG00000015557,ENSRNOG00000014963,ENSRNOG00000003098,ENSRNOG00000055226,ENSRNOG00000011471,ENSRNOG00000046458,ENSRNOG00000052745,ENSRNOG00000002754,ENSRNOG00000011648,ENSRNOG00000010547,ENSRNOG00000001004
GO:0000988	transcription factor activity, protein binding	molecular_function	0.018194	1	9	167	480	20272	ENSRNOG00000019913,ENSRNOG00000001004,ENSRNOG00000014876,ENSRNOG00000020539,ENSRNOG00000024413,ENSRNOG00000014595,ENSRNOG00000017864,ENSRNOG00000011315,ENSRNOG00000000989
GO:0051494	negative regulation of cytoskeleton organization	biological_process	0.018415	1	4	167	122	20272	ENSRNOG00000052745,ENSRNOG00000007483,ENSRNOG00000056954,ENSRNOG00000001091
GO:0032553	ribonucleotide binding	molecular_function	0.018482	1	23	167	1763	20272	ENSRNOG00000014060,ENSRNOG00000002364,ENSRNOG00000012962,ENSRNOG00000037247,ENSRNOG00000010776,ENSRNOG00000017912,ENSRNOG00000052745,ENSRNOG00000017965,ENSRNOG00000006002,ENSRNOG00000014367,ENSRNOG00000010609,ENSRNOG00000004479,ENSRNOG00000012719,ENSRNOG00000014287,ENSRNOG00000042086,ENSRNOG00000058586,ENSRNOG00000025584,ENSRNOG00000012157,ENSRNOG00000030019,ENSRNOG00000028368,ENSRNOG00000023238,…
GO:0005793	endoplasmic reticulum-Golgi intermediate compartment	cellular_component	0.018618	1	3	167	68	20272	ENSRNOG00000003967,ENSRNOG00000003098,ENSRNOG00000009039
GO:0009262	deoxyribonucleotide metabolic process	biological_process	0.019236	1	2	167	26	20272	ENSRNOG00000011831,ENSRNOG00000012962
GO:0009925	basal plasma membrane	cellular_component	0.019259	1	2	167	26	20272	ENSRNOG00000011648,ENSRNOG00000052745
GO:0033363	secretory granule organization	biological_process	0.019259	1	2	167	26	20272	ENSRNOG00000011648,ENSRNOG00000036833
GO:0072207	metanephric epithelium development	biological_process	0.019259	1	2	167	26	20272	ENSRNOG00000011648,ENSRNOG00000015557
GO:0032088	negative regulation of NF-kappaB transcription factor activity	biological_process	0.019347	1	3	167	69	20272	ENSRNOG00000055226,ENSRNOG00000018517,ENSRNOG00000006695
GO:0070851	growth factor receptor binding	molecular_function	0.019364	1	4	167	124	20272	ENSRNOG00000055226,ENSRNOG00000002754,ENSRNOG00000011471,ENSRNOG00000005800
GO:0022008	neurogenesis	biological_process	0.019421	1	20	167	1478	20272	ENSRNOG00000010547,ENSRNOG00000030630,ENSRNOG00000017965,ENSRNOG00000024413,ENSRNOG00000020689,ENSRNOG00000020867,ENSRNOG00000003098,ENSRNOG00000002364,ENSRNOG00000053562,ENSRNOG00000011203,ENSRNOG00000002754,ENSRNOG00000008054,ENSRNOG00000027582,ENSRNOG00000055226,ENSRNOG00000047143,ENSRNOG00000004479,ENSRNOG00000022863,ENSRNOG00000014963,ENSRNOG00000010252,ENSRNOG00000014287
GO:0050680	negative regulation of epithelial cell proliferation	biological_process	0.019432	1	4	167	124	20272	ENSRNOG00000011271,ENSRNOG00000055226,ENSRNOG00000016021,ENSRNOG00000014287
GO:0007050	cell cycle arrest	biological_process	0.019432	1	4	167	124	20272	ENSRNOG00000020539,ENSRNOG00000055226,ENSRNOG00000014287,ENSRNOG00000002364
GO:0010243	response to organonitrogen compound	biological_process	0.019478	1	13	167	827	20272	ENSRNOG00000020083,ENSRNOG00000056954,ENSRNOG00000020689,ENSRNOG00000046458,ENSRNOG00000010574,ENSRNOG00000019908,ENSRNOG00000030630,ENSRNOG00000011648,ENSRNOG00000019496,ENSRNOG00000002754,ENSRNOG00000001004,ENSRNOG00000052802,ENSRNOG00000017601
GO:0097159	organic cyclic compound binding	molecular_function	0.019768	1	61	167	5862	20272	ENSRNOG00000042086,ENSRNOG00000012157,ENSRNOG00000009440,ENSRNOG00000047143,ENSRNOG00000058586,ENSRNOG00000007136,ENSRNOG00000004479,ENSRNOG00000027422,ENSRNOG00000012719,ENSRNOG00000013514,ENSRNOG00000020642,ENSRNOG00000017601,ENSRNOG00000019381,ENSRNOG00000028368,ENSRNOG00000012962,ENSRNOG00000018986,ENSRNOG00000010776,ENSRNOG00000037247,ENSRNOG00000016475,ENSRNOG00000014367,ENSRNOG00000019913,…
GO:0042578	phosphoric ester hydrolase activity	molecular_function	0.020355	1	7	167	332	20272	ENSRNOG00000030019,ENSRNOG00000010574,ENSRNOG00000012962,ENSRNOG00000013954,ENSRNOG00000056954,ENSRNOG00000016475,ENSRNOG00000014876
GO:0097190	apoptotic signaling pathway	biological_process	0.020356	1	10	167	572	20272	ENSRNOG00000036833,ENSRNOG00000046458,ENSRNOG00000006695,ENSRNOG00000010574,ENSRNOG00000001091,ENSRNOG00000020539,ENSRNOG00000028017,ENSRNOG00000014287,ENSRNOG00000025584,ENSRNOG00000055226
GO:1903523	negative regulation of blood circulation	biological_process	0.020624	1	2	167	27	20272	ENSRNOG00000047143,ENSRNOG00000030019
GO:0016229	steroid dehydrogenase activity	molecular_function	0.020653	1	2	167	27	20272	ENSRNOG00000017601,ENSRNOG00000013982
GO:1902235	regulation of endoplasmic reticulum stress-induced intrinsic apoptotic signaling pathway	biological_process	0.020668	1	2	167	27	20272	ENSRNOG00000010574,ENSRNOG00000046458
GO:0007257	activation of JUN kinase activity	biological_process	0.020688	1	2	167	27	20272	ENSRNOG00000055226,ENSRNOG00000010574
GO:0034122	negative regulation of toll-like receptor signaling pathway	biological_process	0.020689	1	2	167	27	20272	ENSRNOG00000055226,ENSRNOG00000058586
GO:1901186	positive regulation of ERBB signaling pathway	biological_process	0.020689	1	2	167	27	20272	ENSRNOG00000001091,ENSRNOG00000020882
GO:1902253	regulation of intrinsic apoptotic signaling pathway by p53 class mediator	biological_process	0.020689	1	2	167	27	20272	ENSRNOG00000020539,ENSRNOG00000036833
GO:0007417	central nervous system development	biological_process	0.021089	1	14	167	926	20272	ENSRNOG00000024413,ENSRNOG00000020637,ENSRNOG00000046458,ENSRNOG00000017601,ENSRNOG00000001004,ENSRNOG00000010547,ENSRNOG00000053562,ENSRNOG00000002754,ENSRNOG00000011648,ENSRNOG00000014963,ENSRNOG00000011471,ENSRNOG00000020867,ENSRNOG00000055226,ENSRNOG00000058586
GO:0016323	basolateral plasma membrane	cellular_component	0.021121	1	5	167	191	20272	ENSRNOG00000010378,ENSRNOG00000052745,ENSRNOG00000030019,ENSRNOG00000015557,ENSRNOG00000011648
GO:0061180	mammary gland epithelium development	biological_process	0.021603	1	3	167	72	20272	ENSRNOG00000010547,ENSRNOG00000002754,ENSRNOG00000025584
GO:0021987	cerebral cortex development	biological_process	0.022098	1	4	167	129	20272	ENSRNOG00000053562,ENSRNOG00000017601,ENSRNOG00000055226,ENSRNOG00000014963
GO:0051721	protein phosphatase 2A binding	molecular_function	0.022161	1	2	167	28	20272	ENSRNOG00000010574,ENSRNOG00000055226
GO:0044446	intracellular organelle part	cellular_component	0.022188	1	70	167	6931	20272	ENSRNOG00000000414,ENSRNOG00000007136,ENSRNOG00000013514,ENSRNOG00000013383,ENSRNOG00000018533,ENSRNOG00000003967,ENSRNOG00000017781,ENSRNOG00000012962,ENSRNOG00000015557,ENSRNOG00000019913,ENSRNOG00000001004,ENSRNOG00000028017,ENSRNOG00000034258,ENSRNOG00000010574,ENSRNOG00000032178,ENSRNOG00000018023,ENSRNOG00000007200,ENSRNOG00000025584,ENSRNOG00000015187,ENSRNOG00000018517,ENSRNOG00000014287,…
GO:0030855	epithelial cell differentiation	biological_process	0.022385	1	10	167	581	20272	ENSRNOG00000046458,ENSRNOG00000010378,ENSRNOG00000052745,ENSRNOG00000024413,ENSRNOG00000020539,ENSRNOG00000010547,ENSRNOG00000001004,ENSRNOG00000053562,ENSRNOG00000003098,ENSRNOG00000007136
GO:0048667	cell morphogenesis involved in neuron differentiation	biological_process	0.022489	1	9	167	498	20272	ENSRNOG00000022863,ENSRNOG00000014287,ENSRNOG00000010252,ENSRNOG00000020867,ENSRNOG00000017965,ENSRNOG00000024413,ENSRNOG00000011203,ENSRNOG00000010547,ENSRNOG00000053562
GO:0060548	negative regulation of cell death	biological_process	0.022518	1	14	167	934	20272	ENSRNOG00000058586,ENSRNOG00000025584,ENSRNOG00000016021,ENSRNOG00000004479,ENSRNOG00000028017,ENSRNOG00000020539,ENSRNOG00000001091,ENSRNOG00000011648,ENSRNOG00000010547,ENSRNOG00000006695,ENSRNOG00000046458,ENSRNOG00000036833,ENSRNOG00000052745,ENSRNOG00000010574
GO:0010646	regulation of cell communication	biological_process	0.022672	1	34	167	2929	20272	ENSRNOG00000014806,ENSRNOG00000037247,ENSRNOG00000019908,ENSRNOG00000020539,ENSRNOG00000010574,ENSRNOG00000052745,ENSRNOG00000005303,ENSRNOG00000046458,ENSRNOG00000047143,ENSRNOG00000058586,ENSRNOG00000020726,ENSRNOG00000011203,ENSRNOG00000010813,ENSRNOG00000002754,ENSRNOG00000007679,ENSRNOG00000056954,ENSRNOG00000020882,ENSRNOG00000005800,ENSRNOG00000008412,ENSRNOG00000000129,ENSRNOG00000000989,…
GO:0048732	gland development	biological_process	0.022735	1	9	167	499	20272	ENSRNOG00000016021,ENSRNOG00000025584,ENSRNOG00000004479,ENSRNOG00000014287,ENSRNOG00000001004,ENSRNOG00000010547,ENSRNOG00000017601,ENSRNOG00000002754,ENSRNOG00000046458
GO:0044728	DNA methylation or demethylation	biological_process	0.02324	1	3	167	74	20272	ENSRNOG00000012719,ENSRNOG00000030630,ENSRNOG00000019913
GO:0044240	multicellular organismal lipid catabolic process	biological_process	0.023244	1	1	167	3	20272	ENSRNOG00000015866
GO:2000825	positive regulation of androgen receptor activity	biological_process	0.023554	1	1	167	3	20272	ENSRNOG00000000989
GO:0070873	regulation of glycogen metabolic process	biological_process	0.023584	1	2	167	29	20272	ENSRNOG00000056954,ENSRNOG00000012686
GO:0033598	mammary gland epithelial cell proliferation	biological_process	0.023612	1	2	167	29	20272	ENSRNOG00000025584,ENSRNOG00000002754
GO:0009826	unidimensional cell growth	biological_process	0.023778	1	1	167	3	20272	ENSRNOG00000018023
GO:0005575	cellular_component	cellular_component	0.02383	1	161	167	18716	20272	ENSRNOG00000007136,ENSRNOG00000027422,ENSRNOG00000012719,ENSRNOG00000018533,ENSRNOG00000020587,ENSRNOG00000015557,ENSRNOG00000037247,ENSRNOG00000012962,ENSRNOG00000004703,ENSRNOG00000019913,ENSRNOG00000010574,ENSRNOG00000032178,ENSRNOG00000052745,ENSRNOG00000003510,ENSRNOG00000007200,ENSRNOG00000045775,ENSRNOG00000010252,ENSRNOG00000014287,ENSRNOG00000018517,ENSRNOG00000028100,ENSRNOG00000007467,…
GO:0045833	negative regulation of lipid metabolic process	biological_process	0.024066	1	3	167	75	20272	ENSRNOG00000055226,ENSRNOG00000014287,ENSRNOG00000030019
GO:0031779	melanocortin receptor binding	molecular_function	0.024143	1	1	167	3	20272	ENSRNOG00000012686
GO:0031781	type 3 melanocortin receptor binding	molecular_function	0.024143	1	1	167	3	20272	ENSRNOG00000012686
GO:0031782	type 4 melanocortin receptor binding	molecular_function	0.024143	1	1	167	3	20272	ENSRNOG00000012686
GO:0070996	type 1 melanocortin receptor binding	molecular_function	0.024143	1	1	167	3	20272	ENSRNOG00000012686
GO:0044375	regulation of peroxisome size	biological_process	0.024185	1	1	167	3	20272	ENSRNOG00000028100
GO:0008107	galactoside 2-alpha-L-fucosyltransferase activity	molecular_function	0.024273	1	1	167	3	20272	ENSRNOG00000021014
GO:0031127	alpha-(1,2)-fucosyltransferase activity	molecular_function	0.024273	1	1	167	3	20272	ENSRNOG00000021014
GO:0016312	inositol bisphosphate phosphatase activity	molecular_function	0.024388	1	1	167	3	20272	ENSRNOG00000056954
GO:0045869	negative regulation of single stranded viral RNA replication via double stranded DNA intermediate	biological_process	0.024388	1	1	167	3	20272	ENSRNOG00000056954
GO:0009730	detection of carbohydrate stimulus	biological_process	0.024395	1	1	167	3	20272	ENSRNOG00000046458
GO:0009732	detection of hexose stimulus	biological_process	0.024395	1	1	167	3	20272	ENSRNOG00000046458
GO:0010157	response to chlorate	biological_process	0.024395	1	1	167	3	20272	ENSRNOG00000046458
GO:0034287	detection of monosaccharide stimulus	biological_process	0.024395	1	1	167	3	20272	ENSRNOG00000046458
GO:0051594	detection of glucose	biological_process	0.024395	1	1	167	3	20272	ENSRNOG00000046458
GO:0009182	purine deoxyribonucleoside diphosphate metabolic process	biological_process	0.024403	1	1	167	3	20272	ENSRNOG00000011831
GO:0046066	dGDP metabolic process	biological_process	0.024403	1	1	167	3	20272	ENSRNOG00000011831
GO:1901069	guanosine-containing compound catabolic process	biological_process	0.024403	1	1	167	3	20272	ENSRNOG00000011831
GO:0000839	Hrd1p ubiquitin ligase ERAD-L complex	cellular_component	0.024425	1	1	167	3	20272	ENSRNOG00000007842
GO:0065008	regulation of biological quality	biological_process	0.024486	1	36	167	3158	20272	ENSRNOG00000008054,ENSRNOG00000017601,ENSRNOG00000010378,ENSRNOG00000058586,ENSRNOG00000007136,ENSRNOG00000047143,ENSRNOG00000022863,ENSRNOG00000004479,ENSRNOG00000001004,ENSRNOG00000046458,ENSRNOG00000052745,ENSRNOG00000014806,ENSRNOG00000015557,ENSRNOG00000010776,ENSRNOG00000003098,ENSRNOG00000001091,ENSRNOG00000028100,ENSRNOG00000052802,ENSRNOG00000036833,ENSRNOG00000030019,ENSRNOG00000016303,…
GO:0004046	aminoacylase activity	molecular_function	0.024487	1	1	167	3	20272	ENSRNOG00000011189
GO:0050897	cobalt ion binding	molecular_function	0.024487	1	1	167	3	20272	ENSRNOG00000012962
GO:0016426	tRNA (adenine) methyltransferase activity	molecular_function	0.024493	1	1	167	3	20272	ENSRNOG00000011398
GO:0061181	regulation of chondrocyte development	biological_process	0.024494	1	1	167	3	20272	ENSRNOG00000001011
GO:0004416	hydroxyacylglutathione hydrolase activity	molecular_function	0.024495	1	1	167	3	20272	ENSRNOG00000014806
GO:0019243	methylglyoxal catabolic process to D-lactate via S-lactoyl-glutathione	biological_process	0.024495	1	1	167	3	20272	ENSRNOG00000014806
GO:0051596	methylglyoxal catabolic process	biological_process	0.024495	1	1	167	3	20272	ENSRNOG00000014806
GO:0061727	methylglyoxal catabolic process to lactate	biological_process	0.024495	1	1	167	3	20272	ENSRNOG00000014806
GO:0016480	negative regulation of transcription from RNA polymerase III promoter	biological_process	0.024497	1	1	167	3	20272	ENSRNOG00000013514
GO:1903898	negative regulation of PERK-mediated unfolded protein response	biological_process	0.024508	1	1	167	3	20272	ENSRNOG00000010574
GO:0071288	cellular response to mercury ion	biological_process	0.024512	1	1	167	3	20272	ENSRNOG00000011648
GO:0072237	metanephric proximal tubule development	biological_process	0.024512	1	1	167	3	20272	ENSRNOG00000011648
GO:0009992	cellular water homeostasis	biological_process	0.024512	1	1	167	3	20272	ENSRNOG00000007136
GO:0042583	chromaffin granule	cellular_component	0.024512	1	1	167	3	20272	ENSRNOG00000007136
GO:0042584	chromaffin granule membrane	cellular_component	0.024512	1	1	167	3	20272	ENSRNOG00000007136
GO:0000320	re-entry into mitotic cell cycle	biological_process	0.024512	1	1	167	3	20272	ENSRNOG00000007483
GO:0000939	condensed chromosome inner kinetochore	cellular_component	0.024512	1	1	167	3	20272	ENSRNOG00000032178
GO:0001156	TFIIIC-class transcription factor binding	molecular_function	0.024512	1	1	167	3	20272	ENSRNOG00000017864
GO:0003865	3-oxo-5-alpha-steroid 4-dehydrogenase activity	molecular_function	0.024512	1	1	167	3	20272	ENSRNOG00000017601
GO:0005745	m-AAA complex	cellular_component	0.024512	1	1	167	3	20272	ENSRNOG00000017965
GO:0007056	spindle assembly involved in female meiosis	biological_process	0.024512	1	1	167	3	20272	ENSRNOG00000004479
GO:0019002	GMP binding	molecular_function	0.024512	1	1	167	3	20272	ENSRNOG00000042086
GO:0033765	steroid dehydrogenase activity, acting on the CH-CH group of donors	molecular_function	0.024512	1	1	167	3	20272	ENSRNOG00000017601
GO:0035879	plasma membrane lactate transport	biological_process	0.024512	1	1	167	3	20272	ENSRNOG00000036677
GO:0042631	cellular response to water deprivation	biological_process	0.024512	1	1	167	3	20272	ENSRNOG00000020726
GO:0042726	flavin-containing compound metabolic process	biological_process	0.024512	1	1	167	3	20272	ENSRNOG00000020642
GO:0047751	cholestenone 5-alpha-reductase activity	molecular_function	0.024512	1	1	167	3	20272	ENSRNOG00000017601
GO:0070494	regulation of thrombin receptor signaling pathway	biological_process	0.024512	1	1	167	3	20272	ENSRNOG00000052745
GO:0070495	negative regulation of thrombin receptor signaling pathway	biological_process	0.024512	1	1	167	3	20272	ENSRNOG00000052745
GO:0070889	platelet alpha granule organization	biological_process	0.024512	1	1	167	3	20272	ENSRNOG00000036833
GO:0071314	cellular response to cocaine	biological_process	0.024512	1	1	167	3	20272	ENSRNOG00000030630
GO:0090234	regulation of kinetochore assembly	biological_process	0.024512	1	1	167	3	20272	ENSRNOG00000009039
GO:0097451	glial limiting end-foot	cellular_component	0.024512	1	1	167	3	20272	ENSRNOG00000014963
GO:1902162	regulation of DNA damage response, signal transduction by p53 class mediator resulting in transcription of p21 class mediator	biological_process	0.024512	1	1	167	3	20272	ENSRNOG00000036833
GO:1990597	AIP1-IRE1 complex	cellular_component	0.024512	1	1	167	3	20272	ENSRNOG00000055226
GO:2000768	positive regulation of nephron tubule epithelial cell differentiation	biological_process	0.024512	1	1	167	3	20272	ENSRNOG00000003098
GO:0043069	negative regulation of programmed cell death	biological_process	0.024801	1	13	167	855	20272	ENSRNOG00000010547,ENSRNOG00000020539,ENSRNOG00000001091,ENSRNOG00000011648,ENSRNOG00000052745,ENSRNOG00000010574,ENSRNOG00000006695,ENSRNOG00000036833,ENSRNOG00000046458,ENSRNOG00000058586,ENSRNOG00000025584,ENSRNOG00000016021,ENSRNOG00000004479
GO:0048813	dendrite morphogenesis	biological_process	0.024982	1	4	167	134	20272	ENSRNOG00000024413,ENSRNOG00000014287,ENSRNOG00000011203,ENSRNOG00000020867
GO:0072331	signal transduction by p53 class mediator	biological_process	0.024986	1	4	167	134	20272	ENSRNOG00000020539,ENSRNOG00000028017,ENSRNOG00000014287,ENSRNOG00000036833
GO:0031960	response to corticosteroid	biological_process	0.025121	1	5	167	200	20272	ENSRNOG00000017601,ENSRNOG00000011648,ENSRNOG00000002754,ENSRNOG00000013954,ENSRNOG00000046458
GO:0009154	purine ribonucleotide catabolic process	biological_process	0.025206	1	2	167	30	20272	ENSRNOG00000011831,ENSRNOG00000012962
GO:0009651	response to salt stress	biological_process	0.025232	1	2	167	30	20272	ENSRNOG00000007136,ENSRNOG00000011648
GO:1901797	negative regulation of signal transduction by p53 class mediator	biological_process	0.025232	1	2	167	30	20272	ENSRNOG00000036833,ENSRNOG00000020539
GO:0045666	positive regulation of neuron differentiation	biological_process	0.025483	1	7	167	348	20272	ENSRNOG00000020867,ENSRNOG00000047143,ENSRNOG00000055226,ENSRNOG00000002364,ENSRNOG00000024413,ENSRNOG00000014287,ENSRNOG00000020689
GO:0001101	response to acid chemical	biological_process	0.026133	1	7	167	350	20272	ENSRNOG00000020726,ENSRNOG00000011648,ENSRNOG00000019908,ENSRNOG00000020539,ENSRNOG00000013982,ENSRNOG00000020689,ENSRNOG00000046458
GO:0046683	response to organophosphorus	biological_process	0.026785	1	4	167	137	20272	ENSRNOG00000002754,ENSRNOG00000011648,ENSRNOG00000056954,ENSRNOG00000017601
GO:0009261	ribonucleotide catabolic process	biological_process	0.026802	1	2	167	31	20272	ENSRNOG00000012962,ENSRNOG00000011831
GO:0046875	ephrin receptor binding	molecular_function	0.026828	1	2	167	31	20272	ENSRNOG00000010574,ENSRNOG00000011648
GO:0060416	response to growth hormone	biological_process	0.026829	1	2	167	31	20272	ENSRNOG00000019496,ENSRNOG00000017601
GO:0007264	small GTPase mediated signal transduction	biological_process	0.027006	1	8	167	432	20272	ENSRNOG00000052745,ENSRNOG00000007679,ENSRNOG00000004192,ENSRNOG00000011203,ENSRNOG00000020726,ENSRNOG00000020770,ENSRNOG00000014963,ENSRNOG00000055226
GO:0000287	magnesium ion binding	molecular_function	0.027075	1	5	167	204	20272	ENSRNOG00000016475,ENSRNOG00000014287,ENSRNOG00000012962,ENSRNOG00000018310,ENSRNOG00000011831
GO:0010256	endomembrane system organization	biological_process	0.027433	1	9	167	516	20272	ENSRNOG00000003967,ENSRNOG00000042086,ENSRNOG00000021202,ENSRNOG00000046566,ENSRNOG00000056954,ENSRNOG00000009039,ENSRNOG00000011648,ENSRNOG00000010813,ENSRNOG00000036833
GO:0046578	regulation of Ras protein signal transduction	biological_process	0.027584	1	5	167	205	20272	ENSRNOG00000014963,ENSRNOG00000052745,ENSRNOG00000007679,ENSRNOG00000011203,ENSRNOG00000055226
GO:0019637	organophosphate metabolic process	biological_process	0.027605	1	14	167	960	20272	ENSRNOG00000056954,ENSRNOG00000055226,ENSRNOG00000009440,ENSRNOG00000003163,ENSRNOG00000018310,ENSRNOG00000012962,ENSRNOG00000020642,ENSRNOG00000052802,ENSRNOG00000016475,ENSRNOG00000017731,ENSRNOG00000011648,ENSRNOG00000003510,ENSRNOG00000011831,ENSRNOG00000028368
GO:0009987	cellular process	biological_process	0.028328	1	143	167	16133	20272	ENSRNOG00000007200,ENSRNOG00000045775,ENSRNOG00000010252,ENSRNOG00000014287,ENSRNOG00000018517,ENSRNOG00000028100,ENSRNOG00000053562,ENSRNOG00000007842,ENSRNOG00000016303,ENSRNOG00000017912,ENSRNOG00000014595,ENSRNOG00000000989,ENSRNOG00000001011,ENSRNOG00000020358,ENSRNOG00000017731,ENSRNOG00000014398,ENSRNOG00000005094,ENSRNOG00000011398,ENSRNOG00000036677,ENSRNOG00000007136,ENSRNOG00000012719,…
GO:1900006	positive regulation of dendrite development	biological_process	0.028429	1	3	167	80	20272	ENSRNOG00000055226,ENSRNOG00000020867,ENSRNOG00000020689
GO:0021591	ventricular system development	biological_process	0.028465	1	2	167	32	20272	ENSRNOG00000011648,ENSRNOG00000020867
GO:1901618	organic hydroxy compound transmembrane transporter activity	molecular_function	0.028465	1	2	167	32	20272	ENSRNOG00000036677,ENSRNOG00000011648
GO:0070897	DNA-templated transcriptional preinitiation complex assembly	biological_process	0.028465	1	2	167	32	20272	ENSRNOG00000017864,ENSRNOG00000014595
GO:0034976	response to endoplasmic reticulum stress	biological_process	0.028577	1	5	167	207	20272	ENSRNOG00000010574,ENSRNOG00000013383,ENSRNOG00000046458,ENSRNOG00000007842,ENSRNOG00000055226
GO:0046982	protein heterodimerization activity	molecular_function	0.028632	1	9	167	520	20272	ENSRNOG00000007200,ENSRNOG00000058586,ENSRNOG00000018310,ENSRNOG00000004479,ENSRNOG00000010252,ENSRNOG00000001091,ENSRNOG00000032178,ENSRNOG00000046458,ENSRNOG00000023238
GO:0031331	positive regulation of cellular catabolic process	biological_process	0.029164	1	6	167	281	20272	ENSRNOG00000010574,ENSRNOG00000018517,ENSRNOG00000004479,ENSRNOG00000014287,ENSRNOG00000020689,ENSRNOG00000055226
GO:0042542	response to hydrogen peroxide	biological_process	0.029332	1	4	167	141	20272	ENSRNOG00000011648,ENSRNOG00000047143,ENSRNOG00000002754,ENSRNOG00000052745
GO:0048814	regulation of dendrite morphogenesis	biological_process	0.029343	1	3	167	81	20272	ENSRNOG00000020867,ENSRNOG00000024413,ENSRNOG00000014287
GO:0006304	DNA modification	biological_process	0.029349	1	3	167	81	20272	ENSRNOG00000019913,ENSRNOG00000030630,ENSRNOG00000012719
GO:0046872	metal ion binding	molecular_function	0.030319	1	33	167	2888	20272	ENSRNOG00000007136,ENSRNOG00000018310,ENSRNOG00000003163,ENSRNOG00000003998,ENSRNOG00000016475,ENSRNOG00000019913,ENSRNOG00000010574,ENSRNOG00000013954,ENSRNOG00000018986,ENSRNOG00000012962,ENSRNOG00000010776,ENSRNOG00000020587,ENSRNOG00000015557,ENSRNOG00000007467,ENSRNOG00000011831,ENSRNOG00000030019,ENSRNOG00000036833,ENSRNOG00000045775,ENSRNOG00000016021,ENSRNOG00000025584,ENSRNOG00000018517,…
GO:0048468	cell development	biological_process	0.03039	1	25	167	2054	20272	ENSRNOG00000002364,ENSRNOG00000001011,ENSRNOG00000020867,ENSRNOG00000052745,ENSRNOG00000024413,ENSRNOG00000017965,ENSRNOG00000020689,ENSRNOG00000010547,ENSRNOG00000030630,ENSRNOG00000014963,ENSRNOG00000004479,ENSRNOG00000022863,ENSRNOG00000014287,ENSRNOG00000010252,ENSRNOG00000055226,ENSRNOG00000058586,ENSRNOG00000047143,ENSRNOG00000018023,ENSRNOG00000010378,ENSRNOG00000027582,ENSRNOG00000036833,…
GO:0005789	endoplasmic reticulum membrane	cellular_component	0.030511	1	10	167	612	20272	ENSRNOG00000021202,ENSRNOG00000017912,ENSRNOG00000007136,ENSRNOG00000047143,ENSRNOG00000008725,ENSRNOG00000007842,ENSRNOG00000017601,ENSRNOG00000028017,ENSRNOG00000014876,ENSRNOG00000010574
GO:0005525	GTP binding	molecular_function	0.031034	1	7	167	363	20272	ENSRNOG00000012962,ENSRNOG00000002364,ENSRNOG00000014060,ENSRNOG00000037247,ENSRNOG00000042086,ENSRNOG00000020770,ENSRNOG00000025584
GO:0021536	diencephalon development	biological_process	0.031227	1	3	167	83	20272	ENSRNOG00000017601,ENSRNOG00000010547,ENSRNOG00000053562
GO:0009725	response to hormone	biological_process	0.031309	1	13	167	884	20272	ENSRNOG00000046458,ENSRNOG00000013954,ENSRNOG00000010574,ENSRNOG00000030019,ENSRNOG00000019496,ENSRNOG00000011648,ENSRNOG00000002754,ENSRNOG00000017601,ENSRNOG00000052802,ENSRNOG00000001004,ENSRNOG00000020083,ENSRNOG00000056954,ENSRNOG00000046566
GO:0010591	regulation of lamellipodium assembly	biological_process	0.031698	1	2	167	34	20272	ENSRNOG00000011648,ENSRNOG00000018023
GO:0032881	regulation of polysaccharide metabolic process	biological_process	0.031749	1	2	167	34	20272	ENSRNOG00000056954,ENSRNOG00000012686
GO:0007339	binding of sperm to zona pellucida	biological_process	0.031833	1	2	167	34	20272	ENSRNOG00000052802,ENSRNOG00000017990
GO:0006182	cGMP biosynthetic process	biological_process	0.031854	1	2	167	34	20272	ENSRNOG00000009440,ENSRNOG00000011648
GO:0007616	long-term memory	biological_process	0.031854	1	2	167	34	20272	ENSRNOG00000020689,ENSRNOG00000030630
GO:0021799	cerebral cortex radially oriented cell migration	biological_process	0.031854	1	2	167	34	20272	ENSRNOG00000014963,ENSRNOG00000055226
GO:0005737	cytoplasm	cellular_component	0.032039	1	90	167	9421	20272	ENSRNOG00000003163,ENSRNOG00000004479,ENSRNOG00000018310,ENSRNOG00000042086,ENSRNOG00000047143,ENSRNOG00000027582,ENSRNOG00000008786,ENSRNOG00000007483,ENSRNOG00000017601,ENSRNOG00000003098,ENSRNOG00000010204,ENSRNOG00000021202,ENSRNOG00000014806,ENSRNOG00000014399,ENSRNOG00000009330,ENSRNOG00000046458,ENSRNOG00000022609,ENSRNOG00000016475,ENSRNOG00000009881,ENSRNOG00000020539,ENSRNOG00000010609,…
GO:2000852	regulation of corticosterone secretion	biological_process	0.032183	1	1	167	4	20272	ENSRNOG00000012686
GO:0005749	mitochondrial respiratory chain complex II, succinate dehydrogenase complex (ubiquinone)	cellular_component	0.03222	1	1	167	4	20272	ENSRNOG00000003163
GO:0006121	mitochondrial electron transport, succinate to ubiquinone	biological_process	0.03222	1	1	167	4	20272	ENSRNOG00000003163
GO:0045257	succinate dehydrogenase complex (ubiquinone)	cellular_component	0.03222	1	1	167	4	20272	ENSRNOG00000003163
GO:0045273	respiratory chain complex II	cellular_component	0.03222	1	1	167	4	20272	ENSRNOG00000003163
GO:0045281	succinate dehydrogenase complex	cellular_component	0.03222	1	1	167	4	20272	ENSRNOG00000003163
GO:0045283	fumarate reductase complex	cellular_component	0.03222	1	1	167	4	20272	ENSRNOG00000003163
GO:0031099	regeneration	biological_process	0.032255	1	5	167	214	20272	ENSRNOG00000047143,ENSRNOG00000018023,ENSRNOG00000003998,ENSRNOG00000046458,ENSRNOG00000004479
GO:0009117	nucleotide metabolic process	biological_process	0.032294	1	10	167	618	20272	ENSRNOG00000009440,ENSRNOG00000018310,ENSRNOG00000012962,ENSRNOG00000003163,ENSRNOG00000011648,ENSRNOG00000016475,ENSRNOG00000052802,ENSRNOG00000020642,ENSRNOG00000011831,ENSRNOG00000003510
GO:0047035	testosterone dehydrogenase (NAD+) activity	molecular_function	0.032347	1	1	167	4	20272	ENSRNOG00000013982
GO:0045091	regulation of single stranded viral RNA replication via double stranded DNA intermediate	biological_process	0.032426	1	1	167	4	20272	ENSRNOG00000056954
GO:0045719	negative regulation of glycogen biosynthetic process	biological_process	0.032426	1	1	167	4	20272	ENSRNOG00000056954
GO:0008150	biological_process	biological_process	0.032443	1	155	167	17863	20272	ENSRNOG00000013383,ENSRNOG00000013514,ENSRNOG00000003998,ENSRNOG00000009440,ENSRNOG00000010005,ENSRNOG00000010378,ENSRNOG00000007679,ENSRNOG00000017024,ENSRNOG00000028368,ENSRNOG00000008082,ENSRNOG00000020726,ENSRNOG00000011203,ENSRNOG00000020642,ENSRNOG00000002754,ENSRNOG00000017781,ENSRNOG00000020867,ENSRNOG00000003967,ENSRNOG00000005303,ENSRNOG00000001004,ENSRNOG00000028017,ENSRNOG00000034258,…
GO:0021759	globus pallidus development	biological_process	0.03249	1	1	167	4	20272	ENSRNOG00000053562
GO:0010861	thyroid hormone receptor activator activity	molecular_function	0.032516	1	1	167	4	20272	ENSRNOG00000011315
GO:0030375	thyroid hormone receptor coactivator activity	molecular_function	0.032516	1	1	167	4	20272	ENSRNOG00000011315
GO:0051239	regulation of multicellular organismal process	biological_process	0.032523	1	30	167	2587	20272	ENSRNOG00000014398,ENSRNOG00000011648,ENSRNOG00000019496,ENSRNOG00000052745,ENSRNOG00000024413,ENSRNOG00000017965,ENSRNOG00000020689,ENSRNOG00000056954,ENSRNOG00000020867,ENSRNOG00000002364,ENSRNOG00000003098,ENSRNOG00000037247,ENSRNOG00000001011,ENSRNOG00000053562,ENSRNOG00000002754,ENSRNOG00000011271,ENSRNOG00000001091,ENSRNOG00000030019,ENSRNOG00000011471,ENSRNOG00000055226,ENSRNOG00000025584,…
GO:0006382	adenosine to inosine editing	biological_process	0.032524	1	1	167	4	20272	ENSRNOG00000012962
GO:0090086	negative regulation of protein deubiquitination	biological_process	0.032527	1	1	167	4	20272	ENSRNOG00000018517
GO:0043527	tRNA methyltransferase complex	cellular_component	0.03253	1	1	167	4	20272	ENSRNOG00000011398
GO:1900158	negative regulation of bone mineralization involved in bone maturation	biological_process	0.032531	1	1	167	4	20272	ENSRNOG00000001011
GO:0001030	RNA polymerase III type 1 promoter DNA binding	molecular_function	0.032534	1	1	167	4	20272	ENSRNOG00000013514
GO:0001031	RNA polymerase III type 2 promoter DNA binding	molecular_function	0.032534	1	1	167	4	20272	ENSRNOG00000013514
GO:0001032	RNA polymerase III type 3 promoter DNA binding	molecular_function	0.032534	1	1	167	4	20272	ENSRNOG00000013514
GO:0080084	5S rDNA binding	molecular_function	0.032534	1	1	167	4	20272	ENSRNOG00000013514
GO:0007412	axon target recognition	biological_process	0.032541	1	1	167	4	20272	ENSRNOG00000010547
GO:0061030	epithelial cell differentiation involved in mammary gland alveolus development	biological_process	0.032541	1	1	167	4	20272	ENSRNOG00000010547
GO:0097443	sorting endosome	cellular_component	0.032545	1	1	167	4	20272	ENSRNOG00000010574
GO:1902202	regulation of hepatocyte growth factor receptor signaling pathway	biological_process	0.032545	1	1	167	4	20272	ENSRNOG00000010574
GO:0004305	ethanolamine kinase activity	molecular_function	0.032546	1	1	167	4	20272	ENSRNOG00000028368
GO:2000346	negative regulation of hepatocyte proliferation	biological_process	0.032549	1	1	167	4	20272	ENSRNOG00000016021
GO:0005223	intracellular cGMP activated cation channel activity	molecular_function	0.032549	1	1	167	4	20272	ENSRNOG00000011648
GO:0030950	establishment or maintenance of actin cytoskeleton polarity	biological_process	0.032549	1	1	167	4	20272	ENSRNOG00000011648
GO:0046878	positive regulation of saliva secretion	biological_process	0.032549	1	1	167	4	20272	ENSRNOG00000011648
GO:0001806	type IV hypersensitivity	biological_process	0.032549	1	1	167	4	20272	ENSRNOG00000014367
GO:0006384	transcription initiation from RNA polymerase III promoter	biological_process	0.032549	1	1	167	4	20272	ENSRNOG00000017864
GO:0008241	peptidyl-dipeptidase activity	molecular_function	0.032549	1	1	167	4	20272	ENSRNOG00000007467
GO:0034316	negative regulation of Arp2/3 complex-mediated actin nucleation	biological_process	0.032549	1	1	167	4	20272	ENSRNOG00000001091
GO:0035671	enone reductase activity	molecular_function	0.032549	1	1	167	4	20272	ENSRNOG00000017601
GO:0038026	reelin-mediated signaling pathway	biological_process	0.032549	1	1	167	4	20272	ENSRNOG00000055226
GO:0042585	germinal vesicle	cellular_component	0.032549	1	1	167	4	20272	ENSRNOG00000004479
GO:0043553	negative regulation of phosphatidylinositol 3-kinase activity	biological_process	0.032549	1	1	167	4	20272	ENSRNOG00000055226
GO:0045900	negative regulation of translational elongation	biological_process	0.032549	1	1	167	4	20272	ENSRNOG00000020689
GO:0050955	thermoception	biological_process	0.032549	1	1	167	4	20272	ENSRNOG00000020689
GO:0060282	positive regulation of oocyte development	biological_process	0.032549	1	1	167	4	20272	ENSRNOG00000004479
GO:0060397	JAK-STAT cascade involved in growth hormone signaling pathway	biological_process	0.032549	1	1	167	4	20272	ENSRNOG00000019496
GO:0070995	NADPH oxidation	biological_process	0.032549	1	1	167	4	20272	ENSRNOG00000003510
GO:0071787	endoplasmic reticulum tubular network assembly	biological_process	0.032549	1	1	167	4	20272	ENSRNOG00000021202
GO:0071797	LUBAC complex	cellular_component	0.032549	1	1	167	4	20272	ENSRNOG00000006695
GO:0072021	ascending thin limb development	biological_process	0.032549	1	1	167	4	20272	ENSRNOG00000015557
GO:0072218	metanephric ascending thin limb development	biological_process	0.032549	1	1	167	4	20272	ENSRNOG00000015557
GO:0097039	protein linear polyubiquitination	biological_process	0.032549	1	1	167	4	20272	ENSRNOG00000006695
GO:1990239	steroid hormone binding	molecular_function	0.032549	1	1	167	4	20272	ENSRNOG00000030019
GO:2000523	regulation of T cell costimulation	biological_process	0.032549	1	1	167	4	20272	ENSRNOG00000014367
GO:2000525	positive regulation of T cell costimulation	biological_process	0.032549	1	1	167	4	20272	ENSRNOG00000014367
GO:2000698	positive regulation of epithelial cell differentiation involved in kidney development	biological_process	0.032549	1	1	167	4	20272	ENSRNOG00000003098
GO:0006091	generation of precursor metabolites and energy	biological_process	0.032636	1	7	167	367	20272	ENSRNOG00000052802,ENSRNOG00000056954,ENSRNOG00000012686,ENSRNOG00000003163,ENSRNOG00000027422,ENSRNOG00000045961,ENSRNOG00000018310
GO:0030879	mammary gland development	biological_process	0.032769	1	4	167	146	20272	ENSRNOG00000025584,ENSRNOG00000002754,ENSRNOG00000001004,ENSRNOG00000010547
GO:0010648	negative regulation of cell communication	biological_process	0.033097	1	16	167	1174	20272	ENSRNOG00000011271,ENSRNOG00000036833,ENSRNOG00000055226,ENSRNOG00000047143,ENSRNOG00000025584,ENSRNOG00000058586,ENSRNOG00000011471,ENSRNOG00000014287,ENSRNOG00000020539,ENSRNOG00000030630,ENSRNOG00000046458,ENSRNOG00000052745,ENSRNOG00000010574,ENSRNOG00000056954,ENSRNOG00000014806,ENSRNOG00000008412
GO:0035305	negative regulation of dephosphorylation	biological_process	0.033124	1	3	167	85	20272	ENSRNOG00000047143,ENSRNOG00000056954,ENSRNOG00000011203
GO:0043403	skeletal muscle tissue regeneration	biological_process	0.033445	1	2	167	35	20272	ENSRNOG00000018023,ENSRNOG00000003998
GO:0035091	phosphatidylinositol binding	molecular_function	0.03346	1	5	167	216	20272	ENSRNOG00000020353,ENSRNOG00000055226,ENSRNOG00000001091,ENSRNOG00000046566,ENSRNOG00000059005
GO:0007031	peroxisome organization	biological_process	0.033534	1	2	167	35	20272	ENSRNOG00000015187,ENSRNOG00000028100
GO:0043087	regulation of GTPase activity	biological_process	0.033928	1	7	167	370	20272	ENSRNOG00000025584,ENSRNOG00000055226,ENSRNOG00000008082,ENSRNOG00000020726,ENSRNOG00000004192,ENSRNOG00000009402,ENSRNOG00000005303
GO:0006753	nucleoside phosphate metabolic process	biological_process	0.034472	1	10	167	625	20272	ENSRNOG00000016475,ENSRNOG00000020642,ENSRNOG00000052802,ENSRNOG00000011648,ENSRNOG00000011831,ENSRNOG00000003510,ENSRNOG00000009440,ENSRNOG00000012962,ENSRNOG00000018310,ENSRNOG00000003163
GO:0003014	renal system process	biological_process	0.035178	1	3	167	87	20272	ENSRNOG00000010378,ENSRNOG00000011648,ENSRNOG00000056954
GO:2001234	negative regulation of apoptotic signaling pathway	biological_process	0.035179	1	5	167	219	20272	ENSRNOG00000010574,ENSRNOG00000046458,ENSRNOG00000036833,ENSRNOG00000020539,ENSRNOG00000025584
GO:1902229	regulation of intrinsic apoptotic signaling pathway in response to DNA damage	biological_process	0.035392	1	2	167	36	20272	ENSRNOG00000036833,ENSRNOG00000020539
GO:0034220	ion transmembrane transport	biological_process	0.035413	1	13	167	900	20272	ENSRNOG00000017912,ENSRNOG00000047143,ENSRNOG00000010776,ENSRNOG00000059005,ENSRNOG00000056558,ENSRNOG00000011644,ENSRNOG00000011648,ENSRNOG00000028017,ENSRNOG00000014398,ENSRNOG00000017965,ENSRNOG00000010378,ENSRNOG00000030019,ENSRNOG00000036677
GO:0042175	nuclear outer membrane-endoplasmic reticulum membrane network	cellular_component	0.035442	1	10	167	628	20272	ENSRNOG00000028017,ENSRNOG00000014876,ENSRNOG00000017601,ENSRNOG00000007842,ENSRNOG00000010574,ENSRNOG00000007136,ENSRNOG00000047143,ENSRNOG00000021202,ENSRNOG00000017912,ENSRNOG00000008725
GO:0048869	cellular developmental process	biological_process	0.035764	1	41	167	3793	20272	ENSRNOG00000052745,ENSRNOG00000013954,ENSRNOG00000046458,ENSRNOG00000001004,ENSRNOG00000020539,ENSRNOG00000009881,ENSRNOG00000003098,ENSRNOG00000037247,ENSRNOG00000020867,ENSRNOG00000027582,ENSRNOG00000010378,ENSRNOG00000011203,ENSRNOG00000017601,ENSRNOG00000008054,ENSRNOG00000002754,ENSRNOG00000004479,ENSRNOG00000022863,ENSRNOG00000020353,ENSRNOG00000012157,ENSRNOG00000047143,ENSRNOG00000058586,…
GO:1901699	cellular response to nitrogen compound	biological_process	0.036531	1	9	167	544	20272	ENSRNOG00000001004,ENSRNOG00000017601,ENSRNOG00000019908,ENSRNOG00000011648,ENSRNOG00000019496,ENSRNOG00000030630,ENSRNOG00000010574,ENSRNOG00000020689,ENSRNOG00000056954
GO:0006195	purine nucleotide catabolic process	biological_process	0.037186	1	2	167	37	20272	ENSRNOG00000012962,ENSRNOG00000011831
GO:0005720	nuclear heterochromatin	cellular_component	0.037194	1	2	167	37	20272	ENSRNOG00000052802,ENSRNOG00000032178
GO:0032561	guanyl ribonucleotide binding	molecular_function	0.037814	1	7	167	379	20272	ENSRNOG00000025584,ENSRNOG00000020770,ENSRNOG00000042086,ENSRNOG00000037247,ENSRNOG00000002364,ENSRNOG00000014060,ENSRNOG00000012962
GO:0019001	guanyl nucleotide binding	molecular_function	0.038267	1	7	167	380	20272	ENSRNOG00000042086,ENSRNOG00000020770,ENSRNOG00000025584,ENSRNOG00000012962,ENSRNOG00000014060,ENSRNOG00000002364,ENSRNOG00000037247
GO:0048608	reproductive structure development	biological_process	0.03828	1	8	167	463	20272	ENSRNOG00000013982,ENSRNOG00000007483,ENSRNOG00000028368,ENSRNOG00000017601,ENSRNOG00000014963,ENSRNOG00000014287,ENSRNOG00000011471,ENSRNOG00000058586
GO:0003682	chromatin binding	molecular_function	0.038412	1	9	167	549	20272	ENSRNOG00000030630,ENSRNOG00000001004,ENSRNOG00000019913,ENSRNOG00000053562,ENSRNOG00000046458,ENSRNOG00000032178,ENSRNOG00000022393,ENSRNOG00000024413,ENSRNOG00000013965
GO:0048589	developmental growth	biological_process	0.038764	1	10	167	638	20272	ENSRNOG00000017965,ENSRNOG00000028368,ENSRNOG00000053562,ENSRNOG00000030630,ENSRNOG00000002754,ENSRNOG00000004479,ENSRNOG00000014287,ENSRNOG00000003998,ENSRNOG00000011471,ENSRNOG00000018023
GO:0035036	sperm-egg recognition	biological_process	0.039053	1	2	167	38	20272	ENSRNOG00000017990,ENSRNOG00000052802
GO:0044058	regulation of digestive system process	biological_process	0.039076	1	2	167	38	20272	ENSRNOG00000011648,ENSRNOG00000001091
GO:0008135	translation factor activity, RNA binding	molecular_function	0.039399	1	3	167	91	20272	ENSRNOG00000020689,ENSRNOG00000014595,ENSRNOG00000017864
GO:2000823	regulation of androgen receptor activity	biological_process	0.039578	1	1	167	5	20272	ENSRNOG00000000989
GO:0047372	acylglycerol lipase activity	molecular_function	0.039705	1	1	167	5	20272	ENSRNOG00000056637
GO:0061458	reproductive system development	biological_process	0.039935	1	8	167	467	20272	ENSRNOG00000014287,ENSRNOG00000014963,ENSRNOG00000058586,ENSRNOG00000011471,ENSRNOG00000007483,ENSRNOG00000028368,ENSRNOG00000013982,ENSRNOG00000017601
GO:0015980	energy derivation by oxidation of organic compounds	biological_process	0.039997	1	5	167	227	20272	ENSRNOG00000056954,ENSRNOG00000012686,ENSRNOG00000045961,ENSRNOG00000027422,ENSRNOG00000003163
GO:0010631	epithelial cell migration	biological_process	0.040061	1	5	167	227	20272	ENSRNOG00000052745,ENSRNOG00000011648,ENSRNOG00000019496,ENSRNOG00000055226,ENSRNOG00000011271
GO:0035934	corticosterone secretion	biological_process	0.040157	1	1	167	5	20272	ENSRNOG00000012686
GO:0042695	thelarche	biological_process	0.040185	1	1	167	5	20272	ENSRNOG00000002754
GO:0060744	mammary gland branching involved in thelarche	biological_process	0.040185	1	1	167	5	20272	ENSRNOG00000002754
GO:0060750	epithelial cell proliferation involved in mammary gland duct elongation	biological_process	0.040185	1	1	167	5	20272	ENSRNOG00000002754
GO:0008152	metabolic process	biological_process	0.040188	1	103	167	11089	20272	ENSRNOG00000010574,ENSRNOG00000052745,ENSRNOG00000003510,ENSRNOG00000005303,ENSRNOG00000001004,ENSRNOG00000019913,ENSRNOG00000037247,ENSRNOG00000017781,ENSRNOG00000012962,ENSRNOG00000003967,ENSRNOG00000020867,ENSRNOG00000028368,ENSRNOG00000010005,ENSRNOG00000010378,ENSRNOG00000002754,ENSRNOG00000008082,ENSRNOG00000020726,ENSRNOG00000011203,ENSRNOG00000020642,ENSRNOG00000027422,ENSRNOG00000012719,…
GO:0000104	succinate dehydrogenase activity	molecular_function	0.040194	1	1	167	5	20272	ENSRNOG00000003163
GO:0043491	protein kinase B signaling	biological_process	0.040216	1	4	167	156	20272	ENSRNOG00000014287,ENSRNOG00000037247,ENSRNOG00000056954,ENSRNOG00000058586
GO:0071417	cellular response to organonitrogen compound	biological_process	0.040296	1	8	167	468	20272	ENSRNOG00000056954,ENSRNOG00000017601,ENSRNOG00000011648,ENSRNOG00000019496,ENSRNOG00000019908,ENSRNOG00000030630,ENSRNOG00000010574,ENSRNOG00000020689
GO:0004439	phosphatidylinositol-4,5-bisphosphate 5-phosphatase activity	molecular_function	0.040398	1	1	167	5	20272	ENSRNOG00000056954
GO:0034594	phosphatidylinositol trisphosphate phosphatase activity	molecular_function	0.040398	1	1	167	5	20272	ENSRNOG00000056954
GO:0046030	inositol trisphosphate phosphatase activity	molecular_function	0.040398	1	1	167	5	20272	ENSRNOG00000056954
GO:0070874	negative regulation of glycogen metabolic process	biological_process	0.040398	1	1	167	5	20272	ENSRNOG00000056954
GO:0009186	deoxyribonucleoside diphosphate metabolic process	biological_process	0.040413	1	1	167	5	20272	ENSRNOG00000011831
GO:0004332	fructose-bisphosphate aldolase activity	molecular_function	0.040423	1	1	167	5	20272	ENSRNOG00000052802
GO:0070061	fructose binding	molecular_function	0.040423	1	1	167	5	20272	ENSRNOG00000052802
GO:0000835	ER ubiquitin ligase complex	cellular_component	0.040435	1	1	167	5	20272	ENSRNOG00000007842
GO:0000836	Hrd1p ubiquitin ligase complex	cellular_component	0.040435	1	1	167	5	20272	ENSRNOG00000007842
GO:0008238	exopeptidase activity	molecular_function	0.040486	1	3	167	92	20272	ENSRNOG00000007467,ENSRNOG00000045775,ENSRNOG00000012962
GO:0009217	purine deoxyribonucleoside triphosphate catabolic process	biological_process	0.040496	1	1	167	5	20272	ENSRNOG00000012962
GO:0098519	nucleotide phosphatase activity, acting on free nucleotides	molecular_function	0.040496	1	1	167	5	20272	ENSRNOG00000012962
GO:0051240	positive regulation of multicellular organismal process	biological_process	0.040503	1	19	167	1501	20272	ENSRNOG00000030019,ENSRNOG00000053562,ENSRNOG00000014287,ENSRNOG00000004479,ENSRNOG00000022863,ENSRNOG00000025584,ENSRNOG00000055226,ENSRNOG00000047143,ENSRNOG00000011471,ENSRNOG00000020689,ENSRNOG00000024413,ENSRNOG00000052745,ENSRNOG00000019496,ENSRNOG00000011648,ENSRNOG00000037247,ENSRNOG00000003098,ENSRNOG00000002364,ENSRNOG00000020867,ENSRNOG00000056954
GO:0021855	hypothalamus cell migration	biological_process	0.040512	1	1	167	5	20272	ENSRNOG00000010547
GO:2000646	positive regulation of receptor catabolic process	biological_process	0.040516	1	1	167	5	20272	ENSRNOG00000010574
GO:0097500	receptor localization to nonmotile primary cilium	biological_process	0.040518	1	1	167	5	20272	ENSRNOG00000046566
GO:0004563	beta-N-acetylhexosaminidase activity	molecular_function	0.04052	1	1	167	5	20272	ENSRNOG00000010252
GO:0015166	polyol transmembrane transporter activity	molecular_function	0.04052	1	1	167	5	20272	ENSRNOG00000011648
GO:0015168	glycerol transmembrane transporter activity	molecular_function	0.04052	1	1	167	5	20272	ENSRNOG00000011648
GO:0015670	carbon dioxide transport	biological_process	0.04052	1	1	167	5	20272	ENSRNOG00000011648
GO:0015793	glycerol transport	biological_process	0.04052	1	1	167	5	20272	ENSRNOG00000011648
GO:0070295	renal water absorption	biological_process	0.04052	1	1	167	5	20272	ENSRNOG00000011648
GO:0001025	RNA polymerase III transcription factor binding	molecular_function	0.040521	1	1	167	5	20272	ENSRNOG00000017864
GO:0004035	alkaline phosphatase activity	molecular_function	0.040521	1	1	167	5	20272	ENSRNOG00000013954
GO:0008510	sodium:bicarbonate symporter activity	molecular_function	0.040521	1	1	167	5	20272	ENSRNOG00000010378
GO:0010641	positive regulation of platelet-derived growth factor receptor signaling pathway	biological_process	0.040521	1	1	167	5	20272	ENSRNOG00000001091
GO:0015129	lactate transmembrane transporter activity	molecular_function	0.040521	1	1	167	5	20272	ENSRNOG00000036677
GO:0021814	cell motility involved in cerebral cortex radial glia guided migration	biological_process	0.040521	1	1	167	5	20272	ENSRNOG00000055226
GO:0031944	negative regulation of glucocorticoid metabolic process	biological_process	0.040521	1	1	167	5	20272	ENSRNOG00000030019
GO:0031947	negative regulation of glucocorticoid biosynthetic process	biological_process	0.040521	1	1	167	5	20272	ENSRNOG00000030019
GO:0032776	DNA methylation on cytosine	biological_process	0.040521	1	1	167	5	20272	ENSRNOG00000030630
GO:0035615	clathrin adaptor activity	molecular_function	0.040521	1	1	167	5	20272	ENSRNOG00000001091
GO:0043184	vascular endothelial growth factor receptor 2 binding	molecular_function	0.040521	1	1	167	5	20272	ENSRNOG00000055226
GO:0070317	negative regulation of G0 to G1 transition	biological_process	0.040521	1	1	167	5	20272	ENSRNOG00000055226
GO:0072025	distal convoluted tubule development	biological_process	0.040521	1	1	167	5	20272	ENSRNOG00000015557
GO:0072221	metanephric distal convoluted tubule development	biological_process	0.040521	1	1	167	5	20272	ENSRNOG00000015557
GO:0072592	oxygen metabolic process	biological_process	0.040521	1	1	167	5	20272	ENSRNOG00000003510
GO:0072675	osteoclast fusion	biological_process	0.040521	1	1	167	5	20272	ENSRNOG00000020353
GO:0090219	negative regulation of lipid kinase activity	biological_process	0.040521	1	1	167	5	20272	ENSRNOG00000055226
GO:0090230	regulation of centromere complex assembly	biological_process	0.040521	1	1	167	5	20272	ENSRNOG00000009039
GO:0097450	astrocyte end-foot	cellular_component	0.040521	1	1	167	5	20272	ENSRNOG00000014963
GO:0098748	endocytic adaptor activity	molecular_function	0.040521	1	1	167	5	20272	ENSRNOG00000001091
GO:1900747	negative regulation of vascular endothelial growth factor signaling pathway	biological_process	0.040521	1	1	167	5	20272	ENSRNOG00000055226
GO:1903416	response to glycoside	biological_process	0.040521	1	1	167	5	20272	ENSRNOG00000030019
GO:1901698	response to nitrogen compound	biological_process	0.040704	1	13	167	919	20272	ENSRNOG00000010574,ENSRNOG00000046458,ENSRNOG00000020689,ENSRNOG00000052802,ENSRNOG00000017601,ENSRNOG00000001004,ENSRNOG00000030630,ENSRNOG00000011648,ENSRNOG00000019908,ENSRNOG00000019496,ENSRNOG00000002754,ENSRNOG00000056954,ENSRNOG00000020083
GO:0031018	endocrine pancreas development	biological_process	0.04093	1	2	167	39	20272	ENSRNOG00000024413,ENSRNOG00000046458
GO:0045494	photoreceptor cell maintenance	biological_process	0.040969	1	2	167	39	20272	ENSRNOG00000046566,ENSRNOG00000003098
GO:0007157	heterophilic cell-cell adhesion via plasma membrane cell adhesion molecules	biological_process	0.04097	1	2	167	39	20272	ENSRNOG00000015557,ENSRNOG00000003365
GO:0009888	tissue development	biological_process	0.040978	1	22	167	1806	20272	ENSRNOG00000010378,ENSRNOG00000053562,ENSRNOG00000002754,ENSRNOG00000003998,ENSRNOG00000046566,ENSRNOG00000011471,ENSRNOG00000018023,ENSRNOG00000007136,ENSRNOG00000055226,ENSRNOG00000025584,ENSRNOG00000024413,ENSRNOG00000052745,ENSRNOG00000046458,ENSRNOG00000013954,ENSRNOG00000018110,ENSRNOG00000010547,ENSRNOG00000001004,ENSRNOG00000011648,ENSRNOG00000020539,ENSRNOG00000003098,ENSRNOG00000015557,…
GO:2001242	regulation of intrinsic apoptotic signaling pathway	biological_process	0.041072	1	4	167	157	20272	ENSRNOG00000020539,ENSRNOG00000010574,ENSRNOG00000036833,ENSRNOG00000046458
GO:0048583	regulation of response to stimulus	biological_process	0.041225	1	37	167	3394	20272	ENSRNOG00000012962,ENSRNOG00000037247,ENSRNOG00000005303,ENSRNOG00000052745,ENSRNOG00000010574,ENSRNOG00000046458,ENSRNOG00000001004,ENSRNOG00000020539,ENSRNOG00000019908,ENSRNOG00000003998,ENSRNOG00000047143,ENSRNOG00000058586,ENSRNOG00000007679,ENSRNOG00000011203,ENSRNOG00000020726,ENSRNOG00000002754,ENSRNOG00000010813,ENSRNOG00000005800,ENSRNOG00000020882,ENSRNOG00000000129,ENSRNOG00000000989,…
GO:0090132	epithelium migration	biological_process	0.04134	1	5	167	229	20272	ENSRNOG00000011648,ENSRNOG00000019496,ENSRNOG00000011271,ENSRNOG00000055226,ENSRNOG00000052745
GO:0044877	macromolecular complex binding	molecular_function	0.04136	1	20	167	1605	20272	ENSRNOG00000001091,ENSRNOG00000053562,ENSRNOG00000022393,ENSRNOG00000007136,ENSRNOG00000055226,ENSRNOG00000046566,ENSRNOG00000014963,ENSRNOG00000030630,ENSRNOG00000019913,ENSRNOG00000001004,ENSRNOG00000046458,ENSRNOG00000020689,ENSRNOG00000018110,ENSRNOG00000029855,ENSRNOG00000024413,ENSRNOG00000010574,ENSRNOG00000032178,ENSRNOG00000013965,ENSRNOG00000015557,ENSRNOG00000037247
GO:0014074	response to purine-containing compound	biological_process	0.041845	1	4	167	158	20272	ENSRNOG00000002754,ENSRNOG00000011648,ENSRNOG00000017601,ENSRNOG00000056954
GO:0035556	intracellular signal transduction	biological_process	0.041985	1	26	167	2224	20272	ENSRNOG00000046458,ENSRNOG00000006695,ENSRNOG00000010574,ENSRNOG00000052745,ENSRNOG00000019908,ENSRNOG00000019496,ENSRNOG00000020539,ENSRNOG00000028017,ENSRNOG00000037247,ENSRNOG00000056954,ENSRNOG00000036833,ENSRNOG00000004192,ENSRNOG00000007679,ENSRNOG00000023238,ENSRNOG00000020770,ENSRNOG00000008082,ENSRNOG00000011203,ENSRNOG00000020726,ENSRNOG00000014287,ENSRNOG00000014963,ENSRNOG00000009440,…
GO:0050808	synapse organization	biological_process	0.041989	1	5	167	230	20272	ENSRNOG00000011203,ENSRNOG00000055226,ENSRNOG00000008054,ENSRNOG00000017965,ENSRNOG00000022863
GO:0003674	molecular_function	molecular_function	0.041994	1	149	167	17073	20272	ENSRNOG00000059005,ENSRNOG00000014367,ENSRNOG00000019908,ENSRNOG00000009881,ENSRNOG00000010609,ENSRNOG00000020539,ENSRNOG00000009355,ENSRNOG00000013954,ENSRNOG00000014806,ENSRNOG00000010776,ENSRNOG00000017601,ENSRNOG00000008786,ENSRNOG00000042086,ENSRNOG00000012157,ENSRNOG00000047143,ENSRNOG00000018310,ENSRNOG00000003163,ENSRNOG00000020353,ENSRNOG00000011644,ENSRNOG00000017965,ENSRNOG00000056637,…
GO:0048871	multicellular organismal homeostasis	biological_process	0.042549	1	6	167	308	20272	ENSRNOG00000014287,ENSRNOG00000003098,ENSRNOG00000052745,ENSRNOG00000011648,ENSRNOG00000046566,ENSRNOG00000056954
GO:0071364	cellular response to epidermal growth factor stimulus	biological_process	0.042868	1	2	167	40	20272	ENSRNOG00000056954,ENSRNOG00000055226
GO:1903573	negative regulation of response to endoplasmic reticulum stress	biological_process	0.042869	1	2	167	40	20272	ENSRNOG00000046458,ENSRNOG00000010574
GO:2001222	regulation of neuron migration	biological_process	0.042898	1	2	167	40	20272	ENSRNOG00000055226,ENSRNOG00000014963
GO:0043169	cation binding	molecular_function	0.0436	1	33	167	2975	20272	ENSRNOG00000016475,ENSRNOG00000019913,ENSRNOG00000010574,ENSRNOG00000013954,ENSRNOG00000012962,ENSRNOG00000018986,ENSRNOG00000010776,ENSRNOG00000020587,ENSRNOG00000015557,ENSRNOG00000007136,ENSRNOG00000018310,ENSRNOG00000003163,ENSRNOG00000003998,ENSRNOG00000011189,ENSRNOG00000030630,ENSRNOG00000017965,ENSRNOG00000042224,ENSRNOG00000007752,ENSRNOG00000031003,ENSRNOG00000006695,ENSRNOG00000014595,…
GO:0072080	nephron tubule development	biological_process	0.043848	1	3	167	95	20272	ENSRNOG00000011648,ENSRNOG00000003098,ENSRNOG00000015557
GO:0030154	cell differentiation	biological_process	0.04399	1	38	167	3520	20272	ENSRNOG00000003098,ENSRNOG00000037247,ENSRNOG00000020867,ENSRNOG00000052745,ENSRNOG00000046458,ENSRNOG00000013954,ENSRNOG00000001004,ENSRNOG00000020539,ENSRNOG00000004479,ENSRNOG00000022863,ENSRNOG00000020353,ENSRNOG00000012157,ENSRNOG00000007136,ENSRNOG00000058586,ENSRNOG00000047143,ENSRNOG00000027582,ENSRNOG00000010378,ENSRNOG00000011203,ENSRNOG00000017601,ENSRNOG00000008054,ENSRNOG00000002754,…
GO:0044282	small molecule catabolic process	biological_process	0.044634	1	5	167	234	20272	ENSRNOG00000056954,ENSRNOG00000014806,ENSRNOG00000020083,ENSRNOG00000014876,ENSRNOG00000015187
GO:0090130	tissue migration	biological_process	0.044646	1	5	167	234	20272	ENSRNOG00000052745,ENSRNOG00000055226,ENSRNOG00000011271,ENSRNOG00000011648,ENSRNOG00000019496
GO:0009966	regulation of signal transduction	biological_process	0.04526	1	29	167	2557	20272	ENSRNOG00000056954,ENSRNOG00000005800,ENSRNOG00000020882,ENSRNOG00000008412,ENSRNOG00000037247,ENSRNOG00000000129,ENSRNOG00000000989,ENSRNOG00000019908,ENSRNOG00000020539,ENSRNOG00000010574,ENSRNOG00000052745,ENSRNOG00000046458,ENSRNOG00000006695,ENSRNOG00000011471,ENSRNOG00000016021,ENSRNOG00000058586,ENSRNOG00000025584,ENSRNOG00000055226,ENSRNOG00000014963,ENSRNOG00000012686,ENSRNOG00000014287,…
GO:0046782	regulation of viral transcription	biological_process	0.046817	1	2	167	42	20272	ENSRNOG00000056954,ENSRNOG00000018517
GO:0016790	thiolester hydrolase activity	molecular_function	0.046849	1	2	167	42	20272	ENSRNOG00000015187,ENSRNOG00000014806
GO:0001889	liver development	biological_process	0.046908	1	4	167	164	20272	ENSRNOG00000004479,ENSRNOG00000046458,ENSRNOG00000017601,ENSRNOG00000016021
GO:0071986	Ragulator complex	cellular_component	0.04722	1	1	167	6	20272	ENSRNOG00000019908
GO:0023051	regulation of signaling	biological_process	0.047621	1	32	167	2890	20272	ENSRNOG00000037247,ENSRNOG00000014806,ENSRNOG00000052745,ENSRNOG00000010574,ENSRNOG00000046458,ENSRNOG00000020539,ENSRNOG00000019908,ENSRNOG00000058586,ENSRNOG00000047143,ENSRNOG00000007679,ENSRNOG00000020726,ENSRNOG00000011203,ENSRNOG00000002754,ENSRNOG00000010813,ENSRNOG00000005800,ENSRNOG00000020882,ENSRNOG00000000989,ENSRNOG00000000129,ENSRNOG00000008412,ENSRNOG00000056954,ENSRNOG00000006695,…
GO:1902410	mitotic cytokinetic process	biological_process	0.04771	1	1	167	6	20272	ENSRNOG00000018023
GO:0009566	fertilization	biological_process	0.047779	1	4	167	165	20272	ENSRNOG00000012719,ENSRNOG00000017990,ENSRNOG00000052802,ENSRNOG00000030630
GO:0051280	negative regulation of release of sequestered calcium ion into cytosol	biological_process	0.048067	1	1	167	6	20272	ENSRNOG00000047143
GO:0046543	development of secondary female sexual characteristics	biological_process	0.048094	1	1	167	6	20272	ENSRNOG00000002754
GO:0060751	branch elongation involved in mammary gland duct branching	biological_process	0.048094	1	1	167	6	20272	ENSRNOG00000002754
GO:0039692	single stranded viral RNA replication via double stranded DNA intermediate	biological_process	0.048305	1	1	167	6	20272	ENSRNOG00000056954
GO:0090315	negative regulation of protein targeting to membrane	biological_process	0.048305	1	1	167	6	20272	ENSRNOG00000056954
GO:2000465	regulation of glycogen (starch) synthase activity	biological_process	0.048305	1	1	167	6	20272	ENSRNOG00000056954
GO:0010040	response to iron(II) ion	biological_process	0.048312	1	1	167	6	20272	ENSRNOG00000046458
GO:2000675	negative regulation of type B pancreatic cell apoptotic process	biological_process	0.048312	1	1	167	6	20272	ENSRNOG00000046458
GO:0046710	GDP metabolic process	biological_process	0.04832	1	1	167	6	20272	ENSRNOG00000011831
GO:0048251	elastic fiber assembly	biological_process	0.048342	1	1	167	6	20272	ENSRNOG00000020587
GO:0021853	cerebral cortex GABAergic interneuron migration	biological_process	0.048368	1	1	167	6	20272	ENSRNOG00000053562
GO:0009146	purine nucleoside triphosphate catabolic process	biological_process	0.048402	1	1	167	6	20272	ENSRNOG00000012962
GO:1900157	regulation of bone mineralization involved in bone maturation	biological_process	0.048409	1	1	167	6	20272	ENSRNOG00000001011
GO:0009438	methylglyoxal metabolic process	biological_process	0.04841	1	1	167	6	20272	ENSRNOG00000014806
GO:0001016	RNA polymerase III regulatory region DNA binding	molecular_function	0.048412	1	1	167	6	20272	ENSRNOG00000013514
GO:0003841	1-acylglycerol-3-phosphate O-acyltransferase activity	molecular_function	0.048419	1	1	167	6	20272	ENSRNOG00000017731
GO:0016024	CDP-diacylglycerol biosynthetic process	biological_process	0.048419	1	1	167	6	20272	ENSRNOG00000017731
GO:0016012	sarcoglycan complex	cellular_component	0.048421	1	1	167	6	20272	ENSRNOG00000003998
GO:0036498	IRE1-mediated unfolded protein response	biological_process	0.048422	1	1	167	6	20272	ENSRNOG00000010574
GO:1900102	negative regulation of endoplasmic reticulum unfolded protein response	biological_process	0.048422	1	1	167	6	20272	ENSRNOG00000010574
GO:0006689	ganglioside catabolic process	biological_process	0.048426	1	1	167	6	20272	ENSRNOG00000010252
GO:0020005	symbiont-containing vacuole membrane	cellular_component	0.048427	1	1	167	6	20272	ENSRNOG00000011648
GO:0046877	regulation of saliva secretion	biological_process	0.048427	1	1	167	6	20272	ENSRNOG00000011648
GO:0072014	proximal tubule development	biological_process	0.048427	1	1	167	6	20272	ENSRNOG00000011648
GO:0072239	metanephric glomerulus vasculature development	biological_process	0.048427	1	1	167	6	20272	ENSRNOG00000011648
GO:0015727	lactate transport	biological_process	0.048427	1	1	167	6	20272	ENSRNOG00000036677
GO:0019864	IgG binding	molecular_function	0.048427	1	1	167	6	20272	ENSRNOG00000015557
GO:0032051	clathrin light chain binding	molecular_function	0.048427	1	1	167	6	20272	ENSRNOG00000001091
GO:0035873	lactate transmembrane transport	biological_process	0.048427	1	1	167	6	20272	ENSRNOG00000036677
GO:0044300	cerebellar mossy fiber	cellular_component	0.048427	1	1	167	6	20272	ENSRNOG00000055226
GO:0051126	negative regulation of actin nucleation	biological_process	0.048427	1	1	167	6	20272	ENSRNOG00000001091
GO:0061484	hematopoietic stem cell homeostasis	biological_process	0.048427	1	1	167	6	20272	ENSRNOG00000017990
GO:0070389	chaperone cofactor-dependent protein refolding	biological_process	0.048427	1	1	167	6	20272	ENSRNOG00000017781
GO:0071462	cellular response to water stimulus	biological_process	0.048427	1	1	167	6	20272	ENSRNOG00000020726
GO:0072674	multinuclear osteoclast differentiation	biological_process	0.048427	1	1	167	6	20272	ENSRNOG00000020353
GO:0090032	negative regulation of steroid hormone biosynthetic process	biological_process	0.048427	1	1	167	6	20272	ENSRNOG00000030019
GO:0090129	positive regulation of synapse maturation	biological_process	0.048427	1	1	167	6	20272	ENSRNOG00000055226
GO:0090306	spindle assembly involved in meiosis	biological_process	0.048427	1	1	167	6	20272	ENSRNOG00000004479
GO:1902548	negative regulation of cellular response to vascular endothelial growth factor stimulus	biological_process	0.048427	1	1	167	6	20272	ENSRNOG00000055226
GO:2000586	regulation of platelet-derived growth factor receptor-beta signaling pathway	biological_process	0.048427	1	1	167	6	20272	ENSRNOG00000001091
GO:2000766	negative regulation of cytoplasmic translation	biological_process	0.048427	1	1	167	6	20272	ENSRNOG00000020689
GO:1902532	negative regulation of intracellular signal transduction	biological_process	0.048447	1	8	167	486	20272	ENSRNOG00000020539,ENSRNOG00000036833,ENSRNOG00000046458,ENSRNOG00000052745,ENSRNOG00000010574,ENSRNOG00000055226,ENSRNOG00000056954,ENSRNOG00000014287
GO:0007599	hemostasis	biological_process	0.048668	1	4	167	166	20272	ENSRNOG00000007136,ENSRNOG00000058586,ENSRNOG00000014398,ENSRNOG00000036833
GO:0050679	positive regulation of epithelial cell proliferation	biological_process	0.048668	1	4	167	166	20272	ENSRNOG00000011471,ENSRNOG00000019496,ENSRNOG00000055226,ENSRNOG00000025584
GO:0000281	mitotic cytokinesis	biological_process	0.048695	1	2	167	43	20272	ENSRNOG00000032178,ENSRNOG00000018023
GO:0043627	response to estrogen	biological_process	0.048778	1	5	167	240	20272	ENSRNOG00000011648,ENSRNOG00000002754,ENSRNOG00000052802,ENSRNOG00000017601,ENSRNOG00000001004
GO:0008347	glial cell migration	biological_process	0.048879	1	2	167	43	20272	ENSRNOG00000014963,ENSRNOG00000055226
GO:0055086	nucleobase-containing small molecule metabolic process	biological_process	0.049321	1	10	167	666	20272	ENSRNOG00000003510,ENSRNOG00000011831,ENSRNOG00000020642,ENSRNOG00000052802,ENSRNOG00000016475,ENSRNOG00000011648,ENSRNOG00000003163,ENSRNOG00000018310,ENSRNOG00000012962,ENSRNOG00000009440
GO:0061008	hepaticobiliary system development	biological_process	0.049542	1	4	167	167	20272	ENSRNOG00000016021,ENSRNOG00000017601,ENSRNOG00000046458,ENSRNOG00000004479
GO:0006352	DNA-templated transcription, initiation	biological_process	0.049741	1	3	167	100	20272	ENSRNOG00000011315,ENSRNOG00000017864,ENSRNOG00000014595
GO:0061326	renal tubule development	biological_process	0.049746	1	3	167	100	20272	ENSRNOG00000003098,ENSRNOG00000015557,ENSRNOG00000011648
GO:0098662	inorganic cation transmembrane transport	biological_process	0.049819	1	9	167	577	20272	ENSRNOG00000017965,ENSRNOG00000010378,ENSRNOG00000030019,ENSRNOG00000011648,ENSRNOG00000014398,ENSRNOG00000059005,ENSRNOG00000010776,ENSRNOG00000047143,ENSRNOG00000017912
GO:0044428	nuclear part	cellular_component	0.050106	1	37	167	3446	20272	ENSRNOG00000022393,ENSRNOG00000013383,ENSRNOG00000013514,ENSRNOG00000007136,ENSRNOG00000012157,ENSRNOG00000032178,ENSRNOG00000006002,ENSRNOG00000046458,ENSRNOG00000019913,ENSRNOG00000001004,ENSRNOG00000028017,ENSRNOG00000020539,ENSRNOG00000012962,ENSRNOG00000017781,ENSRNOG00000003967,ENSRNOG00000018723,ENSRNOG00000036833,ENSRNOG00000052802,ENSRNOG00000011315,ENSRNOG00000018517,ENSRNOG00000014287,…
GO:0005634	nucleus	cellular_component	0.050212	1	59	167	5922	20272	ENSRNOG00000022393,ENSRNOG00000007483,ENSRNOG00000002754,ENSRNOG00000013383,ENSRNOG00000013514,ENSRNOG00000004479,ENSRNOG00000027422,ENSRNOG00000007136,ENSRNOG00000012157,ENSRNOG00000032178,ENSRNOG00000006002,ENSRNOG00000046458,ENSRNOG00000001004,ENSRNOG00000019913,ENSRNOG00000020539,ENSRNOG00000028017,ENSRNOG00000012962,ENSRNOG00000017781,ENSRNOG00000003967,ENSRNOG00000018723,ENSRNOG00000036833,…
GO:0070727	cellular macromolecule localization	biological_process	0.050627	1	18	167	1441	20272	ENSRNOG00000019908,ENSRNOG00000005303,ENSRNOG00000032178,ENSRNOG00000010574,ENSRNOG00000006695,ENSRNOG00000056954,ENSRNOG00000007842,ENSRNOG00000010813,ENSRNOG00000009402,ENSRNOG00000008786,ENSRNOG00000036833,ENSRNOG00000046566,ENSRNOG00000011471,ENSRNOG00000042086,ENSRNOG00000055226,ENSRNOG00000004479,ENSRNOG00000012719,ENSRNOG00000014287
GO:0001667	ameboidal-type cell migration	biological_process	0.050811	1	6	167	322	20272	ENSRNOG00000019913,ENSRNOG00000011648,ENSRNOG00000019496,ENSRNOG00000011271,ENSRNOG00000055226,ENSRNOG00000052745
GO:0010498	proteasomal protein catabolic process	biological_process	0.050824	1	7	167	405	20272	ENSRNOG00000006695,ENSRNOG00000007483,ENSRNOG00000013383,ENSRNOG00000018986,ENSRNOG00000004479,ENSRNOG00000055226,ENSRNOG00000007842
GO:0007029	endoplasmic reticulum organization	biological_process	0.050936	1	2	167	44	20272	ENSRNOG00000003967,ENSRNOG00000021202
GO:0044088	regulation of vacuole organization	biological_process	0.050936	1	2	167	44	20272	ENSRNOG00000030630,ENSRNOG00000005303
GO:0051055	negative regulation of lipid biosynthetic process	biological_process	0.050936	1	2	167	44	20272	ENSRNOG00000014287,ENSRNOG00000030019
GO:1901565	organonitrogen compound catabolic process	biological_process	0.050974	1	5	167	243	20272	ENSRNOG00000020083,ENSRNOG00000045775,ENSRNOG00000010252,ENSRNOG00000011831,ENSRNOG00000012962
GO:0051094	positive regulation of developmental process	biological_process	0.051012	1	16	167	1243	20272	ENSRNOG00000024413,ENSRNOG00000020689,ENSRNOG00000011648,ENSRNOG00000002364,ENSRNOG00000003098,ENSRNOG00000037247,ENSRNOG00000020867,ENSRNOG00000036833,ENSRNOG00000053562,ENSRNOG00000022863,ENSRNOG00000004479,ENSRNOG00000014287,ENSRNOG00000011471,ENSRNOG00000025584,ENSRNOG00000047143,ENSRNOG00000055226
GO:0008514	organic anion transmembrane transporter activity	molecular_function	0.051357	1	4	167	169	20272	ENSRNOG00000011644,ENSRNOG00000010378,ENSRNOG00000009330,ENSRNOG00000036677
GO:0032147	activation of protein kinase activity	biological_process	0.051609	1	5	167	244	20272	ENSRNOG00000014287,ENSRNOG00000010574,ENSRNOG00000019908,ENSRNOG00000055226,ENSRNOG00000025584
GO:0044093	positive regulation of molecular function	biological_process	0.052569	1	18	167	1448	20272	ENSRNOG00000055226,ENSRNOG00000025584,ENSRNOG00000014287,ENSRNOG00000020353,ENSRNOG00000018517,ENSRNOG00000001091,ENSRNOG00000008082,ENSRNOG00000020726,ENSRNOG00000004192,ENSRNOG00000009402,ENSRNOG00000000989,ENSRNOG00000019908,ENSRNOG00000014367,ENSRNOG00000046458,ENSRNOG00000006695,ENSRNOG00000010574,ENSRNOG00000024413,ENSRNOG00000005303
GO:0030374	ligand-dependent nuclear receptor transcription coactivator activity	molecular_function	0.052769	1	2	167	45	20272	ENSRNOG00000000989,ENSRNOG00000011315
GO:1902743	regulation of lamellipodium organization	biological_process	0.052835	1	2	167	45	20272	ENSRNOG00000018023,ENSRNOG00000011648
GO:0019083	viral transcription	biological_process	0.052986	1	2	167	45	20272	ENSRNOG00000018517,ENSRNOG00000056954
GO:0072523	purine-containing compound catabolic process	biological_process	0.052989	1	2	167	45	20272	ENSRNOG00000011831,ENSRNOG00000012962
GO:0008235	metalloexopeptidase activity	molecular_function	0.053018	1	2	167	45	20272	ENSRNOG00000012962,ENSRNOG00000045775
GO:0016829	lyase activity	molecular_function	0.053182	1	4	167	171	20272	ENSRNOG00000009440,ENSRNOG00000020083,ENSRNOG00000052802,ENSRNOG00000018310
GO:0098562	cytoplasmic side of membrane	cellular_component	0.053193	1	4	167	171	20272	ENSRNOG00000010574,ENSRNOG00000055226,ENSRNOG00000008082,ENSRNOG00000011203
GO:0006914	autophagy	biological_process	0.053336	1	6	167	326	20272	ENSRNOG00000007136,ENSRNOG00000003967,ENSRNOG00000030630,ENSRNOG00000014287,ENSRNOG00000005303,ENSRNOG00000018517
GO:0018108	peptidyl-tyrosine phosphorylation	biological_process	0.053954	1	6	167	327	20272	ENSRNOG00000052745,ENSRNOG00000010574,ENSRNOG00000014287,ENSRNOG00000008412,ENSRNOG00000002754,ENSRNOG00000058586
GO:0048585	negative regulation of response to stimulus	biological_process	0.054215	1	17	167	1353	20272	ENSRNOG00000014287,ENSRNOG00000055226,ENSRNOG00000058586,ENSRNOG00000025584,ENSRNOG00000047143,ENSRNOG00000020083,ENSRNOG00000011471,ENSRNOG00000036833,ENSRNOG00000011271,ENSRNOG00000008412,ENSRNOG00000056954,ENSRNOG00000046458,ENSRNOG00000010574,ENSRNOG00000052745,ENSRNOG00000030630,ENSRNOG00000020539,ENSRNOG00000001004
GO:0000785	chromatin	cellular_component	0.054342	1	8	167	498	20272	ENSRNOG00000032178,ENSRNOG00000036833,ENSRNOG00000052802,ENSRNOG00000001004,ENSRNOG00000019913,ENSRNOG00000020539,ENSRNOG00000030630,ENSRNOG00000000989
GO:0055082	cellular chemical homeostasis	biological_process	0.054381	1	10	167	678	20272	ENSRNOG00000010378,ENSRNOG00000030019,ENSRNOG00000016303,ENSRNOG00000017965,ENSRNOG00000029855,ENSRNOG00000046458,ENSRNOG00000014398,ENSRNOG00000010776,ENSRNOG00000047143,ENSRNOG00000007136
GO:0021510	spinal cord development	biological_process	0.054718	1	3	167	104	20272	ENSRNOG00000017601,ENSRNOG00000010547,ENSRNOG00000024413
GO:0050839	cell adhesion molecule binding	molecular_function	0.054756	1	7	167	412	20272	ENSRNOG00000010574,ENSRNOG00000003098,ENSRNOG00000008412,ENSRNOG00000052802,ENSRNOG00000003365,ENSRNOG00000007136,ENSRNOG00000055226
GO:0044454	nuclear chromosome part	cellular_component	0.054858	1	8	167	499	20272	ENSRNOG00000000989,ENSRNOG00000001004,ENSRNOG00000019913,ENSRNOG00000052802,ENSRNOG00000020539,ENSRNOG00000030630,ENSRNOG00000032178,ENSRNOG00000036833
GO:0023057	negative regulation of signaling	biological_process	0.055013	1	15	167	1157	20272	ENSRNOG00000011271,ENSRNOG00000020539,ENSRNOG00000010574,ENSRNOG00000052745,ENSRNOG00000046458,ENSRNOG00000036833,ENSRNOG00000014806,ENSRNOG00000056954,ENSRNOG00000011471,ENSRNOG00000055226,ENSRNOG00000058586,ENSRNOG00000025584,ENSRNOG00000047143,ENSRNOG00000008412,ENSRNOG00000014287
GO:0046626	regulation of insulin receptor signaling pathway	biological_process	0.055108	1	2	167	46	20272	ENSRNOG00000056954,ENSRNOG00000010574
GO:0070849	response to epidermal growth factor	biological_process	0.055109	1	2	167	46	20272	ENSRNOG00000055226,ENSRNOG00000056954
GO:0046622	positive regulation of organ growth	biological_process	0.055126	1	2	167	46	20272	ENSRNOG00000053562,ENSRNOG00000011471
GO:0007595	lactation	biological_process	0.05514	1	2	167	46	20272	ENSRNOG00000010547,ENSRNOG00000001004
GO:0071549	cellular response to dexamethasone stimulus	biological_process	0.055142	1	2	167	46	20272	ENSRNOG00000017601,ENSRNOG00000011648
GO:0046580	negative regulation of Ras protein signal transduction	biological_process	0.055142	1	2	167	46	20272	ENSRNOG00000052745,ENSRNOG00000055226
GO:1900408	negative regulation of cellular response to oxidative stress	biological_process	0.055142	1	2	167	46	20272	ENSRNOG00000020083,ENSRNOG00000052745
GO:0051962	positive regulation of nervous system development	biological_process	0.055417	1	8	167	500	20272	ENSRNOG00000020689,ENSRNOG00000024413,ENSRNOG00000055226,ENSRNOG00000047143,ENSRNOG00000020867,ENSRNOG00000014287,ENSRNOG00000022863,ENSRNOG00000002364
GO:0060315	negative regulation of ryanodine-sensitive calcium-release channel activity	biological_process	0.055912	1	1	167	7	20272	ENSRNOG00000047143
GO:0018212	peptidyl-tyrosine modification	biological_process	0.055912	1	6	167	330	20272	ENSRNOG00000002754,ENSRNOG00000058586,ENSRNOG00000010574,ENSRNOG00000052745,ENSRNOG00000008412,ENSRNOG00000014287
GO:0010033	response to organic substance	biological_process	0.05594	1	31	167	2823	20272	ENSRNOG00000001004,ENSRNOG00000020539,ENSRNOG00000019496,ENSRNOG00000030630,ENSRNOG00000019908,ENSRNOG00000011648,ENSRNOG00000010574,ENSRNOG00000046458,ENSRNOG00000020689,ENSRNOG00000013954,ENSRNOG00000056954,ENSRNOG00000020867,ENSRNOG00000014060,ENSRNOG00000005800,ENSRNOG00000007842,ENSRNOG00000052802,ENSRNOG00000017601,ENSRNOG00000002754,ENSRNOG00000030019,ENSRNOG00000016303,ENSRNOG00000013982,…
GO:0030388	fructose 1,6-bisphosphate metabolic process	biological_process	0.056172	1	1	167	7	20272	ENSRNOG00000052802
GO:0097197	tetraspanin-enriched microdomain	cellular_component	0.056209	1	1	167	7	20272	ENSRNOG00000010813
GO:0046598	positive regulation of viral entry into host cell	biological_process	0.056246	1	1	167	7	20272	ENSRNOG00000018517
GO:0042182	ketone catabolic process	biological_process	0.056251	1	1	167	7	20272	ENSRNOG00000014806
GO:0033504	floor plate development	biological_process	0.05626	1	1	167	7	20272	ENSRNOG00000010547
GO:0046341	CDP-diacylglycerol metabolic process	biological_process	0.05626	1	1	167	7	20272	ENSRNOG00000017731
GO:0016011	dystroglycan complex	cellular_component	0.056262	1	1	167	7	20272	ENSRNOG00000003998
GO:1903897	regulation of PERK-mediated unfolded protein response	biological_process	0.056264	1	1	167	7	20272	ENSRNOG00000010574
GO:1903546	protein localization to photoreceptor outer segment	biological_process	0.056265	1	1	167	7	20272	ENSRNOG00000046566
GO:0015791	polyol transport	biological_process	0.056268	1	1	167	7	20272	ENSRNOG00000011648
GO:0020003	symbiont-containing vacuole	cellular_component	0.056268	1	1	167	7	20272	ENSRNOG00000011648
GO:0001674	female germ cell nucleus	cellular_component	0.056268	1	1	167	7	20272	ENSRNOG00000004479
GO:0007144	female meiosis I	biological_process	0.056268	1	1	167	7	20272	ENSRNOG00000004479
GO:0016176	superoxide-generating NADPH oxidase activator activity	molecular_function	0.056268	1	1	167	7	20272	ENSRNOG00000020353
GO:0016290	palmitoyl-CoA hydrolase activity	molecular_function	0.056268	1	1	167	7	20272	ENSRNOG00000015187
GO:0031946	regulation of glucocorticoid biosynthetic process	biological_process	0.056268	1	1	167	7	20272	ENSRNOG00000030019
GO:0034144	negative regulation of toll-like receptor 4 signaling pathway	biological_process	0.056268	1	1	167	7	20272	ENSRNOG00000055226
GO:0036376	sodium ion export from cell	biological_process	0.056268	1	1	167	7	20272	ENSRNOG00000030019
GO:0043203	axon hillock	cellular_component	0.056268	1	1	167	7	20272	ENSRNOG00000004479
GO:0046974	histone methyltransferase activity (H3-K9 specific)	molecular_function	0.056268	1	1	167	7	20272	ENSRNOG00000030630
GO:0046976	histone methyltransferase activity (H3-K27 specific)	molecular_function	0.056268	1	1	167	7	20272	ENSRNOG00000030630
GO:0060509	Type I pneumocyte differentiation	biological_process	0.056268	1	1	167	7	20272	ENSRNOG00000001004
GO:0060770	negative regulation of epithelial cell proliferation involved in prostate gland development	biological_process	0.056268	1	1	167	7	20272	ENSRNOG00000014287
GO:0072235	metanephric distal tubule development	biological_process	0.056268	1	1	167	7	20272	ENSRNOG00000015557
GO:1901299	negative regulation of hydrogen peroxide-mediated programmed cell death	biological_process	0.056268	1	1	167	7	20272	ENSRNOG00000052745
GO:1990573	potassium ion import across plasma membrane	biological_process	0.056268	1	1	167	7	20272	ENSRNOG00000030019
GO:0045177	apical part of cell	cellular_component	0.056602	1	6	167	331	20272	ENSRNOG00000030019,ENSRNOG00000003098,ENSRNOG00000015557,ENSRNOG00000020539,ENSRNOG00000011648,ENSRNOG00000001091
GO:0030521	androgen receptor signaling pathway	biological_process	0.057027	1	2	167	47	20272	ENSRNOG00000011315,ENSRNOG00000000989
GO:0033273	response to vitamin	biological_process	0.057228	1	3	167	106	20272	ENSRNOG00000047143,ENSRNOG00000013954,ENSRNOG00000046458
GO:0045178	basal part of cell	cellular_component	0.057289	1	2	167	47	20272	ENSRNOG00000052745,ENSRNOG00000011648
GO:0055085	transmembrane transport	biological_process	0.057323	1	16	167	1263	20272	ENSRNOG00000000962,ENSRNOG00000047143,ENSRNOG00000030019,ENSRNOG00000010378,ENSRNOG00000056558,ENSRNOG00000008725,ENSRNOG00000010776,ENSRNOG00000017912,ENSRNOG00000017965,ENSRNOG00000009330,ENSRNOG00000036677,ENSRNOG00000011644,ENSRNOG00000059005,ENSRNOG00000014398,ENSRNOG00000028017,ENSRNOG00000011648
GO:0015293	symporter activity	molecular_function	0.058615	1	3	167	107	20272	ENSRNOG00000010378,ENSRNOG00000036677,ENSRNOG00000011644
GO:0022804	active transmembrane transporter activity	molecular_function	0.058617	1	6	167	334	20272	ENSRNOG00000030019,ENSRNOG00000010378,ENSRNOG00000010776,ENSRNOG00000036677,ENSRNOG00000017912,ENSRNOG00000011644
GO:0061564	axon development	biological_process	0.059442	1	7	167	420	20272	ENSRNOG00000010547,ENSRNOG00000053562,ENSRNOG00000020867,ENSRNOG00000047143,ENSRNOG00000017965,ENSRNOG00000022863,ENSRNOG00000014287
GO:0034121	regulation of toll-like receptor signaling pathway	biological_process	0.059465	1	2	167	48	20272	ENSRNOG00000058586,ENSRNOG00000055226
GO:0042446	hormone biosynthetic process	biological_process	0.059465	1	2	167	48	20272	ENSRNOG00000030019,ENSRNOG00000017601
GO:0048806	genitalia development	biological_process	0.059465	1	2	167	48	20272	ENSRNOG00000017601,ENSRNOG00000058586
GO:0060429	epithelium development	biological_process	0.059617	1	14	167	1072	20272	ENSRNOG00000053562,ENSRNOG00000001004,ENSRNOG00000010547,ENSRNOG00000011648,ENSRNOG00000002754,ENSRNOG00000020539,ENSRNOG00000024413,ENSRNOG00000052745,ENSRNOG00000010378,ENSRNOG00000046458,ENSRNOG00000025584,ENSRNOG00000007136,ENSRNOG00000003098,ENSRNOG00000015557
GO:0072009	nephron epithelium development	biological_process	0.059939	1	3	167	108	20272	ENSRNOG00000015557,ENSRNOG00000003098,ENSRNOG00000011648
GO:0008630	intrinsic apoptotic signaling pathway in response to DNA damage	biological_process	0.059939	1	3	167	108	20272	ENSRNOG00000020539,ENSRNOG00000028017,ENSRNOG00000036833
GO:0009896	positive regulation of catabolic process	biological_process	0.059982	1	6	167	336	20272	ENSRNOG00000055226,ENSRNOG00000014287,ENSRNOG00000020689,ENSRNOG00000004479,ENSRNOG00000018517,ENSRNOG00000010574
GO:0098805	whole membrane	cellular_component	0.060412	1	19	167	1576	20272	ENSRNOG00000019908,ENSRNOG00000011648,ENSRNOG00000020539,ENSRNOG00000028017,ENSRNOG00000017731,ENSRNOG00000009330,ENSRNOG00000052745,ENSRNOG00000003967,ENSRNOG00000056954,ENSRNOG00000015557,ENSRNOG00000003098,ENSRNOG00000001091,ENSRNOG00000028100,ENSRNOG00000010378,ENSRNOG00000030019,ENSRNOG00000007136,ENSRNOG00000042086,ENSRNOG00000003998,ENSRNOG00000013383
GO:0048545	response to steroid hormone	biological_process	0.061322	1	8	167	511	20272	ENSRNOG00000030019,ENSRNOG00000013954,ENSRNOG00000046458,ENSRNOG00000052802,ENSRNOG00000001004,ENSRNOG00000017601,ENSRNOG00000002754,ENSRNOG00000011648
GO:0046068	cGMP metabolic process	biological_process	0.06167	1	2	167	49	20272	ENSRNOG00000011648,ENSRNOG00000009440
GO:1902883	negative regulation of response to oxidative stress	biological_process	0.06167	1	2	167	49	20272	ENSRNOG00000020083,ENSRNOG00000052745
GO:0016050	vesicle organization	biological_process	0.061847	1	5	167	257	20272	ENSRNOG00000036833,ENSRNOG00000009402,ENSRNOG00000005303,ENSRNOG00000001091,ENSRNOG00000011648
GO:0001655	urogenital system development	biological_process	0.063485	1	6	167	341	20272	ENSRNOG00000003098,ENSRNOG00000015557,ENSRNOG00000014287,ENSRNOG00000010547,ENSRNOG00000017601,ENSRNOG00000011648
GO:0044432	endoplasmic reticulum part	cellular_component	0.063548	1	10	167	698	20272	ENSRNOG00000008725,ENSRNOG00000021202,ENSRNOG00000017912,ENSRNOG00000047143,ENSRNOG00000007136,ENSRNOG00000010574,ENSRNOG00000007842,ENSRNOG00000017601,ENSRNOG00000014876,ENSRNOG00000028017
GO:0019227	neuronal action potential propagation	biological_process	0.063692	1	1	167	8	20272	ENSRNOG00000047143
GO:0019855	calcium channel inhibitor activity	molecular_function	0.063692	1	1	167	8	20272	ENSRNOG00000047143
GO:0048680	positive regulation of axon regeneration	biological_process	0.063692	1	1	167	8	20272	ENSRNOG00000047143
GO:0048008	platelet-derived growth factor receptor signaling pathway	biological_process	0.0639	1	2	167	50	20272	ENSRNOG00000001091,ENSRNOG00000010574
GO:0034595	phosphatidylinositol phosphate 5-phosphatase activity	molecular_function	0.063926	1	1	167	8	20272	ENSRNOG00000056954
GO:0065004	protein-DNA complex assembly	biological_process	0.063926	1	4	167	182	20272	ENSRNOG00000009039,ENSRNOG00000032178,ENSRNOG00000017864,ENSRNOG00000014595
GO:0031017	exocrine pancreas development	biological_process	0.063932	1	1	167	8	20272	ENSRNOG00000046458
GO:0097027	ubiquitin-protein transferase activator activity	molecular_function	0.063962	1	1	167	8	20272	ENSRNOG00000007842
GO:0050905	neuromuscular process	biological_process	0.063971	1	3	167	111	20272	ENSRNOG00000010252,ENSRNOG00000020637,ENSRNOG00000014806
GO:0031490	chromatin DNA binding	molecular_function	0.063986	1	3	167	111	20272	ENSRNOG00000019913,ENSRNOG00000032178,ENSRNOG00000024413
GO:0021891	olfactory bulb interneuron development	biological_process	0.063988	1	1	167	8	20272	ENSRNOG00000053562
GO:0021894	cerebral cortex GABAergic interneuron development	biological_process	0.063988	1	1	167	8	20272	ENSRNOG00000053562
GO:0022028	tangential migration from the subventricular zone to the olfactory bulb	biological_process	0.063988	1	1	167	8	20272	ENSRNOG00000053562
GO:0042383	sarcolemma	cellular_component	0.063994	1	3	167	111	20272	ENSRNOG00000030019,ENSRNOG00000003998,ENSRNOG00000011648
GO:0009204	deoxyribonucleoside triphosphate catabolic process	biological_process	0.064021	1	1	167	8	20272	ENSRNOG00000012962
GO:0016553	base conversion or substitution editing	biological_process	0.064021	1	1	167	8	20272	ENSRNOG00000012962
GO:1903011	negative regulation of bone development	biological_process	0.064028	1	1	167	8	20272	ENSRNOG00000001011
GO:0000182	rDNA binding	molecular_function	0.064031	1	1	167	8	20272	ENSRNOG00000013514
GO:2001046	positive regulation of integrin-mediated signaling pathway	biological_process	0.064045	1	1	167	8	20272	ENSRNOG00000016021
GO:0005221	intracellular cyclic nucleotide activated cation channel activity	molecular_function	0.064045	1	1	167	8	20272	ENSRNOG00000011648
GO:0030952	establishment or maintenance of cytoskeleton polarity	biological_process	0.064045	1	1	167	8	20272	ENSRNOG00000011648
GO:0042045	epithelial fluid transport	biological_process	0.064045	1	1	167	8	20272	ENSRNOG00000011648
GO:0043855	cyclic nucleotide-gated ion channel activity	molecular_function	0.064045	1	1	167	8	20272	ENSRNOG00000011648
GO:0071472	cellular response to salt stress	biological_process	0.064045	1	1	167	8	20272	ENSRNOG00000011648
GO:0000015	phosphopyruvate hydratase complex	cellular_component	0.064045	1	1	167	8	20272	ENSRNOG00000018310
GO:0004634	phosphopyruvate hydratase activity	molecular_function	0.064045	1	1	167	8	20272	ENSRNOG00000018310
GO:0008195	phosphatidate phosphatase activity	molecular_function	0.064045	1	1	167	8	20272	ENSRNOG00000014876
GO:0021873	forebrain neuroblast division	biological_process	0.064045	1	1	167	8	20272	ENSRNOG00000020867
GO:0033629	negative regulation of cell adhesion mediated by integrin	biological_process	0.064045	1	1	167	8	20272	ENSRNOG00000020539
GO:0042622	photoreceptor outer segment membrane	cellular_component	0.064045	1	1	167	8	20272	ENSRNOG00000003098
GO:0060484	lung-associated mesenchyme development	biological_process	0.064045	1	1	167	8	20272	ENSRNOG00000011471
GO:0070852	cell body fiber	cellular_component	0.064045	1	1	167	8	20272	ENSRNOG00000017601
GO:0090240	positive regulation of histone H4 acetylation	biological_process	0.064045	1	1	167	8	20272	ENSRNOG00000020539
GO:1900193	regulation of oocyte maturation	biological_process	0.064045	1	1	167	8	20272	ENSRNOG00000004479
GO:1901030	positive regulation of mitochondrial outer membrane permeabilization involved in apoptotic signaling pathway	biological_process	0.064045	1	1	167	8	20272	ENSRNOG00000001091
GO:1903431	positive regulation of cell maturation	biological_process	0.064045	1	1	167	8	20272	ENSRNOG00000004479
GO:1903799	negative regulation of production of miRNAs involved in gene silencing by miRNA	biological_process	0.064045	1	1	167	8	20272	ENSRNOG00000001004
GO:0098772	molecular function regulator	molecular_function	0.064056	1	15	167	1183	20272	ENSRNOG00000008082,ENSRNOG00000007842,ENSRNOG00000020726,ENSRNOG00000011203,ENSRNOG00000019908,ENSRNOG00000009402,ENSRNOG00000005303,ENSRNOG00000004192,ENSRNOG00000007679,ENSRNOG00000055226,ENSRNOG00000047143,ENSRNOG00000025584,ENSRNOG00000011315,ENSRNOG00000014287,ENSRNOG00000020353
GO:0005623	cell	cellular_component	0.064374	1	141	167	16115	20272	ENSRNOG00000019908,ENSRNOG00000020539,ENSRNOG00000009881,ENSRNOG00000010609,ENSRNOG00000014367,ENSRNOG00000013954,ENSRNOG00000014806,ENSRNOG00000021202,ENSRNOG00000010204,ENSRNOG00000010776,ENSRNOG00000017601,ENSRNOG00000008786,ENSRNOG00000012157,ENSRNOG00000047143,ENSRNOG00000042086,ENSRNOG00000020353,ENSRNOG00000018310,ENSRNOG00000003163,ENSRNOG00000011644,ENSRNOG00000018110,ENSRNOG00000029855,…
GO:0010976	positive regulation of neuron projection development	biological_process	0.065135	1	5	167	261	20272	ENSRNOG00000014287,ENSRNOG00000020689,ENSRNOG00000055226,ENSRNOG00000047143,ENSRNOG00000020867
GO:0071901	negative regulation of protein serine/threonine kinase activity	biological_process	0.065353	1	3	167	112	20272	ENSRNOG00000010574,ENSRNOG00000056954,ENSRNOG00000055226
GO:0010634	positive regulation of epithelial cell migration	biological_process	0.065375	1	3	167	112	20272	ENSRNOG00000011648,ENSRNOG00000019496,ENSRNOG00000052745
GO:0016788	hydrolase activity, acting on ester bonds	molecular_function	0.065952	1	10	167	703	20272	ENSRNOG00000013954,ENSRNOG00000030019,ENSRNOG00000056637,ENSRNOG00000010574,ENSRNOG00000014876,ENSRNOG00000016475,ENSRNOG00000015187,ENSRNOG00000012962,ENSRNOG00000056954,ENSRNOG00000014806
GO:0061640	cytoskeleton-dependent cytokinesis	biological_process	0.065956	1	2	167	51	20272	ENSRNOG00000032178,ENSRNOG00000018023
GO:1903513	endoplasmic reticulum to cytosol transport	biological_process	0.066034	1	2	167	51	20272	ENSRNOG00000047143,ENSRNOG00000007842
GO:0016627	oxidoreductase activity, acting on the CH-CH group of donors	molecular_function	0.066068	1	2	167	51	20272	ENSRNOG00000003163,ENSRNOG00000017601
GO:0004714	transmembrane receptor protein tyrosine kinase activity	molecular_function	0.06616	1	2	167	51	20272	ENSRNOG00000052745,ENSRNOG00000014367
GO:0009719	response to endogenous stimulus	biological_process	0.066719	1	19	167	1596	20272	ENSRNOG00000011471,ENSRNOG00000046566,ENSRNOG00000020083,ENSRNOG00000055226,ENSRNOG00000014287,ENSRNOG00000052802,ENSRNOG00000017601,ENSRNOG00000002754,ENSRNOG00000030019,ENSRNOG00000056954,ENSRNOG00000001004,ENSRNOG00000030630,ENSRNOG00000019908,ENSRNOG00000011648,ENSRNOG00000019496,ENSRNOG00000010574,ENSRNOG00000013954,ENSRNOG00000046458,ENSRNOG00000020689
GO:0030003	cellular cation homeostasis	biological_process	0.067046	1	8	167	521	20272	ENSRNOG00000047143,ENSRNOG00000007136,ENSRNOG00000010776,ENSRNOG00000014398,ENSRNOG00000029855,ENSRNOG00000010378,ENSRNOG00000030019,ENSRNOG00000017965
GO:0005773	vacuole	cellular_component	0.067562	1	8	167	522	20272	ENSRNOG00000027096,ENSRNOG00000003967,ENSRNOG00000010204,ENSRNOG00000010252,ENSRNOG00000020882,ENSRNOG00000019908,ENSRNOG00000009330,ENSRNOG00000005303
GO:0009988	cell-cell recognition	biological_process	0.068417	1	2	167	52	20272	ENSRNOG00000017990,ENSRNOG00000052802
GO:0031338	regulation of vesicle fusion	biological_process	0.068445	1	2	167	52	20272	ENSRNOG00000005303,ENSRNOG00000009402
GO:0031492	nucleosomal DNA binding	molecular_function	0.068445	1	2	167	52	20272	ENSRNOG00000032178,ENSRNOG00000019913
GO:0051058	negative regulation of small GTPase mediated signal transduction	biological_process	0.068445	1	2	167	52	20272	ENSRNOG00000052745,ENSRNOG00000055226
GO:0031346	positive regulation of cell projection organization	biological_process	0.068552	1	6	167	348	20272	ENSRNOG00000020867,ENSRNOG00000011648,ENSRNOG00000055226,ENSRNOG00000047143,ENSRNOG00000020689,ENSRNOG00000014287
GO:0016301	kinase activity	molecular_function	0.06955	1	11	167	805	20272	ENSRNOG00000014287,ENSRNOG00000004479,ENSRNOG00000027422,ENSRNOG00000058586,ENSRNOG00000028368,ENSRNOG00000006002,ENSRNOG00000023238,ENSRNOG00000006695,ENSRNOG00000010005,ENSRNOG00000052745,ENSRNOG00000014367
GO:0042626	ATPase activity, coupled to transmembrane movement of substances	molecular_function	0.069595	1	3	167	115	20272	ENSRNOG00000010776,ENSRNOG00000030019,ENSRNOG00000017912
GO:0046903	secretion	biological_process	0.069957	1	13	167	1000	20272	ENSRNOG00000012686,ENSRNOG00000042086,ENSRNOG00000014806,ENSRNOG00000058586,ENSRNOG00000047143,ENSRNOG00000003967,ENSRNOG00000010378,ENSRNOG00000046458,ENSRNOG00000014367,ENSRNOG00000010547,ENSRNOG00000001004,ENSRNOG00000011648,ENSRNOG00000001091
GO:0015075	ion transmembrane transporter activity	molecular_function	0.07051	1	11	167	807	20272	ENSRNOG00000011648,ENSRNOG00000028017,ENSRNOG00000059005,ENSRNOG00000056558,ENSRNOG00000011644,ENSRNOG00000036677,ENSRNOG00000009330,ENSRNOG00000030019,ENSRNOG00000010378,ENSRNOG00000017912,ENSRNOG00000010776
GO:0032526	response to retinoic acid	biological_process	0.070993	1	3	167	116	20272	ENSRNOG00000020539,ENSRNOG00000011648,ENSRNOG00000013982
GO:0034374	low-density lipoprotein particle remodeling	biological_process	0.071329	1	1	167	9	20272	ENSRNOG00000017024
GO:0010881	regulation of cardiac muscle contraction by regulation of the release of sequestered calcium ion	biological_process	0.071408	1	1	167	9	20272	ENSRNOG00000047143
GO:0051775	response to redox state	biological_process	0.071408	1	1	167	9	20272	ENSRNOG00000047143
GO:0061179	negative regulation of insulin secretion involved in cellular response to glucose stimulus	biological_process	0.071408	1	1	167	9	20272	ENSRNOG00000047143
GO:0070572	positive regulation of neuron projection regeneration	biological_process	0.071408	1	1	167	9	20272	ENSRNOG00000047143
GO:0045136	development of secondary sexual characteristics	biological_process	0.071434	1	1	167	9	20272	ENSRNOG00000002754
GO:0005543	phospholipid binding	molecular_function	0.071604	1	6	167	352	20272	ENSRNOG00000020353,ENSRNOG00000007136,ENSRNOG00000055226,ENSRNOG00000001091,ENSRNOG00000046566,ENSRNOG00000059005
GO:0005000	vasopressin receptor activity	molecular_function	0.07164	1	1	167	9	20272	ENSRNOG00000056954
GO:0046855	inositol phosphate dephosphorylation	biological_process	0.07164	1	1	167	9	20272	ENSRNOG00000056954
GO:0021800	cerebral cortex tangential migration	biological_process	0.071702	1	1	167	9	20272	ENSRNOG00000053562
GO:0021830	interneuron migration from the subpallium to the cortex	biological_process	0.071702	1	1	167	9	20272	ENSRNOG00000053562
GO:0009215	purine deoxyribonucleoside triphosphate metabolic process	biological_process	0.071735	1	1	167	9	20272	ENSRNOG00000012962
GO:0042171	lysophosphatidic acid acyltransferase activity	molecular_function	0.071751	1	1	167	9	20272	ENSRNOG00000017731
GO:0098554	cytoplasmic side of endoplasmic reticulum membrane	cellular_component	0.071754	1	1	167	9	20272	ENSRNOG00000010574
GO:2000644	regulation of receptor catabolic process	biological_process	0.071754	1	1	167	9	20272	ENSRNOG00000010574
GO:0006646	phosphatidylethanolamine biosynthetic process	biological_process	0.071755	1	1	167	9	20272	ENSRNOG00000028368
GO:1903441	protein localization to ciliary membrane	biological_process	0.071756	1	1	167	9	20272	ENSRNOG00000046566
GO:0017062	respiratory chain complex III assembly	biological_process	0.071758	1	1	167	9	20272	ENSRNOG00000045961
GO:0034551	mitochondrial respiratory chain complex III assembly	biological_process	0.071758	1	1	167	9	20272	ENSRNOG00000045961
GO:0015250	water channel activity	molecular_function	0.071758	1	1	167	9	20272	ENSRNOG00000011648
GO:0051458	corticotropin secretion	biological_process	0.071758	1	1	167	9	20272	ENSRNOG00000011648
GO:0004499	N,N-dimethylaniline monooxygenase activity	molecular_function	0.071758	1	1	167	9	20272	ENSRNOG00000003510
GO:0005172	vascular endothelial growth factor receptor binding	molecular_function	0.071758	1	1	167	9	20272	ENSRNOG00000055226
GO:0010826	negative regulation of centrosome duplication	biological_process	0.071758	1	1	167	9	20272	ENSRNOG00000007483
GO:0010944	negative regulation of transcription by competitive promoter binding	biological_process	0.071758	1	1	167	9	20272	ENSRNOG00000020539
GO:0016846	carbon-sulfur lyase activity	molecular_function	0.071758	1	1	167	9	20272	ENSRNOG00000020083
GO:0021796	cerebral cortex regionalization	biological_process	0.071758	1	1	167	9	20272	ENSRNOG00000014963
GO:0030007	cellular potassium ion homeostasis	biological_process	0.071758	1	1	167	9	20272	ENSRNOG00000030019
GO:0031235	intrinsic component of the cytoplasmic side of the plasma membrane	cellular_component	0.071758	1	1	167	9	20272	ENSRNOG00000055226
GO:0031618	nuclear pericentric heterochromatin	cellular_component	0.071758	1	1	167	9	20272	ENSRNOG00000032178
GO:0031943	regulation of glucocorticoid metabolic process	biological_process	0.071758	1	1	167	9	20272	ENSRNOG00000030019
GO:0032353	negative regulation of hormone biosynthetic process	biological_process	0.071758	1	1	167	9	20272	ENSRNOG00000030019
GO:0033601	positive regulation of mammary gland epithelial cell proliferation	biological_process	0.071758	1	1	167	9	20272	ENSRNOG00000025584
GO:0034982	mitochondrial protein processing	biological_process	0.071758	1	1	167	9	20272	ENSRNOG00000017965
GO:0042747	circadian sleep/wake cycle, REM sleep	biological_process	0.071758	1	1	167	9	20272	ENSRNOG00000017601
GO:0043497	regulation of protein heterodimerization activity	biological_process	0.071758	1	1	167	9	20272	ENSRNOG00000055226
GO:0046606	negative regulation of centrosome cycle	biological_process	0.071758	1	1	167	9	20272	ENSRNOG00000007483
GO:0060013	righting reflex	biological_process	0.071758	1	1	167	9	20272	ENSRNOG00000017965
GO:0070050	neuron cellular homeostasis	biological_process	0.071758	1	1	167	9	20272	ENSRNOG00000058586
GO:0070316	regulation of G0 to G1 transition	biological_process	0.071758	1	1	167	9	20272	ENSRNOG00000055226
GO:0071436	sodium ion export	biological_process	0.071758	1	1	167	9	20272	ENSRNOG00000030019
GO:0071493	cellular response to UV-B	biological_process	0.071758	1	1	167	9	20272	ENSRNOG00000014287
GO:0072364	regulation of cellular ketone metabolic process by regulation of transcription from RNA polymerase II promoter	biological_process	0.071758	1	1	167	9	20272	ENSRNOG00000001004
GO:0090128	regulation of synapse maturation	biological_process	0.071758	1	1	167	9	20272	ENSRNOG00000055226
GO:1901096	regulation of autophagosome maturation	biological_process	0.071758	1	1	167	9	20272	ENSRNOG00000005303
GO:1902902	negative regulation of autophagosome assembly	biological_process	0.071758	1	1	167	9	20272	ENSRNOG00000030630
GO:1903726	negative regulation of phospholipid metabolic process	biological_process	0.071758	1	1	167	9	20272	ENSRNOG00000055226
GO:0000228	nuclear chromosome	cellular_component	0.071792	1	8	167	529	20272	ENSRNOG00000019913,ENSRNOG00000001004,ENSRNOG00000052802,ENSRNOG00000020539,ENSRNOG00000030630,ENSRNOG00000032178,ENSRNOG00000036833,ENSRNOG00000000989
GO:0003924	GTPase activity	molecular_function	0.072056	1	5	167	269	20272	ENSRNOG00000025584,ENSRNOG00000042086,ENSRNOG00000037247,ENSRNOG00000002364,ENSRNOG00000014060
GO:0033554	cellular response to stress	biological_process	0.072216	1	20	167	1716	20272	ENSRNOG00000014398,ENSRNOG00000028017,ENSRNOG00000020539,ENSRNOG00000011648,ENSRNOG00000030630,ENSRNOG00000052745,ENSRNOG00000005303,ENSRNOG00000010574,ENSRNOG00000046458,ENSRNOG00000012962,ENSRNOG00000007842,ENSRNOG00000017601,ENSRNOG00000020726,ENSRNOG00000022393,ENSRNOG00000036833,ENSRNOG00000020083,ENSRNOG00000055226,ENSRNOG00000047143,ENSRNOG00000013383,ENSRNOG00000014287
GO:0061178	regulation of insulin secretion involved in cellular response to glucose stimulus	biological_process	0.072953	1	2	167	54	20272	ENSRNOG00000047143,ENSRNOG00000046458
GO:0022607	cellular component assembly	biological_process	0.073047	1	26	167	2353	20272	ENSRNOG00000022863,ENSRNOG00000018517,ENSRNOG00000004479,ENSRNOG00000009039,ENSRNOG00000014287,ENSRNOG00000020353,ENSRNOG00000017864,ENSRNOG00000018023,ENSRNOG00000055226,ENSRNOG00000023238,ENSRNOG00000052802,ENSRNOG00000011203,ENSRNOG00000001091,ENSRNOG00000045961,ENSRNOG00000020882,ENSRNOG00000020587,ENSRNOG00000021202,ENSRNOG00000014595,ENSRNOG00000056954,ENSRNOG00000003967,ENSRNOG00000052745,…
GO:0007566	embryo implantation	biological_process	0.073056	1	2	167	54	20272	ENSRNOG00000020637,ENSRNOG00000003967
GO:0010594	regulation of endothelial cell migration	biological_process	0.073936	1	3	167	118	20272	ENSRNOG00000019496,ENSRNOG00000055226,ENSRNOG00000052745
GO:0016820	hydrolase activity, acting on acid anhydrides, catalyzing transmembrane movement of substances	molecular_function	0.073936	1	3	167	118	20272	ENSRNOG00000017912,ENSRNOG00000010776,ENSRNOG00000030019
GO:0050793	regulation of developmental process	biological_process	0.074211	1	25	167	2250	20272	ENSRNOG00000011648,ENSRNOG00000001004,ENSRNOG00000020689,ENSRNOG00000024413,ENSRNOG00000017965,ENSRNOG00000020867,ENSRNOG00000037247,ENSRNOG00000001011,ENSRNOG00000003098,ENSRNOG00000002364,ENSRNOG00000002754,ENSRNOG00000053562,ENSRNOG00000052802,ENSRNOG00000036833,ENSRNOG00000007200,ENSRNOG00000016021,ENSRNOG00000047143,ENSRNOG00000055226,ENSRNOG00000007136,ENSRNOG00000025584,ENSRNOG00000011471,…
GO:0050769	positive regulation of neurogenesis	biological_process	0.074342	1	7	167	443	20272	ENSRNOG00000055226,ENSRNOG00000047143,ENSRNOG00000020867,ENSRNOG00000014287,ENSRNOG00000020689,ENSRNOG00000002364,ENSRNOG00000024413
GO:0043393	regulation of protein binding	biological_process	0.074594	1	4	167	192	20272	ENSRNOG00000055226,ENSRNOG00000001091,ENSRNOG00000014367,ENSRNOG00000004479
GO:0010628	positive regulation of gene expression	biological_process	0.075018	1	21	167	1829	20272	ENSRNOG00000012686,ENSRNOG00000018517,ENSRNOG00000011315,ENSRNOG00000007200,ENSRNOG00000055226,ENSRNOG00000025584,ENSRNOG00000011471,ENSRNOG00000014876,ENSRNOG00000053562,ENSRNOG00000000989,ENSRNOG00000056954,ENSRNOG00000014595,ENSRNOG00000020689,ENSRNOG00000046458,ENSRNOG00000017990,ENSRNOG00000006695,ENSRNOG00000024413,ENSRNOG00000052745,ENSRNOG00000020539,ENSRNOG00000001004,ENSRNOG00000019913
GO:0046943	carboxylic acid transmembrane transporter activity	molecular_function	0.075409	1	3	167	119	20272	ENSRNOG00000011644,ENSRNOG00000009330,ENSRNOG00000036677
GO:0005215	transporter activity	molecular_function	0.075428	1	15	167	1212	20272	ENSRNOG00000008725,ENSRNOG00000010776,ENSRNOG00000000962,ENSRNOG00000017912,ENSRNOG00000022802,ENSRNOG00000010378,ENSRNOG00000030019,ENSRNOG00000036677,ENSRNOG00000009330,ENSRNOG00000008786,ENSRNOG00000059005,ENSRNOG00000011644,ENSRNOG00000056558,ENSRNOG00000011648,ENSRNOG00000028017
GO:0070206	protein trimerization	biological_process	0.075447	1	2	167	55	20272	ENSRNOG00000014398,ENSRNOG00000018517
GO:0006873	cellular ion homeostasis	biological_process	0.075577	1	8	167	535	20272	ENSRNOG00000014398,ENSRNOG00000029855,ENSRNOG00000017965,ENSRNOG00000010378,ENSRNOG00000030019,ENSRNOG00000047143,ENSRNOG00000007136,ENSRNOG00000010776
GO:0040007	growth	biological_process	0.076212	1	12	167	916	20272	ENSRNOG00000018023,ENSRNOG00000055226,ENSRNOG00000011471,ENSRNOG00000003998,ENSRNOG00000014287,ENSRNOG00000004479,ENSRNOG00000019908,ENSRNOG00000030630,ENSRNOG00000002754,ENSRNOG00000053562,ENSRNOG00000028368,ENSRNOG00000017965
GO:0044057	regulation of system process	biological_process	0.076396	1	7	167	446	20272	ENSRNOG00000056954,ENSRNOG00000047143,ENSRNOG00000011648,ENSRNOG00000001091,ENSRNOG00000030019,ENSRNOG00000012686,ENSRNOG00000003998
GO:0021543	pallium development	biological_process	0.076822	1	4	167	194	20272	ENSRNOG00000014963,ENSRNOG00000017601,ENSRNOG00000053562,ENSRNOG00000055226
GO:1901136	carbohydrate derivative catabolic process	biological_process	0.076871	1	3	167	120	20272	ENSRNOG00000012962,ENSRNOG00000011831,ENSRNOG00000010252
GO:0004713	protein tyrosine kinase activity	molecular_function	0.076895	1	3	167	120	20272	ENSRNOG00000052745,ENSRNOG00000014367,ENSRNOG00000058586
GO:0050807	regulation of synapse organization	biological_process	0.076895	1	3	167	120	20272	ENSRNOG00000055226,ENSRNOG00000008054,ENSRNOG00000022863
GO:0003743	translation initiation factor activity	molecular_function	0.077838	1	2	167	56	20272	ENSRNOG00000014595,ENSRNOG00000017864
GO:0010633	negative regulation of epithelial cell migration	biological_process	0.077838	1	2	167	56	20272	ENSRNOG00000055226,ENSRNOG00000011271
GO:0050661	NADP binding	molecular_function	0.077838	1	2	167	56	20272	ENSRNOG00000003510,ENSRNOG00000017601
GO:2000849	regulation of glucocorticoid secretion	biological_process	0.07906	1	1	167	10	20272	ENSRNOG00000012686
GO:0010459	negative regulation of heart rate	biological_process	0.079061	1	1	167	10	20272	ENSRNOG00000047143
GO:0010523	negative regulation of calcium ion transport into cytosol	biological_process	0.079061	1	1	167	10	20272	ENSRNOG00000047143
GO:0060600	dichotomous subdivision of an epithelial terminal unit	biological_process	0.079087	1	1	167	10	20272	ENSRNOG00000002754
GO:0004303	estradiol 17-beta-dehydrogenase activity	molecular_function	0.079216	1	1	167	10	20272	ENSRNOG00000013982
GO:2000674	regulation of type B pancreatic cell apoptotic process	biological_process	0.079298	1	1	167	10	20272	ENSRNOG00000046458
GO:0006000	fructose metabolic process	biological_process	0.079315	1	1	167	10	20272	ENSRNOG00000052802
GO:0021826	substrate-independent telencephalic tangential migration	biological_process	0.079352	1	1	167	10	20272	ENSRNOG00000053562
GO:0021843	substrate-independent telencephalic tangential interneuron migration	biological_process	0.079352	1	1	167	10	20272	ENSRNOG00000053562
GO:0051641	cellular localization	biological_process	0.079374	1	30	167	2808	20272	ENSRNOG00000009039,ENSRNOG00000012686,ENSRNOG00000014287,ENSRNOG00000004479,ENSRNOG00000012719,ENSRNOG00000058586,ENSRNOG00000055226,ENSRNOG00000047143,ENSRNOG00000042086,ENSRNOG00000011471,ENSRNOG00000046566,ENSRNOG00000036833,ENSRNOG00000008786,ENSRNOG00000009402,ENSRNOG00000010378,ENSRNOG00000001091,ENSRNOG00000010813,ENSRNOG00000007842,ENSRNOG00000003967,ENSRNOG00000014806,ENSRNOG00000056954,…
GO:0050072	m7G(5')pppN diphosphatase activity	molecular_function	0.079385	1	1	167	10	20272	ENSRNOG00000012962
GO:0036499	PERK-mediated unfolded protein response	biological_process	0.079405	1	1	167	10	20272	ENSRNOG00000010574
GO:0097033	mitochondrial respiratory chain complex III biogenesis	biological_process	0.079408	1	1	167	10	20272	ENSRNOG00000045961
GO:0005372	water transmembrane transporter activity	molecular_function	0.079409	1	1	167	10	20272	ENSRNOG00000011648
GO:0030430	host cell cytoplasm	cellular_component	0.079409	1	1	167	10	20272	ENSRNOG00000011648
GO:0033655	host cell cytoplasm part	cellular_component	0.079409	1	1	167	10	20272	ENSRNOG00000011648
GO:0071474	cellular hyperosmotic response	biological_process	0.079409	1	1	167	10	20272	ENSRNOG00000011648
GO:0000338	protein deneddylation	biological_process	0.079409	1	1	167	10	20272	ENSRNOG00000018723
GO:0004143	diacylglycerol kinase activity	molecular_function	0.079409	1	1	167	10	20272	ENSRNOG00000023238
GO:0005391	sodium:potassium-exchanging ATPase activity	molecular_function	0.079409	1	1	167	10	20272	ENSRNOG00000030019
GO:0005890	sodium:potassium-exchanging ATPase complex	cellular_component	0.079409	1	1	167	10	20272	ENSRNOG00000030019
GO:0006704	glucocorticoid biosynthetic process	biological_process	0.079409	1	1	167	10	20272	ENSRNOG00000030019
GO:0009414	response to water deprivation	biological_process	0.079409	1	1	167	10	20272	ENSRNOG00000020726
GO:0030949	positive regulation of vascular endothelial growth factor receptor signaling pathway	biological_process	0.079409	1	1	167	10	20272	ENSRNOG00000011471
GO:0032351	negative regulation of hormone metabolic process	biological_process	0.079409	1	1	167	10	20272	ENSRNOG00000030019
GO:0032927	positive regulation of activin receptor signaling pathway	biological_process	0.079409	1	1	167	10	20272	ENSRNOG00000011471
GO:0036444	calcium ion transmembrane import into mitochondrion	biological_process	0.079409	1	1	167	10	20272	ENSRNOG00000017965
GO:0045945	positive regulation of transcription from RNA polymerase III promoter	biological_process	0.079409	1	1	167	10	20272	ENSRNOG00000014595
GO:0060068	vagina development	biological_process	0.079409	1	1	167	10	20272	ENSRNOG00000058586
GO:0060453	regulation of gastric acid secretion	biological_process	0.079409	1	1	167	10	20272	ENSRNOG00000001091
GO:0071872	cellular response to epinephrine stimulus	biological_process	0.079409	1	1	167	10	20272	ENSRNOG00000017601
GO:1900363	regulation of mRNA polyadenylation	biological_process	0.079409	1	1	167	10	20272	ENSRNOG00000020689
GO:2001223	negative regulation of neuron migration	biological_process	0.079409	1	1	167	10	20272	ENSRNOG00000014963
GO:0006732	coenzyme metabolic process	biological_process	0.079451	1	5	167	277	20272	ENSRNOG00000003510,ENSRNOG00000015187,ENSRNOG00000018310,ENSRNOG00000052802,ENSRNOG00000020642
GO:0019903	protein phosphatase binding	molecular_function	0.079906	1	3	167	122	20272	ENSRNOG00000055226,ENSRNOG00000010574,ENSRNOG00000052745
GO:0098655	cation transmembrane transport	biological_process	0.080076	1	9	167	635	20272	ENSRNOG00000010776,ENSRNOG00000017912,ENSRNOG00000047143,ENSRNOG00000030019,ENSRNOG00000010378,ENSRNOG00000017965,ENSRNOG00000059005,ENSRNOG00000014398,ENSRNOG00000011648
GO:0019080	viral gene expression	biological_process	0.080203	1	2	167	57	20272	ENSRNOG00000056954,ENSRNOG00000018517
GO:0032835	glomerulus development	biological_process	0.080247	1	2	167	57	20272	ENSRNOG00000011648,ENSRNOG00000003098
GO:0000118	histone deacetylase complex	cellular_component	0.080247	1	2	167	57	20272	ENSRNOG00000001004,ENSRNOG00000019913
GO:0044464	cell part	cellular_component	0.080327	1	140	167	16058	20272	ENSRNOG00000027096,ENSRNOG00000018023,ENSRNOG00000025584,ENSRNOG00000011471,ENSRNOG00000046566,ENSRNOG00000021872,ENSRNOG00000015187,ENSRNOG00000011271,ENSRNOG00000014876,ENSRNOG00000023238,ENSRNOG00000018723,ENSRNOG00000009402,ENSRNOG00000030019,ENSRNOG00000013965,ENSRNOG00000008412,ENSRNOG00000045961,ENSRNOG00000020882,ENSRNOG00000008367,ENSRNOG00000011648,ENSRNOG00000011189,ENSRNOG00000017990,…
GO:0034613	cellular protein localization	biological_process	0.080331	1	17	167	1428	20272	ENSRNOG00000056954,ENSRNOG00000019908,ENSRNOG00000006695,ENSRNOG00000032178,ENSRNOG00000005303,ENSRNOG00000010574,ENSRNOG00000055226,ENSRNOG00000046566,ENSRNOG00000011471,ENSRNOG00000042086,ENSRNOG00000014287,ENSRNOG00000012719,ENSRNOG00000004479,ENSRNOG00000010813,ENSRNOG00000007842,ENSRNOG00000008786,ENSRNOG00000009402
GO:0031982	vesicle	cellular_component	0.08035	1	34	167	3251	20272	ENSRNOG00000009330,ENSRNOG00000013954,ENSRNOG00000010574,ENSRNOG00000020539,ENSRNOG00000028017,ENSRNOG00000019908,ENSRNOG00000037247,ENSRNOG00000015557,ENSRNOG00000020587,ENSRNOG00000003098,ENSRNOG00000017781,ENSRNOG00000021202,ENSRNOG00000020726,ENSRNOG00000007136,ENSRNOG00000042086,ENSRNOG00000011648,ENSRNOG00000017165,ENSRNOG00000008412,ENSRNOG00000014060,ENSRNOG00000008367,ENSRNOG00000012749,…
GO:0051128	regulation of cellular component organization	biological_process	0.080649	1	25	167	2271	20272	ENSRNOG00000009402,ENSRNOG00000007483,ENSRNOG00000052802,ENSRNOG00000008054,ENSRNOG00000001091,ENSRNOG00000022863,ENSRNOG00000012719,ENSRNOG00000014287,ENSRNOG00000009039,ENSRNOG00000046566,ENSRNOG00000047143,ENSRNOG00000055226,ENSRNOG00000007136,ENSRNOG00000018023,ENSRNOG00000005303,ENSRNOG00000052745,ENSRNOG00000024413,ENSRNOG00000010574,ENSRNOG00000020689,ENSRNOG00000020539,ENSRNOG00000030630,…
GO:0035257	nuclear hormone receptor binding	molecular_function	0.081245	1	3	167	123	20272	ENSRNOG00000011315,ENSRNOG00000000989,ENSRNOG00000001004
GO:0060348	bone development	biological_process	0.081399	1	4	167	198	20272	ENSRNOG00000001011,ENSRNOG00000013954,ENSRNOG00000036833,ENSRNOG00000017601
GO:0016810	hydrolase activity, acting on carbon-nitrogen (but not peptide) bonds	molecular_function	0.081426	1	3	167	123	20272	ENSRNOG00000027582,ENSRNOG00000011189,ENSRNOG00000019913
GO:0043161	proteasome-mediated ubiquitin-dependent protein catabolic process	biological_process	0.081913	1	6	167	365	20272	ENSRNOG00000007483,ENSRNOG00000006695,ENSRNOG00000004479,ENSRNOG00000018986,ENSRNOG00000013383,ENSRNOG00000007842
GO:0015833	peptide transport	biological_process	0.082258	1	5	167	280	20272	ENSRNOG00000000962,ENSRNOG00000011648,ENSRNOG00000047143,ENSRNOG00000046458,ENSRNOG00000006695
GO:0045296	cadherin binding	molecular_function	0.082303	1	5	167	280	20272	ENSRNOG00000008412,ENSRNOG00000003098,ENSRNOG00000010574,ENSRNOG00000055226,ENSRNOG00000052802
GO:0048747	muscle fiber development	biological_process	0.082458	1	2	167	58	20272	ENSRNOG00000018023,ENSRNOG00000017965
GO:0060986	endocrine hormone secretion	biological_process	0.082568	1	2	167	58	20272	ENSRNOG00000012686,ENSRNOG00000011648
GO:0035094	response to nicotine	biological_process	0.082613	1	2	167	58	20272	ENSRNOG00000046458,ENSRNOG00000052802
GO:2001021	negative regulation of response to DNA damage stimulus	biological_process	0.082678	1	2	167	58	20272	ENSRNOG00000036833,ENSRNOG00000020539
GO:0032387	negative regulation of intracellular transport	biological_process	0.082875	1	3	167	124	20272	ENSRNOG00000056954,ENSRNOG00000055226,ENSRNOG00000047143
GO:0006875	cellular metal ion homeostasis	biological_process	0.082924	1	7	167	455	20272	ENSRNOG00000007136,ENSRNOG00000047143,ENSRNOG00000014398,ENSRNOG00000017965,ENSRNOG00000030019,ENSRNOG00000010776,ENSRNOG00000029855
GO:0009057	macromolecule catabolic process	biological_process	0.083155	1	13	167	1029	20272	ENSRNOG00000007842,ENSRNOG00000011189,ENSRNOG00000010574,ENSRNOG00000006695,ENSRNOG00000007483,ENSRNOG00000020689,ENSRNOG00000055226,ENSRNOG00000025584,ENSRNOG00000027096,ENSRNOG00000013383,ENSRNOG00000012962,ENSRNOG00000018986,ENSRNOG00000004479
GO:0043434	response to peptide hormone	biological_process	0.083549	1	6	167	367	20272	ENSRNOG00000017601,ENSRNOG00000056954,ENSRNOG00000002754,ENSRNOG00000020083,ENSRNOG00000019496,ENSRNOG00000010574
GO:0070588	calcium ion transmembrane transport	biological_process	0.083684	1	4	167	200	20272	ENSRNOG00000017912,ENSRNOG00000047143,ENSRNOG00000017965,ENSRNOG00000010776
GO:0031226	intrinsic component of plasma membrane	cellular_component	0.084136	1	13	167	1031	20272	ENSRNOG00000003365,ENSRNOG00000042086,ENSRNOG00000055226,ENSRNOG00000003098,ENSRNOG00000010776,ENSRNOG00000014367,ENSRNOG00000014398,ENSRNOG00000010813,ENSRNOG00000011648,ENSRNOG00000030019,ENSRNOG00000010378,ENSRNOG00000036677,ENSRNOG00000009330
GO:0046983	protein dimerization activity	molecular_function	0.084349	1	15	167	1233	20272	ENSRNOG00000032178,ENSRNOG00000024413,ENSRNOG00000023238,ENSRNOG00000046458,ENSRNOG00000001091,ENSRNOG00000018310,ENSRNOG00000004479,ENSRNOG00000012962,ENSRNOG00000010252,ENSRNOG00000003365,ENSRNOG00000012749,ENSRNOG00000058586,ENSRNOG00000055226,ENSRNOG00000020083,ENSRNOG00000007200
GO:0008201	heparin binding	molecular_function	0.084377	1	3	167	125	20272	ENSRNOG00000014399,ENSRNOG00000014963,ENSRNOG00000011471
GO:0031513	nonmotile primary cilium	cellular_component	0.08447	1	3	167	125	20272	ENSRNOG00000009881,ENSRNOG00000028753,ENSRNOG00000003098
GO:0072372	primary cilium	cellular_component	0.08447	1	3	167	125	20272	ENSRNOG00000003098,ENSRNOG00000028753,ENSRNOG00000009881
GO:0035023	regulation of Rho protein signal transduction	biological_process	0.084518	1	3	167	125	20272	ENSRNOG00000052745,ENSRNOG00000014963,ENSRNOG00000011203
GO:0061077	chaperone-mediated protein folding	biological_process	0.085021	1	2	167	59	20272	ENSRNOG00000047143,ENSRNOG00000017781
GO:0009968	negative regulation of signal transduction	biological_process	0.085095	1	13	167	1033	20272	ENSRNOG00000011271,ENSRNOG00000020539,ENSRNOG00000052745,ENSRNOG00000010574,ENSRNOG00000036833,ENSRNOG00000046458,ENSRNOG00000011471,ENSRNOG00000056954,ENSRNOG00000058586,ENSRNOG00000055226,ENSRNOG00000025584,ENSRNOG00000014287,ENSRNOG00000008412
GO:0005546	phosphatidylinositol-4,5-bisphosphate binding	molecular_function	0.085132	1	2	167	59	20272	ENSRNOG00000001091,ENSRNOG00000059005
GO:0043022	ribosome binding	molecular_function	0.085132	1	2	167	59	20272	ENSRNOG00000029855,ENSRNOG00000020689
GO:0016310	phosphorylation	biological_process	0.085281	1	23	167	2071	20272	ENSRNOG00000011471,ENSRNOG00000055226,ENSRNOG00000058586,ENSRNOG00000025584,ENSRNOG00000003163,ENSRNOG00000018310,ENSRNOG00000004479,ENSRNOG00000027422,ENSRNOG00000014287,ENSRNOG00000052802,ENSRNOG00000002754,ENSRNOG00000010005,ENSRNOG00000028368,ENSRNOG00000023238,ENSRNOG00000056954,ENSRNOG00000037247,ENSRNOG00000008412,ENSRNOG00000014367,ENSRNOG00000019908,ENSRNOG00000052745,ENSRNOG00000010574,…
GO:0010720	positive regulation of cell development	biological_process	0.085411	1	8	167	550	20272	ENSRNOG00000004479,ENSRNOG00000002364,ENSRNOG00000014287,ENSRNOG00000020867,ENSRNOG00000047143,ENSRNOG00000055226,ENSRNOG00000024413,ENSRNOG00000020689
GO:0044710	single-organism metabolic process	biological_process	0.08568	1	47	167	4733	20272	ENSRNOG00000011471,ENSRNOG00000055226,ENSRNOG00000020083,ENSRNOG00000015187,ENSRNOG00000010252,ENSRNOG00000014287,ENSRNOG00000012686,ENSRNOG00000007842,ENSRNOG00000052802,ENSRNOG00000014876,ENSRNOG00000013982,ENSRNOG00000011831,ENSRNOG00000030019,ENSRNOG00000056954,ENSRNOG00000045961,ENSRNOG00000015866,ENSRNOG00000021014,ENSRNOG00000017165,ENSRNOG00000011189,ENSRNOG00000030630,ENSRNOG00000011648,…
GO:0006886	intracellular protein transport	biological_process	0.085927	1	11	167	837	20272	ENSRNOG00000008786,ENSRNOG00000006695,ENSRNOG00000005303,ENSRNOG00000009402,ENSRNOG00000010574,ENSRNOG00000007842,ENSRNOG00000012719,ENSRNOG00000055226,ENSRNOG00000056954,ENSRNOG00000011471,ENSRNOG00000042086
GO:0032403	protein complex binding	molecular_function	0.086043	1	13	167	1035	20272	ENSRNOG00000014963,ENSRNOG00000015557,ENSRNOG00000037247,ENSRNOG00000046566,ENSRNOG00000055226,ENSRNOG00000007136,ENSRNOG00000010574,ENSRNOG00000032178,ENSRNOG00000046458,ENSRNOG00000018110,ENSRNOG00000019913,ENSRNOG00000001004,ENSRNOG00000001091
GO:0061025	membrane fusion	biological_process	0.086105	1	4	167	202	20272	ENSRNOG00000005303,ENSRNOG00000017965,ENSRNOG00000009402,ENSRNOG00000007136
GO:0035933	glucocorticoid secretion	biological_process	0.08665	1	1	167	11	20272	ENSRNOG00000012686
GO:0008417	fucosyltransferase activity	molecular_function	0.086773	1	1	167	11	20272	ENSRNOG00000021014
GO:0010801	negative regulation of peptidyl-threonine phosphorylation	biological_process	0.08688	1	1	167	11	20272	ENSRNOG00000056954
GO:0043922	negative regulation by host of viral transcription	biological_process	0.08688	1	1	167	11	20272	ENSRNOG00000056954
GO:0046838	phosphorylated carbohydrate dephosphorylation	biological_process	0.08688	1	1	167	11	20272	ENSRNOG00000056954
GO:0071545	inositol phosphate catabolic process	biological_process	0.08688	1	1	167	11	20272	ENSRNOG00000056954
GO:0097050	type B pancreatic cell apoptotic process	biological_process	0.086886	1	1	167	11	20272	ENSRNOG00000046458
GO:0017110	nucleoside-diphosphatase activity	molecular_function	0.086894	1	1	167	11	20272	ENSRNOG00000011831
GO:0001206	transcriptional repressor activity, RNA polymerase II distal enhancer sequence-specific binding	molecular_function	0.08694	1	1	167	11	20272	ENSRNOG00000053562
GO:0047429	nucleoside-triphosphate diphosphatase activity	molecular_function	0.086973	1	1	167	11	20272	ENSRNOG00000012962
GO:0090085	regulation of protein deubiquitination	biological_process	0.086975	1	1	167	11	20272	ENSRNOG00000018517
GO:0035630	bone mineralization involved in bone maturation	biological_process	0.086979	1	1	167	11	20272	ENSRNOG00000001011
GO:0046929	negative regulation of neurotransmitter secretion	biological_process	0.08698	1	1	167	11	20272	ENSRNOG00000014806
GO:0015665	alcohol transmembrane transporter activity	molecular_function	0.086996	1	1	167	11	20272	ENSRNOG00000011648
GO:0042538	hyperosmotic salinity response	biological_process	0.086996	1	1	167	11	20272	ENSRNOG00000011648
GO:0046541	saliva secretion	biological_process	0.086996	1	1	167	11	20272	ENSRNOG00000011648
GO:0071280	cellular response to copper ion	biological_process	0.086996	1	1	167	11	20272	ENSRNOG00000011648
GO:0000212	meiotic spindle organization	biological_process	0.086996	1	1	167	11	20272	ENSRNOG00000004479
GO:0000778	condensed nuclear chromosome kinetochore	cellular_component	0.086996	1	1	167	11	20272	ENSRNOG00000032178
GO:0000900	translation repressor activity, nucleic acid binding	molecular_function	0.086996	1	1	167	11	20272	ENSRNOG00000020689
GO:0002524	hypersensitivity	biological_process	0.086996	1	1	167	11	20272	ENSRNOG00000014367
GO:0006857	oligopeptide transport	biological_process	0.086996	1	1	167	11	20272	ENSRNOG00000000962
GO:0008556	potassium-transporting ATPase activity	molecular_function	0.086996	1	1	167	11	20272	ENSRNOG00000030019
GO:0014067	negative regulation of phosphatidylinositol 3-kinase signaling	biological_process	0.086996	1	1	167	11	20272	ENSRNOG00000055226
GO:0031402	sodium ion binding	molecular_function	0.086996	1	1	167	11	20272	ENSRNOG00000030019
GO:0035414	negative regulation of catenin import into nucleus	biological_process	0.086996	1	1	167	11	20272	ENSRNOG00000055226
GO:0036312	phosphatidylinositol 3-kinase regulatory subunit binding	molecular_function	0.086996	1	1	167	11	20272	ENSRNOG00000055226
GO:0045023	G0 to G1 transition	biological_process	0.086996	1	1	167	11	20272	ENSRNOG00000055226
GO:0045059	positive thymic T cell selection	biological_process	0.086996	1	1	167	11	20272	ENSRNOG00000014287
GO:0060211	regulation of nuclear-transcribed mRNA poly(A) tail shortening	biological_process	0.086996	1	1	167	11	20272	ENSRNOG00000020689
GO:0060213	positive regulation of nuclear-transcribed mRNA poly(A) tail shortening	biological_process	0.086996	1	1	167	11	20272	ENSRNOG00000020689
GO:0060281	regulation of oocyte development	biological_process	0.086996	1	1	167	11	20272	ENSRNOG00000004479
GO:0060768	regulation of epithelial cell proliferation involved in prostate gland development	biological_process	0.086996	1	1	167	11	20272	ENSRNOG00000014287
GO:0060965	negative regulation of gene silencing by miRNA	biological_process	0.086996	1	1	167	11	20272	ENSRNOG00000001004
GO:0070493	thrombin receptor signaling pathway	biological_process	0.086996	1	1	167	11	20272	ENSRNOG00000052745
GO:0072687	meiotic spindle	cellular_component	0.086996	1	1	167	11	20272	ENSRNOG00000004479
GO:0046486	glycerolipid metabolic process	biological_process	0.087072	1	5	167	285	20272	ENSRNOG00000028368,ENSRNOG00000056637,ENSRNOG00000014876,ENSRNOG00000017731,ENSRNOG00000056954
GO:1902494	catalytic complex	cellular_component	0.087255	1	14	167	1138	20272	ENSRNOG00000008082,ENSRNOG00000019913,ENSRNOG00000007842,ENSRNOG00000001004,ENSRNOG00000030019,ENSRNOG00000007483,ENSRNOG00000017990,ENSRNOG00000011398,ENSRNOG00000006695,ENSRNOG00000020083,ENSRNOG00000018986,ENSRNOG00000018310,ENSRNOG00000018517,ENSRNOG00000003163
GO:0008037	cell recognition	biological_process	0.087286	1	4	167	203	20272	ENSRNOG00000003365,ENSRNOG00000046566,ENSRNOG00000052802,ENSRNOG00000017990
GO:0010506	regulation of autophagy	biological_process	0.087298	1	4	167	203	20272	ENSRNOG00000005303,ENSRNOG00000018517,ENSRNOG00000014287,ENSRNOG00000030630
GO:0043200	response to amino acid	biological_process	0.087391	1	3	167	127	20272	ENSRNOG00000020689,ENSRNOG00000046458,ENSRNOG00000019908
GO:0051926	negative regulation of calcium ion transport	biological_process	0.087458	1	2	167	60	20272	ENSRNOG00000056954,ENSRNOG00000047143
GO:0035272	exocrine system development	biological_process	0.087572	1	2	167	60	20272	ENSRNOG00000042086,ENSRNOG00000046458
GO:0043507	positive regulation of JUN kinase activity	biological_process	0.087607	1	2	167	60	20272	ENSRNOG00000055226,ENSRNOG00000010574
GO:0005342	organic acid transmembrane transporter activity	molecular_function	0.087654	1	3	167	127	20272	ENSRNOG00000011644,ENSRNOG00000009330,ENSRNOG00000036677
GO:0031090	organelle membrane	cellular_component	0.088035	1	24	167	2186	20272	ENSRNOG00000003163,ENSRNOG00000007136,ENSRNOG00000047143,ENSRNOG00000042086,ENSRNOG00000014876,ENSRNOG00000028100,ENSRNOG00000007842,ENSRNOG00000017601,ENSRNOG00000021014,ENSRNOG00000008725,ENSRNOG00000045961,ENSRNOG00000003098,ENSRNOG00000003967,ENSRNOG00000017912,ENSRNOG00000021202,ENSRNOG00000029855,ENSRNOG00000036677,ENSRNOG00000009330,ENSRNOG00000010574,ENSRNOG00000017965,ENSRNOG00000028017,…
GO:0043066	negative regulation of apoptotic process	biological_process	0.088137	1	11	167	841	20272	ENSRNOG00000020539,ENSRNOG00000001091,ENSRNOG00000011648,ENSRNOG00000010547,ENSRNOG00000036833,ENSRNOG00000046458,ENSRNOG00000010574,ENSRNOG00000025584,ENSRNOG00000058586,ENSRNOG00000016021,ENSRNOG00000004479
GO:0071214	cellular response to abiotic stimulus	biological_process	0.088182	1	5	167	286	20272	ENSRNOG00000020726,ENSRNOG00000028017,ENSRNOG00000011648,ENSRNOG00000030019,ENSRNOG00000014287
GO:0015276	ligand-gated ion channel activity	molecular_function	0.089241	1	3	167	128	20272	ENSRNOG00000011648,ENSRNOG00000056558,ENSRNOG00000059005
GO:0022834	ligand-gated channel activity	molecular_function	0.089241	1	3	167	128	20272	ENSRNOG00000059005,ENSRNOG00000056558,ENSRNOG00000011648
GO:0005581	collagen trimer	cellular_component	0.089971	1	2	167	61	20272	ENSRNOG00000012749,ENSRNOG00000005094
GO:0071548	response to dexamethasone	biological_process	0.090105	1	2	167	61	20272	ENSRNOG00000017601,ENSRNOG00000011648
GO:0051896	regulation of protein kinase B signaling	biological_process	0.090695	1	3	167	129	20272	ENSRNOG00000014287,ENSRNOG00000037247,ENSRNOG00000056954
GO:0006508	proteolysis	biological_process	0.090805	1	19	167	1662	20272	ENSRNOG00000006695,ENSRNOG00000017965,ENSRNOG00000011648,ENSRNOG00000011189,ENSRNOG00000018986,ENSRNOG00000012962,ENSRNOG00000018723,ENSRNOG00000025728,ENSRNOG00000007483,ENSRNOG00000007467,ENSRNOG00000001091,ENSRNOG00000007842,ENSRNOG00000009039,ENSRNOG00000013383,ENSRNOG00000004479,ENSRNOG00000018517,ENSRNOG00000055226,ENSRNOG00000027096,ENSRNOG00000045775
GO:0019362	pyridine nucleotide metabolic process	biological_process	0.09082	1	3	167	129	20272	ENSRNOG00000052802,ENSRNOG00000018310,ENSRNOG00000003510
GO:0046496	nicotinamide nucleotide metabolic process	biological_process	0.09082	1	3	167	129	20272	ENSRNOG00000003510,ENSRNOG00000018310,ENSRNOG00000052802
GO:2000756	regulation of peptidyl-lysine acetylation	biological_process	0.09223	1	2	167	62	20272	ENSRNOG00000020539,ENSRNOG00000015866
GO:0071230	cellular response to amino acid stimulus	biological_process	0.09224	1	2	167	62	20272	ENSRNOG00000019908,ENSRNOG00000020689
GO:0030032	lamellipodium assembly	biological_process	0.092396	1	2	167	62	20272	ENSRNOG00000011648,ENSRNOG00000018023
GO:0031329	regulation of cellular catabolic process	biological_process	0.092406	1	8	167	560	20272	ENSRNOG00000014287,ENSRNOG00000018517,ENSRNOG00000004479,ENSRNOG00000055226,ENSRNOG00000020689,ENSRNOG00000005303,ENSRNOG00000010574,ENSRNOG00000030630
GO:0035270	endocrine system development	biological_process	0.092416	1	3	167	130	20272	ENSRNOG00000024413,ENSRNOG00000046458,ENSRNOG00000017601
GO:0043433	negative regulation of sequence-specific DNA binding transcription factor activity	biological_process	0.092445	1	3	167	130	20272	ENSRNOG00000055226,ENSRNOG00000018517,ENSRNOG00000006695
GO:0045017	glycerolipid biosynthetic process	biological_process	0.092447	1	3	167	130	20272	ENSRNOG00000014876,ENSRNOG00000017731,ENSRNOG00000028368
GO:0015399	primary active transmembrane transporter activity	molecular_function	0.09245	1	3	167	130	20272	ENSRNOG00000010776,ENSRNOG00000030019,ENSRNOG00000017912
GO:0015405	P-P-bond-hydrolysis-driven transmembrane transporter activity	molecular_function	0.09245	1	3	167	130	20272	ENSRNOG00000010776,ENSRNOG00000030019,ENSRNOG00000017912
GO:0030178	negative regulation of Wnt signaling pathway	biological_process	0.09245	1	3	167	130	20272	ENSRNOG00000011271,ENSRNOG00000055226,ENSRNOG00000011471
GO:0035773	insulin secretion involved in cellular response to glucose stimulus	biological_process	0.092473	1	2	167	62	20272	ENSRNOG00000046458,ENSRNOG00000047143
GO:0044438	microbody part	cellular_component	0.092522	1	2	167	62	20272	ENSRNOG00000028100,ENSRNOG00000015187
GO:0044439	peroxisomal part	cellular_component	0.092522	1	2	167	62	20272	ENSRNOG00000028100,ENSRNOG00000015187
GO:0050885	neuromuscular process controlling balance	biological_process	0.092584	1	2	167	62	20272	ENSRNOG00000020637,ENSRNOG00000010252
GO:0001895	retina homeostasis	biological_process	0.092623	1	2	167	62	20272	ENSRNOG00000003098,ENSRNOG00000046566
GO:0071300	cellular response to retinoic acid	biological_process	0.092624	1	2	167	62	20272	ENSRNOG00000020539,ENSRNOG00000011648
GO:1901796	regulation of signal transduction by p53 class mediator	biological_process	0.092624	1	2	167	62	20272	ENSRNOG00000036833,ENSRNOG00000020539
GO:0050801	ion homeostasis	biological_process	0.092649	1	9	167	655	20272	ENSRNOG00000029855,ENSRNOG00000017965,ENSRNOG00000030019,ENSRNOG00000010378,ENSRNOG00000014398,ENSRNOG00000010776,ENSRNOG00000015557,ENSRNOG00000047143,ENSRNOG00000007136
GO:0098588	bounding membrane of organelle	cellular_component	0.092672	1	18	167	1562	20272	ENSRNOG00000007842,ENSRNOG00000017601,ENSRNOG00000014876,ENSRNOG00000028100,ENSRNOG00000042086,ENSRNOG00000047143,ENSRNOG00000007136,ENSRNOG00000028017,ENSRNOG00000017731,ENSRNOG00000019908,ENSRNOG00000010574,ENSRNOG00000009330,ENSRNOG00000017912,ENSRNOG00000021202,ENSRNOG00000003967,ENSRNOG00000008725,ENSRNOG00000003098,ENSRNOG00000021014
GO:0098660	inorganic ion transmembrane transport	biological_process	0.093307	1	9	167	656	20272	ENSRNOG00000017912,ENSRNOG00000047143,ENSRNOG00000010776,ENSRNOG00000059005,ENSRNOG00000011648,ENSRNOG00000014398,ENSRNOG00000017965,ENSRNOG00000010378,ENSRNOG00000030019
GO:0001649	osteoblast differentiation	biological_process	0.093351	1	4	167	208	20272	ENSRNOG00000013954,ENSRNOG00000012157,ENSRNOG00000002754,ENSRNOG00000011471
GO:0051451	myoblast migration	biological_process	0.09384	1	1	167	12	20272	ENSRNOG00000018023
GO:0043492	ATPase activity, coupled to movement of substances	molecular_function	0.094072	1	3	167	131	20272	ENSRNOG00000017912,ENSRNOG00000030019,ENSRNOG00000010776
GO:2000846	regulation of corticosteroid hormone secretion	biological_process	0.094178	1	1	167	12	20272	ENSRNOG00000012686
GO:0035810	positive regulation of urine volume	biological_process	0.094406	1	1	167	12	20272	ENSRNOG00000056954
GO:0043201	response to leucine	biological_process	0.094412	1	1	167	12	20272	ENSRNOG00000046458
GO:0016832	aldehyde-lyase activity	molecular_function	0.09443	1	1	167	12	20272	ENSRNOG00000052802
GO:0055106	ubiquitin-protein transferase regulator activity	molecular_function	0.094441	1	1	167	12	20272	ENSRNOG00000007842
GO:0021892	cerebral cortex GABAergic interneuron differentiation	biological_process	0.094466	1	1	167	12	20272	ENSRNOG00000053562
GO:0008253	5'-nucleotidase activity	molecular_function	0.094488	1	1	167	12	20272	ENSRNOG00000016475
GO:0046185	aldehyde catabolic process	biological_process	0.094505	1	1	167	12	20272	ENSRNOG00000014806
GO:0016411	acylglycerol O-acyltransferase activity	molecular_function	0.094514	1	1	167	12	20272	ENSRNOG00000017731
GO:0071617	lysophospholipid acyltransferase activity	molecular_function	0.094514	1	1	167	12	20272	ENSRNOG00000017731
GO:0014877	response to muscle inactivity involved in regulation of muscle adaptation	biological_process	0.094516	1	1	167	12	20272	ENSRNOG00000003998
GO:0014894	response to denervation involved in regulation of muscle adaptation	biological_process	0.094516	1	1	167	12	20272	ENSRNOG00000003998
GO:0048012	hepatocyte growth factor receptor signaling pathway	biological_process	0.094517	1	1	167	12	20272	ENSRNOG00000010574
GO:0046337	phosphatidylethanolamine metabolic process	biological_process	0.094518	1	1	167	12	20272	ENSRNOG00000028368
GO:0019755	one-carbon compound transport	biological_process	0.094521	1	1	167	12	20272	ENSRNOG00000011648
GO:0060456	positive regulation of digestive system process	biological_process	0.094521	1	1	167	12	20272	ENSRNOG00000011648
GO:0070633	transepithelial transport	biological_process	0.094521	1	1	167	12	20272	ENSRNOG00000011648
GO:0072488	ammonium transmembrane transport	biological_process	0.094521	1	1	167	12	20272	ENSRNOG00000011648
GO:0005313	L-glutamate transmembrane transporter activity	molecular_function	0.094521	1	1	167	12	20272	ENSRNOG00000011644
GO:0006977	DNA damage response, signal transduction by p53 class mediator resulting in cell cycle arrest	biological_process	0.094521	1	1	167	12	20272	ENSRNOG00000020539
GO:0015172	acidic amino acid transmembrane transporter activity	molecular_function	0.094521	1	1	167	12	20272	ENSRNOG00000011644
GO:0030955	potassium ion binding	molecular_function	0.094521	1	1	167	12	20272	ENSRNOG00000030019
GO:0035925	mRNA 3'-UTR AU-rich region binding	molecular_function	0.094521	1	1	167	12	20272	ENSRNOG00000020689
GO:0042448	progesterone metabolic process	biological_process	0.094521	1	1	167	12	20272	ENSRNOG00000017601
GO:0043517	positive regulation of DNA damage response, signal transduction by p53 class mediator	biological_process	0.094521	1	1	167	12	20272	ENSRNOG00000036833
GO:0043649	dicarboxylic acid catabolic process	biological_process	0.094521	1	1	167	12	20272	ENSRNOG00000015187
GO:0045989	positive regulation of striated muscle contraction	biological_process	0.094521	1	1	167	12	20272	ENSRNOG00000030019
GO:0060081	membrane hyperpolarization	biological_process	0.094521	1	1	167	12	20272	ENSRNOG00000030019
GO:0060767	epithelial cell proliferation involved in prostate gland development	biological_process	0.094521	1	1	167	12	20272	ENSRNOG00000014287
GO:0061158	3'-UTR-mediated mRNA destabilization	biological_process	0.094521	1	1	167	12	20272	ENSRNOG00000020689
GO:0072017	distal tubule development	biological_process	0.094521	1	1	167	12	20272	ENSRNOG00000015557
GO:0072182	regulation of nephron tubule epithelial cell differentiation	biological_process	0.094521	1	1	167	12	20272	ENSRNOG00000003098
GO:0097440	apical dendrite	cellular_component	0.094521	1	1	167	12	20272	ENSRNOG00000020689
GO:1990124	messenger ribonucleoprotein complex	cellular_component	0.094521	1	1	167	12	20272	ENSRNOG00000020689
GO:2001028	positive regulation of endothelial cell chemotaxis	biological_process	0.094521	1	1	167	12	20272	ENSRNOG00000052745
GO:0019318	hexose metabolic process	biological_process	0.094538	1	4	167	209	20272	ENSRNOG00000012686,ENSRNOG00000046458,ENSRNOG00000056954,ENSRNOG00000052802
GO:0005977	glycogen metabolic process	biological_process	0.095008	1	2	167	63	20272	ENSRNOG00000012686,ENSRNOG00000056954
GO:0006073	cellular glucan metabolic process	biological_process	0.095008	1	2	167	63	20272	ENSRNOG00000056954,ENSRNOG00000012686
GO:0044042	glucan metabolic process	biological_process	0.095008	1	2	167	63	20272	ENSRNOG00000056954,ENSRNOG00000012686
GO:1900076	regulation of cellular response to insulin stimulus	biological_process	0.095122	1	2	167	63	20272	ENSRNOG00000056954,ENSRNOG00000010574
GO:0098589	membrane region	cellular_component	0.09529	1	12	167	953	20272	ENSRNOG00000056954,ENSRNOG00000015557,ENSRNOG00000003998,ENSRNOG00000013383,ENSRNOG00000003098,ENSRNOG00000020539,ENSRNOG00000001091,ENSRNOG00000019908,ENSRNOG00000011648,ENSRNOG00000010378,ENSRNOG00000052745,ENSRNOG00000030019
GO:0017111	nucleoside-triphosphatase activity	molecular_function	0.095531	1	10	167	756	20272	ENSRNOG00000037247,ENSRNOG00000010776,ENSRNOG00000002364,ENSRNOG00000014060,ENSRNOG00000025584,ENSRNOG00000012157,ENSRNOG00000017912,ENSRNOG00000042086,ENSRNOG00000030019,ENSRNOG00000010609
GO:0061572	actin filament bundle organization	biological_process	0.095677	1	3	167	132	20272	ENSRNOG00000001011,ENSRNOG00000052745,ENSRNOG00000056954
GO:0072524	pyridine-containing compound metabolic process	biological_process	0.095686	1	3	167	132	20272	ENSRNOG00000018310,ENSRNOG00000003510,ENSRNOG00000052802
GO:0090068	positive regulation of cell cycle process	biological_process	0.095895	1	4	167	210	20272	ENSRNOG00000002364,ENSRNOG00000012962,ENSRNOG00000055226,ENSRNOG00000020539
GO:0071824	protein-DNA complex subunit organization	biological_process	0.097159	1	4	167	211	20272	ENSRNOG00000017864,ENSRNOG00000014595,ENSRNOG00000009039,ENSRNOG00000032178
GO:0071333	cellular response to glucose stimulus	biological_process	0.097253	1	3	167	133	20272	ENSRNOG00000047143,ENSRNOG00000016303,ENSRNOG00000046458
GO:0046434	organophosphate catabolic process	biological_process	0.097299	1	3	167	133	20272	ENSRNOG00000011831,ENSRNOG00000012962,ENSRNOG00000056954
GO:0033036	macromolecule localization	biological_process	0.097379	1	26	167	2429	20272	ENSRNOG00000011271,ENSRNOG00000010813,ENSRNOG00000007842,ENSRNOG00000036833,ENSRNOG00000008786,ENSRNOG00000009402,ENSRNOG00000018023,ENSRNOG00000047143,ENSRNOG00000055226,ENSRNOG00000003365,ENSRNOG00000042086,ENSRNOG00000046566,ENSRNOG00000011471,ENSRNOG00000010252,ENSRNOG00000012686,ENSRNOG00000014287,ENSRNOG00000004479,ENSRNOG00000012719,ENSRNOG00000019908,ENSRNOG00000014367,ENSRNOG00000046458,…
GO:0042246	tissue regeneration	biological_process	0.097487	1	2	167	64	20272	ENSRNOG00000003998,ENSRNOG00000018023
GO:0051234	establishment of localization	biological_process	0.097645	1	42	167	4210	20272	ENSRNOG00000059005,ENSRNOG00000014367,ENSRNOG00000001004,ENSRNOG00000028017,ENSRNOG00000010574,ENSRNOG00000005303,ENSRNOG00000032178,ENSRNOG00000046458,ENSRNOG00000009330,ENSRNOG00000014806,ENSRNOG00000021202,ENSRNOG00000003967,ENSRNOG00000010776,ENSRNOG00000010378,ENSRNOG00000008786,ENSRNOG00000042086,ENSRNOG00000047143,ENSRNOG00000058586,ENSRNOG00000012719,ENSRNOG00000010547,ENSRNOG00000011644,…
GO:0003730	mRNA 3'-UTR binding	molecular_function	0.097721	1	2	167	64	20272	ENSRNOG00000020689,ENSRNOG00000036833
GO:0090630	activation of GTPase activity	biological_process	0.097721	1	2	167	64	20272	ENSRNOG00000009402,ENSRNOG00000005303
GO:0007409	axonogenesis	biological_process	0.098449	1	6	167	384	20272	ENSRNOG00000017965,ENSRNOG00000022863,ENSRNOG00000014287,ENSRNOG00000020867,ENSRNOG00000053562,ENSRNOG00000010547
GO:0045892	negative regulation of transcription, DNA-templated	biological_process	0.098545	1	14	167	1161	20272	ENSRNOG00000013514,ENSRNOG00000018517,ENSRNOG00000011471,ENSRNOG00000056954,ENSRNOG00000055226,ENSRNOG00000024413,ENSRNOG00000006695,ENSRNOG00000046458,ENSRNOG00000020689,ENSRNOG00000019913,ENSRNOG00000001004,ENSRNOG00000053562,ENSRNOG00000020539,ENSRNOG00000030630
GO:1902531	regulation of intracellular signal transduction	biological_process	0.099456	1	17	167	1473	20272	ENSRNOG00000056954,ENSRNOG00000037247,ENSRNOG00000020539,ENSRNOG00000019908,ENSRNOG00000006695,ENSRNOG00000046458,ENSRNOG00000052745,ENSRNOG00000010574,ENSRNOG00000025584,ENSRNOG00000055226,ENSRNOG00000011471,ENSRNOG00000014287,ENSRNOG00000014963,ENSRNOG00000011203,ENSRNOG00000020726,ENSRNOG00000007679,ENSRNOG00000036833
GO:0030001	metal ion transport	biological_process	0.099952	1	10	167	763	20272	ENSRNOG00000030019,ENSRNOG00000010378,ENSRNOG00000017965,ENSRNOG00000014398,ENSRNOG00000011648,ENSRNOG00000059005,ENSRNOG00000010776,ENSRNOG00000047143,ENSRNOG00000056954,ENSRNOG00000017912
GO:0048857	neural nucleus development	biological_process	0.10028	1	2	167	65	20272	ENSRNOG00000053562,ENSRNOG00000011471
GO:0070373	negative regulation of ERK1 and ERK2 cascade	biological_process	0.1003	1	2	167	65	20272	ENSRNOG00000055226,ENSRNOG00000010574
GO:0009890	negative regulation of biosynthetic process	biological_process	0.10046	1	17	167	1475	20272	ENSRNOG00000053562,ENSRNOG00000030019,ENSRNOG00000011471,ENSRNOG00000055226,ENSRNOG00000018517,ENSRNOG00000015187,ENSRNOG00000013514,ENSRNOG00000014287,ENSRNOG00000001004,ENSRNOG00000019913,ENSRNOG00000030630,ENSRNOG00000020539,ENSRNOG00000024413,ENSRNOG00000046458,ENSRNOG00000020689,ENSRNOG00000006695,ENSRNOG00000056954
GO:0016772	transferase activity, transferring phosphorus-containing groups	molecular_function	0.101	1	12	167	963	20272	ENSRNOG00000058586,ENSRNOG00000014287,ENSRNOG00000004479,ENSRNOG00000027422,ENSRNOG00000020642,ENSRNOG00000014367,ENSRNOG00000006002,ENSRNOG00000028368,ENSRNOG00000006695,ENSRNOG00000023238,ENSRNOG00000052745,ENSRNOG00000010005
GO:0005524	ATP binding	molecular_function	0.10152	1	16	167	1373	20272	ENSRNOG00000012157,ENSRNOG00000058586,ENSRNOG00000014287,ENSRNOG00000012719,ENSRNOG00000004479,ENSRNOG00000020642,ENSRNOG00000028368,ENSRNOG00000023238,ENSRNOG00000030019,ENSRNOG00000017912,ENSRNOG00000010776,ENSRNOG00000010609,ENSRNOG00000014367,ENSRNOG00000006002,ENSRNOG00000017965,ENSRNOG00000052745
GO:0045787	positive regulation of cell cycle	biological_process	0.10161	1	5	167	299	20272	ENSRNOG00000020539,ENSRNOG00000055226,ENSRNOG00000002364,ENSRNOG00000018517,ENSRNOG00000012962
GO:0005527	macrolide binding	molecular_function	0.10165	1	1	167	13	20272	ENSRNOG00000047143
GO:0005528	FK506 binding	molecular_function	0.10165	1	1	167	13	20272	ENSRNOG00000047143
GO:0009150	purine ribonucleotide metabolic process	biological_process	0.1017	1	7	167	479	20272	ENSRNOG00000009440,ENSRNOG00000011648,ENSRNOG00000052802,ENSRNOG00000012962,ENSRNOG00000018310,ENSRNOG00000011831,ENSRNOG00000003163
GO:0055103	ligase regulator activity	molecular_function	0.10191	1	1	167	13	20272	ENSRNOG00000007842
GO:0009143	nucleoside triphosphate catabolic process	biological_process	0.10196	1	1	167	13	20272	ENSRNOG00000012962
GO:2000781	positive regulation of double-strand break repair	biological_process	0.10196	1	1	167	13	20272	ENSRNOG00000012962
GO:0051589	negative regulation of neurotransmitter transport	biological_process	0.10197	1	1	167	13	20272	ENSRNOG00000014806
GO:0050811	GABA receptor binding	molecular_function	0.10197	1	1	167	13	20272	ENSRNOG00000013514
GO:0005766	primary lysosome	cellular_component	0.10198	1	1	167	13	20272	ENSRNOG00000010252
GO:0019377	glycolipid catabolic process	biological_process	0.10198	1	1	167	13	20272	ENSRNOG00000010252
GO:0042582	azurophil granule	cellular_component	0.10198	1	1	167	13	20272	ENSRNOG00000010252
GO:0046479	glycosphingolipid catabolic process	biological_process	0.10198	1	1	167	13	20272	ENSRNOG00000010252
GO:2000345	regulation of hepatocyte proliferation	biological_process	0.10198	1	1	167	13	20272	ENSRNOG00000016021
GO:2001044	regulation of integrin-mediated signaling pathway	biological_process	0.10198	1	1	167	13	20272	ENSRNOG00000016021
GO:0033646	host intracellular part	cellular_component	0.10199	1	1	167	13	20272	ENSRNOG00000011648
GO:0043656	intracellular region of host	cellular_component	0.10199	1	1	167	13	20272	ENSRNOG00000011648
GO:0046689	response to mercury ion	biological_process	0.10199	1	1	167	13	20272	ENSRNOG00000011648
GO:0001886	endothelial cell morphogenesis	biological_process	0.10199	1	1	167	13	20272	ENSRNOG00000052745
GO:0006702	androgen biosynthetic process	biological_process	0.10199	1	1	167	13	20272	ENSRNOG00000017601
GO:0006883	cellular sodium ion homeostasis	biological_process	0.10199	1	1	167	13	20272	ENSRNOG00000030019
GO:0007100	mitotic centrosome separation	biological_process	0.10199	1	1	167	13	20272	ENSRNOG00000004479
GO:0007175	negative regulation of epidermal growth factor-activated receptor activity	biological_process	0.10199	1	1	167	13	20272	ENSRNOG00000008412
GO:0008298	intracellular mRNA localization	biological_process	0.10199	1	1	167	13	20272	ENSRNOG00000036833
GO:0009071	serine family amino acid catabolic process	biological_process	0.10199	1	1	167	13	20272	ENSRNOG00000020083
GO:0010248	establishment or maintenance of transmembrane electrochemical gradient	biological_process	0.10199	1	1	167	13	20272	ENSRNOG00000030019
GO:0010561	negative regulation of glycoprotein biosynthetic process	biological_process	0.10199	1	1	167	13	20272	ENSRNOG00000015187
GO:0016540	protein autoprocessing	biological_process	0.10199	1	1	167	13	20272	ENSRNOG00000017965
GO:0030238	male sex determination	biological_process	0.10199	1	1	167	13	20272	ENSRNOG00000011471
GO:0035613	RNA stem-loop binding	molecular_function	0.10199	1	1	167	13	20272	ENSRNOG00000020689
GO:0036445	neuronal stem cell division	biological_process	0.10199	1	1	167	13	20272	ENSRNOG00000020867
GO:0042428	serotonin metabolic process	biological_process	0.10199	1	1	167	13	20272	ENSRNOG00000017601
GO:0048311	mitochondrion distribution	biological_process	0.10199	1	1	167	13	20272	ENSRNOG00000010378
GO:0051645	Golgi localization	biological_process	0.10199	1	1	167	13	20272	ENSRNOG00000014287
GO:0055057	neuroblast division	biological_process	0.10199	1	1	167	13	20272	ENSRNOG00000020867
GO:0055119	relaxation of cardiac muscle	biological_process	0.10199	1	1	167	13	20272	ENSRNOG00000030019
GO:0060149	negative regulation of posttranscriptional gene silencing	biological_process	0.10199	1	1	167	13	20272	ENSRNOG00000001004
GO:0060396	growth hormone receptor signaling pathway	biological_process	0.10199	1	1	167	13	20272	ENSRNOG00000019496
GO:0060546	negative regulation of necroptotic process	biological_process	0.10199	1	1	167	13	20272	ENSRNOG00000006695
GO:0060967	negative regulation of gene silencing by RNA	biological_process	0.10199	1	1	167	13	20272	ENSRNOG00000001004
GO:0072431	signal transduction involved in mitotic G1 DNA damage checkpoint	biological_process	0.10199	1	1	167	13	20272	ENSRNOG00000020539
GO:0089711	L-glutamate transmembrane transport	biological_process	0.10199	1	1	167	13	20272	ENSRNOG00000011644
GO:0097449	astrocyte projection	cellular_component	0.10199	1	1	167	13	20272	ENSRNOG00000014963
GO:1902400	intracellular signal transduction involved in G1 DNA damage checkpoint	biological_process	0.10199	1	1	167	13	20272	ENSRNOG00000020539
GO:1904262	negative regulation of TORC1 signaling	biological_process	0.10199	1	1	167	13	20272	ENSRNOG00000014287
GO:0016477	cell migration	biological_process	0.10204	1	14	167	1168	20272	ENSRNOG00000011648,ENSRNOG00000019496,ENSRNOG00000011271,ENSRNOG00000053562,ENSRNOG00000019913,ENSRNOG00000010547,ENSRNOG00000014399,ENSRNOG00000052745,ENSRNOG00000018023,ENSRNOG00000055226,ENSRNOG00000058586,ENSRNOG00000037247,ENSRNOG00000015557,ENSRNOG00000014963
GO:0071331	cellular response to hexose stimulus	biological_process	0.10226	1	3	167	136	20272	ENSRNOG00000047143,ENSRNOG00000016303,ENSRNOG00000046458
GO:0072006	nephron development	biological_process	0.10236	1	3	167	136	20272	ENSRNOG00000011648,ENSRNOG00000015557,ENSRNOG00000003098
GO:1901981	phosphatidylinositol phosphate binding	molecular_function	0.10236	1	3	167	136	20272	ENSRNOG00000001091,ENSRNOG00000055226,ENSRNOG00000059005
GO:0009894	regulation of catabolic process	biological_process	0.10283	1	9	167	670	20272	ENSRNOG00000020689,ENSRNOG00000010574,ENSRNOG00000005303,ENSRNOG00000030630,ENSRNOG00000014287,ENSRNOG00000018517,ENSRNOG00000004479,ENSRNOG00000025584,ENSRNOG00000055226
GO:0046873	metal ion transmembrane transporter activity	molecular_function	0.10308	1	6	167	389	20272	ENSRNOG00000059005,ENSRNOG00000017912,ENSRNOG00000011648,ENSRNOG00000010378,ENSRNOG00000030019,ENSRNOG00000010776
GO:0008104	protein localization	biological_process	0.10336	1	23	167	2120	20272	ENSRNOG00000056954,ENSRNOG00000014367,ENSRNOG00000019908,ENSRNOG00000010574,ENSRNOG00000032178,ENSRNOG00000005303,ENSRNOG00000046458,ENSRNOG00000006695,ENSRNOG00000042086,ENSRNOG00000003365,ENSRNOG00000046566,ENSRNOG00000011471,ENSRNOG00000018023,ENSRNOG00000055226,ENSRNOG00000047143,ENSRNOG00000012719,ENSRNOG00000004479,ENSRNOG00000014287,ENSRNOG00000007842,ENSRNOG00000010813,ENSRNOG00000011271,…
GO:0051091	positive regulation of sequence-specific DNA binding transcription factor activity	biological_process	0.10341	1	4	167	216	20272	ENSRNOG00000018517,ENSRNOG00000024413,ENSRNOG00000006695,ENSRNOG00000000989
GO:0000151	ubiquitin ligase complex	cellular_component	0.10376	1	5	167	301	20272	ENSRNOG00000007842,ENSRNOG00000018986,ENSRNOG00000018517,ENSRNOG00000007483,ENSRNOG00000006695
GO:0071326	cellular response to monosaccharide stimulus	biological_process	0.10395	1	3	167	137	20272	ENSRNOG00000046458,ENSRNOG00000016303,ENSRNOG00000047143
GO:0098590	plasma membrane region	cellular_component	0.1045	1	10	167	770	20272	ENSRNOG00000010378,ENSRNOG00000052745,ENSRNOG00000030019,ENSRNOG00000020539,ENSRNOG00000011648,ENSRNOG00000001091,ENSRNOG00000013383,ENSRNOG00000003098,ENSRNOG00000015557,ENSRNOG00000056954
GO:0042886	amide transport	biological_process	0.10479	1	5	167	302	20272	ENSRNOG00000006695,ENSRNOG00000046458,ENSRNOG00000047143,ENSRNOG00000011648,ENSRNOG00000000962
GO:0051851	modification by host of symbiont morphology or physiology	biological_process	0.10547	1	2	167	67	20272	ENSRNOG00000011648,ENSRNOG00000056954
GO:0030667	secretory granule membrane	cellular_component	0.10551	1	2	167	67	20272	ENSRNOG00000042086,ENSRNOG00000007136
GO:0030330	DNA damage response, signal transduction by p53 class mediator	biological_process	0.10551	1	2	167	67	20272	ENSRNOG00000036833,ENSRNOG00000020539
GO:0005929	cilium	cellular_component	0.10676	1	7	167	485	20272	ENSRNOG00000015557,ENSRNOG00000003098,ENSRNOG00000018310,ENSRNOG00000009881,ENSRNOG00000028753,ENSRNOG00000052802,ENSRNOG00000046566
GO:0048518	positive regulation of biological process	biological_process	0.10703	1	52	167	5390	20272	ENSRNOG00000014367,ENSRNOG00000019913,ENSRNOG00000001004,ENSRNOG00000019908,ENSRNOG00000020539,ENSRNOG00000010574,ENSRNOG00000052745,ENSRNOG00000005303,ENSRNOG00000046458,ENSRNOG00000020867,ENSRNOG00000003098,ENSRNOG00000012962,ENSRNOG00000037247,ENSRNOG00000008082,ENSRNOG00000020726,ENSRNOG00000010813,ENSRNOG00000002754,ENSRNOG00000004192,ENSRNOG00000047143,ENSRNOG00000058586,ENSRNOG00000012719,…
GO:0072073	kidney epithelium development	biological_process	0.10746	1	3	167	139	20272	ENSRNOG00000015557,ENSRNOG00000003098,ENSRNOG00000011648
GO:0071407	cellular response to organic cyclic compound	biological_process	0.10763	1	7	167	486	20272	ENSRNOG00000056954,ENSRNOG00000001004,ENSRNOG00000017601,ENSRNOG00000011648,ENSRNOG00000030630,ENSRNOG00000030019,ENSRNOG00000013954
GO:0032587	ruffle membrane	cellular_component	0.1081	1	2	167	68	20272	ENSRNOG00000001091,ENSRNOG00000056954
GO:0005901	caveola	cellular_component	0.10814	1	2	167	68	20272	ENSRNOG00000011648,ENSRNOG00000030019
GO:0019199	transmembrane receptor protein kinase activity	molecular_function	0.10814	1	2	167	68	20272	ENSRNOG00000014367,ENSRNOG00000052745
GO:0030295	protein kinase activator activity	molecular_function	0.10814	1	2	167	68	20272	ENSRNOG00000014287,ENSRNOG00000025584
GO:0043488	regulation of mRNA stability	biological_process	0.10814	1	2	167	68	20272	ENSRNOG00000020689,ENSRNOG00000014595
GO:0006163	purine nucleotide metabolic process	biological_process	0.10844	1	7	167	487	20272	ENSRNOG00000052802,ENSRNOG00000011648,ENSRNOG00000009440,ENSRNOG00000003163,ENSRNOG00000018310,ENSRNOG00000011831,ENSRNOG00000012962
GO:0048870	cell motility	biological_process	0.10876	1	15	167	1284	20272	ENSRNOG00000014399,ENSRNOG00000052745,ENSRNOG00000011648,ENSRNOG00000019496,ENSRNOG00000011271,ENSRNOG00000053562,ENSRNOG00000010547,ENSRNOG00000019913,ENSRNOG00000015557,ENSRNOG00000037247,ENSRNOG00000018310,ENSRNOG00000014963,ENSRNOG00000018023,ENSRNOG00000058586,ENSRNOG00000055226
GO:0051674	localization of cell	biological_process	0.10876	1	15	167	1284	20272	ENSRNOG00000053562,ENSRNOG00000019913,ENSRNOG00000010547,ENSRNOG00000011648,ENSRNOG00000019496,ENSRNOG00000011271,ENSRNOG00000014399,ENSRNOG00000052745,ENSRNOG00000018023,ENSRNOG00000058586,ENSRNOG00000055226,ENSRNOG00000018310,ENSRNOG00000014963,ENSRNOG00000015557,ENSRNOG00000037247
GO:0036038	TCTN-B9D complex	cellular_component	0.10916	1	1	167	14	20272	ENSRNOG00000028753
GO:0007265	Ras protein signal transduction	biological_process	0.10926	1	5	167	306	20272	ENSRNOG00000011203,ENSRNOG00000055226,ENSRNOG00000014963,ENSRNOG00000052745,ENSRNOG00000007679
GO:0035686	sperm fibrous sheath	cellular_component	0.1093	1	1	167	14	20272	ENSRNOG00000052802
GO:0021889	olfactory bulb interneuron differentiation	biological_process	0.10933	1	1	167	14	20272	ENSRNOG00000053562
GO:0016074	snoRNA metabolic process	biological_process	0.10936	1	1	167	14	20272	ENSRNOG00000012962
GO:0014870	response to muscle inactivity	biological_process	0.10938	1	1	167	14	20272	ENSRNOG00000003998
GO:0072224	metanephric glomerulus development	biological_process	0.10939	1	1	167	14	20272	ENSRNOG00000011648
GO:0004383	guanylate cyclase activity	molecular_function	0.10939	1	1	167	14	20272	ENSRNOG00000009440
GO:0005123	death receptor binding	molecular_function	0.10939	1	1	167	14	20272	ENSRNOG00000055226
GO:0005782	peroxisomal matrix	cellular_component	0.10939	1	1	167	14	20272	ENSRNOG00000015187
GO:0030008	TRAPP complex	cellular_component	0.10939	1	1	167	14	20272	ENSRNOG00000009039
GO:0031907	microbody lumen	cellular_component	0.10939	1	1	167	14	20272	ENSRNOG00000015187
GO:0034143	regulation of toll-like receptor 4 signaling pathway	biological_process	0.10939	1	1	167	14	20272	ENSRNOG00000055226
GO:0048505	regulation of timing of cell differentiation	biological_process	0.10939	1	1	167	14	20272	ENSRNOG00000011471
GO:0050966	detection of mechanical stimulus involved in sensory perception of pain	biological_process	0.10939	1	1	167	14	20272	ENSRNOG00000000129
GO:0051299	centrosome separation	biological_process	0.10939	1	1	167	14	20272	ENSRNOG00000004479
GO:0071394	cellular response to testosterone stimulus	biological_process	0.10939	1	1	167	14	20272	ENSRNOG00000017601
GO:0072160	nephron tubule epithelial cell differentiation	biological_process	0.10939	1	1	167	14	20272	ENSRNOG00000003098
GO:0090030	regulation of steroid hormone biosynthetic process	biological_process	0.10939	1	1	167	14	20272	ENSRNOG00000030019
GO:0090239	regulation of histone H4 acetylation	biological_process	0.10939	1	1	167	14	20272	ENSRNOG00000020539
GO:0090533	cation-transporting ATPase complex	cellular_component	0.10939	1	1	167	14	20272	ENSRNOG00000030019
GO:1900746	regulation of vascular endothelial growth factor signaling pathway	biological_process	0.10939	1	1	167	14	20272	ENSRNOG00000055226
GO:1901160	primary amino compound metabolic process	biological_process	0.10939	1	1	167	14	20272	ENSRNOG00000017601
GO:1901298	regulation of hydrogen peroxide-mediated programmed cell death	biological_process	0.10939	1	1	167	14	20272	ENSRNOG00000052745
GO:2000696	regulation of epithelial cell differentiation involved in kidney development	biological_process	0.10939	1	1	167	14	20272	ENSRNOG00000003098
GO:1903507	negative regulation of nucleic acid-templated transcription	biological_process	0.10961	1	14	167	1182	20272	ENSRNOG00000013514,ENSRNOG00000018517,ENSRNOG00000011471,ENSRNOG00000056954,ENSRNOG00000055226,ENSRNOG00000024413,ENSRNOG00000006695,ENSRNOG00000046458,ENSRNOG00000020689,ENSRNOG00000019913,ENSRNOG00000001004,ENSRNOG00000053562,ENSRNOG00000020539,ENSRNOG00000030630
GO:0040011	locomotion	biological_process	0.10979	1	17	167	1495	20272	ENSRNOG00000019913,ENSRNOG00000010547,ENSRNOG00000011648,ENSRNOG00000019496,ENSRNOG00000014399,ENSRNOG00000052745,ENSRNOG00000037247,ENSRNOG00000015557,ENSRNOG00000053562,ENSRNOG00000011271,ENSRNOG00000027582,ENSRNOG00000018023,ENSRNOG00000058586,ENSRNOG00000055226,ENSRNOG00000018517,ENSRNOG00000018310,ENSRNOG00000014963
GO:0030336	negative regulation of cell migration	biological_process	0.11008	1	4	167	221	20272	ENSRNOG00000014963,ENSRNOG00000037247,ENSRNOG00000055226,ENSRNOG00000011271
GO:0014812	muscle cell migration	biological_process	0.11031	1	2	167	69	20272	ENSRNOG00000014399,ENSRNOG00000018023
GO:1901983	regulation of protein acetylation	biological_process	0.11038	1	2	167	69	20272	ENSRNOG00000020539,ENSRNOG00000015866
GO:0030433	ER-associated ubiquitin-dependent protein catabolic process	biological_process	0.11072	1	2	167	69	20272	ENSRNOG00000007842,ENSRNOG00000013383
GO:0055114	oxidation-reduction process	biological_process	0.11089	1	12	167	980	20272	ENSRNOG00000003163,ENSRNOG00000045961,ENSRNOG00000027422,ENSRNOG00000017165,ENSRNOG00000020353,ENSRNOG00000012686,ENSRNOG00000056954,ENSRNOG00000042224,ENSRNOG00000003510,ENSRNOG00000013982,ENSRNOG00000017601,ENSRNOG00000020642
GO:0055080	cation homeostasis	biological_process	0.11117	1	8	167	585	20272	ENSRNOG00000017965,ENSRNOG00000030019,ENSRNOG00000010378,ENSRNOG00000029855,ENSRNOG00000014398,ENSRNOG00000010776,ENSRNOG00000007136,ENSRNOG00000047143
GO:0015079	potassium ion transmembrane transporter activity	molecular_function	0.11267	1	3	167	142	20272	ENSRNOG00000011648,ENSRNOG00000059005,ENSRNOG00000030019
GO:0022891	substrate-specific transmembrane transporter activity	molecular_function	0.11274	1	11	167	882	20272	ENSRNOG00000017912,ENSRNOG00000010776,ENSRNOG00000059005,ENSRNOG00000056558,ENSRNOG00000011644,ENSRNOG00000011648,ENSRNOG00000028017,ENSRNOG00000030019,ENSRNOG00000010378,ENSRNOG00000009330,ENSRNOG00000036677
GO:0009259	ribonucleotide metabolic process	biological_process	0.11278	1	7	167	492	20272	ENSRNOG00000052802,ENSRNOG00000011648,ENSRNOG00000009440,ENSRNOG00000003163,ENSRNOG00000012962,ENSRNOG00000018310,ENSRNOG00000011831
GO:0006469	negative regulation of protein kinase activity	biological_process	0.11285	1	4	167	223	20272	ENSRNOG00000056954,ENSRNOG00000055226,ENSRNOG00000010574,ENSRNOG00000008412
GO:0006112	energy reserve metabolic process	biological_process	0.1133	1	2	167	70	20272	ENSRNOG00000012686,ENSRNOG00000056954
GO:0021872	forebrain generation of neurons	biological_process	0.11344	1	2	167	70	20272	ENSRNOG00000053562,ENSRNOG00000020867
GO:0016811	hydrolase activity, acting on carbon-nitrogen (but not peptide) bonds, in linear amides	molecular_function	0.11345	1	2	167	70	20272	ENSRNOG00000011189,ENSRNOG00000019913
GO:0000302	response to reactive oxygen species	biological_process	0.11411	1	4	167	224	20272	ENSRNOG00000011648,ENSRNOG00000047143,ENSRNOG00000002754,ENSRNOG00000052745
GO:0050730	regulation of peptidyl-tyrosine phosphorylation	biological_process	0.11417	1	4	167	224	20272	ENSRNOG00000002754,ENSRNOG00000010574,ENSRNOG00000008412,ENSRNOG00000014287
GO:0065009	regulation of molecular function	biological_process	0.11428	1	30	167	2916	20272	ENSRNOG00000014287,ENSRNOG00000020353,ENSRNOG00000012686,ENSRNOG00000018517,ENSRNOG00000004479,ENSRNOG00000025584,ENSRNOG00000055226,ENSRNOG00000047143,ENSRNOG00000011471,ENSRNOG00000004192,ENSRNOG00000007679,ENSRNOG00000009402,ENSRNOG00000001091,ENSRNOG00000002754,ENSRNOG00000008082,ENSRNOG00000020726,ENSRNOG00000007842,ENSRNOG00000011203,ENSRNOG00000008412,ENSRNOG00000000989,ENSRNOG00000005800,…
GO:0032559	adenyl ribonucleotide binding	molecular_function	0.11546	1	16	167	1401	20272	ENSRNOG00000023238,ENSRNOG00000028368,ENSRNOG00000030019,ENSRNOG00000020642,ENSRNOG00000014287,ENSRNOG00000004479,ENSRNOG00000012719,ENSRNOG00000012157,ENSRNOG00000058586,ENSRNOG00000006002,ENSRNOG00000017965,ENSRNOG00000052745,ENSRNOG00000010609,ENSRNOG00000014367,ENSRNOG00000010776,ENSRNOG00000017912
GO:0022857	transmembrane transporter activity	molecular_function	0.11587	1	12	167	988	20272	ENSRNOG00000000962,ENSRNOG00000017912,ENSRNOG00000010776,ENSRNOG00000059005,ENSRNOG00000056558,ENSRNOG00000011644,ENSRNOG00000011648,ENSRNOG00000028017,ENSRNOG00000030019,ENSRNOG00000010378,ENSRNOG00000036677,ENSRNOG00000009330
GO:0005149	interleukin-1 receptor binding	molecular_function	0.11606	1	1	167	15	20272	ENSRNOG00000005800
GO:0044033	multi-organism metabolic process	biological_process	0.1161	1	2	167	71	20272	ENSRNOG00000018517,ENSRNOG00000056954
GO:1903901	negative regulation of viral life cycle	biological_process	0.1161	1	2	167	71	20272	ENSRNOG00000018517,ENSRNOG00000056954
GO:0051702	interaction with symbiont	biological_process	0.1161	1	2	167	71	20272	ENSRNOG00000056954,ENSRNOG00000011648
GO:0070062	extracellular exosome	cellular_component	0.11612	1	26	167	2479	20272	ENSRNOG00000021202,ENSRNOG00000012749,ENSRNOG00000017781,ENSRNOG00000008367,ENSRNOG00000003098,ENSRNOG00000014060,ENSRNOG00000008412,ENSRNOG00000020587,ENSRNOG00000015557,ENSRNOG00000037247,ENSRNOG00000017165,ENSRNOG00000011648,ENSRNOG00000019908,ENSRNOG00000020539,ENSRNOG00000028017,ENSRNOG00000013954,ENSRNOG00000011471,ENSRNOG00000055226,ENSRNOG00000025584,ENSRNOG00000007136,ENSRNOG00000014963,…
GO:0032432	actin filament bundle	cellular_component	0.11614	1	2	167	71	20272	ENSRNOG00000001011,ENSRNOG00000034258
GO:0005776	autophagosome	cellular_component	0.11615	1	2	167	71	20272	ENSRNOG00000003967,ENSRNOG00000005303
GO:0008643	carbohydrate transport	biological_process	0.11616	1	3	167	144	20272	ENSRNOG00000056954,ENSRNOG00000011648,ENSRNOG00000009330
GO:0006733	oxidoreduction coenzyme metabolic process	biological_process	0.11617	1	3	167	144	20272	ENSRNOG00000018310,ENSRNOG00000003510,ENSRNOG00000052802
GO:1902679	negative regulation of RNA biosynthetic process	biological_process	0.11625	1	14	167	1194	20272	ENSRNOG00000018517,ENSRNOG00000013514,ENSRNOG00000055226,ENSRNOG00000011471,ENSRNOG00000056954,ENSRNOG00000046458,ENSRNOG00000020689,ENSRNOG00000006695,ENSRNOG00000024413,ENSRNOG00000030630,ENSRNOG00000020539,ENSRNOG00000053562,ENSRNOG00000001004,ENSRNOG00000019913
GO:0051259	protein oligomerization	biological_process	0.11636	1	7	167	496	20272	ENSRNOG00000020882,ENSRNOG00000018517,ENSRNOG00000023238,ENSRNOG00000005094,ENSRNOG00000009039,ENSRNOG00000052802,ENSRNOG00000014398
GO:0010882	regulation of cardiac muscle contraction by calcium ion signaling	biological_process	0.1164	1	1	167	15	20272	ENSRNOG00000047143
GO:0034593	phosphatidylinositol bisphosphate phosphatase activity	molecular_function	0.11662	1	1	167	15	20272	ENSRNOG00000056954
GO:0052745	inositol phosphate phosphatase activity	molecular_function	0.11662	1	1	167	15	20272	ENSRNOG00000056954
GO:0007263	nitric oxide mediated signal transduction	biological_process	0.11662	1	1	167	15	20272	ENSRNOG00000046458
GO:0097154	GABAergic neuron differentiation	biological_process	0.11668	1	1	167	15	20272	ENSRNOG00000053562
GO:0008252	nucleotidase activity	molecular_function	0.1167	1	1	167	15	20272	ENSRNOG00000016475
GO:0031344	regulation of cell projection organization	biological_process	0.1167	1	8	167	592	20272	ENSRNOG00000055226,ENSRNOG00000047143,ENSRNOG00000018023,ENSRNOG00000020867,ENSRNOG00000014287,ENSRNOG00000011648,ENSRNOG00000020689,ENSRNOG00000024413
GO:0032225	regulation of synaptic transmission, dopaminergic	biological_process	0.11671	1	1	167	15	20272	ENSRNOG00000014806
GO:1900101	regulation of endoplasmic reticulum unfolded protein response	biological_process	0.11673	1	1	167	15	20272	ENSRNOG00000010574
GO:0097499	protein localization to nonmotile primary cilium	biological_process	0.11673	1	1	167	15	20272	ENSRNOG00000046566
GO:0001573	ganglioside metabolic process	biological_process	0.11673	1	1	167	15	20272	ENSRNOG00000010252
GO:0015929	hexosaminidase activity	molecular_function	0.11673	1	1	167	15	20272	ENSRNOG00000010252
GO:0046514	ceramide catabolic process	biological_process	0.11673	1	1	167	15	20272	ENSRNOG00000010252
GO:0030157	pancreatic juice secretion	biological_process	0.11673	1	1	167	15	20272	ENSRNOG00000011648
GO:0033643	host cell part	cellular_component	0.11673	1	1	167	15	20272	ENSRNOG00000011648
GO:0070293	renal absorption	biological_process	0.11673	1	1	167	15	20272	ENSRNOG00000011648
GO:0005003	ephrin receptor activity	molecular_function	0.11673	1	1	167	15	20272	ENSRNOG00000014367
GO:0007252	I-kappaB phosphorylation	biological_process	0.11673	1	1	167	15	20272	ENSRNOG00000055226
GO:0016581	NuRD complex	cellular_component	0.11673	1	1	167	15	20272	ENSRNOG00000019913
GO:0019865	immunoglobulin binding	molecular_function	0.11673	1	1	167	15	20272	ENSRNOG00000015557
GO:0021978	telencephalon regionalization	biological_process	0.11673	1	1	167	15	20272	ENSRNOG00000014963
GO:0030676	Rac guanyl-nucleotide exchange factor activity	molecular_function	0.11673	1	1	167	15	20272	ENSRNOG00000011203
GO:0031616	spindle pole centrosome	cellular_component	0.11673	1	1	167	15	20272	ENSRNOG00000004479
GO:0034315	regulation of Arp2/3 complex-mediated actin nucleation	biological_process	0.11673	1	1	167	15	20272	ENSRNOG00000001091
GO:0034587	piRNA metabolic process	biological_process	0.11673	1	1	167	15	20272	ENSRNOG00000012719
GO:0042407	cristae formation	biological_process	0.11673	1	1	167	15	20272	ENSRNOG00000017965
GO:0048268	clathrin coat assembly	biological_process	0.11673	1	1	167	15	20272	ENSRNOG00000001091
GO:0055075	potassium ion homeostasis	biological_process	0.11673	1	1	167	15	20272	ENSRNOG00000030019
GO:0061318	renal filtration cell differentiation	biological_process	0.11673	1	1	167	15	20272	ENSRNOG00000003098
GO:0070742	C2H2 zinc finger domain binding	molecular_function	0.11673	1	1	167	15	20272	ENSRNOG00000030630
GO:0072112	glomerular visceral epithelial cell differentiation	biological_process	0.11673	1	1	167	15	20272	ENSRNOG00000003098
GO:0072311	glomerular epithelial cell differentiation	biological_process	0.11673	1	1	167	15	20272	ENSRNOG00000003098
GO:0090545	CHD-type complex	cellular_component	0.11673	1	1	167	15	20272	ENSRNOG00000019913
GO:1902547	regulation of cellular response to vascular endothelial growth factor stimulus	biological_process	0.11673	1	1	167	15	20272	ENSRNOG00000055226
GO:1903798	regulation of production of miRNAs involved in gene silencing by miRNA	biological_process	0.11673	1	1	167	15	20272	ENSRNOG00000001004
GO:0051260	protein homooligomerization	biological_process	0.11715	1	5	167	313	20272	ENSRNOG00000020882,ENSRNOG00000005094,ENSRNOG00000023238,ENSRNOG00000052802,ENSRNOG00000014398
GO:0008270	zinc ion binding	molecular_function	0.11808	1	9	167	691	20272	ENSRNOG00000036833,ENSRNOG00000017965,ENSRNOG00000010574,ENSRNOG00000030630,ENSRNOG00000019913,ENSRNOG00000018986,ENSRNOG00000018517,ENSRNOG00000002364,ENSRNOG00000045775
GO:0065010	extracellular membrane-bounded organelle	cellular_component	0.11851	1	26	167	2485	20272	ENSRNOG00000020587,ENSRNOG00000008412,ENSRNOG00000017165,ENSRNOG00000037247,ENSRNOG00000015557,ENSRNOG00000017781,ENSRNOG00000008367,ENSRNOG00000003098,ENSRNOG00000014060,ENSRNOG00000012749,ENSRNOG00000021202,ENSRNOG00000013954,ENSRNOG00000011648,ENSRNOG00000019908,ENSRNOG00000020539,ENSRNOG00000028017,ENSRNOG00000010252,ENSRNOG00000014287,ENSRNOG00000014963,ENSRNOG00000055226,ENSRNOG00000025584,…
GO:0010595	positive regulation of endothelial cell migration	biological_process	0.11885	1	2	167	72	20272	ENSRNOG00000019496,ENSRNOG00000052745
GO:0042995	cell projection	cellular_component	0.11941	1	19	167	1727	20272	ENSRNOG00000052802,ENSRNOG00000017601,ENSRNOG00000011203,ENSRNOG00000008054,ENSRNOG00000001091,ENSRNOG00000028753,ENSRNOG00000036833,ENSRNOG00000046566,ENSRNOG00000055226,ENSRNOG00000014963,ENSRNOG00000013514,ENSRNOG00000004479,ENSRNOG00000018310,ENSRNOG00000009881,ENSRNOG00000011648,ENSRNOG00000020689,ENSRNOG00000056954,ENSRNOG00000003098,ENSRNOG00000015557
GO:0048519	negative regulation of biological process	biological_process	0.11951	1	44	167	4512	20272	ENSRNOG00000014963,ENSRNOG00000018517,ENSRNOG00000015187,ENSRNOG00000012686,ENSRNOG00000014287,ENSRNOG00000011471,ENSRNOG00000025584,ENSRNOG00000055226,ENSRNOG00000020083,ENSRNOG00000016021,ENSRNOG00000030019,ENSRNOG00000036833,ENSRNOG00000053562,ENSRNOG00000011271,ENSRNOG00000001091,ENSRNOG00000002364,ENSRNOG00000001011,ENSRNOG00000015866,ENSRNOG00000008412,ENSRNOG00000056954,ENSRNOG00000024413,…
GO:0051427	hormone receptor binding	molecular_function	0.11954	1	3	167	146	20272	ENSRNOG00000000989,ENSRNOG00000011315,ENSRNOG00000001004
GO:0035303	regulation of dephosphorylation	biological_process	0.11965	1	3	167	146	20272	ENSRNOG00000011203,ENSRNOG00000056954,ENSRNOG00000047143
GO:0030554	adenyl nucleotide binding	molecular_function	0.11965	1	16	167	1409	20272	ENSRNOG00000020642,ENSRNOG00000028368,ENSRNOG00000023238,ENSRNOG00000030019,ENSRNOG00000012157,ENSRNOG00000058586,ENSRNOG00000014287,ENSRNOG00000012719,ENSRNOG00000004479,ENSRNOG00000010609,ENSRNOG00000014367,ENSRNOG00000006002,ENSRNOG00000017965,ENSRNOG00000052745,ENSRNOG00000017912,ENSRNOG00000010776
GO:0043409	negative regulation of MAPK cascade	biological_process	0.11973	1	3	167	146	20272	ENSRNOG00000056954,ENSRNOG00000055226,ENSRNOG00000010574
GO:0009893	positive regulation of metabolic process	biological_process	0.12014	1	34	167	3379	20272	ENSRNOG00000010574,ENSRNOG00000052745,ENSRNOG00000005303,ENSRNOG00000046458,ENSRNOG00000001004,ENSRNOG00000019913,ENSRNOG00000019908,ENSRNOG00000020539,ENSRNOG00000012962,ENSRNOG00000004192,ENSRNOG00000008082,ENSRNOG00000020726,ENSRNOG00000002754,ENSRNOG00000004479,ENSRNOG00000020353,ENSRNOG00000024413,ENSRNOG00000017990,ENSRNOG00000020689,ENSRNOG00000006695,ENSRNOG00000000989,ENSRNOG00000056954,…
GO:0032259	methylation	biological_process	0.12064	1	5	167	316	20272	ENSRNOG00000011398,ENSRNOG00000012719,ENSRNOG00000030630,ENSRNOG00000013968,ENSRNOG00000019913
GO:0014070	response to organic cyclic compound	biological_process	0.1208	1	12	167	996	20272	ENSRNOG00000047143,ENSRNOG00000007136,ENSRNOG00000056954,ENSRNOG00000002754,ENSRNOG00000011648,ENSRNOG00000030630,ENSRNOG00000052802,ENSRNOG00000001004,ENSRNOG00000017601,ENSRNOG00000013954,ENSRNOG00000046458,ENSRNOG00000030019
GO:0044085	cellular component biogenesis	biological_process	0.1209	1	27	167	2601	20272	ENSRNOG00000021202,ENSRNOG00000014595,ENSRNOG00000056954,ENSRNOG00000003967,ENSRNOG00000020882,ENSRNOG00000045961,ENSRNOG00000020587,ENSRNOG00000030630,ENSRNOG00000011648,ENSRNOG00000014398,ENSRNOG00000014399,ENSRNOG00000052745,ENSRNOG00000032178,ENSRNOG00000005094,ENSRNOG00000018023,ENSRNOG00000017864,ENSRNOG00000055226,ENSRNOG00000022863,ENSRNOG00000018517,ENSRNOG00000004479,ENSRNOG00000009039,…
GO:0071322	cellular response to carbohydrate stimulus	biological_process	0.12144	1	3	167	147	20272	ENSRNOG00000046458,ENSRNOG00000016303,ENSRNOG00000047143
GO:0003712	transcription cofactor activity	molecular_function	0.12153	1	6	167	408	20272	ENSRNOG00000020539,ENSRNOG00000014876,ENSRNOG00000001004,ENSRNOG00000000989,ENSRNOG00000011315,ENSRNOG00000024413
GO:0043524	negative regulation of neuron apoptotic process	biological_process	0.12155	1	3	167	147	20272	ENSRNOG00000010547,ENSRNOG00000058586,ENSRNOG00000025584
GO:0061097	regulation of protein tyrosine kinase activity	biological_process	0.12156	1	2	167	73	20272	ENSRNOG00000010574,ENSRNOG00000008412
GO:0017053	transcriptional repressor complex	cellular_component	0.12156	1	2	167	73	20272	ENSRNOG00000019913,ENSRNOG00000001004
GO:0019693	ribose phosphate metabolic process	biological_process	0.12172	1	7	167	502	20272	ENSRNOG00000011648,ENSRNOG00000009440,ENSRNOG00000052802,ENSRNOG00000003163,ENSRNOG00000012962,ENSRNOG00000018310,ENSRNOG00000011831
GO:0036477	somatodendritic compartment	cellular_component	0.12189	1	9	167	696	20272	ENSRNOG00000055226,ENSRNOG00000013514,ENSRNOG00000004479,ENSRNOG00000017601,ENSRNOG00000011203,ENSRNOG00000008054,ENSRNOG00000011648,ENSRNOG00000020689,ENSRNOG00000036833
GO:1903561	extracellular vesicle	cellular_component	0.12216	1	26	167	2494	20272	ENSRNOG00000030019,ENSRNOG00000052802,ENSRNOG00000007842,ENSRNOG00000014963,ENSRNOG00000014287,ENSRNOG00000010252,ENSRNOG00000011471,ENSRNOG00000055226,ENSRNOG00000007136,ENSRNOG00000025584,ENSRNOG00000013954,ENSRNOG00000020539,ENSRNOG00000028017,ENSRNOG00000019908,ENSRNOG00000011648,ENSRNOG00000014060,ENSRNOG00000003098,ENSRNOG00000017781,ENSRNOG00000008367,ENSRNOG00000017165,ENSRNOG00000037247,…
GO:0044281	small molecule metabolic process	biological_process	0.12223	1	18	167	1626	20272	ENSRNOG00000009440,ENSRNOG00000020083,ENSRNOG00000015187,ENSRNOG00000018310,ENSRNOG00000003163,ENSRNOG00000014876,ENSRNOG00000052802,ENSRNOG00000020642,ENSRNOG00000017601,ENSRNOG00000011831,ENSRNOG00000014806,ENSRNOG00000056954,ENSRNOG00000012962,ENSRNOG00000011648,ENSRNOG00000011189,ENSRNOG00000016475,ENSRNOG00000001004,ENSRNOG00000003510
GO:0005996	monosaccharide metabolic process	biological_process	0.12241	1	4	167	230	20272	ENSRNOG00000012686,ENSRNOG00000046458,ENSRNOG00000052802,ENSRNOG00000056954
GO:0031988	membrane-bounded vesicle	cellular_component	0.12272	1	31	167	3050	20272	ENSRNOG00000030019,ENSRNOG00000007842,ENSRNOG00000052802,ENSRNOG00000020726,ENSRNOG00000007467,ENSRNOG00000001091,ENSRNOG00000014963,ENSRNOG00000012686,ENSRNOG00000014287,ENSRNOG00000010252,ENSRNOG00000011471,ENSRNOG00000042086,ENSRNOG00000055226,ENSRNOG00000025584,ENSRNOG00000007136,ENSRNOG00000013954,ENSRNOG00000028017,ENSRNOG00000020539,ENSRNOG00000011648,ENSRNOG00000019908,ENSRNOG00000014060,…
GO:0019222	regulation of metabolic process	biological_process	0.1229	1	57	167	6028	20272	ENSRNOG00000020358,ENSRNOG00000008412,ENSRNOG00000015866,ENSRNOG00000000989,ENSRNOG00000014595,ENSRNOG00000056954,ENSRNOG00000024413,ENSRNOG00000017990,ENSRNOG00000020689,ENSRNOG00000020637,ENSRNOG00000031003,ENSRNOG00000006695,ENSRNOG00000011648,ENSRNOG00000030630,ENSRNOG00000019496,ENSRNOG00000014398,ENSRNOG00000015187,ENSRNOG00000018517,ENSRNOG00000011315,ENSRNOG00000021872,ENSRNOG00000014287,…
GO:0051186	cofactor metabolic process	biological_process	0.12297	1	5	167	318	20272	ENSRNOG00000015187,ENSRNOG00000018310,ENSRNOG00000003510,ENSRNOG00000020642,ENSRNOG00000052802
GO:0001678	cellular glucose homeostasis	biological_process	0.12325	1	3	167	148	20272	ENSRNOG00000047143,ENSRNOG00000016303,ENSRNOG00000046458
GO:0051345	positive regulation of hydrolase activity	biological_process	0.12341	1	8	167	600	20272	ENSRNOG00000001091,ENSRNOG00000020726,ENSRNOG00000008082,ENSRNOG00000004192,ENSRNOG00000005303,ENSRNOG00000009402,ENSRNOG00000025584,ENSRNOG00000055226
GO:0033197	response to vitamin E	biological_process	0.12368	1	1	167	16	20272	ENSRNOG00000047143
GO:0003713	transcription coactivator activity	molecular_function	0.12376	1	4	167	231	20272	ENSRNOG00000011315,ENSRNOG00000024413,ENSRNOG00000000989,ENSRNOG00000014876
GO:0046174	polyol catabolic process	biological_process	0.1239	1	1	167	16	20272	ENSRNOG00000056954
GO:0006152	purine nucleoside catabolic process	biological_process	0.12391	1	1	167	16	20272	ENSRNOG00000011831
GO:0046130	purine ribonucleoside catabolic process	biological_process	0.12391	1	1	167	16	20272	ENSRNOG00000011831
GO:0032868	response to insulin	biological_process	0.12391	1	4	167	231	20272	ENSRNOG00000017601,ENSRNOG00000056954,ENSRNOG00000020083,ENSRNOG00000010574
GO:0046716	muscle cell cellular homeostasis	biological_process	0.12392	1	1	167	16	20272	ENSRNOG00000052802
GO:1902187	negative regulation of viral release from host cell	biological_process	0.12399	1	1	167	16	20272	ENSRNOG00000018517
GO:0060644	mammary gland epithelial cell differentiation	biological_process	0.124	1	1	167	16	20272	ENSRNOG00000010547
GO:0016010	dystrophin-associated glycoprotein complex	cellular_component	0.12401	1	1	167	16	20272	ENSRNOG00000003998
GO:0018995	host	cellular_component	0.12401	1	1	167	16	20272	ENSRNOG00000011648
GO:0043657	host cell	cellular_component	0.12401	1	1	167	16	20272	ENSRNOG00000011648
GO:0000185	activation of MAPKKK activity	biological_process	0.12401	1	1	167	16	20272	ENSRNOG00000055226
GO:0006851	mitochondrial calcium ion transport	biological_process	0.12401	1	1	167	16	20272	ENSRNOG00000017965
GO:0009404	toxin metabolic process	biological_process	0.12401	1	1	167	16	20272	ENSRNOG00000003510
GO:0010421	hydrogen peroxide-mediated programmed cell death	biological_process	0.12401	1	1	167	16	20272	ENSRNOG00000052745
GO:0030014	CCR4-NOT complex	cellular_component	0.12401	1	1	167	16	20272	ENSRNOG00000020689
GO:0030275	LRR domain binding	molecular_function	0.12401	1	1	167	16	20272	ENSRNOG00000014287
GO:0032011	ARF protein signal transduction	biological_process	0.12401	1	1	167	16	20272	ENSRNOG00000007679
GO:0032012	regulation of ARF protein signal transduction	biological_process	0.12401	1	1	167	16	20272	ENSRNOG00000007679
GO:0035259	glucocorticoid receptor binding	molecular_function	0.12401	1	1	167	16	20272	ENSRNOG00000001004
GO:0035855	megakaryocyte development	biological_process	0.12401	1	1	167	16	20272	ENSRNOG00000036833
GO:0040034	regulation of development, heterochronic	biological_process	0.12401	1	1	167	16	20272	ENSRNOG00000011471
GO:0043046	DNA methylation involved in gamete generation	biological_process	0.12401	1	1	167	16	20272	ENSRNOG00000012719
GO:0046965	retinoid X receptor binding	molecular_function	0.12401	1	1	167	16	20272	ENSRNOG00000001004
GO:0050872	white fat cell differentiation	biological_process	0.12401	1	1	167	16	20272	ENSRNOG00000001004
GO:0060547	negative regulation of necrotic cell death	biological_process	0.12401	1	1	167	16	20272	ENSRNOG00000006695
GO:0070006	metalloaminopeptidase activity	molecular_function	0.12401	1	1	167	16	20272	ENSRNOG00000045775
GO:0070920	regulation of production of small RNA involved in gene silencing by RNA	biological_process	0.12401	1	1	167	16	20272	ENSRNOG00000001004
GO:0071378	cellular response to growth hormone stimulus	biological_process	0.12401	1	1	167	16	20272	ENSRNOG00000019496
GO:0071459	protein localization to chromosome, centromeric region	biological_process	0.12401	1	1	167	16	20272	ENSRNOG00000032178
GO:0071871	response to epinephrine	biological_process	0.12401	1	1	167	16	20272	ENSRNOG00000017601
GO:0072413	signal transduction involved in mitotic cell cycle checkpoint	biological_process	0.12401	1	1	167	16	20272	ENSRNOG00000020539
GO:0097468	programmed cell death in response to reactive oxygen species	biological_process	0.12401	1	1	167	16	20272	ENSRNOG00000052745
GO:0098533	ATPase dependent transmembrane transport complex	cellular_component	0.12401	1	1	167	16	20272	ENSRNOG00000030019
GO:1900151	regulation of nuclear-transcribed mRNA catabolic process, deadenylation-dependent decay	biological_process	0.12401	1	1	167	16	20272	ENSRNOG00000020689
GO:1900153	positive regulation of nuclear-transcribed mRNA catabolic process, deadenylation-dependent decay	biological_process	0.12401	1	1	167	16	20272	ENSRNOG00000020689
GO:1902402	signal transduction involved in mitotic DNA damage checkpoint	biological_process	0.12401	1	1	167	16	20272	ENSRNOG00000020539
GO:1902403	signal transduction involved in mitotic DNA integrity checkpoint	biological_process	0.12401	1	1	167	16	20272	ENSRNOG00000020539
GO:1903019	negative regulation of glycoprotein metabolic process	biological_process	0.12401	1	1	167	16	20272	ENSRNOG00000015187
GO:1904564	Nbp35-Cfd1 ATPase complex	cellular_component	0.12401	1	1	167	16	20272	ENSRNOG00000030019
GO:0030141	secretory granule	cellular_component	0.1241	1	5	167	319	20272	ENSRNOG00000010252,ENSRNOG00000012686,ENSRNOG00000042086,ENSRNOG00000007467,ENSRNOG00000007136
GO:0051098	regulation of binding	biological_process	0.12414	1	5	167	319	20272	ENSRNOG00000046458,ENSRNOG00000004479,ENSRNOG00000055226,ENSRNOG00000001091,ENSRNOG00000014367
GO:0098771	inorganic ion homeostasis	biological_process	0.12421	1	8	167	601	20272	ENSRNOG00000047143,ENSRNOG00000007136,ENSRNOG00000010776,ENSRNOG00000014398,ENSRNOG00000010378,ENSRNOG00000030019,ENSRNOG00000017965,ENSRNOG00000029855
GO:0048525	negative regulation of viral process	biological_process	0.12424	1	2	167	74	20272	ENSRNOG00000056954,ENSRNOG00000018517
GO:0019209	kinase activator activity	molecular_function	0.12429	1	2	167	74	20272	ENSRNOG00000014287,ENSRNOG00000025584
GO:0043487	regulation of RNA stability	biological_process	0.12429	1	2	167	74	20272	ENSRNOG00000020689,ENSRNOG00000014595
GO:0043230	extracellular organelle	cellular_component	0.12463	1	26	167	2500	20272	ENSRNOG00000013954,ENSRNOG00000011648,ENSRNOG00000019908,ENSRNOG00000020539,ENSRNOG00000028017,ENSRNOG00000017781,ENSRNOG00000008367,ENSRNOG00000003098,ENSRNOG00000014060,ENSRNOG00000008412,ENSRNOG00000020587,ENSRNOG00000017165,ENSRNOG00000037247,ENSRNOG00000015557,ENSRNOG00000021202,ENSRNOG00000012749,ENSRNOG00000030019,ENSRNOG00000052802,ENSRNOG00000007842,ENSRNOG00000014963,ENSRNOG00000010252,…
GO:0044444	cytoplasmic part	cellular_component	0.12496	1	69	167	7448	20272	ENSRNOG00000013968,ENSRNOG00000052802,ENSRNOG00000001091,ENSRNOG00000055226,ENSRNOG00000020083,ENSRNOG00000009039,ENSRNOG00000012686,ENSRNOG00000019496,ENSRNOG00000017965,ENSRNOG00000018110,ENSRNOG00000029855,ENSRNOG00000056954,ENSRNOG00000008725,ENSRNOG00000015866,ENSRNOG00000021014,ENSRNOG00000017601,ENSRNOG00000007483,ENSRNOG00000008786,ENSRNOG00000042086,ENSRNOG00000047143,ENSRNOG00000004479,…
GO:0055123	digestive system development	biological_process	0.12515	1	3	167	149	20272	ENSRNOG00000046458,ENSRNOG00000011471,ENSRNOG00000001091
GO:0044459	plasma membrane part	cellular_component	0.12563	1	22	167	2064	20272	ENSRNOG00000036677,ENSRNOG00000009330,ENSRNOG00000052745,ENSRNOG00000011648,ENSRNOG00000020539,ENSRNOG00000014398,ENSRNOG00000014367,ENSRNOG00000010776,ENSRNOG00000015557,ENSRNOG00000003098,ENSRNOG00000056954,ENSRNOG00000010378,ENSRNOG00000030019,ENSRNOG00000001091,ENSRNOG00000010813,ENSRNOG00000008082,ENSRNOG00000011203,ENSRNOG00000003998,ENSRNOG00000013383,ENSRNOG00000055226,ENSRNOG00000042086,…
GO:0015629	actin cytoskeleton	cellular_component	0.1267	1	6	167	413	20272	ENSRNOG00000052802,ENSRNOG00000034258,ENSRNOG00000018023,ENSRNOG00000018110,ENSRNOG00000020353,ENSRNOG00000001011
GO:0040029	regulation of gene expression, epigenetic	biological_process	0.12677	1	4	167	233	20272	ENSRNOG00000012719,ENSRNOG00000019913,ENSRNOG00000001004,ENSRNOG00000030630
GO:0010923	negative regulation of phosphatase activity	biological_process	0.12691	1	2	167	75	20272	ENSRNOG00000047143,ENSRNOG00000011203
GO:0051492	regulation of stress fiber assembly	biological_process	0.127	1	2	167	75	20272	ENSRNOG00000056954,ENSRNOG00000052745
GO:0043506	regulation of JUN kinase activity	biological_process	0.12704	1	2	167	75	20272	ENSRNOG00000055226,ENSRNOG00000010574
GO:0071385	cellular response to glucocorticoid stimulus	biological_process	0.12704	1	2	167	75	20272	ENSRNOG00000011648,ENSRNOG00000017601
GO:0031491	nucleosome binding	molecular_function	0.12704	1	2	167	75	20272	ENSRNOG00000032178,ENSRNOG00000019913
GO:0031400	negative regulation of protein modification process	biological_process	0.12745	1	8	167	605	20272	ENSRNOG00000056954,ENSRNOG00000047143,ENSRNOG00000055226,ENSRNOG00000018517,ENSRNOG00000015866,ENSRNOG00000008412,ENSRNOG00000011203,ENSRNOG00000010574
GO:0072659	protein localization to plasma membrane	biological_process	0.12817	1	4	167	234	20272	ENSRNOG00000042086,ENSRNOG00000056954,ENSRNOG00000046566,ENSRNOG00000010813
GO:0007033	vacuole organization	biological_process	0.12884	1	3	167	151	20272	ENSRNOG00000030630,ENSRNOG00000005303,ENSRNOG00000010252
GO:0008584	male gonad development	biological_process	0.12884	1	3	167	151	20272	ENSRNOG00000011471,ENSRNOG00000017601,ENSRNOG00000014963
GO:0031253	cell projection membrane	cellular_component	0.12961	1	4	167	235	20272	ENSRNOG00000003098,ENSRNOG00000056954,ENSRNOG00000001091,ENSRNOG00000011648
GO:0008092	cytoskeletal protein binding	molecular_function	0.12965	1	10	167	806	20272	ENSRNOG00000001011,ENSRNOG00000003098,ENSRNOG00000028753,ENSRNOG00000001091,ENSRNOG00000034258,ENSRNOG00000011203,ENSRNOG00000052802,ENSRNOG00000018110,ENSRNOG00000027582,ENSRNOG00000030019
GO:0016773	phosphotransferase activity, alcohol group as acceptor	molecular_function	0.1297	1	9	167	706	20272	ENSRNOG00000004479,ENSRNOG00000027422,ENSRNOG00000014287,ENSRNOG00000058586,ENSRNOG00000052745,ENSRNOG00000028368,ENSRNOG00000023238,ENSRNOG00000006002,ENSRNOG00000014367
GO:0031016	pancreas development	biological_process	0.12974	1	2	167	76	20272	ENSRNOG00000046458,ENSRNOG00000024413
GO:2001022	positive regulation of response to DNA damage stimulus	biological_process	0.12979	1	2	167	76	20272	ENSRNOG00000012962,ENSRNOG00000036833
GO:0071260	cellular response to mechanical stimulus	biological_process	0.1298	1	2	167	76	20272	ENSRNOG00000030019,ENSRNOG00000011648
GO:0031047	gene silencing by RNA	biological_process	0.1298	1	2	167	76	20272	ENSRNOG00000001004,ENSRNOG00000012719
GO:0050852	T cell receptor signaling pathway	biological_process	0.1298	1	2	167	76	20272	ENSRNOG00000014287,ENSRNOG00000006695
GO:1900407	regulation of cellular response to oxidative stress	biological_process	0.1298	1	2	167	76	20272	ENSRNOG00000020083,ENSRNOG00000052745
GO:0006941	striated muscle contraction	biological_process	0.13057	1	3	167	152	20272	ENSRNOG00000052802,ENSRNOG00000047143,ENSRNOG00000030019
GO:0001764	neuron migration	biological_process	0.13067	1	3	167	152	20272	ENSRNOG00000014963,ENSRNOG00000055226,ENSRNOG00000053562
GO:0046546	development of primary male sexual characteristics	biological_process	0.13068	1	3	167	152	20272	ENSRNOG00000014963,ENSRNOG00000011471,ENSRNOG00000017601
GO:0035930	corticosteroid hormone secretion	biological_process	0.1309	1	1	167	17	20272	ENSRNOG00000012686
GO:0060314	regulation of ryanodine-sensitive calcium-release channel activity	biological_process	0.13091	1	1	167	17	20272	ENSRNOG00000047143
GO:0005779	integral component of peroxisomal membrane	cellular_component	0.13094	1	1	167	17	20272	ENSRNOG00000028100
GO:0031231	intrinsic component of peroxisomal membrane	cellular_component	0.13094	1	1	167	17	20272	ENSRNOG00000028100
GO:0036065	fucosylation	biological_process	0.13102	1	1	167	17	20272	ENSRNOG00000021014
GO:0090287	regulation of cellular response to growth factor stimulus	biological_process	0.13108	1	4	167	236	20272	ENSRNOG00000011471,ENSRNOG00000055226,ENSRNOG00000010574,ENSRNOG00000014287
GO:0060070	canonical Wnt signaling pathway	biological_process	0.13108	1	4	167	236	20272	ENSRNOG00000014287,ENSRNOG00000011471,ENSRNOG00000055226,ENSRNOG00000011271
GO:0009200	deoxyribonucleoside triphosphate metabolic process	biological_process	0.13121	1	1	167	17	20272	ENSRNOG00000012962
GO:0006089	lactate metabolic process	biological_process	0.13122	1	1	167	17	20272	ENSRNOG00000014806
GO:0072574	hepatocyte proliferation	biological_process	0.13123	1	1	167	17	20272	ENSRNOG00000016021
GO:0072575	epithelial cell proliferation involved in liver morphogenesis	biological_process	0.13123	1	1	167	17	20272	ENSRNOG00000016021
GO:0008519	ammonium transmembrane transporter activity	molecular_function	0.13123	1	1	167	17	20272	ENSRNOG00000011648
GO:0071732	cellular response to nitric oxide	biological_process	0.13123	1	1	167	17	20272	ENSRNOG00000011648
GO:0003951	NAD+ kinase activity	molecular_function	0.13123	1	1	167	17	20272	ENSRNOG00000023238
GO:0005640	nuclear outer membrane	cellular_component	0.13123	1	1	167	17	20272	ENSRNOG00000028017
GO:0009415	response to water	biological_process	0.13123	1	1	167	17	20272	ENSRNOG00000020726
GO:0018027	peptidyl-lysine dimethylation	biological_process	0.13123	1	1	167	17	20272	ENSRNOG00000030630
GO:0044849	estrous cycle	biological_process	0.13123	1	1	167	17	20272	ENSRNOG00000001004
GO:0047617	acyl-CoA hydrolase activity	molecular_function	0.13123	1	1	167	17	20272	ENSRNOG00000015187
GO:0060074	synapse maturation	biological_process	0.13123	1	1	167	17	20272	ENSRNOG00000055226
GO:0060544	regulation of necroptotic process	biological_process	0.13123	1	1	167	17	20272	ENSRNOG00000006695
GO:0070402	NADPH binding	molecular_function	0.13123	1	1	167	17	20272	ENSRNOG00000017601
GO:0071786	endoplasmic reticulum tubular network organization	biological_process	0.13123	1	1	167	17	20272	ENSRNOG00000021202
GO:0072010	glomerular epithelium development	biological_process	0.13123	1	1	167	17	20272	ENSRNOG00000003098
GO:1900273	positive regulation of long-term synaptic potentiation	biological_process	0.13123	1	1	167	17	20272	ENSRNOG00000020689
GO:0005739	mitochondrion	cellular_component	0.13134	1	18	167	1644	20272	ENSRNOG00000010005,ENSRNOG00000052802,ENSRNOG00000013968,ENSRNOG00000001091,ENSRNOG00000003163,ENSRNOG00000015187,ENSRNOG00000027422,ENSRNOG00000014287,ENSRNOG00000025584,ENSRNOG00000017965,ENSRNOG00000029855,ENSRNOG00000022609,ENSRNOG00000017731,ENSRNOG00000010609,ENSRNOG00000045961,ENSRNOG00000015866,ENSRNOG00000014806,ENSRNOG00000013965
GO:2000113	negative regulation of cellular macromolecule biosynthetic process	biological_process	0.13203	1	15	167	1326	20272	ENSRNOG00000011471,ENSRNOG00000056954,ENSRNOG00000055226,ENSRNOG00000018517,ENSRNOG00000015187,ENSRNOG00000013514,ENSRNOG00000053562,ENSRNOG00000019913,ENSRNOG00000001004,ENSRNOG00000030630,ENSRNOG00000020539,ENSRNOG00000024413,ENSRNOG00000046458,ENSRNOG00000020689,ENSRNOG00000006695
GO:0048523	negative regulation of cellular process	biological_process	0.13212	1	41	167	4207	20272	ENSRNOG00000006695,ENSRNOG00000020689,ENSRNOG00000024413,ENSRNOG00000030630,ENSRNOG00000011648,ENSRNOG00000010547,ENSRNOG00000001011,ENSRNOG00000008412,ENSRNOG00000015866,ENSRNOG00000002364,ENSRNOG00000056954,ENSRNOG00000036833,ENSRNOG00000030019,ENSRNOG00000011271,ENSRNOG00000001091,ENSRNOG00000053562,ENSRNOG00000014287,ENSRNOG00000014963,ENSRNOG00000018517,ENSRNOG00000015187,ENSRNOG00000025584,…
GO:0006810	transport	biological_process	0.13229	1	40	167	4093	20272	ENSRNOG00000010776,ENSRNOG00000014806,ENSRNOG00000021202,ENSRNOG00000003967,ENSRNOG00000005303,ENSRNOG00000010574,ENSRNOG00000009330,ENSRNOG00000046458,ENSRNOG00000001004,ENSRNOG00000059005,ENSRNOG00000014367,ENSRNOG00000028017,ENSRNOG00000012719,ENSRNOG00000042086,ENSRNOG00000047143,ENSRNOG00000058586,ENSRNOG00000010378,ENSRNOG00000008786,ENSRNOG00000008725,ENSRNOG00000056954,ENSRNOG00000017912,…
GO:0044264	cellular polysaccharide metabolic process	biological_process	0.1324	1	2	167	77	20272	ENSRNOG00000012686,ENSRNOG00000056954
GO:0045333	cellular respiration	biological_process	0.13246	1	3	167	153	20272	ENSRNOG00000027422,ENSRNOG00000045961,ENSRNOG00000003163
GO:1990778	protein localization to cell periphery	biological_process	0.13249	1	4	167	237	20272	ENSRNOG00000010813,ENSRNOG00000042086,ENSRNOG00000056954,ENSRNOG00000046566
GO:0051099	positive regulation of binding	biological_process	0.13251	1	3	167	153	20272	ENSRNOG00000046458,ENSRNOG00000001091,ENSRNOG00000014367
GO:0043542	endothelial cell migration	biological_process	0.13254	1	3	167	153	20272	ENSRNOG00000052745,ENSRNOG00000055226,ENSRNOG00000019496
GO:0055065	metal ion homeostasis	biological_process	0.13294	1	7	167	514	20272	ENSRNOG00000014398,ENSRNOG00000047143,ENSRNOG00000007136,ENSRNOG00000017965,ENSRNOG00000030019,ENSRNOG00000010776,ENSRNOG00000029855
GO:0060249	anatomical structure homeostasis	biological_process	0.13376	1	5	167	327	20272	ENSRNOG00000046566,ENSRNOG00000052802,ENSRNOG00000058586,ENSRNOG00000003098,ENSRNOG00000014287
GO:0030054	cell junction	cellular_component	0.13389	1	12	167	1016	20272	ENSRNOG00000013383,ENSRNOG00000003998,ENSRNOG00000037247,ENSRNOG00000003365,ENSRNOG00000016021,ENSRNOG00000030019,ENSRNOG00000007483,ENSRNOG00000018110,ENSRNOG00000056558,ENSRNOG00000011203,ENSRNOG00000034258,ENSRNOG00000008054
GO:0033673	negative regulation of kinase activity	biological_process	0.13396	1	4	167	238	20272	ENSRNOG00000056954,ENSRNOG00000055226,ENSRNOG00000010574,ENSRNOG00000008412
GO:0071478	cellular response to radiation	biological_process	0.1344	1	3	167	154	20272	ENSRNOG00000011648,ENSRNOG00000028017,ENSRNOG00000014287
GO:0070013	intracellular organelle lumen	cellular_component	0.13512	1	33	167	3307	20272	ENSRNOG00000019496,ENSRNOG00000030630,ENSRNOG00000029855,ENSRNOG00000017990,ENSRNOG00000013965,ENSRNOG00000045961,ENSRNOG00000017165,ENSRNOG00000000989,ENSRNOG00000008412,ENSRNOG00000015866,ENSRNOG00000052802,ENSRNOG00000036833,ENSRNOG00000025584,ENSRNOG00000007200,ENSRNOG00000000504,ENSRNOG00000018517,ENSRNOG00000015187,ENSRNOG00000011315,ENSRNOG00000014287,ENSRNOG00000019913,ENSRNOG00000001004,…
GO:2000146	negative regulation of cell motility	biological_process	0.13533	1	4	167	239	20272	ENSRNOG00000011271,ENSRNOG00000055226,ENSRNOG00000014963,ENSRNOG00000037247
GO:0006970	response to osmotic stress	biological_process	0.13536	1	2	167	78	20272	ENSRNOG00000007136,ENSRNOG00000011648
GO:0034644	cellular response to UV	biological_process	0.13536	1	2	167	78	20272	ENSRNOG00000014287,ENSRNOG00000011648
GO:0071384	cellular response to corticosteroid stimulus	biological_process	0.13536	1	2	167	78	20272	ENSRNOG00000017601,ENSRNOG00000011648
GO:0023056	positive regulation of signaling	biological_process	0.13657	1	16	167	1440	20272	ENSRNOG00000010574,ENSRNOG00000006695,ENSRNOG00000046458,ENSRNOG00000020689,ENSRNOG00000019908,ENSRNOG00000020882,ENSRNOG00000000989,ENSRNOG00000036833,ENSRNOG00000010813,ENSRNOG00000001091,ENSRNOG00000014963,ENSRNOG00000014287,ENSRNOG00000011471,ENSRNOG00000055226,ENSRNOG00000025584,ENSRNOG00000016021
GO:0012505	endomembrane system	cellular_component	0.13675	1	30	167	2974	20272	ENSRNOG00000042086,ENSRNOG00000047143,ENSRNOG00000007136,ENSRNOG00000013383,ENSRNOG00000012686,ENSRNOG00000010252,ENSRNOG00000017601,ENSRNOG00000020726,ENSRNOG00000007842,ENSRNOG00000014876,ENSRNOG00000007467,ENSRNOG00000001091,ENSRNOG00000030019,ENSRNOG00000009402,ENSRNOG00000008786,ENSRNOG00000056954,ENSRNOG00000010204,ENSRNOG00000021202,ENSRNOG00000017912,ENSRNOG00000003967,ENSRNOG00000008725,…
GO:0032506	cytokinetic process	biological_process	0.13775	1	1	167	18	20272	ENSRNOG00000018023
GO:0043233	organelle lumen	cellular_component	0.13785	1	33	167	3314	20272	ENSRNOG00000013965,ENSRNOG00000000989,ENSRNOG00000017165,ENSRNOG00000008412,ENSRNOG00000015866,ENSRNOG00000045961,ENSRNOG00000030630,ENSRNOG00000019496,ENSRNOG00000029855,ENSRNOG00000017990,ENSRNOG00000025584,ENSRNOG00000007200,ENSRNOG00000000504,ENSRNOG00000014287,ENSRNOG00000015187,ENSRNOG00000018517,ENSRNOG00000011315,ENSRNOG00000052802,ENSRNOG00000036833,ENSRNOG00000003967,ENSRNOG00000017781,…
GO:0030163	protein catabolic process	biological_process	0.13794	1	10	167	817	20272	ENSRNOG00000006695,ENSRNOG00000007483,ENSRNOG00000007842,ENSRNOG00000011189,ENSRNOG00000013383,ENSRNOG00000004479,ENSRNOG00000018986,ENSRNOG00000055226,ENSRNOG00000025584,ENSRNOG00000027096
GO:0030279	negative regulation of ossification	biological_process	0.13804	1	2	167	79	20272	ENSRNOG00000002754,ENSRNOG00000001011
GO:0010880	regulation of release of sequestered calcium ion into cytosol by sarcoplasmic reticulum	biological_process	0.13807	1	1	167	18	20272	ENSRNOG00000047143
GO:0009898	cytoplasmic side of plasma membrane	cellular_component	0.13815	1	3	167	156	20272	ENSRNOG00000011203,ENSRNOG00000008082,ENSRNOG00000055226
GO:0002224	toll-like receptor signaling pathway	biological_process	0.13816	1	2	167	79	20272	ENSRNOG00000058586,ENSRNOG00000055226
GO:0010829	negative regulation of glucose transport	biological_process	0.13829	1	1	167	18	20272	ENSRNOG00000056954
GO:0039694	viral RNA genome replication	biological_process	0.13829	1	1	167	18	20272	ENSRNOG00000056954
GO:0039703	RNA replication	biological_process	0.13829	1	1	167	18	20272	ENSRNOG00000056954
GO:0071375	cellular response to peptide hormone stimulus	biological_process	0.13836	1	4	167	241	20272	ENSRNOG00000010574,ENSRNOG00000019496,ENSRNOG00000017601,ENSRNOG00000056954
GO:0030502	negative regulation of bone mineralization	biological_process	0.13838	1	1	167	18	20272	ENSRNOG00000001011
GO:0043931	ossification involved in bone maturation	biological_process	0.13838	1	1	167	18	20272	ENSRNOG00000001011
GO:0010817	regulation of hormone levels	biological_process	0.13839	1	6	167	424	20272	ENSRNOG00000046458,ENSRNOG00000012686,ENSRNOG00000030019,ENSRNOG00000011648,ENSRNOG00000047143,ENSRNOG00000017601
GO:0014854	response to inactivity	biological_process	0.13839	1	1	167	18	20272	ENSRNOG00000003998
GO:0014874	response to stimulus involved in regulation of muscle adaptation	biological_process	0.13839	1	1	167	18	20272	ENSRNOG00000003998
GO:0003094	glomerular filtration	biological_process	0.1384	1	1	167	18	20272	ENSRNOG00000011648
GO:0071731	response to nitric oxide	biological_process	0.1384	1	1	167	18	20272	ENSRNOG00000011648
GO:0000289	nuclear-transcribed mRNA poly(A) tail shortening	biological_process	0.1384	1	1	167	18	20272	ENSRNOG00000020689
GO:0001696	gastric acid secretion	biological_process	0.1384	1	1	167	18	20272	ENSRNOG00000001091
GO:0005086	ARF guanyl-nucleotide exchange factor activity	molecular_function	0.1384	1	1	167	18	20272	ENSRNOG00000007679
GO:0005242	inward rectifier potassium channel activity	molecular_function	0.1384	1	1	167	18	20272	ENSRNOG00000059005
GO:0008211	glucocorticoid metabolic process	biological_process	0.1384	1	1	167	18	20272	ENSRNOG00000030019
GO:0015106	bicarbonate transmembrane transporter activity	molecular_function	0.1384	1	1	167	18	20272	ENSRNOG00000010378
GO:0016922	ligand-dependent nuclear receptor binding	molecular_function	0.1384	1	1	167	18	20272	ENSRNOG00000001004
GO:0030506	ankyrin binding	molecular_function	0.1384	1	1	167	18	20272	ENSRNOG00000030019
GO:0031420	alkali metal ion binding	molecular_function	0.1384	1	1	167	18	20272	ENSRNOG00000030019
GO:0031434	mitogen-activated protein kinase kinase binding	molecular_function	0.1384	1	1	167	18	20272	ENSRNOG00000055226
GO:0033599	regulation of mammary gland epithelial cell proliferation	biological_process	0.1384	1	1	167	18	20272	ENSRNOG00000025584
GO:0034755	iron ion transmembrane transport	biological_process	0.1384	1	1	167	18	20272	ENSRNOG00000014398
GO:0042026	protein refolding	biological_process	0.1384	1	1	167	18	20272	ENSRNOG00000017781
GO:0042219	cellular modified amino acid catabolic process	biological_process	0.1384	1	1	167	18	20272	ENSRNOG00000020083
GO:0043034	costamere	cellular_component	0.1384	1	1	167	18	20272	ENSRNOG00000018110
GO:0043171	peptide catabolic process	biological_process	0.1384	1	1	167	18	20272	ENSRNOG00000045775
GO:0060219	camera-type eye photoreceptor cell differentiation	biological_process	0.1384	1	1	167	18	20272	ENSRNOG00000003098
GO:0070566	adenylyltransferase activity	molecular_function	0.1384	1	1	167	18	20272	ENSRNOG00000020642
GO:0072401	signal transduction involved in DNA integrity checkpoint	biological_process	0.1384	1	1	167	18	20272	ENSRNOG00000020539
GO:0072422	signal transduction involved in DNA damage checkpoint	biological_process	0.1384	1	1	167	18	20272	ENSRNOG00000020539
GO:0072520	seminiferous tubule development	biological_process	0.1384	1	1	167	18	20272	ENSRNOG00000014963
GO:0090079	translation regulator activity, nucleic acid binding	molecular_function	0.1384	1	1	167	18	20272	ENSRNOG00000020689
GO:2001026	regulation of endothelial cell chemotaxis	biological_process	0.1384	1	1	167	18	20272	ENSRNOG00000052745
GO:2001224	positive regulation of neuron migration	biological_process	0.1384	1	1	167	18	20272	ENSRNOG00000055226
GO:0070887	cellular response to chemical stimulus	biological_process	0.13909	1	25	167	2423	20272	ENSRNOG00000056954,ENSRNOG00000020867,ENSRNOG00000014060,ENSRNOG00000005800,ENSRNOG00000001004,ENSRNOG00000020539,ENSRNOG00000011648,ENSRNOG00000030630,ENSRNOG00000019908,ENSRNOG00000019496,ENSRNOG00000052745,ENSRNOG00000003510,ENSRNOG00000010574,ENSRNOG00000020689,ENSRNOG00000046458,ENSRNOG00000013954,ENSRNOG00000011471,ENSRNOG00000055226,ENSRNOG00000020083,ENSRNOG00000047143,ENSRNOG00000014287,…
GO:0035265	organ growth	biological_process	0.14003	1	3	167	157	20272	ENSRNOG00000053562,ENSRNOG00000011471,ENSRNOG00000030630
GO:0006096	glycolytic process	biological_process	0.14094	1	2	167	80	20272	ENSRNOG00000018310,ENSRNOG00000052802
GO:0032879	regulation of localization	biological_process	0.14096	1	25	167	2427	20272	ENSRNOG00000037247,ENSRNOG00000014806,ENSRNOG00000056954,ENSRNOG00000010574,ENSRNOG00000052745,ENSRNOG00000005303,ENSRNOG00000046458,ENSRNOG00000006695,ENSRNOG00000059005,ENSRNOG00000019913,ENSRNOG00000011648,ENSRNOG00000019496,ENSRNOG00000028017,ENSRNOG00000012719,ENSRNOG00000014963,ENSRNOG00000014287,ENSRNOG00000012686,ENSRNOG00000042086,ENSRNOG00000046566,ENSRNOG00000055226,ENSRNOG00000047143,…
GO:0030901	midbrain development	biological_process	0.14097	1	2	167	80	20272	ENSRNOG00000011471,ENSRNOG00000010547
GO:0030111	regulation of Wnt signaling pathway	biological_process	0.14136	1	4	167	243	20272	ENSRNOG00000014287,ENSRNOG00000055226,ENSRNOG00000011271,ENSRNOG00000011471
GO:0070011	peptidase activity, acting on L-amino acid peptides	molecular_function	0.14164	1	8	167	621	20272	ENSRNOG00000009039,ENSRNOG00000012962,ENSRNOG00000027096,ENSRNOG00000045775,ENSRNOG00000025728,ENSRNOG00000017965,ENSRNOG00000007467,ENSRNOG00000011189
GO:0050954	sensory perception of mechanical stimulus	biological_process	0.14194	1	3	167	158	20272	ENSRNOG00000046566,ENSRNOG00000010252,ENSRNOG00000000129
GO:0051253	negative regulation of RNA metabolic process	biological_process	0.14262	1	14	167	1238	20272	ENSRNOG00000013514,ENSRNOG00000018517,ENSRNOG00000055226,ENSRNOG00000011471,ENSRNOG00000056954,ENSRNOG00000006695,ENSRNOG00000020689,ENSRNOG00000046458,ENSRNOG00000024413,ENSRNOG00000020539,ENSRNOG00000030630,ENSRNOG00000019913,ENSRNOG00000001004,ENSRNOG00000053562
GO:0060560	developmental growth involved in morphogenesis	biological_process	0.14265	1	4	167	244	20272	ENSRNOG00000002754,ENSRNOG00000018023,ENSRNOG00000014287,ENSRNOG00000004479
GO:0012501	programmed cell death	biological_process	0.14275	1	18	167	1665	20272	ENSRNOG00000021202,ENSRNOG00000006695,ENSRNOG00000046458,ENSRNOG00000052745,ENSRNOG00000010574,ENSRNOG00000020539,ENSRNOG00000028017,ENSRNOG00000011648,ENSRNOG00000010547,ENSRNOG00000014287,ENSRNOG00000004479,ENSRNOG00000025584,ENSRNOG00000058586,ENSRNOG00000055226,ENSRNOG00000016021,ENSRNOG00000007200,ENSRNOG00000036833,ENSRNOG00000001091
GO:0051254	positive regulation of RNA metabolic process	biological_process	0.14297	1	17	167	1558	20272	ENSRNOG00000007200,ENSRNOG00000025584,ENSRNOG00000055226,ENSRNOG00000012686,ENSRNOG00000018517,ENSRNOG00000011315,ENSRNOG00000014876,ENSRNOG00000014595,ENSRNOG00000056954,ENSRNOG00000000989,ENSRNOG00000020539,ENSRNOG00000019913,ENSRNOG00000020689,ENSRNOG00000046458,ENSRNOG00000006695,ENSRNOG00000024413,ENSRNOG00000052745
GO:0031327	negative regulation of cellular biosynthetic process	biological_process	0.14309	1	16	167	1451	20272	ENSRNOG00000013514,ENSRNOG00000015187,ENSRNOG00000018517,ENSRNOG00000055226,ENSRNOG00000011471,ENSRNOG00000030019,ENSRNOG00000053562,ENSRNOG00000056954,ENSRNOG00000006695,ENSRNOG00000046458,ENSRNOG00000020689,ENSRNOG00000024413,ENSRNOG00000020539,ENSRNOG00000030630,ENSRNOG00000001004,ENSRNOG00000019913
GO:0097581	lamellipodium organization	biological_process	0.14355	1	2	167	81	20272	ENSRNOG00000011648,ENSRNOG00000018023
GO:0000792	heterochromatin	cellular_component	0.14377	1	2	167	81	20272	ENSRNOG00000052802,ENSRNOG00000032178
GO:0006757	ATP generation from ADP	biological_process	0.14377	1	2	167	81	20272	ENSRNOG00000018310,ENSRNOG00000052802
GO:0032355	response to estradiol	biological_process	0.14377	1	3	167	159	20272	ENSRNOG00000017601,ENSRNOG00000001004,ENSRNOG00000002754
GO:0014066	regulation of phosphatidylinositol 3-kinase signaling	biological_process	0.1438	1	2	167	81	20272	ENSRNOG00000025584,ENSRNOG00000055226
GO:0042770	signal transduction in response to DNA damage	biological_process	0.1438	1	2	167	81	20272	ENSRNOG00000036833,ENSRNOG00000020539
GO:0001890	placenta development	biological_process	0.14381	1	3	167	159	20272	ENSRNOG00000013982,ENSRNOG00000007483,ENSRNOG00000028368
GO:0044463	cell projection part	cellular_component	0.14381	1	11	167	927	20272	ENSRNOG00000001091,ENSRNOG00000011648,ENSRNOG00000028753,ENSRNOG00000009881,ENSRNOG00000011203,ENSRNOG00000052802,ENSRNOG00000003098,ENSRNOG00000018310,ENSRNOG00000004479,ENSRNOG00000055226,ENSRNOG00000056954
GO:0060041	retina development in camera-type eye	biological_process	0.14385	1	3	167	159	20272	ENSRNOG00000003098,ENSRNOG00000010378,ENSRNOG00000046566
GO:0010035	response to inorganic substance	biological_process	0.14458	1	7	167	526	20272	ENSRNOG00000020726,ENSRNOG00000011648,ENSRNOG00000047143,ENSRNOG00000007136,ENSRNOG00000002754,ENSRNOG00000052745,ENSRNOG00000046458
GO:0033145	positive regulation of intracellular steroid hormone receptor signaling pathway	biological_process	0.14466	1	1	167	19	20272	ENSRNOG00000000989
GO:0044441	ciliary part	cellular_component	0.14493	1	5	167	336	20272	ENSRNOG00000052802,ENSRNOG00000028753,ENSRNOG00000009881,ENSRNOG00000003098,ENSRNOG00000018310
GO:0010639	negative regulation of organelle organization	biological_process	0.14496	1	5	167	336	20272	ENSRNOG00000052745,ENSRNOG00000007483,ENSRNOG00000056954,ENSRNOG00000030630,ENSRNOG00000001091
GO:0032515	negative regulation of phosphoprotein phosphatase activity	biological_process	0.14518	1	1	167	19	20272	ENSRNOG00000047143
GO:0072148	epithelial cell fate commitment	biological_process	0.14545	1	1	167	19	20272	ENSRNOG00000053562
GO:0032331	negative regulation of chondrocyte differentiation	biological_process	0.14548	1	1	167	19	20272	ENSRNOG00000001011
GO:0072576	liver morphogenesis	biological_process	0.1455	1	1	167	19	20272	ENSRNOG00000016021
GO:0005217	intracellular ligand-gated ion channel activity	molecular_function	0.1455	1	1	167	19	20272	ENSRNOG00000011648
GO:0097205	renal filtration	biological_process	0.1455	1	1	167	19	20272	ENSRNOG00000011648
GO:0004890	GABA-A receptor activity	molecular_function	0.1455	1	1	167	19	20272	ENSRNOG00000056558
GO:0005671	Ada2/Gcn5/Ada3 transcription activator complex	cellular_component	0.1455	1	1	167	19	20272	ENSRNOG00000017990
GO:0010224	response to UV-B	biological_process	0.1455	1	1	167	19	20272	ENSRNOG00000014287
GO:0010640	regulation of platelet-derived growth factor receptor signaling pathway	biological_process	0.1455	1	1	167	19	20272	ENSRNOG00000001091
GO:0010842	retina layer formation	biological_process	0.1455	1	1	167	19	20272	ENSRNOG00000003098
GO:0015701	bicarbonate transport	biological_process	0.1455	1	1	167	19	20272	ENSRNOG00000010378
GO:0016628	oxidoreductase activity, acting on the CH-CH group of donors, NAD or NADP as acceptor	molecular_function	0.1455	1	1	167	19	20272	ENSRNOG00000017601
GO:0031435	mitogen-activated protein kinase kinase kinase binding	molecular_function	0.1455	1	1	167	19	20272	ENSRNOG00000055226
GO:0031442	positive regulation of mRNA 3'-end processing	biological_process	0.1455	1	1	167	19	20272	ENSRNOG00000020689
GO:0045061	thymic T cell selection	biological_process	0.1455	1	1	167	19	20272	ENSRNOG00000014287
GO:0072395	signal transduction involved in cell cycle checkpoint	biological_process	0.1455	1	1	167	19	20272	ENSRNOG00000020539
GO:1901028	regulation of mitochondrial outer membrane permeabilization involved in apoptotic signaling pathway	biological_process	0.1455	1	1	167	19	20272	ENSRNOG00000001091
GO:0008217	regulation of blood pressure	biological_process	0.14568	1	3	167	160	20272	ENSRNOG00000012686,ENSRNOG00000010378,ENSRNOG00000030019
GO:0007611	learning or memory	biological_process	0.14585	1	4	167	246	20272	ENSRNOG00000020689,ENSRNOG00000036833,ENSRNOG00000030630,ENSRNOG00000010547
GO:0005856	cytoskeleton	cellular_component	0.14593	1	18	167	1671	20272	ENSRNOG00000011203,ENSRNOG00000052802,ENSRNOG00000001091,ENSRNOG00000028753,ENSRNOG00000007483,ENSRNOG00000000414,ENSRNOG00000018023,ENSRNOG00000004479,ENSRNOG00000013383,ENSRNOG00000018533,ENSRNOG00000020353,ENSRNOG00000009881,ENSRNOG00000034258,ENSRNOG00000014399,ENSRNOG00000018110,ENSRNOG00000008367,ENSRNOG00000001011,ENSRNOG00000015557
GO:0051090	regulation of sequence-specific DNA binding transcription factor activity	biological_process	0.14609	1	5	167	337	20272	ENSRNOG00000006695,ENSRNOG00000000989,ENSRNOG00000024413,ENSRNOG00000018517,ENSRNOG00000055226
GO:1901652	response to peptide	biological_process	0.14614	1	6	167	431	20272	ENSRNOG00000010574,ENSRNOG00000056954,ENSRNOG00000017601,ENSRNOG00000020083,ENSRNOG00000002754,ENSRNOG00000019496
GO:0045935	positive regulation of nucleobase-containing compound metabolic process	biological_process	0.14632	1	19	167	1780	20272	ENSRNOG00000014876,ENSRNOG00000002754,ENSRNOG00000011315,ENSRNOG00000018517,ENSRNOG00000012686,ENSRNOG00000055226,ENSRNOG00000025584,ENSRNOG00000007200,ENSRNOG00000052745,ENSRNOG00000024413,ENSRNOG00000006695,ENSRNOG00000046458,ENSRNOG00000020689,ENSRNOG00000019913,ENSRNOG00000020539,ENSRNOG00000012962,ENSRNOG00000000989,ENSRNOG00000056954,ENSRNOG00000014595
GO:0005783	endoplasmic reticulum	cellular_component	0.14644	1	14	167	1244	20272	ENSRNOG00000056954,ENSRNOG00000021202,ENSRNOG00000017912,ENSRNOG00000047143,ENSRNOG00000007136,ENSRNOG00000003967,ENSRNOG00000008725,ENSRNOG00000003098,ENSRNOG00000007842,ENSRNOG00000017601,ENSRNOG00000014876,ENSRNOG00000028017,ENSRNOG00000030019,ENSRNOG00000010574
GO:0072521	purine-containing compound metabolic process	biological_process	0.14761	1	7	167	529	20272	ENSRNOG00000003163,ENSRNOG00000018310,ENSRNOG00000012962,ENSRNOG00000011831,ENSRNOG00000011648,ENSRNOG00000009440,ENSRNOG00000052802
GO:2001235	positive regulation of apoptotic signaling pathway	biological_process	0.1477	1	3	167	161	20272	ENSRNOG00000006695,ENSRNOG00000001091,ENSRNOG00000055226
GO:0030029	actin filament-based process	biological_process	0.148	1	8	167	628	20272	ENSRNOG00000052745,ENSRNOG00000030019,ENSRNOG00000010574,ENSRNOG00000034258,ENSRNOG00000011648,ENSRNOG00000001091,ENSRNOG00000001011,ENSRNOG00000056954
GO:0006461	protein complex assembly	biological_process	0.14832	1	15	167	1353	20272	ENSRNOG00000005094,ENSRNOG00000023238,ENSRNOG00000032178,ENSRNOG00000052745,ENSRNOG00000001091,ENSRNOG00000014398,ENSRNOG00000052802,ENSRNOG00000009039,ENSRNOG00000020353,ENSRNOG00000014287,ENSRNOG00000045961,ENSRNOG00000018517,ENSRNOG00000020882,ENSRNOG00000004479,ENSRNOG00000055226
GO:0060627	regulation of vesicle-mediated transport	biological_process	0.14843	1	6	167	433	20272	ENSRNOG00000042086,ENSRNOG00000046566,ENSRNOG00000001091,ENSRNOG00000010574,ENSRNOG00000009402,ENSRNOG00000005303
GO:0010647	positive regulation of cell communication	biological_process	0.14889	1	16	167	1461	20272	ENSRNOG00000010813,ENSRNOG00000001091,ENSRNOG00000036833,ENSRNOG00000025584,ENSRNOG00000055226,ENSRNOG00000016021,ENSRNOG00000011471,ENSRNOG00000014287,ENSRNOG00000014963,ENSRNOG00000019908,ENSRNOG00000006695,ENSRNOG00000020689,ENSRNOG00000046458,ENSRNOG00000010574,ENSRNOG00000000989,ENSRNOG00000020882
GO:0070271	protein complex biogenesis	biological_process	0.14895	1	15	167	1354	20272	ENSRNOG00000005094,ENSRNOG00000023238,ENSRNOG00000032178,ENSRNOG00000052745,ENSRNOG00000001091,ENSRNOG00000014398,ENSRNOG00000052802,ENSRNOG00000009039,ENSRNOG00000020353,ENSRNOG00000014287,ENSRNOG00000018517,ENSRNOG00000045961,ENSRNOG00000020882,ENSRNOG00000004479,ENSRNOG00000055226
GO:0035308	negative regulation of protein dephosphorylation	biological_process	0.14936	1	2	167	83	20272	ENSRNOG00000047143,ENSRNOG00000011203
GO:0055117	regulation of cardiac muscle contraction	biological_process	0.14936	1	2	167	83	20272	ENSRNOG00000047143,ENSRNOG00000030019
GO:0009166	nucleotide catabolic process	biological_process	0.14944	1	2	167	83	20272	ENSRNOG00000012962,ENSRNOG00000011831
GO:0006986	response to unfolded protein	biological_process	0.14949	1	2	167	83	20272	ENSRNOG00000055226,ENSRNOG00000010574
GO:0044237	cellular metabolic process	biological_process	0.15048	1	87	167	9694	20272	ENSRNOG00000018986,ENSRNOG00000014806,ENSRNOG00000046458,ENSRNOG00000013954,ENSRNOG00000006002,ENSRNOG00000014367,ENSRNOG00000016475,ENSRNOG00000019908,ENSRNOG00000020539,ENSRNOG00000004479,ENSRNOG00000018310,ENSRNOG00000003163,ENSRNOG00000020353,ENSRNOG00000012157,ENSRNOG00000047143,ENSRNOG00000058586,ENSRNOG00000022393,ENSRNOG00000007483,ENSRNOG00000017601,ENSRNOG00000019381,ENSRNOG00000015866,…
GO:0033993	response to lipid	biological_process	0.15051	1	11	167	936	20272	ENSRNOG00000001004,ENSRNOG00000052802,ENSRNOG00000017601,ENSRNOG00000020539,ENSRNOG00000002754,ENSRNOG00000011648,ENSRNOG00000030019,ENSRNOG00000013982,ENSRNOG00000013954,ENSRNOG00000046458,ENSRNOG00000055226
GO:0001012	RNA polymerase II regulatory region DNA binding	molecular_function	0.15167	1	8	167	632	20272	ENSRNOG00000020539,ENSRNOG00000030630,ENSRNOG00000001004,ENSRNOG00000053562,ENSRNOG00000046458,ENSRNOG00000020637,ENSRNOG00000024413,ENSRNOG00000007200
GO:0031301	integral component of organelle membrane	cellular_component	0.15186	1	4	167	250	20272	ENSRNOG00000007842,ENSRNOG00000028100,ENSRNOG00000008725,ENSRNOG00000017965
GO:0005976	polysaccharide metabolic process	biological_process	0.15218	1	2	167	84	20272	ENSRNOG00000012686,ENSRNOG00000056954
GO:0010508	positive regulation of autophagy	biological_process	0.15234	1	2	167	84	20272	ENSRNOG00000014287,ENSRNOG00000018517
GO:0035809	regulation of urine volume	biological_process	0.15244	1	1	167	20	20272	ENSRNOG00000056954
GO:0070977	bone maturation	biological_process	0.15253	1	1	167	20	20272	ENSRNOG00000001011
GO:0030149	sphingolipid catabolic process	biological_process	0.15255	1	1	167	20	20272	ENSRNOG00000010252
GO:1902170	cellular response to reactive nitrogen species	biological_process	0.15255	1	1	167	20	20272	ENSRNOG00000011648
GO:0007530	sex determination	biological_process	0.15255	1	1	167	20	20272	ENSRNOG00000011471
GO:0008171	O-methyltransferase activity	molecular_function	0.15255	1	1	167	20	20272	ENSRNOG00000013968
GO:0016289	CoA hydrolase activity	molecular_function	0.15255	1	1	167	20	20272	ENSRNOG00000015187
GO:0017025	TBP-class protein binding	molecular_function	0.15255	1	1	167	20	20272	ENSRNOG00000014595
GO:0017144	drug metabolic process	biological_process	0.15255	1	1	167	20	20272	ENSRNOG00000003510
GO:0030220	platelet formation	biological_process	0.15255	1	1	167	20	20272	ENSRNOG00000036833
GO:0030371	translation repressor activity	molecular_function	0.15255	1	1	167	20	20272	ENSRNOG00000020689
GO:0035174	histone serine kinase activity	molecular_function	0.15255	1	1	167	20	20272	ENSRNOG00000004479
GO:0045120	pronucleus	cellular_component	0.15255	1	1	167	20	20272	ENSRNOG00000004479
GO:0060969	negative regulation of gene silencing	biological_process	0.15255	1	1	167	20	20272	ENSRNOG00000001004
GO:0061157	mRNA destabilization	biological_process	0.15255	1	1	167	20	20272	ENSRNOG00000020689
GO:0061436	establishment of skin barrier	biological_process	0.15255	1	1	167	20	20272	ENSRNOG00000052745
GO:0071539	protein localization to centrosome	biological_process	0.15255	1	1	167	20	20272	ENSRNOG00000004479
GO:0097386	glial cell projection	cellular_component	0.15255	1	1	167	20	20272	ENSRNOG00000014963
GO:1901798	positive regulation of signal transduction by p53 class mediator	biological_process	0.15255	1	1	167	20	20272	ENSRNOG00000036833
GO:1903206	negative regulation of hydrogen peroxide-induced cell death	biological_process	0.15255	1	1	167	20	20272	ENSRNOG00000052745
GO:0000323	lytic vacuole	cellular_component	0.15276	1	6	167	437	20272	ENSRNOG00000010204,ENSRNOG00000019908,ENSRNOG00000027096,ENSRNOG00000020882,ENSRNOG00000009330,ENSRNOG00000010252
GO:0005764	lysosome	cellular_component	0.15276	1	6	167	437	20272	ENSRNOG00000019908,ENSRNOG00000027096,ENSRNOG00000010204,ENSRNOG00000009330,ENSRNOG00000010252,ENSRNOG00000020882
GO:0071310	cellular response to organic substance	biological_process	0.15304	1	21	167	2011	20272	ENSRNOG00000011471,ENSRNOG00000047143,ENSRNOG00000055226,ENSRNOG00000014287,ENSRNOG00000017601,ENSRNOG00000030019,ENSRNOG00000016303,ENSRNOG00000056954,ENSRNOG00000020867,ENSRNOG00000014060,ENSRNOG00000005800,ENSRNOG00000001004,ENSRNOG00000020539,ENSRNOG00000011648,ENSRNOG00000030630,ENSRNOG00000019908,ENSRNOG00000019496,ENSRNOG00000010574,ENSRNOG00000046458,ENSRNOG00000020689,ENSRNOG00000013954
GO:0044242	cellular lipid catabolic process	biological_process	0.15332	1	3	167	164	20272	ENSRNOG00000014876,ENSRNOG00000010252,ENSRNOG00000056637
GO:0007266	Rho protein signal transduction	biological_process	0.15352	1	3	167	164	20272	ENSRNOG00000011203,ENSRNOG00000014963,ENSRNOG00000052745
GO:0048284	organelle fusion	biological_process	0.15352	1	3	167	164	20272	ENSRNOG00000009402,ENSRNOG00000017965,ENSRNOG00000005303
GO:0045202	synapse	cellular_component	0.15376	1	9	167	735	20272	ENSRNOG00000030019,ENSRNOG00000007752,ENSRNOG00000020689,ENSRNOG00000011203,ENSRNOG00000056558,ENSRNOG00000008054,ENSRNOG00000013383,ENSRNOG00000013514,ENSRNOG00000042086
GO:0008286	insulin receptor signaling pathway	biological_process	0.15518	1	2	167	85	20272	ENSRNOG00000056954,ENSRNOG00000010574
GO:0043149	stress fiber assembly	biological_process	0.15518	1	2	167	85	20272	ENSRNOG00000056954,ENSRNOG00000052745
GO:0001656	metanephros development	biological_process	0.15522	1	2	167	85	20272	ENSRNOG00000011648,ENSRNOG00000015557
GO:0044853	plasma membrane raft	cellular_component	0.15522	1	2	167	85	20272	ENSRNOG00000011648,ENSRNOG00000030019
GO:0017124	SH3 domain binding	molecular_function	0.15522	1	2	167	85	20272	ENSRNOG00000055226,ENSRNOG00000001091
GO:1902882	regulation of response to oxidative stress	biological_process	0.15522	1	2	167	85	20272	ENSRNOG00000020083,ENSRNOG00000052745
GO:1902936	phosphatidylinositol bisphosphate binding	molecular_function	0.15522	1	2	167	85	20272	ENSRNOG00000059005,ENSRNOG00000001091
GO:0008283	cell proliferation	biological_process	0.15631	1	19	167	1798	20272	ENSRNOG00000014287,ENSRNOG00000014963,ENSRNOG00000025584,ENSRNOG00000055226,ENSRNOG00000047143,ENSRNOG00000007136,ENSRNOG00000007200,ENSRNOG00000016021,ENSRNOG00000011471,ENSRNOG00000011271,ENSRNOG00000002754,ENSRNOG00000053562,ENSRNOG00000012962,ENSRNOG00000020867,ENSRNOG00000046458,ENSRNOG00000011648,ENSRNOG00000019496,ENSRNOG00000001004,ENSRNOG00000014367
GO:0008219	cell death	biological_process	0.15636	1	19	167	1798	20272	ENSRNOG00000058586,ENSRNOG00000025584,ENSRNOG00000055226,ENSRNOG00000007200,ENSRNOG00000016021,ENSRNOG00000014287,ENSRNOG00000004479,ENSRNOG00000001091,ENSRNOG00000036833,ENSRNOG00000027582,ENSRNOG00000021202,ENSRNOG00000020539,ENSRNOG00000028017,ENSRNOG00000011648,ENSRNOG00000010547,ENSRNOG00000006695,ENSRNOG00000046458,ENSRNOG00000052745,ENSRNOG00000010574
GO:0016265	death	biological_process	0.15636	1	19	167	1798	20272	ENSRNOG00000010547,ENSRNOG00000028017,ENSRNOG00000020539,ENSRNOG00000011648,ENSRNOG00000052745,ENSRNOG00000010574,ENSRNOG00000006695,ENSRNOG00000046458,ENSRNOG00000021202,ENSRNOG00000001091,ENSRNOG00000027582,ENSRNOG00000036833,ENSRNOG00000058586,ENSRNOG00000055226,ENSRNOG00000025584,ENSRNOG00000016021,ENSRNOG00000007200,ENSRNOG00000004479,ENSRNOG00000014287
GO:0051271	negative regulation of cellular component movement	biological_process	0.15646	1	4	167	253	20272	ENSRNOG00000055226,ENSRNOG00000011271,ENSRNOG00000014963,ENSRNOG00000037247
GO:0031981	nuclear lumen	cellular_component	0.15676	1	30	167	3021	20272	ENSRNOG00000020539,ENSRNOG00000019496,ENSRNOG00000030630,ENSRNOG00000019913,ENSRNOG00000001004,ENSRNOG00000006002,ENSRNOG00000029855,ENSRNOG00000046458,ENSRNOG00000017990,ENSRNOG00000032178,ENSRNOG00000003967,ENSRNOG00000013965,ENSRNOG00000000989,ENSRNOG00000017165,ENSRNOG00000015866,ENSRNOG00000008412,ENSRNOG00000012962,ENSRNOG00000017781,ENSRNOG00000052802,ENSRNOG00000036833,ENSRNOG00000022393,…
GO:0080134	regulation of response to stress	biological_process	0.15694	1	13	167	1154	20272	ENSRNOG00000036833,ENSRNOG00000046458,ENSRNOG00000052745,ENSRNOG00000005303,ENSRNOG00000010574,ENSRNOG00000020539,ENSRNOG00000014398,ENSRNOG00000030630,ENSRNOG00000012962,ENSRNOG00000020083,ENSRNOG00000058586,ENSRNOG00000055226,ENSRNOG00000047143
GO:0000975	regulatory region DNA binding	molecular_function	0.15698	1	10	167	841	20272	ENSRNOG00000007200,ENSRNOG00000013514,ENSRNOG00000030630,ENSRNOG00000020539,ENSRNOG00000053562,ENSRNOG00000001004,ENSRNOG00000019913,ENSRNOG00000020637,ENSRNOG00000046458,ENSRNOG00000024413
GO:0044212	transcription regulatory region DNA binding	molecular_function	0.15698	1	10	167	841	20272	ENSRNOG00000024413,ENSRNOG00000020637,ENSRNOG00000046458,ENSRNOG00000053562,ENSRNOG00000001004,ENSRNOG00000019913,ENSRNOG00000030630,ENSRNOG00000020539,ENSRNOG00000013514,ENSRNOG00000007200
GO:0050731	positive regulation of peptidyl-tyrosine phosphorylation	biological_process	0.15736	1	3	167	166	20272	ENSRNOG00000002754,ENSRNOG00000010574,ENSRNOG00000014287
GO:0036503	ERAD pathway	biological_process	0.15802	1	2	167	86	20272	ENSRNOG00000013383,ENSRNOG00000007842
GO:0009967	positive regulation of signal transduction	biological_process	0.15814	1	14	167	1262	20272	ENSRNOG00000014287,ENSRNOG00000000989,ENSRNOG00000014963,ENSRNOG00000020882,ENSRNOG00000025584,ENSRNOG00000055226,ENSRNOG00000016021,ENSRNOG00000011471,ENSRNOG00000006695,ENSRNOG00000036833,ENSRNOG00000010574,ENSRNOG00000010813,ENSRNOG00000019908,ENSRNOG00000001091
GO:0001067	regulatory region nucleic acid binding	molecular_function	0.15863	1	10	167	843	20272	ENSRNOG00000053562,ENSRNOG00000001004,ENSRNOG00000019913,ENSRNOG00000030630,ENSRNOG00000020539,ENSRNOG00000024413,ENSRNOG00000046458,ENSRNOG00000020637,ENSRNOG00000007200,ENSRNOG00000013514
GO:0031410	cytoplasmic vesicle	cellular_component	0.15898	1	11	167	947	20272	ENSRNOG00000010252,ENSRNOG00000012686,ENSRNOG00000055226,ENSRNOG00000007136,ENSRNOG00000042086,ENSRNOG00000023238,ENSRNOG00000009330,ENSRNOG00000010574,ENSRNOG00000001091,ENSRNOG00000007467,ENSRNOG00000020726
GO:0032098	regulation of appetite	biological_process	0.15922	1	1	167	21	20272	ENSRNOG00000012686
GO:2000831	regulation of steroid hormone secretion	biological_process	0.15922	1	1	167	21	20272	ENSRNOG00000012686
GO:0043279	response to alkaloid	biological_process	0.15937	1	3	167	167	20272	ENSRNOG00000046458,ENSRNOG00000030630,ENSRNOG00000052802
GO:0000153	cytoplasmic ubiquitin ligase complex	cellular_component	0.15946	1	1	167	21	20272	ENSRNOG00000007842
GO:0046966	thyroid hormone receptor binding	molecular_function	0.15951	1	1	167	21	20272	ENSRNOG00000011315
GO:0070168	negative regulation of biomineral tissue development	biological_process	0.15952	1	1	167	21	20272	ENSRNOG00000001011
GO:1903010	regulation of bone development	biological_process	0.15952	1	1	167	21	20272	ENSRNOG00000001011
GO:0042053	regulation of dopamine metabolic process	biological_process	0.15952	1	1	167	21	20272	ENSRNOG00000014806
GO:0015669	gas transport	biological_process	0.15953	1	1	167	21	20272	ENSRNOG00000011648
GO:0044215	other organism	cellular_component	0.15953	1	1	167	21	20272	ENSRNOG00000011648
GO:0044216	other organism cell	cellular_component	0.15953	1	1	167	21	20272	ENSRNOG00000011648
GO:0044217	other organism part	cellular_component	0.15953	1	1	167	21	20272	ENSRNOG00000011648
GO:0005452	inorganic anion exchanger activity	molecular_function	0.15953	1	1	167	21	20272	ENSRNOG00000010378
GO:0010107	potassium ion import	biological_process	0.15953	1	1	167	21	20272	ENSRNOG00000030019
GO:0014850	response to muscle activity	biological_process	0.15953	1	1	167	21	20272	ENSRNOG00000017601
GO:0030742	GTP-dependent protein binding	molecular_function	0.15953	1	1	167	21	20272	ENSRNOG00000014060
GO:0035024	negative regulation of Rho protein signal transduction	biological_process	0.15953	1	1	167	21	20272	ENSRNOG00000052745
GO:0036344	platelet morphogenesis	biological_process	0.15953	1	1	167	21	20272	ENSRNOG00000036833
GO:0043325	phosphatidylinositol-3,4-bisphosphate binding	molecular_function	0.15953	1	1	167	21	20272	ENSRNOG00000001091
GO:0051560	mitochondrial calcium ion homeostasis	biological_process	0.15953	1	1	167	21	20272	ENSRNOG00000017965
GO:0060004	reflex	biological_process	0.15953	1	1	167	21	20272	ENSRNOG00000017965
GO:0070734	histone H3-K27 methylation	biological_process	0.15953	1	1	167	21	20272	ENSRNOG00000030630
GO:0090568	nuclear transcriptional repressor complex	cellular_component	0.15953	1	1	167	21	20272	ENSRNOG00000019913
GO:1901032	negative regulation of response to reactive oxygen species	biological_process	0.15953	1	1	167	21	20272	ENSRNOG00000052745
GO:0010605	negative regulation of macromolecule metabolic process	biological_process	0.15954	1	24	167	2355	20272	ENSRNOG00000055226,ENSRNOG00000007136,ENSRNOG00000047143,ENSRNOG00000025584,ENSRNOG00000011471,ENSRNOG00000013514,ENSRNOG00000015187,ENSRNOG00000012719,ENSRNOG00000018517,ENSRNOG00000011203,ENSRNOG00000053562,ENSRNOG00000056954,ENSRNOG00000015866,ENSRNOG00000008412,ENSRNOG00000020539,ENSRNOG00000030630,ENSRNOG00000011648,ENSRNOG00000019913,ENSRNOG00000001004,ENSRNOG00000006695,ENSRNOG00000046458,…
GO:0009144	purine nucleoside triphosphate metabolic process	biological_process	0.1596	1	4	167	255	20272	ENSRNOG00000052802,ENSRNOG00000012962,ENSRNOG00000018310,ENSRNOG00000003163
GO:0010629	negative regulation of gene expression	biological_process	0.16071	1	16	167	1480	20272	ENSRNOG00000011471,ENSRNOG00000055226,ENSRNOG00000007136,ENSRNOG00000013514,ENSRNOG00000018517,ENSRNOG00000012719,ENSRNOG00000053562,ENSRNOG00000056954,ENSRNOG00000019913,ENSRNOG00000001004,ENSRNOG00000020539,ENSRNOG00000030630,ENSRNOG00000024413,ENSRNOG00000006695,ENSRNOG00000020689,ENSRNOG00000046458
GO:0051817	modification of morphology or physiology of other organism involved in symbiotic interaction	biological_process	0.16095	1	2	167	87	20272	ENSRNOG00000056954,ENSRNOG00000011648
GO:0046031	ADP metabolic process	biological_process	0.16096	1	2	167	87	20272	ENSRNOG00000052802,ENSRNOG00000018310
GO:0022600	digestive system process	biological_process	0.161	1	2	167	87	20272	ENSRNOG00000011648,ENSRNOG00000001091
GO:2001020	regulation of response to DNA damage stimulus	biological_process	0.16139	1	3	167	168	20272	ENSRNOG00000036833,ENSRNOG00000012962,ENSRNOG00000020539
GO:0019902	phosphatase binding	molecular_function	0.1614	1	3	167	168	20272	ENSRNOG00000010574,ENSRNOG00000052745,ENSRNOG00000055226
GO:0071804	cellular potassium ion transport	biological_process	0.1614	1	3	167	168	20272	ENSRNOG00000030019,ENSRNOG00000011648,ENSRNOG00000059005
GO:0071805	potassium ion transmembrane transport	biological_process	0.1614	1	3	167	168	20272	ENSRNOG00000011648,ENSRNOG00000059005,ENSRNOG00000030019
GO:0007126	meiotic nuclear division	biological_process	0.1614	1	3	167	168	20272	ENSRNOG00000030630,ENSRNOG00000004479,ENSRNOG00000012719
GO:0010975	regulation of neuron projection development	biological_process	0.16211	1	6	167	445	20272	ENSRNOG00000020867,ENSRNOG00000055226,ENSRNOG00000047143,ENSRNOG00000024413,ENSRNOG00000020689,ENSRNOG00000014287
GO:0044265	cellular macromolecule catabolic process	biological_process	0.16278	1	10	167	848	20272	ENSRNOG00000006695,ENSRNOG00000007483,ENSRNOG00000020689,ENSRNOG00000007842,ENSRNOG00000013383,ENSRNOG00000004479,ENSRNOG00000018986,ENSRNOG00000012962,ENSRNOG00000055226,ENSRNOG00000027096
GO:0009991	response to extracellular stimulus	biological_process	0.16298	1	8	167	644	20272	ENSRNOG00000046458,ENSRNOG00000013954,ENSRNOG00000005303,ENSRNOG00000030630,ENSRNOG00000020726,ENSRNOG00000017601,ENSRNOG00000012686,ENSRNOG00000047143
GO:0031974	membrane-enclosed lumen	cellular_component	0.16302	1	33	167	3375	20272	ENSRNOG00000003967,ENSRNOG00000012962,ENSRNOG00000017781,ENSRNOG00000020539,ENSRNOG00000019913,ENSRNOG00000001004,ENSRNOG00000006002,ENSRNOG00000022609,ENSRNOG00000046458,ENSRNOG00000032178,ENSRNOG00000012157,ENSRNOG00000013514,ENSRNOG00000013383,ENSRNOG00000022393,ENSRNOG00000013965,ENSRNOG00000000989,ENSRNOG00000017165,ENSRNOG00000008412,ENSRNOG00000015866,ENSRNOG00000045961,ENSRNOG00000019496,…
GO:0051603	proteolysis involved in cellular protein catabolic process	biological_process	0.16304	1	8	167	644	20272	ENSRNOG00000013383,ENSRNOG00000018986,ENSRNOG00000004479,ENSRNOG00000055226,ENSRNOG00000027096,ENSRNOG00000006695,ENSRNOG00000007483,ENSRNOG00000007842
GO:0044707	single-multicellular organism process	biological_process	0.16325	1	66	167	7218	20272	ENSRNOG00000042086,ENSRNOG00000012157,ENSRNOG00000047143,ENSRNOG00000058586,ENSRNOG00000022863,ENSRNOG00000004479,ENSRNOG00000020353,ENSRNOG00000017601,ENSRNOG00000008054,ENSRNOG00000027582,ENSRNOG00000007483,ENSRNOG00000008786,ENSRNOG00000014806,ENSRNOG00000003098,ENSRNOG00000014367,ENSRNOG00000020539,ENSRNOG00000013954,ENSRNOG00000046458,ENSRNOG00000016021,ENSRNOG00000055226,ENSRNOG00000014963,…
GO:0090317	negative regulation of intracellular protein transport	biological_process	0.16385	1	2	167	88	20272	ENSRNOG00000055226,ENSRNOG00000056954
GO:0018958	phenol-containing compound metabolic process	biological_process	0.16389	1	2	167	88	20272	ENSRNOG00000014806,ENSRNOG00000017601
GO:0032092	positive regulation of protein binding	biological_process	0.1639	1	2	167	88	20272	ENSRNOG00000014367,ENSRNOG00000001091
GO:0031300	intrinsic component of organelle membrane	cellular_component	0.16432	1	4	167	258	20272	ENSRNOG00000017965,ENSRNOG00000008725,ENSRNOG00000007842,ENSRNOG00000028100
GO:0005539	glycosaminoglycan binding	molecular_function	0.1652	1	3	167	170	20272	ENSRNOG00000011471,ENSRNOG00000014399,ENSRNOG00000014963
GO:0044243	multicellular organismal catabolic process	biological_process	0.16538	1	1	167	22	20272	ENSRNOG00000015866
GO:0016042	lipid catabolic process	biological_process	0.16557	1	4	167	259	20272	ENSRNOG00000056637,ENSRNOG00000015866,ENSRNOG00000010252,ENSRNOG00000014876
GO:0034367	macromolecular complex remodeling	biological_process	0.16608	1	1	167	22	20272	ENSRNOG00000017024
GO:0034368	protein-lipid complex remodeling	biological_process	0.16608	1	1	167	22	20272	ENSRNOG00000017024
GO:0034369	plasma lipoprotein particle remodeling	biological_process	0.16608	1	1	167	22	20272	ENSRNOG00000017024
GO:0014808	release of sequestered calcium ion into cytosol by sarcoplasmic reticulum	biological_process	0.16615	1	1	167	22	20272	ENSRNOG00000047143
GO:0060602	branch elongation of an epithelium	biological_process	0.16617	1	1	167	22	20272	ENSRNOG00000002754
GO:0052866	phosphatidylinositol phosphate phosphatase activity	molecular_function	0.16636	1	1	167	22	20272	ENSRNOG00000056954
GO:0003309	type B pancreatic cell differentiation	biological_process	0.16636	1	1	167	22	20272	ENSRNOG00000046458
GO:0042069	regulation of catecholamine metabolic process	biological_process	0.16645	1	1	167	22	20272	ENSRNOG00000014806
GO:0046466	membrane lipid catabolic process	biological_process	0.16646	1	1	167	22	20272	ENSRNOG00000010252
GO:0072012	glomerulus vasculature development	biological_process	0.16647	1	1	167	22	20272	ENSRNOG00000011648
GO:0005682	U5 snRNP	cellular_component	0.16647	1	1	167	22	20272	ENSRNOG00000012157
GO:0007130	synaptonemal complex assembly	biological_process	0.16647	1	1	167	22	20272	ENSRNOG00000030630
GO:0008053	mitochondrial fusion	biological_process	0.16647	1	1	167	22	20272	ENSRNOG00000017965
GO:0008207	C21-steroid hormone metabolic process	biological_process	0.16647	1	1	167	22	20272	ENSRNOG00000017601
GO:0010894	negative regulation of steroid biosynthetic process	biological_process	0.16647	1	1	167	22	20272	ENSRNOG00000030019
GO:0016917	GABA receptor activity	molecular_function	0.16647	1	1	167	22	20272	ENSRNOG00000056558
GO:0031116	positive regulation of microtubule polymerization	biological_process	0.16647	1	1	167	22	20272	ENSRNOG00000052745
GO:0031295	T cell costimulation	biological_process	0.16647	1	1	167	22	20272	ENSRNOG00000014367
GO:0045939	negative regulation of steroid metabolic process	biological_process	0.16647	1	1	167	22	20272	ENSRNOG00000030019
GO:0050779	RNA destabilization	biological_process	0.16647	1	1	167	22	20272	ENSRNOG00000020689
GO:0071800	podosome assembly	biological_process	0.16647	1	1	167	22	20272	ENSRNOG00000020353
GO:0080025	phosphatidylinositol-3,5-bisphosphate binding	molecular_function	0.16647	1	1	167	22	20272	ENSRNOG00000001091
GO:1903429	regulation of cell maturation	biological_process	0.16647	1	1	167	22	20272	ENSRNOG00000004479
GO:0043467	regulation of generation of precursor metabolites and energy	biological_process	0.16663	1	2	167	89	20272	ENSRNOG00000012686,ENSRNOG00000056954
GO:1903825	organic acid transmembrane transport	biological_process	0.16681	1	2	167	89	20272	ENSRNOG00000036677,ENSRNOG00000011644
GO:0032869	cellular response to insulin stimulus	biological_process	0.16736	1	3	167	171	20272	ENSRNOG00000010574,ENSRNOG00000056954,ENSRNOG00000017601
GO:0010558	negative regulation of macromolecule biosynthetic process	biological_process	0.16763	1	15	167	1383	20272	ENSRNOG00000020689,ENSRNOG00000046458,ENSRNOG00000006695,ENSRNOG00000024413,ENSRNOG00000030630,ENSRNOG00000020539,ENSRNOG00000053562,ENSRNOG00000019913,ENSRNOG00000001004,ENSRNOG00000015187,ENSRNOG00000018517,ENSRNOG00000013514,ENSRNOG00000055226,ENSRNOG00000056954,ENSRNOG00000011471
GO:0008233	peptidase activity	molecular_function	0.1689	1	8	167	650	20272	ENSRNOG00000045775,ENSRNOG00000027096,ENSRNOG00000012962,ENSRNOG00000009039,ENSRNOG00000011189,ENSRNOG00000007467,ENSRNOG00000017965,ENSRNOG00000025728
GO:0044449	contractile fiber part	cellular_component	0.16928	1	3	167	172	20272	ENSRNOG00000018110,ENSRNOG00000052802,ENSRNOG00000047143
GO:0045893	positive regulation of transcription, DNA-templated	biological_process	0.16952	1	16	167	1494	20272	ENSRNOG00000046458,ENSRNOG00000006695,ENSRNOG00000024413,ENSRNOG00000052745,ENSRNOG00000020539,ENSRNOG00000019913,ENSRNOG00000000989,ENSRNOG00000014595,ENSRNOG00000056954,ENSRNOG00000014876,ENSRNOG00000012686,ENSRNOG00000018517,ENSRNOG00000011315,ENSRNOG00000007200,ENSRNOG00000055226,ENSRNOG00000025584
GO:1903508	positive regulation of nucleic acid-templated transcription	biological_process	0.16952	1	16	167	1494	20272	ENSRNOG00000007200,ENSRNOG00000055226,ENSRNOG00000025584,ENSRNOG00000012686,ENSRNOG00000011315,ENSRNOG00000018517,ENSRNOG00000014876,ENSRNOG00000014595,ENSRNOG00000056954,ENSRNOG00000000989,ENSRNOG00000020539,ENSRNOG00000019913,ENSRNOG00000046458,ENSRNOG00000006695,ENSRNOG00000024413,ENSRNOG00000052745
GO:0032231	regulation of actin filament bundle assembly	biological_process	0.16968	1	2	167	90	20272	ENSRNOG00000056954,ENSRNOG00000052745
GO:0007006	mitochondrial membrane organization	biological_process	0.16973	1	2	167	90	20272	ENSRNOG00000017965,ENSRNOG00000001091
GO:0008277	regulation of G-protein coupled receptor protein signaling pathway	biological_process	0.16973	1	2	167	90	20272	ENSRNOG00000052745,ENSRNOG00000000129
GO:0016740	transferase activity	molecular_function	0.17112	1	23	167	2266	20272	ENSRNOG00000020083,ENSRNOG00000058586,ENSRNOG00000004479,ENSRNOG00000027422,ENSRNOG00000018517,ENSRNOG00000014287,ENSRNOG00000010252,ENSRNOG00000020642,ENSRNOG00000013968,ENSRNOG00000010005,ENSRNOG00000028368,ENSRNOG00000023238,ENSRNOG00000007483,ENSRNOG00000018986,ENSRNOG00000021014,ENSRNOG00000014367,ENSRNOG00000017731,ENSRNOG00000030630,ENSRNOG00000005303,ENSRNOG00000052745,ENSRNOG00000006695,…
GO:0050803	regulation of synapse structure or activity	biological_process	0.17237	1	4	167	263	20272	ENSRNOG00000055226,ENSRNOG00000008054,ENSRNOG00000020689,ENSRNOG00000022863
GO:1901292	nucleoside phosphate catabolic process	biological_process	0.17261	1	2	167	91	20272	ENSRNOG00000011831,ENSRNOG00000012962
GO:2000177	regulation of neural precursor cell proliferation	biological_process	0.17266	1	2	167	91	20272	ENSRNOG00000014963,ENSRNOG00000016021
GO:0022892	substrate-specific transporter activity	molecular_function	0.17295	1	12	167	1070	20272	ENSRNOG00000017912,ENSRNOG00000010776,ENSRNOG00000011648,ENSRNOG00000028017,ENSRNOG00000059005,ENSRNOG00000056558,ENSRNOG00000011644,ENSRNOG00000036677,ENSRNOG00000009330,ENSRNOG00000008786,ENSRNOG00000010378,ENSRNOG00000030019
GO:1903514	calcium ion transport from endoplasmic reticulum to cytosol	biological_process	0.17303	1	1	167	23	20272	ENSRNOG00000047143
GO:0042454	ribonucleoside catabolic process	biological_process	0.17325	1	1	167	23	20272	ENSRNOG00000011831
GO:0031430	M band	cellular_component	0.17326	1	1	167	23	20272	ENSRNOG00000052802
GO:0007166	cell surface receptor signaling pathway	biological_process	0.17331	1	22	167	2159	20272	ENSRNOG00000011471,ENSRNOG00000025584,ENSRNOG00000055226,ENSRNOG00000016021,ENSRNOG00000014963,ENSRNOG00000014287,ENSRNOG00000010252,ENSRNOG00000002754,ENSRNOG00000011271,ENSRNOG00000010813,ENSRNOG00000001091,ENSRNOG00000056954,ENSRNOG00000020867,ENSRNOG00000005800,ENSRNOG00000020882,ENSRNOG00000008412,ENSRNOG00000014367,ENSRNOG00000019496,ENSRNOG00000052745,ENSRNOG00000010574,ENSRNOG00000006695,…
GO:0006972	hyperosmotic response	biological_process	0.17334	1	1	167	23	20272	ENSRNOG00000011648
GO:0010592	positive regulation of lamellipodium assembly	biological_process	0.17334	1	1	167	23	20272	ENSRNOG00000011648
GO:0000132	establishment of mitotic spindle orientation	biological_process	0.17334	1	1	167	23	20272	ENSRNOG00000032178
GO:0000780	condensed nuclear chromosome, centromeric region	cellular_component	0.17334	1	1	167	23	20272	ENSRNOG00000032178
GO:0000788	nuclear nucleosome	cellular_component	0.17334	1	1	167	23	20272	ENSRNOG00000032178
GO:0005112	Notch binding	molecular_function	0.17334	1	1	167	23	20272	ENSRNOG00000001004
GO:0005721	pericentric heterochromatin	cellular_component	0.17334	1	1	167	23	20272	ENSRNOG00000032178
GO:0010719	negative regulation of epithelial to mesenchymal transition	biological_process	0.17334	1	1	167	23	20272	ENSRNOG00000055226
GO:0015813	L-glutamate transport	biological_process	0.17334	1	1	167	23	20272	ENSRNOG00000011644
GO:0016849	phosphorus-oxygen lyase activity	molecular_function	0.17334	1	1	167	23	20272	ENSRNOG00000009440
GO:0030511	positive regulation of transforming growth factor beta receptor signaling pathway	biological_process	0.17334	1	1	167	23	20272	ENSRNOG00000014287
GO:0031146	SCF-dependent proteasomal ubiquitin-dependent protein catabolic process	biological_process	0.17334	1	1	167	23	20272	ENSRNOG00000007483
GO:0036003	positive regulation of transcription from RNA polymerase II promoter in response to stress	biological_process	0.17334	1	1	167	23	20272	ENSRNOG00000020539
GO:0048103	somatic stem cell division	biological_process	0.17334	1	1	167	23	20272	ENSRNOG00000020867
GO:0050951	sensory perception of temperature stimulus	biological_process	0.17334	1	1	167	23	20272	ENSRNOG00000020689
GO:0070273	phosphatidylinositol-4-phosphate binding	molecular_function	0.17334	1	1	167	23	20272	ENSRNOG00000055226
GO:1903846	positive regulation of cellular response to transforming growth factor beta stimulus	biological_process	0.17334	1	1	167	23	20272	ENSRNOG00000014287
GO:1902680	positive regulation of RNA biosynthetic process	biological_process	0.17341	1	16	167	1500	20272	ENSRNOG00000014595,ENSRNOG00000056954,ENSRNOG00000000989,ENSRNOG00000019913,ENSRNOG00000020539,ENSRNOG00000052745,ENSRNOG00000024413,ENSRNOG00000006695,ENSRNOG00000046458,ENSRNOG00000055226,ENSRNOG00000025584,ENSRNOG00000007200,ENSRNOG00000011315,ENSRNOG00000018517,ENSRNOG00000012686,ENSRNOG00000014876
GO:0007163	establishment or maintenance of cell polarity	biological_process	0.17344	1	3	167	174	20272	ENSRNOG00000011648,ENSRNOG00000032178,ENSRNOG00000014287
GO:0009892	negative regulation of metabolic process	biological_process	0.17388	1	26	167	2607	20272	ENSRNOG00000030019,ENSRNOG00000011203,ENSRNOG00000053562,ENSRNOG00000014287,ENSRNOG00000013514,ENSRNOG00000018517,ENSRNOG00000012719,ENSRNOG00000015187,ENSRNOG00000047143,ENSRNOG00000055226,ENSRNOG00000025584,ENSRNOG00000007136,ENSRNOG00000011471,ENSRNOG00000006695,ENSRNOG00000020689,ENSRNOG00000046458,ENSRNOG00000024413,ENSRNOG00000010574,ENSRNOG00000020539,ENSRNOG00000030630,ENSRNOG00000011648,…
GO:0071496	cellular response to external stimulus	biological_process	0.17522	1	6	167	456	20272	ENSRNOG00000030019,ENSRNOG00000005303,ENSRNOG00000011648,ENSRNOG00000030630,ENSRNOG00000017601,ENSRNOG00000020726
GO:0050886	endocrine process	biological_process	0.17546	1	2	167	92	20272	ENSRNOG00000012686,ENSRNOG00000011648
GO:0008509	anion transmembrane transporter activity	molecular_function	0.17559	1	4	167	265	20272	ENSRNOG00000010378,ENSRNOG00000009330,ENSRNOG00000036677,ENSRNOG00000011644
GO:0048145	regulation of fibroblast proliferation	biological_process	0.17559	1	2	167	92	20272	ENSRNOG00000055226,ENSRNOG00000011648
GO:0071482	cellular response to light stimulus	biological_process	0.17559	1	2	167	92	20272	ENSRNOG00000014287,ENSRNOG00000011648
GO:0030004	cellular monovalent inorganic cation homeostasis	biological_process	0.17559	1	2	167	92	20272	ENSRNOG00000010378,ENSRNOG00000030019
GO:0016054	organic acid catabolic process	biological_process	0.17751	1	3	167	176	20272	ENSRNOG00000020083,ENSRNOG00000014876,ENSRNOG00000015187
GO:0046395	carboxylic acid catabolic process	biological_process	0.17751	1	3	167	176	20272	ENSRNOG00000020083,ENSRNOG00000014876,ENSRNOG00000015187
GO:0001654	eye development	biological_process	0.1781	1	5	167	361	20272	ENSRNOG00000010378,ENSRNOG00000003098,ENSRNOG00000011471,ENSRNOG00000046566,ENSRNOG00000011648
GO:0045786	negative regulation of cell cycle	biological_process	0.1781	1	5	167	361	20272	ENSRNOG00000007483,ENSRNOG00000014287,ENSRNOG00000002364,ENSRNOG00000020539,ENSRNOG00000055226
GO:0005884	actin filament	cellular_component	0.17827	1	2	167	93	20272	ENSRNOG00000034258,ENSRNOG00000018023
GO:0046620	regulation of organ growth	biological_process	0.17852	1	2	167	93	20272	ENSRNOG00000053562,ENSRNOG00000011471
GO:0070301	cellular response to hydrogen peroxide	biological_process	0.17854	1	2	167	93	20272	ENSRNOG00000052745,ENSRNOG00000011648
GO:0010557	positive regulation of macromolecule biosynthetic process	biological_process	0.17893	1	18	167	1727	20272	ENSRNOG00000011315,ENSRNOG00000018517,ENSRNOG00000012686,ENSRNOG00000007200,ENSRNOG00000055226,ENSRNOG00000025584,ENSRNOG00000002754,ENSRNOG00000014876,ENSRNOG00000000989,ENSRNOG00000056954,ENSRNOG00000014595,ENSRNOG00000024413,ENSRNOG00000052745,ENSRNOG00000046458,ENSRNOG00000020689,ENSRNOG00000006695,ENSRNOG00000019913,ENSRNOG00000020539
GO:0030234	enzyme regulator activity	molecular_function	0.17905	1	10	167	867	20272	ENSRNOG00000055226,ENSRNOG00000025584,ENSRNOG00000020353,ENSRNOG00000014287,ENSRNOG00000008082,ENSRNOG00000020726,ENSRNOG00000007842,ENSRNOG00000004192,ENSRNOG00000009402,ENSRNOG00000005303
GO:2000757	negative regulation of peptidyl-lysine acetylation	biological_process	0.17909	1	1	167	24	20272	ENSRNOG00000015866
GO:0046661	male sex differentiation	biological_process	0.17956	1	3	167	177	20272	ENSRNOG00000014963,ENSRNOG00000011471,ENSRNOG00000017601
GO:0005246	calcium channel regulator activity	molecular_function	0.17985	1	1	167	24	20272	ENSRNOG00000047143
GO:0033764	steroid dehydrogenase activity, acting on the CH-OH group of donors, NAD or NADP as acceptor	molecular_function	0.17999	1	1	167	24	20272	ENSRNOG00000013982
GO:0005979	regulation of glycogen biosynthetic process	biological_process	0.18005	1	1	167	24	20272	ENSRNOG00000056954
GO:0010962	regulation of glucan biosynthetic process	biological_process	0.18005	1	1	167	24	20272	ENSRNOG00000056954
GO:0021895	cerebral cortex neuron differentiation	biological_process	0.18011	1	1	167	24	20272	ENSRNOG00000053562
GO:0046596	regulation of viral entry into host cell	biological_process	0.18014	1	1	167	24	20272	ENSRNOG00000018517
GO:0048799	organ maturation	biological_process	0.18014	1	1	167	24	20272	ENSRNOG00000001011
GO:0061037	negative regulation of cartilage development	biological_process	0.18014	1	1	167	24	20272	ENSRNOG00000001011
GO:0032801	receptor catabolic process	biological_process	0.18015	1	1	167	24	20272	ENSRNOG00000010574
GO:2000178	negative regulation of neural precursor cell proliferation	biological_process	0.18016	1	1	167	24	20272	ENSRNOG00000016021
GO:0061437	renal system vasculature development	biological_process	0.18016	1	1	167	24	20272	ENSRNOG00000011648
GO:0061440	kidney vasculature development	biological_process	0.18016	1	1	167	24	20272	ENSRNOG00000011648
GO:0000421	autophagosome membrane	cellular_component	0.18016	1	1	167	24	20272	ENSRNOG00000003967
GO:0007205	protein kinase C-activating G-protein coupled receptor signaling pathway	biological_process	0.18016	1	1	167	24	20272	ENSRNOG00000023238
GO:0008483	transaminase activity	molecular_function	0.18016	1	1	167	24	20272	ENSRNOG00000005303
GO:0009975	cyclase activity	molecular_function	0.18016	1	1	167	24	20272	ENSRNOG00000009440
GO:0010939	regulation of necrotic cell death	biological_process	0.18016	1	1	167	24	20272	ENSRNOG00000006695
GO:0017091	AU-rich element binding	molecular_function	0.18016	1	1	167	24	20272	ENSRNOG00000020689
GO:0030539	male genitalia development	biological_process	0.18016	1	1	167	24	20272	ENSRNOG00000017601
GO:0031571	mitotic G1 DNA damage checkpoint	biological_process	0.18016	1	1	167	24	20272	ENSRNOG00000020539
GO:0033561	regulation of water loss via skin	biological_process	0.18016	1	1	167	24	20272	ENSRNOG00000052745
GO:0034142	toll-like receptor 4 signaling pathway	biological_process	0.18016	1	1	167	24	20272	ENSRNOG00000055226
GO:0034505	tooth mineralization	biological_process	0.18016	1	1	167	24	20272	ENSRNOG00000013954
GO:0035025	positive regulation of Rho protein signal transduction	biological_process	0.18016	1	1	167	24	20272	ENSRNOG00000014963
GO:0035412	regulation of catenin import into nucleus	biological_process	0.18016	1	1	167	24	20272	ENSRNOG00000055226
GO:0042346	positive regulation of NF-kappaB import into nucleus	biological_process	0.18016	1	1	167	24	20272	ENSRNOG00000006695
GO:0042430	indole-containing compound metabolic process	biological_process	0.18016	1	1	167	24	20272	ENSRNOG00000017601
GO:0051125	regulation of actin nucleation	biological_process	0.18016	1	1	167	24	20272	ENSRNOG00000001091
GO:0070193	synaptonemal complex organization	biological_process	0.18016	1	1	167	24	20272	ENSRNOG00000030630
GO:0032386	regulation of intracellular transport	biological_process	0.18027	1	7	167	560	20272	ENSRNOG00000001091,ENSRNOG00000055226,ENSRNOG00000047143,ENSRNOG00000056954,ENSRNOG00000006695,ENSRNOG00000010574,ENSRNOG00000012719
GO:0030036	actin cytoskeleton organization	biological_process	0.18032	1	7	167	560	20272	ENSRNOG00000010574,ENSRNOG00000052745,ENSRNOG00000001011,ENSRNOG00000056954,ENSRNOG00000001091,ENSRNOG00000011648,ENSRNOG00000034258
GO:0006629	lipid metabolic process	biological_process	0.18052	1	12	167	1080	20272	ENSRNOG00000014287,ENSRNOG00000015866,ENSRNOG00000010252,ENSRNOG00000056954,ENSRNOG00000020083,ENSRNOG00000055226,ENSRNOG00000030019,ENSRNOG00000056637,ENSRNOG00000028368,ENSRNOG00000017601,ENSRNOG00000017731,ENSRNOG00000014876
GO:0006639	acylglycerol metabolic process	biological_process	0.18119	1	2	167	94	20272	ENSRNOG00000056637,ENSRNOG00000014876
GO:0006928	movement of cell or subcellular component	biological_process	0.18119	1	17	167	1621	20272	ENSRNOG00000019913,ENSRNOG00000010547,ENSRNOG00000019496,ENSRNOG00000011648,ENSRNOG00000014399,ENSRNOG00000052745,ENSRNOG00000037247,ENSRNOG00000015557,ENSRNOG00000053562,ENSRNOG00000011271,ENSRNOG00000027582,ENSRNOG00000030019,ENSRNOG00000018023,ENSRNOG00000058586,ENSRNOG00000055226,ENSRNOG00000018310,ENSRNOG00000014963
GO:0006942	regulation of striated muscle contraction	biological_process	0.18136	1	2	167	94	20272	ENSRNOG00000047143,ENSRNOG00000030019
GO:0003705	transcription factor activity, RNA polymerase II distal enhancer sequence-specific binding	molecular_function	0.18143	1	2	167	94	20272	ENSRNOG00000046458,ENSRNOG00000053562
GO:0048144	fibroblast proliferation	biological_process	0.18149	1	2	167	94	20272	ENSRNOG00000055226,ENSRNOG00000011648
GO:1903046	meiotic cell cycle process	biological_process	0.18161	1	3	167	178	20272	ENSRNOG00000030630,ENSRNOG00000012719,ENSRNOG00000004479
GO:0010469	regulation of receptor activity	biological_process	0.18215	1	6	167	462	20272	ENSRNOG00000002754,ENSRNOG00000011471,ENSRNOG00000000989,ENSRNOG00000012686,ENSRNOG00000008412,ENSRNOG00000005800
GO:0005887	integral component of plasma membrane	cellular_component	0.18237	1	11	167	976	20272	ENSRNOG00000009330,ENSRNOG00000036677,ENSRNOG00000010378,ENSRNOG00000030019,ENSRNOG00000011648,ENSRNOG00000014398,ENSRNOG00000010813,ENSRNOG00000014367,ENSRNOG00000010776,ENSRNOG00000003098,ENSRNOG00000003365
GO:0097305	response to alcohol	biological_process	0.18246	1	6	167	462	20272	ENSRNOG00000001004,ENSRNOG00000017601,ENSRNOG00000002754,ENSRNOG00000030630,ENSRNOG00000011648,ENSRNOG00000013954
GO:0051248	negative regulation of protein metabolic process	biological_process	0.18293	1	12	167	1083	20272	ENSRNOG00000011648,ENSRNOG00000011203,ENSRNOG00000020689,ENSRNOG00000010574,ENSRNOG00000025584,ENSRNOG00000055226,ENSRNOG00000047143,ENSRNOG00000056954,ENSRNOG00000015866,ENSRNOG00000008412,ENSRNOG00000018517,ENSRNOG00000015187
GO:0051049	regulation of transport	biological_process	0.18339	1	18	167	1734	20272	ENSRNOG00000014806,ENSRNOG00000056954,ENSRNOG00000011648,ENSRNOG00000028017,ENSRNOG00000059005,ENSRNOG00000046458,ENSRNOG00000006695,ENSRNOG00000010574,ENSRNOG00000005303,ENSRNOG00000047143,ENSRNOG00000055226,ENSRNOG00000042086,ENSRNOG00000046566,ENSRNOG00000012686,ENSRNOG00000012719,ENSRNOG00000001091,ENSRNOG00000009402,ENSRNOG00000030019
GO:0006816	calcium ion transport	biological_process	0.18356	1	5	167	365	20272	ENSRNOG00000010776,ENSRNOG00000017965,ENSRNOG00000047143,ENSRNOG00000017912,ENSRNOG00000056954
GO:0044087	regulation of cellular component biogenesis	biological_process	0.18364	1	9	167	768	20272	ENSRNOG00000052745,ENSRNOG00000011648,ENSRNOG00000001091,ENSRNOG00000030630,ENSRNOG00000009039,ENSRNOG00000022863,ENSRNOG00000055226,ENSRNOG00000018023,ENSRNOG00000056954
GO:0060828	regulation of canonical Wnt signaling pathway	biological_process	0.18367	1	3	167	179	20272	ENSRNOG00000011471,ENSRNOG00000055226,ENSRNOG00000011271
GO:0042063	gliogenesis	biological_process	0.18368	1	4	167	270	20272	ENSRNOG00000002364,ENSRNOG00000014963,ENSRNOG00000002754,ENSRNOG00000055226
GO:0044708	single-organism behavior	biological_process	0.18374	1	6	167	463	20272	ENSRNOG00000036833,ENSRNOG00000010252,ENSRNOG00000020689,ENSRNOG00000030630,ENSRNOG00000017601,ENSRNOG00000010547
GO:0010604	positive regulation of macromolecule metabolic process	biological_process	0.18411	1	28	167	2853	20272	ENSRNOG00000014595,ENSRNOG00000056954,ENSRNOG00000012962,ENSRNOG00000000989,ENSRNOG00000001004,ENSRNOG00000019913,ENSRNOG00000019908,ENSRNOG00000020539,ENSRNOG00000010574,ENSRNOG00000024413,ENSRNOG00000052745,ENSRNOG00000046458,ENSRNOG00000017990,ENSRNOG00000020689,ENSRNOG00000006695,ENSRNOG00000011471,ENSRNOG00000007200,ENSRNOG00000055226,ENSRNOG00000025584,ENSRNOG00000004479,ENSRNOG00000018517,…
GO:0006476	protein deacetylation	biological_process	0.18445	1	2	167	95	20272	ENSRNOG00000001004,ENSRNOG00000019913
GO:1901800	positive regulation of proteasomal protein catabolic process	biological_process	0.18445	1	2	167	95	20272	ENSRNOG00000055226,ENSRNOG00000004479
GO:0022402	cell cycle process	biological_process	0.18481	1	11	167	979	20272	ENSRNOG00000030630,ENSRNOG00000020539,ENSRNOG00000032178,ENSRNOG00000007483,ENSRNOG00000018023,ENSRNOG00000055226,ENSRNOG00000012962,ENSRNOG00000012719,ENSRNOG00000004479,ENSRNOG00000002364,ENSRNOG00000014287
GO:0006006	glucose metabolic process	biological_process	0.18557	1	3	167	180	20272	ENSRNOG00000056954,ENSRNOG00000046458,ENSRNOG00000012686
GO:0060765	regulation of androgen receptor signaling pathway	biological_process	0.18612	1	1	167	25	20272	ENSRNOG00000000989
GO:0030687	preribosome, large subunit precursor	cellular_component	0.1863	1	1	167	25	20272	ENSRNOG00000014399
GO:0033157	regulation of intracellular protein transport	biological_process	0.18642	1	5	167	367	20272	ENSRNOG00000056954,ENSRNOG00000055226,ENSRNOG00000012719,ENSRNOG00000010574,ENSRNOG00000006695
GO:0070296	sarcoplasmic reticulum calcium ion transport	biological_process	0.18661	1	1	167	25	20272	ENSRNOG00000047143
GO:0033137	negative regulation of peptidyl-serine phosphorylation	biological_process	0.18682	1	1	167	25	20272	ENSRNOG00000056954
GO:0043921	modulation by host of viral transcription	biological_process	0.18682	1	1	167	25	20272	ENSRNOG00000056954
GO:0046627	negative regulation of insulin receptor signaling pathway	biological_process	0.18682	1	1	167	25	20272	ENSRNOG00000056954
GO:0046856	phosphatidylinositol dephosphorylation	biological_process	0.18682	1	1	167	25	20272	ENSRNOG00000056954
GO:0052472	modulation by host of symbiont transcription	biological_process	0.18682	1	1	167	25	20272	ENSRNOG00000056954
GO:0043067	regulation of programmed cell death	biological_process	0.18682	1	15	167	1411	20272	ENSRNOG00000006695,ENSRNOG00000046458,ENSRNOG00000036833,ENSRNOG00000052745,ENSRNOG00000010574,ENSRNOG00000020539,ENSRNOG00000001091,ENSRNOG00000011648,ENSRNOG00000010547,ENSRNOG00000004479,ENSRNOG00000025584,ENSRNOG00000058586,ENSRNOG00000055226,ENSRNOG00000016021,ENSRNOG00000007200
GO:0035883	enteroendocrine cell differentiation	biological_process	0.18682	1	1	167	25	20272	ENSRNOG00000046458
GO:0009164	nucleoside catabolic process	biological_process	0.18683	1	1	167	25	20272	ENSRNOG00000011831
GO:0008175	tRNA methyltransferase activity	molecular_function	0.1869	1	1	167	25	20272	ENSRNOG00000011398
GO:0040013	negative regulation of locomotion	biological_process	0.18692	1	4	167	272	20272	ENSRNOG00000055226,ENSRNOG00000011271,ENSRNOG00000014963,ENSRNOG00000037247
GO:0001779	natural killer cell differentiation	biological_process	0.18692	1	1	167	25	20272	ENSRNOG00000058586
GO:0006901	vesicle coating	biological_process	0.18692	1	1	167	25	20272	ENSRNOG00000001091
GO:0007007	inner mitochondrial membrane organization	biological_process	0.18692	1	1	167	25	20272	ENSRNOG00000017965
GO:0007176	regulation of epidermal growth factor-activated receptor activity	biological_process	0.18692	1	1	167	25	20272	ENSRNOG00000008412
GO:0015800	acidic amino acid transport	biological_process	0.18692	1	1	167	25	20272	ENSRNOG00000011644
GO:0016242	negative regulation of macroautophagy	biological_process	0.18692	1	1	167	25	20272	ENSRNOG00000030630
GO:0030131	clathrin adaptor complex	cellular_component	0.18692	1	1	167	25	20272	ENSRNOG00000008786
GO:0031294	lymphocyte costimulation	biological_process	0.18692	1	1	167	25	20272	ENSRNOG00000014367
GO:0032925	regulation of activin receptor signaling pathway	biological_process	0.18692	1	1	167	25	20272	ENSRNOG00000011471
GO:0033116	endoplasmic reticulum-Golgi intermediate compartment membrane	cellular_component	0.18692	1	1	167	25	20272	ENSRNOG00000003967
GO:0035767	endothelial cell chemotaxis	biological_process	0.18692	1	1	167	25	20272	ENSRNOG00000052745
GO:0038084	vascular endothelial growth factor signaling pathway	biological_process	0.18692	1	1	167	25	20272	ENSRNOG00000055226
GO:0042974	retinoic acid receptor binding	molecular_function	0.18692	1	1	167	25	20272	ENSRNOG00000001004
GO:0044783	G1 DNA damage checkpoint	biological_process	0.18692	1	1	167	25	20272	ENSRNOG00000020539
GO:0044819	mitotic G1/S transition checkpoint	biological_process	0.18692	1	1	167	25	20272	ENSRNOG00000020539
GO:0046885	regulation of hormone biosynthetic process	biological_process	0.18692	1	1	167	25	20272	ENSRNOG00000030019
GO:0048148	behavioral response to cocaine	biological_process	0.18692	1	1	167	25	20272	ENSRNOG00000030630
GO:0051646	mitochondrion localization	biological_process	0.18692	1	1	167	25	20272	ENSRNOG00000010378
GO:0060045	positive regulation of cardiac muscle cell proliferation	biological_process	0.18692	1	1	167	25	20272	ENSRNOG00000011471
GO:0061014	positive regulation of mRNA catabolic process	biological_process	0.18692	1	1	167	25	20272	ENSRNOG00000020689
GO:0070528	protein kinase C signaling	biological_process	0.18692	1	1	167	25	20272	ENSRNOG00000014963
GO:0071889	14-3-3 protein binding	molecular_function	0.18692	1	1	167	25	20272	ENSRNOG00000055226
GO:0097352	autophagosome maturation	biological_process	0.18692	1	1	167	25	20272	ENSRNOG00000005303
GO:0097431	mitotic spindle pole	cellular_component	0.18692	1	1	167	25	20272	ENSRNOG00000004479
GO:0006638	neutral lipid metabolic process	biological_process	0.18712	1	2	167	96	20272	ENSRNOG00000014876,ENSRNOG00000056637
GO:0031234	extrinsic component of cytoplasmic side of plasma membrane	cellular_component	0.18742	1	2	167	96	20272	ENSRNOG00000011203,ENSRNOG00000008082
GO:0090100	positive regulation of transmembrane receptor protein serine/threonine kinase signaling pathway	biological_process	0.18742	1	2	167	96	20272	ENSRNOG00000011471,ENSRNOG00000014287
GO:0000122	negative regulation of transcription from RNA polymerase II promoter	biological_process	0.1875	1	9	167	772	20272	ENSRNOG00000001004,ENSRNOG00000019913,ENSRNOG00000053562,ENSRNOG00000030630,ENSRNOG00000024413,ENSRNOG00000046458,ENSRNOG00000020689,ENSRNOG00000011471,ENSRNOG00000055226
GO:0044801	single-organism membrane fusion	biological_process	0.1878	1	3	167	181	20272	ENSRNOG00000017965,ENSRNOG00000009402,ENSRNOG00000005303
GO:0006915	apoptotic process	biological_process	0.18985	1	17	167	1634	20272	ENSRNOG00000036833,ENSRNOG00000001091,ENSRNOG00000014287,ENSRNOG00000004479,ENSRNOG00000016021,ENSRNOG00000007200,ENSRNOG00000058586,ENSRNOG00000025584,ENSRNOG00000055226,ENSRNOG00000046458,ENSRNOG00000006695,ENSRNOG00000010574,ENSRNOG00000011648,ENSRNOG00000020539,ENSRNOG00000028017,ENSRNOG00000010547,ENSRNOG00000021202
GO:0031461	cullin-RING ubiquitin ligase complex	cellular_component	0.18987	1	3	167	182	20272	ENSRNOG00000007483,ENSRNOG00000018986,ENSRNOG00000018517
GO:1903650	negative regulation of cytoplasmic transport	biological_process	0.19026	1	2	167	97	20272	ENSRNOG00000047143,ENSRNOG00000055226
GO:0043414	macromolecule methylation	biological_process	0.19035	1	4	167	274	20272	ENSRNOG00000012719,ENSRNOG00000011398,ENSRNOG00000019913,ENSRNOG00000030630
GO:0006165	nucleoside diphosphate phosphorylation	biological_process	0.19036	1	2	167	97	20272	ENSRNOG00000018310,ENSRNOG00000052802
GO:0002062	chondrocyte differentiation	biological_process	0.19039	1	2	167	97	20272	ENSRNOG00000011471,ENSRNOG00000001011
GO:0042060	wound healing	biological_process	0.19055	1	5	167	370	20272	ENSRNOG00000003998,ENSRNOG00000058586,ENSRNOG00000014398,ENSRNOG00000011648,ENSRNOG00000018023
GO:0051649	establishment of localization in cell	biological_process	0.19084	1	23	167	2302	20272	ENSRNOG00000008786,ENSRNOG00000009402,ENSRNOG00000001091,ENSRNOG00000007842,ENSRNOG00000009039,ENSRNOG00000012686,ENSRNOG00000012719,ENSRNOG00000047143,ENSRNOG00000058586,ENSRNOG00000055226,ENSRNOG00000042086,ENSRNOG00000011471,ENSRNOG00000046458,ENSRNOG00000006695,ENSRNOG00000010574,ENSRNOG00000017965,ENSRNOG00000005303,ENSRNOG00000032178,ENSRNOG00000011648,ENSRNOG00000014367,ENSRNOG00000003967,…
GO:0008610	lipid biosynthetic process	biological_process	0.19118	1	6	167	469	20272	ENSRNOG00000014287,ENSRNOG00000028368,ENSRNOG00000030019,ENSRNOG00000014876,ENSRNOG00000017731,ENSRNOG00000017601
GO:0007423	sensory organ development	biological_process	0.19141	1	7	167	570	20272	ENSRNOG00000011648,ENSRNOG00000012749,ENSRNOG00000046566,ENSRNOG00000011471,ENSRNOG00000020637,ENSRNOG00000003098,ENSRNOG00000010378
GO:0045121	membrane raft	cellular_component	0.19176	1	4	167	275	20272	ENSRNOG00000019908,ENSRNOG00000011648,ENSRNOG00000003998,ENSRNOG00000030019
GO:0030016	myofibril	cellular_component	0.19184	1	3	167	183	20272	ENSRNOG00000018110,ENSRNOG00000047143,ENSRNOG00000052802
GO:0008168	methyltransferase activity	molecular_function	0.19195	1	3	167	183	20272	ENSRNOG00000030630,ENSRNOG00000013968,ENSRNOG00000011398
GO:0032006	regulation of TOR signaling	biological_process	0.19292	1	2	167	98	20272	ENSRNOG00000019908,ENSRNOG00000014287
GO:0000314	organellar small ribosomal subunit	cellular_component	0.19299	1	1	167	26	20272	ENSRNOG00000022609
GO:0005763	mitochondrial small ribosomal subunit	cellular_component	0.19299	1	1	167	26	20272	ENSRNOG00000022609
GO:0048679	regulation of axon regeneration	biological_process	0.19332	1	1	167	26	20272	ENSRNOG00000047143
GO:0009408	response to heat	biological_process	0.19334	1	2	167	98	20272	ENSRNOG00000014398,ENSRNOG00000052802
GO:0007030	Golgi organization	biological_process	0.19337	1	2	167	98	20272	ENSRNOG00000003967,ENSRNOG00000009039
GO:0052312	modulation of transcription in other organism involved in symbiotic interaction	biological_process	0.19352	1	1	167	26	20272	ENSRNOG00000056954
GO:0009141	nucleoside triphosphate metabolic process	biological_process	0.1936	1	4	167	276	20272	ENSRNOG00000018310,ENSRNOG00000012962,ENSRNOG00000003163,ENSRNOG00000052802
GO:0034661	ncRNA catabolic process	biological_process	0.1936	1	1	167	26	20272	ENSRNOG00000012962
GO:0002063	chondrocyte development	biological_process	0.19361	1	1	167	26	20272	ENSRNOG00000001011
GO:0017004	cytochrome complex assembly	biological_process	0.19362	1	1	167	26	20272	ENSRNOG00000045961
GO:0001556	oocyte maturation	biological_process	0.19363	1	1	167	26	20272	ENSRNOG00000004479
GO:0002026	regulation of the force of heart contraction	biological_process	0.19363	1	1	167	26	20272	ENSRNOG00000030019
GO:0005104	fibroblast growth factor receptor binding	molecular_function	0.19363	1	1	167	26	20272	ENSRNOG00000011471
GO:0005310	dicarboxylic acid transmembrane transporter activity	molecular_function	0.19363	1	1	167	26	20272	ENSRNOG00000011644
GO:0008209	androgen metabolic process	biological_process	0.19363	1	1	167	26	20272	ENSRNOG00000017601
GO:0016769	transferase activity, transferring nitrogenous groups	molecular_function	0.19363	1	1	167	26	20272	ENSRNOG00000005303
GO:0021871	forebrain regionalization	biological_process	0.19363	1	1	167	26	20272	ENSRNOG00000014963
GO:0031112	positive regulation of microtubule polymerization or depolymerization	biological_process	0.19363	1	1	167	26	20272	ENSRNOG00000052745
GO:0032354	response to follicle-stimulating hormone	biological_process	0.19363	1	1	167	26	20272	ENSRNOG00000017601
GO:0035404	histone-serine phosphorylation	biological_process	0.19363	1	1	167	26	20272	ENSRNOG00000004479
GO:0040001	establishment of mitotic spindle localization	biological_process	0.19363	1	1	167	26	20272	ENSRNOG00000032178
GO:0050802	circadian sleep/wake cycle, sleep	biological_process	0.19363	1	1	167	26	20272	ENSRNOG00000017601
GO:0072583	clathrin-mediated endocytosis	biological_process	0.19363	1	1	167	26	20272	ENSRNOG00000001091
GO:0097228	sperm principal piece	cellular_component	0.19363	1	1	167	26	20272	ENSRNOG00000018310
GO:0097576	vacuole fusion	biological_process	0.19363	1	1	167	26	20272	ENSRNOG00000005303
GO:1902116	negative regulation of organelle assembly	biological_process	0.19363	1	1	167	26	20272	ENSRNOG00000030630
GO:1903432	regulation of TORC1 signaling	biological_process	0.19363	1	1	167	26	20272	ENSRNOG00000014287
GO:0001501	skeletal system development	biological_process	0.19368	1	6	167	471	20272	ENSRNOG00000036833,ENSRNOG00000010252,ENSRNOG00000013954,ENSRNOG00000001011,ENSRNOG00000011471,ENSRNOG00000017601
GO:0050890	cognition	biological_process	0.19369	1	4	167	276	20272	ENSRNOG00000036833,ENSRNOG00000020689,ENSRNOG00000030630,ENSRNOG00000010547
GO:0010941	regulation of cell death	biological_process	0.1937	1	16	167	1530	20272	ENSRNOG00000006695,ENSRNOG00000046458,ENSRNOG00000052745,ENSRNOG00000010574,ENSRNOG00000028017,ENSRNOG00000020539,ENSRNOG00000011648,ENSRNOG00000010547,ENSRNOG00000036833,ENSRNOG00000001091,ENSRNOG00000004479,ENSRNOG00000058586,ENSRNOG00000055226,ENSRNOG00000025584,ENSRNOG00000007200,ENSRNOG00000016021
GO:0098742	cell-cell adhesion via plasma-membrane adhesion molecules	biological_process	0.19405	1	3	167	184	20272	ENSRNOG00000008054,ENSRNOG00000003365,ENSRNOG00000015557
GO:0048471	perinuclear region of cytoplasm	cellular_component	0.19487	1	7	167	573	20272	ENSRNOG00000004479,ENSRNOG00000020358,ENSRNOG00000013514,ENSRNOG00000009039,ENSRNOG00000017601,ENSRNOG00000056954,ENSRNOG00000001091
GO:0090596	sensory organ morphogenesis	biological_process	0.19534	1	4	167	277	20272	ENSRNOG00000003098,ENSRNOG00000020637,ENSRNOG00000011471,ENSRNOG00000011648
GO:0007565	female pregnancy	biological_process	0.19611	1	3	167	185	20272	ENSRNOG00000020637,ENSRNOG00000003967,ENSRNOG00000020539
GO:0030425	dendrite	cellular_component	0.1962	1	6	167	473	20272	ENSRNOG00000011203,ENSRNOG00000055226,ENSRNOG00000008054,ENSRNOG00000013514,ENSRNOG00000036833,ENSRNOG00000020689
GO:0044257	cellular protein catabolic process	biological_process	0.19625	1	8	167	677	20272	ENSRNOG00000007842,ENSRNOG00000006695,ENSRNOG00000007483,ENSRNOG00000055226,ENSRNOG00000027096,ENSRNOG00000013383,ENSRNOG00000018986,ENSRNOG00000004479
GO:0043130	ubiquitin binding	molecular_function	0.19633	1	2	167	99	20272	ENSRNOG00000007842,ENSRNOG00000006695
GO:0043234	protein complex	cellular_component	0.19635	1	42	167	4487	20272	ENSRNOG00000006695,ENSRNOG00000011398,ENSRNOG00000020689,ENSRNOG00000017990,ENSRNOG00000005094,ENSRNOG00000017965,ENSRNOG00000012749,ENSRNOG00000014595,ENSRNOG00000008367,ENSRNOG00000028753,ENSRNOG00000028100,ENSRNOG00000007842,ENSRNOG00000052802,ENSRNOG00000018723,ENSRNOG00000030019,ENSRNOG00000055226,ENSRNOG00000020083,ENSRNOG00000017864,ENSRNOG00000018023,ENSRNOG00000000504,ENSRNOG00000014287,…
GO:0018193	peptidyl-amino acid modification	biological_process	0.19659	1	12	167	1100	20272	ENSRNOG00000014287,ENSRNOG00000008412,ENSRNOG00000015866,ENSRNOG00000004479,ENSRNOG00000058586,ENSRNOG00000047143,ENSRNOG00000056954,ENSRNOG00000052745,ENSRNOG00000010574,ENSRNOG00000020539,ENSRNOG00000002754,ENSRNOG00000030630
GO:0031399	regulation of protein modification process	biological_process	0.19688	1	17	167	1645	20272	ENSRNOG00000014287,ENSRNOG00000018517,ENSRNOG00000025584,ENSRNOG00000047143,ENSRNOG00000055226,ENSRNOG00000011471,ENSRNOG00000002754,ENSRNOG00000011203,ENSRNOG00000037247,ENSRNOG00000008412,ENSRNOG00000015866,ENSRNOG00000056954,ENSRNOG00000010574,ENSRNOG00000020539,ENSRNOG00000019908,ENSRNOG00000030630,ENSRNOG00000001004
GO:1901984	negative regulation of protein acetylation	biological_process	0.19924	1	1	167	27	20272	ENSRNOG00000015866
GO:0090090	negative regulation of canonical Wnt signaling pathway	biological_process	0.19935	1	2	167	100	20272	ENSRNOG00000011271,ENSRNOG00000055226
GO:0060444	branching involved in mammary gland duct morphogenesis	biological_process	0.2	1	1	167	27	20272	ENSRNOG00000002754
GO:0016709	oxidoreductase activity, acting on paired donors, with incorporation or reduction of molecular oxygen, NAD(P)H as one donor, and incorporation of one atom of oxygen	molecular_function	0.20028	1	1	167	27	20272	ENSRNOG00000003510
GO:0019432	triglyceride biosynthetic process	biological_process	0.20028	1	1	167	27	20272	ENSRNOG00000014876
GO:0035411	catenin import into nucleus	biological_process	0.20028	1	1	167	27	20272	ENSRNOG00000055226
GO:0043073	germ cell nucleus	cellular_component	0.20028	1	1	167	27	20272	ENSRNOG00000004479
GO:0044030	regulation of DNA methylation	biological_process	0.20028	1	1	167	27	20272	ENSRNOG00000030630
GO:0045577	regulation of B cell differentiation	biological_process	0.20028	1	1	167	27	20272	ENSRNOG00000007200
GO:0051294	establishment of spindle orientation	biological_process	0.20028	1	1	167	27	20272	ENSRNOG00000032178
GO:0051569	regulation of histone H3-K4 methylation	biological_process	0.20028	1	1	167	27	20272	ENSRNOG00000030630
GO:0061099	negative regulation of protein tyrosine kinase activity	biological_process	0.20028	1	1	167	27	20272	ENSRNOG00000008412
GO:0071868	cellular response to monoamine stimulus	biological_process	0.20028	1	1	167	27	20272	ENSRNOG00000017601
GO:0071870	cellular response to catecholamine stimulus	biological_process	0.20028	1	1	167	27	20272	ENSRNOG00000017601
GO:0098632	protein binding involved in cell-cell adhesion	molecular_function	0.20028	1	1	167	27	20272	ENSRNOG00000008054
GO:0045597	positive regulation of cell differentiation	biological_process	0.20057	1	10	167	891	20272	ENSRNOG00000003098,ENSRNOG00000004479,ENSRNOG00000002364,ENSRNOG00000014287,ENSRNOG00000020867,ENSRNOG00000047143,ENSRNOG00000055226,ENSRNOG00000024413,ENSRNOG00000020689,ENSRNOG00000036833
GO:0046914	transition metal ion binding	molecular_function	0.20112	1	11	167	998	20272	ENSRNOG00000042224,ENSRNOG00000010574,ENSRNOG00000017965,ENSRNOG00000036833,ENSRNOG00000019913,ENSRNOG00000030630,ENSRNOG00000002364,ENSRNOG00000018986,ENSRNOG00000012962,ENSRNOG00000018517,ENSRNOG00000045775
GO:0010906	regulation of glucose metabolic process	biological_process	0.20217	1	2	167	101	20272	ENSRNOG00000012686,ENSRNOG00000056954
GO:0000187	activation of MAPK activity	biological_process	0.20235	1	2	167	101	20272	ENSRNOG00000010574,ENSRNOG00000055226
GO:0048584	positive regulation of response to stimulus	biological_process	0.20261	1	19	167	1875	20272	ENSRNOG00000014287,ENSRNOG00000014963,ENSRNOG00000016021,ENSRNOG00000058586,ENSRNOG00000047143,ENSRNOG00000055226,ENSRNOG00000025584,ENSRNOG00000011471,ENSRNOG00000036833,ENSRNOG00000001091,ENSRNOG00000010813,ENSRNOG00000000989,ENSRNOG00000012962,ENSRNOG00000020882,ENSRNOG00000046458,ENSRNOG00000006695,ENSRNOG00000010574,ENSRNOG00000052745,ENSRNOG00000019908
GO:1901653	cellular response to peptide	biological_process	0.20377	1	4	167	282	20272	ENSRNOG00000010574,ENSRNOG00000019496,ENSRNOG00000056954,ENSRNOG00000017601
GO:0007548	sex differentiation	biological_process	0.2038	1	4	167	282	20272	ENSRNOG00000058586,ENSRNOG00000011471,ENSRNOG00000017601,ENSRNOG00000014963
GO:0065003	macromolecular complex assembly	biological_process	0.20537	1	17	167	1657	20272	ENSRNOG00000045961,ENSRNOG00000020882,ENSRNOG00000014595,ENSRNOG00000005094,ENSRNOG00000052745,ENSRNOG00000032178,ENSRNOG00000014398,ENSRNOG00000014287,ENSRNOG00000020353,ENSRNOG00000009039,ENSRNOG00000018517,ENSRNOG00000004479,ENSRNOG00000055226,ENSRNOG00000017864,ENSRNOG00000023238,ENSRNOG00000001091,ENSRNOG00000052802
GO:0006811	ion transport	biological_process	0.20552	1	15	167	1437	20272	ENSRNOG00000010776,ENSRNOG00000047143,ENSRNOG00000017912,ENSRNOG00000056954,ENSRNOG00000009330,ENSRNOG00000036677,ENSRNOG00000017965,ENSRNOG00000010378,ENSRNOG00000030019,ENSRNOG00000011648,ENSRNOG00000014398,ENSRNOG00000028017,ENSRNOG00000059005,ENSRNOG00000011644,ENSRNOG00000056558
GO:0071495	cellular response to endogenous stimulus	biological_process	0.20578	1	12	167	1111	20272	ENSRNOG00000055226,ENSRNOG00000011471,ENSRNOG00000056954,ENSRNOG00000014287,ENSRNOG00000030630,ENSRNOG00000019908,ENSRNOG00000019496,ENSRNOG00000011648,ENSRNOG00000017601,ENSRNOG00000020689,ENSRNOG00000010574,ENSRNOG00000030019
GO:0035929	steroid hormone secretion	biological_process	0.20657	1	1	167	28	20272	ENSRNOG00000012686
GO:0006099	tricarboxylic acid cycle	biological_process	0.2066	1	1	167	28	20272	ENSRNOG00000003163
GO:0043015	gamma-tubulin binding	molecular_function	0.20667	1	1	167	28	20272	ENSRNOG00000028753
GO:1900077	negative regulation of cellular response to insulin stimulus	biological_process	0.20677	1	1	167	28	20272	ENSRNOG00000056954
GO:0085029	extracellular matrix assembly	biological_process	0.2068	1	1	167	28	20272	ENSRNOG00000020587
GO:0030970	retrograde protein transport, ER to cytosol	biological_process	0.2068	1	1	167	28	20272	ENSRNOG00000007842
GO:0030488	tRNA methylation	biological_process	0.20686	1	1	167	28	20272	ENSRNOG00000011398
GO:0043175	RNA polymerase core enzyme binding	molecular_function	0.20686	1	1	167	28	20272	ENSRNOG00000013514
GO:0001958	endochondral ossification	biological_process	0.20687	1	1	167	28	20272	ENSRNOG00000013954
GO:0002102	podosome	cellular_component	0.20687	1	1	167	28	20272	ENSRNOG00000020353
GO:0022410	circadian sleep/wake cycle process	biological_process	0.20687	1	1	167	28	20272	ENSRNOG00000017601
GO:0036075	replacement ossification	biological_process	0.20687	1	1	167	28	20272	ENSRNOG00000013954
GO:0046460	neutral lipid biosynthetic process	biological_process	0.20687	1	1	167	28	20272	ENSRNOG00000014876
GO:0046463	acylglycerol biosynthetic process	biological_process	0.20687	1	1	167	28	20272	ENSRNOG00000014876
GO:0046540	U4/U6 x U5 tri-snRNP complex	cellular_component	0.20687	1	1	167	28	20272	ENSRNOG00000012157
GO:0051570	regulation of histone H3-K9 methylation	biological_process	0.20687	1	1	167	28	20272	ENSRNOG00000030630
GO:0051642	centrosome localization	biological_process	0.20687	1	1	167	28	20272	ENSRNOG00000004479
GO:0071526	semaphorin-plexin signaling pathway	biological_process	0.20687	1	1	167	28	20272	ENSRNOG00000052745
GO:0090075	relaxation of muscle	biological_process	0.20687	1	1	167	28	20272	ENSRNOG00000030019
GO:0097345	mitochondrial outer membrane permeabilization	biological_process	0.20687	1	1	167	28	20272	ENSRNOG00000001091
GO:0046879	hormone secretion	biological_process	0.20702	1	4	167	284	20272	ENSRNOG00000011648,ENSRNOG00000047143,ENSRNOG00000046458,ENSRNOG00000012686
GO:0035966	response to topologically incorrect protein	biological_process	0.20836	1	2	167	103	20272	ENSRNOG00000010574,ENSRNOG00000055226
GO:1901655	cellular response to ketone	biological_process	0.20836	1	2	167	103	20272	ENSRNOG00000017601,ENSRNOG00000011648
GO:0030334	regulation of cell migration	biological_process	0.21001	1	8	167	690	20272	ENSRNOG00000055226,ENSRNOG00000014963,ENSRNOG00000037247,ENSRNOG00000019913,ENSRNOG00000011271,ENSRNOG00000019496,ENSRNOG00000011648,ENSRNOG00000052745
GO:0023061	signal release	biological_process	0.21068	1	5	167	384	20272	ENSRNOG00000014806,ENSRNOG00000047143,ENSRNOG00000011648,ENSRNOG00000012686,ENSRNOG00000046458
GO:0001525	angiogenesis	biological_process	0.21073	1	5	167	384	20272	ENSRNOG00000037247,ENSRNOG00000014963,ENSRNOG00000055226,ENSRNOG00000011648,ENSRNOG00000011471
GO:0030018	Z disc	cellular_component	0.2112	1	2	167	104	20272	ENSRNOG00000047143,ENSRNOG00000052802
GO:0090407	organophosphate biosynthetic process	biological_process	0.21154	1	6	167	485	20272	ENSRNOG00000009440,ENSRNOG00000011648,ENSRNOG00000017731,ENSRNOG00000052802,ENSRNOG00000020642,ENSRNOG00000028368
GO:0098609	cell-cell adhesion	biological_process	0.21198	1	9	167	797	20272	ENSRNOG00000008054,ENSRNOG00000014367,ENSRNOG00000014287,ENSRNOG00000015557,ENSRNOG00000016021,ENSRNOG00000047143,ENSRNOG00000058586,ENSRNOG00000003967,ENSRNOG00000003365
GO:0008289	lipid binding	molecular_function	0.21224	1	7	167	588	20272	ENSRNOG00000059005,ENSRNOG00000046566,ENSRNOG00000001091,ENSRNOG00000007136,ENSRNOG00000055226,ENSRNOG00000030019,ENSRNOG00000020353
GO:0043292	contractile fiber	cellular_component	0.21296	1	3	167	193	20272	ENSRNOG00000018110,ENSRNOG00000052802,ENSRNOG00000047143
GO:0016741	transferase activity, transferring one-carbon groups	molecular_function	0.21307	1	3	167	193	20272	ENSRNOG00000011398,ENSRNOG00000030630,ENSRNOG00000013968
GO:0071855	neuropeptide receptor binding	molecular_function	0.21312	1	1	167	29	20272	ENSRNOG00000012686
GO:0008200	ion channel inhibitor activity	molecular_function	0.21312	1	1	167	29	20272	ENSRNOG00000047143
GO:0032885	regulation of polysaccharide biosynthetic process	biological_process	0.21332	1	1	167	29	20272	ENSRNOG00000056954
GO:0030515	snoRNA binding	molecular_function	0.2134	1	1	167	29	20272	ENSRNOG00000012962
GO:1902186	regulation of viral release from host cell	biological_process	0.2134	1	1	167	29	20272	ENSRNOG00000018517
GO:0000407	pre-autophagosomal structure	cellular_component	0.21342	1	1	167	29	20272	ENSRNOG00000003967
GO:0002438	acute inflammatory response to antigenic stimulus	biological_process	0.21342	1	1	167	29	20272	ENSRNOG00000014367
GO:0043277	apoptotic cell clearance	biological_process	0.21342	1	1	167	29	20272	ENSRNOG00000058586
GO:0043368	positive T cell selection	biological_process	0.21342	1	1	167	29	20272	ENSRNOG00000014287
GO:0060964	regulation of gene silencing by miRNA	biological_process	0.21342	1	1	167	29	20272	ENSRNOG00000001004
GO:0071480	cellular response to gamma radiation	biological_process	0.21342	1	1	167	29	20272	ENSRNOG00000028017
GO:0090312	positive regulation of protein deacetylation	biological_process	0.21342	1	1	167	29	20272	ENSRNOG00000001004
GO:1900744	regulation of p38MAPK cascade	biological_process	0.21342	1	1	167	29	20272	ENSRNOG00000055226
GO:1903205	regulation of hydrogen peroxide-induced cell death	biological_process	0.21342	1	1	167	29	20272	ENSRNOG00000052745
GO:1903533	regulation of protein targeting	biological_process	0.21403	1	4	167	288	20272	ENSRNOG00000012719,ENSRNOG00000006695,ENSRNOG00000056954,ENSRNOG00000055226
GO:0031100	organ regeneration	biological_process	0.21435	1	2	167	105	20272	ENSRNOG00000046458,ENSRNOG00000004479
GO:0006090	pyruvate metabolic process	biological_process	0.21435	1	2	167	105	20272	ENSRNOG00000052802,ENSRNOG00000018310
GO:0046939	nucleotide phosphorylation	biological_process	0.21435	1	2	167	105	20272	ENSRNOG00000018310,ENSRNOG00000052802
GO:0007098	centrosome cycle	biological_process	0.21439	1	2	167	105	20272	ENSRNOG00000004479,ENSRNOG00000007483
GO:0007127	meiosis I	biological_process	0.21439	1	2	167	105	20272	ENSRNOG00000004479,ENSRNOG00000030630
GO:0032273	positive regulation of protein polymerization	biological_process	0.21439	1	2	167	105	20272	ENSRNOG00000001091,ENSRNOG00000052745
GO:0007049	cell cycle	biological_process	0.21507	1	14	167	1340	20272	ENSRNOG00000020539,ENSRNOG00000030630,ENSRNOG00000020726,ENSRNOG00000007483,ENSRNOG00000032178,ENSRNOG00000009402,ENSRNOG00000055226,ENSRNOG00000018023,ENSRNOG00000014287,ENSRNOG00000002364,ENSRNOG00000018517,ENSRNOG00000012962,ENSRNOG00000012719,ENSRNOG00000004479
GO:0042180	cellular ketone metabolic process	biological_process	0.21521	1	3	167	194	20272	ENSRNOG00000014806,ENSRNOG00000017601,ENSRNOG00000001004
GO:0000976	transcription regulatory region sequence-specific DNA binding	molecular_function	0.21545	1	8	167	695	20272	ENSRNOG00000020637,ENSRNOG00000046458,ENSRNOG00000024413,ENSRNOG00000030630,ENSRNOG00000020539,ENSRNOG00000053562,ENSRNOG00000019913,ENSRNOG00000007200
GO:0051173	positive regulation of nitrogen compound metabolic process	biological_process	0.21574	1	19	167	1895	20272	ENSRNOG00000002754,ENSRNOG00000014876,ENSRNOG00000011315,ENSRNOG00000018517,ENSRNOG00000012686,ENSRNOG00000007200,ENSRNOG00000055226,ENSRNOG00000025584,ENSRNOG00000024413,ENSRNOG00000052745,ENSRNOG00000020689,ENSRNOG00000046458,ENSRNOG00000006695,ENSRNOG00000019913,ENSRNOG00000020539,ENSRNOG00000012962,ENSRNOG00000000989,ENSRNOG00000014595,ENSRNOG00000056954
GO:0009611	response to wounding	biological_process	0.21642	1	8	167	696	20272	ENSRNOG00000014398,ENSRNOG00000011648,ENSRNOG00000046458,ENSRNOG00000058586,ENSRNOG00000047143,ENSRNOG00000018023,ENSRNOG00000004479,ENSRNOG00000003998
GO:0040012	regulation of locomotion	biological_process	0.217	1	9	167	802	20272	ENSRNOG00000052745,ENSRNOG00000011271,ENSRNOG00000019496,ENSRNOG00000011648,ENSRNOG00000019913,ENSRNOG00000037247,ENSRNOG00000014963,ENSRNOG00000018517,ENSRNOG00000055226
GO:1901681	sulfur compound binding	molecular_function	0.21717	1	3	167	195	20272	ENSRNOG00000011471,ENSRNOG00000014399,ENSRNOG00000014963
GO:0042472	inner ear morphogenesis	biological_process	0.21736	1	2	167	106	20272	ENSRNOG00000020637,ENSRNOG00000011471
GO:0046474	glycerophospholipid biosynthetic process	biological_process	0.21741	1	2	167	106	20272	ENSRNOG00000017731,ENSRNOG00000028368
GO:0035601	protein deacylation	biological_process	0.21741	1	2	167	106	20272	ENSRNOG00000019913,ENSRNOG00000001004
GO:0001503	ossification	biological_process	0.21814	1	5	167	389	20272	ENSRNOG00000001011,ENSRNOG00000013954,ENSRNOG00000011471,ENSRNOG00000002754,ENSRNOG00000012157
GO:0044703	multi-organism reproductive process	biological_process	0.21842	1	10	167	910	20272	ENSRNOG00000058586,ENSRNOG00000003967,ENSRNOG00000010252,ENSRNOG00000004479,ENSRNOG00000012719,ENSRNOG00000030630,ENSRNOG00000020539,ENSRNOG00000052802,ENSRNOG00000017990,ENSRNOG00000020637
GO:0005085	guanyl-nucleotide exchange factor activity	molecular_function	0.21919	1	3	167	196	20272	ENSRNOG00000007679,ENSRNOG00000011203,ENSRNOG00000019908
GO:0051224	negative regulation of protein transport	biological_process	0.21938	1	3	167	196	20272	ENSRNOG00000055226,ENSRNOG00000047143,ENSRNOG00000056954
GO:0007584	response to nutrient	biological_process	0.21938	1	3	167	196	20272	ENSRNOG00000013954,ENSRNOG00000046458,ENSRNOG00000047143
GO:0022890	inorganic cation transmembrane transporter activity	molecular_function	0.2194	1	6	167	491	20272	ENSRNOG00000011648,ENSRNOG00000059005,ENSRNOG00000017912,ENSRNOG00000010776,ENSRNOG00000010378,ENSRNOG00000030019
GO:1901215	negative regulation of neuron death	biological_process	0.21951	1	3	167	196	20272	ENSRNOG00000010547,ENSRNOG00000058586,ENSRNOG00000025584
GO:0016248	channel inhibitor activity	molecular_function	0.21961	1	1	167	30	20272	ENSRNOG00000047143
GO:0030551	cyclic nucleotide binding	molecular_function	0.21961	1	1	167	30	20272	ENSRNOG00000047143
GO:0005154	epidermal growth factor receptor binding	molecular_function	0.21963	1	1	167	30	20272	ENSRNOG00000002754
GO:0035774	positive regulation of insulin secretion involved in cellular response to glucose stimulus	biological_process	0.21981	1	1	167	30	20272	ENSRNOG00000046458
GO:0005158	insulin receptor binding	molecular_function	0.2199	1	1	167	30	20272	ENSRNOG00000010574
GO:0046688	response to copper ion	biological_process	0.21991	1	1	167	30	20272	ENSRNOG00000011648
GO:0071470	cellular response to osmotic stress	biological_process	0.21991	1	1	167	30	20272	ENSRNOG00000011648
GO:0006448	regulation of translational elongation	biological_process	0.21991	1	1	167	30	20272	ENSRNOG00000020689
GO:0008180	COP9 signalosome	cellular_component	0.21991	1	1	167	30	20272	ENSRNOG00000018723
GO:0031440	regulation of mRNA 3'-end processing	biological_process	0.21991	1	1	167	30	20272	ENSRNOG00000020689
GO:0035066	positive regulation of histone acetylation	biological_process	0.21991	1	1	167	30	20272	ENSRNOG00000020539
GO:0043276	anoikis	biological_process	0.21991	1	1	167	30	20272	ENSRNOG00000014287
GO:0043516	regulation of DNA damage response, signal transduction by p53 class mediator	biological_process	0.21991	1	1	167	30	20272	ENSRNOG00000036833
GO:0060487	lung epithelial cell differentiation	biological_process	0.21991	1	1	167	30	20272	ENSRNOG00000001004
GO:0070266	necroptotic process	biological_process	0.21991	1	1	167	30	20272	ENSRNOG00000006695
GO:2000272	negative regulation of receptor activity	biological_process	0.21991	1	1	167	30	20272	ENSRNOG00000008412
GO:0005903	brush border	cellular_component	0.22043	1	2	167	107	20272	ENSRNOG00000011648,ENSRNOG00000003098
GO:0019233	sensory perception of pain	biological_process	0.22043	1	2	167	107	20272	ENSRNOG00000011648,ENSRNOG00000000129
GO:0098732	macromolecule deacylation	biological_process	0.22043	1	2	167	107	20272	ENSRNOG00000001004,ENSRNOG00000019913
GO:1903052	positive regulation of proteolysis involved in cellular protein catabolic process	biological_process	0.22043	1	2	167	107	20272	ENSRNOG00000004479,ENSRNOG00000055226
GO:0043209	myelin sheath	cellular_component	0.22164	1	3	167	197	20272	ENSRNOG00000030019,ENSRNOG00000017601,ENSRNOG00000052802
GO:0016616	oxidoreductase activity, acting on the CH-OH group of donors, NAD or NADP as acceptor	molecular_function	0.22334	1	2	167	108	20272	ENSRNOG00000017165,ENSRNOG00000013982
GO:0047485	protein N-terminus binding	molecular_function	0.22346	1	2	167	108	20272	ENSRNOG00000055226,ENSRNOG00000001004
GO:0010948	negative regulation of cell cycle process	biological_process	0.22383	1	3	167	198	20272	ENSRNOG00000007483,ENSRNOG00000055226,ENSRNOG00000020539
GO:0043565	sequence-specific DNA binding	molecular_function	0.22429	1	11	167	1024	20272	ENSRNOG00000013514,ENSRNOG00000007200,ENSRNOG00000024413,ENSRNOG00000020637,ENSRNOG00000046458,ENSRNOG00000053562,ENSRNOG00000001004,ENSRNOG00000019913,ENSRNOG00000010547,ENSRNOG00000030630,ENSRNOG00000020539
GO:2000273	positive regulation of receptor activity	biological_process	0.22558	1	1	167	31	20272	ENSRNOG00000000989
GO:0001701	in utero embryonic development	biological_process	0.22559	1	5	167	394	20272	ENSRNOG00000001004,ENSRNOG00000056954,ENSRNOG00000020539,ENSRNOG00000013982,ENSRNOG00000028368
GO:0046461	neutral lipid catabolic process	biological_process	0.22568	1	1	167	31	20272	ENSRNOG00000056637
GO:0046464	acylglycerol catabolic process	biological_process	0.22568	1	1	167	31	20272	ENSRNOG00000056637
GO:0009749	response to glucose	biological_process	0.22586	1	3	167	199	20272	ENSRNOG00000046458,ENSRNOG00000016303,ENSRNOG00000047143
GO:0001894	tissue homeostasis	biological_process	0.22599	1	3	167	199	20272	ENSRNOG00000046566,ENSRNOG00000003098,ENSRNOG00000014287
GO:0071383	cellular response to steroid hormone stimulus	biological_process	0.22599	1	3	167	199	20272	ENSRNOG00000017601,ENSRNOG00000011648,ENSRNOG00000030019
GO:0009636	response to toxic substance	biological_process	0.22599	1	3	167	199	20272	ENSRNOG00000013954,ENSRNOG00000017601,ENSRNOG00000030630
GO:0009914	hormone transport	biological_process	0.22603	1	4	167	295	20272	ENSRNOG00000011648,ENSRNOG00000047143,ENSRNOG00000046458,ENSRNOG00000012686
GO:0031929	TOR signaling	biological_process	0.22603	1	2	167	109	20272	ENSRNOG00000014287,ENSRNOG00000019908
GO:0070570	regulation of neuron projection regeneration	biological_process	0.22605	1	1	167	31	20272	ENSRNOG00000047143
GO:0051348	negative regulation of transferase activity	biological_process	0.22618	1	4	167	295	20272	ENSRNOG00000008412,ENSRNOG00000010574,ENSRNOG00000055226,ENSRNOG00000056954
GO:0098801	regulation of renal system process	biological_process	0.22624	1	1	167	31	20272	ENSRNOG00000056954
GO:0019076	viral release from host cell	biological_process	0.22632	1	1	167	31	20272	ENSRNOG00000018517
GO:0006984	ER-nucleus signaling pathway	biological_process	0.22634	1	1	167	31	20272	ENSRNOG00000010574
GO:1902745	positive regulation of lamellipodium organization	biological_process	0.22634	1	1	167	31	20272	ENSRNOG00000011648
GO:0001103	RNA polymerase II repressing transcription factor binding	molecular_function	0.22634	1	1	167	31	20272	ENSRNOG00000019913
GO:0002053	positive regulation of mesenchymal cell proliferation	biological_process	0.22634	1	1	167	31	20272	ENSRNOG00000011471
GO:0005834	heterotrimeric G-protein complex	cellular_component	0.22634	1	1	167	31	20272	ENSRNOG00000008082
GO:0006904	vesicle docking involved in exocytosis	biological_process	0.22634	1	1	167	31	20272	ENSRNOG00000042086
GO:0015988	energy coupled proton transmembrane transport, against electrochemical gradient	biological_process	0.22634	1	1	167	31	20272	ENSRNOG00000030019
GO:0032228	regulation of synaptic transmission, GABAergic	biological_process	0.22634	1	1	167	31	20272	ENSRNOG00000000129
GO:0032266	phosphatidylinositol-3-phosphate binding	molecular_function	0.22634	1	1	167	31	20272	ENSRNOG00000055226
GO:0034314	Arp2/3 complex-mediated actin nucleation	biological_process	0.22634	1	1	167	31	20272	ENSRNOG00000001091
[truncated: 1,923 more rows]
