# Supplementary material for: Crosstalk Between Polygonatum kingianum, the miRNA, and Gut Microbiota in the Regulation of Lipid Metabolism
Source: Front Pharmacol. 2021 Oct 27;12:740528. doi: 10.3389/fphar.2021.740528 (PMC8578870; doi:10.3389/fphar.2021.740528)
Supplement: Supplementary file 1 [file DataSheet3.ZIP › 3 Differential miRNA target gene enrichment analysis/MODvsPSF_H/KEGGenrichment/MODvsPSF_H.DEG_KEGG_pathway_enrichment_result.xls]

##Databases: KEGG PATHWAY
##Statistical test method: hypergeometric test / Fisher's exact test
##FDR correction method: Benjamini and Hochberg
#Term	Database	ID	Input number	Background number	P-Value	Corrected P-Value	Input	Hyperlink
Glycosphingolipid biosynthesis - globo series	KEGG PATHWAY	rno00603	2	14	0.00762436871431	0.453421192201	ENSRNOG00000021014|ENSRNOG00000010252	http://www.genome.jp/kegg-bin/show_pathway?rno00603/rno:300757%09red/rno:308586%09red
Glycerophospholipid metabolism	KEGG PATHWAY	rno00564	4	92	0.00846409567861	0.453421192201	ENSRNOG00000023238|ENSRNOG00000028368|ENSRNOG00000017731|ENSRNOG00000014876	http://www.genome.jp/kegg-bin/show_pathway?rno00564/rno:312828%09red/rno:316737%09red/rno:368088%09red/rno:170919%09red
Glycerolipid metabolism	KEGG PATHWAY	rno00561	3	56	0.0130390371937	0.453421192201	ENSRNOG00000023238|ENSRNOG00000017731|ENSRNOG00000014876	http://www.genome.jp/kegg-bin/show_pathway?rno00561/rno:316737%09red/rno:368088%09red/rno:170919%09red
Proximal tubule bicarbonate reclamation	KEGG PATHWAY	rno04964	2	22	0.0167901465933	0.453421192201	ENSRNOG00000030019|ENSRNOG00000011648	http://www.genome.jp/kegg-bin/show_pathway?rno04964/rno:24211%09red/rno:25240%09red
Maturity onset diabetes of the young	KEGG PATHWAY	rno04950	2	26	0.0225028451904	0.453421192201	ENSRNOG00000046458|ENSRNOG00000024413	http://www.genome.jp/kegg-bin/show_pathway?rno04950/rno:29535%09red/rno:60329%09red
Lysosome	KEGG PATHWAY	rno04142	4	127	0.0239048844198	0.453421192201	ENSRNOG00000027096|ENSRNOG00000009330|ENSRNOG00000010252|ENSRNOG00000008786	http://www.genome.jp/kegg-bin/show_pathway?rno04142/rno:29663%09red/rno:300757%09red/rno:363103%09red/rno:293676%09red
Bile secretion	KEGG PATHWAY	rno04976	3	72	0.0246042507396	0.453421192201	ENSRNOG00000030019|ENSRNOG00000010378|ENSRNOG00000011648	http://www.genome.jp/kegg-bin/show_pathway?rno04976/rno:297386%09red/rno:24211%09red/rno:25240%09red
Rap1 signaling pathway	KEGG PATHWAY	rno04015	5	214	0.0363677677788	0.586430255434	ENSRNOG00000020726|ENSRNOG00000037247|ENSRNOG00000052745|ENSRNOG00000011471|ENSRNOG00000014060	http://www.genome.jp/kegg-bin/show_pathway?rno04015/rno:361710%09red/rno:361568%09red/rno:24553%09red/rno:25444%09red/rno:25482%09red
Metabolic pathways	KEGG PATHWAY	rno01100	17	1295	0.0466951653285	0.636885449611	ENSRNOG00000052802|ENSRNOG00000017731|ENSRNOG00000015187|ENSRNOG00000011189|ENSRNOG00000010252|ENSRNOG00000016475|ENSRNOG00000021014|ENSRNOG00000013982|ENSRNOG00000056954|ENSRNOG00000042224|ENSRNOG00000023238|ENSRNOG00000014876|ENSRNOG00000020642|ENSRNOG00000013954|ENSRNOG00000028368|ENSRNOG00000020083|ENSRNOG00000003163	http://www.genome.jp/kegg-bin/show_pathway?rno01100/rno:312828%09red/rno:24189%09red/rno:308586%09red/rno:170919%09red/rno:363285%09red/rno:79243%09red/rno:751787%09red/rno:25586%09red/rno:368088%09red/rno:313373%09red/rno:316737%09red/rno:170588%09red/rno:287533%09red/rno:360629%09red/rno:300981%09red/rno:300757%09red/rno:289217%09red
Aldosterone-regulated sodium reabsorption	KEGG PATHWAY	rno04960	2	41	0.0495926556499	0.636885449611	ENSRNOG00000030019|ENSRNOG00000059005	http://www.genome.jp/kegg-bin/show_pathway?rno04960/rno:24521%09red/rno:24211%09red
Notch signaling pathway	KEGG PATHWAY	rno04330	2	51	0.0717532558898	0.636885449611	ENSRNOG00000020867|ENSRNOG00000001004	http://www.genome.jp/kegg-bin/show_pathway?rno04330/rno:292732%09red/rno:360801%09red
Fanconi anemia pathway	KEGG PATHWAY	rno03460	2	52	0.0741186489354	0.636885449611	ENSRNOG00000000504|ENSRNOG00000022393	http://www.genome.jp/kegg-bin/show_pathway?rno03460/rno:502320%09red/rno:309643%09red
Ovarian steroidogenesis	KEGG PATHWAY	rno04913	2	56	0.083822261163	0.636885449611	ENSRNOG00000013982|ENSRNOG00000042224	http://www.genome.jp/kegg-bin/show_pathway?rno04913/rno:313373%09red/rno:79243%09red
Folate biosynthesis	KEGG PATHWAY	rno00790	1	13	0.110184477384	0.636885449611	ENSRNOG00000013954	http://www.genome.jp/kegg-bin/show_pathway?rno00790/rno:25586%09red
Riboflavin metabolism	KEGG PATHWAY	rno00740	1	14	0.117575670017	0.636885449611	ENSRNOG00000020642	http://www.genome.jp/kegg-bin/show_pathway?rno00740/rno:751787%09red
Melanoma	KEGG PATHWAY	rno05218	2	71	0.123153818753	0.636885449611	ENSRNOG00000052745|ENSRNOG00000011471	http://www.genome.jp/kegg-bin/show_pathway?rno05218/rno:25444%09red/rno:24553%09red
Glycosphingolipid biosynthesis - ganglio series	KEGG PATHWAY	rno00604	1	15	0.124905756771	0.636885449611	ENSRNOG00000010252	http://www.genome.jp/kegg-bin/show_pathway?rno00604/rno:300757%09red
Gastric acid secretion	KEGG PATHWAY	rno04971	2	72	0.125914708794	0.636885449611	ENSRNOG00000030019|ENSRNOG00000059005	http://www.genome.jp/kegg-bin/show_pathway?rno04971/rno:24521%09red/rno:24211%09red
Ras signaling pathway	KEGG PATHWAY	rno04014	4	230	0.131036322184	0.636885449611	ENSRNOG00000037247|ENSRNOG00000052745|ENSRNOG00000011471|ENSRNOG00000014060	http://www.genome.jp/kegg-bin/show_pathway?rno04014/rno:361568%09red/rno:24553%09red/rno:25444%09red/rno:25482%09red
Adherens junction	KEGG PATHWAY	rno04520	2	74	0.131480273907	0.636885449611	ENSRNOG00000010574|ENSRNOG00000052745	http://www.genome.jp/kegg-bin/show_pathway?rno04520/rno:24697%09red/rno:24553%09red
Adipocytokine signaling pathway	KEGG PATHWAY	rno04920	2	74	0.131480273907	0.636885449611	ENSRNOG00000014287|ENSRNOG00000012686	http://www.genome.jp/kegg-bin/show_pathway?rno04920/rno:314621%09red/rno:24664%09red
Primary bile acid biosynthesis	KEGG PATHWAY	rno00120	1	16	0.132175240445	0.636885449611	ENSRNOG00000015187	http://www.genome.jp/kegg-bin/show_pathway?rno00120/rno:170588%09red
Salivary secretion	KEGG PATHWAY	rno04970	2	76	0.137101370714	0.636885449611	ENSRNOG00000030019|ENSRNOG00000009440	http://www.genome.jp/kegg-bin/show_pathway?rno04970/rno:25206%09red/rno:24211%09red
Other glycan degradation	KEGG PATHWAY	rno00511	1	18	0.146534389202	0.636885449611	ENSRNOG00000010252	http://www.genome.jp/kegg-bin/show_pathway?rno00511/rno:300757%09red
Selenocompound metabolism	KEGG PATHWAY	rno00450	1	18	0.146534389202	0.636885449611	ENSRNOG00000020083	http://www.genome.jp/kegg-bin/show_pathway?rno00450/rno:363285%09red
Steroid hormone biosynthesis	KEGG PATHWAY	rno00140	2	80	0.148496917848	0.636885449611	ENSRNOG00000017601|ENSRNOG00000013982	http://www.genome.jp/kegg-bin/show_pathway?rno00140/rno:24950%09red/rno:79243%09red
Phosphatidylinositol signaling system	KEGG PATHWAY	rno04070	2	81	0.151375416118	0.636885449611	ENSRNOG00000023238|ENSRNOG00000056954	http://www.genome.jp/kegg-bin/show_pathway?rno04070/rno:287533%09red/rno:368088%09red
2-Oxocarboxylic acid metabolism	KEGG PATHWAY	rno01210	1	19	0.153625039431	0.636885449611	ENSRNOG00000011189	http://www.genome.jp/kegg-bin/show_pathway?rno01210/rno:300981%09red
Peroxisome	KEGG PATHWAY	rno04146	2	82	0.154264980494	0.636885449611	ENSRNOG00000015187|ENSRNOG00000028100	http://www.genome.jp/kegg-bin/show_pathway?rno04146/rno:170588%09red/rno:288369%09red
Hypertrophic cardiomyopathy (HCM)	KEGG PATHWAY	rno05410	2	84	0.160075795171	0.636885449611	ENSRNOG00000007467|ENSRNOG00000003998	http://www.genome.jp/kegg-bin/show_pathway?rno05410/rno:498012%09red/rno:303468%09red
Insulin secretion	KEGG PATHWAY	rno04911	2	86	0.165926391531	0.636885449611	ENSRNOG00000030019|ENSRNOG00000046458	http://www.genome.jp/kegg-bin/show_pathway?rno04911/rno:29535%09red/rno:24211%09red
Glycosaminoglycan degradation	KEGG PATHWAY	rno00531	1	21	0.167630924276	0.636885449611	ENSRNOG00000010252	http://www.genome.jp/kegg-bin/show_pathway?rno00531/rno:300757%09red
Biosynthesis of amino acids	KEGG PATHWAY	rno01230	2	88	0.171813884907	0.636885449611	ENSRNOG00000052802|ENSRNOG00000011189	http://www.genome.jp/kegg-bin/show_pathway?rno01230/rno:300981%09red/rno:24189%09red
Renin-angiotensin system	KEGG PATHWAY	rno04614	1	22	0.174547120031	0.636885449611	ENSRNOG00000007467	http://www.genome.jp/kegg-bin/show_pathway?rno04614/rno:498012%09red
cGMP-PKG signaling pathway	KEGG PATHWAY	rno04022	3	171	0.176309447472	0.636885449611	ENSRNOG00000030019|ENSRNOG00000009440|ENSRNOG00000017912	http://www.genome.jp/kegg-bin/show_pathway?rno04022/rno:25391%09red/rno:25206%09red/rno:24211%09red
ErbB signaling pathway	KEGG PATHWAY	rno04012	2	90	0.17773547431	0.636885449611	ENSRNOG00000002754|ENSRNOG00000019496	http://www.genome.jp/kegg-bin/show_pathway?rno04012/rno:24918%09red/rno:29183%09red
Pancreatic secretion	KEGG PATHWAY	rno04972	2	97	0.198690999123	0.676460457303	ENSRNOG00000030019|ENSRNOG00000017912	http://www.genome.jp/kegg-bin/show_pathway?rno04972/rno:25391%09red/rno:24211%09red
Purine metabolism	KEGG PATHWAY	rno00230	3	182	0.199267421531	0.676460457303	ENSRNOG00000009440|ENSRNOG00000012962|ENSRNOG00000016475	http://www.genome.jp/kegg-bin/show_pathway?rno00230/rno:363129%09red/rno:25206%09red/rno:360629%09red
Glycosphingolipid biosynthesis - lacto and neolacto series	KEGG PATHWAY	rno00601	1	28	0.214859502594	0.679968437175	ENSRNOG00000021014	http://www.genome.jp/kegg-bin/show_pathway?rno00601/rno:308586%09red
Pentose phosphate pathway	KEGG PATHWAY	rno00030	1	28	0.214859502594	0.679968437175	ENSRNOG00000052802	http://www.genome.jp/kegg-bin/show_pathway?rno00030/rno:24189%09red
Chagas disease (American trypanosomiasis)	KEGG PATHWAY	rno05142	2	104	0.219922693538	0.679968437175	ENSRNOG00000007467|ENSRNOG00000012749	http://www.genome.jp/kegg-bin/show_pathway?rno05142/rno:29687%09red/rno:498012%09red
Nicotinate and nicotinamide metabolism	KEGG PATHWAY	rno00760	1	29	0.221385072569	0.679968437175	ENSRNOG00000016475	http://www.genome.jp/kegg-bin/show_pathway?rno00760/rno:360629%09red
Citrate cycle (TCA cycle)	KEGG PATHWAY	rno00020	1	32	0.240639668712	0.711293328838	ENSRNOG00000003163	http://www.genome.jp/kegg-bin/show_pathway?rno00020/rno:289217%09red
Proteoglycans in cancer	KEGG PATHWAY	rno05205	3	202	0.242611678053	0.711293328838	ENSRNOG00000037247|ENSRNOG00000052745|ENSRNOG00000014060	http://www.genome.jp/kegg-bin/show_pathway?rno05205/rno:361568%09red/rno:24553%09red/rno:25482%09red
Prion diseases	KEGG PATHWAY	rno05020	1	36	0.265577220876	0.718677786134	ENSRNOG00000012749	http://www.genome.jp/kegg-bin/show_pathway?rno05020/rno:29687%09red
Thyroid hormone signaling pathway	KEGG PATHWAY	rno04919	2	120	0.268980557469	0.718677786134	ENSRNOG00000030019|ENSRNOG00000011315	http://www.genome.jp/kegg-bin/show_pathway?rno04919/rno:299607%09red/rno:24211%09red
Carbon metabolism	KEGG PATHWAY	rno01200	2	121	0.272054438551	0.718677786134	ENSRNOG00000052802|ENSRNOG00000003163	http://www.genome.jp/kegg-bin/show_pathway?rno01200/rno:24189%09red/rno:289217%09red
Regulation of actin cytoskeleton	KEGG PATHWAY	rno04810	3	220	0.282797648425	0.718677786134	ENSRNOG00000037247|ENSRNOG00000011471|ENSRNOG00000014060	http://www.genome.jp/kegg-bin/show_pathway?rno04810/rno:361568%09red/rno:25444%09red/rno:25482%09red
Systemic lupus erythematosus	KEGG PATHWAY	rno05322	2	126	0.287413626754	0.718677786134	ENSRNOG00000018517|ENSRNOG00000012749	http://www.genome.jp/kegg-bin/show_pathway?rno05322/rno:308901%09red/rno:29687%09red
Linoleic acid metabolism	KEGG PATHWAY	rno00591	1	40	0.289699572705	0.718677786134	ENSRNOG00000042224	http://www.genome.jp/kegg-bin/show_pathway?rno00591/rno:313373%09red
Nicotine addiction	KEGG PATHWAY	rno05033	1	40	0.289699572705	0.718677786134	ENSRNOG00000056558	http://www.genome.jp/kegg-bin/show_pathway?rno05033/rno:24947%09red
Fructose and mannose metabolism	KEGG PATHWAY	rno00051	1	40	0.289699572705	0.718677786134	ENSRNOG00000052802	http://www.genome.jp/kegg-bin/show_pathway?rno00051/rno:24189%09red
Axon guidance	KEGG PATHWAY	rno04360	2	130	0.299677020676	0.721881683499	ENSRNOG00000052745|ENSRNOG00000014367	http://www.genome.jp/kegg-bin/show_pathway?rno04360/rno:312275%09red/rno:24553%09red
Carbohydrate digestion and absorption	KEGG PATHWAY	rno04973	1	43	0.307272350891	0.721881683499	ENSRNOG00000030019	http://www.genome.jp/kegg-bin/show_pathway?rno04973/rno:24211%09red
FoxO signaling pathway	KEGG PATHWAY	rno04068	2	135	0.314957111633	0.721881683499	ENSRNOG00000025584|ENSRNOG00000014287	http://www.genome.jp/kegg-bin/show_pathway?rno04068/rno:65218%09red/rno:314621%09red
Mineral absorption	KEGG PATHWAY	rno04978	1	46	0.32441238948	0.721881683499	ENSRNOG00000030019	http://www.genome.jp/kegg-bin/show_pathway?rno04978/rno:24211%09red
Tight junction	KEGG PATHWAY	rno04530	2	139	0.327128669409	0.721881683499	ENSRNOG00000037247|ENSRNOG00000014060	http://www.genome.jp/kegg-bin/show_pathway?rno04530/rno:361568%09red/rno:25482%09red
Amino sugar and nucleotide sugar metabolism	KEGG PATHWAY	rno00520	1	47	0.330031412138	0.721881683499	ENSRNOG00000010252	http://www.genome.jp/kegg-bin/show_pathway?rno00520/rno:300757%09red
Spliceosome	KEGG PATHWAY	rno03040	2	140	0.330162940515	0.721881683499	ENSRNOG00000000989|ENSRNOG00000012157	http://www.genome.jp/kegg-bin/show_pathway?rno03040/rno:296126%09red/rno:89819%09red
Endocytosis	KEGG PATHWAY	rno04144	3	245	0.33938124791	0.729669683006	ENSRNOG00000025584|ENSRNOG00000052745|ENSRNOG00000007679	http://www.genome.jp/kegg-bin/show_pathway?rno04144/rno:65218%09red/rno:500906%09red/rno:24553%09red
Endocrine and other factor-regulated calcium reabsorption	KEGG PATHWAY	rno04961	1	50	0.346610919402	0.730969998766	ENSRNOG00000030019	http://www.genome.jp/kegg-bin/show_pathway?rno04961/rno:24211%09red
Type II diabetes mellitus	KEGG PATHWAY	rno04930	1	51	0.352046168604	0.730969998766	ENSRNOG00000046458	http://www.genome.jp/kegg-bin/show_pathway?rno04930/rno:29535%09red
Staphylococcus aureus infection	KEGG PATHWAY	rno05150	1	54	0.368083391177	0.730969998766	ENSRNOG00000012749	http://www.genome.jp/kegg-bin/show_pathway?rno05150/rno:29687%09red
MAPK signaling pathway	KEGG PATHWAY	rno04010	3	260	0.373276973052	0.730969998766	ENSRNOG00000037247|ENSRNOG00000011471|ENSRNOG00000014060	http://www.genome.jp/kegg-bin/show_pathway?rno04010/rno:361568%09red/rno:25444%09red/rno:25482%09red
Malaria	KEGG PATHWAY	rno05144	1	56	0.378554772397	0.730969998766	ENSRNOG00000052745	http://www.genome.jp/kegg-bin/show_pathway?rno05144/rno:24553%09red
Lysine degradation	KEGG PATHWAY	rno00310	1	57	0.383725518208	0.730969998766	ENSRNOG00000030630	http://www.genome.jp/kegg-bin/show_pathway?rno00310/rno:361798%09red
Acute myeloid leukemia	KEGG PATHWAY	rno05221	1	57	0.383725518208	0.730969998766	ENSRNOG00000019496	http://www.genome.jp/kegg-bin/show_pathway?rno05221/rno:24918%09red
Arginine and proline metabolism	KEGG PATHWAY	rno00330	1	60	0.39898223812	0.730969998766	ENSRNOG00000011189	http://www.genome.jp/kegg-bin/show_pathway?rno00330/rno:300981%09red
Long-term depression	KEGG PATHWAY	rno04730	1	62	0.408943946851	0.730969998766	ENSRNOG00000009440	http://www.genome.jp/kegg-bin/show_pathway?rno04730/rno:25206%09red
Transcriptional misregulation in cancer	KEGG PATHWAY	rno05202	2	169	0.415999425968	0.730969998766	ENSRNOG00000003098|ENSRNOG00000052745	http://www.genome.jp/kegg-bin/show_pathway?rno05202/rno:60357%09red/rno:24553%09red
mTOR signaling pathway	KEGG PATHWAY	rno04150	1	64	0.418741312524	0.730969998766	ENSRNOG00000014287	http://www.genome.jp/kegg-bin/show_pathway?rno04150/rno:314621%09red
Inositol phosphate metabolism	KEGG PATHWAY	rno00562	1	66	0.428377033687	0.730969998766	ENSRNOG00000056954	http://www.genome.jp/kegg-bin/show_pathway?rno00562/rno:287533%09red
Renal cell carcinoma	KEGG PATHWAY	rno05211	1	68	0.437853764785	0.730969998766	ENSRNOG00000052745	http://www.genome.jp/kegg-bin/show_pathway?rno05211/rno:24553%09red
Drug metabolism - cytochrome P450	KEGG PATHWAY	rno00982	1	69	0.442533326691	0.730969998766	ENSRNOG00000003510	http://www.genome.jp/kegg-bin/show_pathway?rno00982/rno:246245%09red
Thyroid hormone synthesis	KEGG PATHWAY	rno04918	1	69	0.442533326691	0.730969998766	ENSRNOG00000030019	http://www.genome.jp/kegg-bin/show_pathway?rno04918/rno:24211%09red
HTLV-I infection	KEGG PATHWAY	rno05166	3	292	0.44420517809	0.730969998766	ENSRNOG00000037247|ENSRNOG00000019496|ENSRNOG00000014060	http://www.genome.jp/kegg-bin/show_pathway?rno05166/rno:361568%09red/rno:24918%09red/rno:25482%09red
Complement and coagulation cascades	KEGG PATHWAY	rno04610	1	72	0.456340658346	0.730969998766	ENSRNOG00000012749	http://www.genome.jp/kegg-bin/show_pathway?rno04610/rno:29687%09red
Pertussis	KEGG PATHWAY	rno05133	1	72	0.456340658346	0.730969998766	ENSRNOG00000012749	http://www.genome.jp/kegg-bin/show_pathway?rno05133/rno:29687%09red
Arrhythmogenic right ventricular cardiomyopathy (ARVC)	KEGG PATHWAY	rno05412	1	74	0.465355915587	0.730969998766	ENSRNOG00000003998	http://www.genome.jp/kegg-bin/show_pathway?rno05412/rno:303468%09red
Prolactin signaling pathway	KEGG PATHWAY	rno04917	1	75	0.46980759081	0.730969998766	ENSRNOG00000019496	http://www.genome.jp/kegg-bin/show_pathway?rno04917/rno:24918%09red
Glycolysis / Gluconeogenesis	KEGG PATHWAY	rno00010	1	75	0.46980759081	0.730969998766	ENSRNOG00000052802	http://www.genome.jp/kegg-bin/show_pathway?rno00010/rno:24189%09red
Chronic myeloid leukemia	KEGG PATHWAY	rno05220	1	76	0.474222373696	0.730969998766	ENSRNOG00000019496	http://www.genome.jp/kegg-bin/show_pathway?rno05220/rno:24918%09red
Bacterial invasion of epithelial cells	KEGG PATHWAY	rno05100	1	78	0.482942477137	0.730969998766	ENSRNOG00000052745	http://www.genome.jp/kegg-bin/show_pathway?rno05100/rno:24553%09red
Arachidonic acid metabolism	KEGG PATHWAY	rno00590	1	78	0.482942477137	0.730969998766	ENSRNOG00000042224	http://www.genome.jp/kegg-bin/show_pathway?rno00590/rno:313373%09red
cAMP signaling pathway	KEGG PATHWAY	rno04024	2	195	0.488074388505	0.730969998766	ENSRNOG00000030019|ENSRNOG00000037247	http://www.genome.jp/kegg-bin/show_pathway?rno04024/rno:361568%09red/rno:24211%09red
RNA degradation	KEGG PATHWAY	rno03018	1	81	0.495753466365	0.730969998766	ENSRNOG00000012962	http://www.genome.jp/kegg-bin/show_pathway?rno03018/rno:363129%09red
Alzheimer's disease	KEGG PATHWAY	rno05010	2	200	0.50129498249	0.730969998766	ENSRNOG00000003163|ENSRNOG00000017912	http://www.genome.jp/kegg-bin/show_pathway?rno05010/rno:25391%09red/rno:289217%09red
Cardiac muscle contraction	KEGG PATHWAY	rno04260	1	84	0.50824850847	0.730969998766	ENSRNOG00000030019	http://www.genome.jp/kegg-bin/show_pathway?rno04260/rno:24211%09red
Pathways in cancer	KEGG PATHWAY	rno05200	3	329	0.521997597545	0.730969998766	ENSRNOG00000052745|ENSRNOG00000011471|ENSRNOG00000019496	http://www.genome.jp/kegg-bin/show_pathway?rno05200/rno:24918%09red/rno:25444%09red/rno:24553%09red
Dilated cardiomyopathy	KEGG PATHWAY	rno05414	1	88	0.524430468939	0.730969998766	ENSRNOG00000003998	http://www.genome.jp/kegg-bin/show_pathway?rno05414/rno:303468%09red
Gap junction	KEGG PATHWAY	rno04540	1	88	0.524430468939	0.730969998766	ENSRNOG00000009440	http://www.genome.jp/kegg-bin/show_pathway?rno04540/rno:25206%09red
GABAergic synapse	KEGG PATHWAY	rno04727	1	90	0.532321584847	0.730969998766	ENSRNOG00000056558	http://www.genome.jp/kegg-bin/show_pathway?rno04727/rno:24947%09red
Protein digestion and absorption	KEGG PATHWAY	rno04974	1	90	0.532321584847	0.730969998766	ENSRNOG00000030019	http://www.genome.jp/kegg-bin/show_pathway?rno04974/rno:24211%09red
Morphine addiction	KEGG PATHWAY	rno05032	1	92	0.540082373919	0.730969998766	ENSRNOG00000056558	http://www.genome.jp/kegg-bin/show_pathway?rno05032/rno:24947%09red
Viral myocarditis	KEGG PATHWAY	rno05416	1	93	0.543914566752	0.730969998766	ENSRNOG00000003998	http://www.genome.jp/kegg-bin/show_pathway?rno05416/rno:303468%09red
PI3K-Akt signaling pathway	KEGG PATHWAY	rno04151	3	340	0.5439776735	0.730969998766	ENSRNOG00000014287|ENSRNOG00000052745|ENSRNOG00000011471	http://www.genome.jp/kegg-bin/show_pathway?rno04151/rno:314621%09red/rno:25444%09red/rno:24553%09red
Circadian entrainment	KEGG PATHWAY	rno04713	1	96	0.555221505904	0.735731939054	ENSRNOG00000009440	http://www.genome.jp/kegg-bin/show_pathway?rno04713/rno:25206%09red
Melanogenesis	KEGG PATHWAY	rno04916	1	97	0.558928139747	0.735731939054	ENSRNOG00000012686	http://www.genome.jp/kegg-bin/show_pathway?rno04916/rno:24664%09red
Retrograde endocannabinoid signaling	KEGG PATHWAY	rno04723	1	103	0.580531115719	0.756449635634	ENSRNOG00000056558	http://www.genome.jp/kegg-bin/show_pathway?rno04723/rno:24947%09red
Pyrimidine metabolism	KEGG PATHWAY	rno00240	1	108	0.597726783651	0.767717039024	ENSRNOG00000016475	http://www.genome.jp/kegg-bin/show_pathway?rno00240/rno:360629%09red
Oocyte meiosis	KEGG PATHWAY	rno04114	1	109	0.601080782491	0.767717039024	ENSRNOG00000004479	http://www.genome.jp/kegg-bin/show_pathway?rno04114/rno:261730%09red
Inflammatory mediator regulation of TRP channels	KEGG PATHWAY	rno04750	1	113	0.614220738053	0.7737422413	ENSRNOG00000042224	http://www.genome.jp/kegg-bin/show_pathway?rno04750/rno:313373%09red
Glutamatergic synapse	KEGG PATHWAY	rno04724	1	115	0.62062826425	0.7737422413	ENSRNOG00000011644	http://www.genome.jp/kegg-bin/show_pathway?rno04724/rno:366432%09red
HIF-1 signaling pathway	KEGG PATHWAY	rno04066	1	116	0.623792194536	0.7737422413	ENSRNOG00000052802	http://www.genome.jp/kegg-bin/show_pathway?rno04066/rno:24189%09red
Leukocyte transendothelial migration	KEGG PATHWAY	rno04670	1	120	0.636187447392	0.781446042429	ENSRNOG00000020726	http://www.genome.jp/kegg-bin/show_pathway?rno04670/rno:361710%09red
Vascular smooth muscle contraction	KEGG PATHWAY	rno04270	1	123	0.645216371405	0.781446042429	ENSRNOG00000009440	http://www.genome.jp/kegg-bin/show_pathway?rno04270/rno:25206%09red
Serotonergic synapse	KEGG PATHWAY	rno04726	1	124	0.648176174728	0.781446042429	ENSRNOG00000042224	http://www.genome.jp/kegg-bin/show_pathway?rno04726/rno:313373%09red
AMPK signaling pathway	KEGG PATHWAY	rno04152	1	130	0.665425943162	0.794814320999	ENSRNOG00000014287	http://www.genome.jp/kegg-bin/show_pathway?rno04152/rno:314621%09red
Platelet activation	KEGG PATHWAY	rno04611	1	133	0.673732496855	0.794902098652	ENSRNOG00000009440	http://www.genome.jp/kegg-bin/show_pathway?rno04611/rno:25206%09red
Measles	KEGG PATHWAY	rno05162	1	135	0.679155843006	0.794902098652	ENSRNOG00000019496	http://www.genome.jp/kegg-bin/show_pathway?rno05162/rno:24918%09red
Hepatitis B	KEGG PATHWAY	rno05161	1	141	0.694893394778	0.794902098652	ENSRNOG00000019496	http://www.genome.jp/kegg-bin/show_pathway?rno05161/rno:24918%09red
Jak-STAT signaling pathway	KEGG PATHWAY	rno04630	1	142	0.697440577405	0.794902098652	ENSRNOG00000019496	http://www.genome.jp/kegg-bin/show_pathway?rno04630/rno:24918%09red
Insulin signaling pathway	KEGG PATHWAY	rno04910	1	144	0.702471622065	0.794902098652	ENSRNOG00000010574	http://www.genome.jp/kegg-bin/show_pathway?rno04910/rno:24697%09red
MicroRNAs in cancer	KEGG PATHWAY	rno05206	1	144	0.702471622065	0.794902098652	ENSRNOG00000052745	http://www.genome.jp/kegg-bin/show_pathway?rno05206/rno:24553%09red
Adrenergic signaling in cardiomyocytes	KEGG PATHWAY	rno04261	1	148	0.712285279864	0.798998270456	ENSRNOG00000030019	http://www.genome.jp/kegg-bin/show_pathway?rno04261/rno:24211%09red
Oxidative phosphorylation	KEGG PATHWAY	rno00190	1	157	0.733203940922	0.803989984368	ENSRNOG00000003163	http://www.genome.jp/kegg-bin/show_pathway?rno00190/rno:289217%09red
Hippo signaling pathway	KEGG PATHWAY	rno04390	1	157	0.733203940922	0.803989984368	ENSRNOG00000002754	http://www.genome.jp/kegg-bin/show_pathway?rno04390/rno:29183%09red
Oxytocin signaling pathway	KEGG PATHWAY	rno04921	1	158	0.735432698879	0.803989984368	ENSRNOG00000009440	http://www.genome.jp/kegg-bin/show_pathway?rno04921/rno:25206%09red
Parkinson's disease	KEGG PATHWAY	rno05012	1	169	0.758759105766	0.820855481265	ENSRNOG00000003163	http://www.genome.jp/kegg-bin/show_pathway?rno05012/rno:289217%09red
Cell adhesion molecules (CAMs)	KEGG PATHWAY	rno04514	1	172	0.764757628871	0.820855481265	ENSRNOG00000003365	http://www.genome.jp/kegg-bin/show_pathway?rno04514/rno:360882%09red
Non-alcoholic fatty liver disease (NAFLD)	KEGG PATHWAY	rno04932	1	175	0.770607686369	0.820855481265	ENSRNOG00000003163	http://www.genome.jp/kegg-bin/show_pathway?rno04932/rno:289217%09red
Ribosome	KEGG PATHWAY	rno03010	1	178	0.77631293577	0.820855481265	ENSRNOG00000022609	http://www.genome.jp/kegg-bin/show_pathway?rno03010/rno:363187%09red
Calcium signaling pathway	KEGG PATHWAY	rno04020	1	182	0.783700831906	0.821930140779	ENSRNOG00000017912	http://www.genome.jp/kegg-bin/show_pathway?rno04020/rno:25391%09red
Focal adhesion	KEGG PATHWAY	rno04510	1	208	0.826144240945	0.855986835288	ENSRNOG00000052745	http://www.genome.jp/kegg-bin/show_pathway?rno04510/rno:24553%09red
Huntington's disease	KEGG PATHWAY	rno05016	1	213	0.833300460552	0.855986835288	ENSRNOG00000003163	http://www.genome.jp/kegg-bin/show_pathway?rno05016/rno:289217%09red
Cytokine-cytokine receptor interaction	KEGG PATHWAY	rno04060	1	215	0.836080164699	0.855986835288	ENSRNOG00000052745	http://www.genome.jp/kegg-bin/show_pathway?rno04060/rno:24553%09red
Epstein-Barr virus infection	KEGG PATHWAY	rno05169	1	229	0.854288117221	0.867011823031	ENSRNOG00000001004	http://www.genome.jp/kegg-bin/show_pathway?rno05169/rno:360801%09red
Viral carcinogenesis	KEGG PATHWAY	rno05203	1	234	0.860290801147	0.867011823031	ENSRNOG00000019496	http://www.genome.jp/kegg-bin/show_pathway?rno05203/rno:24918%09red
Neuroactive ligand-receptor interaction	KEGG PATHWAY	rno04080	1	289	0.912094797465	0.912094797465	ENSRNOG00000056558	http://www.genome.jp/kegg-bin/show_pathway?rno04080/rno:24947%09red
--------------------
#Term	Database	ID	Input number	Background number	P-Value	Corrected P-Value	Input	Hyperlink
--------------------
#Term	Database	ID	Input number	Background number	P-Value	Corrected P-Value	Input	Hyperlink
--------------------
