# Supplementary material for: Crosstalk Between Polygonatum kingianum, the miRNA, and Gut Microbiota in the Regulation of Lipid Metabolism
Source: Front Pharmacol. 2021 Oct 27;12:740528. doi: 10.3389/fphar.2021.740528 (PMC8578870; doi:10.3389/fphar.2021.740528)
Supplement: Supplementary file 1 [file DataSheet3.ZIP › 3 Differential miRNA target gene enrichment analysis/MODvsPSF_H/KEGGenrichment/MODvsPSF_H.DEG_enriched_KEGG_pathway_top20.xls]

pathway_term	rich_factor	qvalue	gene_number
Glycosphingolipid biosynthesis - globo series	0.142857142857143	0.453421192201	2
Glycerophospholipid metabolism	0.0434782608695652	0.453421192201	4
Glycerolipid metabolism	0.0535714285714286	0.453421192201	3
Proximal tubule bicarbonate reclamation	0.0909090909090909	0.453421192201	2
Maturity onset diabetes of the young	0.0769230769230769	0.453421192201	2
Lysosome	0.031496062992126	0.453421192201	4
Bile secretion	0.0416666666666667	0.453421192201	3
Rap1 signaling pathway	0.0233644859813084	0.586430255434	5
Metabolic pathways	0.0131274131274131	0.636885449611	17
Aldosterone-regulated sodium reabsorption	0.0487804878048781	0.636885449611	2
Notch signaling pathway	0.0392156862745098	0.636885449611	2
Fanconi anemia pathway	0.0384615384615385	0.636885449611	2
Ovarian steroidogenesis	0.0357142857142857	0.636885449611	2
Folate biosynthesis	0.0769230769230769	0.636885449611	1
Riboflavin metabolism	0.0714285714285714	0.636885449611	1
Melanoma	0.028169014084507	0.636885449611	2
Glycosphingolipid biosynthesis - ganglio series	0.0666666666666667	0.636885449611	1
Gastric acid secretion	0.0277777777777778	0.636885449611	2
Ras signaling pathway	0.0173913043478261	0.636885449611	4
Adherens junction	0.027027027027027	0.636885449611	2
