# Supplementary material for: Crosstalk Between Polygonatum kingianum, the miRNA, and Gut Microbiota in the Regulation of Lipid Metabolism
Source: Front Pharmacol. 2021 Oct 27;12:740528. doi: 10.3389/fphar.2021.740528 (PMC8578870; doi:10.3389/fphar.2021.740528)
Supplement: Supplementary file 1 [file DataSheet3.ZIP › 3 Differential miRNA target gene enrichment analysis/MODvsPSF_L/GOenrichment/MODvsPSF_L.DEG_GO_enrichment_result.xls]

GO_accession	Description	Term_type	Over_represented_pValue	Corrected_pValue	DEG_item	DEG_list	Bg_item	Bg_list	Gene_names
GO:0043227	membrane-bounded organelle	cellular_component	2.7741e-08	0.00057028	250	384	10490	20272	ENSRNOG00000008142,ENSRNOG00000014595,ENSRNOG00000008106,ENSRNOG00000016108,ENSRNOG00000001253,ENSRNOG00000025584,ENSRNOG00000016348,ENSRNOG00000004208,ENSRNOG00000010609,ENSRNOG00000031325,ENSRNOG00000020726,ENSRNOG00000020539,ENSRNOG00000007922,ENSRNOG00000007158,ENSRNOG00000058478,ENSRNOG00000009766,ENSRNOG00000015632,ENSRNOG00000001415,ENSRNOG00000018517,ENSRNOG00000003545,ENSRNOG00000018110,…
GO:0043226	organelle	cellular_component	8.7605e-07	0.0063031	267	384	11784	20272	ENSRNOG00000053562,ENSRNOG00000008412,ENSRNOG00000036677,ENSRNOG00000025462,ENSRNOG00000036678,ENSRNOG00000019956,ENSRNOG00000013965,ENSRNOG00000020860,ENSRNOG00000019496,ENSRNOG00000001171,ENSRNOG00000017864,ENSRNOG00000014806,ENSRNOG00000021689,ENSRNOG00000002364,ENSRNOG00000015187,ENSRNOG00000020497,ENSRNOG00000007849,ENSRNOG00000011976,ENSRNOG00000059461,ENSRNOG00000033059,ENSRNOG00000061129,…
GO:0044424	intracellular part	cellular_component	9.1984e-07	0.0063031	278	384	12407	20272	ENSRNOG00000005041,ENSRNOG00000017601,ENSRNOG00000017319,ENSRNOG00000000476,ENSRNOG00000008980,ENSRNOG00000014333,ENSRNOG00000002396,ENSRNOG00000053023,ENSRNOG00000010252,ENSRNOG00000006850,ENSRNOG00000018876,ENSRNOG00000024557,ENSRNOG00000004344,ENSRNOG00000004139,ENSRNOG00000020882,ENSRNOG00000010473,ENSRNOG00000036667,ENSRNOG00000020353,ENSRNOG00000007752,ENSRNOG00000017500,ENSRNOG00000016778,…
GO:0005515	protein binding	molecular_function	5.7824e-06	0.029717	165	384	6553	20272	ENSRNOG00000031325,ENSRNOG00000020726,ENSRNOG00000007158,ENSRNOG00000020539,ENSRNOG00000009040,ENSRNOG00000005800,ENSRNOG00000058478,ENSRNOG00000014595,ENSRNOG00000001253,ENSRNOG00000008106,ENSRNOG00000025584,ENSRNOG00000004208,ENSRNOG00000013030,ENSRNOG00000008786,ENSRNOG00000012477,ENSRNOG00000003545,ENSRNOG00000018110,ENSRNOG00000018517,ENSRNOG00000007200,ENSRNOG00000015441,ENSRNOG00000014963,…
GO:0005622	intracellular	cellular_component	7.265e-06	0.029869	285	384	12985	20272	ENSRNOG00000018827,ENSRNOG00000020083,ENSRNOG00000015143,ENSRNOG00000028017,ENSRNOG00000007842,ENSRNOG00000027833,ENSRNOG00000016145,ENSRNOG00000020400,ENSRNOG00000052704,ENSRNOG00000006695,ENSRNOG00000000302,ENSRNOG00000029165,ENSRNOG00000003098,ENSRNOG00000027582,ENSRNOG00000014811,ENSRNOG00000008082,ENSRNOG00000001811,ENSRNOG00000048870,ENSRNOG00000013514,ENSRNOG00000032178,ENSRNOG00000046922,…
GO:0005737	cytoplasm	cellular_component	2.6221e-05	0.068906	218	384	9421	20272	ENSRNOG00000004036,ENSRNOG00000004668,ENSRNOG00000020357,ENSRNOG00000011203,ENSRNOG00000009090,ENSRNOG00000020634,ENSRNOG00000011648,ENSRNOG00000010489,ENSRNOG00000014202,ENSRNOG00000003071,ENSRNOG00000009397,ENSRNOG00000004100,ENSRNOG00000014981,ENSRNOG00000056954,ENSRNOG00000007483,ENSRNOG00000030830,ENSRNOG00000046566,ENSRNOG00000011271,ENSRNOG00000028753,ENSRNOG00000021014,ENSRNOG00000016957,…
GO:0001007	transcription factor activity, RNA polymerase III transcription factor binding	molecular_function	2.6599e-05	0.068906	3	384	4	20272	ENSRNOG00000017864,ENSRNOG00000014595,ENSRNOG00000010981
GO:0043231	intracellular membrane-bounded organelle	cellular_component	2.6815e-05	0.068906	217	384	9371	20272	ENSRNOG00000005076,ENSRNOG00000047143,ENSRNOG00000002754,ENSRNOG00000015421,ENSRNOG00000013805,ENSRNOG00000001091,ENSRNOG00000018830,ENSRNOG00000002566,ENSRNOG00000021872,ENSRNOG00000010776,ENSRNOG00000015762,ENSRNOG00000009145,ENSRNOG00000045961,ENSRNOG00000046458,ENSRNOG00000004479,ENSRNOG00000006002,ENSRNOG00000007136,ENSRNOG00000012686,ENSRNOG00000047708,ENSRNOG00000026293,ENSRNOG00000020358,…
GO:0016043	cellular component organization	biological_process	3.4822e-05	0.079536	142	384	5602	20272	ENSRNOG00000046566,ENSRNOG00000052745,ENSRNOG00000007483,ENSRNOG00000019913,ENSRNOG00000056954,ENSRNOG00000010547,ENSRNOG00000021184,ENSRNOG00000014635,ENSRNOG00000052802,ENSRNOG00000012962,ENSRNOG00000016957,ENSRNOG00000022863,ENSRNOG00000028753,ENSRNOG00000011203,ENSRNOG00000020357,ENSRNOG00000004036,ENSRNOG00000003071,ENSRNOG00000011648,ENSRNOG00000020634,ENSRNOG00000009040,ENSRNOG00000007922,…
GO:0048519	negative regulation of biological process	biological_process	3.8914e-05	0.079995	119	384	4512	20272	ENSRNOG00000058882,ENSRNOG00000004900,ENSRNOG00000033220,ENSRNOG00000059550,ENSRNOG00000024492,ENSRNOG00000061782,ENSRNOG00000024413,ENSRNOG00000060597,ENSRNOG00000012868,ENSRNOG00000012719,ENSRNOG00000011931,ENSRNOG00000006604,ENSRNOG00000061012,ENSRNOG00000015667,ENSRNOG00000034102,ENSRNOG00000038459,ENSRNOG00000020284,ENSRNOG00000020689,ENSRNOG00000014850,ENSRNOG00000004392,ENSRNOG00000059461,…
GO:0051128	regulation of cellular component organization	biological_process	4.7862e-05	0.08478	69	384	2271	20272	ENSRNOG00000030328,ENSRNOG00000024492,ENSRNOG00000020867,ENSRNOG00000019964,ENSRNOG00000011108,ENSRNOG00000061782,ENSRNOG00000024413,ENSRNOG00000005303,ENSRNOG00000011931,ENSRNOG00000012719,ENSRNOG00000006604,ENSRNOG00000017445,ENSRNOG00000034102,ENSRNOG00000020689,ENSRNOG00000004392,ENSRNOG00000026754,ENSRNOG00000018598,ENSRNOG00000001928,ENSRNOG00000030630,ENSRNOG00000009402,ENSRNOG00000009271,…
GO:0048523	negative regulation of cellular process	biological_process	4.949e-05	0.08478	112	384	4207	20272	ENSRNOG00000016708,ENSRNOG00000010574,ENSRNOG00000015441,ENSRNOG00000009266,ENSRNOG00000018827,ENSRNOG00000014963,ENSRNOG00000003545,ENSRNOG00000028017,ENSRNOG00000020083,ENSRNOG00000018517,ENSRNOG00000032085,ENSRNOG00000046834,ENSRNOG00000047613,ENSRNOG00000010007,ENSRNOG00000049221,ENSRNOG00000027833,ENSRNOG00000004208,ENSRNOG00000025584,ENSRNOG00000055226,ENSRNOG00000000302,ENSRNOG00000019831,…
GO:0031982	vesicle	cellular_component	5.4632e-05	0.086391	91	384	3251	20272	ENSRNOG00000003071,ENSRNOG00000025926,ENSRNOG00000011648,ENSRNOG00000014333,ENSRNOG00000002396,ENSRNOG00000020813,ENSRNOG00000000481,ENSRNOG00000009090,ENSRNOG00000010252,ENSRNOG00000004036,ENSRNOG00000013954,ENSRNOG00000014635,ENSRNOG00000052802,ENSRNOG00000004139,ENSRNOG00000016957,ENSRNOG00000005260,ENSRNOG00000008367,ENSRNOG00000014981,ENSRNOG00000010538,ENSRNOG00000028017,ENSRNOG00000001415,…
GO:0031988	membrane-bounded vesicle	cellular_component	7.2188e-05	0.093413	86	384	3050	20272	ENSRNOG00000005944,ENSRNOG00000014872,ENSRNOG00000017781,ENSRNOG00000010552,ENSRNOG00000012686,ENSRNOG00000007136,ENSRNOG00000008849,ENSRNOG00000057988,ENSRNOG00000008432,ENSRNOG00000020497,ENSRNOG00000011471,ENSRNOG00000005687,ENSRNOG00000008412,ENSRNOG00000004489,ENSRNOG00000014060,ENSRNOG00000036696,ENSRNOG00000001091,ENSRNOG00000006783,ENSRNOG00000036678,ENSRNOG00000015667,ENSRNOG00000021176,…
GO:0070062	extracellular exosome	cellular_component	7.6308e-05	0.093413	73	384	2479	20272	ENSRNOG00000005944,ENSRNOG00000010552,ENSRNOG00000017781,ENSRNOG00000008849,ENSRNOG00000007136,ENSRNOG00000057988,ENSRNOG00000008432,ENSRNOG00000011471,ENSRNOG00000020497,ENSRNOG00000004489,ENSRNOG00000005687,ENSRNOG00000008412,ENSRNOG00000036696,ENSRNOG00000014060,ENSRNOG00000006783,ENSRNOG00000015667,ENSRNOG00000021176,ENSRNOG00000012868,ENSRNOG00000011052,ENSRNOG00000017165,ENSRNOG00000006604,…
GO:0065010	extracellular membrane-bounded organelle	cellular_component	8.2392e-05	0.093413	73	384	2485	20272	ENSRNOG00000020308,ENSRNOG00000054140,ENSRNOG00000020284,ENSRNOG00000059461,ENSRNOG00000007006,ENSRNOG00000005587,ENSRNOG00000012794,ENSRNOG00000030019,ENSRNOG00000051291,ENSRNOG00000020587,ENSRNOG00000029501,ENSRNOG00000012749,ENSRNOG00000008802,ENSRNOG00000000185,ENSRNOG00000009020,ENSRNOG00000015557,ENSRNOG00000021202,ENSRNOG00000061129,ENSRNOG00000006604,ENSRNOG00000011052,ENSRNOG00000017165,…
GO:1903561	extracellular vesicle	cellular_component	9.2359e-05	0.093413	73	384	2494	20272	ENSRNOG00000007842,ENSRNOG00000019908,ENSRNOG00000046834,ENSRNOG00000001415,ENSRNOG00000028017,ENSRNOG00000009266,ENSRNOG00000014963,ENSRNOG00000031325,ENSRNOG00000020539,ENSRNOG00000037247,ENSRNOG00000003098,ENSRNOG00000009766,ENSRNOG00000014287,ENSRNOG00000008106,ENSRNOG00000001253,ENSRNOG00000055226,ENSRNOG00000025584,ENSRNOG00000004208,ENSRNOG00000020813,ENSRNOG00000000481,ENSRNOG00000002396,…
GO:0043168	anion binding	molecular_function	9.4471e-05	0.093413	74	384	2539	20272	ENSRNOG00000014874,ENSRNOG00000004392,ENSRNOG00000014850,ENSRNOG00000016791,ENSRNOG00000020284,ENSRNOG00000001043,ENSRNOG00000009271,ENSRNOG00000028368,ENSRNOG00000012794,ENSRNOG00000020642,ENSRNOG00000051291,ENSRNOG00000030019,ENSRNOG00000014399,ENSRNOG00000019964,ENSRNOG00000033220,ENSRNOG00000025285,ENSRNOG00000017788,ENSRNOG00000038459,ENSRNOG00000034102,ENSRNOG00000017445,ENSRNOG00000006604,…
GO:0009056	catabolic process	biological_process	9.8854e-05	0.093413	59	384	1897	20272	ENSRNOG00000026754,ENSRNOG00000015866,ENSRNOG00000045775,ENSRNOG00000018986,ENSRNOG00000011976,ENSRNOG00000056954,ENSRNOG00000030630,ENSRNOG00000007483,ENSRNOG00000029501,ENSRNOG00000014981,ENSRNOG00000004100,ENSRNOG00000017857,ENSRNOG00000052802,ENSRNOG00000020689,ENSRNOG00000011189,ENSRNOG00000014966,ENSRNOG00000020308,ENSRNOG00000012962,ENSRNOG00000011831,ENSRNOG00000003033,ENSRNOG00000014876,…
GO:0000790	nuclear chromatin	cellular_component	9.9108e-05	0.093413	17	384	311	20272	ENSRNOG00000049221,ENSRNOG00000026293,ENSRNOG00000011931,ENSRNOG00000061012,ENSRNOG00000003545,ENSRNOG00000032178,ENSRNOG00000016708,ENSRNOG00000020539,ENSRNOG00000012499,ENSRNOG00000019913,ENSRNOG00000030630,ENSRNOG00000001004,ENSRNOG00000009271,ENSRNOG00000052802,ENSRNOG00000000989,ENSRNOG00000002566,ENSRNOG00000028956
GO:0071840	cellular component organization or biogenesis	biological_process	9.9361e-05	0.093413	144	384	5812	20272	ENSRNOG00000009039,ENSRNOG00000049221,ENSRNOG00000013030,ENSRNOG00000011307,ENSRNOG00000018110,ENSRNOG00000018517,ENSRNOG00000015231,ENSRNOG00000010574,ENSRNOG00000050287,ENSRNOG00000015441,ENSRNOG00000034258,ENSRNOG00000009097,ENSRNOG00000009266,ENSRNOG00000031325,ENSRNOG00000007922,ENSRNOG00000020539,ENSRNOG00000009040,ENSRNOG00000008106,ENSRNOG00000014595,ENSRNOG00000018403,ENSRNOG00000008142,…
GO:0043230	extracellular organelle	cellular_component	9.997e-05	0.093413	73	384	2500	20272	ENSRNOG00000057988,ENSRNOG00000008432,ENSRNOG00000007136,ENSRNOG00000008849,ENSRNOG00000017781,ENSRNOG00000010552,ENSRNOG00000005944,ENSRNOG00000020497,ENSRNOG00000011471,ENSRNOG00000014060,ENSRNOG00000036696,ENSRNOG00000005687,ENSRNOG00000004489,ENSRNOG00000008412,ENSRNOG00000006783,ENSRNOG00000061129,ENSRNOG00000006604,ENSRNOG00000011052,ENSRNOG00000017165,ENSRNOG00000012868,ENSRNOG00000021176,…
GO:0019005	SCF ubiquitin ligase complex	cellular_component	0.00012109	0.10823	7	384	59	20272	ENSRNOG00000015143,ENSRNOG00000026754,ENSRNOG00000009397,ENSRNOG00000018517,ENSRNOG00000015762,ENSRNOG00000018986,ENSRNOG00000007483
GO:0098772	molecular function regulator	molecular_function	0.00014081	0.11999	41	384	1183	20272	ENSRNOG00000005944,ENSRNOG00000046834,ENSRNOG00000019862,ENSRNOG00000010552,ENSRNOG00000008849,ENSRNOG00000047613,ENSRNOG00000026293,ENSRNOG00000027833,ENSRNOG00000009434,ENSRNOG00000019908,ENSRNOG00000007842,ENSRNOG00000059500,ENSRNOG00000003545,ENSRNOG00000017500,ENSRNOG00000014287,ENSRNOG00000008082,ENSRNOG00000031325,ENSRNOG00000020726,ENSRNOG00000047143,ENSRNOG00000004208,ENSRNOG00000011315,…
GO:0042407	cristae formation	biological_process	0.00014661	0.11999	4	384	15	20272	ENSRNOG00000009097,ENSRNOG00000053023,ENSRNOG00000008802,ENSRNOG00000017965
GO:0043412	macromolecule modification	biological_process	0.00015176	0.11999	98	384	3664	20272	ENSRNOG00000020539,ENSRNOG00000031325,ENSRNOG00000007158,ENSRNOG00000037247,ENSRNOG00000058478,ENSRNOG00000014367,ENSRNOG00000014287,ENSRNOG00000008142,ENSRNOG00000018403,ENSRNOG00000016108,ENSRNOG00000006695,ENSRNOG00000008106,ENSRNOG00000055226,ENSRNOG00000001428,ENSRNOG00000025584,ENSRNOG00000049221,ENSRNOG00000019908,ENSRNOG00000027833,ENSRNOG00000046834,ENSRNOG00000016792,ENSRNOG00000018517,…
GO:0031253	cell projection membrane	cellular_component	0.00016702	0.12717	14	384	235	20272	ENSRNOG00000056954,ENSRNOG00000003098,ENSRNOG00000019688,ENSRNOG00000005687,ENSRNOG00000006604,ENSRNOG00000008432,ENSRNOG00000011648,ENSRNOG00000020497,ENSRNOG00000001091,ENSRNOG00000007006,ENSRNOG00000059461,ENSRNOG00000016108,ENSRNOG00000017500,ENSRNOG00000019435
GO:0005488	binding	molecular_function	0.00019282	0.14007	264	384	12155	20272	ENSRNOG00000021689,ENSRNOG00000002364,ENSRNOG00000015187,ENSRNOG00000020497,ENSRNOG00000000129,ENSRNOG00000036677,ENSRNOG00000008412,ENSRNOG00000053562,ENSRNOG00000017864,ENSRNOG00000019496,ENSRNOG00000020860,ENSRNOG00000013965,ENSRNOG00000019956,ENSRNOG00000061012,ENSRNOG00000015667,ENSRNOG00000029855,ENSRNOG00000034102,ENSRNOG00000011052,ENSRNOG00000033059,ENSRNOG00000061129,ENSRNOG00000012719,…
GO:0043229	intracellular organelle	cellular_component	0.0001976	0.14007	238	384	10738	20272	ENSRNOG00000010252,ENSRNOG00000006850,ENSRNOG00000018047,ENSRNOG00000014333,ENSRNOG00000029371,ENSRNOG00000053023,ENSRNOG00000000476,ENSRNOG00000048870,ENSRNOG00000013514,ENSRNOG00000008980,ENSRNOG00000017601,ENSRNOG00000032178,ENSRNOG00000025295,ENSRNOG00000020353,ENSRNOG00000012499,ENSRNOG00000006170,ENSRNOG00000011398,ENSRNOG00000020882,ENSRNOG00000010473,ENSRNOG00000036667,ENSRNOG00000024557,…
GO:0006796	phosphate-containing compound metabolic process	biological_process	0.00021672	0.14549	80	384	2876	20272	ENSRNOG00000004100,ENSRNOG00000048688,ENSRNOG00000052745,ENSRNOG00000056954,ENSRNOG00000025295,ENSRNOG00000005260,ENSRNOG00000060745,ENSRNOG00000011831,ENSRNOG00000012962,ENSRNOG00000021184,ENSRNOG00000058586,ENSRNOG00000013954,ENSRNOG00000052802,ENSRNOG00000016887,ENSRNOG00000011203,ENSRNOG00000053023,ENSRNOG00000011287,ENSRNOG00000020634,ENSRNOG00000011648,ENSRNOG00000017319,ENSRNOG00000058478,…
GO:0006793	phosphorus metabolic process	biological_process	0.00021939	0.14549	81	384	2922	20272	ENSRNOG00000030019,ENSRNOG00000020642,ENSRNOG00000011976,ENSRNOG00000028368,ENSRNOG00000017731,ENSRNOG00000020284,ENSRNOG00000023387,ENSRNOG00000016791,ENSRNOG00000003163,ENSRNOG00000057389,ENSRNOG00000014850,ENSRNOG00000004392,ENSRNOG00000014874,ENSRNOG00000011052,ENSRNOG00000014876,ENSRNOG00000006604,ENSRNOG00000034102,ENSRNOG00000038459,ENSRNOG00000004900,ENSRNOG00000009020,ENSRNOG00000059550,…
GO:0044092	negative regulation of molecular function	biological_process	0.00023987	0.14956	37	384	1055	20272	ENSRNOG00000020284,ENSRNOG00000014874,ENSRNOG00000026754,ENSRNOG00000060745,ENSRNOG00000004100,ENSRNOG00000014981,ENSRNOG00000010538,ENSRNOG00000056954,ENSRNOG00000048688,ENSRNOG00000046922,ENSRNOG00000059550,ENSRNOG00000004900,ENSRNOG00000020634,ENSRNOG00000011648,ENSRNOG00000006604,ENSRNOG00000002396,ENSRNOG00000011203,ENSRNOG00000004479,ENSRNOG00000055226,ENSRNOG00000006695,ENSRNOG00000004208,…
GO:0008152	metabolic process	biological_process	0.00024009	0.14956	244	384	11089	20272	ENSRNOG00000010489,ENSRNOG00000011648,ENSRNOG00000022393,ENSRNOG00000020634,ENSRNOG00000009397,ENSRNOG00000020105,ENSRNOG00000009090,ENSRNOG00000011203,ENSRNOG00000004036,ENSRNOG00000024181,ENSRNOG00000004192,ENSRNOG00000011287,ENSRNOG00000021014,ENSRNOG00000021184,ENSRNOG00000013954,ENSRNOG00000052802,ENSRNOG00000012962,ENSRNOG00000000989,ENSRNOG00000052745,ENSRNOG00000007483,ENSRNOG00000056954,…
GO:0031175	neuron projection development	biological_process	0.00029802	0.1642	31	384	835	20272	ENSRNOG00000019435,ENSRNOG00000004479,ENSRNOG00000004139,ENSRNOG00000021184,ENSRNOG00000017965,ENSRNOG00000055226,ENSRNOG00000020689,ENSRNOG00000004392,ENSRNOG00000022863,ENSRNOG00000047143,ENSRNOG00000008054,ENSRNOG00000002754,ENSRNOG00000031325,ENSRNOG00000053562,ENSRNOG00000027582,ENSRNOG00000010547,ENSRNOG00000004542,ENSRNOG00000018598,ENSRNOG00000014287,ENSRNOG00000001928,ENSRNOG00000020867,…
GO:0030030	cell projection organization	biological_process	0.00030139	0.1642	42	384	1267	20272	ENSRNOG00000006604,ENSRNOG00000018047,ENSRNOG00000034102,ENSRNOG00000017445,ENSRNOG00000011203,ENSRNOG00000020867,ENSRNOG00000030328,ENSRNOG00000024413,ENSRNOG00000011648,ENSRNOG00000051291,ENSRNOG00000010547,ENSRNOG00000018598,ENSRNOG00000001928,ENSRNOG00000056954,ENSRNOG00000004139,ENSRNOG00000017965,ENSRNOG00000021184,ENSRNOG00000020689,ENSRNOG00000004392,ENSRNOG00000028753,ENSRNOG00000022863,…
GO:0030540	female genitalia development	biological_process	0.00031424	0.1642	4	384	18	20272	ENSRNOG00000027042,ENSRNOG00000017319,ENSRNOG00000017601,ENSRNOG00000058586
GO:0031434	mitogen-activated protein kinase kinase binding	molecular_function	0.00031425	0.1642	4	384	18	20272	ENSRNOG00000058478,ENSRNOG00000004100,ENSRNOG00000019964,ENSRNOG00000055226
GO:0006464	cellular protein modification process	biological_process	0.00031598	0.1642	93	384	3505	20272	ENSRNOG00000016792,ENSRNOG00000018517,ENSRNOG00000015143,ENSRNOG00000003545,ENSRNOG00000016778,ENSRNOG00000010574,ENSRNOG00000019908,ENSRNOG00000049221,ENSRNOG00000027833,ENSRNOG00000046834,ENSRNOG00000008142,ENSRNOG00000018403,ENSRNOG00000006695,ENSRNOG00000016108,ENSRNOG00000008106,ENSRNOG00000001428,ENSRNOG00000055226,ENSRNOG00000025584,ENSRNOG00000020539,ENSRNOG00000031325,ENSRNOG00000037247,…
GO:0036211	protein modification process	biological_process	0.00031598	0.1642	93	384	3505	20272	ENSRNOG00000020105,ENSRNOG00000009397,ENSRNOG00000017319,ENSRNOG00000048870,ENSRNOG00000020634,ENSRNOG00000018047,ENSRNOG00000053023,ENSRNOG00000016887,ENSRNOG00000009090,ENSRNOG00000011203,ENSRNOG00000021184,ENSRNOG00000058586,ENSRNOG00000004344,ENSRNOG00000021014,ENSRNOG00000060745,ENSRNOG00000025295,ENSRNOG00000005260,ENSRNOG00000006170,ENSRNOG00000048688,ENSRNOG00000052745,ENSRNOG00000007483,…
GO:1900113	negative regulation of histone H3-K9 trimethylation	biological_process	0.00035089	0.1642	3	384	8	20272	ENSRNOG00000049221,ENSRNOG00000019956,ENSRNOG00000020634
GO:0090576	RNA polymerase III transcription factor complex	cellular_component	0.00035188	0.1642	3	384	8	20272	ENSRNOG00000010981,ENSRNOG00000014595,ENSRNOG00000017864
GO:0000126	transcription factor TFIIIB complex	cellular_component	0.0003579	0.1642	2	384	2	20272	ENSRNOG00000014595,ENSRNOG00000017864
GO:0001026	TFIIIB-type transcription factor activity	molecular_function	0.0003579	0.1642	2	384	2	20272	ENSRNOG00000014595,ENSRNOG00000017864
GO:0070898	RNA polymerase III transcriptional preinitiation complex assembly	biological_process	0.0003579	0.1642	2	384	2	20272	ENSRNOG00000017864,ENSRNOG00000010981
GO:0009892	negative regulation of metabolic process	biological_process	0.00035944	0.1642	73	384	2607	20272	ENSRNOG00000010007,ENSRNOG00000047613,ENSRNOG00000049221,ENSRNOG00000027833,ENSRNOG00000009434,ENSRNOG00000046834,ENSRNOG00000019862,ENSRNOG00000018517,ENSRNOG00000003545,ENSRNOG00000010574,ENSRNOG00000016708,ENSRNOG00000009040,ENSRNOG00000020539,ENSRNOG00000014287,ENSRNOG00000058478,ENSRNOG00000019831,ENSRNOG00000006695,ENSRNOG00000055226,ENSRNOG00000004208,ENSRNOG00000025584,ENSRNOG00000002396,…
GO:0051248	negative regulation of protein metabolic process	biological_process	0.00039605	0.17658	37	384	1083	20272	ENSRNOG00000008412,ENSRNOG00000047143,ENSRNOG00000058478,ENSRNOG00000019831,ENSRNOG00000055226,ENSRNOG00000004208,ENSRNOG00000019956,ENSRNOG00000025584,ENSRNOG00000047613,ENSRNOG00000049221,ENSRNOG00000026293,ENSRNOG00000046834,ENSRNOG00000022741,ENSRNOG00000013727,ENSRNOG00000018517,ENSRNOG00000003545,ENSRNOG00000015187,ENSRNOG00000010574,ENSRNOG00000059500,ENSRNOG00000026754,ENSRNOG00000060745,…
GO:0044463	cell projection part	cellular_component	0.00040373	0.17658	33	384	927	20272	ENSRNOG00000005687,ENSRNOG00000031325,ENSRNOG00000003098,ENSRNOG00000058478,ENSRNOG00000004542,ENSRNOG00000016108,ENSRNOG00000055226,ENSRNOG00000019435,ENSRNOG00000004479,ENSRNOG00000052704,ENSRNOG00000001091,ENSRNOG00000018310,ENSRNOG00000016145,ENSRNOG00000019688,ENSRNOG00000057988,ENSRNOG00000008432,ENSRNOG00000017500,ENSRNOG00000001415,ENSRNOG00000020497,ENSRNOG00000018827,ENSRNOG00000024085,…
GO:0010605	negative regulation of macromolecule metabolic process	biological_process	0.00042564	0.18229	67	384	2355	20272	ENSRNOG00000010574,ENSRNOG00000016708,ENSRNOG00000018517,ENSRNOG00000003545,ENSRNOG00000046834,ENSRNOG00000049221,ENSRNOG00000027833,ENSRNOG00000047613,ENSRNOG00000010007,ENSRNOG00000025584,ENSRNOG00000004208,ENSRNOG00000019831,ENSRNOG00000006695,ENSRNOG00000055226,ENSRNOG00000058478,ENSRNOG00000009040,ENSRNOG00000020539,ENSRNOG00000020634,ENSRNOG00000010489,ENSRNOG00000013514,ENSRNOG00000011648,…
GO:0044444	cytoplasmic part	cellular_component	0.00044789	0.1846	173	384	7448	20272	ENSRNOG00000016957,ENSRNOG00000021014,ENSRNOG00000014635,ENSRNOG00000021184,ENSRNOG00000052802,ENSRNOG00000014981,ENSRNOG00000007483,ENSRNOG00000056954,ENSRNOG00000046566,ENSRNOG00000030830,ENSRNOG00000014202,ENSRNOG00000010489,ENSRNOG00000003071,ENSRNOG00000004036,ENSRNOG00000004668,ENSRNOG00000020357,ENSRNOG00000009090,ENSRNOG00000011203,ENSRNOG00000025584,ENSRNOG00000016348,ENSRNOG00000008142,…
GO:1901575	organic substance catabolic process	biological_process	0.000449	0.1846	49	384	1582	20272	ENSRNOG00000004100,ENSRNOG00000014981,ENSRNOG00000056954,ENSRNOG00000011976,ENSRNOG00000007483,ENSRNOG00000029501,ENSRNOG00000018986,ENSRNOG00000045775,ENSRNOG00000026754,ENSRNOG00000015866,ENSRNOG00000011831,ENSRNOG00000003033,ENSRNOG00000020308,ENSRNOG00000012962,ENSRNOG00000052802,ENSRNOG00000020689,ENSRNOG00000017857,ENSRNOG00000011189,ENSRNOG00000010252,ENSRNOG00000027042,ENSRNOG00000004036,…
GO:0043234	protein complex	cellular_component	0.00046003	0.18543	113	384	4487	20272	ENSRNOG00000054140,ENSRNOG00000003163,ENSRNOG00000020689,ENSRNOG00000017857,ENSRNOG00000020284,ENSRNOG00000023387,ENSRNOG00000018986,ENSRNOG00000051291,ENSRNOG00000026754,ENSRNOG00000030019,ENSRNOG00000048725,ENSRNOG00000009271,ENSRNOG00000039744,ENSRNOG00000018598,ENSRNOG00000012749,ENSRNOG00000019964,ENSRNOG00000008802,ENSRNOG00000042340,ENSRNOG00000030328,ENSRNOG00000017788,ENSRNOG00000018723,…
GO:0001013	RNA polymerase I regulatory region DNA binding	molecular_function	0.00051912	0.1967	3	384	9	20272	ENSRNOG00000020634,ENSRNOG00000009271,ENSRNOG00000015632
GO:0001163	RNA polymerase I regulatory region sequence-specific DNA binding	molecular_function	0.00051912	0.1967	3	384	9	20272	ENSRNOG00000020634,ENSRNOG00000009271,ENSRNOG00000015632
GO:0001164	RNA polymerase I CORE element sequence-specific DNA binding	molecular_function	0.00051912	0.1967	3	384	9	20272	ENSRNOG00000020634,ENSRNOG00000009271,ENSRNOG00000015632
GO:0032269	negative regulation of cellular protein metabolic process	biological_process	0.00052626	0.1967	35	384	1020	20272	ENSRNOG00000004208,ENSRNOG00000019956,ENSRNOG00000055226,ENSRNOG00000019831,ENSRNOG00000058478,ENSRNOG00000008412,ENSRNOG00000047143,ENSRNOG00000059500,ENSRNOG00000010574,ENSRNOG00000003545,ENSRNOG00000018517,ENSRNOG00000013727,ENSRNOG00000046834,ENSRNOG00000022741,ENSRNOG00000047613,ENSRNOG00000049221,ENSRNOG00000026293,ENSRNOG00000014874,ENSRNOG00000020689,ENSRNOG00000020284,ENSRNOG00000056954,…
GO:0065009	regulation of molecular function	biological_process	0.00054251	0.19915	79	384	2916	20272	ENSRNOG00000010552,ENSRNOG00000005944,ENSRNOG00000026293,ENSRNOG00000008849,ENSRNOG00000012686,ENSRNOG00000011471,ENSRNOG00000059500,ENSRNOG00000013727,ENSRNOG00000004542,ENSRNOG00000036696,ENSRNOG00000047143,ENSRNOG00000002754,ENSRNOG00000008412,ENSRNOG00000001091,ENSRNOG00000004479,ENSRNOG00000025462,ENSRNOG00000019435,ENSRNOG00000046458,ENSRNOG00000006604,ENSRNOG00000061129,ENSRNOG00000012868,…
GO:0030234	enzyme regulator activity	molecular_function	0.00056012	0.20201	31	384	867	20272	ENSRNOG00000014287,ENSRNOG00000009402,ENSRNOG00000004100,ENSRNOG00000014981,ENSRNOG00000008082,ENSRNOG00000020726,ENSRNOG00000031325,ENSRNOG00000020353,ENSRNOG00000004208,ENSRNOG00000025584,ENSRNOG00000055226,ENSRNOG00000020284,ENSRNOG00000046834,ENSRNOG00000019862,ENSRNOG00000010552,ENSRNOG00000008849,ENSRNOG00000047613,ENSRNOG00000002396,ENSRNOG00000026293,ENSRNOG00000027833,ENSRNOG00000009434,…
GO:0044248	cellular catabolic process	biological_process	0.00058676	0.20796	49	384	1601	20272	ENSRNOG00000005303,ENSRNOG00000009397,ENSRNOG00000010252,ENSRNOG00000038459,ENSRNOG00000027096,ENSRNOG00000061012,ENSRNOG00000061129,ENSRNOG00000056637,ENSRNOG00000014876,ENSRNOG00000011831,ENSRNOG00000012962,ENSRNOG00000020308,ENSRNOG00000014966,ENSRNOG00000020689,ENSRNOG00000017857,ENSRNOG00000004100,ENSRNOG00000014981,ENSRNOG00000007483,ENSRNOG00000029501,ENSRNOG00000011976,ENSRNOG00000030630,…
GO:0000166	nucleotide binding	molecular_function	0.00062493	0.21407	58	384	1992	20272	ENSRNOG00000017319,ENSRNOG00000019964,ENSRNOG00000033220,ENSRNOG00000017788,ENSRNOG00000025285,ENSRNOG00000017601,ENSRNOG00000038459,ENSRNOG00000034102,ENSRNOG00000017445,ENSRNOG00000012719,ENSRNOG00000011931,ENSRNOG00000011052,ENSRNOG00000005587,ENSRNOG00000004392,ENSRNOG00000014850,ENSRNOG00000012962,ENSRNOG00000020284,ENSRNOG00000058586,ENSRNOG00000021184,ENSRNOG00000017965,ENSRNOG00000016791,…
GO:1901265	nucleoside phosphate binding	molecular_function	0.00062493	0.21407	58	384	1992	20272	ENSRNOG00000004392,ENSRNOG00000005587,ENSRNOG00000012962,ENSRNOG00000014850,ENSRNOG00000058586,ENSRNOG00000020284,ENSRNOG00000021184,ENSRNOG00000017965,ENSRNOG00000016791,ENSRNOG00000004100,ENSRNOG00000028368,ENSRNOG00000009271,ENSRNOG00000001043,ENSRNOG00000052745,ENSRNOG00000020642,ENSRNOG00000012794,ENSRNOG00000030019,ENSRNOG00000060745,ENSRNOG00000051291,ENSRNOG00000019964,ENSRNOG00000017319,…
GO:0048666	neuron development	biological_process	0.00063521	0.21407	34	384	991	20272	ENSRNOG00000011203,ENSRNOG00000017445,ENSRNOG00000010252,ENSRNOG00000034102,ENSRNOG00000018047,ENSRNOG00000006604,ENSRNOG00000024413,ENSRNOG00000020867,ENSRNOG00000018598,ENSRNOG00000001928,ENSRNOG00000010547,ENSRNOG00000004392,ENSRNOG00000022863,ENSRNOG00000021184,ENSRNOG00000017965,ENSRNOG00000020689,ENSRNOG00000004139,ENSRNOG00000019688,ENSRNOG00000026293,ENSRNOG00000059500,ENSRNOG00000016352,…
GO:0044237	cellular metabolic process	biological_process	0.0007208	0.23644	215	384	9694	20272	ENSRNOG00000011439,ENSRNOG00000013727,ENSRNOG00000020358,ENSRNOG00000026293,ENSRNOG00000008432,ENSRNOG00000047708,ENSRNOG00000007136,ENSRNOG00000012686,ENSRNOG00000012634,ENSRNOG00000006002,ENSRNOG00000009440,ENSRNOG00000004479,ENSRNOG00000019830,ENSRNOG00000046458,ENSRNOG00000045961,ENSRNOG00000016798,ENSRNOG00000009145,ENSRNOG00000015762,ENSRNOG00000018310,ENSRNOG00000021872,ENSRNOG00000002566,…
GO:0043167	ion binding	molecular_function	0.00074178	0.23644	121	384	4929	20272	ENSRNOG00000004479,ENSRNOG00000019435,ENSRNOG00000019830,ENSRNOG00000016798,ENSRNOG00000018310,ENSRNOG00000019956,ENSRNOG00000010776,ENSRNOG00000021872,ENSRNOG00000002566,ENSRNOG00000001091,ENSRNOG00000036696,ENSRNOG00000014060,ENSRNOG00000004489,ENSRNOG00000022623,ENSRNOG00000005342,ENSRNOG00000000129,ENSRNOG00000011439,ENSRNOG00000028822,ENSRNOG00000011471,ENSRNOG00000020497,ENSRNOG00000024190,…
GO:0098805	whole membrane	cellular_component	0.00074355	0.23644	48	384	1576	20272	ENSRNOG00000052704,ENSRNOG00000025462,ENSRNOG00000019435,ENSRNOG00000029165,ENSRNOG00000016108,ENSRNOG00000001091,ENSRNOG00000020539,ENSRNOG00000036696,ENSRNOG00000031325,ENSRNOG00000007158,ENSRNOG00000007922,ENSRNOG00000042086,ENSRNOG00000005687,ENSRNOG00000003098,ENSRNOG00000017500,ENSRNOG00000028017,ENSRNOG00000002768,ENSRNOG00000020497,ENSRNOG00000019908,ENSRNOG00000008432,ENSRNOG00000057988,…
GO:0003006	developmental process involved in reproduction	biological_process	0.00074761	0.23644	26	384	691	20272	ENSRNOG00000006850,ENSRNOG00000027042,ENSRNOG00000008432,ENSRNOG00000011931,ENSRNOG00000014333,ENSRNOG00000014963,ENSRNOG00000011471,ENSRNOG00000059500,ENSRNOG00000020497,ENSRNOG00000017319,ENSRNOG00000017601,ENSRNOG00000028368,ENSRNOG00000030630,ENSRNOG00000014287,ENSRNOG00000007483,ENSRNOG00000013982,ENSRNOG00000012499,ENSRNOG00000002754,ENSRNOG00000003033,ENSRNOG00000059461,ENSRNOG00000002566,…
GO:0060322	head development	biological_process	0.000769	0.23952	28	384	768	20272	ENSRNOG00000020637,ENSRNOG00000004139,ENSRNOG00000055226,ENSRNOG00000058586,ENSRNOG00000016108,ENSRNOG00000019831,ENSRNOG00000028956,ENSRNOG00000004392,ENSRNOG00000012499,ENSRNOG00000053562,ENSRNOG00000037247,ENSRNOG00000010547,ENSRNOG00000001004,ENSRNOG00000004542,ENSRNOG00000048688,ENSRNOG00000020867,ENSRNOG00000003545,ENSRNOG00000017601,ENSRNOG00000004900,ENSRNOG00000014963,ENSRNOG00000009266,…
GO:0098590	plasma membrane region	cellular_component	0.00080053	0.24562	28	384	770	20272	ENSRNOG00000013383,ENSRNOG00000015667,ENSRNOG00000001476,ENSRNOG00000006604,ENSRNOG00000057988,ENSRNOG00000008432,ENSRNOG00000019688,ENSRNOG00000015557,ENSRNOG00000011648,ENSRNOG00000020497,ENSRNOG00000017500,ENSRNOG00000002768,ENSRNOG00000003098,ENSRNOG00000056954,ENSRNOG00000052745,ENSRNOG00000031325,ENSRNOG00000007922,ENSRNOG00000020539,ENSRNOG00000005687,ENSRNOG00000030019,ENSRNOG00000007006,…
GO:0021854	hypothalamus development	biological_process	0.00084201	0.25455	4	384	23	20272	ENSRNOG00000017601,ENSRNOG00000004900,ENSRNOG00000010547,ENSRNOG00000027042
GO:0003824	catalytic activity	molecular_function	0.0008544	0.25455	137	384	5730	20272	ENSRNOG00000017319,ENSRNOG00000017601,ENSRNOG00000048870,ENSRNOG00000053023,ENSRNOG00000014333,ENSRNOG00000010252,ENSRNOG00000004139,ENSRNOG00000004344,ENSRNOG00000017965,ENSRNOG00000058586,ENSRNOG00000036667,ENSRNOG00000011831,ENSRNOG00000005260,ENSRNOG00000006170,ENSRNOG00000011398,ENSRNOG00000015143,ENSRNOG00000020083,ENSRNOG00000010005,ENSRNOG00000023162,ENSRNOG00000001428,ENSRNOG00000006695,…
GO:0016324	apical plasma membrane	cellular_component	0.00087789	0.25781	13	384	246	20272	ENSRNOG00000001476,ENSRNOG00000015667,ENSRNOG00000003098,ENSRNOG00000030019,ENSRNOG00000057988,ENSRNOG00000008432,ENSRNOG00000006604,ENSRNOG00000020539,ENSRNOG00000016957,ENSRNOG00000001091,ENSRNOG00000011648,ENSRNOG00000015557,ENSRNOG00000002768
GO:0044422	organelle part	cellular_component	0.00090244	0.26129	165	384	7139	20272	ENSRNOG00000015557,ENSRNOG00000061782,ENSRNOG00000000185,ENSRNOG00000058882,ENSRNOG00000004900,ENSRNOG00000028100,ENSRNOG00000013714,ENSRNOG00000034102,ENSRNOG00000061012,ENSRNOG00000029855,ENSRNOG00000033059,ENSRNOG00000012868,ENSRNOG00000014876,ENSRNOG00000059461,ENSRNOG00000009330,ENSRNOG00000005587,ENSRNOG00000023387,ENSRNOG00000017731,ENSRNOG00000001043,ENSRNOG00000007849,ENSRNOG00000051291,…
GO:0005903	brush border	cellular_component	0.00098235	0.26907	8	384	107	20272	ENSRNOG00000003098,ENSRNOG00000019688,ENSRNOG00000005687,ENSRNOG00000008432,ENSRNOG00000011648,ENSRNOG00000059461,ENSRNOG00000007006,ENSRNOG00000054140
GO:0043086	negative regulation of catalytic activity	biological_process	0.00098947	0.26907	28	384	781	20272	ENSRNOG00000026754,ENSRNOG00000008412,ENSRNOG00000047143,ENSRNOG00000056954,ENSRNOG00000004542,ENSRNOG00000058478,ENSRNOG00000004100,ENSRNOG00000014981,ENSRNOG00000055226,ENSRNOG00000020284,ENSRNOG00000004208,ENSRNOG00000014874,ENSRNOG00000002396,ENSRNOG00000047613,ENSRNOG00000027833,ENSRNOG00000009434,ENSRNOG00000006604,ENSRNOG00000011203,ENSRNOG00000046834,ENSRNOG00000019862,ENSRNOG00000003545,…
GO:0034613	cellular protein localization	biological_process	0.00098962	0.26907	44	384	1428	20272	ENSRNOG00000009402,ENSRNOG00000056954,ENSRNOG00000025295,ENSRNOG00000046566,ENSRNOG00000060745,ENSRNOG00000004139,ENSRNOG00000004344,ENSRNOG00000014635,ENSRNOG00000010813,ENSRNOG00000003585,ENSRNOG00000006604,ENSRNOG00000012719,ENSRNOG00000012868,ENSRNOG00000005303,ENSRNOG00000020634,ENSRNOG00000011108,ENSRNOG00000032178,ENSRNOG00000024492,ENSRNOG00000003071,ENSRNOG00000058882,ENSRNOG00000004542,…
GO:0045666	positive regulation of neuron differentiation	biological_process	0.0010519	0.26907	16	384	348	20272	ENSRNOG00000002364,ENSRNOG00000034102,ENSRNOG00000017445,ENSRNOG00000020867,ENSRNOG00000018827,ENSRNOG00000016352,ENSRNOG00000024413,ENSRNOG00000047143,ENSRNOG00000001928,ENSRNOG00000014287,ENSRNOG00000018598,ENSRNOG00000004139,ENSRNOG00000055226,ENSRNOG00000020689,ENSRNOG00000021184,ENSRNOG00000019956
GO:0006572	tyrosine catabolic process	biological_process	0.0010567	0.26907	2	384	3	20272	ENSRNOG00000016348,ENSRNOG00000047708
GO:0008047	enzyme activator activity	molecular_function	0.0010591	0.26907	17	384	382	20272	ENSRNOG00000017500,ENSRNOG00000046922,ENSRNOG00000005303,ENSRNOG00000026293,ENSRNOG00000004192,ENSRNOG00000006604,ENSRNOG00000061129,ENSRNOG00000008849,ENSRNOG00000010552,ENSRNOG00000055226,ENSRNOG00000025584,ENSRNOG00000020726,ENSRNOG00000031325,ENSRNOG00000020353,ENSRNOG00000008082,ENSRNOG00000009402,ENSRNOG00000014287
GO:0003865	3-oxo-5-alpha-steroid 4-dehydrogenase activity	molecular_function	0.0010602	0.26907	2	384	3	20272	ENSRNOG00000027042,ENSRNOG00000017601
GO:0033765	steroid dehydrogenase activity, acting on the CH-CH group of donors	molecular_function	0.0010602	0.26907	2	384	3	20272	ENSRNOG00000027042,ENSRNOG00000017601
GO:0047751	cholestenone 5-alpha-reductase activity	molecular_function	0.0010602	0.26907	2	384	3	20272	ENSRNOG00000027042,ENSRNOG00000017601
GO:0000995	transcription factor activity, core RNA polymerase III binding	molecular_function	0.0010602	0.26907	2	384	3	20272	ENSRNOG00000017864,ENSRNOG00000014595
GO:0030900	forebrain development	biological_process	0.0010791	0.27052	18	384	417	20272	ENSRNOG00000053562,ENSRNOG00000010547,ENSRNOG00000004542,ENSRNOG00000001004,ENSRNOG00000048688,ENSRNOG00000004139,ENSRNOG00000055226,ENSRNOG00000016108,ENSRNOG00000058586,ENSRNOG00000027042,ENSRNOG00000020867,ENSRNOG00000003545,ENSRNOG00000017601,ENSRNOG00000004900,ENSRNOG00000014963,ENSRNOG00000011648,ENSRNOG00000024413,ENSRNOG00000016708
GO:0007007	inner mitochondrial membrane organization	biological_process	0.0011699	0.28975	4	384	25	20272	ENSRNOG00000017965,ENSRNOG00000008802,ENSRNOG00000053023,ENSRNOG00000009097
GO:0070727	cellular macromolecule localization	biological_process	0.0011846	0.2899	44	384	1441	20272	ENSRNOG00000056954,ENSRNOG00000009402,ENSRNOG00000060745,ENSRNOG00000046566,ENSRNOG00000025295,ENSRNOG00000014635,ENSRNOG00000004344,ENSRNOG00000004139,ENSRNOG00000010813,ENSRNOG00000003585,ENSRNOG00000012868,ENSRNOG00000012719,ENSRNOG00000006604,ENSRNOG00000011108,ENSRNOG00000005303,ENSRNOG00000020634,ENSRNOG00000058882,ENSRNOG00000024492,ENSRNOG00000003071,ENSRNOG00000032178,ENSRNOG00000014287,…
GO:0022414	reproductive process	biological_process	0.0012014	0.29055	39	384	1233	20272	ENSRNOG00000002754,ENSRNOG00000020539,ENSRNOG00000013982,ENSRNOG00000014287,ENSRNOG00000001004,ENSRNOG00000004479,ENSRNOG00000020637,ENSRNOG00000002566,ENSRNOG00000020860,ENSRNOG00000056767,ENSRNOG00000008432,ENSRNOG00000001476,ENSRNOG00000015143,ENSRNOG00000020497,ENSRNOG00000011471,ENSRNOG00000059500,ENSRNOG00000016708,ENSRNOG00000014963,ENSRNOG00000015441,ENSRNOG00000012499,ENSRNOG00000007483,…
GO:0036094	small molecule binding	molecular_function	0.0012688	0.30329	63	384	2274	20272	ENSRNOG00000010609,ENSRNOG00000047143,ENSRNOG00000014060,ENSRNOG00000042086,ENSRNOG00000037247,ENSRNOG00000022623,ENSRNOG00000014367,ENSRNOG00000014287,ENSRNOG00000023238,ENSRNOG00000004479,ENSRNOG00000019830,ENSRNOG00000000302,ENSRNOG00000008106,ENSRNOG00000025584,ENSRNOG00000028956,ENSRNOG00000010776,ENSRNOG00000016348,ENSRNOG00000019100,ENSRNOG00000024190,ENSRNOG00000013030,ENSRNOG00000057988,…
GO:0016832	aldehyde-lyase activity	molecular_function	0.0013053	0.30442	3	384	12	20272	ENSRNOG00000029501,ENSRNOG00000008106,ENSRNOG00000052802
GO:0021670	lateral ventricle development	biological_process	0.0013063	0.30442	3	384	12	20272	ENSRNOG00000003545,ENSRNOG00000020867,ENSRNOG00000011648
GO:0050790	regulation of catalytic activity	biological_process	0.0013456	0.30442	56	384	1969	20272	ENSRNOG00000014287,ENSRNOG00000058478,ENSRNOG00000004542,ENSRNOG00000008412,ENSRNOG00000008082,ENSRNOG00000047143,ENSRNOG00000036696,ENSRNOG00000020726,ENSRNOG00000031325,ENSRNOG00000001091,ENSRNOG00000004208,ENSRNOG00000025584,ENSRNOG00000055226,ENSRNOG00000012477,ENSRNOG00000046834,ENSRNOG00000010552,ENSRNOG00000019862,ENSRNOG00000047613,ENSRNOG00000008849,ENSRNOG00000007842,ENSRNOG00000027833,…
GO:0007399	nervous system development	biological_process	0.0013574	0.30442	59	384	2102	20272	ENSRNOG00000003545,ENSRNOG00000018827,ENSRNOG00000014963,ENSRNOG00000009266,ENSRNOG00000059500,ENSRNOG00000016708,ENSRNOG00000016352,ENSRNOG00000011471,ENSRNOG00000026293,ENSRNOG00000019688,ENSRNOG00000002364,ENSRNOG00000019435,ENSRNOG00000020637,ENSRNOG00000004479,ENSRNOG00000016108,ENSRNOG00000019831,ENSRNOG00000046458,ENSRNOG00000055226,ENSRNOG00000028956,ENSRNOG00000019956,ENSRNOG00000002754,…
GO:0008209	androgen metabolic process	biological_process	0.0013616	0.30442	4	384	26	20272	ENSRNOG00000019830,ENSRNOG00000017601,ENSRNOG00000027042,ENSRNOG00000020497
GO:0006886	intracellular protein transport	biological_process	0.0013624	0.30442	29	384	837	20272	ENSRNOG00000008786,ENSRNOG00000014872,ENSRNOG00000003585,ENSRNOG00000007842,ENSRNOG00000012719,ENSRNOG00000026293,ENSRNOG00000012868,ENSRNOG00000009266,ENSRNOG00000005303,ENSRNOG00000011108,ENSRNOG00000010574,ENSRNOG00000011471,ENSRNOG00000003071,ENSRNOG00000001415,ENSRNOG00000058882,ENSRNOG00000009402,ENSRNOG00000056954,ENSRNOG00000025295,ENSRNOG00000036696,ENSRNOG00000042086,ENSRNOG00000060745,…
GO:0010976	positive regulation of neuron projection development	biological_process	0.0014998	0.33153	13	384	261	20272	ENSRNOG00000016352,ENSRNOG00000018827,ENSRNOG00000021184,ENSRNOG00000020689,ENSRNOG00000055226,ENSRNOG00000020867,ENSRNOG00000004139,ENSRNOG00000018598,ENSRNOG00000001928,ENSRNOG00000017445,ENSRNOG00000014287,ENSRNOG00000034102,ENSRNOG00000047143
GO:0031529	ruffle organization	biological_process	0.001557	0.3361	5	384	45	20272	ENSRNOG00000030328,ENSRNOG00000017500,ENSRNOG00000004139,ENSRNOG00000056954,ENSRNOG00000020497
GO:0016229	steroid dehydrogenase activity	molecular_function	0.001573	0.3361	4	384	27	20272	ENSRNOG00000027042,ENSRNOG00000019830,ENSRNOG00000017601,ENSRNOG00000013982
GO:1901700	response to oxygen-containing compound	biological_process	0.0015848	0.3361	46	384	1548	20272	ENSRNOG00000020083,ENSRNOG00000018827,ENSRNOG00000020497,ENSRNOG00000010574,ENSRNOG00000016708,ENSRNOG00000026293,ENSRNOG00000019908,ENSRNOG00000010007,ENSRNOG00000010552,ENSRNOG00000001476,ENSRNOG00000016303,ENSRNOG00000000302,ENSRNOG00000055226,ENSRNOG00000046458,ENSRNOG00000019496,ENSRNOG00000028956,ENSRNOG00000013805,ENSRNOG00000002754,ENSRNOG00000047143,ENSRNOG00000013982,ENSRNOG00000020726,…
GO:0032268	regulation of cellular protein metabolic process	biological_process	0.0015859	0.3361	64	384	2340	20272	ENSRNOG00000059500,ENSRNOG00000011471,ENSRNOG00000013727,ENSRNOG00000010552,ENSRNOG00000022741,ENSRNOG00000021689,ENSRNOG00000026293,ENSRNOG00000001091,ENSRNOG00000002566,ENSRNOG00000019956,ENSRNOG00000036678,ENSRNOG00000004479,ENSRNOG00000005342,ENSRNOG00000001004,ENSRNOG00000008412,ENSRNOG00000047143,ENSRNOG00000002754,ENSRNOG00000036696,ENSRNOG00000061782,ENSRNOG00000019964,ENSRNOG00000059550,…
GO:0008104	protein localization	biological_process	0.0016534	0.33951	59	384	2120	20272	ENSRNOG00000014872,ENSRNOG00000010552,ENSRNOG00000011307,ENSRNOG00000008786,ENSRNOG00000019688,ENSRNOG00000026293,ENSRNOG00000019908,ENSRNOG00000057988,ENSRNOG00000007842,ENSRNOG00000011471,ENSRNOG00000010574,ENSRNOG00000020497,ENSRNOG00000015441,ENSRNOG00000009266,ENSRNOG00000001415,ENSRNOG00000014287,ENSRNOG00000018271,ENSRNOG00000014367,ENSRNOG00000004542,ENSRNOG00000005342,ENSRNOG00000042086,…
GO:1900112	regulation of histone H3-K9 trimethylation	biological_process	0.0016719	0.33951	3	384	13	20272	ENSRNOG00000049221,ENSRNOG00000019956,ENSRNOG00000020634
GO:0051246	regulation of protein metabolic process	biological_process	0.0016733	0.33951	68	384	2526	20272	ENSRNOG00000058478,ENSRNOG00000014287,ENSRNOG00000020539,ENSRNOG00000031325,ENSRNOG00000037247,ENSRNOG00000025584,ENSRNOG00000004208,ENSRNOG00000018403,ENSRNOG00000019831,ENSRNOG00000055226,ENSRNOG00000001253,ENSRNOG00000046834,ENSRNOG00000049221,ENSRNOG00000027833,ENSRNOG00000019908,ENSRNOG00000047613,ENSRNOG00000009266,ENSRNOG00000010574,ENSRNOG00000016792,ENSRNOG00000018517,ENSRNOG00000003545,…
GO:0006702	androgen biosynthetic process	biological_process	0.0016735	0.33951	3	384	13	20272	ENSRNOG00000017601,ENSRNOG00000019830,ENSRNOG00000027042
GO:0033500	carbohydrate homeostasis	biological_process	0.0017011	0.33951	12	384	233	20272	ENSRNOG00000014333,ENSRNOG00000012686,ENSRNOG00000057988,ENSRNOG00000047143,ENSRNOG00000056954,ENSRNOG00000014287,ENSRNOG00000009271,ENSRNOG00000001004,ENSRNOG00000046458,ENSRNOG00000016303,ENSRNOG00000036678,ENSRNOG00000020634
GO:0042593	glucose homeostasis	biological_process	0.0017011	0.33951	12	384	233	20272	ENSRNOG00000020634,ENSRNOG00000046458,ENSRNOG00000036678,ENSRNOG00000016303,ENSRNOG00000056954,ENSRNOG00000014287,ENSRNOG00000009271,ENSRNOG00000001004,ENSRNOG00000012686,ENSRNOG00000014333,ENSRNOG00000047143,ENSRNOG00000057988
GO:0045177	apical part of cell	cellular_component	0.0017186	0.33971	15	384	331	20272	ENSRNOG00000030019,ENSRNOG00000014333,ENSRNOG00000008432,ENSRNOG00000057988,ENSRNOG00000020539,ENSRNOG00000006604,ENSRNOG00000001476,ENSRNOG00000015667,ENSRNOG00000003098,ENSRNOG00000002768,ENSRNOG00000004900,ENSRNOG00000016957,ENSRNOG00000001091,ENSRNOG00000011648,ENSRNOG00000015557
GO:0032587	ruffle membrane	cellular_component	0.0018083	0.34756	6	384	68	20272	ENSRNOG00000019435,ENSRNOG00000017500,ENSRNOG00000019688,ENSRNOG00000001091,ENSRNOG00000020497,ENSRNOG00000056954
GO:0021885	forebrain cell migration	biological_process	0.0018086	0.34756	6	384	68	20272	ENSRNOG00000004139,ENSRNOG00000053562,ENSRNOG00000055226,ENSRNOG00000058586,ENSRNOG00000010547,ENSRNOG00000014963
GO:0051570	regulation of histone H3-K9 methylation	biological_process	0.0018091	0.34756	4	384	28	20272	ENSRNOG00000019956,ENSRNOG00000020634,ENSRNOG00000030630,ENSRNOG00000049221
GO:0048518	positive regulation of biological process	biological_process	0.0018435	0.34788	128	384	5390	20272	ENSRNOG00000010552,ENSRNOG00000022741,ENSRNOG00000057988,ENSRNOG00000008849,ENSRNOG00000002364,ENSRNOG00000021689,ENSRNOG00000020497,ENSRNOG00000016352,ENSRNOG00000059500,ENSRNOG00000011471,ENSRNOG00000005342,ENSRNOG00000001004,ENSRNOG00000036696,ENSRNOG00000004489,ENSRNOG00000053562,ENSRNOG00000019496,ENSRNOG00000019956,ENSRNOG00000011315,ENSRNOG00000036678,ENSRNOG00000034102,ENSRNOG00000038459,…
GO:0070603	SWI/SNF superfamily-type complex	cellular_component	0.0019501	0.34788	6	384	69	20272	ENSRNOG00000009271,ENSRNOG00000028956,ENSRNOG00000019913,ENSRNOG00000061012,ENSRNOG00000011931,ENSRNOG00000003545
GO:2000852	regulation of corticosterone secretion	biological_process	0.0020639	0.34788	2	384	4	20272	ENSRNOG00000012686,ENSRNOG00000004900
GO:0044241	lipid digestion	biological_process	0.0020748	0.34788	3	384	14	20272	ENSRNOG00000015866,ENSRNOG00000053562,ENSRNOG00000011648
GO:0047035	testosterone dehydrogenase (NAD+) activity	molecular_function	0.0020819	0.34788	2	384	4	20272	ENSRNOG00000019830,ENSRNOG00000013982
GO:1902659	regulation of glucose mediated signaling pathway	biological_process	0.0020859	0.34788	2	384	4	20272	ENSRNOG00000009271,ENSRNOG00000020634
GO:1902661	positive regulation of glucose mediated signaling pathway	biological_process	0.0020859	0.34788	2	384	4	20272	ENSRNOG00000020634,ENSRNOG00000009271
GO:0009137	purine nucleoside diphosphate catabolic process	biological_process	0.0020888	0.34788	2	384	4	20272	ENSRNOG00000011831,ENSRNOG00000012962
GO:0009181	purine ribonucleoside diphosphate catabolic process	biological_process	0.0020888	0.34788	2	384	4	20272	ENSRNOG00000011831,ENSRNOG00000012962
GO:0001030	RNA polymerase III type 1 promoter DNA binding	molecular_function	0.0020934	0.34788	2	384	4	20272	ENSRNOG00000013514,ENSRNOG00000010981
GO:0001031	RNA polymerase III type 2 promoter DNA binding	molecular_function	0.0020934	0.34788	2	384	4	20272	ENSRNOG00000013514,ENSRNOG00000010981
GO:0080084	5S rDNA binding	molecular_function	0.0020934	0.34788	2	384	4	20272	ENSRNOG00000010981,ENSRNOG00000013514
GO:0004305	ethanolamine kinase activity	molecular_function	0.0020938	0.34788	2	384	4	20272	ENSRNOG00000028368,ENSRNOG00000016791
GO:0035671	enone reductase activity	molecular_function	0.0020938	0.34788	2	384	4	20272	ENSRNOG00000027042,ENSRNOG00000017601
GO:0006384	transcription initiation from RNA polymerase III promoter	biological_process	0.0020938	0.34788	2	384	4	20272	ENSRNOG00000010981,ENSRNOG00000017864
GO:0044267	cellular protein metabolic process	biological_process	0.0020942	0.34788	118	384	4917	20272	ENSRNOG00000017319,ENSRNOG00000009397,ENSRNOG00000020105,ENSRNOG00000020634,ENSRNOG00000010489,ENSRNOG00000048870,ENSRNOG00000011648,ENSRNOG00000053023,ENSRNOG00000002396,ENSRNOG00000018047,ENSRNOG00000004036,ENSRNOG00000016887,ENSRNOG00000009090,ENSRNOG00000011203,ENSRNOG00000021184,ENSRNOG00000058586,ENSRNOG00000017965,ENSRNOG00000004344,ENSRNOG00000021014,ENSRNOG00000025295,ENSRNOG00000005260,…
GO:0051573	negative regulation of histone H3-K9 methylation	biological_process	0.0020984	0.34788	3	384	14	20272	ENSRNOG00000049221,ENSRNOG00000020634,ENSRNOG00000019956
GO:0032555	purine ribonucleotide binding	molecular_function	0.0022046	0.36255	50	384	1748	20272	ENSRNOG00000014287,ENSRNOG00000023238,ENSRNOG00000022623,ENSRNOG00000014367,ENSRNOG00000042086,ENSRNOG00000037247,ENSRNOG00000010609,ENSRNOG00000014060,ENSRNOG00000019100,ENSRNOG00000025584,ENSRNOG00000010776,ENSRNOG00000004479,ENSRNOG00000012477,ENSRNOG00000006002,ENSRNOG00000002364,ENSRNOG00000021689,ENSRNOG00000024190,ENSRNOG00000013030,ENSRNOG00000057988,ENSRNOG00000008432,ENSRNOG00000020770,…
GO:1903901	negative regulation of viral life cycle	biological_process	0.0022566	0.36816	6	384	71	20272	ENSRNOG00000018517,ENSRNOG00000033220,ENSRNOG00000025295,ENSRNOG00000026293,ENSRNOG00000056954,ENSRNOG00000022741
GO:0030104	water homeostasis	biological_process	0.0022849	0.36985	5	384	49	20272	ENSRNOG00000001476,ENSRNOG00000052745,ENSRNOG00000011648,ENSRNOG00000056954,ENSRNOG00000007136
GO:0030182	neuron differentiation	biological_process	0.002315	0.37179	38	384	1237	20272	ENSRNOG00000024413,ENSRNOG00000020867,ENSRNOG00000011203,ENSRNOG00000017445,ENSRNOG00000010252,ENSRNOG00000034102,ENSRNOG00000018047,ENSRNOG00000006604,ENSRNOG00000022863,ENSRNOG00000004392,ENSRNOG00000020689,ENSRNOG00000017965,ENSRNOG00000021184,ENSRNOG00000004139,ENSRNOG00000001928,ENSRNOG00000030630,ENSRNOG00000018598,ENSRNOG00000010547,ENSRNOG00000016352,ENSRNOG00000059500,ENSRNOG00000018827,…
GO:0035639	purine ribonucleoside triphosphate binding	molecular_function	0.0024131	0.38118	49	384	1712	20272	ENSRNOG00000010609,ENSRNOG00000014060,ENSRNOG00000037247,ENSRNOG00000042086,ENSRNOG00000014367,ENSRNOG00000022623,ENSRNOG00000023238,ENSRNOG00000014287,ENSRNOG00000004479,ENSRNOG00000010776,ENSRNOG00000025584,ENSRNOG00000019100,ENSRNOG00000057988,ENSRNOG00000013030,ENSRNOG00000008432,ENSRNOG00000024190,ENSRNOG00000002364,ENSRNOG00000021689,ENSRNOG00000006002,ENSRNOG00000012477,ENSRNOG00000011439,…
GO:0044428	nuclear part	cellular_component	0.0024136	0.38118	87	384	3446	20272	ENSRNOG00000018830,ENSRNOG00000017864,ENSRNOG00000002566,ENSRNOG00000011315,ENSRNOG00000019956,ENSRNOG00000013965,ENSRNOG00000028956,ENSRNOG00000019496,ENSRNOG00000046458,ENSRNOG00000015762,ENSRNOG00000009145,ENSRNOG00000036678,ENSRNOG00000036677,ENSRNOG00000001004,ENSRNOG00000005076,ENSRNOG00000008412,ENSRNOG00000029235,ENSRNOG00000020497,ENSRNOG00000018686,ENSRNOG00000013727,ENSRNOG00000011439,…
GO:0044446	intracellular organelle part	cellular_component	0.0024403	0.38118	158	384	6931	20272	ENSRNOG00000017965,ENSRNOG00000024557,ENSRNOG00000014966,ENSRNOG00000045926,ENSRNOG00000004139,ENSRNOG00000025295,ENSRNOG00000012499,ENSRNOG00000020353,ENSRNOG00000013514,ENSRNOG00000008980,ENSRNOG00000017601,ENSRNOG00000032178,ENSRNOG00000014333,ENSRNOG00000053023,ENSRNOG00000019100,ENSRNOG00000029165,ENSRNOG00000000302,ENSRNOG00000052704,ENSRNOG00000014287,ENSRNOG00000014811,ENSRNOG00000042086,…
GO:0017076	purine nucleotide binding	molecular_function	0.0024476	0.38118	50	384	1757	20272	ENSRNOG00000034102,ENSRNOG00000038459,ENSRNOG00000017445,ENSRNOG00000011931,ENSRNOG00000012719,ENSRNOG00000011052,ENSRNOG00000019964,ENSRNOG00000017319,ENSRNOG00000033220,ENSRNOG00000025285,ENSRNOG00000017788,ENSRNOG00000028368,ENSRNOG00000004100,ENSRNOG00000001043,ENSRNOG00000009271,ENSRNOG00000052745,ENSRNOG00000020642,ENSRNOG00000030019,ENSRNOG00000060745,ENSRNOG00000051291,ENSRNOG00000004392,…
GO:0033036	macromolecule localization	biological_process	0.0024784	0.38307	65	384	2429	20272	ENSRNOG00000000481,ENSRNOG00000003585,ENSRNOG00000010252,ENSRNOG00000004036,ENSRNOG00000003071,ENSRNOG00000032178,ENSRNOG00000014202,ENSRNOG00000020634,ENSRNOG00000060745,ENSRNOG00000046566,ENSRNOG00000025295,ENSRNOG00000011271,ENSRNOG00000056954,ENSRNOG00000024557,ENSRNOG00000014635,ENSRNOG00000004344,ENSRNOG00000004139,ENSRNOG00000007842,ENSRNOG00000019908,ENSRNOG00000046834,ENSRNOG00000011307,…
GO:0098589	membrane region	cellular_component	0.0024989	0.38336	31	384	953	20272	ENSRNOG00000057988,ENSRNOG00000008432,ENSRNOG00000019908,ENSRNOG00000006604,ENSRNOG00000019688,ENSRNOG00000010552,ENSRNOG00000013383,ENSRNOG00000001476,ENSRNOG00000015667,ENSRNOG00000017500,ENSRNOG00000002768,ENSRNOG00000015557,ENSRNOG00000020497,ENSRNOG00000011648,ENSRNOG00000031325,ENSRNOG00000007922,ENSRNOG00000020539,ENSRNOG00000030019,ENSRNOG00000005687,ENSRNOG00000003098,ENSRNOG00000052745,…
GO:0031461	cullin-RING ubiquitin ligase complex	cellular_component	0.0025393	0.3856	10	384	182	20272	ENSRNOG00000026754,ENSRNOG00000006170,ENSRNOG00000018986,ENSRNOG00000007483,ENSRNOG00000015143,ENSRNOG00000017857,ENSRNOG00000020105,ENSRNOG00000018517,ENSRNOG00000009397,ENSRNOG00000015762
GO:0016310	phosphorylation	biological_process	0.0025511	0.3856	57	384	2071	20272	ENSRNOG00000019964,ENSRNOG00000017319,ENSRNOG00000061782,ENSRNOG00000020634,ENSRNOG00000053023,ENSRNOG00000006604,ENSRNOG00000016887,ENSRNOG00000034102,ENSRNOG00000038459,ENSRNOG00000058586,ENSRNOG00000016791,ENSRNOG00000023387,ENSRNOG00000020284,ENSRNOG00000021184,ENSRNOG00000052802,ENSRNOG00000003163,ENSRNOG00000014850,ENSRNOG00000004392,ENSRNOG00000014874,ENSRNOG00000060745,ENSRNOG00000025295,…
GO:0051383	kinetochore organization	biological_process	0.0025904	0.3887	3	384	15	20272	ENSRNOG00000009039,ENSRNOG00000013727,ENSRNOG00000032178
GO:0032553	ribonucleotide binding	molecular_function	0.0026224	0.39064	50	384	1763	20272	ENSRNOG00000011439,ENSRNOG00000020770,ENSRNOG00000013030,ENSRNOG00000057988,ENSRNOG00000008432,ENSRNOG00000024190,ENSRNOG00000021689,ENSRNOG00000002364,ENSRNOG00000006002,ENSRNOG00000012477,ENSRNOG00000004479,ENSRNOG00000010776,ENSRNOG00000025584,ENSRNOG00000019100,ENSRNOG00000010609,ENSRNOG00000014060,ENSRNOG00000037247,ENSRNOG00000042086,ENSRNOG00000022623,ENSRNOG00000014367,ENSRNOG00000023238,…
GO:0032550	purine ribonucleoside binding	molecular_function	0.0026796	0.3963	49	384	1721	20272	ENSRNOG00000020770,ENSRNOG00000011439,ENSRNOG00000006002,ENSRNOG00000012477,ENSRNOG00000013030,ENSRNOG00000057988,ENSRNOG00000008432,ENSRNOG00000024190,ENSRNOG00000021689,ENSRNOG00000002364,ENSRNOG00000010776,ENSRNOG00000025584,ENSRNOG00000019100,ENSRNOG00000004479,ENSRNOG00000022623,ENSRNOG00000014367,ENSRNOG00000023238,ENSRNOG00000014287,ENSRNOG00000010609,ENSRNOG00000014060,ENSRNOG00000037247,…
GO:0001883	purine nucleoside binding	molecular_function	0.002774	0.40023	49	384	1724	20272	ENSRNOG00000012477,ENSRNOG00000006002,ENSRNOG00000021689,ENSRNOG00000002364,ENSRNOG00000013030,ENSRNOG00000057988,ENSRNOG00000008432,ENSRNOG00000024190,ENSRNOG00000020770,ENSRNOG00000011439,ENSRNOG00000023238,ENSRNOG00000014287,ENSRNOG00000014367,ENSRNOG00000022623,ENSRNOG00000037247,ENSRNOG00000042086,ENSRNOG00000014060,ENSRNOG00000010609,ENSRNOG00000019100,ENSRNOG00000010776,ENSRNOG00000025584,…
GO:0032549	ribonucleoside binding	molecular_function	0.002774	0.40023	49	384	1724	20272	ENSRNOG00000014287,ENSRNOG00000023238,ENSRNOG00000022623,ENSRNOG00000014367,ENSRNOG00000042086,ENSRNOG00000037247,ENSRNOG00000010609,ENSRNOG00000014060,ENSRNOG00000019100,ENSRNOG00000025584,ENSRNOG00000010776,ENSRNOG00000004479,ENSRNOG00000012477,ENSRNOG00000006002,ENSRNOG00000002364,ENSRNOG00000021689,ENSRNOG00000024190,ENSRNOG00000057988,ENSRNOG00000008432,ENSRNOG00000013030,ENSRNOG00000020770,…
GO:0031346	positive regulation of cell projection organization	biological_process	0.0027767	0.40023	15	384	348	20272	ENSRNOG00000018598,ENSRNOG00000001928,ENSRNOG00000017445,ENSRNOG00000014287,ENSRNOG00000034102,ENSRNOG00000047143,ENSRNOG00000011648,ENSRNOG00000016352,ENSRNOG00000018827,ENSRNOG00000021184,ENSRNOG00000020689,ENSRNOG00000055226,ENSRNOG00000030328,ENSRNOG00000020867,ENSRNOG00000004139
GO:0048525	negative regulation of viral process	biological_process	0.0027841	0.40023	6	384	74	20272	ENSRNOG00000056954,ENSRNOG00000022741,ENSRNOG00000018517,ENSRNOG00000033220,ENSRNOG00000025295,ENSRNOG00000026293
GO:0031400	negative regulation of protein modification process	biological_process	0.0028401	0.40133	22	384	605	20272	ENSRNOG00000019956,ENSRNOG00000014874,ENSRNOG00000055226,ENSRNOG00000020284,ENSRNOG00000058478,ENSRNOG00000004100,ENSRNOG00000056954,ENSRNOG00000048688,ENSRNOG00000047143,ENSRNOG00000060745,ENSRNOG00000015866,ENSRNOG00000008412,ENSRNOG00000020634,ENSRNOG00000059500,ENSRNOG00000010574,ENSRNOG00000059550,ENSRNOG00000018517,ENSRNOG00000013727,ENSRNOG00000011203,ENSRNOG00000026293,ENSRNOG00000049221,…
GO:0097193	intrinsic apoptotic signaling pathway	biological_process	0.0028611	0.40133	13	384	281	20272	ENSRNOG00000026754,ENSRNOG00000012868,ENSRNOG00000020390,ENSRNOG00000027833,ENSRNOG00000020539,ENSRNOG00000014287,ENSRNOG00000058478,ENSRNOG00000055226,ENSRNOG00000015143,ENSRNOG00000046458,ENSRNOG00000028017,ENSRNOG00000016708,ENSRNOG00000010574
GO:0021537	telencephalon development	biological_process	0.0028613	0.40133	13	384	281	20272	ENSRNOG00000016108,ENSRNOG00000017601,ENSRNOG00000055226,ENSRNOG00000003545,ENSRNOG00000020867,ENSRNOG00000004139,ENSRNOG00000011648,ENSRNOG00000014963,ENSRNOG00000053562,ENSRNOG00000027042,ENSRNOG00000004542,ENSRNOG00000010547,ENSRNOG00000001004
GO:0042995	cell projection	cellular_component	0.0028698	0.40133	49	384	1727	20272	ENSRNOG00000018827,ENSRNOG00000014963,ENSRNOG00000024085,ENSRNOG00000020497,ENSRNOG00000017500,ENSRNOG00000001415,ENSRNOG00000057988,ENSRNOG00000008432,ENSRNOG00000019688,ENSRNOG00000016145,ENSRNOG00000018310,ENSRNOG00000001091,ENSRNOG00000019435,ENSRNOG00000052704,ENSRNOG00000004479,ENSRNOG00000016108,ENSRNOG00000055226,ENSRNOG00000029165,ENSRNOG00000003098,ENSRNOG00000058478,ENSRNOG00000004542,…
GO:0021591	ventricular system development	biological_process	0.0029948	0.41597	4	384	32	20272	ENSRNOG00000011648,ENSRNOG00000009266,ENSRNOG00000003545,ENSRNOG00000020867
GO:0001882	nucleoside binding	molecular_function	0.0030397	0.41938	49	384	1732	20272	ENSRNOG00000011439,ENSRNOG00000020770,ENSRNOG00000021689,ENSRNOG00000002364,ENSRNOG00000057988,ENSRNOG00000013030,ENSRNOG00000008432,ENSRNOG00000024190,ENSRNOG00000012477,ENSRNOG00000006002,ENSRNOG00000004479,ENSRNOG00000019100,ENSRNOG00000010776,ENSRNOG00000025584,ENSRNOG00000037247,ENSRNOG00000042086,ENSRNOG00000014060,ENSRNOG00000010609,ENSRNOG00000023238,ENSRNOG00000014287,ENSRNOG00000014367,…
GO:0070628	proteasome binding	molecular_function	0.0031431	0.42674	3	384	16	20272	ENSRNOG00000014981,ENSRNOG00000061129,ENSRNOG00000003545
GO:0060077	inhibitory synapse	cellular_component	0.0031435	0.42674	3	384	16	20272	ENSRNOG00000008054,ENSRNOG00000024557,ENSRNOG00000013514
GO:0000980	RNA polymerase II distal enhancer sequence-specific DNA binding	molecular_function	0.0031833	0.42674	6	384	76	20272	ENSRNOG00000026293,ENSRNOG00000006170,ENSRNOG00000053562,ENSRNOG00000028956,ENSRNOG00000009271,ENSRNOG00000020400
GO:0031526	brush border membrane	cellular_component	0.0032347	0.42674	5	384	53	20272	ENSRNOG00000005687,ENSRNOG00000008432,ENSRNOG00000011648,ENSRNOG00000059461,ENSRNOG00000007006
GO:0007420	brain development	biological_process	0.0032791	0.42674	25	384	729	20272	ENSRNOG00000027042,ENSRNOG00000019688,ENSRNOG00000009266,ENSRNOG00000014963,ENSRNOG00000024413,ENSRNOG00000011471,ENSRNOG00000016708,ENSRNOG00000011648,ENSRNOG00000020867,ENSRNOG00000003545,ENSRNOG00000017601,ENSRNOG00000004900,ENSRNOG00000004542,ENSRNOG00000001004,ENSRNOG00000010547,ENSRNOG00000048688,ENSRNOG00000053562,ENSRNOG00000028956,ENSRNOG00000004392,ENSRNOG00000004139,ENSRNOG00000020637,…
GO:0007275	multicellular organismal development	biological_process	0.0033264	0.42674	110	384	4590	20272	ENSRNOG00000001004,ENSRNOG00000004542,ENSRNOG00000013982,ENSRNOG00000047143,ENSRNOG00000002754,ENSRNOG00000053562,ENSRNOG00000004489,ENSRNOG00000019956,ENSRNOG00000028956,ENSRNOG00000018830,ENSRNOG00000002566,ENSRNOG00000001091,ENSRNOG00000018023,ENSRNOG00000020637,ENSRNOG00000004479,ENSRNOG00000019435,ENSRNOG00000019830,ENSRNOG00000046458,ENSRNOG00000014872,ENSRNOG00000001476,ENSRNOG00000026293,…
GO:0097178	ruffle assembly	biological_process	0.0033581	0.42674	4	384	33	20272	ENSRNOG00000017500,ENSRNOG00000004139,ENSRNOG00000030328,ENSRNOG00000056954
GO:0048608	reproductive structure development	biological_process	0.0033606	0.42674	18	384	463	20272	ENSRNOG00000014850,ENSRNOG00000058586,ENSRNOG00000003033,ENSRNOG00000012499,ENSRNOG00000013982,ENSRNOG00000028368,ENSRNOG00000007483,ENSRNOG00000014287,ENSRNOG00000017319,ENSRNOG00000017601,ENSRNOG00000014963,ENSRNOG00000020497,ENSRNOG00000011471,ENSRNOG00000059500,ENSRNOG00000008432,ENSRNOG00000014333,ENSRNOG00000006850,ENSRNOG00000027042
GO:0048878	chemical homeostasis	biological_process	0.0034043	0.42674	31	384	973	20272	ENSRNOG00000004900,ENSRNOG00000009097,ENSRNOG00000015557,ENSRNOG00000020634,ENSRNOG00000011648,ENSRNOG00000057988,ENSRNOG00000006604,ENSRNOG00000019688,ENSRNOG00000012686,ENSRNOG00000014333,ENSRNOG00000007136,ENSRNOG00000011307,ENSRNOG00000016887,ENSRNOG00000001476,ENSRNOG00000029855,ENSRNOG00000036678,ENSRNOG00000052704,ENSRNOG00000014966,ENSRNOG00000016303,ENSRNOG00000017965,ENSRNOG00000000512,…
GO:0010629	negative regulation of gene expression	biological_process	0.0034066	0.42674	43	384	1480	20272	ENSRNOG00000001004,ENSRNOG00000053562,ENSRNOG00000029235,ENSRNOG00000020539,ENSRNOG00000009040,ENSRNOG00000019956,ENSRNOG00000028956,ENSRNOG00000055226,ENSRNOG00000046458,ENSRNOG00000019831,ENSRNOG00000006695,ENSRNOG00000009145,ENSRNOG00000022741,ENSRNOG00000007136,ENSRNOG00000010007,ENSRNOG00000026293,ENSRNOG00000027833,ENSRNOG00000016352,ENSRNOG00000059500,ENSRNOG00000016708,ENSRNOG00000011471,…
GO:0035934	corticosterone secretion	biological_process	0.0034068	0.42674	2	384	5	20272	ENSRNOG00000004900,ENSRNOG00000012686
GO:0009756	carbohydrate mediated signaling	biological_process	0.0034357	0.42674	2	384	5	20272	ENSRNOG00000009271,ENSRNOG00000020634
GO:0009757	hexose mediated signaling	biological_process	0.0034357	0.42674	2	384	5	20272	ENSRNOG00000020634,ENSRNOG00000009271
GO:0010182	sugar mediated signaling pathway	biological_process	0.0034357	0.42674	2	384	5	20272	ENSRNOG00000020634,ENSRNOG00000009271
GO:0010255	glucose mediated signaling pathway	biological_process	0.0034357	0.42674	2	384	5	20272	ENSRNOG00000009271,ENSRNOG00000020634
GO:0070061	fructose binding	molecular_function	0.003441	0.42674	2	384	5	20272	ENSRNOG00000052802,ENSRNOG00000057988
GO:0004563	beta-N-acetylhexosaminidase activity	molecular_function	0.003446	0.42674	2	384	5	20272	ENSRNOG00000036667,ENSRNOG00000010252
GO:0031324	negative regulation of cellular metabolic process	biological_process	0.0035907	0.442	63	384	2376	20272	ENSRNOG00000026754,ENSRNOG00000060745,ENSRNOG00000015866,ENSRNOG00000030019,ENSRNOG00000006170,ENSRNOG00000012499,ENSRNOG00000030630,ENSRNOG00000056954,ENSRNOG00000019913,ENSRNOG00000048688,ENSRNOG00000018598,ENSRNOG00000009271,ENSRNOG00000004100,ENSRNOG00000014981,ENSRNOG00000010538,ENSRNOG00000020689,ENSRNOG00000020284,ENSRNOG00000014874,ENSRNOG00000002396,ENSRNOG00000006604,ENSRNOG00000011931,…
GO:0061458	reproductive system development	biological_process	0.0036756	0.44976	18	384	467	20272	ENSRNOG00000013982,ENSRNOG00000012499,ENSRNOG00000014287,ENSRNOG00000007483,ENSRNOG00000028368,ENSRNOG00000058586,ENSRNOG00000014850,ENSRNOG00000003033,ENSRNOG00000014333,ENSRNOG00000008432,ENSRNOG00000027042,ENSRNOG00000006850,ENSRNOG00000017601,ENSRNOG00000017319,ENSRNOG00000011471,ENSRNOG00000059500,ENSRNOG00000020497,ENSRNOG00000014963
GO:0071704	organic substance metabolic process	biological_process	0.0037436	0.4525	220	384	10221	20272	ENSRNOG00000006695,ENSRNOG00000055226,ENSRNOG00000001428,ENSRNOG00000014398,ENSRNOG00000020400,ENSRNOG00000037247,ENSRNOG00000054176,ENSRNOG00000014287,ENSRNOG00000016792,ENSRNOG00000020083,ENSRNOG00000015143,ENSRNOG00000016778,ENSRNOG00000007842,ENSRNOG00000027833,ENSRNOG00000019908,ENSRNOG00000013383,ENSRNOG00000046834,ENSRNOG00000004139,ENSRNOG00000017965,ENSRNOG00000058586,ENSRNOG00000004344,…
GO:0036124	histone H3-K9 trimethylation	biological_process	0.0037595	0.4525	3	384	17	20272	ENSRNOG00000049221,ENSRNOG00000019956,ENSRNOG00000020634
GO:0006359	regulation of transcription from RNA polymerase III promoter	biological_process	0.003764	0.4525	3	384	17	20272	ENSRNOG00000014595,ENSRNOG00000013514,ENSRNOG00000017864
GO:0042058	regulation of epidermal growth factor receptor signaling pathway	biological_process	0.0038026	0.45447	5	384	55	20272	ENSRNOG00000014874,ENSRNOG00000020882,ENSRNOG00000001091,ENSRNOG00000008412,ENSRNOG00000055226
GO:0051641	cellular localization	biological_process	0.0042004	0.49402	72	384	2808	20272	ENSRNOG00000005303,ENSRNOG00000011108,ENSRNOG00000024492,ENSRNOG00000030328,ENSRNOG00000042340,ENSRNOG00000058882,ENSRNOG00000004900,ENSRNOG00000010813,ENSRNOG00000006604,ENSRNOG00000012719,ENSRNOG00000012868,ENSRNOG00000059461,ENSRNOG00000009402,ENSRNOG00000001928,ENSRNOG00000018598,ENSRNOG00000011471,ENSRNOG00000013727,ENSRNOG00000010552,ENSRNOG00000014872,ENSRNOG00000026293,ENSRNOG00000057988,…
GO:0031967	organelle envelope	cellular_component	0.0042056	0.49402	30	384	946	20272	ENSRNOG00000025295,ENSRNOG00000007158,ENSRNOG00000036677,ENSRNOG00000014811,ENSRNOG00000058478,ENSRNOG00000017731,ENSRNOG00000023387,ENSRNOG00000008106,ENSRNOG00000017965,ENSRNOG00000003163,ENSRNOG00000045961,ENSRNOG00000029165,ENSRNOG00000004139,ENSRNOG00000014966,ENSRNOG00000005587,ENSRNOG00000001171,ENSRNOG00000007006,ENSRNOG00000007136,ENSRNOG00000012868,ENSRNOG00000053023,ENSRNOG00000029855,…
GO:0031975	envelope	cellular_component	0.0042056	0.49402	30	384	946	20272	ENSRNOG00000053023,ENSRNOG00000012868,ENSRNOG00000007136,ENSRNOG00000004668,ENSRNOG00000029855,ENSRNOG00000020357,ENSRNOG00000000185,ENSRNOG00000008802,ENSRNOG00000011439,ENSRNOG00000028017,ENSRNOG00000058882,ENSRNOG00000009097,ENSRNOG00000011648,ENSRNOG00000007158,ENSRNOG00000025295,ENSRNOG00000017731,ENSRNOG00000058478,ENSRNOG00000036677,ENSRNOG00000014811,ENSRNOG00000004139,ENSRNOG00000014966,…
GO:2000113	negative regulation of cellular macromolecule biosynthetic process	biological_process	0.0042754	0.49937	39	384	1326	20272	ENSRNOG00000019956,ENSRNOG00000028956,ENSRNOG00000055226,ENSRNOG00000046458,ENSRNOG00000019831,ENSRNOG00000006695,ENSRNOG00000009145,ENSRNOG00000001004,ENSRNOG00000020539,ENSRNOG00000053562,ENSRNOG00000059500,ENSRNOG00000016708,ENSRNOG00000016352,ENSRNOG00000011471,ENSRNOG00000015187,ENSRNOG00000018517,ENSRNOG00000022741,ENSRNOG00000027833,ENSRNOG00000026293,ENSRNOG00000020689,ENSRNOG00000009271,…
GO:0023057	negative regulation of signaling	biological_process	0.0043517	0.50096	35	384	1157	20272	ENSRNOG00000016352,ENSRNOG00000011471,ENSRNOG00000010574,ENSRNOG00000020497,ENSRNOG00000014806,ENSRNOG00000025584,ENSRNOG00000055226,ENSRNOG00000000302,ENSRNOG00000046458,ENSRNOG00000014287,ENSRNOG00000058478,ENSRNOG00000008412,ENSRNOG00000036696,ENSRNOG00000020539,ENSRNOG00000047143,ENSRNOG00000020634,ENSRNOG00000004900,ENSRNOG00000046922,ENSRNOG00000024492,ENSRNOG00000038459,ENSRNOG00000006850,…
GO:0050884	neuromuscular process controlling posture	biological_process	0.0044054	0.50096	3	384	18	20272	ENSRNOG00000010252,ENSRNOG00000005944,ENSRNOG00000014806
GO:0019080	viral gene expression	biological_process	0.0044367	0.50096	5	384	57	20272	ENSRNOG00000018517,ENSRNOG00000001253,ENSRNOG00000026293,ENSRNOG00000056954,ENSRNOG00000009271
GO:0060749	mammary gland alveolus development	biological_process	0.004444	0.50096	3	384	18	20272	ENSRNOG00000002754,ENSRNOG00000025584,ENSRNOG00000010547
GO:0061377	mammary gland lobule development	biological_process	0.004444	0.50096	3	384	18	20272	ENSRNOG00000002754,ENSRNOG00000025584,ENSRNOG00000010547
GO:0060219	camera-type eye photoreceptor cell differentiation	biological_process	0.0044502	0.50096	3	384	18	20272	ENSRNOG00000006604,ENSRNOG00000003098,ENSRNOG00000004542
GO:0009893	positive regulation of metabolic process	biological_process	0.0044596	0.50096	84	384	3379	20272	ENSRNOG00000008082,ENSRNOG00000020726,ENSRNOG00000031325,ENSRNOG00000020539,ENSRNOG00000014287,ENSRNOG00000058478,ENSRNOG00000006695,ENSRNOG00000055226,ENSRNOG00000008142,ENSRNOG00000018403,ENSRNOG00000014595,ENSRNOG00000020400,ENSRNOG00000025584,ENSRNOG00000013030,ENSRNOG00000027833,ENSRNOG00000019908,ENSRNOG00000012477,ENSRNOG00000046834,ENSRNOG00000018517,ENSRNOG00000016792,ENSRNOG00000017500,…
GO:0008630	intrinsic apoptotic signaling pathway in response to DNA damage	biological_process	0.0044984	0.50257	7	384	108	20272	ENSRNOG00000016708,ENSRNOG00000020390,ENSRNOG00000028017,ENSRNOG00000026754,ENSRNOG00000012868,ENSRNOG00000027833,ENSRNOG00000020539
GO:0045892	negative regulation of transcription, DNA-templated	biological_process	0.0045922	0.50977	35	384	1161	20272	ENSRNOG00000026754,ENSRNOG00000060745,ENSRNOG00000006170,ENSRNOG00000012499,ENSRNOG00000056954,ENSRNOG00000030630,ENSRNOG00000019913,ENSRNOG00000018598,ENSRNOG00000048688,ENSRNOG00000009271,ENSRNOG00000004100,ENSRNOG00000010538,ENSRNOG00000020689,ENSRNOG00000011931,ENSRNOG00000061012,ENSRNOG00000006850,ENSRNOG00000013514,ENSRNOG00000024413,ENSRNOG00000053562,ENSRNOG00000020539,ENSRNOG00000001004,…
GO:0005634	nucleus	cellular_component	0.0046124	0.50977	136	384	5922	20272	ENSRNOG00000049221,ENSRNOG00000013030,ENSRNOG00000010007,ENSRNOG00000009039,ENSRNOG00000020770,ENSRNOG00000007200,ENSRNOG00000009266,ENSRNOG00000015231,ENSRNOG00000016708,ENSRNOG00000050287,ENSRNOG00000018110,ENSRNOG00000003545,ENSRNOG00000018517,ENSRNOG00000058478,ENSRNOG00000015632,ENSRNOG00000020539,ENSRNOG00000031325,ENSRNOG00000007922,ENSRNOG00000007158,ENSRNOG00000025584,ENSRNOG00000014595,…
GO:1901701	cellular response to oxygen-containing compound	biological_process	0.0046639	0.51049	30	384	953	20272	ENSRNOG00000004139,ENSRNOG00000016303,ENSRNOG00000000302,ENSRNOG00000055226,ENSRNOG00000046458,ENSRNOG00000020689,ENSRNOG00000019496,ENSRNOG00000013805,ENSRNOG00000020539,ENSRNOG00000020726,ENSRNOG00000047143,ENSRNOG00000012499,ENSRNOG00000009271,ENSRNOG00000004100,ENSRNOG00000056954,ENSRNOG00000030630,ENSRNOG00000018598,ENSRNOG00000052745,ENSRNOG00000017601,ENSRNOG00000004900,ENSRNOG00000020634,…
GO:0048856	anatomical structure development	biological_process	0.0046686	0.51049	117	384	4981	20272	ENSRNOG00000018598,ENSRNOG00000030630,ENSRNOG00000001928,ENSRNOG00000028368,ENSRNOG00000009271,ENSRNOG00000051291,ENSRNOG00000004392,ENSRNOG00000059461,ENSRNOG00000003033,ENSRNOG00000000512,ENSRNOG00000020689,ENSRNOG00000014850,ENSRNOG00000015667,ENSRNOG00000017445,ENSRNOG00000027042,ENSRNOG00000034102,ENSRNOG00000011931,ENSRNOG00000006604,ENSRNOG00000024413,ENSRNOG00000060597,ENSRNOG00000015557,…
GO:0010498	proteasomal protein catabolic process	biological_process	0.0047585	0.5136	16	384	405	20272	ENSRNOG00000018986,ENSRNOG00000014981,ENSRNOG00000004100,ENSRNOG00000007483,ENSRNOG00000004479,ENSRNOG00000055226,ENSRNOG00000006695,ENSRNOG00000015762,ENSRNOG00000007842,ENSRNOG00000061129,ENSRNOG00000013383,ENSRNOG00000061012,ENSRNOG00000015143,ENSRNOG00000003545,ENSRNOG00000013727,ENSRNOG00000009397
GO:0010033	response to organic substance	biological_process	0.0047841	0.5136	72	384	2823	20272	ENSRNOG00000009766,ENSRNOG00000023238,ENSRNOG00000014287,ENSRNOG00000009040,ENSRNOG00000020539,ENSRNOG00000005800,ENSRNOG00000016348,ENSRNOG00000016303,ENSRNOG00000008106,ENSRNOG00000000302,ENSRNOG00000055226,ENSRNOG00000013383,ENSRNOG00000007842,ENSRNOG00000019908,ENSRNOG00000010007,ENSRNOG00000018827,ENSRNOG00000015441,ENSRNOG00000010574,ENSRNOG00000016708,ENSRNOG00000017500,ENSRNOG00000018517,…
GO:0031966	mitochondrial membrane	cellular_component	0.0048802	0.5136	20	384	556	20272	ENSRNOG00000029855,ENSRNOG00000020357,ENSRNOG00000004668,ENSRNOG00000053023,ENSRNOG00000009097,ENSRNOG00000008802,ENSRNOG00000000185,ENSRNOG00000058478,ENSRNOG00000017731,ENSRNOG00000025295,ENSRNOG00000007158,ENSRNOG00000005587,ENSRNOG00000001171,ENSRNOG00000007006,ENSRNOG00000017965,ENSRNOG00000008106,ENSRNOG00000023387,ENSRNOG00000045961,ENSRNOG00000003163,ENSRNOG00000014966
GO:0048731	system development	biological_process	0.0048845	0.5136	101	384	4206	20272	ENSRNOG00000007200,ENSRNOG00000015441,ENSRNOG00000018827,ENSRNOG00000034258,ENSRNOG00000009266,ENSRNOG00000014963,ENSRNOG00000016708,ENSRNOG00000003545,ENSRNOG00000018110,ENSRNOG00000008786,ENSRNOG00000046834,ENSRNOG00000010007,ENSRNOG00000025584,ENSRNOG00000012722,ENSRNOG00000055226,ENSRNOG00000019831,ENSRNOG00000016108,ENSRNOG00000027582,ENSRNOG00000003098,ENSRNOG00000014287,ENSRNOG00000031325,…
GO:0071986	Ragulator complex	cellular_component	0.0049884	0.5136	2	384	6	20272	ENSRNOG00000019908,ENSRNOG00000010552
GO:0070646	protein modification by small protein removal	biological_process	0.0050525	0.5136	8	384	139	20272	ENSRNOG00000016778,ENSRNOG00000018517,ENSRNOG00000008106,ENSRNOG00000003545,ENSRNOG00000018723,ENSRNOG00000014981,ENSRNOG00000026754,ENSRNOG00000061129
GO:0005829	cytosol	cellular_component	0.0050643	0.5136	77	384	3064	20272	ENSRNOG00000017781,ENSRNOG00000007136,ENSRNOG00000057988,ENSRNOG00000024190,ENSRNOG00000026293,ENSRNOG00000020497,ENSRNOG00000018686,ENSRNOG00000028822,ENSRNOG00000011439,ENSRNOG00000036696,ENSRNOG00000013805,ENSRNOG00000001091,ENSRNOG00000018830,ENSRNOG00000019496,ENSRNOG00000018310,ENSRNOG00000019956,ENSRNOG00000009145,ENSRNOG00000015762,ENSRNOG00000046458,ENSRNOG00000019830,ENSRNOG00000036678,…
GO:0006559	L-phenylalanine catabolic process	biological_process	0.0050961	0.5136	2	384	6	20272	ENSRNOG00000047708,ENSRNOG00000016348
GO:1902222	erythrose 4-phosphate/phosphoenolpyruvate family amino acid catabolic process	biological_process	0.0050961	0.5136	2	384	6	20272	ENSRNOG00000016348,ENSRNOG00000047708
GO:0009155	purine deoxyribonucleotide catabolic process	biological_process	0.0050962	0.5136	2	384	6	20272	ENSRNOG00000012962,ENSRNOG00000011831
GO:0009191	ribonucleoside diphosphate catabolic process	biological_process	0.0050962	0.5136	2	384	6	20272	ENSRNOG00000012962,ENSRNOG00000011831
GO:0001016	RNA polymerase III regulatory region DNA binding	molecular_function	0.0051037	0.5136	2	384	6	20272	ENSRNOG00000010981,ENSRNOG00000013514
GO:0030948	negative regulation of vascular endothelial growth factor receptor signaling pathway	biological_process	0.0051042	0.5136	2	384	6	20272	ENSRNOG00000055226,ENSRNOG00000010574
GO:0000990	transcription factor activity, core RNA polymerase binding	molecular_function	0.0051044	0.5136	2	384	6	20272	ENSRNOG00000017864,ENSRNOG00000014595
GO:0072236	metanephric loop of Henle development	biological_process	0.0051044	0.5136	2	384	6	20272	ENSRNOG00000011648,ENSRNOG00000015557
GO:0010975	regulation of neuron projection development	biological_process	0.0051187	0.5136	17	384	445	20272	ENSRNOG00000020867,ENSRNOG00000018827,ENSRNOG00000016352,ENSRNOG00000024413,ENSRNOG00000006604,ENSRNOG00000018047,ENSRNOG00000034102,ENSRNOG00000017445,ENSRNOG00000004139,ENSRNOG00000021184,ENSRNOG00000055226,ENSRNOG00000020689,ENSRNOG00000004392,ENSRNOG00000047143,ENSRNOG00000018598,ENSRNOG00000014287,ENSRNOG00000001928
GO:0005096	GTPase activator activity	molecular_function	0.0051315	0.5136	10	384	201	20272	ENSRNOG00000055226,ENSRNOG00000017500,ENSRNOG00000025584,ENSRNOG00000005303,ENSRNOG00000008082,ENSRNOG00000026293,ENSRNOG00000006604,ENSRNOG00000020726,ENSRNOG00000004192,ENSRNOG00000009402
GO:1901184	regulation of ERBB signaling pathway	biological_process	0.0051467	0.5136	5	384	59	20272	ENSRNOG00000055226,ENSRNOG00000008412,ENSRNOG00000020882,ENSRNOG00000001091,ENSRNOG00000014874
GO:0032809	neuronal cell body membrane	cellular_component	0.0052114	0.51754	3	384	19	20272	ENSRNOG00000011648,ENSRNOG00000006604,ENSRNOG00000055226
GO:0032386	regulation of intracellular transport	biological_process	0.0052756	0.5214	20	384	560	20272	ENSRNOG00000056954,ENSRNOG00000025295,ENSRNOG00000047143,ENSRNOG00000060745,ENSRNOG00000001091,ENSRNOG00000004139,ENSRNOG00000006695,ENSRNOG00000055226,ENSRNOG00000004036,ENSRNOG00000012719,ENSRNOG00000006604,ENSRNOG00000019688,ENSRNOG00000012868,ENSRNOG00000009266,ENSRNOG00000015441,ENSRNOG00000011108,ENSRNOG00000010574,ENSRNOG00000003071,ENSRNOG00000004900,ENSRNOG00000058882
GO:0010646	regulation of cell communication	biological_process	0.0053044	0.52174	74	384	2929	20272	ENSRNOG00000000129,ENSRNOG00000002754,ENSRNOG00000047143,ENSRNOG00000036696,ENSRNOG00000008412,ENSRNOG00000014806,ENSRNOG00000013805,ENSRNOG00000001091,ENSRNOG00000019435,ENSRNOG00000046458,ENSRNOG00000010552,ENSRNOG00000005944,ENSRNOG00000057988,ENSRNOG00000026293,ENSRNOG00000012686,ENSRNOG00000020497,ENSRNOG00000016352,ENSRNOG00000059500,ENSRNOG00000011471,ENSRNOG00000009271,ENSRNOG00000018598,…
GO:0010648	negative regulation of cell communication	biological_process	0.0054456	0.53307	35	384	1174	20272	ENSRNOG00000046458,ENSRNOG00000055226,ENSRNOG00000000302,ENSRNOG00000025584,ENSRNOG00000014806,ENSRNOG00000047143,ENSRNOG00000020539,ENSRNOG00000036696,ENSRNOG00000008412,ENSRNOG00000058478,ENSRNOG00000014287,ENSRNOG00000020497,ENSRNOG00000010574,ENSRNOG00000016352,ENSRNOG00000011471,ENSRNOG00000014850,ENSRNOG00000058586,ENSRNOG00000014874,ENSRNOG00000011271,ENSRNOG00000020390,ENSRNOG00000060745,…
GO:0045071	negative regulation of viral genome replication	biological_process	0.0056252	0.54804	4	384	38	20272	ENSRNOG00000022741,ENSRNOG00000056954,ENSRNOG00000025295,ENSRNOG00000033220
GO:0007417	central nervous system development	biological_process	0.0057589	0.55842	29	384	926	20272	ENSRNOG00000020867,ENSRNOG00000000185,ENSRNOG00000017601,ENSRNOG00000004900,ENSRNOG00000003545,ENSRNOG00000014963,ENSRNOG00000009266,ENSRNOG00000024413,ENSRNOG00000016708,ENSRNOG00000011471,ENSRNOG00000011648,ENSRNOG00000019688,ENSRNOG00000027042,ENSRNOG00000020637,ENSRNOG00000004139,ENSRNOG00000019831,ENSRNOG00000058586,ENSRNOG00000016108,ENSRNOG00000055226,ENSRNOG00000046458,ENSRNOG00000028956,…
GO:0044712	single-organism catabolic process	biological_process	0.0058313	0.56001	29	384	927	20272	ENSRNOG00000015187,ENSRNOG00000005303,ENSRNOG00000020083,ENSRNOG00000013727,ENSRNOG00000010252,ENSRNOG00000027042,ENSRNOG00000013383,ENSRNOG00000056637,ENSRNOG00000047708,ENSRNOG00000014876,ENSRNOG00000057988,ENSRNOG00000013030,ENSRNOG00000007842,ENSRNOG00000016348,ENSRNOG00000014806,ENSRNOG00000018310,ENSRNOG00000011831,ENSRNOG00000003033,ENSRNOG00000052802,ENSRNOG00000016798,ENSRNOG00000018403,…
GO:0007173	epidermal growth factor receptor signaling pathway	biological_process	0.0058492	0.56001	6	384	86	20272	ENSRNOG00000002754,ENSRNOG00000008412,ENSRNOG00000055226,ENSRNOG00000014874,ENSRNOG00000020882,ENSRNOG00000001091
GO:0019538	protein metabolic process	biological_process	0.005857	0.56001	130	384	5660	20272	ENSRNOG00000001091,ENSRNOG00000002566,ENSRNOG00000004479,ENSRNOG00000015762,ENSRNOG00000022623,ENSRNOG00000047143,ENSRNOG00000002754,ENSRNOG00000011439,ENSRNOG00000013727,ENSRNOG00000006002,ENSRNOG00000027341,ENSRNOG00000026293,ENSRNOG00000012634,ENSRNOG00000014874,ENSRNOG00000020284,ENSRNOG00000020689,ENSRNOG00000030630,ENSRNOG00000001928,ENSRNOG00000045775,ENSRNOG00000018986,ENSRNOG00000026754,…
GO:0048585	negative regulation of response to stimulus	biological_process	0.0059455	0.56543	39	384	1353	20272	ENSRNOG00000014850,ENSRNOG00000058586,ENSRNOG00000014874,ENSRNOG00000011271,ENSRNOG00000060745,ENSRNOG00000020390,ENSRNOG00000026754,ENSRNOG00000009271,ENSRNOG00000014981,ENSRNOG00000004100,ENSRNOG00000056954,ENSRNOG00000030630,ENSRNOG00000048688,ENSRNOG00000052745,ENSRNOG00000046922,ENSRNOG00000004900,ENSRNOG00000020634,ENSRNOG00000006604,ENSRNOG00000012868,ENSRNOG00000038459,ENSRNOG00000006850,…
GO:1903507	negative regulation of nucleic acid-templated transcription	biological_process	0.006036	0.56543	35	384	1182	20272	ENSRNOG00000001004,ENSRNOG00000053562,ENSRNOG00000020539,ENSRNOG00000028956,ENSRNOG00000019956,ENSRNOG00000009145,ENSRNOG00000006695,ENSRNOG00000046458,ENSRNOG00000055226,ENSRNOG00000022741,ENSRNOG00000026293,ENSRNOG00000027833,ENSRNOG00000016352,ENSRNOG00000059500,ENSRNOG00000016708,ENSRNOG00000011471,ENSRNOG00000018517,ENSRNOG00000018598,ENSRNOG00000048688,ENSRNOG00000019913,ENSRNOG00000030630,…
GO:0044298	cell body membrane	cellular_component	0.0060462	0.56543	3	384	20	20272	ENSRNOG00000006604,ENSRNOG00000055226,ENSRNOG00000011648
GO:0030947	regulation of vascular endothelial growth factor receptor signaling pathway	biological_process	0.0060511	0.56543	3	384	20	20272	ENSRNOG00000010574,ENSRNOG00000011471,ENSRNOG00000055226
GO:0030371	translation repressor activity	molecular_function	0.0060512	0.56543	3	384	20	20272	ENSRNOG00000010489,ENSRNOG00000020689,ENSRNOG00000019831
GO:0044421	extracellular region part	cellular_component	0.0061742	0.57179	89	384	3660	20272	ENSRNOG00000015441,ENSRNOG00000014963,ENSRNOG00000009266,ENSRNOG00000001415,ENSRNOG00000028017,ENSRNOG00000020874,ENSRNOG00000046834,ENSRNOG00000019908,ENSRNOG00000009434,ENSRNOG00000007842,ENSRNOG00000025584,ENSRNOG00000004208,ENSRNOG00000055226,ENSRNOG00000001253,ENSRNOG00000008106,ENSRNOG00000009766,ENSRNOG00000003098,ENSRNOG00000014287,ENSRNOG00000031325,ENSRNOG00000020539,ENSRNOG00000005800,…
GO:0051567	histone H3-K9 methylation	biological_process	0.0061749	0.57179	4	384	39	20272	ENSRNOG00000049221,ENSRNOG00000030630,ENSRNOG00000019956,ENSRNOG00000020634
GO:0019222	regulation of metabolic process	biological_process	0.0065317	0.60212	137	384	6028	20272	ENSRNOG00000061782,ENSRNOG00000004900,ENSRNOG00000024492,ENSRNOG00000061012,ENSRNOG00000015667,ENSRNOG00000012868,ENSRNOG00000014876,ENSRNOG00000012719,ENSRNOG00000061129,ENSRNOG00000014806,ENSRNOG00000011315,ENSRNOG00000017864,ENSRNOG00000019496,ENSRNOG00000020860,ENSRNOG00000028956,ENSRNOG00000019956,ENSRNOG00000036678,ENSRNOG00000025462,ENSRNOG00000020637,ENSRNOG00000005342,ENSRNOG00000001004,…
GO:0032526	response to retinoic acid	biological_process	0.0066156	0.60349	7	384	116	20272	ENSRNOG00000048688,ENSRNOG00000016957,ENSRNOG00000011648,ENSRNOG00000020390,ENSRNOG00000012499,ENSRNOG00000013982,ENSRNOG00000020539
GO:0031256	leading edge membrane	cellular_component	0.0066178	0.60349	7	384	116	20272	ENSRNOG00000019688,ENSRNOG00000019435,ENSRNOG00000006604,ENSRNOG00000017500,ENSRNOG00000020497,ENSRNOG00000001091,ENSRNOG00000056954
GO:0032991	macromolecular complex	cellular_component	0.0066653	0.60349	128	384	5581	20272	ENSRNOG00000052802,ENSRNOG00000021184,ENSRNOG00000014635,ENSRNOG00000000989,ENSRNOG00000028753,ENSRNOG00000019913,ENSRNOG00000007483,ENSRNOG00000008367,ENSRNOG00000020105,ENSRNOG00000009397,ENSRNOG00000003071,ENSRNOG00000020634,ENSRNOG00000022393,ENSRNOG00000009090,ENSRNOG00000001253,ENSRNOG00000019831,ENSRNOG00000008106,ENSRNOG00000014595,ENSRNOG00000008142,ENSRNOG00000031325,ENSRNOG00000020726,…
GO:0005575	cellular_component	cellular_component	0.0067536	0.60349	367	384	18716	20272	ENSRNOG00000015187,ENSRNOG00000020497,ENSRNOG00000000962,ENSRNOG00000021689,ENSRNOG00000002364,ENSRNOG00000020860,ENSRNOG00000013965,ENSRNOG00000019496,ENSRNOG00000019956,ENSRNOG00000014806,ENSRNOG00000001171,ENSRNOG00000017864,ENSRNOG00000036678,ENSRNOG00000025462,ENSRNOG00000036677,ENSRNOG00000013982,ENSRNOG00000008412,ENSRNOG00000053562,ENSRNOG00000020503,ENSRNOG00000024492,ENSRNOG00000012749,…
GO:0006305	DNA alkylation	biological_process	0.0067967	0.60349	5	384	63	20272	ENSRNOG00000012719,ENSRNOG00000030630,ENSRNOG00000019913,ENSRNOG00000020860,ENSRNOG00000028956
GO:0006306	DNA methylation	biological_process	0.0067967	0.60349	5	384	63	20272	ENSRNOG00000012719,ENSRNOG00000028956,ENSRNOG00000020860,ENSRNOG00000019913,ENSRNOG00000030630
GO:0051179	localization	biological_process	0.0068929	0.60349	124	384	5387	20272	ENSRNOG00000001928,ENSRNOG00000018598,ENSRNOG00000009402,ENSRNOG00000030019,ENSRNOG00000014399,ENSRNOG00000008725,ENSRNOG00000007006,ENSRNOG00000009330,ENSRNOG00000059461,ENSRNOG00000000512,ENSRNOG00000011644,ENSRNOG00000017445,ENSRNOG00000010813,ENSRNOG00000015667,ENSRNOG00000034190,ENSRNOG00000012868,ENSRNOG00000006604,ENSRNOG00000012719,ENSRNOG00000011108,ENSRNOG00000021202,ENSRNOG00000005303,…
GO:0042059	negative regulation of epidermal growth factor receptor signaling pathway	biological_process	0.0069618	0.60349	3	384	21	20272	ENSRNOG00000014874,ENSRNOG00000008412,ENSRNOG00000055226
GO:0051560	mitochondrial calcium ion homeostasis	biological_process	0.0069618	0.60349	3	384	21	20272	ENSRNOG00000009097,ENSRNOG00000017965,ENSRNOG00000014966
GO:1902679	negative regulation of RNA biosynthetic process	biological_process	0.0070207	0.60349	35	384	1194	20272	ENSRNOG00000019956,ENSRNOG00000028956,ENSRNOG00000055226,ENSRNOG00000046458,ENSRNOG00000006695,ENSRNOG00000009145,ENSRNOG00000001004,ENSRNOG00000020539,ENSRNOG00000053562,ENSRNOG00000016708,ENSRNOG00000059500,ENSRNOG00000016352,ENSRNOG00000011471,ENSRNOG00000018517,ENSRNOG00000022741,ENSRNOG00000026293,ENSRNOG00000027833,ENSRNOG00000020689,ENSRNOG00000009271,ENSRNOG00000004100,ENSRNOG00000010538,…
GO:0016559	peroxisome fission	biological_process	0.0070295	0.60349	2	384	7	20272	ENSRNOG00000015187,ENSRNOG00000028100
GO:0000785	chromatin	cellular_component	0.0070298	0.60349	18	384	498	20272	ENSRNOG00000012499,ENSRNOG00000020539,ENSRNOG00000001004,ENSRNOG00000009271,ENSRNOG00000030630,ENSRNOG00000019913,ENSRNOG00000000989,ENSRNOG00000052802,ENSRNOG00000028956,ENSRNOG00000019956,ENSRNOG00000002566,ENSRNOG00000011931,ENSRNOG00000049221,ENSRNOG00000026293,ENSRNOG00000061012,ENSRNOG00000032178,ENSRNOG00000003545,ENSRNOG00000016708
GO:0060290	transdifferentiation	biological_process	0.0070445	0.60349	2	384	7	20272	ENSRNOG00000024413,ENSRNOG00000046458
GO:0006570	tyrosine metabolic process	biological_process	0.0070471	0.60349	2	384	7	20272	ENSRNOG00000047708,ENSRNOG00000016348
GO:0009134	nucleoside diphosphate catabolic process	biological_process	0.0070473	0.60349	2	384	7	20272	ENSRNOG00000011831,ENSRNOG00000012962
GO:0003097	renal water transport	biological_process	0.0070476	0.60349	2	384	7	20272	ENSRNOG00000011648,ENSRNOG00000056954
GO:0043203	axon hillock	cellular_component	0.0070569	0.60349	2	384	7	20272	ENSRNOG00000004479,ENSRNOG00000004139
GO:0045202	synapse	cellular_component	0.0070998	0.60349	24	384	735	20272	ENSRNOG00000003071,ENSRNOG00000000185,ENSRNOG00000007752,ENSRNOG00000001415,ENSRNOG00000010489,ENSRNOG00000020503,ENSRNOG00000013514,ENSRNOG00000018827,ENSRNOG00000016145,ENSRNOG00000011203,ENSRNOG00000013383,ENSRNOG00000024557,ENSRNOG00000014635,ENSRNOG00000020689,ENSRNOG00000029165,ENSRNOG00000019435,ENSRNOG00000004139,ENSRNOG00000030019,ENSRNOG00000042086,ENSRNOG00000056558,ENSRNOG00000008054,…
GO:0051253	negative regulation of RNA metabolic process	biological_process	0.0071044	0.60349	36	384	1238	20272	ENSRNOG00000011931,ENSRNOG00000006850,ENSRNOG00000061012,ENSRNOG00000013514,ENSRNOG00000024413,ENSRNOG00000006170,ENSRNOG00000012499,ENSRNOG00000026754,ENSRNOG00000060745,ENSRNOG00000009271,ENSRNOG00000004100,ENSRNOG00000010538,ENSRNOG00000019913,ENSRNOG00000056954,ENSRNOG00000030630,ENSRNOG00000048688,ENSRNOG00000018598,ENSRNOG00000020689,ENSRNOG00000027833,ENSRNOG00000026293,ENSRNOG00000010007,…
GO:0044454	nuclear chromosome part	cellular_component	0.00717	0.60384	18	384	499	20272	ENSRNOG00000032178,ENSRNOG00000003545,ENSRNOG00000013727,ENSRNOG00000016708,ENSRNOG00000049221,ENSRNOG00000026293,ENSRNOG00000011931,ENSRNOG00000061012,ENSRNOG00000000989,ENSRNOG00000052802,ENSRNOG00000028956,ENSRNOG00000002566,ENSRNOG00000020539,ENSRNOG00000012499,ENSRNOG00000009271,ENSRNOG00000001004,ENSRNOG00000019913,ENSRNOG00000030630
GO:0044238	primary metabolic process	biological_process	0.0071775	0.60384	211	384	9860	20272	ENSRNOG00000000185,ENSRNOG00000009020,ENSRNOG00000013714,ENSRNOG00000004900,ENSRNOG00000061782,ENSRNOG00000012719,ENSRNOG00000061129,ENSRNOG00000033059,ENSRNOG00000056637,ENSRNOG00000014876,ENSRNOG00000034190,ENSRNOG00000012868,ENSRNOG00000011052,ENSRNOG00000038459,ENSRNOG00000034102,ENSRNOG00000015667,ENSRNOG00000061012,ENSRNOG00000027096,ENSRNOG00000014850,ENSRNOG00000057389,ENSRNOG00000017857,…
GO:0001101	response to acid chemical	biological_process	0.0071966	0.60384	14	384	350	20272	ENSRNOG00000000302,ENSRNOG00000046458,ENSRNOG00000020689,ENSRNOG00000016957,ENSRNOG00000011648,ENSRNOG00000016708,ENSRNOG00000020390,ENSRNOG00000012499,ENSRNOG00000020726,ENSRNOG00000013982,ENSRNOG00000020539,ENSRNOG00000019908,ENSRNOG00000048688,ENSRNOG00000010552
GO:0051962	positive regulation of nervous system development	biological_process	0.0073261	0.61221	18	384	500	20272	ENSRNOG00000017445,ENSRNOG00000034102,ENSRNOG00000002364,ENSRNOG00000024413,ENSRNOG00000016352,ENSRNOG00000018827,ENSRNOG00000020867,ENSRNOG00000018598,ENSRNOG00000014287,ENSRNOG00000001928,ENSRNOG00000004489,ENSRNOG00000047143,ENSRNOG00000022863,ENSRNOG00000019956,ENSRNOG00000021184,ENSRNOG00000020689,ENSRNOG00000055226,ENSRNOG00000004139
GO:0032259	methylation	biological_process	0.0075552	0.62879	13	384	316	20272	ENSRNOG00000019956,ENSRNOG00000020634,ENSRNOG00000013968,ENSRNOG00000028956,ENSRNOG00000020860,ENSRNOG00000001171,ENSRNOG00000030328,ENSRNOG00000008106,ENSRNOG00000030630,ENSRNOG00000019913,ENSRNOG00000011398,ENSRNOG00000049221,ENSRNOG00000012719
GO:0048699	generation of neurons	biological_process	0.0076022	0.63016	39	384	1374	20272	ENSRNOG00000024413,ENSRNOG00000020867,ENSRNOG00000011203,ENSRNOG00000017445,ENSRNOG00000034102,ENSRNOG00000010252,ENSRNOG00000018047,ENSRNOG00000006604,ENSRNOG00000022863,ENSRNOG00000004392,ENSRNOG00000020689,ENSRNOG00000017965,ENSRNOG00000021184,ENSRNOG00000004139,ENSRNOG00000001928,ENSRNOG00000030630,ENSRNOG00000018598,ENSRNOG00000010547,ENSRNOG00000059500,ENSRNOG00000016352,ENSRNOG00000018827,…
GO:0048812	neuron projection morphogenesis	biological_process	0.0076726	0.63105	19	384	541	20272	ENSRNOG00000022863,ENSRNOG00000004392,ENSRNOG00000055226,ENSRNOG00000021184,ENSRNOG00000017965,ENSRNOG00000004139,ENSRNOG00000004479,ENSRNOG00000014287,ENSRNOG00000010547,ENSRNOG00000027582,ENSRNOG00000004542,ENSRNOG00000053562,ENSRNOG00000031325,ENSRNOG00000024413,ENSRNOG00000020867,ENSRNOG00000017445,ENSRNOG00000011203,ENSRNOG00000018047,ENSRNOG00000006604
GO:0008135	translation factor activity, RNA binding	molecular_function	0.0076744	0.63105	6	384	91	20272	ENSRNOG00000012477,ENSRNOG00000017864,ENSRNOG00000015762,ENSRNOG00000001253,ENSRNOG00000020689,ENSRNOG00000014595
GO:0009719	response to endogenous stimulus	biological_process	0.007729	0.63184	44	384	1596	20272	ENSRNOG00000018827,ENSRNOG00000015441,ENSRNOG00000010574,ENSRNOG00000059500,ENSRNOG00000016708,ENSRNOG00000011471,ENSRNOG00000017500,ENSRNOG00000020083,ENSRNOG00000010552,ENSRNOG00000001476,ENSRNOG00000026293,ENSRNOG00000019908,ENSRNOG00000019688,ENSRNOG00000010007,ENSRNOG00000019496,ENSRNOG00000028956,ENSRNOG00000016348,ENSRNOG00000055226,ENSRNOG00000000302,ENSRNOG00000046458,ENSRNOG00000001004,…
GO:0022029	telencephalon cell migration	biological_process	0.0077455	0.63184	5	384	65	20272	ENSRNOG00000004139,ENSRNOG00000053562,ENSRNOG00000055226,ENSRNOG00000014963,ENSRNOG00000010547
GO:0032897	negative regulation of viral transcription	biological_process	0.0079439	0.63699	3	384	22	20272	ENSRNOG00000056954,ENSRNOG00000026293,ENSRNOG00000018517
GO:0009968	negative regulation of signal transduction	biological_process	0.0079453	0.63699	31	384	1033	20272	ENSRNOG00000046922,ENSRNOG00000010574,ENSRNOG00000020497,ENSRNOG00000011471,ENSRNOG00000016352,ENSRNOG00000020634,ENSRNOG00000012868,ENSRNOG00000006604,ENSRNOG00000006850,ENSRNOG00000038459,ENSRNOG00000058586,ENSRNOG00000000302,ENSRNOG00000055226,ENSRNOG00000046458,ENSRNOG00000014850,ENSRNOG00000014874,ENSRNOG00000025584,ENSRNOG00000008412,ENSRNOG00000026754,ENSRNOG00000060745,ENSRNOG00000020390,…
GO:1901185	negative regulation of ERBB signaling pathway	biological_process	0.0079493	0.63699	3	384	22	20272	ENSRNOG00000014874,ENSRNOG00000055226,ENSRNOG00000008412
GO:0071229	cellular response to acid chemical	biological_process	0.0080253	0.63699	9	384	182	20272	ENSRNOG00000011648,ENSRNOG00000016708,ENSRNOG00000000302,ENSRNOG00000020689,ENSRNOG00000010552,ENSRNOG00000020726,ENSRNOG00000019908,ENSRNOG00000020539,ENSRNOG00000012499
GO:0046782	regulation of viral transcription	biological_process	0.0080408	0.63699	4	384	42	20272	ENSRNOG00000018517,ENSRNOG00000026293,ENSRNOG00000056954,ENSRNOG00000009271
GO:0050891	multicellular organismal water homeostasis	biological_process	0.0080413	0.63699	4	384	42	20272	ENSRNOG00000011648,ENSRNOG00000056954,ENSRNOG00000001476,ENSRNOG00000052745
GO:0006383	transcription from RNA polymerase III promoter	biological_process	0.0080441	0.63699	4	384	42	20272	ENSRNOG00000014595,ENSRNOG00000010981,ENSRNOG00000013514,ENSRNOG00000017864
GO:0048145	regulation of fibroblast proliferation	biological_process	0.0080791	0.63699	6	384	92	20272	ENSRNOG00000055226,ENSRNOG00000058882,ENSRNOG00000026293,ENSRNOG00000006604,ENSRNOG00000011648,ENSRNOG00000016708
GO:0048522	positive regulation of cellular process	biological_process	0.0080875	0.63699	112	384	4818	20272	ENSRNOG00000025584,ENSRNOG00000020400,ENSRNOG00000008142,ENSRNOG00000014595,ENSRNOG00000006695,ENSRNOG00000008106,ENSRNOG00000055226,ENSRNOG00000029165,ENSRNOG00000003098,ENSRNOG00000058478,ENSRNOG00000014367,ENSRNOG00000014287,ENSRNOG00000031325,ENSRNOG00000020539,ENSRNOG00000014963,ENSRNOG00000018827,ENSRNOG00000009266,ENSRNOG00000015441,ENSRNOG00000007200,ENSRNOG00000010574,ENSRNOG00000016708,…
GO:0032403	protein complex binding	molecular_function	0.0081516	0.63794	31	384	1035	20272	ENSRNOG00000004900,ENSRNOG00000018110,ENSRNOG00000017788,ENSRNOG00000003545,ENSRNOG00000024492,ENSRNOG00000032178,ENSRNOG00000010574,ENSRNOG00000014963,ENSRNOG00000015557,ENSRNOG00000014333,ENSRNOG00000016145,ENSRNOG00000007136,ENSRNOG00000061129,ENSRNOG00000006604,ENSRNOG00000015667,ENSRNOG00000014635,ENSRNOG00000046458,ENSRNOG00000055226,ENSRNOG00000004139,ENSRNOG00000001091,ENSRNOG00000019100,…
GO:0005576	extracellular region	cellular_component	0.0081617	0.63794	96	384	4037	20272	ENSRNOG00000021176,ENSRNOG00000015667,ENSRNOG00000027096,ENSRNOG00000006604,ENSRNOG00000061129,ENSRNOG00000012868,ENSRNOG00000034190,ENSRNOG00000011052,ENSRNOG00000017165,ENSRNOG00000015557,ENSRNOG00000020503,ENSRNOG00000021202,ENSRNOG00000033110,ENSRNOG00000000185,ENSRNOG00000012749,ENSRNOG00000008802,ENSRNOG00000009020,ENSRNOG00000009271,ENSRNOG00000020587,ENSRNOG00000001928,ENSRNOG00000029501,…
GO:0023051	regulation of signaling	biological_process	0.0082947	0.64532	72	384	2890	20272	ENSRNOG00000010813,ENSRNOG00000038459,ENSRNOG00000012868,ENSRNOG00000006604,ENSRNOG00000058882,ENSRNOG00000004900,ENSRNOG00000024492,ENSRNOG00000019964,ENSRNOG00000018598,ENSRNOG00000009271,ENSRNOG00000026754,ENSRNOG00000014874,ENSRNOG00000020689,ENSRNOG00000014850,ENSRNOG00000005944,ENSRNOG00000010552,ENSRNOG00000012686,ENSRNOG00000057988,ENSRNOG00000026293,ENSRNOG00000020497,ENSRNOG00000059500,…
GO:0044702	single organism reproductive process	biological_process	0.0083342	0.64532	33	384	1122	20272	ENSRNOG00000002754,ENSRNOG00000013982,ENSRNOG00000001004,ENSRNOG00000014287,ENSRNOG00000020637,ENSRNOG00000004479,ENSRNOG00000020860,ENSRNOG00000056767,ENSRNOG00000002566,ENSRNOG00000015143,ENSRNOG00000014963,ENSRNOG00000015441,ENSRNOG00000020497,ENSRNOG00000059500,ENSRNOG00000016708,ENSRNOG00000011471,ENSRNOG00000012499,ENSRNOG00000028368,ENSRNOG00000007483,ENSRNOG00000030630,ENSRNOG00000014850,…
GO:0035091	phosphatidylinositol binding	molecular_function	0.0083642	0.64532	10	384	216	20272	ENSRNOG00000055226,ENSRNOG00000017500,ENSRNOG00000014202,ENSRNOG00000001091,ENSRNOG00000020497,ENSRNOG00000014874,ENSRNOG00000006604,ENSRNOG00000020353,ENSRNOG00000046566,ENSRNOG00000004036
GO:0010558	negative regulation of macromolecule biosynthetic process	biological_process	0.0084205	0.64532	39	384	1383	20272	ENSRNOG00000012499,ENSRNOG00000006170,ENSRNOG00000026754,ENSRNOG00000060745,ENSRNOG00000004100,ENSRNOG00000010538,ENSRNOG00000009271,ENSRNOG00000018598,ENSRNOG00000048688,ENSRNOG00000019913,ENSRNOG00000056954,ENSRNOG00000030630,ENSRNOG00000020689,ENSRNOG00000011931,ENSRNOG00000006850,ENSRNOG00000061012,ENSRNOG00000061782,ENSRNOG00000010489,ENSRNOG00000013514,ENSRNOG00000024413,ENSRNOG00000020539,…
GO:0044877	macromolecular complex binding	molecular_function	0.0084964	0.64532	44	384	1605	20272	ENSRNOG00000026293,ENSRNOG00000016145,ENSRNOG00000007136,ENSRNOG00000018110,ENSRNOG00000003545,ENSRNOG00000014963,ENSRNOG00000010574,ENSRNOG00000031325,ENSRNOG00000009040,ENSRNOG00000053562,ENSRNOG00000037247,ENSRNOG00000001004,ENSRNOG00000046458,ENSRNOG00000055226,ENSRNOG00000008106,ENSRNOG00000013965,ENSRNOG00000028956,ENSRNOG00000019100,ENSRNOG00000001091,ENSRNOG00000006604,ENSRNOG00000011931,…
GO:0097367	carbohydrate derivative binding	molecular_function	0.0086259	0.64532	54	384	2058	20272	ENSRNOG00000023238,ENSRNOG00000014287,ENSRNOG00000022623,ENSRNOG00000014367,ENSRNOG00000037247,ENSRNOG00000042086,ENSRNOG00000010609,ENSRNOG00000014060,ENSRNOG00000019100,ENSRNOG00000010776,ENSRNOG00000025584,ENSRNOG00000004479,ENSRNOG00000012477,ENSRNOG00000006002,ENSRNOG00000002364,ENSRNOG00000021689,ENSRNOG00000013030,ENSRNOG00000057988,ENSRNOG00000008432,ENSRNOG00000024190,ENSRNOG00000011471,…
GO:0060589	nucleoside-triphosphatase regulator activity	molecular_function	0.008646	0.64532	11	384	251	20272	ENSRNOG00000026293,ENSRNOG00000027833,ENSRNOG00000006604,ENSRNOG00000020726,ENSRNOG00000004192,ENSRNOG00000008082,ENSRNOG00000009402,ENSRNOG00000017500,ENSRNOG00000055226,ENSRNOG00000005303,ENSRNOG00000025584
GO:0043044	ATP-dependent chromatin remodeling	biological_process	0.0086949	0.64532	4	384	43	20272	ENSRNOG00000019913,ENSRNOG00000002566,ENSRNOG00000009271,ENSRNOG00000028956
GO:0009890	negative regulation of biosynthetic process	biological_process	0.0087948	0.64532	41	384	1475	20272	ENSRNOG00000027833,ENSRNOG00000026293,ENSRNOG00000022741,ENSRNOG00000018517,ENSRNOG00000015187,ENSRNOG00000011471,ENSRNOG00000059500,ENSRNOG00000016708,ENSRNOG00000016352,ENSRNOG00000053562,ENSRNOG00000020539,ENSRNOG00000014287,ENSRNOG00000001004,ENSRNOG00000019831,ENSRNOG00000009145,ENSRNOG00000006695,ENSRNOG00000046458,ENSRNOG00000055226,ENSRNOG00000028956,ENSRNOG00000019956,ENSRNOG00000011931,…
GO:0060627	regulation of vesicle-mediated transport	biological_process	0.0088041	0.64532	16	384	433	20272	ENSRNOG00000004036,ENSRNOG00000046834,ENSRNOG00000003071,ENSRNOG00000017319,ENSRNOG00000004900,ENSRNOG00000015441,ENSRNOG00000005303,ENSRNOG00000010574,ENSRNOG00000046566,ENSRNOG00000036696,ENSRNOG00000042086,ENSRNOG00000009402,ENSRNOG00000048688,ENSRNOG00000029165,ENSRNOG00000059461,ENSRNOG00000001091
GO:0048144	fibroblast proliferation	biological_process	0.0089413	0.64532	6	384	94	20272	ENSRNOG00000011648,ENSRNOG00000016708,ENSRNOG00000058882,ENSRNOG00000055226,ENSRNOG00000026293,ENSRNOG00000006604
GO:2001243	negative regulation of intrinsic apoptotic signaling pathway	biological_process	0.0089429	0.64532	6	384	94	20272	ENSRNOG00000010574,ENSRNOG00000058478,ENSRNOG00000020390,ENSRNOG00000046458,ENSRNOG00000026754,ENSRNOG00000020539
GO:0000904	cell morphogenesis involved in differentiation	biological_process	0.0089835	0.64532	24	384	750	20272	ENSRNOG00000004542,ENSRNOG00000010547,ENSRNOG00000014287,ENSRNOG00000052745,ENSRNOG00000048688,ENSRNOG00000031325,ENSRNOG00000053562,ENSRNOG00000022863,ENSRNOG00000004392,ENSRNOG00000004139,ENSRNOG00000055226,ENSRNOG00000058586,ENSRNOG00000021184,ENSRNOG00000017965,ENSRNOG00000006850,ENSRNOG00000010252,ENSRNOG00000017445,ENSRNOG00000011203,ENSRNOG00000006604,ENSRNOG00000018047,ENSRNOG00000024413,…
GO:0031061	negative regulation of histone methylation	biological_process	0.009007	0.64532	3	384	23	20272	ENSRNOG00000049221,ENSRNOG00000020634,ENSRNOG00000019956
GO:0000132	establishment of mitotic spindle orientation	biological_process	0.0090151	0.64532	3	384	23	20272	ENSRNOG00000004139,ENSRNOG00000032178,ENSRNOG00000013727
GO:0005721	pericentric heterochromatin	cellular_component	0.0090151	0.64532	3	384	23	20272	ENSRNOG00000019956,ENSRNOG00000032178,ENSRNOG00000049221
GO:0010720	positive regulation of cell development	biological_process	0.009053	0.64532	19	384	550	20272	ENSRNOG00000047143,ENSRNOG00000004100,ENSRNOG00000014287,ENSRNOG00000001928,ENSRNOG00000018598,ENSRNOG00000004139,ENSRNOG00000004479,ENSRNOG00000020689,ENSRNOG00000055226,ENSRNOG00000021184,ENSRNOG00000019956,ENSRNOG00000059461,ENSRNOG00000002364,ENSRNOG00000034102,ENSRNOG00000017445,ENSRNOG00000020867,ENSRNOG00000018827,ENSRNOG00000016352,ENSRNOG00000024413
GO:0007341	penetration of zona pellucida	biological_process	0.0091484	0.64532	2	384	8	20272	ENSRNOG00000059461,ENSRNOG00000002566
GO:0031017	exocrine pancreas development	biological_process	0.0091629	0.64532	2	384	8	20272	ENSRNOG00000012722,ENSRNOG00000046458
GO:0045184	establishment of protein localization	biological_process	0.0092444	0.64532	42	384	1524	20272	ENSRNOG00000047143,ENSRNOG00000036696,ENSRNOG00000042086,ENSRNOG00000018271,ENSRNOG00000014367,ENSRNOG00000036678,ENSRNOG00000018403,ENSRNOG00000006695,ENSRNOG00000046458,ENSRNOG00000055226,ENSRNOG00000029165,ENSRNOG00000007842,ENSRNOG00000057988,ENSRNOG00000026293,ENSRNOG00000008786,ENSRNOG00000014872,ENSRNOG00000001415,ENSRNOG00000009266,ENSRNOG00000015441,ENSRNOG00000020497,ENSRNOG00000010574,…
GO:0019227	neuronal action potential propagation	biological_process	0.009256	0.64532	2	384	8	20272	ENSRNOG00000007922,ENSRNOG00000047143
GO:0019855	calcium channel inhibitor activity	molecular_function	0.0092562	0.64532	2	384	8	20272	ENSRNOG00000047143,ENSRNOG00000029165
GO:0048680	positive regulation of axon regeneration	biological_process	0.0092562	0.64532	2	384	8	20272	ENSRNOG00000004139,ENSRNOG00000047143
GO:0090240	positive regulation of histone H4 acetylation	biological_process	0.0092748	0.64532	2	384	8	20272	ENSRNOG00000020539,ENSRNOG00000020634
GO:0006558	L-phenylalanine metabolic process	biological_process	0.0092807	0.64532	2	384	8	20272	ENSRNOG00000016348,ENSRNOG00000047708
GO:1902221	erythrose 4-phosphate/phosphoenolpyruvate family amino acid metabolic process	biological_process	0.0092807	0.64532	2	384	8	20272	ENSRNOG00000047708,ENSRNOG00000016348
GO:0061617	MICOS complex	cellular_component	0.0092907	0.64532	2	384	8	20272	ENSRNOG00000009097,ENSRNOG00000008802
GO:0000182	rDNA binding	molecular_function	0.009291	0.64532	2	384	8	20272	ENSRNOG00000013514,ENSRNOG00000010981
GO:0070852	cell body fiber	cellular_component	0.0092919	0.64532	2	384	8	20272	ENSRNOG00000027042,ENSRNOG00000017601
GO:0030952	establishment or maintenance of cytoskeleton polarity	biological_process	0.0092919	0.64532	2	384	8	20272	ENSRNOG00000019100,ENSRNOG00000011648
GO:0042622	photoreceptor outer segment membrane	cellular_component	0.0092919	0.64532	2	384	8	20272	ENSRNOG00000003098,ENSRNOG00000016108
GO:0051864	histone demethylase activity (H3-K36 specific)	molecular_function	0.0092919	0.64532	2	384	8	20272	ENSRNOG00000049221,ENSRNOG00000019956
GO:0060992	response to fungicide	biological_process	0.0092919	0.64532	2	384	8	20272	ENSRNOG00000030630,ENSRNOG00000017601
GO:0032387	negative regulation of intracellular transport	biological_process	0.009397	0.65041	7	384	124	20272	ENSRNOG00000055226,ENSRNOG00000060745,ENSRNOG00000012868,ENSRNOG00000058882,ENSRNOG00000047143,ENSRNOG00000056954,ENSRNOG00000004036
GO:0031344	regulation of cell projection organization	biological_process	0.009465	0.65292	20	384	592	20272	ENSRNOG00000018827,ENSRNOG00000024413,ENSRNOG00000011648,ENSRNOG00000016352,ENSRNOG00000020867,ENSRNOG00000030328,ENSRNOG00000034102,ENSRNOG00000017445,ENSRNOG00000006604,ENSRNOG00000018047,ENSRNOG00000004392,ENSRNOG00000018023,ENSRNOG00000004139,ENSRNOG00000055226,ENSRNOG00000020689,ENSRNOG00000021184,ENSRNOG00000014287,ENSRNOG00000001928,ENSRNOG00000018598,ENSRNOG00000047143
GO:0030308	negative regulation of cell growth	biological_process	0.0095355	0.65439	8	384	155	20272	ENSRNOG00000011931,ENSRNOG00000009040,ENSRNOG00000009271,ENSRNOG00000014287,ENSRNOG00000000302,ENSRNOG00000055226,ENSRNOG00000061782,ENSRNOG00000004392
GO:0000902	cell morphogenesis	biological_process	0.0096175	0.65439	35	384	1220	20272	ENSRNOG00000027582,ENSRNOG00000004542,ENSRNOG00000014287,ENSRNOG00000031325,ENSRNOG00000053562,ENSRNOG00000052704,ENSRNOG00000018023,ENSRNOG00000004479,ENSRNOG00000055226,ENSRNOG00000019688,ENSRNOG00000007136,ENSRNOG00000024085,ENSRNOG00000010547,ENSRNOG00000048688,ENSRNOG00000052745,ENSRNOG00000051291,ENSRNOG00000028753,ENSRNOG00000022863,ENSRNOG00000004392,ENSRNOG00000004139,ENSRNOG00000052802,…
GO:0006508	proteolysis	biological_process	0.0096345	0.65439	45	384	1662	20272	ENSRNOG00000012868,ENSRNOG00000024181,ENSRNOG00000002396,ENSRNOG00000061129,ENSRNOG00000061012,ENSRNOG00000027096,ENSRNOG00000004036,ENSRNOG00000018723,ENSRNOG00000009397,ENSRNOG00000011648,ENSRNOG00000020634,ENSRNOG00000060745,ENSRNOG00000026754,ENSRNOG00000045775,ENSRNOG00000018986,ENSRNOG00000007483,ENSRNOG00000014981,ENSRNOG00000004100,ENSRNOG00000017857,ENSRNOG00000011189,ENSRNOG00000017965,…
GO:0008219	cell death	biological_process	0.0097275	0.65439	48	384	1798	20272	ENSRNOG00000016708,ENSRNOG00000010574,ENSRNOG00000007200,ENSRNOG00000009266,ENSRNOG00000015143,ENSRNOG00000028017,ENSRNOG00000028822,ENSRNOG00000011439,ENSRNOG00000012477,ENSRNOG00000012634,ENSRNOG00000026293,ENSRNOG00000027833,ENSRNOG00000013805,ENSRNOG00000001091,ENSRNOG00000019956,ENSRNOG00000025584,ENSRNOG00000055226,ENSRNOG00000046458,ENSRNOG00000006695,ENSRNOG00000006419,ENSRNOG00000004479,…
GO:0016265	death	biological_process	0.0097275	0.65439	48	384	1798	20272	ENSRNOG00000012477,ENSRNOG00000012634,ENSRNOG00000027833,ENSRNOG00000026293,ENSRNOG00000010574,ENSRNOG00000016708,ENSRNOG00000009266,ENSRNOG00000007200,ENSRNOG00000028822,ENSRNOG00000028017,ENSRNOG00000015143,ENSRNOG00000011439,ENSRNOG00000014287,ENSRNOG00000005342,ENSRNOG00000058478,ENSRNOG00000027582,ENSRNOG00000020539,ENSRNOG00000013805,ENSRNOG00000001091,ENSRNOG00000019956,ENSRNOG00000025584,…
GO:0030695	GTPase regulator activity	molecular_function	0.0097394	0.65439	10	384	221	20272	ENSRNOG00000009402,ENSRNOG00000026293,ENSRNOG00000006604,ENSRNOG00000020726,ENSRNOG00000004192,ENSRNOG00000008082,ENSRNOG00000025584,ENSRNOG00000005303,ENSRNOG00000017500,ENSRNOG00000055226
GO:0051649	establishment of localization in cell	biological_process	0.0097637	0.65439	59	384	2302	20272	ENSRNOG00000042086,ENSRNOG00000036696,ENSRNOG00000047143,ENSRNOG00000014367,ENSRNOG00000055226,ENSRNOG00000046458,ENSRNOG00000029165,ENSRNOG00000006695,ENSRNOG00000018403,ENSRNOG00000036678,ENSRNOG00000002566,ENSRNOG00000019100,ENSRNOG00000001091,ENSRNOG00000014806,ENSRNOG00000009039,ENSRNOG00000019688,ENSRNOG00000012686,ENSRNOG00000026293,ENSRNOG00000057988,ENSRNOG00000007842,ENSRNOG00000014872,…
GO:0046907	intracellular transport	biological_process	0.0097892	0.65439	43	384	1574	20272	ENSRNOG00000047143,ENSRNOG00000036696,ENSRNOG00000042086,ENSRNOG00000001091,ENSRNOG00000036678,ENSRNOG00000018403,ENSRNOG00000006695,ENSRNOG00000055226,ENSRNOG00000029165,ENSRNOG00000008786,ENSRNOG00000014872,ENSRNOG00000007842,ENSRNOG00000026293,ENSRNOG00000019688,ENSRNOG00000009039,ENSRNOG00000009266,ENSRNOG00000015441,ENSRNOG00000010574,ENSRNOG00000011471,ENSRNOG00000001415,ENSRNOG00000009402,…
GO:0031513	nonmotile primary cilium	cellular_component	0.0098083	0.65439	7	384	125	20272	ENSRNOG00000028753,ENSRNOG00000004542,ENSRNOG00000024085,ENSRNOG00000003098,ENSRNOG00000016108,ENSRNOG00000017319,ENSRNOG00000052704
GO:0072372	primary cilium	cellular_component	0.0098083	0.65439	7	384	125	20272	ENSRNOG00000016108,ENSRNOG00000052704,ENSRNOG00000017319,ENSRNOG00000028753,ENSRNOG00000003098,ENSRNOG00000004542,ENSRNOG00000024085
GO:0038127	ERBB signaling pathway	biological_process	0.0098643	0.65439	6	384	96	20272	ENSRNOG00000001091,ENSRNOG00000020882,ENSRNOG00000014874,ENSRNOG00000008412,ENSRNOG00000055226,ENSRNOG00000002754
GO:0043491	protein kinase B signaling	biological_process	0.009877	0.65439	8	384	156	20272	ENSRNOG00000020497,ENSRNOG00000000302,ENSRNOG00000058586,ENSRNOG00000017319,ENSRNOG00000056954,ENSRNOG00000014287,ENSRNOG00000021689,ENSRNOG00000037247
GO:0032088	negative regulation of NF-kappaB transcription factor activity	biological_process	0.0099	0.65439	5	384	69	20272	ENSRNOG00000060745,ENSRNOG00000055226,ENSRNOG00000006695,ENSRNOG00000018517,ENSRNOG00000010538
GO:0012501	programmed cell death	biological_process	0.0099386	0.65483	45	384	1665	20272	ENSRNOG00000006604,ENSRNOG00000012868,ENSRNOG00000034102,ENSRNOG00000009090,ENSRNOG00000015667,ENSRNOG00000017319,ENSRNOG00000020634,ENSRNOG00000011648,ENSRNOG00000021202,ENSRNOG00000012499,ENSRNOG00000026754,ENSRNOG00000060745,ENSRNOG00000020390,ENSRNOG00000010547,ENSRNOG00000048688,ENSRNOG00000052745,ENSRNOG00000018598,ENSRNOG00000014966,ENSRNOG00000058586,ENSRNOG00000059461,ENSRNOG00000004392,…
GO:0033764	steroid dehydrogenase activity, acting on the CH-OH group of donors, NAD or NADP as acceptor	molecular_function	0.010147	0.66645	3	384	24	20272	ENSRNOG00000019830,ENSRNOG00000013982,ENSRNOG00000027042
GO:0019083	viral transcription	biological_process	0.010241	0.66902	4	384	45	20272	ENSRNOG00000026293,ENSRNOG00000018517,ENSRNOG00000009271,ENSRNOG00000056954
GO:0032559	adenyl ribonucleotide binding	molecular_function	0.010287	0.66902	39	384	1401	20272	ENSRNOG00000019100,ENSRNOG00000010776,ENSRNOG00000004479,ENSRNOG00000023238,ENSRNOG00000014287,ENSRNOG00000014367,ENSRNOG00000022623,ENSRNOG00000010609,ENSRNOG00000011439,ENSRNOG00000006002,ENSRNOG00000021689,ENSRNOG00000057988,ENSRNOG00000013030,ENSRNOG00000008432,ENSRNOG00000004392,ENSRNOG00000058586,ENSRNOG00000020284,ENSRNOG00000017965,ENSRNOG00000016791,ENSRNOG00000021184,ENSRNOG00000014850,…
GO:0006469	negative regulation of protein kinase activity	biological_process	0.010332	0.66902	10	384	223	20272	ENSRNOG00000014874,ENSRNOG00000059500,ENSRNOG00000010574,ENSRNOG00000055226,ENSRNOG00000020284,ENSRNOG00000004100,ENSRNOG00000058478,ENSRNOG00000056954,ENSRNOG00000006604,ENSRNOG00000008412
GO:1903650	negative regulation of cytoplasmic transport	biological_process	0.010343	0.66902	6	384	97	20272	ENSRNOG00000058882,ENSRNOG00000060745,ENSRNOG00000055226,ENSRNOG00000012868,ENSRNOG00000047143,ENSRNOG00000004036
GO:0009725	response to hormone	biological_process	0.010349	0.66902	27	384	884	20272	ENSRNOG00000018827,ENSRNOG00000015441,ENSRNOG00000010574,ENSRNOG00000011648,ENSRNOG00000017601,ENSRNOG00000020083,ENSRNOG00000004900,ENSRNOG00000027042,ENSRNOG00000001476,ENSRNOG00000061012,ENSRNOG00000026293,ENSRNOG00000010007,ENSRNOG00000028956,ENSRNOG00000019496,ENSRNOG00000016957,ENSRNOG00000016348,ENSRNOG00000004139,ENSRNOG00000013954,ENSRNOG00000046458,ENSRNOG00000052802,ENSRNOG00000001004,…
GO:0008285	negative regulation of cell proliferation	biological_process	0.010482	0.67551	20	384	598	20272	ENSRNOG00000055226,ENSRNOG00000046458,ENSRNOG00000016798,ENSRNOG00000059461,ENSRNOG00000012499,ENSRNOG00000011271,ENSRNOG00000014287,ENSRNOG00000004100,ENSRNOG00000005342,ENSRNOG00000058882,ENSRNOG00000032085,ENSRNOG00000059500,ENSRNOG00000016708,ENSRNOG00000014963,ENSRNOG00000026293,ENSRNOG00000006604,ENSRNOG00000011931,ENSRNOG00000005944,ENSRNOG00000034102,ENSRNOG00000006850
GO:0016049	cell growth	biological_process	0.01077	0.69083	16	384	443	20272	ENSRNOG00000011931,ENSRNOG00000019908,ENSRNOG00000061782,ENSRNOG00000026754,ENSRNOG00000009040,ENSRNOG00000012499,ENSRNOG00000014287,ENSRNOG00000009271,ENSRNOG00000055226,ENSRNOG00000000302,ENSRNOG00000004139,ENSRNOG00000004479,ENSRNOG00000018023,ENSRNOG00000004392,ENSRNOG00000016957,ENSRNOG00000004208
GO:0050769	positive regulation of neurogenesis	biological_process	0.010787	0.69083	16	384	443	20272	ENSRNOG00000024413,ENSRNOG00000016352,ENSRNOG00000018827,ENSRNOG00000020867,ENSRNOG00000017445,ENSRNOG00000034102,ENSRNOG00000002364,ENSRNOG00000019956,ENSRNOG00000055226,ENSRNOG00000020689,ENSRNOG00000021184,ENSRNOG00000004139,ENSRNOG00000001928,ENSRNOG00000014287,ENSRNOG00000018598,ENSRNOG00000047143
GO:0016323	basolateral plasma membrane	cellular_component	0.010833	0.69157	9	384	191	20272	ENSRNOG00000011648,ENSRNOG00000015557,ENSRNOG00000059461,ENSRNOG00000052745,ENSRNOG00000001476,ENSRNOG00000015667,ENSRNOG00000030019,ENSRNOG00000008432,ENSRNOG00000007922
GO:0031327	negative regulation of cellular biosynthetic process	biological_process	0.010937	0.69606	40	384	1451	20272	ENSRNOG00000004100,ENSRNOG00000010538,ENSRNOG00000009271,ENSRNOG00000048688,ENSRNOG00000018598,ENSRNOG00000056954,ENSRNOG00000030630,ENSRNOG00000019913,ENSRNOG00000012499,ENSRNOG00000006170,ENSRNOG00000030019,ENSRNOG00000026754,ENSRNOG00000060745,ENSRNOG00000020689,ENSRNOG00000006850,ENSRNOG00000061012,ENSRNOG00000011931,ENSRNOG00000010489,ENSRNOG00000061782,ENSRNOG00000024413,ENSRNOG00000013514,…
GO:0005740	mitochondrial envelope	cellular_component	0.011028	0.69967	20	384	601	20272	ENSRNOG00000020357,ENSRNOG00000029855,ENSRNOG00000004668,ENSRNOG00000053023,ENSRNOG00000009097,ENSRNOG00000000185,ENSRNOG00000008802,ENSRNOG00000017731,ENSRNOG00000058478,ENSRNOG00000007158,ENSRNOG00000025295,ENSRNOG00000001171,ENSRNOG00000005587,ENSRNOG00000007006,ENSRNOG00000003163,ENSRNOG00000045961,ENSRNOG00000017965,ENSRNOG00000008106,ENSRNOG00000023387,ENSRNOG00000014966
GO:0035556	intracellular signal transduction	biological_process	0.01107	0.70021	57	384	2224	20272	ENSRNOG00000004392,ENSRNOG00000003033,ENSRNOG00000058586,ENSRNOG00000021184,ENSRNOG00000007679,ENSRNOG00000048688,ENSRNOG00000052745,ENSRNOG00000018598,ENSRNOG00000056954,ENSRNOG00000004100,ENSRNOG00000020390,ENSRNOG00000060745,ENSRNOG00000026754,ENSRNOG00000025295,ENSRNOG00000020634,ENSRNOG00000019964,ENSRNOG00000046922,ENSRNOG00000017319,ENSRNOG00000016887,ENSRNOG00000061012,ENSRNOG00000011203,…
GO:0044033	multi-organism metabolic process	biological_process	0.01114	0.70244	5	384	71	20272	ENSRNOG00000026293,ENSRNOG00000018517,ENSRNOG00000001253,ENSRNOG00000009271,ENSRNOG00000056954
GO:0030554	adenyl nucleotide binding	molecular_function	0.011217	0.70406	39	384	1409	20272	ENSRNOG00000004479,ENSRNOG00000019100,ENSRNOG00000010776,ENSRNOG00000010609,ENSRNOG00000014287,ENSRNOG00000023238,ENSRNOG00000022623,ENSRNOG00000014367,ENSRNOG00000011439,ENSRNOG00000021689,ENSRNOG00000013030,ENSRNOG00000057988,ENSRNOG00000008432,ENSRNOG00000006002,ENSRNOG00000058586,ENSRNOG00000016791,ENSRNOG00000020284,ENSRNOG00000017965,ENSRNOG00000021184,ENSRNOG00000014850,ENSRNOG00000004392,…
GO:0043921	modulation by host of viral transcription	biological_process	0.011381	0.70406	3	384	25	20272	ENSRNOG00000026293,ENSRNOG00000056954,ENSRNOG00000009271
GO:0052472	modulation by host of symbiont transcription	biological_process	0.011381	0.70406	3	384	25	20272	ENSRNOG00000056954,ENSRNOG00000009271,ENSRNOG00000026293
GO:1902230	negative regulation of intrinsic apoptotic signaling pathway in response to DNA damage	biological_process	0.011386	0.70406	3	384	25	20272	ENSRNOG00000026754,ENSRNOG00000020390,ENSRNOG00000020539
GO:0006915	apoptotic process	biological_process	0.011425	0.70406	44	384	1634	20272	ENSRNOG00000025584,ENSRNOG00000001091,ENSRNOG00000013805,ENSRNOG00000004479,ENSRNOG00000006419,ENSRNOG00000006695,ENSRNOG00000055226,ENSRNOG00000046458,ENSRNOG00000058478,ENSRNOG00000005342,ENSRNOG00000014287,ENSRNOG00000020539,ENSRNOG00000009266,ENSRNOG00000007200,ENSRNOG00000010574,ENSRNOG00000016708,ENSRNOG00000011439,ENSRNOG00000028822,ENSRNOG00000015143,ENSRNOG00000028017,ENSRNOG00000012477,…
GO:0060548	negative regulation of cell death	biological_process	0.011502	0.70406	28	384	934	20272	ENSRNOG00000009090,ENSRNOG00000015667,ENSRNOG00000026293,ENSRNOG00000006604,ENSRNOG00000011648,ENSRNOG00000010574,ENSRNOG00000020634,ENSRNOG00000028017,ENSRNOG00000004900,ENSRNOG00000017319,ENSRNOG00000011439,ENSRNOG00000048688,ENSRNOG00000052745,ENSRNOG00000010547,ENSRNOG00000058478,ENSRNOG00000020390,ENSRNOG00000026754,ENSRNOG00000020539,ENSRNOG00000012499,ENSRNOG00000001091,ENSRNOG00000013805,…
GO:0048513	organ development	biological_process	0.011591	0.70406	77	384	3171	20272	ENSRNOG00000001476,ENSRNOG00000026293,ENSRNOG00000008432,ENSRNOG00000019688,ENSRNOG00000011471,ENSRNOG00000059500,ENSRNOG00000020497,ENSRNOG00000010981,ENSRNOG00000004542,ENSRNOG00000001004,ENSRNOG00000013982,ENSRNOG00000002754,ENSRNOG00000053562,ENSRNOG00000028956,ENSRNOG00000004479,ENSRNOG00000020637,ENSRNOG00000018023,ENSRNOG00000046458,ENSRNOG00000019830,ENSRNOG00000027042,ENSRNOG00000015667,…
GO:0009966	regulation of signal transduction	biological_process	0.011698	0.70406	64	384	2557	20272	ENSRNOG00000006850,ENSRNOG00000016887,ENSRNOG00000011203,ENSRNOG00000046922,ENSRNOG00000020634,ENSRNOG00000011271,ENSRNOG00000025295,ENSRNOG00000020390,ENSRNOG00000060745,ENSRNOG00000004100,ENSRNOG00000052745,ENSRNOG00000048688,ENSRNOG00000056954,ENSRNOG00000016871,ENSRNOG00000000989,ENSRNOG00000058586,ENSRNOG00000007679,ENSRNOG00000020882,ENSRNOG00000016957,ENSRNOG00000019908,ENSRNOG00000020874,…
GO:0070572	positive regulation of neuron projection regeneration	biological_process	0.011758	0.70406	2	384	9	20272	ENSRNOG00000047143,ENSRNOG00000004139
GO:0045136	development of secondary sexual characteristics	biological_process	0.011761	0.70406	2	384	9	20272	ENSRNOG00000002754,ENSRNOG00000059461
GO:0051458	corticotropin secretion	biological_process	0.011766	0.70406	2	384	9	20272	ENSRNOG00000004900,ENSRNOG00000011648
GO:0010944	negative regulation of transcription by competitive promoter binding	biological_process	0.011773	0.70406	2	384	9	20272	ENSRNOG00000006850,ENSRNOG00000020539
GO:0061370	testosterone biosynthetic process	biological_process	0.01179	0.70406	2	384	9	20272	ENSRNOG00000019830,ENSRNOG00000027042
GO:0031597	cytosolic proteasome complex	cellular_component	0.011795	0.70406	2	384	9	20272	ENSRNOG00000061129,ENSRNOG00000003545
GO:0006646	phosphatidylethanolamine biosynthetic process	biological_process	0.011798	0.70406	2	384	9	20272	ENSRNOG00000016791,ENSRNOG00000028368
GO:0031618	nuclear pericentric heterochromatin	cellular_component	0.011798	0.70406	2	384	9	20272	ENSRNOG00000032178,ENSRNOG00000049221
GO:0042747	circadian sleep/wake cycle, REM sleep	biological_process	0.011798	0.70406	2	384	9	20272	ENSRNOG00000018827,ENSRNOG00000017601
GO:0070544	histone H3-K36 demethylation	biological_process	0.011798	0.70406	2	384	9	20272	ENSRNOG00000019956,ENSRNOG00000049221
GO:0033993	response to lipid	biological_process	0.011816	0.70406	28	384	936	20272	ENSRNOG00000015441,ENSRNOG00000018827,ENSRNOG00000016708,ENSRNOG00000011648,ENSRNOG00000017601,ENSRNOG00000027042,ENSRNOG00000061012,ENSRNOG00000001476,ENSRNOG00000026293,ENSRNOG00000014333,ENSRNOG00000028956,ENSRNOG00000016348,ENSRNOG00000016957,ENSRNOG00000013805,ENSRNOG00000046458,ENSRNOG00000055226,ENSRNOG00000052802,ENSRNOG00000013954,ENSRNOG00000001004,ENSRNOG00000004100,ENSRNOG00000048688,…
GO:0031090	organelle membrane	cellular_component	0.011878	0.70553	56	384	2186	20272	ENSRNOG00000007158,ENSRNOG00000036696,ENSRNOG00000047143,ENSRNOG00000042086,ENSRNOG00000058478,ENSRNOG00000003098,ENSRNOG00000036677,ENSRNOG00000025462,ENSRNOG00000052704,ENSRNOG00000036678,ENSRNOG00000029165,ENSRNOG00000045961,ENSRNOG00000008106,ENSRNOG00000016108,ENSRNOG00000001171,ENSRNOG00000019908,ENSRNOG00000007842,ENSRNOG00000013030,ENSRNOG00000007136,ENSRNOG00000010552,ENSRNOG00000014872,…
GO:0045178	basal part of cell	cellular_component	0.011909	0.70553	4	384	47	20272	ENSRNOG00000021184,ENSRNOG00000011648,ENSRNOG00000052745,ENSRNOG00000001476
GO:0044710	single-organism metabolic process	biological_process	0.012009	0.70937	109	384	4733	20272	ENSRNOG00000026293,ENSRNOG00000057988,ENSRNOG00000008432,ENSRNOG00000008849,ENSRNOG00000047708,ENSRNOG00000042224,ENSRNOG00000012686,ENSRNOG00000010552,ENSRNOG00000009440,ENSRNOG00000013727,ENSRNOG00000011471,ENSRNOG00000020497,ENSRNOG00000015187,ENSRNOG00000036696,ENSRNOG00000015421,ENSRNOG00000013982,ENSRNOG00000005687,ENSRNOG00000001004,ENSRNOG00000004479,ENSRNOG00000019830,ENSRNOG00000046458,…
GO:0030162	regulation of proteolysis	biological_process	0.012141	0.71512	23	384	729	20272	ENSRNOG00000026754,ENSRNOG00000060745,ENSRNOG00000004100,ENSRNOG00000014981,ENSRNOG00000055226,ENSRNOG00000015762,ENSRNOG00000004479,ENSRNOG00000002566,ENSRNOG00000004208,ENSRNOG00000001091,ENSRNOG00000012868,ENSRNOG00000047613,ENSRNOG00000002396,ENSRNOG00000061129,ENSRNOG00000046834,ENSRNOG00000004036,ENSRNOG00000003545,ENSRNOG00000018517,ENSRNOG00000013727,ENSRNOG00000009397,ENSRNOG00000011648,…
GO:0005524	ATP binding	molecular_function	0.012259	0.7193	38	384	1373	20272	ENSRNOG00000011439,ENSRNOG00000006002,ENSRNOG00000021689,ENSRNOG00000057988,ENSRNOG00000013030,ENSRNOG00000008432,ENSRNOG00000019100,ENSRNOG00000010776,ENSRNOG00000004479,ENSRNOG00000023238,ENSRNOG00000014287,ENSRNOG00000022623,ENSRNOG00000014367,ENSRNOG00000010609,ENSRNOG00000017788,ENSRNOG00000033220,ENSRNOG00000019964,ENSRNOG00000017319,ENSRNOG00000034102,ENSRNOG00000038459,ENSRNOG00000011052,…
GO:0016358	dendrite development	biological_process	0.012282	0.7193	10	384	229	20272	ENSRNOG00000024413,ENSRNOG00000055226,ENSRNOG00000020689,ENSRNOG00000020867,ENSRNOG00000011203,ENSRNOG00000014287,ENSRNOG00000001928,ENSRNOG00000018047,ENSRNOG00000008054,ENSRNOG00000031325
GO:0061097	regulation of protein tyrosine kinase activity	biological_process	0.012466	0.72619	5	384	73	20272	ENSRNOG00000010574,ENSRNOG00000014874,ENSRNOG00000008412,ENSRNOG00000031325,ENSRNOG00000006604
GO:0000228	nuclear chromosome	cellular_component	0.012549	0.72619	18	384	529	20272	ENSRNOG00000002566,ENSRNOG00000028956,ENSRNOG00000052802,ENSRNOG00000000989,ENSRNOG00000019913,ENSRNOG00000030630,ENSRNOG00000009271,ENSRNOG00000001004,ENSRNOG00000012499,ENSRNOG00000020539,ENSRNOG00000016708,ENSRNOG00000013727,ENSRNOG00000003545,ENSRNOG00000032178,ENSRNOG00000061012,ENSRNOG00000011931,ENSRNOG00000026293,ENSRNOG00000049221
GO:0004857	enzyme inhibitor activity	molecular_function	0.012653	0.72619	14	384	375	20272	ENSRNOG00000059500,ENSRNOG00000004208,ENSRNOG00000059550,ENSRNOG00000046922,ENSRNOG00000020284,ENSRNOG00000003545,ENSRNOG00000004100,ENSRNOG00000014981,ENSRNOG00000019862,ENSRNOG00000046834,ENSRNOG00000027833,ENSRNOG00000009434,ENSRNOG00000047613,ENSRNOG00000002396
GO:0000151	ubiquitin ligase complex	cellular_component	0.012654	0.72619	12	384	301	20272	ENSRNOG00000015143,ENSRNOG00000017857,ENSRNOG00000009397,ENSRNOG00000020105,ENSRNOG00000018517,ENSRNOG00000006695,ENSRNOG00000015762,ENSRNOG00000018986,ENSRNOG00000006170,ENSRNOG00000007842,ENSRNOG00000026754,ENSRNOG00000007483
GO:1903432	regulation of TORC1 signaling	biological_process	0.012684	0.72619	3	384	26	20272	ENSRNOG00000014287,ENSRNOG00000020634,ENSRNOG00000000302
GO:0052312	modulation of transcription in other organism involved in symbiotic interaction	biological_process	0.012688	0.72619	3	384	26	20272	ENSRNOG00000026293,ENSRNOG00000009271,ENSRNOG00000056954
GO:0009925	basal plasma membrane	cellular_component	0.012694	0.72619	3	384	26	20272	ENSRNOG00000011648,ENSRNOG00000001476,ENSRNOG00000052745
GO:0040001	establishment of mitotic spindle localization	biological_process	0.012694	0.72619	3	384	26	20272	ENSRNOG00000032178,ENSRNOG00000004139,ENSRNOG00000013727
GO:0031399	regulation of protein modification process	biological_process	0.012717	0.72619	44	384	1645	20272	ENSRNOG00000011203,ENSRNOG00000016887,ENSRNOG00000061012,ENSRNOG00000006604,ENSRNOG00000061782,ENSRNOG00000020634,ENSRNOG00000019964,ENSRNOG00000059550,ENSRNOG00000056954,ENSRNOG00000030630,ENSRNOG00000048688,ENSRNOG00000004100,ENSRNOG00000015866,ENSRNOG00000060745,ENSRNOG00000025295,ENSRNOG00000014874,ENSRNOG00000020284,ENSRNOG00000046834,ENSRNOG00000010552,ENSRNOG00000027833,ENSRNOG00000049221,…
GO:0042446	hormone biosynthetic process	biological_process	0.012799	0.72701	4	384	48	20272	ENSRNOG00000017601,ENSRNOG00000030019,ENSRNOG00000019830,ENSRNOG00000027042
GO:0048806	genitalia development	biological_process	0.012802	0.72701	4	384	48	20272	ENSRNOG00000017319,ENSRNOG00000017601,ENSRNOG00000058586,ENSRNOG00000027042
GO:0010604	positive regulation of macromolecule metabolic process	biological_process	0.012959	0.72922	70	384	2853	20272	ENSRNOG00000056954,ENSRNOG00000019913,ENSRNOG00000052745,ENSRNOG00000048688,ENSRNOG00000004100,ENSRNOG00000020390,ENSRNOG00000060745,ENSRNOG00000012499,ENSRNOG00000025295,ENSRNOG00000000989,ENSRNOG00000012962,ENSRNOG00000006850,ENSRNOG00000010489,ENSRNOG00000020634,ENSRNOG00000014287,ENSRNOG00000058478,ENSRNOG00000020539,ENSRNOG00000031325,ENSRNOG00000020400,ENSRNOG00000025584,ENSRNOG00000055226,…
GO:0044728	DNA methylation or demethylation	biological_process	0.013171	0.72922	5	384	74	20272	ENSRNOG00000012719,ENSRNOG00000028956,ENSRNOG00000020860,ENSRNOG00000019913,ENSRNOG00000030630
GO:0097190	apoptotic signaling pathway	biological_process	0.013275	0.72922	19	384	572	20272	ENSRNOG00000012868,ENSRNOG00000027833,ENSRNOG00000026293,ENSRNOG00000028822,ENSRNOG00000028017,ENSRNOG00000015143,ENSRNOG00000010574,ENSRNOG00000016708,ENSRNOG00000020634,ENSRNOG00000020390,ENSRNOG00000026754,ENSRNOG00000020539,ENSRNOG00000014287,ENSRNOG00000058478,ENSRNOG00000006695,ENSRNOG00000055226,ENSRNOG00000046458,ENSRNOG00000001091,ENSRNOG00000025584
GO:0001158	enhancer sequence-specific DNA binding	molecular_function	0.013646	0.72922	6	384	103	20272	ENSRNOG00000053562,ENSRNOG00000006170,ENSRNOG00000026293,ENSRNOG00000020400,ENSRNOG00000028956,ENSRNOG00000009271
GO:0061647	histone H3-K9 modification	biological_process	0.01373	0.72922	4	384	49	20272	ENSRNOG00000030630,ENSRNOG00000020634,ENSRNOG00000019956,ENSRNOG00000049221
GO:0008134	transcription factor binding	molecular_function	0.013953	0.72922	18	384	535	20272	ENSRNOG00000014595,ENSRNOG00000046458,ENSRNOG00000010473,ENSRNOG00000017864,ENSRNOG00000011315,ENSRNOG00000031325,ENSRNOG00000012499,ENSRNOG00000009040,ENSRNOG00000001004,ENSRNOG00000009271,ENSRNOG00000004542,ENSRNOG00000010538,ENSRNOG00000004100,ENSRNOG00000019913,ENSRNOG00000018598,ENSRNOG00000016708,ENSRNOG00000026293,ENSRNOG00000061012
GO:0061099	negative regulation of protein tyrosine kinase activity	biological_process	0.014076	0.72922	3	384	27	20272	ENSRNOG00000014874,ENSRNOG00000006604,ENSRNOG00000008412
GO:0051294	establishment of spindle orientation	biological_process	0.014084	0.72922	3	384	27	20272	ENSRNOG00000032178,ENSRNOG00000004139,ENSRNOG00000013727
GO:2000849	regulation of glucocorticoid secretion	biological_process	0.014484	0.72922	2	384	10	20272	ENSRNOG00000004900,ENSRNOG00000012686
GO:0004303	estradiol 17-beta-dehydrogenase activity	molecular_function	0.014532	0.72922	2	384	10	20272	ENSRNOG00000019830,ENSRNOG00000013982
GO:1901838	positive regulation of transcription of nuclear large rRNA transcript from RNA polymerase I promoter	biological_process	0.014543	0.72922	2	384	10	20272	ENSRNOG00000020634,ENSRNOG00000009271
GO:0009151	purine deoxyribonucleotide metabolic process	biological_process	0.014551	0.72922	2	384	10	20272	ENSRNOG00000011831,ENSRNOG00000012962
GO:0003091	renal water homeostasis	biological_process	0.014551	0.72922	2	384	10	20272	ENSRNOG00000056954,ENSRNOG00000011648
GO:0000338	protein deneddylation	biological_process	0.01456	0.72922	2	384	10	20272	ENSRNOG00000018723,ENSRNOG00000016778
GO:0051315	attachment of mitotic spindle microtubules to kinetochore	biological_process	0.014564	0.72922	2	384	10	20272	ENSRNOG00000013727,ENSRNOG00000019100
GO:0060068	vagina development	biological_process	0.014564	0.72922	2	384	10	20272	ENSRNOG00000017319,ENSRNOG00000058586
GO:0048667	cell morphogenesis involved in neuron differentiation	biological_process	0.014612	0.72922	17	384	498	20272	ENSRNOG00000014287,ENSRNOG00000004542,ENSRNOG00000010547,ENSRNOG00000053562,ENSRNOG00000031325,ENSRNOG00000004392,ENSRNOG00000022863,ENSRNOG00000017965,ENSRNOG00000021184,ENSRNOG00000004139,ENSRNOG00000017445,ENSRNOG00000011203,ENSRNOG00000010252,ENSRNOG00000018047,ENSRNOG00000006604,ENSRNOG00000024413,ENSRNOG00000020867
GO:0002039	p53 binding	molecular_function	0.014654	0.72922	5	384	76	20272	ENSRNOG00000009271,ENSRNOG00000018598,ENSRNOG00000014287,ENSRNOG00000030630,ENSRNOG00000020539
GO:0042127	regulation of cell proliferation	biological_process	0.014745	0.72922	40	384	1480	20272	ENSRNOG00000032085,ENSRNOG00000016792,ENSRNOG00000011439,ENSRNOG00000016708,ENSRNOG00000059500,ENSRNOG00000011471,ENSRNOG00000014963,ENSRNOG00000007200,ENSRNOG00000015441,ENSRNOG00000026293,ENSRNOG00000005944,ENSRNOG00000016798,ENSRNOG00000008106,ENSRNOG00000046458,ENSRNOG00000055226,ENSRNOG00000019496,ENSRNOG00000025584,ENSRNOG00000053562,ENSRNOG00000002754,ENSRNOG00000014287,ENSRNOG00000005342,…
GO:0008283	cell proliferation	biological_process	0.01492	0.72922	47	384	1798	20272	ENSRNOG00000011271,ENSRNOG00000012499,ENSRNOG00000004100,ENSRNOG00000004139,ENSRNOG00000012962,ENSRNOG00000016957,ENSRNOG00000059461,ENSRNOG00000003033,ENSRNOG00000014333,ENSRNOG00000006604,ENSRNOG00000020813,ENSRNOG00000011931,ENSRNOG00000015667,ENSRNOG00000006850,ENSRNOG00000034102,ENSRNOG00000030328,ENSRNOG00000058882,ENSRNOG00000005041,ENSRNOG00000020867,ENSRNOG00000059550,ENSRNOG00000011648,…
GO:0022607	cellular component assembly	biological_process	0.014932	0.72922	59	384	2353	20272	ENSRNOG00000011203,ENSRNOG00000019970,ENSRNOG00000006604,ENSRNOG00000053023,ENSRNOG00000011648,ENSRNOG00000061782,ENSRNOG00000021202,ENSRNOG00000020634,ENSRNOG00000030328,ENSRNOG00000013714,ENSRNOG00000032178,ENSRNOG00000003071,ENSRNOG00000024492,ENSRNOG00000019964,ENSRNOG00000056954,ENSRNOG00000001928,ENSRNOG00000030630,ENSRNOG00000052745,ENSRNOG00000042384,ENSRNOG00000020587,ENSRNOG00000051291,…
GO:0070013	intracellular organelle lumen	cellular_component	0.015385	0.72922	79	384	3307	20272	ENSRNOG00000013383,ENSRNOG00000010007,ENSRNOG00000049221,ENSRNOG00000013030,ENSRNOG00000016708,ENSRNOG00000015231,ENSRNOG00000050287,ENSRNOG00000007200,ENSRNOG00000009266,ENSRNOG00000016778,ENSRNOG00000003545,ENSRNOG00000018517,ENSRNOG00000014287,ENSRNOG00000014811,ENSRNOG00000015632,ENSRNOG00000020539,ENSRNOG00000019100,ENSRNOG00000025584,ENSRNOG00000000302,ENSRNOG00000008106,ENSRNOG00000008142,…
GO:0010771	negative regulation of cell morphogenesis involved in differentiation	biological_process	0.015522	0.72922	6	384	106	20272	ENSRNOG00000006850,ENSRNOG00000004392,ENSRNOG00000024492,ENSRNOG00000006604,ENSRNOG00000018047,ENSRNOG00000055226
GO:0010941	regulation of cell death	biological_process	0.015525	0.72922	41	384	1530	20272	ENSRNOG00000001091,ENSRNOG00000013805,ENSRNOG00000025584,ENSRNOG00000019956,ENSRNOG00000006695,ENSRNOG00000055226,ENSRNOG00000046458,ENSRNOG00000004479,ENSRNOG00000006419,ENSRNOG00000058478,ENSRNOG00000005342,ENSRNOG00000020539,ENSRNOG00000010574,ENSRNOG00000016708,ENSRNOG00000009266,ENSRNOG00000007200,ENSRNOG00000028017,ENSRNOG00000015143,ENSRNOG00000011439,ENSRNOG00000012477,ENSRNOG00000012634,…
GO:0051721	protein phosphatase 2A binding	molecular_function	0.015556	0.72922	3	384	28	20272	ENSRNOG00000055226,ENSRNOG00000016145,ENSRNOG00000010574
GO:0006482	protein demethylation	biological_process	0.015557	0.72922	3	384	28	20272	ENSRNOG00000001428,ENSRNOG00000049221,ENSRNOG00000019956
GO:0008214	protein dealkylation	biological_process	0.015557	0.72922	3	384	28	20272	ENSRNOG00000001428,ENSRNOG00000049221,ENSRNOG00000019956
GO:0031981	nuclear lumen	cellular_component	0.015587	0.72922	73	384	3021	20272	ENSRNOG00000012499,ENSRNOG00000019913,ENSRNOG00000012962,ENSRNOG00000045926,ENSRNOG00000000989,ENSRNOG00000021184,ENSRNOG00000052802,ENSRNOG00000032178,ENSRNOG00000022393,ENSRNOG00000008980,ENSRNOG00000020634,ENSRNOG00000010489,ENSRNOG00000014202,ENSRNOG00000013514,ENSRNOG00000020539,ENSRNOG00000015632,ENSRNOG00000014811,ENSRNOG00000014287,ENSRNOG00000008142,ENSRNOG00000000302,ENSRNOG00000025584,…
GO:0033673	negative regulation of kinase activity	biological_process	0.015702	0.72922	10	384	238	20272	ENSRNOG00000006604,ENSRNOG00000008412,ENSRNOG00000058478,ENSRNOG00000004100,ENSRNOG00000056954,ENSRNOG00000055226,ENSRNOG00000020284,ENSRNOG00000014874,ENSRNOG00000059500,ENSRNOG00000010574
GO:0021795	cerebral cortex cell migration	biological_process	0.015732	0.72922	4	384	51	20272	ENSRNOG00000055226,ENSRNOG00000053562,ENSRNOG00000004139,ENSRNOG00000014963
GO:0045859	regulation of protein kinase activity	biological_process	0.015746	0.72922	21	384	664	20272	ENSRNOG00000019964,ENSRNOG00000016792,ENSRNOG00000061782,ENSRNOG00000010574,ENSRNOG00000059500,ENSRNOG00000020634,ENSRNOG00000019908,ENSRNOG00000006604,ENSRNOG00000010552,ENSRNOG00000020284,ENSRNOG00000055226,ENSRNOG00000014874,ENSRNOG00000025584,ENSRNOG00000008412,ENSRNOG00000036696,ENSRNOG00000031325,ENSRNOG00000048688,ENSRNOG00000014287,ENSRNOG00000056954,ENSRNOG00000058478,ENSRNOG00000004100
GO:0016740	transferase activity	molecular_function	0.015748	0.72922	57	384	2266	20272	ENSRNOG00000006002,ENSRNOG00000012634,ENSRNOG00000047708,ENSRNOG00000021689,ENSRNOG00000013030,ENSRNOG00000057988,ENSRNOG00000059500,ENSRNOG00000010005,ENSRNOG00000020083,ENSRNOG00000018517,ENSRNOG00000015143,ENSRNOG00000011439,ENSRNOG00000023238,ENSRNOG00000014287,ENSRNOG00000014367,ENSRNOG00000015421,ENSRNOG00000007158,ENSRNOG00000001171,ENSRNOG00000016348,ENSRNOG00000013968,ENSRNOG00000008106,…
GO:0019725	cellular homeostasis	biological_process	0.015835	0.72922	24	384	789	20272	ENSRNOG00000016887,ENSRNOG00000029855,ENSRNOG00000057988,ENSRNOG00000006604,ENSRNOG00000014333,ENSRNOG00000019688,ENSRNOG00000007136,ENSRNOG00000009097,ENSRNOG00000020634,ENSRNOG00000011648,ENSRNOG00000004900,ENSRNOG00000009271,ENSRNOG00000047143,ENSRNOG00000030019,ENSRNOG00000010776,ENSRNOG00000014398,ENSRNOG00000016303,ENSRNOG00000052704,ENSRNOG00000014966,ENSRNOG00000017965,ENSRNOG00000058586,…
GO:0015031	protein transport	biological_process	0.015968	0.72922	39	384	1443	20272	ENSRNOG00000042086,ENSRNOG00000036696,ENSRNOG00000047143,ENSRNOG00000014367,ENSRNOG00000018271,ENSRNOG00000046458,ENSRNOG00000055226,ENSRNOG00000029165,ENSRNOG00000006695,ENSRNOG00000018403,ENSRNOG00000036678,ENSRNOG00000026293,ENSRNOG00000057988,ENSRNOG00000007842,ENSRNOG00000014872,ENSRNOG00000008786,ENSRNOG00000001415,ENSRNOG00000011471,ENSRNOG00000010574,ENSRNOG00000015441,ENSRNOG00000009266,…
GO:0043233	organelle lumen	cellular_component	0.01614	0.72922	79	384	3314	20272	ENSRNOG00000020634,ENSRNOG00000008980,ENSRNOG00000022393,ENSRNOG00000013514,ENSRNOG00000014202,ENSRNOG00000010489,ENSRNOG00000032178,ENSRNOG00000019913,ENSRNOG00000012499,ENSRNOG00000000989,ENSRNOG00000045926,ENSRNOG00000012962,ENSRNOG00000052802,ENSRNOG00000021184,ENSRNOG00000013383,ENSRNOG00000049221,ENSRNOG00000013030,ENSRNOG00000010007,ENSRNOG00000007200,ENSRNOG00000016778,ENSRNOG00000009266,…
GO:1903900	regulation of viral life cycle	biological_process	0.016222	0.72922	7	384	138	20272	ENSRNOG00000018517,ENSRNOG00000033220,ENSRNOG00000025295,ENSRNOG00000026293,ENSRNOG00000056954,ENSRNOG00000009271,ENSRNOG00000022741
GO:1901363	heterocyclic compound binding	molecular_function	0.016536	0.72922	129	384	5786	20272	ENSRNOG00000010981,ENSRNOG00000002364,ENSRNOG00000021689,ENSRNOG00000057988,ENSRNOG00000022741,ENSRNOG00000020637,ENSRNOG00000017864,ENSRNOG00000019496,ENSRNOG00000013965,ENSRNOG00000020860,ENSRNOG00000028956,ENSRNOG00000053562,ENSRNOG00000014060,ENSRNOG00000036677,ENSRNOG00000001004,ENSRNOG00000013714,ENSRNOG00000011052,ENSRNOG00000012719,ENSRNOG00000038459,ENSRNOG00000034102,ENSRNOG00000016791,…
GO:0044093	positive regulation of molecular function	biological_process	0.016753	0.72922	39	384	1448	20272	ENSRNOG00000061129,ENSRNOG00000006604,ENSRNOG00000004192,ENSRNOG00000012868,ENSRNOG00000019964,ENSRNOG00000046922,ENSRNOG00000004900,ENSRNOG00000020634,ENSRNOG00000005303,ENSRNOG00000024413,ENSRNOG00000025295,ENSRNOG00000020353,ENSRNOG00000009402,ENSRNOG00000009271,ENSRNOG00000048688,ENSRNOG00000001928,ENSRNOG00000000989,ENSRNOG00000004139,ENSRNOG00000019908,ENSRNOG00000026293,ENSRNOG00000008849,…
GO:0031492	nucleosomal DNA binding	molecular_function	0.016797	0.72922	4	384	52	20272	ENSRNOG00000028956,ENSRNOG00000009271,ENSRNOG00000019913,ENSRNOG00000032178
GO:0016616	oxidoreductase activity, acting on the CH-OH group of donors, NAD or NADP as acceptor	molecular_function	0.016866	0.72922	6	384	108	20272	ENSRNOG00000027042,ENSRNOG00000013982,ENSRNOG00000012794,ENSRNOG00000019830,ENSRNOG00000009020,ENSRNOG00000017165
GO:1902494	catalytic complex	cellular_component	0.016883	0.72922	32	384	1138	20272	ENSRNOG00000015143,ENSRNOG00000003545,ENSRNOG00000020083,ENSRNOG00000018517,ENSRNOG00000016145,ENSRNOG00000057988,ENSRNOG00000007842,ENSRNOG00000015762,ENSRNOG00000006695,ENSRNOG00000025462,ENSRNOG00000008142,ENSRNOG00000018310,ENSRNOG00000028956,ENSRNOG00000008082,ENSRNOG00000001004,ENSRNOG00000020105,ENSRNOG00000013714,ENSRNOG00000009397,ENSRNOG00000009090,ENSRNOG00000061012,ENSRNOG00000003163,…
GO:0019899	enzyme binding	molecular_function	0.016956	0.72922	48	384	1858	20272	ENSRNOG00000019956,ENSRNOG00000025584,ENSRNOG00000020400,ENSRNOG00000013805,ENSRNOG00000004479,ENSRNOG00000015762,ENSRNOG00000029165,ENSRNOG00000055226,ENSRNOG00000005342,ENSRNOG00000058478,ENSRNOG00000001004,ENSRNOG00000036696,ENSRNOG00000009266,ENSRNOG00000010574,ENSRNOG00000016708,ENSRNOG00000017500,ENSRNOG00000008786,ENSRNOG00000012477,ENSRNOG00000057988,ENSRNOG00000026293,ENSRNOG00000019688,…
GO:0043277	apoptotic cell clearance	biological_process	0.017113	0.72922	3	384	29	20272	ENSRNOG00000058586,ENSRNOG00000017319,ENSRNOG00000046834
GO:0019900	kinase binding	molecular_function	0.017278	0.72922	20	384	629	20272	ENSRNOG00000006604,ENSRNOG00000057988,ENSRNOG00000008786,ENSRNOG00000012477,ENSRNOG00000019964,ENSRNOG00000020634,ENSRNOG00000016708,ENSRNOG00000010574,ENSRNOG00000025295,ENSRNOG00000030019,ENSRNOG00000048725,ENSRNOG00000058478,ENSRNOG00000004100,ENSRNOG00000001928,ENSRNOG00000004479,ENSRNOG00000029165,ENSRNOG00000055226,ENSRNOG00000020284,ENSRNOG00000025584,ENSRNOG00000013805
GO:0005543	phospholipid binding	molecular_function	0.017289	0.72922	13	384	352	20272	ENSRNOG00000007136,ENSRNOG00000046566,ENSRNOG00000020353,ENSRNOG00000006604,ENSRNOG00000003585,ENSRNOG00000004036,ENSRNOG00000055226,ENSRNOG00000019435,ENSRNOG00000017500,ENSRNOG00000020497,ENSRNOG00000014202,ENSRNOG00000001091,ENSRNOG00000014874
GO:0016020	membrane	cellular_component	0.017372	0.72922	203	384	9610	20272	ENSRNOG00000005260,ENSRNOG00000021217,ENSRNOG00000025295,ENSRNOG00000048688,ENSRNOG00000007679,ENSRNOG00000004344,ENSRNOG00000058586,ENSRNOG00000018876,ENSRNOG00000024557,ENSRNOG00000017965,ENSRNOG00000014966,ENSRNOG00000045926,ENSRNOG00000004698,ENSRNOG00000014333,ENSRNOG00000053023,ENSRNOG00000016887,ENSRNOG00000010252,ENSRNOG00000017601,ENSRNOG00000017319,ENSRNOG00000013514,ENSRNOG00000025926,…
GO:0050773	regulation of dendrite development	biological_process	0.017424	0.72922	7	384	140	20272	ENSRNOG00000020867,ENSRNOG00000055226,ENSRNOG00000020689,ENSRNOG00000018047,ENSRNOG00000001928,ENSRNOG00000024413,ENSRNOG00000014287
GO:0035933	glucocorticoid secretion	biological_process	0.017492	0.72922	2	384	11	20272	ENSRNOG00000004900,ENSRNOG00000012686
GO:0046386	deoxyribose phosphate catabolic process	biological_process	0.017565	0.72922	2	384	11	20272	ENSRNOG00000012962,ENSRNOG00000011831
GO:0043922	negative regulation by host of viral transcription	biological_process	0.017566	0.72922	2	384	11	20272	ENSRNOG00000026293,ENSRNOG00000056954
GO:0001206	transcriptional repressor activity, RNA polymerase II distal enhancer sequence-specific binding	molecular_function	0.017574	0.72922	2	384	11	20272	ENSRNOG00000006170,ENSRNOG00000053562
GO:0035414	negative regulation of catenin import into nucleus	biological_process	0.017574	0.72922	2	384	11	20272	ENSRNOG00000055226,ENSRNOG00000058882
GO:0000778	condensed nuclear chromosome kinetochore	cellular_component	0.01758	0.72922	2	384	11	20272	ENSRNOG00000032178,ENSRNOG00000013727
GO:0051382	kinetochore assembly	biological_process	0.01758	0.72922	2	384	11	20272	ENSRNOG00000032178,ENSRNOG00000009039
GO:0002524	hypersensitivity	biological_process	0.01758	0.72922	2	384	11	20272	ENSRNOG00000014367,ENSRNOG00000046834
GO:0071564	npBAF complex	cellular_component	0.01758	0.72922	2	384	11	20272	ENSRNOG00000011931,ENSRNOG00000009271
GO:0060324	face development	biological_process	0.017872	0.72922	4	384	53	20272	ENSRNOG00000012499,ENSRNOG00000037247,ENSRNOG00000020497,ENSRNOG00000048688
GO:0043067	regulation of programmed cell death	biological_process	0.018165	0.72922	38	384	1411	20272	ENSRNOG00000015143,ENSRNOG00000011439,ENSRNOG00000016708,ENSRNOG00000010574,ENSRNOG00000007200,ENSRNOG00000009266,ENSRNOG00000012634,ENSRNOG00000026293,ENSRNOG00000012477,ENSRNOG00000046458,ENSRNOG00000055226,ENSRNOG00000006695,ENSRNOG00000004479,ENSRNOG00000006419,ENSRNOG00000001091,ENSRNOG00000013805,ENSRNOG00000025584,ENSRNOG00000020539,ENSRNOG00000058478,ENSRNOG00000005342,ENSRNOG00000017319,…
GO:0000917	barrier septum assembly	biological_process	0.018298	0.72922	1	384	1	20272	ENSRNOG00000018023
GO:0090529	cell septum assembly	biological_process	0.018298	0.72922	1	384	1	20272	ENSRNOG00000018023
GO:0048545	response to steroid hormone	biological_process	0.018306	0.72922	17	384	511	20272	ENSRNOG00000012499,ENSRNOG00000002754,ENSRNOG00000030019,ENSRNOG00000001004,ENSRNOG00000013954,ENSRNOG00000052802,ENSRNOG00000046458,ENSRNOG00000028956,ENSRNOG00000016957,ENSRNOG00000016348,ENSRNOG00000027042,ENSRNOG00000001476,ENSRNOG00000061012,ENSRNOG00000017601,ENSRNOG00000018827,ENSRNOG00000015441,ENSRNOG00000011648
GO:0008465	glycerate dehydrogenase activity	molecular_function	0.018379	0.72922	1	384	1	20272	ENSRNOG00000012794
GO:0016818	hydrolase activity, acting on acid anhydrides, in phosphorus-containing anhydrides	molecular_function	0.018616	0.72922	24	384	801	20272	ENSRNOG00000025285,ENSRNOG00000017788,ENSRNOG00000002364,ENSRNOG00000011052,ENSRNOG00000024190,ENSRNOG00000011931,ENSRNOG00000020357,ENSRNOG00000017445,ENSRNOG00000012477,ENSRNOG00000013954,ENSRNOG00000012962,ENSRNOG00000019100,ENSRNOG00000025584,ENSRNOG00000011831,ENSRNOG00000010776,ENSRNOG00000051291,ENSRNOG00000042086,ENSRNOG00000037247,ENSRNOG00000030019,ENSRNOG00000010609,ENSRNOG00000014060,…
GO:0001701	in utero embryonic development	biological_process	0.018642	0.72922	14	384	394	20272	ENSRNOG00000014872,ENSRNOG00000056954,ENSRNOG00000009090,ENSRNOG00000001004,ENSRNOG00000028368,ENSRNOG00000006850,ENSRNOG00000014333,ENSRNOG00000020539,ENSRNOG00000013982,ENSRNOG00000059500,ENSRNOG00000060597,ENSRNOG00000003033,ENSRNOG00000028956,ENSRNOG00000004139
GO:0009154	purine ribonucleotide catabolic process	biological_process	0.018656	0.72922	3	384	30	20272	ENSRNOG00000012962,ENSRNOG00000011976,ENSRNOG00000011831
GO:0048468	cell development	biological_process	0.01866	0.72922	52	384	2054	20272	ENSRNOG00000001928,ENSRNOG00000030630,ENSRNOG00000048688,ENSRNOG00000052745,ENSRNOG00000018598,ENSRNOG00000010547,ENSRNOG00000004100,ENSRNOG00000012499,ENSRNOG00000022863,ENSRNOG00000004392,ENSRNOG00000059461,ENSRNOG00000020689,ENSRNOG00000000512,ENSRNOG00000058586,ENSRNOG00000021184,ENSRNOG00000017965,ENSRNOG00000004139,ENSRNOG00000011203,ENSRNOG00000017445,ENSRNOG00000006850,ENSRNOG00000034102,…
GO:2000642	negative regulation of early endosome to late endosome transport	biological_process	0.018675	0.72922	1	384	1	20272	ENSRNOG00000004036
GO:0002888	positive regulation of myeloid leukocyte mediated immunity	biological_process	0.018731	0.72922	3	384	30	20272	ENSRNOG00000046834,ENSRNOG00000015441,ENSRNOG00000004900
GO:0016784	3-mercaptopyruvate sulfurtransferase activity	molecular_function	0.018741	0.72922	1	384	1	20272	ENSRNOG00000000185
GO:0050577	GDP-L-fucose synthase activity	molecular_function	0.01881	0.72922	1	384	1	20272	ENSRNOG00000009020
GO:0000792	heterochromatin	cellular_component	0.018835	0.72922	5	384	81	20272	ENSRNOG00000049221,ENSRNOG00000032178,ENSRNOG00000052802,ENSRNOG00000028956,ENSRNOG00000019956
GO:0006304	DNA modification	biological_process	0.018839	0.72922	5	384	81	20272	ENSRNOG00000019913,ENSRNOG00000030630,ENSRNOG00000028956,ENSRNOG00000020860,ENSRNOG00000012719
GO:0016034	maleylacetoacetate isomerase activity	molecular_function	0.018848	0.72922	1	384	1	20272	ENSRNOG00000047708
GO:0050571	1,5-anhydro-D-fructose reductase activity	molecular_function	0.018848	0.72922	1	384	1	20272	ENSRNOG00000017165
GO:2000466	negative regulation of glycogen (starch) synthase activity	biological_process	0.018852	0.72922	1	384	1	20272	ENSRNOG00000056954
GO:2001151	regulation of renal water transport	biological_process	0.018852	0.72922	1	384	1	20272	ENSRNOG00000056954
GO:2001153	positive regulation of renal water transport	biological_process	0.018852	0.72922	1	384	1	20272	ENSRNOG00000056954
GO:0009184	purine deoxyribonucleoside diphosphate catabolic process	biological_process	0.018864	0.72922	1	384	1	20272	ENSRNOG00000011831
GO:0009192	deoxyribonucleoside diphosphate catabolic process	biological_process	0.018864	0.72922	1	384	1	20272	ENSRNOG00000011831
GO:0044716	8-oxo-GDP phosphatase activity	molecular_function	0.018864	0.72922	1	384	1	20272	ENSRNOG00000011831
GO:0044717	8-hydroxy-dADP phosphatase activity	molecular_function	0.018864	0.72922	1	384	1	20272	ENSRNOG00000011831
GO:0046057	dADP catabolic process	biological_process	0.018864	0.72922	1	384	1	20272	ENSRNOG00000011831
GO:0046067	dGDP catabolic process	biological_process	0.018864	0.72922	1	384	1	20272	ENSRNOG00000011831
GO:0046712	GDP catabolic process	biological_process	0.018864	0.72922	1	384	1	20272	ENSRNOG00000011831
GO:1903924	estradiol binding	molecular_function	0.018881	0.72922	1	384	1	20272	ENSRNOG00000019830
GO:0000989	transcription factor activity, transcription factor binding	molecular_function	0.018888	0.72922	16	384	473	20272	ENSRNOG00000024413,ENSRNOG00000016352,ENSRNOG00000010981,ENSRNOG00000061012,ENSRNOG00000011931,ENSRNOG00000026293,ENSRNOG00000014876,ENSRNOG00000011315,ENSRNOG00000017864,ENSRNOG00000014595,ENSRNOG00000000989,ENSRNOG00000009271,ENSRNOG00000001004,ENSRNOG00000018598,ENSRNOG00000019913,ENSRNOG00000020539
GO:0043549	regulation of kinase activity	biological_process	0.018897	0.72922	22	384	718	20272	ENSRNOG00000061782,ENSRNOG00000010574,ENSRNOG00000059500,ENSRNOG00000020634,ENSRNOG00000019964,ENSRNOG00000016792,ENSRNOG00000012477,ENSRNOG00000010552,ENSRNOG00000006604,ENSRNOG00000019908,ENSRNOG00000014874,ENSRNOG00000025584,ENSRNOG00000020284,ENSRNOG00000055226,ENSRNOG00000048688,ENSRNOG00000014287,ENSRNOG00000056954,ENSRNOG00000058478,ENSRNOG00000004100,ENSRNOG00000008412,ENSRNOG00000036696,…
GO:0016077	snoRNA catabolic process	biological_process	0.018928	0.72922	1	384	1	20272	ENSRNOG00000012962
GO:0035862	dITP metabolic process	biological_process	0.018928	0.72922	1	384	1	20272	ENSRNOG00000012962
GO:0035863	dITP catabolic process	biological_process	0.018928	0.72922	1	384	1	20272	ENSRNOG00000012962
GO:0097382	deoxynucleoside-diphosphatase activity	molecular_function	0.018928	0.72922	1	384	1	20272	ENSRNOG00000012962
GO:0097383	dIDP diphosphatase activity	molecular_function	0.018928	0.72922	1	384	1	20272	ENSRNOG00000012962
GO:1901639	XDP catabolic process	biological_process	0.018928	0.72922	1	384	1	20272	ENSRNOG00000012962
GO:1901640	XTP binding	molecular_function	0.018928	0.72922	1	384	1	20272	ENSRNOG00000012962
GO:1901641	ITP binding	molecular_function	0.018928	0.72922	1	384	1	20272	ENSRNOG00000012962
GO:1990003	IDP phosphatase activity	molecular_function	0.018928	0.72922	1	384	1	20272	ENSRNOG00000012962
GO:0000994	RNA polymerase III core binding	molecular_function	0.018934	0.72922	1	384	1	20272	ENSRNOG00000013514
GO:0061374	mammillothalamic axonal tract development	biological_process	0.018939	0.72922	1	384	1	20272	ENSRNOG00000010547
GO:0061381	cell migration in diencephalon	biological_process	0.018939	0.72922	1	384	1	20272	ENSRNOG00000010547
GO:0008700	4-hydroxy-2-oxoglutarate aldolase activity	molecular_function	0.018942	0.72922	1	384	1	20272	ENSRNOG00000029501
GO:0019470	4-hydroxyproline catabolic process	biological_process	0.018942	0.72922	1	384	1	20272	ENSRNOG00000029501
GO:0033609	oxalate metabolic process	biological_process	0.018942	0.72922	1	384	1	20272	ENSRNOG00000029501
GO:0009917	sterol 5-alpha reductase activity	molecular_function	0.018942	0.72922	1	384	1	20272	ENSRNOG00000027042
GO:0009000	selenocysteine lyase activity	molecular_function	0.018943	0.72922	1	384	1	20272	ENSRNOG00000020083
GO:0016261	selenocysteine catabolic process	biological_process	0.018943	0.72922	1	384	1	20272	ENSRNOG00000020083
GO:0070279	vitamin B6 binding	molecular_function	0.018943	0.72922	1	384	1	20272	ENSRNOG00000020083
GO:0000992	polymerase III regulatory region sequence-specific DNA binding	molecular_function	0.018943	0.72922	1	384	1	20272	ENSRNOG00000010981
GO:0000999	RNA polymerase III type 1 promoter transcriptional preinitiation complex assembly	biological_process	0.018943	0.72922	1	384	1	20272	ENSRNOG00000010981
GO:0001002	RNA polymerase III type 1 promoter sequence-specific DNA binding	molecular_function	0.018943	0.72922	1	384	1	20272	ENSRNOG00000010981
GO:0001003	RNA polymerase III type 2 promoter sequence-specific DNA binding	molecular_function	0.018943	0.72922	1	384	1	20272	ENSRNOG00000010981
GO:0001004	transcription factor activity, RNA polymerase III promoter sequence-specific binding, TFIIIB recruiting	molecular_function	0.018943	0.72922	1	384	1	20272	ENSRNOG00000010981
GO:0001005	transcription factor activity, RNA polymerase III type 1 promoter sequence-specific binding, TFIIIB recruiting	molecular_function	0.018943	0.72922	1	384	1	20272	ENSRNOG00000010981
GO:0001009	transcription from RNA polymerase III type 2 promoter	biological_process	0.018943	0.72922	1	384	1	20272	ENSRNOG00000010981
GO:0001022	transcription initiation from RNA polymerase III type 1 promoter	biological_process	0.018943	0.72922	1	384	1	20272	ENSRNOG00000010981
GO:0001153	transcription factor activity, RNA polymerase III transcription factor recruiting	molecular_function	0.018943	0.72922	1	384	1	20272	ENSRNOG00000010981
GO:0001970	positive regulation of activation of membrane attack complex	biological_process	0.018943	0.72922	1	384	1	20272	ENSRNOG00000046834
GO:0002182	cytoplasmic translational elongation	biological_process	0.018943	0.72922	1	384	1	20272	ENSRNOG00000020689
GO:0003919	FMN adenylyltransferase activity	molecular_function	0.018943	0.72922	1	384	1	20272	ENSRNOG00000020642
GO:0004838	L-tyrosine:2-oxoglutarate aminotransferase activity	molecular_function	0.018943	0.72922	1	384	1	20272	ENSRNOG00000016348
GO:0006580	ethanolamine metabolic process	biological_process	0.018943	0.72922	1	384	1	20272	ENSRNOG00000016791
GO:0006747	FAD biosynthetic process	biological_process	0.018943	0.72922	1	384	1	20272	ENSRNOG00000020642
GO:0009372	quorum sensing	biological_process	0.018943	0.72922	1	384	1	20272	ENSRNOG00000008432
GO:0010424	DNA methylation on cytosine within a CG sequence	biological_process	0.018943	0.72922	1	384	1	20272	ENSRNOG00000030630
GO:0015136	sialic acid transmembrane transporter activity	molecular_function	0.018943	0.72922	1	384	1	20272	ENSRNOG00000009330
GO:0015739	sialic acid transport	biological_process	0.018943	0.72922	1	384	1	20272	ENSRNOG00000009330
GO:0016028	rhabdomere	cellular_component	0.018943	0.72922	1	384	1	20272	ENSRNOG00000017319
GO:0030184	nitric oxide transmembrane transporter activity	molecular_function	0.018943	0.72922	1	384	1	20272	ENSRNOG00000011648
GO:0031714	C5a anaphylatoxin chemotactic receptor binding	molecular_function	0.018943	0.72922	1	384	1	20272	ENSRNOG00000046834
GO:0031715	C5L2 anaphylatoxin chemotactic receptor binding	molecular_function	0.018943	0.72922	1	384	1	20272	ENSRNOG00000046834
GO:0032028	myosin head/neck binding	molecular_function	0.018943	0.72922	1	384	1	20272	ENSRNOG00000029165
GO:0035378	carbon dioxide transmembrane transport	biological_process	0.018943	0.72922	1	384	1	20272	ENSRNOG00000011648
GO:0035379	carbon dioxide transmembrane transporter activity	molecular_function	0.018943	0.72922	1	384	1	20272	ENSRNOG00000011648
GO:0035887	aortic smooth muscle cell differentiation	biological_process	0.018943	0.72922	1	384	1	20272	ENSRNOG00000011931
GO:0036399	TCR signalosome assembly	biological_process	0.018943	0.72922	1	384	1	20272	ENSRNOG00000014287
GO:0042791	5S class rRNA transcription from RNA polymerase III type 1 promoter	biological_process	0.018943	0.72922	1	384	1	20272	ENSRNOG00000010981
GO:0043972	histone H3-K23 acetylation	biological_process	0.018943	0.72922	1	384	1	20272	ENSRNOG00000008142
GO:0043994	histone acetyltransferase activity (H3-K23 specific)	molecular_function	0.018943	0.72922	1	384	1	20272	ENSRNOG00000008142
GO:0044302	dentate gyrus mossy fiber	cellular_component	0.018943	0.72922	1	384	1	20272	ENSRNOG00000058478
GO:0045222	CD4 biosynthetic process	biological_process	0.018943	0.72922	1	384	1	20272	ENSRNOG00000015187
GO:0045223	regulation of CD4 biosynthetic process	biological_process	0.018943	0.72922	1	384	1	20272	ENSRNOG00000015187
GO:0045225	negative regulation of CD4 biosynthetic process	biological_process	0.018943	0.72922	1	384	1	20272	ENSRNOG00000015187
GO:0046443	FAD metabolic process	biological_process	0.018943	0.72922	1	384	1	20272	ENSRNOG00000020642
GO:0048874	homeostasis of number of cells in a free-living population	biological_process	0.018943	0.72922	1	384	1	20272	ENSRNOG00000008432
GO:0052097	interspecies quorum sensing	biological_process	0.018943	0.72922	1	384	1	20272	ENSRNOG00000008432
GO:0052106	quorum sensing involved in interaction with host	biological_process	0.018943	0.72922	1	384	1	20272	ENSRNOG00000008432
GO:0060731	positive regulation of intestinal epithelial structure maintenance	biological_process	0.018943	0.72922	1	384	1	20272	ENSRNOG00000008432
GO:0070012	oligopeptidase activity	molecular_function	0.018943	0.72922	1	384	1	20272	ENSRNOG00000004139
GO:0070547	L-tyrosine aminotransferase activity	molecular_function	0.018943	0.72922	1	384	1	20272	ENSRNOG00000016348
GO:0070715	sodium-dependent organic cation transport	biological_process	0.018943	0.72922	1	384	1	20272	ENSRNOG00000008432
GO:0071612	IP-10 production	biological_process	0.018943	0.72922	1	384	1	20272	ENSRNOG00000025295
GO:0071658	regulation of IP-10 production	biological_process	0.018943	0.72922	1	384	1	20272	ENSRNOG00000025295
GO:0071660	positive regulation of IP-10 production	biological_process	0.018943	0.72922	1	384	1	20272	ENSRNOG00000025295
GO:0071914	prominosome	cellular_component	0.018943	0.72922	1	384	1	20272	ENSRNOG00000003098
GO:0072020	proximal straight tubule development	biological_process	0.018943	0.72922	1	384	1	20272	ENSRNOG00000011648
GO:0072022	descending thin limb development	biological_process	0.018943	0.72922	1	384	1	20272	ENSRNOG00000011648
GO:0072032	proximal convoluted tubule segment 2 development	biological_process	0.018943	0.72922	1	384	1	20272	ENSRNOG00000011648
GO:0072220	metanephric descending thin limb development	biological_process	0.018943	0.72922	1	384	1	20272	ENSRNOG00000011648
GO:0072230	metanephric proximal straight tubule development	biological_process	0.018943	0.72922	1	384	1	20272	ENSRNOG00000011648
GO:0072232	metanephric proximal convoluted tubule segment 2 development	biological_process	0.018943	0.72922	1	384	1	20272	ENSRNOG00000011648
GO:0072365	regulation of cellular ketone metabolic process by negative regulation of transcription from RNA polymerase II promoter	biological_process	0.018943	0.72922	1	384	1	20272	ENSRNOG00000001004
GO:0072388	flavin adenine dinucleotide biosynthetic process	biological_process	0.018943	0.72922	1	384	1	20272	ENSRNOG00000020642
GO:0085018	maintenance of symbiont-containing vacuole by host	biological_process	0.018943	0.72922	1	384	1	20272	ENSRNOG00000011648
GO:0093001	glycolysis from storage polysaccharide through glucose-1-phosphate	biological_process	0.018943	0.72922	1	384	1	20272	ENSRNOG00000057988
GO:1900247	regulation of cytoplasmic translational elongation	biological_process	0.018943	0.72922	1	384	1	20272	ENSRNOG00000020689
GO:1900248	negative regulation of cytoplasmic translational elongation	biological_process	0.018943	0.72922	1	384	1	20272	ENSRNOG00000020689
GO:1902460	regulation of mesenchymal stem cell proliferation	biological_process	0.018943	0.72922	1	384	1	20272	ENSRNOG00000020813
GO:1902462	positive regulation of mesenchymal stem cell proliferation	biological_process	0.018943	0.72922	1	384	1	20272	ENSRNOG00000020813
GO:1902612	regulation of anti-Mullerian hormone signaling pathway	biological_process	0.018943	0.72922	1	384	1	20272	ENSRNOG00000014850
GO:1902613	negative regulation of anti-Mullerian hormone signaling pathway	biological_process	0.018943	0.72922	1	384	1	20272	ENSRNOG00000014850
GO:1990032	parallel fiber	cellular_component	0.018943	0.72922	1	384	1	20272	ENSRNOG00000055226
GO:1990262	anti-Mullerian hormone signaling pathway	biological_process	0.018943	0.72922	1	384	1	20272	ENSRNOG00000014850
GO:1990272	anti-Mullerian hormone receptor activity	molecular_function	0.018943	0.72922	1	384	1	20272	ENSRNOG00000014850
GO:0031102	neuron projection regeneration	biological_process	0.019031	0.73075	4	384	54	20272	ENSRNOG00000047143,ENSRNOG00000026293,ENSRNOG00000004139,ENSRNOG00000006604
GO:0044767	single-organism developmental process	biological_process	0.019053	0.73075	122	384	5460	20272	ENSRNOG00000011439,ENSRNOG00000010981,ENSRNOG00000016352,ENSRNOG00000059500,ENSRNOG00000011471,ENSRNOG00000020497,ENSRNOG00000002364,ENSRNOG00000007136,ENSRNOG00000019688,ENSRNOG00000026293,ENSRNOG00000008432,ENSRNOG00000014872,ENSRNOG00000001476,ENSRNOG00000046458,ENSRNOG00000019830,ENSRNOG00000020637,ENSRNOG00000018023,ENSRNOG00000004479,ENSRNOG00000019435,ENSRNOG00000018830,ENSRNOG00000002566,…
GO:0005739	mitochondrion	cellular_component	0.019365	0.7413	43	384	1644	20272	ENSRNOG00000004668,ENSRNOG00000029855,ENSRNOG00000020357,ENSRNOG00000053023,ENSRNOG00000019970,ENSRNOG00000011052,ENSRNOG00000008802,ENSRNOG00000000185,ENSRNOG00000025285,ENSRNOG00000017731,ENSRNOG00000029501,ENSRNOG00000025295,ENSRNOG00000015866,ENSRNOG00000007006,ENSRNOG00000005587,ENSRNOG00000020308,ENSRNOG00000014966,ENSRNOG00000017965,ENSRNOG00000023387,ENSRNOG00000003163,ENSRNOG00000052802,…
GO:0019901	protein kinase binding	molecular_function	0.019447	0.74308	18	384	555	20272	ENSRNOG00000048725,ENSRNOG00000004100,ENSRNOG00000058478,ENSRNOG00000001928,ENSRNOG00000025295,ENSRNOG00000030019,ENSRNOG00000025584,ENSRNOG00000013805,ENSRNOG00000004479,ENSRNOG00000055226,ENSRNOG00000020284,ENSRNOG00000008786,ENSRNOG00000012477,ENSRNOG00000006604,ENSRNOG00000020634,ENSRNOG00000016708,ENSRNOG00000010574,ENSRNOG00000019964
GO:0071824	protein-DNA complex subunit organization	biological_process	0.019514	0.74424	9	384	211	20272	ENSRNOG00000009266,ENSRNOG00000002566,ENSRNOG00000017864,ENSRNOG00000061782,ENSRNOG00000014595,ENSRNOG00000032178,ENSRNOG00000010981,ENSRNOG00000009271,ENSRNOG00000009039
GO:0010628	positive regulation of gene expression	biological_process	0.019674	0.74895	47	384	1829	20272	ENSRNOG00000001004,ENSRNOG00000036696,ENSRNOG00000020539,ENSRNOG00000053562,ENSRNOG00000019956,ENSRNOG00000025584,ENSRNOG00000011315,ENSRNOG00000020400,ENSRNOG00000013805,ENSRNOG00000002566,ENSRNOG00000008142,ENSRNOG00000014595,ENSRNOG00000009145,ENSRNOG00000006695,ENSRNOG00000055226,ENSRNOG00000046458,ENSRNOG00000022741,ENSRNOG00000046834,ENSRNOG00000057988,ENSRNOG00000026293,ENSRNOG00000012686,…
GO:0035326	enhancer binding	molecular_function	0.019855	0.752	6	384	112	20272	ENSRNOG00000028956,ENSRNOG00000009271,ENSRNOG00000020400,ENSRNOG00000026293,ENSRNOG00000006170,ENSRNOG00000053562
GO:0071901	negative regulation of protein serine/threonine kinase activity	biological_process	0.019857	0.752	6	384	112	20272	ENSRNOG00000020284,ENSRNOG00000055226,ENSRNOG00000058478,ENSRNOG00000010574,ENSRNOG00000059500,ENSRNOG00000056954
GO:0016817	hydrolase activity, acting on acid anhydrides	molecular_function	0.019887	0.752	24	384	806	20272	ENSRNOG00000001043,ENSRNOG00000009271,ENSRNOG00000011976,ENSRNOG00000014060,ENSRNOG00000010609,ENSRNOG00000030019,ENSRNOG00000037247,ENSRNOG00000051291,ENSRNOG00000042086,ENSRNOG00000011831,ENSRNOG00000010776,ENSRNOG00000025584,ENSRNOG00000019100,ENSRNOG00000012962,ENSRNOG00000013954,ENSRNOG00000012477,ENSRNOG00000017445,ENSRNOG00000020357,ENSRNOG00000011931,ENSRNOG00000024190,ENSRNOG00000011052,…
GO:0008092	cytoskeletal protein binding	molecular_function	0.0199	0.752	24	384	806	20272	ENSRNOG00000011203,ENSRNOG00000019688,ENSRNOG00000034258,ENSRNOG00000017500,ENSRNOG00000046922,ENSRNOG00000024492,ENSRNOG00000017788,ENSRNOG00000018110,ENSRNOG00000058882,ENSRNOG00000027582,ENSRNOG00000058478,ENSRNOG00000003098,ENSRNOG00000018598,ENSRNOG00000009040,ENSRNOG00000030019,ENSRNOG00000059461,ENSRNOG00000019100,ENSRNOG00000028753,ENSRNOG00000001091,ENSRNOG00000004139,ENSRNOG00000052802,…
GO:0001558	regulation of cell growth	biological_process	0.019951	0.75255	13	384	359	20272	ENSRNOG00000014287,ENSRNOG00000009271,ENSRNOG00000026754,ENSRNOG00000019908,ENSRNOG00000011931,ENSRNOG00000009040,ENSRNOG00000004208,ENSRNOG00000061782,ENSRNOG00000016957,ENSRNOG00000004392,ENSRNOG00000000302,ENSRNOG00000055226,ENSRNOG00000004139
GO:0009261	ribonucleotide catabolic process	biological_process	0.020375	0.75671	3	384	31	20272	ENSRNOG00000012962,ENSRNOG00000011831,ENSRNOG00000011976
GO:0080135	regulation of cellular response to stress	biological_process	0.020394	0.75671	20	384	640	20272	ENSRNOG00000006604,ENSRNOG00000013030,ENSRNOG00000019964,ENSRNOG00000020083,ENSRNOG00000005303,ENSRNOG00000010574,ENSRNOG00000020539,ENSRNOG00000047143,ENSRNOG00000020390,ENSRNOG00000026754,ENSRNOG00000014981,ENSRNOG00000058478,ENSRNOG00000030630,ENSRNOG00000052745,ENSRNOG00000018598,ENSRNOG00000048688,ENSRNOG00000004139,ENSRNOG00000012962,ENSRNOG00000046458,ENSRNOG00000055226
GO:0070570	regulation of neuron projection regeneration	biological_process	0.020439	0.75671	3	384	31	20272	ENSRNOG00000047143,ENSRNOG00000006604,ENSRNOG00000004139
GO:0048147	negative regulation of fibroblast proliferation	biological_process	0.020463	0.75671	3	384	31	20272	ENSRNOG00000055226,ENSRNOG00000058882,ENSRNOG00000006604
GO:0009303	rRNA transcription	biological_process	0.020464	0.75671	3	384	31	20272	ENSRNOG00000010981,ENSRNOG00000009271,ENSRNOG00000020634
GO:0032266	phosphatidylinositol-3-phosphate binding	molecular_function	0.020469	0.75671	3	384	31	20272	ENSRNOG00000014202,ENSRNOG00000014874,ENSRNOG00000055226
GO:0016579	protein deubiquitination	biological_process	0.020651	0.75671	6	384	113	20272	ENSRNOG00000003545,ENSRNOG00000026754,ENSRNOG00000018517,ENSRNOG00000008106,ENSRNOG00000061129,ENSRNOG00000014981
GO:0043648	dicarboxylic acid metabolic process	biological_process	0.020683	0.75671	5	384	83	20272	ENSRNOG00000029501,ENSRNOG00000015187,ENSRNOG00000016348,ENSRNOG00000027042,ENSRNOG00000012794
GO:0021536	diencephalon development	biological_process	0.020697	0.75671	5	384	83	20272	ENSRNOG00000004900,ENSRNOG00000017601,ENSRNOG00000053562,ENSRNOG00000027042,ENSRNOG00000010547
GO:2000846	regulation of corticosteroid hormone secretion	biological_process	0.02074	0.75671	2	384	12	20272	ENSRNOG00000004900,ENSRNOG00000012686
GO:0042612	MHC class I protein complex	cellular_component	0.020778	0.75671	2	384	12	20272	ENSRNOG00000039744,ENSRNOG00000000723
GO:0009264	deoxyribonucleotide catabolic process	biological_process	0.020819	0.75671	2	384	12	20272	ENSRNOG00000011831,ENSRNOG00000012962
GO:0055106	ubiquitin-protein transferase regulator activity	molecular_function	0.020824	0.75671	2	384	12	20272	ENSRNOG00000004100,ENSRNOG00000007842
GO:0046185	aldehyde catabolic process	biological_process	0.020833	0.75671	2	384	12	20272	ENSRNOG00000014806,ENSRNOG00000029501
GO:0046337	phosphatidylethanolamine metabolic process	biological_process	0.020834	0.75671	2	384	12	20272	ENSRNOG00000016791,ENSRNOG00000028368
GO:0042448	progesterone metabolic process	biological_process	0.020835	0.75671	2	384	12	20272	ENSRNOG00000027042,ENSRNOG00000017601
GO:0032454	histone demethylase activity (H3-K9 specific)	molecular_function	0.020835	0.75671	2	384	12	20272	ENSRNOG00000049221,ENSRNOG00000019956
GO:0060456	positive regulation of digestive system process	biological_process	0.020835	0.75671	2	384	12	20272	ENSRNOG00000011648,ENSRNOG00000008432
GO:0072070	loop of Henle development	biological_process	0.020835	0.75671	2	384	12	20272	ENSRNOG00000011648,ENSRNOG00000015557
GO:0072488	ammonium transmembrane transport	biological_process	0.020835	0.75671	2	384	12	20272	ENSRNOG00000011648,ENSRNOG00000008432
GO:1900029	positive regulation of ruffle assembly	biological_process	0.020835	0.75671	2	384	12	20272	ENSRNOG00000004139,ENSRNOG00000030328
GO:0045664	regulation of neuron differentiation	biological_process	0.021092	0.7647	19	384	601	20272	ENSRNOG00000020867,ENSRNOG00000024413,ENSRNOG00000016352,ENSRNOG00000018827,ENSRNOG00000002364,ENSRNOG00000018047,ENSRNOG00000006604,ENSRNOG00000017445,ENSRNOG00000034102,ENSRNOG00000020689,ENSRNOG00000055226,ENSRNOG00000021184,ENSRNOG00000004139,ENSRNOG00000004392,ENSRNOG00000019956,ENSRNOG00000047143,ENSRNOG00000001928,ENSRNOG00000014287,ENSRNOG00000018598
GO:0006468	protein phosphorylation	biological_process	0.021256	0.7688	44	384	1700	20272	ENSRNOG00000060745,ENSRNOG00000025295,ENSRNOG00000056954,ENSRNOG00000048688,ENSRNOG00000052745,ENSRNOG00000004100,ENSRNOG00000020284,ENSRNOG00000058586,ENSRNOG00000021184,ENSRNOG00000014850,ENSRNOG00000004392,ENSRNOG00000014874,ENSRNOG00000006604,ENSRNOG00000016887,ENSRNOG00000038459,ENSRNOG00000034102,ENSRNOG00000017319,ENSRNOG00000019964,ENSRNOG00000061782,ENSRNOG00000020634,ENSRNOG00000037247,…
GO:0052548	regulation of endopeptidase activity	biological_process	0.021298	0.7688	14	384	401	20272	ENSRNOG00000026754,ENSRNOG00000060745,ENSRNOG00000012868,ENSRNOG00000047613,ENSRNOG00000002396,ENSRNOG00000061129,ENSRNOG00000046834,ENSRNOG00000014981,ENSRNOG00000003545,ENSRNOG00000011648,ENSRNOG00000004208,ENSRNOG00000001091,ENSRNOG00000020634,ENSRNOG00000009266
GO:0000988	transcription factor activity, protein binding	molecular_function	0.021321	0.7688	16	384	480	20272	ENSRNOG00000024413,ENSRNOG00000016352,ENSRNOG00000010981,ENSRNOG00000061012,ENSRNOG00000011931,ENSRNOG00000026293,ENSRNOG00000014876,ENSRNOG00000011315,ENSRNOG00000017864,ENSRNOG00000014595,ENSRNOG00000000989,ENSRNOG00000001004,ENSRNOG00000009271,ENSRNOG00000018598,ENSRNOG00000019913,ENSRNOG00000020539
GO:0007586	digestion	biological_process	0.021354	0.7688	6	384	114	20272	ENSRNOG00000020874,ENSRNOG00000001091,ENSRNOG00000011648,ENSRNOG00000008432,ENSRNOG00000015866,ENSRNOG00000053562
GO:0050661	NADP binding	molecular_function	0.021453	0.76968	4	384	56	20272	ENSRNOG00000019830,ENSRNOG00000017601,ENSRNOG00000012794,ENSRNOG00000003510
GO:0042308	negative regulation of protein import into nucleus	biological_process	0.021491	0.76968	4	384	56	20272	ENSRNOG00000012868,ENSRNOG00000060745,ENSRNOG00000055226,ENSRNOG00000058882
GO:1904590	negative regulation of protein import	biological_process	0.021491	0.76968	4	384	56	20272	ENSRNOG00000058882,ENSRNOG00000055226,ENSRNOG00000060745,ENSRNOG00000012868
GO:0043069	negative regulation of programmed cell death	biological_process	0.021572	0.77037	25	384	855	20272	ENSRNOG00000026754,ENSRNOG00000020390,ENSRNOG00000020539,ENSRNOG00000012499,ENSRNOG00000052745,ENSRNOG00000048688,ENSRNOG00000010547,ENSRNOG00000058478,ENSRNOG00000046458,ENSRNOG00000058586,ENSRNOG00000006695,ENSRNOG00000004479,ENSRNOG00000006419,ENSRNOG00000001091,ENSRNOG00000013805,ENSRNOG00000025584,ENSRNOG00000026293,ENSRNOG00000006604,ENSRNOG00000015667,ENSRNOG00000009090,ENSRNOG00000017319,…
GO:0009991	response to extracellular stimulus	biological_process	0.021585	0.77037	20	384	644	20272	ENSRNOG00000016957,ENSRNOG00000019956,ENSRNOG00000028956,ENSRNOG00000046458,ENSRNOG00000000302,ENSRNOG00000013954,ENSRNOG00000018403,ENSRNOG00000030630,ENSRNOG00000020726,ENSRNOG00000009040,ENSRNOG00000047143,ENSRNOG00000005303,ENSRNOG00000017601,ENSRNOG00000009090,ENSRNOG00000020874,ENSRNOG00000027042,ENSRNOG00000014333,ENSRNOG00000012686,ENSRNOG00000026293,ENSRNOG00000013030
GO:0051603	proteolysis involved in cellular protein catabolic process	biological_process	0.021629	0.7706	20	384	644	20272	ENSRNOG00000004479,ENSRNOG00000006695,ENSRNOG00000015762,ENSRNOG00000017857,ENSRNOG00000055226,ENSRNOG00000018986,ENSRNOG00000026754,ENSRNOG00000014981,ENSRNOG00000004100,ENSRNOG00000007483,ENSRNOG00000009397,ENSRNOG00000013727,ENSRNOG00000003545,ENSRNOG00000015143,ENSRNOG00000061129,ENSRNOG00000007842,ENSRNOG00000012634,ENSRNOG00000013383,ENSRNOG00000027096,ENSRNOG00000061012
GO:0009057	macromolecule catabolic process	biological_process	0.021771	0.77429	29	384	1029	20272	ENSRNOG00000012634,ENSRNOG00000007842,ENSRNOG00000061129,ENSRNOG00000057988,ENSRNOG00000061012,ENSRNOG00000027096,ENSRNOG00000013383,ENSRNOG00000004036,ENSRNOG00000013727,ENSRNOG00000009397,ENSRNOG00000003545,ENSRNOG00000015143,ENSRNOG00000010574,ENSRNOG00000026754,ENSRNOG00000018986,ENSRNOG00000007483,ENSRNOG00000014981,ENSRNOG00000004100,ENSRNOG00000011189,ENSRNOG00000019831,ENSRNOG00000015762,…
GO:0038202	TORC1 signaling	biological_process	0.022271	0.7831	3	384	32	20272	ENSRNOG00000000302,ENSRNOG00000014287,ENSRNOG00000020634
GO:0031304	intrinsic component of mitochondrial inner membrane	cellular_component	0.022284	0.7831	3	384	32	20272	ENSRNOG00000008802,ENSRNOG00000017965,ENSRNOG00000009097
GO:0031305	integral component of mitochondrial inner membrane	cellular_component	0.022284	0.7831	3	384	32	20272	ENSRNOG00000017965,ENSRNOG00000008802,ENSRNOG00000009097
GO:0043548	phosphatidylinositol 3-kinase binding	molecular_function	0.022285	0.7831	3	384	32	20272	ENSRNOG00000055226,ENSRNOG00000030019,ENSRNOG00000058586
GO:0051293	establishment of spindle localization	biological_process	0.022285	0.7831	3	384	32	20272	ENSRNOG00000032178,ENSRNOG00000004139,ENSRNOG00000013727
GO:0070897	DNA-templated transcriptional preinitiation complex assembly	biological_process	0.022285	0.7831	3	384	32	20272	ENSRNOG00000014595,ENSRNOG00000010981,ENSRNOG00000017864
GO:1901618	organic hydroxy compound transmembrane transporter activity	molecular_function	0.022285	0.7831	3	384	32	20272	ENSRNOG00000036677,ENSRNOG00000011648,ENSRNOG00000008432
GO:0031325	positive regulation of cellular metabolic process	biological_process	0.02234	0.78347	69	384	2881	20272	ENSRNOG00000009271,ENSRNOG00000018598,ENSRNOG00000001928,ENSRNOG00000020689,ENSRNOG00000061012,ENSRNOG00000015667,ENSRNOG00000011931,ENSRNOG00000061129,ENSRNOG00000006604,ENSRNOG00000012868,ENSRNOG00000014876,ENSRNOG00000024413,ENSRNOG00000019964,ENSRNOG00000004900,ENSRNOG00000005342,ENSRNOG00000001004,ENSRNOG00000002754,ENSRNOG00000013805,ENSRNOG00000001091,ENSRNOG00000011315,ENSRNOG00000002566,…
GO:0016791	phosphatase activity	molecular_function	0.022372	0.78347	10	384	252	20272	ENSRNOG00000056954,ENSRNOG00000011287,ENSRNOG00000005260,ENSRNOG00000030019,ENSRNOG00000014876,ENSRNOG00000010574,ENSRNOG00000012962,ENSRNOG00000013954,ENSRNOG00000016108,ENSRNOG00000057389
GO:0022008	neurogenesis	biological_process	0.022477	0.78564	39	384	1478	20272	ENSRNOG00000014963,ENSRNOG00000018827,ENSRNOG00000016352,ENSRNOG00000059500,ENSRNOG00000026293,ENSRNOG00000019688,ENSRNOG00000002364,ENSRNOG00000019956,ENSRNOG00000019435,ENSRNOG00000004479,ENSRNOG00000019831,ENSRNOG00000055226,ENSRNOG00000003098,ENSRNOG00000027582,ENSRNOG00000004542,ENSRNOG00000014287,ENSRNOG00000047143,ENSRNOG00000002754,ENSRNOG00000008054,ENSRNOG00000031325,ENSRNOG00000053562,…
GO:0043161	proteasome-mediated ubiquitin-dependent protein catabolic process	biological_process	0.02251	0.78564	13	384	365	20272	ENSRNOG00000004479,ENSRNOG00000015143,ENSRNOG00000009397,ENSRNOG00000015762,ENSRNOG00000013727,ENSRNOG00000006695,ENSRNOG00000018986,ENSRNOG00000007842,ENSRNOG00000013383,ENSRNOG00000014981,ENSRNOG00000004100,ENSRNOG00000007483,ENSRNOG00000061012
GO:0018108	peptidyl-tyrosine phosphorylation	biological_process	0.022614	0.78792	12	384	327	20272	ENSRNOG00000017319,ENSRNOG00000016792,ENSRNOG00000058586,ENSRNOG00000014874,ENSRNOG00000010574,ENSRNOG00000004392,ENSRNOG00000006604,ENSRNOG00000031325,ENSRNOG00000002754,ENSRNOG00000008412,ENSRNOG00000014287,ENSRNOG00000052745
GO:0050792	regulation of viral process	biological_process	0.022848	0.79475	7	384	148	20272	ENSRNOG00000033220,ENSRNOG00000018517,ENSRNOG00000026293,ENSRNOG00000025295,ENSRNOG00000056954,ENSRNOG00000022741,ENSRNOG00000009271
GO:0030163	protein catabolic process	biological_process	0.022938	0.7965	24	384	817	20272	ENSRNOG00000026754,ENSRNOG00000018986,ENSRNOG00000007483,ENSRNOG00000004100,ENSRNOG00000014981,ENSRNOG00000055226,ENSRNOG00000017857,ENSRNOG00000011189,ENSRNOG00000015762,ENSRNOG00000006695,ENSRNOG00000018403,ENSRNOG00000004479,ENSRNOG00000025584,ENSRNOG00000012634,ENSRNOG00000061129,ENSRNOG00000007842,ENSRNOG00000027096,ENSRNOG00000061012,ENSRNOG00000013383,ENSRNOG00000004036,ENSRNOG00000003545,…
GO:0033157	regulation of intracellular protein transport	biological_process	0.0234	0.8104	13	384	367	20272	ENSRNOG00000003071,ENSRNOG00000004139,ENSRNOG00000058882,ENSRNOG00000006695,ENSRNOG00000055226,ENSRNOG00000009266,ENSRNOG00000011108,ENSRNOG00000010574,ENSRNOG00000025295,ENSRNOG00000012719,ENSRNOG00000060745,ENSRNOG00000012868,ENSRNOG00000056954
GO:0042981	regulation of apoptotic process	biological_process	0.02345	0.8104	37	384	1392	20272	ENSRNOG00000005342,ENSRNOG00000058478,ENSRNOG00000020539,ENSRNOG00000001091,ENSRNOG00000013805,ENSRNOG00000025584,ENSRNOG00000046458,ENSRNOG00000055226,ENSRNOG00000006695,ENSRNOG00000006419,ENSRNOG00000004479,ENSRNOG00000012477,ENSRNOG00000012634,ENSRNOG00000026293,ENSRNOG00000016708,ENSRNOG00000010574,ENSRNOG00000007200,ENSRNOG00000009266,ENSRNOG00000015143,ENSRNOG00000011439,ENSRNOG00000048688,…
GO:0045934	negative regulation of nucleobase-containing compound metabolic process	biological_process	0.023456	0.8104	37	384	1392	20272	ENSRNOG00000061782,ENSRNOG00000024413,ENSRNOG00000013514,ENSRNOG00000006850,ENSRNOG00000061012,ENSRNOG00000011931,ENSRNOG00000020689,ENSRNOG00000004100,ENSRNOG00000010538,ENSRNOG00000009271,ENSRNOG00000048688,ENSRNOG00000018598,ENSRNOG00000019913,ENSRNOG00000056954,ENSRNOG00000030630,ENSRNOG00000012499,ENSRNOG00000006170,ENSRNOG00000060745,ENSRNOG00000026754,ENSRNOG00000059500,ENSRNOG00000016708,…
GO:0055123	digestive system development	biological_process	0.023554	0.81081	7	384	149	20272	ENSRNOG00000046458,ENSRNOG00000001091,ENSRNOG00000016352,ENSRNOG00000059500,ENSRNOG00000011471,ENSRNOG00000012722,ENSRNOG00000006850
GO:0019867	outer membrane	cellular_component	0.023603	0.81081	7	384	149	20272	ENSRNOG00000028017,ENSRNOG00000058882,ENSRNOG00000007158,ENSRNOG00000025295,ENSRNOG00000008802,ENSRNOG00000020357,ENSRNOG00000017731
GO:0031968	organelle outer membrane	cellular_component	0.023603	0.81081	7	384	149	20272	ENSRNOG00000028017,ENSRNOG00000058882,ENSRNOG00000007158,ENSRNOG00000008802,ENSRNOG00000025295,ENSRNOG00000020357,ENSRNOG00000017731
GO:0051384	response to glucocorticoid	biological_process	0.023626	0.81081	8	384	183	20272	ENSRNOG00000046458,ENSRNOG00000013954,ENSRNOG00000017601,ENSRNOG00000011648,ENSRNOG00000016348,ENSRNOG00000016957,ENSRNOG00000018827,ENSRNOG00000002754
GO:0009132	nucleoside diphosphate metabolic process	biological_process	0.023975	0.81685	6	384	117	20272	ENSRNOG00000052802,ENSRNOG00000012962,ENSRNOG00000057988,ENSRNOG00000011976,ENSRNOG00000018310,ENSRNOG00000011831
GO:0032008	positive regulation of TOR signaling	biological_process	0.02403	0.81685	3	384	33	20272	ENSRNOG00000010552,ENSRNOG00000020634,ENSRNOG00000019908
GO:0018212	peptidyl-tyrosine modification	biological_process	0.02406	0.81685	12	384	330	20272	ENSRNOG00000017319,ENSRNOG00000016792,ENSRNOG00000058586,ENSRNOG00000014874,ENSRNOG00000010574,ENSRNOG00000004392,ENSRNOG00000031325,ENSRNOG00000006604,ENSRNOG00000002754,ENSRNOG00000008412,ENSRNOG00000014287,ENSRNOG00000052745
GO:0031974	membrane-enclosed lumen	cellular_component	0.024113	0.81685	79	384	3375	20272	ENSRNOG00000000302,ENSRNOG00000008106,ENSRNOG00000008142,ENSRNOG00000019100,ENSRNOG00000025584,ENSRNOG00000020539,ENSRNOG00000014811,ENSRNOG00000014287,ENSRNOG00000015632,ENSRNOG00000003545,ENSRNOG00000018517,ENSRNOG00000016708,ENSRNOG00000015231,ENSRNOG00000050287,ENSRNOG00000007200,ENSRNOG00000009266,ENSRNOG00000016778,ENSRNOG00000010007,ENSRNOG00000049221,ENSRNOG00000013030,ENSRNOG00000013383,…
GO:0046777	protein autophosphorylation	biological_process	0.024167	0.81685	9	384	219	20272	ENSRNOG00000038459,ENSRNOG00000014287,ENSRNOG00000026293,ENSRNOG00000006604,ENSRNOG00000060745,ENSRNOG00000004392,ENSRNOG00000011439,ENSRNOG00000058586,ENSRNOG00000021184
GO:0055103	ligase regulator activity	molecular_function	0.024307	0.81685	2	384	13	20272	ENSRNOG00000004100,ENSRNOG00000007842
GO:0035791	platelet-derived growth factor receptor-beta signaling pathway	biological_process	0.024318	0.81685	2	384	13	20272	ENSRNOG00000010574,ENSRNOG00000001091
GO:0007100	mitotic centrosome separation	biological_process	0.024318	0.81685	2	384	13	20272	ENSRNOG00000004479,ENSRNOG00000004139
GO:0007175	negative regulation of epidermal growth factor-activated receptor activity	biological_process	0.024318	0.81685	2	384	13	20272	ENSRNOG00000008412,ENSRNOG00000014874
GO:0031953	negative regulation of protein autophosphorylation	biological_process	0.024318	0.81685	2	384	13	20272	ENSRNOG00000060745,ENSRNOG00000026293
GO:0046689	response to mercury ion	biological_process	0.024318	0.81685	2	384	13	20272	ENSRNOG00000016348,ENSRNOG00000011648
GO:1904262	negative regulation of TORC1 signaling	biological_process	0.024318	0.81685	2	384	13	20272	ENSRNOG00000000302,ENSRNOG00000014287
GO:0033169	histone H3-K9 demethylation	biological_process	0.024318	0.81685	2	384	13	20272	ENSRNOG00000049221,ENSRNOG00000019956
GO:0032989	cellular component morphogenesis	biological_process	0.024402	0.81831	35	384	1306	20272	ENSRNOG00000007136,ENSRNOG00000019688,ENSRNOG00000024085,ENSRNOG00000014287,ENSRNOG00000027582,ENSRNOG00000004542,ENSRNOG00000053562,ENSRNOG00000031325,ENSRNOG00000055226,ENSRNOG00000052704,ENSRNOG00000004479,ENSRNOG00000018023,ENSRNOG00000017445,ENSRNOG00000011203,ENSRNOG00000006850,ENSRNOG00000010252,ENSRNOG00000018047,ENSRNOG00000006604,ENSRNOG00000024413,ENSRNOG00000017319,ENSRNOG00000019964,…
GO:0032502	developmental process	biological_process	0.0245	0.82028	122	384	5507	20272	ENSRNOG00000016352,ENSRNOG00000059500,ENSRNOG00000011471,ENSRNOG00000020497,ENSRNOG00000010981,ENSRNOG00000011439,ENSRNOG00000014872,ENSRNOG00000001476,ENSRNOG00000002364,ENSRNOG00000007136,ENSRNOG00000019688,ENSRNOG00000026293,ENSRNOG00000008432,ENSRNOG00000002566,ENSRNOG00000018830,ENSRNOG00000001091,ENSRNOG00000019956,ENSRNOG00000028956,ENSRNOG00000013965,ENSRNOG00000046458,ENSRNOG00000019830,…
GO:0097159	organic cyclic compound binding	molecular_function	0.024733	0.82672	129	384	5862	20272	ENSRNOG00000013714,ENSRNOG00000011052,ENSRNOG00000012719,ENSRNOG00000038459,ENSRNOG00000034102,ENSRNOG00000016791,ENSRNOG00000014850,ENSRNOG00000004392,ENSRNOG00000005587,ENSRNOG00000051291,ENSRNOG00000020642,ENSRNOG00000011976,ENSRNOG00000001043,ENSRNOG00000028368,ENSRNOG00000010981,ENSRNOG00000021689,ENSRNOG00000002364,ENSRNOG00000057988,ENSRNOG00000022741,ENSRNOG00000020637,ENSRNOG00000017864,…
GO:0070887	cellular response to chemical stimulus	biological_process	0.025532	0.85205	59	384	2423	20272	ENSRNOG00000013805,ENSRNOG00000019496,ENSRNOG00000000302,ENSRNOG00000055226,ENSRNOG00000046458,ENSRNOG00000019830,ENSRNOG00000016303,ENSRNOG00000052704,ENSRNOG00000014287,ENSRNOG00000001004,ENSRNOG00000005800,ENSRNOG00000020726,ENSRNOG00000020539,ENSRNOG00000014060,ENSRNOG00000047143,ENSRNOG00000009040,ENSRNOG00000016708,ENSRNOG00000059500,ENSRNOG00000011471,ENSRNOG00000020497,ENSRNOG00000010574,…
GO:0051348	negative regulation of transferase activity	biological_process	0.025613	0.85337	11	384	295	20272	ENSRNOG00000004100,ENSRNOG00000058478,ENSRNOG00000056954,ENSRNOG00000006604,ENSRNOG00000008412,ENSRNOG00000014874,ENSRNOG00000059500,ENSRNOG00000010574,ENSRNOG00000055226,ENSRNOG00000013727,ENSRNOG00000020284
GO:0046824	positive regulation of nucleocytoplasmic transport	biological_process	0.025843	0.85614	6	384	119	20272	ENSRNOG00000025295,ENSRNOG00000012868,ENSRNOG00000060745,ENSRNOG00000058882,ENSRNOG00000006695,ENSRNOG00000009266
GO:0090317	negative regulation of intracellular protein transport	biological_process	0.025905	0.85614	5	384	88	20272	ENSRNOG00000056954,ENSRNOG00000055226,ENSRNOG00000060745,ENSRNOG00000012868,ENSRNOG00000058882
GO:0005730	nucleolus	cellular_component	0.025948	0.85614	23	384	784	20272	ENSRNOG00000012962,ENSRNOG00000000302,ENSRNOG00000015762,ENSRNOG00000025584,ENSRNOG00000019956,ENSRNOG00000013965,ENSRNOG00000015866,ENSRNOG00000008412,ENSRNOG00000009271,ENSRNOG00000001043,ENSRNOG00000015632,ENSRNOG00000018598,ENSRNOG00000019964,ENSRNOG00000020634,ENSRNOG00000009266,ENSRNOG00000013514,ENSRNOG00000050287,ENSRNOG00000061782,ENSRNOG00000010489,ENSRNOG00000022741,ENSRNOG00000013383,…
GO:0043901	negative regulation of multi-organism process	biological_process	0.025957	0.85614	7	384	152	20272	ENSRNOG00000026293,ENSRNOG00000025295,ENSRNOG00000033220,ENSRNOG00000018517,ENSRNOG00000022741,ENSRNOG00000004100,ENSRNOG00000056954
GO:0007339	binding of sperm to zona pellucida	biological_process	0.02602	0.85614	3	384	34	20272	ENSRNOG00000002566,ENSRNOG00000059461,ENSRNOG00000052802
GO:0006182	cGMP biosynthetic process	biological_process	0.026093	0.85614	3	384	34	20272	ENSRNOG00000011648,ENSRNOG00000009440,ENSRNOG00000008849
GO:0060325	face morphogenesis	biological_process	0.026096	0.85614	3	384	34	20272	ENSRNOG00000048688,ENSRNOG00000020497,ENSRNOG00000037247
GO:0021846	cell proliferation in forebrain	biological_process	0.02615	0.85614	3	384	34	20272	ENSRNOG00000020867,ENSRNOG00000053562,ENSRNOG00000001004
GO:0098631	protein binding involved in cell adhesion	molecular_function	0.026154	0.85614	3	384	34	20272	ENSRNOG00000021217,ENSRNOG00000008054,ENSRNOG00000015667
GO:0021799	cerebral cortex radially oriented cell migration	biological_process	0.026154	0.85614	3	384	34	20272	ENSRNOG00000055226,ENSRNOG00000004139,ENSRNOG00000014963
GO:0045182	translation regulator activity	molecular_function	0.026154	0.85614	3	384	34	20272	ENSRNOG00000010489,ENSRNOG00000020689,ENSRNOG00000019831
GO:0032879	regulation of localization	biological_process	0.026281	0.85892	59	384	2427	20272	ENSRNOG00000057988,ENSRNOG00000026293,ENSRNOG00000012686,ENSRNOG00000019688,ENSRNOG00000011307,ENSRNOG00000046834,ENSRNOG00000005944,ENSRNOG00000002303,ENSRNOG00000028017,ENSRNOG00000009266,ENSRNOG00000018827,ENSRNOG00000014963,ENSRNOG00000015441,ENSRNOG00000010574,ENSRNOG00000047143,ENSRNOG00000036696,ENSRNOG00000037247,ENSRNOG00000042086,ENSRNOG00000005342,ENSRNOG00000004542,ENSRNOG00000014287,…
GO:0040007	growth	biological_process	0.026735	0.87237	26	384	916	20272	ENSRNOG00000019908,ENSRNOG00000011931,ENSRNOG00000011471,ENSRNOG00000059500,ENSRNOG00000061782,ENSRNOG00000020497,ENSRNOG00000015143,ENSRNOG00000009271,ENSRNOG00000004542,ENSRNOG00000028368,ENSRNOG00000014287,ENSRNOG00000030630,ENSRNOG00000009040,ENSRNOG00000012499,ENSRNOG00000002754,ENSRNOG00000026754,ENSRNOG00000053562,ENSRNOG00000004208,ENSRNOG00000004392,ENSRNOG00000016957,ENSRNOG00000004479,…
GO:0050807	regulation of synapse organization	biological_process	0.026791	0.87282	6	384	120	20272	ENSRNOG00000004489,ENSRNOG00000055226,ENSRNOG00000008054,ENSRNOG00000048688,ENSRNOG00000022863,ENSRNOG00000001928
GO:0035272	exocrine system development	biological_process	0.026837	0.87294	4	384	60	20272	ENSRNOG00000012722,ENSRNOG00000042086,ENSRNOG00000046458,ENSRNOG00000012499
GO:0031667	response to nutrient levels	biological_process	0.027038	0.87806	19	384	618	20272	ENSRNOG00000019956,ENSRNOG00000028956,ENSRNOG00000016957,ENSRNOG00000018403,ENSRNOG00000000302,ENSRNOG00000046458,ENSRNOG00000013954,ENSRNOG00000030630,ENSRNOG00000009040,ENSRNOG00000047143,ENSRNOG00000005303,ENSRNOG00000017601,ENSRNOG00000020874,ENSRNOG00000027042,ENSRNOG00000009090,ENSRNOG00000026293,ENSRNOG00000013030,ENSRNOG00000014333,ENSRNOG00000012686
GO:0048583	regulation of response to stimulus	biological_process	0.027135	0.87984	79	384	3394	20272	ENSRNOG00000020882,ENSRNOG00000016957,ENSRNOG00000004139,ENSRNOG00000000989,ENSRNOG00000012962,ENSRNOG00000016871,ENSRNOG00000007679,ENSRNOG00000058586,ENSRNOG00000004100,ENSRNOG00000014981,ENSRNOG00000056954,ENSRNOG00000048688,ENSRNOG00000052745,ENSRNOG00000011271,ENSRNOG00000025295,ENSRNOG00000060745,ENSRNOG00000020390,ENSRNOG00000020634,ENSRNOG00000046922,ENSRNOG00000006850,ENSRNOG00000011203,…
GO:0051172	negative regulation of nitrogen compound metabolic process	biological_process	0.027291	0.88349	39	384	1499	20272	ENSRNOG00000028956,ENSRNOG00000019956,ENSRNOG00000006695,ENSRNOG00000019831,ENSRNOG00000009145,ENSRNOG00000055226,ENSRNOG00000046458,ENSRNOG00000001004,ENSRNOG00000053562,ENSRNOG00000020539,ENSRNOG00000059500,ENSRNOG00000011471,ENSRNOG00000016708,ENSRNOG00000016352,ENSRNOG00000018517,ENSRNOG00000022741,ENSRNOG00000010007,ENSRNOG00000027833,ENSRNOG00000026293,ENSRNOG00000020689,ENSRNOG00000048688,…
GO:0051240	positive regulation of multicellular organismal process	biological_process	0.027786	0.89031	39	384	1501	20272	ENSRNOG00000016352,ENSRNOG00000011471,ENSRNOG00000015441,ENSRNOG00000018827,ENSRNOG00000046834,ENSRNOG00000002364,ENSRNOG00000026293,ENSRNOG00000008432,ENSRNOG00000019956,ENSRNOG00000025584,ENSRNOG00000019496,ENSRNOG00000055226,ENSRNOG00000004479,ENSRNOG00000014287,ENSRNOG00000003098,ENSRNOG00000053562,ENSRNOG00000037247,ENSRNOG00000004489,ENSRNOG00000047143,ENSRNOG00000011648,ENSRNOG00000024413,…
GO:0005123	death receptor binding	molecular_function	0.027861	0.89031	2	384	14	20272	ENSRNOG00000055226,ENSRNOG00000028822
GO:0071310	cellular response to organic substance	biological_process	0.027971	0.89031	50	384	2011	20272	ENSRNOG00000004900,ENSRNOG00000058882,ENSRNOG00000017601,ENSRNOG00000020867,ENSRNOG00000011648,ENSRNOG00000020634,ENSRNOG00000014333,ENSRNOG00000020813,ENSRNOG00000061012,ENSRNOG00000034102,ENSRNOG00000013954,ENSRNOG00000020689,ENSRNOG00000014850,ENSRNOG00000004139,ENSRNOG00000016957,ENSRNOG00000030019,ENSRNOG00000060745,ENSRNOG00000025295,ENSRNOG00000012499,ENSRNOG00000018598,ENSRNOG00000048688,…
GO:0036038	TCTN-B9D complex	cellular_component	0.027983	0.89031	2	384	14	20272	ENSRNOG00000052704,ENSRNOG00000028753
GO:0090239	regulation of histone H4 acetylation	biological_process	0.027993	0.89031	2	384	14	20272	ENSRNOG00000020634,ENSRNOG00000020539
GO:1901836	regulation of transcription of nuclear large rRNA transcript from RNA polymerase I promoter	biological_process	0.027993	0.89031	2	384	14	20272	ENSRNOG00000009271,ENSRNOG00000020634
GO:0009074	aromatic amino acid family catabolic process	biological_process	0.028003	0.89031	2	384	14	20272	ENSRNOG00000047708,ENSRNOG00000016348
GO:0008210	estrogen metabolic process	biological_process	0.028009	0.89031	2	384	14	20272	ENSRNOG00000020497,ENSRNOG00000019830
GO:0021794	thalamus development	biological_process	0.02802	0.89031	2	384	14	20272	ENSRNOG00000010547,ENSRNOG00000017601
GO:0050966	detection of mechanical stimulus involved in sensory perception of pain	biological_process	0.028021	0.89031	2	384	14	20272	ENSRNOG00000000129,ENSRNOG00000018827
GO:0051299	centrosome separation	biological_process	0.028021	0.89031	2	384	14	20272	ENSRNOG00000004479,ENSRNOG00000004139
GO:1901160	primary amino compound metabolic process	biological_process	0.028021	0.89031	2	384	14	20272	ENSRNOG00000017601,ENSRNOG00000016791
GO:0007031	peroxisome organization	biological_process	0.028186	0.89069	3	384	35	20272	ENSRNOG00000015187,ENSRNOG00000028100,ENSRNOG00000025295
GO:1901985	positive regulation of protein acetylation	biological_process	0.028199	0.89069	3	384	35	20272	ENSRNOG00000061012,ENSRNOG00000020634,ENSRNOG00000020539
GO:0007006	mitochondrial membrane organization	biological_process	0.028206	0.89069	5	384	90	20272	ENSRNOG00000017965,ENSRNOG00000008802,ENSRNOG00000053023,ENSRNOG00000001091,ENSRNOG00000009097
GO:0042181	ketone biosynthetic process	biological_process	0.028206	0.89069	3	384	35	20272	ENSRNOG00000019830,ENSRNOG00000027042,ENSRNOG00000001171
GO:0043009	chordate embryonic development	biological_process	0.028254	0.89081	20	384	663	20272	ENSRNOG00000046922,ENSRNOG00000011471,ENSRNOG00000059500,ENSRNOG00000060597,ENSRNOG00000014333,ENSRNOG00000014872,ENSRNOG00000009090,ENSRNOG00000006850,ENSRNOG00000004139,ENSRNOG00000003033,ENSRNOG00000028956,ENSRNOG00000012499,ENSRNOG00000020539,ENSRNOG00000013982,ENSRNOG00000031325,ENSRNOG00000048688,ENSRNOG00000056954,ENSRNOG00000028368,ENSRNOG00000010547,ENSRNOG00000001004
GO:0048869	cellular developmental process	biological_process	0.028479	0.89654	87	384	3793	20272	ENSRNOG00000059500,ENSRNOG00000016352,ENSRNOG00000011471,ENSRNOG00000020497,ENSRNOG00000010981,ENSRNOG00000011439,ENSRNOG00000026293,ENSRNOG00000002364,ENSRNOG00000007136,ENSRNOG00000019688,ENSRNOG00000019956,ENSRNOG00000013965,ENSRNOG00000002566,ENSRNOG00000004479,ENSRNOG00000018023,ENSRNOG00000019435,ENSRNOG00000046458,ENSRNOG00000001004,ENSRNOG00000004542,ENSRNOG00000002754,ENSRNOG00000047143,…
GO:0051049	regulation of transport	biological_process	0.028526	0.89664	44	384	1734	20272	ENSRNOG00000014806,ENSRNOG00000001091,ENSRNOG00000036678,ENSRNOG00000006695,ENSRNOG00000046458,ENSRNOG00000055226,ENSRNOG00000029165,ENSRNOG00000047143,ENSRNOG00000036696,ENSRNOG00000042086,ENSRNOG00000009266,ENSRNOG00000018827,ENSRNOG00000015441,ENSRNOG00000010574,ENSRNOG00000002303,ENSRNOG00000028017,ENSRNOG00000011307,ENSRNOG00000046834,ENSRNOG00000057988,ENSRNOG00000012686,ENSRNOG00000019688,…
GO:0046660	female sex differentiation	biological_process	0.028748	0.90224	6	384	122	20272	ENSRNOG00000020497,ENSRNOG00000027042,ENSRNOG00000017601,ENSRNOG00000058586,ENSRNOG00000014850,ENSRNOG00000017319
GO:0010769	regulation of cell morphogenesis involved in differentiation	biological_process	0.028823	0.90321	12	384	339	20272	ENSRNOG00000006604,ENSRNOG00000018047,ENSRNOG00000006850,ENSRNOG00000014287,ENSRNOG00000017445,ENSRNOG00000004139,ENSRNOG00000020867,ENSRNOG00000024492,ENSRNOG00000055226,ENSRNOG00000021184,ENSRNOG00000024413,ENSRNOG00000004392
GO:0030855	epithelial cell differentiation	biological_process	0.02896	0.90323	18	384	581	20272	ENSRNOG00000026293,ENSRNOG00000007136,ENSRNOG00000006850,ENSRNOG00000004900,ENSRNOG00000020634,ENSRNOG00000059500,ENSRNOG00000024413,ENSRNOG00000016352,ENSRNOG00000012499,ENSRNOG00000020539,ENSRNOG00000053562,ENSRNOG00000003098,ENSRNOG00000001004,ENSRNOG00000004542,ENSRNOG00000010547,ENSRNOG00000052745,ENSRNOG00000046458,ENSRNOG00000059461
GO:0009653	anatomical structure morphogenesis	biological_process	0.029015	0.90323	61	384	2536	20272	ENSRNOG00000059461,ENSRNOG00000003033,ENSRNOG00000028753,ENSRNOG00000022863,ENSRNOG00000004392,ENSRNOG00000004139,ENSRNOG00000052802,ENSRNOG00000013954,ENSRNOG00000058586,ENSRNOG00000021184,ENSRNOG00000017965,ENSRNOG00000010547,ENSRNOG00000052745,ENSRNOG00000048688,ENSRNOG00000018598,ENSRNOG00000012499,ENSRNOG00000020353,ENSRNOG00000051291,ENSRNOG00000060597,ENSRNOG00000024413,ENSRNOG00000011648,…
GO:0071822	protein complex subunit organization	biological_process	0.029301	0.90323	43	384	1691	20272	ENSRNOG00000014635,ENSRNOG00000052802,ENSRNOG00000004139,ENSRNOG00000020882,ENSRNOG00000059461,ENSRNOG00000051291,ENSRNOG00000020353,ENSRNOG00000012794,ENSRNOG00000052745,ENSRNOG00000056954,ENSRNOG00000042384,ENSRNOG00000009271,ENSRNOG00000003071,ENSRNOG00000024492,ENSRNOG00000032178,ENSRNOG00000061782,ENSRNOG00000020634,ENSRNOG00000053023,ENSRNOG00000008106,ENSRNOG00000045961,ENSRNOG00000055226,…
GO:0044459	plasma membrane part	cellular_component	0.029351	0.90323	51	384	2064	20272	ENSRNOG00000014398,ENSRNOG00000010776,ENSRNOG00000001091,ENSRNOG00000036678,ENSRNOG00000019435,ENSRNOG00000055226,ENSRNOG00000029165,ENSRNOG00000000723,ENSRNOG00000016108,ENSRNOG00000014367,ENSRNOG00000003098,ENSRNOG00000036677,ENSRNOG00000007922,ENSRNOG00000031325,ENSRNOG00000020539,ENSRNOG00000042086,ENSRNOG00000008082,ENSRNOG00000005687,ENSRNOG00000020497,ENSRNOG00000017500,ENSRNOG00000002768,…
GO:0007166	cell surface receptor signaling pathway	biological_process	0.029513	0.90323	53	384	2159	20272	ENSRNOG00000010574,ENSRNOG00000020497,ENSRNOG00000059500,ENSRNOG00000011471,ENSRNOG00000016352,ENSRNOG00000014963,ENSRNOG00000015441,ENSRNOG00000024085,ENSRNOG00000028822,ENSRNOG00000005944,ENSRNOG00000026293,ENSRNOG00000013805,ENSRNOG00000001091,ENSRNOG00000019496,ENSRNOG00000025584,ENSRNOG00000006695,ENSRNOG00000046458,ENSRNOG00000055226,ENSRNOG00000052704,ENSRNOG00000014287,ENSRNOG00000014367,…
GO:0071702	organic substance transport	biological_process	0.029539	0.90323	53	384	2159	20272	ENSRNOG00000018403,ENSRNOG00000036678,ENSRNOG00000055226,ENSRNOG00000046458,ENSRNOG00000029165,ENSRNOG00000006695,ENSRNOG00000016798,ENSRNOG00000036696,ENSRNOG00000047143,ENSRNOG00000042086,ENSRNOG00000018271,ENSRNOG00000014367,ENSRNOG00000036677,ENSRNOG00000001415,ENSRNOG00000015441,ENSRNOG00000018827,ENSRNOG00000009266,ENSRNOG00000011471,ENSRNOG00000010574,ENSRNOG00000026293,ENSRNOG00000000962,…
GO:0035257	nuclear hormone receptor binding	molecular_function	0.029712	0.90323	6	384	123	20272	ENSRNOG00000009040,ENSRNOG00000012499,ENSRNOG00000000989,ENSRNOG00000009271,ENSRNOG00000001004,ENSRNOG00000011315
GO:0071230	cellular response to amino acid stimulus	biological_process	0.029806	0.90323	4	384	62	20272	ENSRNOG00000000302,ENSRNOG00000020689,ENSRNOG00000019908,ENSRNOG00000010552
GO:0061564	axon development	biological_process	0.030031	0.90323	14	384	420	20272	ENSRNOG00000017965,ENSRNOG00000021184,ENSRNOG00000004139,ENSRNOG00000020867,ENSRNOG00000022863,ENSRNOG00000004392,ENSRNOG00000053562,ENSRNOG00000006604,ENSRNOG00000026293,ENSRNOG00000047143,ENSRNOG00000014287,ENSRNOG00000017445,ENSRNOG00000010547,ENSRNOG00000004542
GO:0048858	cell projection morphogenesis	biological_process	0.030171	0.90323	23	384	796	20272	ENSRNOG00000004392,ENSRNOG00000022863,ENSRNOG00000028753,ENSRNOG00000017965,ENSRNOG00000021184,ENSRNOG00000055226,ENSRNOG00000004139,ENSRNOG00000052704,ENSRNOG00000004479,ENSRNOG00000014287,ENSRNOG00000010547,ENSRNOG00000027582,ENSRNOG00000004542,ENSRNOG00000051291,ENSRNOG00000053562,ENSRNOG00000031325,ENSRNOG00000024413,ENSRNOG00000024085,ENSRNOG00000020867,ENSRNOG00000017445,ENSRNOG00000011203,…
GO:2001242	regulation of intrinsic apoptotic signaling pathway	biological_process	0.030235	0.90323	7	384	157	20272	ENSRNOG00000020539,ENSRNOG00000020390,ENSRNOG00000046458,ENSRNOG00000026754,ENSRNOG00000015143,ENSRNOG00000058478,ENSRNOG00000010574
GO:0009069	serine family amino acid metabolic process	biological_process	0.030337	0.90323	3	384	36	20272	ENSRNOG00000000185,ENSRNOG00000008106,ENSRNOG00000020083
GO:0035869	ciliary transition zone	cellular_component	0.030337	0.90323	3	384	36	20272	ENSRNOG00000052704,ENSRNOG00000028753,ENSRNOG00000024085
GO:0048010	vascular endothelial growth factor receptor signaling pathway	biological_process	0.030359	0.90323	3	384	36	20272	ENSRNOG00000055226,ENSRNOG00000011471,ENSRNOG00000010574
GO:1902229	regulation of intrinsic apoptotic signaling pathway in response to DNA damage	biological_process	0.030359	0.90323	3	384	36	20272	ENSRNOG00000020539,ENSRNOG00000026754,ENSRNOG00000020390
GO:0001933	negative regulation of protein phosphorylation	biological_process	0.030437	0.90323	13	384	381	20272	ENSRNOG00000010574,ENSRNOG00000059500,ENSRNOG00000014874,ENSRNOG00000020284,ENSRNOG00000055226,ENSRNOG00000048688,ENSRNOG00000056954,ENSRNOG00000058478,ENSRNOG00000004100,ENSRNOG00000008412,ENSRNOG00000060745,ENSRNOG00000006604,ENSRNOG00000026293
GO:0007050	cell cycle arrest	biological_process	0.030794	0.90323	6	384	124	20272	ENSRNOG00000002364,ENSRNOG00000055226,ENSRNOG00000009040,ENSRNOG00000020539,ENSRNOG00000059500,ENSRNOG00000014287
GO:0050678	regulation of epithelial cell proliferation	biological_process	0.030895	0.90323	11	384	304	20272	ENSRNOG00000055226,ENSRNOG00000025584,ENSRNOG00000059461,ENSRNOG00000019496,ENSRNOG00000011471,ENSRNOG00000059500,ENSRNOG00000026293,ENSRNOG00000011271,ENSRNOG00000006850,ENSRNOG00000014287,ENSRNOG00000005944
GO:0016462	pyrophosphatase activity	molecular_function	0.030913	0.90323	23	384	798	20272	ENSRNOG00000011831,ENSRNOG00000010776,ENSRNOG00000025584,ENSRNOG00000019100,ENSRNOG00000012962,ENSRNOG00000013954,ENSRNOG00000001043,ENSRNOG00000009271,ENSRNOG00000010609,ENSRNOG00000014060,ENSRNOG00000037247,ENSRNOG00000030019,ENSRNOG00000042086,ENSRNOG00000051291,ENSRNOG00000017788,ENSRNOG00000025285,ENSRNOG00000012477,ENSRNOG00000020357,ENSRNOG00000017445,ENSRNOG00000011931,ENSRNOG00000024190,…
GO:0000775	chromosome, centromeric region	cellular_component	0.031148	0.90323	7	384	158	20272	ENSRNOG00000032178,ENSRNOG00000049221,ENSRNOG00000004139,ENSRNOG00000013727,ENSRNOG00000009039,ENSRNOG00000019956,ENSRNOG00000019100
GO:0032388	positive regulation of intracellular transport	biological_process	0.031736	0.90323	12	384	344	20272	ENSRNOG00000012868,ENSRNOG00000060745,ENSRNOG00000025295,ENSRNOG00000012719,ENSRNOG00000006604,ENSRNOG00000004900,ENSRNOG00000058882,ENSRNOG00000006695,ENSRNOG00000011108,ENSRNOG00000001091,ENSRNOG00000009266,ENSRNOG00000015441
GO:0060341	regulation of cellular localization	biological_process	0.031794	0.90323	33	384	1243	20272	ENSRNOG00000003071,ENSRNOG00000004900,ENSRNOG00000058882,ENSRNOG00000011108,ENSRNOG00000012719,ENSRNOG00000006604,ENSRNOG00000012868,ENSRNOG00000004036,ENSRNOG00000004139,ENSRNOG00000059461,ENSRNOG00000025295,ENSRNOG00000060745,ENSRNOG00000018598,ENSRNOG00000001928,ENSRNOG00000056954,ENSRNOG00000018827,ENSRNOG00000009266,ENSRNOG00000015441,ENSRNOG00000010574,ENSRNOG00000057988,ENSRNOG00000012686,…
GO:0051094	positive regulation of developmental process	biological_process	0.031805	0.90323	33	384	1243	20272	ENSRNOG00000004139,ENSRNOG00000021184,ENSRNOG00000020689,ENSRNOG00000059461,ENSRNOG00000022863,ENSRNOG00000004100,ENSRNOG00000018598,ENSRNOG00000048688,ENSRNOG00000001928,ENSRNOG00000020867,ENSRNOG00000024413,ENSRNOG00000011648,ENSRNOG00000020813,ENSRNOG00000006850,ENSRNOG00000034102,ENSRNOG00000017445,ENSRNOG00000004479,ENSRNOG00000055226,ENSRNOG00000025584,ENSRNOG00000019956,ENSRNOG00000047143,…
GO:0034315	regulation of Arp2/3 complex-mediated actin nucleation	biological_process	0.031859	0.90323	2	384	15	20272	ENSRNOG00000001091,ENSRNOG00000024492
GO:0048268	clathrin coat assembly	biological_process	0.031869	0.90323	2	384	15	20272	ENSRNOG00000014635,ENSRNOG00000001091
GO:0006511	ubiquitin-dependent protein catabolic process	biological_process	0.031878	0.90323	17	384	546	20272	ENSRNOG00000013727,ENSRNOG00000009397,ENSRNOG00000003545,ENSRNOG00000015143,ENSRNOG00000013383,ENSRNOG00000061012,ENSRNOG00000007842,ENSRNOG00000012634,ENSRNOG00000004479,ENSRNOG00000015762,ENSRNOG00000006695,ENSRNOG00000017857,ENSRNOG00000004100,ENSRNOG00000014981,ENSRNOG00000007483,ENSRNOG00000018986,ENSRNOG00000026754
GO:0009792	embryo development ending in birth or egg hatching	biological_process	0.031892	0.90323	20	384	672	20272	ENSRNOG00000014333,ENSRNOG00000009090,ENSRNOG00000014872,ENSRNOG00000006850,ENSRNOG00000046922,ENSRNOG00000059500,ENSRNOG00000011471,ENSRNOG00000060597,ENSRNOG00000013982,ENSRNOG00000031325,ENSRNOG00000020539,ENSRNOG00000012499,ENSRNOG00000056954,ENSRNOG00000048688,ENSRNOG00000001004,ENSRNOG00000010547,ENSRNOG00000028368,ENSRNOG00000004139,ENSRNOG00000003033,ENSRNOG00000028956
GO:0031616	spindle pole centrosome	cellular_component	0.031925	0.90323	2	384	15	20272	ENSRNOG00000004479,ENSRNOG00000058882
GO:0097499	protein localization to nonmotile primary cilium	biological_process	0.031933	0.90323	2	384	15	20272	ENSRNOG00000046566,ENSRNOG00000052704
GO:0015929	hexosaminidase activity	molecular_function	0.031934	0.90323	2	384	15	20272	ENSRNOG00000010252,ENSRNOG00000036667
GO:0070293	renal absorption	biological_process	0.031934	0.90323	2	384	15	20272	ENSRNOG00000011648,ENSRNOG00000001476
GO:0016514	SWI/SNF complex	cellular_component	0.031934	0.90323	2	384	15	20272	ENSRNOG00000011931,ENSRNOG00000009271
GO:0016581	NuRD complex	cellular_component	0.031934	0.90323	2	384	15	20272	ENSRNOG00000019913,ENSRNOG00000028956
GO:0034587	piRNA metabolic process	biological_process	0.031934	0.90323	2	384	15	20272	ENSRNOG00000012719,ENSRNOG00000020860
GO:0090545	CHD-type complex	cellular_component	0.031934	0.90323	2	384	15	20272	ENSRNOG00000028956,ENSRNOG00000019913
GO:0001890	placenta development	biological_process	0.032059	0.90323	7	384	159	20272	ENSRNOG00000003033,ENSRNOG00000028368,ENSRNOG00000006850,ENSRNOG00000007483,ENSRNOG00000059500,ENSRNOG00000013982,ENSRNOG00000014333
GO:0060041	retina development in camera-type eye	biological_process	0.03207	0.90323	7	384	159	20272	ENSRNOG00000004542,ENSRNOG00000009271,ENSRNOG00000003098,ENSRNOG00000017319,ENSRNOG00000006604,ENSRNOG00000012499,ENSRNOG00000046566
GO:0030154	cell differentiation	biological_process	0.032267	0.90323	81	384	3520	20272	ENSRNOG00000004139,ENSRNOG00000058586,ENSRNOG00000013954,ENSRNOG00000021184,ENSRNOG00000017965,ENSRNOG00000022863,ENSRNOG00000012499,ENSRNOG00000020353,ENSRNOG00000010547,ENSRNOG00000004100,ENSRNOG00000048688,ENSRNOG00000052745,ENSRNOG00000046922,ENSRNOG00000017319,ENSRNOG00000017601,ENSRNOG00000020634,ENSRNOG00000020813,ENSRNOG00000018047,ENSRNOG00000010252,ENSRNOG00000006850,ENSRNOG00000011203,…
GO:0003713	transcription coactivator activity	molecular_function	0.032447	0.90323	9	384	231	20272	ENSRNOG00000014876,ENSRNOG00000026293,ENSRNOG00000011931,ENSRNOG00000018598,ENSRNOG00000061012,ENSRNOG00000009271,ENSRNOG00000000989,ENSRNOG00000024413,ENSRNOG00000011315
GO:0006195	purine nucleotide catabolic process	biological_process	0.032456	0.90323	3	384	37	20272	ENSRNOG00000012962,ENSRNOG00000011976,ENSRNOG00000011831
GO:0005720	nuclear heterochromatin	cellular_component	0.032579	0.90323	3	384	37	20272	ENSRNOG00000032178,ENSRNOG00000049221,ENSRNOG00000052802
GO:0051653	spindle localization	biological_process	0.032587	0.90323	3	384	37	20272	ENSRNOG00000013727,ENSRNOG00000004139,ENSRNOG00000032178
GO:0071158	positive regulation of cell cycle arrest	biological_process	0.032587	0.90323	3	384	37	20272	ENSRNOG00000020539,ENSRNOG00000055226,ENSRNOG00000002364
GO:0003924	GTPase activity	molecular_function	0.032966	0.90323	10	384	269	20272	ENSRNOG00000042086,ENSRNOG00000002364,ENSRNOG00000037247,ENSRNOG00000024190,ENSRNOG00000014060,ENSRNOG00000020357,ENSRNOG00000017445,ENSRNOG00000012477,ENSRNOG00000025285,ENSRNOG00000025584
GO:0032418	lysosome localization	biological_process	0.033074	0.90323	4	384	64	20272	ENSRNOG00000004139,ENSRNOG00000004900,ENSRNOG00000030328,ENSRNOG00000015441
GO:0003407	neural retina development	biological_process	0.033085	0.90323	4	384	64	20272	ENSRNOG00000009271,ENSRNOG00000004542,ENSRNOG00000003098,ENSRNOG00000006604
GO:0043407	negative regulation of MAP kinase activity	biological_process	0.033087	0.90323	4	384	64	20272	ENSRNOG00000055226,ENSRNOG00000056954,ENSRNOG00000010574,ENSRNOG00000058478
GO:0046823	negative regulation of nucleocytoplasmic transport	biological_process	0.033091	0.90323	4	384	64	20272	ENSRNOG00000060745,ENSRNOG00000055226,ENSRNOG00000012868,ENSRNOG00000058882
GO:0051130	positive regulation of cellular component organization	biological_process	0.033093	0.90323	32	384	1202	20272	ENSRNOG00000018598,ENSRNOG00000052745,ENSRNOG00000001928,ENSRNOG00000046566,ENSRNOG00000022863,ENSRNOG00000004139,ENSRNOG00000021184,ENSRNOG00000020689,ENSRNOG00000034102,ENSRNOG00000017445,ENSRNOG00000012719,ENSRNOG00000006604,ENSRNOG00000020634,ENSRNOG00000011108,ENSRNOG00000011648,ENSRNOG00000024492,ENSRNOG00000020867,ENSRNOG00000017319,ENSRNOG00000030328,ENSRNOG00000014287,ENSRNOG00000047143,…
GO:0090630	activation of GTPase activity	biological_process	0.033094	0.90323	4	384	64	20272	ENSRNOG00000017500,ENSRNOG00000004139,ENSRNOG00000009402,ENSRNOG00000005303
GO:0003705	transcription factor activity, RNA polymerase II distal enhancer sequence-specific binding	molecular_function	0.033154	0.90323	5	384	94	20272	ENSRNOG00000020400,ENSRNOG00000046458,ENSRNOG00000053562,ENSRNOG00000026293,ENSRNOG00000006170
GO:0045597	positive regulation of cell differentiation	biological_process	0.033178	0.90323	25	384	891	20272	ENSRNOG00000017445,ENSRNOG00000034102,ENSRNOG00000006850,ENSRNOG00000002364,ENSRNOG00000020813,ENSRNOG00000026293,ENSRNOG00000024413,ENSRNOG00000016352,ENSRNOG00000015441,ENSRNOG00000018827,ENSRNOG00000020867,ENSRNOG00000001928,ENSRNOG00000014287,ENSRNOG00000048688,ENSRNOG00000018598,ENSRNOG00000004100,ENSRNOG00000003098,ENSRNOG00000047143,ENSRNOG00000019956,ENSRNOG00000059461,ENSRNOG00000055226,…
GO:1902580	single-organism cellular localization	biological_process	0.033248	0.90323	29	384	1068	20272	ENSRNOG00000012868,ENSRNOG00000012719,ENSRNOG00000006604,ENSRNOG00000026293,ENSRNOG00000020357,ENSRNOG00000014872,ENSRNOG00000010813,ENSRNOG00000011307,ENSRNOG00000013727,ENSRNOG00000058882,ENSRNOG00000004900,ENSRNOG00000003071,ENSRNOG00000032178,ENSRNOG00000011108,ENSRNOG00000011471,ENSRNOG00000015441,ENSRNOG00000042086,ENSRNOG00000060745,ENSRNOG00000025295,ENSRNOG00000046566,ENSRNOG00000036696,…
GO:0016301	kinase activity	molecular_function	0.033649	0.90323	23	384	805	20272	ENSRNOG00000014367,ENSRNOG00000028368,ENSRNOG00000004100,ENSRNOG00000014287,ENSRNOG00000052745,ENSRNOG00000023238,ENSRNOG00000004392,ENSRNOG00000014850,ENSRNOG00000004479,ENSRNOG00000016791,ENSRNOG00000058586,ENSRNOG00000006695,ENSRNOG00000021184,ENSRNOG00000006002,ENSRNOG00000038459,ENSRNOG00000013030,ENSRNOG00000057988,ENSRNOG00000021689,ENSRNOG00000010005,ENSRNOG00000059500,ENSRNOG00000017319,…
GO:0044257	cellular protein catabolic process	biological_process	0.034081	0.90323	20	384	677	20272	ENSRNOG00000061129,ENSRNOG00000007842,ENSRNOG00000012634,ENSRNOG00000013383,ENSRNOG00000061012,ENSRNOG00000027096,ENSRNOG00000013727,ENSRNOG00000009397,ENSRNOG00000015143,ENSRNOG00000003545,ENSRNOG00000018986,ENSRNOG00000026754,ENSRNOG00000014981,ENSRNOG00000004100,ENSRNOG00000007483,ENSRNOG00000004479,ENSRNOG00000006695,ENSRNOG00000015762,ENSRNOG00000017857,ENSRNOG00000055226
GO:0009135	purine nucleoside diphosphate metabolic process	biological_process	0.03448	0.90323	5	384	95	20272	ENSRNOG00000052802,ENSRNOG00000057988,ENSRNOG00000012962,ENSRNOG00000011831,ENSRNOG00000018310
GO:0009179	purine ribonucleoside diphosphate metabolic process	biological_process	0.03448	0.90323	5	384	95	20272	ENSRNOG00000057988,ENSRNOG00000012962,ENSRNOG00000052802,ENSRNOG00000011831,ENSRNOG00000018310
GO:0055082	cellular chemical homeostasis	biological_process	0.034512	0.90323	20	384	678	20272	ENSRNOG00000020634,ENSRNOG00000009097,ENSRNOG00000004900,ENSRNOG00000029855,ENSRNOG00000016887,ENSRNOG00000006604,ENSRNOG00000019688,ENSRNOG00000014333,ENSRNOG00000007136,ENSRNOG00000014398,ENSRNOG00000010776,ENSRNOG00000014966,ENSRNOG00000052704,ENSRNOG00000016303,ENSRNOG00000046458,ENSRNOG00000000512,ENSRNOG00000017965,ENSRNOG00000009271,ENSRNOG00000047143,ENSRNOG00000030019
GO:0035036	sperm-egg recognition	biological_process	0.034741	0.90323	3	384	38	20272	ENSRNOG00000052802,ENSRNOG00000059461,ENSRNOG00000002566
GO:0019941	modification-dependent protein catabolic process	biological_process	0.034802	0.90323	17	384	552	20272	ENSRNOG00000004479,ENSRNOG00000017857,ENSRNOG00000015762,ENSRNOG00000006695,ENSRNOG00000018986,ENSRNOG00000026754,ENSRNOG00000004100,ENSRNOG00000014981,ENSRNOG00000007483,ENSRNOG00000015143,ENSRNOG00000003545,ENSRNOG00000009397,ENSRNOG00000013727,ENSRNOG00000007842,ENSRNOG00000012634,ENSRNOG00000013383,ENSRNOG00000061012
GO:0044282	small molecule catabolic process	biological_process	0.034819	0.90323	9	384	234	20272	ENSRNOG00000014876,ENSRNOG00000047708,ENSRNOG00000029501,ENSRNOG00000056954,ENSRNOG00000020083,ENSRNOG00000020308,ENSRNOG00000014806,ENSRNOG00000015187,ENSRNOG00000016348
GO:0044058	regulation of digestive system process	biological_process	0.034898	0.90323	3	384	38	20272	ENSRNOG00000008432,ENSRNOG00000001091,ENSRNOG00000011648
GO:0052547	regulation of peptidase activity	biological_process	0.034915	0.90323	14	384	429	20272	ENSRNOG00000020634,ENSRNOG00000009266,ENSRNOG00000011648,ENSRNOG00000004208,ENSRNOG00000001091,ENSRNOG00000003545,ENSRNOG00000014981,ENSRNOG00000046834,ENSRNOG00000061129,ENSRNOG00000012868,ENSRNOG00000060745,ENSRNOG00000026754,ENSRNOG00000047613,ENSRNOG00000002396
GO:1903649	regulation of cytoplasmic transport	biological_process	0.03494	0.90323	14	384	429	20272	ENSRNOG00000011108,ENSRNOG00000009266,ENSRNOG00000058882,ENSRNOG00000006695,ENSRNOG00000055226,ENSRNOG00000003071,ENSRNOG00000004036,ENSRNOG00000019688,ENSRNOG00000060745,ENSRNOG00000012868,ENSRNOG00000012719,ENSRNOG00000047143,ENSRNOG00000025295,ENSRNOG00000006604
GO:0016614	oxidoreductase activity, acting on CH-OH group of donors	molecular_function	0.035106	0.90323	6	384	128	20272	ENSRNOG00000009020,ENSRNOG00000019830,ENSRNOG00000017165,ENSRNOG00000013982,ENSRNOG00000012794,ENSRNOG00000027042
GO:0006152	purine nucleoside catabolic process	biological_process	0.035807	0.90323	2	384	16	20272	ENSRNOG00000011976,ENSRNOG00000011831
GO:0046130	purine ribonucleoside catabolic process	biological_process	0.035807	0.90323	2	384	16	20272	ENSRNOG00000011976,ENSRNOG00000011831
GO:0046827	positive regulation of protein export from nucleus	biological_process	0.036016	0.90323	2	384	16	20272	ENSRNOG00000009266,ENSRNOG00000058882
GO:0043933	macromolecular complex subunit organization	biological_process	0.036027	0.90323	59	384	2472	20272	ENSRNOG00000009266,ENSRNOG00000018686,ENSRNOG00000018517,ENSRNOG00000013727,ENSRNOG00000010981,ENSRNOG00000014872,ENSRNOG00000019688,ENSRNOG00000009039,ENSRNOG00000057988,ENSRNOG00000049221,ENSRNOG00000026293,ENSRNOG00000027833,ENSRNOG00000024190,ENSRNOG00000001091,ENSRNOG00000019100,ENSRNOG00000017864,ENSRNOG00000002566,ENSRNOG00000017024,ENSRNOG00000028956,ENSRNOG00000014398,ENSRNOG00000019956,…
GO:0006833	water transport	biological_process	0.036027	0.90323	2	384	16	20272	ENSRNOG00000011648,ENSRNOG00000056954
GO:0046716	muscle cell cellular homeostasis	biological_process	0.036031	0.90323	2	384	16	20272	ENSRNOG00000052802,ENSRNOG00000057988
GO:0021819	layer formation in cerebral cortex	biological_process	0.036046	0.90323	2	384	16	20272	ENSRNOG00000014963,ENSRNOG00000055226
GO:0032011	ARF protein signal transduction	biological_process	0.036046	0.90323	2	384	16	20272	ENSRNOG00000007679,ENSRNOG00000019435
GO:0032012	regulation of ARF protein signal transduction	biological_process	0.036046	0.90323	2	384	16	20272	ENSRNOG00000019435,ENSRNOG00000007679
GO:0043046	DNA methylation involved in gamete generation	biological_process	0.036046	0.90323	2	384	16	20272	ENSRNOG00000020860,ENSRNOG00000012719
GO:0043923	positive regulation by host of viral transcription	biological_process	0.036046	0.90323	2	384	16	20272	ENSRNOG00000009271,ENSRNOG00000026293
GO:0046965	retinoid X receptor binding	molecular_function	0.036046	0.90323	2	384	16	20272	ENSRNOG00000001004,ENSRNOG00000012499
GO:0038195	urokinase plasminogen activator signaling pathway	biological_process	0.036215	0.90323	1	384	2	20272	ENSRNOG00000005944
GO:0044087	regulation of cellular component biogenesis	biological_process	0.036282	0.90323	22	384	768	20272	ENSRNOG00000030328,ENSRNOG00000024492,ENSRNOG00000011648,ENSRNOG00000018686,ENSRNOG00000020634,ENSRNOG00000009039,ENSRNOG00000027833,ENSRNOG00000006604,ENSRNOG00000026293,ENSRNOG00000013030,ENSRNOG00000055226,ENSRNOG00000029165,ENSRNOG00000004139,ENSRNOG00000018023,ENSRNOG00000022863,ENSRNOG00000001091,ENSRNOG00000004489,ENSRNOG00000001928,ENSRNOG00000056954,ENSRNOG00000030630,ENSRNOG00000052745,…
GO:0031225	anchored component of membrane	cellular_component	0.036456	0.90323	4	384	66	20272	ENSRNOG00000006604,ENSRNOG00000013954,ENSRNOG00000015557,ENSRNOG00000010574
GO:0015938	coenzyme A catabolic process	biological_process	0.036521	0.90323	1	384	2	20272	ENSRNOG00000011976
GO:0033869	nucleoside bisphosphate catabolic process	biological_process	0.036521	0.90323	1	384	2	20272	ENSRNOG00000011976
GO:0034031	ribonucleoside bisphosphate catabolic process	biological_process	0.036521	0.90323	1	384	2	20272	ENSRNOG00000011976
GO:0034034	purine nucleoside bisphosphate catabolic process	biological_process	0.036521	0.90323	1	384	2	20272	ENSRNOG00000011976
GO:0046356	acetyl-CoA catabolic process	biological_process	0.036521	0.90323	1	384	2	20272	ENSRNOG00000011976
GO:0043414	macromolecule methylation	biological_process	0.036677	0.90323	10	384	274	20272	ENSRNOG00000030328,ENSRNOG00000028956,ENSRNOG00000020860,ENSRNOG00000019956,ENSRNOG00000020634,ENSRNOG00000012719,ENSRNOG00000049221,ENSRNOG00000011398,ENSRNOG00000030630,ENSRNOG00000019913
GO:0046462	monoacylglycerol metabolic process	biological_process	0.036806	0.90323	1	384	2	20272	ENSRNOG00000056637
GO:0052651	monoacylglycerol catabolic process	biological_process	0.036806	0.90323	1	384	2	20272	ENSRNOG00000056637
GO:0014839	myoblast migration involved in skeletal muscle regeneration	biological_process	0.036895	0.90323	1	384	2	20272	ENSRNOG00000018023
GO:0016618	hydroxypyruvate reductase activity	molecular_function	0.036974	0.90323	1	384	2	20272	ENSRNOG00000012794
GO:0030267	glyoxylate reductase (NADP) activity	molecular_function	0.036974	0.90323	1	384	2	20272	ENSRNOG00000012794
GO:0043547	positive regulation of GTPase activity	biological_process	0.037015	0.90323	11	384	313	20272	ENSRNOG00000005303,ENSRNOG00000025584,ENSRNOG00000055226,ENSRNOG00000004139,ENSRNOG00000017500,ENSRNOG00000009402,ENSRNOG00000008082,ENSRNOG00000026293,ENSRNOG00000020726,ENSRNOG00000006604,ENSRNOG00000004192
GO:0048203	vesicle targeting, trans-Golgi to endosome	biological_process	0.037171	0.90323	1	384	2	20272	ENSRNOG00000024492
GO:0031960	response to corticosteroid	biological_process	0.037182	0.90323	8	384	200	20272	ENSRNOG00000018827,ENSRNOG00000016957,ENSRNOG00000016348,ENSRNOG00000011648,ENSRNOG00000017601,ENSRNOG00000013954,ENSRNOG00000046458,ENSRNOG00000002754
GO:0046978	TAP1 binding	molecular_function	0.037206	0.90323	1	384	2	20272	ENSRNOG00000000723
GO:0009185	ribonucleoside diphosphate metabolic process	biological_process	0.037218	0.90323	5	384	97	20272	ENSRNOG00000011831,ENSRNOG00000018310,ENSRNOG00000052802,ENSRNOG00000012962,ENSRNOG00000057988
GO:0051284	positive regulation of sequestering of calcium ion	biological_process	0.03723	0.90323	1	384	2	20272	ENSRNOG00000047143
GO:0060598	dichotomous subdivision of terminal units involved in mammary gland duct morphogenesis	biological_process	0.037254	0.90323	1	384	2	20272	ENSRNOG00000002754
GO:0015056	corticotrophin-releasing factor receptor activity	molecular_function	0.037286	0.90323	1	384	2	20272	ENSRNOG00000004900
GO:0043404	corticotropin-releasing hormone receptor activity	molecular_function	0.037286	0.90323	1	384	2	20272	ENSRNOG00000004900
GO:0051424	corticotropin-releasing hormone binding	molecular_function	0.037286	0.90323	1	384	2	20272	ENSRNOG00000004900
GO:0051867	general adaptation syndrome, behavioral process	biological_process	0.037286	0.90323	1	384	2	20272	ENSRNOG00000004900
GO:0001105	RNA polymerase II transcription coactivator activity	molecular_function	0.037291	0.90323	3	384	39	20272	ENSRNOG00000018598,ENSRNOG00000009271,ENSRNOG00000011931
GO:0016706	oxidoreductase activity, acting on paired donors, with incorporation or reduction of molecular oxygen, 2-oxoglutarate as one donor, and incorporation of one atom each of oxygen into both donors	molecular_function	0.037291	0.90323	3	384	39	20272	ENSRNOG00000001428,ENSRNOG00000049221,ENSRNOG00000019956
GO:0070814	hydrogen sulfide biosynthetic process	biological_process	0.03733	0.90323	1	384	2	20272	ENSRNOG00000000185
GO:0042351	'de novo' GDP-L-fucose biosynthetic process	biological_process	0.037397	0.90323	1	384	2	20272	ENSRNOG00000009020
GO:0032990	cell part morphogenesis	biological_process	0.037407	0.90323	23	384	814	20272	ENSRNOG00000024085,ENSRNOG00000024413,ENSRNOG00000020867,ENSRNOG00000017445,ENSRNOG00000011203,ENSRNOG00000006604,ENSRNOG00000018047,ENSRNOG00000028753,ENSRNOG00000022863,ENSRNOG00000004392,ENSRNOG00000004479,ENSRNOG00000052704,ENSRNOG00000004139,ENSRNOG00000055226,ENSRNOG00000021184,ENSRNOG00000017965,ENSRNOG00000010547,ENSRNOG00000027582,ENSRNOG00000004542,ENSRNOG00000014287,ENSRNOG00000031325,…
GO:0034485	phosphatidylinositol-3,4,5-trisphosphate 5-phosphatase activity	molecular_function	0.037438	0.90323	1	384	2	20272	ENSRNOG00000056954
GO:0010260	organ senescence	biological_process	0.037444	0.90323	1	384	2	20272	ENSRNOG00000046458
GO:0044715	8-oxo-dGDP phosphatase activity	molecular_function	0.03745	0.90323	1	384	2	20272	ENSRNOG00000011831
GO:0046056	dADP metabolic process	biological_process	0.03745	0.90323	1	384	2	20272	ENSRNOG00000011831
GO:0043433	negative regulation of sequence-specific DNA binding transcription factor activity	biological_process	0.037463	0.90323	6	384	130	20272	ENSRNOG00000010538,ENSRNOG00000004100,ENSRNOG00000006695,ENSRNOG00000018517,ENSRNOG00000055226,ENSRNOG00000060745
GO:0021831	embryonic olfactory bulb interneuron precursor migration	biological_process	0.037488	0.90323	1	384	2	20272	ENSRNOG00000053562
GO:1901296	negative regulation of canonical Wnt signaling pathway involved in cardiac muscle cell fate commitment	biological_process	0.037489	0.90323	1	384	2	20272	ENSRNOG00000048688
GO:0045017	glycerolipid biosynthetic process	biological_process	0.037495	0.90323	6	384	130	20272	ENSRNOG00000046834,ENSRNOG00000028368,ENSRNOG00000017731,ENSRNOG00000016791,ENSRNOG00000014876,ENSRNOG00000053023
GO:0070125	mitochondrial translational elongation	biological_process	0.037506	0.90323	1	384	2	20272	ENSRNOG00000015231
GO:0035870	dITP diphosphatase activity	molecular_function	0.037513	0.90323	1	384	2	20272	ENSRNOG00000012962
GO:0046707	IDP metabolic process	biological_process	0.037513	0.90323	1	384	2	20272	ENSRNOG00000012962
GO:0046709	IDP catabolic process	biological_process	0.037513	0.90323	1	384	2	20272	ENSRNOG00000012962
GO:0016429	tRNA (adenine-N1-)-methyltransferase activity	molecular_function	0.037516	0.90323	1	384	2	20272	ENSRNOG00000011398
GO:0031515	tRNA (m1A) methyltransferase complex	cellular_component	0.037516	0.90323	1	384	2	20272	ENSRNOG00000011398
GO:0001401	mitochondrial sorting and assembly machinery complex	cellular_component	0.037517	0.90323	1	384	2	20272	ENSRNOG00000008802
GO:0021767	mammillary body development	biological_process	0.037523	0.90323	1	384	2	20272	ENSRNOG00000010547
GO:0061373	mammillary axonal complex development	biological_process	0.037523	0.90323	1	384	2	20272	ENSRNOG00000010547
GO:0061378	corpora quadrigemina development	biological_process	0.037523	0.90323	1	384	2	20272	ENSRNOG00000010547
GO:0061379	inferior colliculus development	biological_process	0.037523	0.90323	1	384	2	20272	ENSRNOG00000010547
GO:1990264	peptidyl-tyrosine dephosphorylation involved in inactivation of protein kinase activity	biological_process	0.037525	0.90323	1	384	2	20272	ENSRNOG00000010574
GO:0061629	RNA polymerase II sequence-specific DNA binding transcription factor binding	molecular_function	0.037527	0.90323	1	384	2	20272	ENSRNOG00000018598
GO:0035965	cardiolipin acyl-chain remodeling	biological_process	0.037527	0.90323	1	384	2	20272	ENSRNOG00000053023
GO:1900208	regulation of cardiolipin metabolic process	biological_process	0.037527	0.90323	1	384	2	20272	ENSRNOG00000053023
GO:1900210	positive regulation of cardiolipin metabolic process	biological_process	0.037527	0.90323	1	384	2	20272	ENSRNOG00000053023
GO:0001034	RNA polymerase III transcription factor activity, sequence-specific DNA binding	molecular_function	0.037527	0.90323	1	384	2	20272	ENSRNOG00000010981
GO:0001887	selenium compound metabolic process	biological_process	0.037527	0.90323	1	384	2	20272	ENSRNOG00000020083
GO:0001905	activation of membrane attack complex	biological_process	0.037527	0.90323	1	384	2	20272	ENSRNOG00000046834
GO:0001969	regulation of activation of membrane attack complex	biological_process	0.037527	0.90323	1	384	2	20272	ENSRNOG00000046834
GO:0002114	interleukin-33 receptor activity	molecular_function	0.037527	0.90323	1	384	2	20272	ENSRNOG00000001928
GO:0003430	growth plate cartilage chondrocyte growth	biological_process	0.037527	0.90323	1	384	2	20272	ENSRNOG00000012499
GO:0004081	bis(5'-nucleosyl)-tetraphosphatase (asymmetrical) activity	molecular_function	0.037527	0.90323	1	384	2	20272	ENSRNOG00000011052
GO:0004103	choline kinase activity	molecular_function	0.037527	0.90323	1	384	2	20272	ENSRNOG00000016791
GO:0004372	glycine hydroxymethyltransferase activity	molecular_function	0.037527	0.90323	1	384	2	20272	ENSRNOG00000008106
GO:0004461	lactose synthase activity	molecular_function	0.037527	0.90323	1	384	2	20272	ENSRNOG00000059461
GO:0004573	mannosyl-oligosaccharide glucosidase activity	molecular_function	0.037527	0.90323	1	384	2	20272	ENSRNOG00000054176
GO:0004776	succinate-CoA ligase (GDP-forming) activity	molecular_function	0.037527	0.90323	1	384	2	20272	ENSRNOG00000005587
GO:0004820	glycine-tRNA ligase activity	molecular_function	0.037527	0.90323	1	384	2	20272	ENSRNOG00000011052
GO:0005026	transforming growth factor beta receptor activity, type II	molecular_function	0.037527	0.90323	1	384	2	20272	ENSRNOG00000014850
GO:0005945	6-phosphofructokinase complex	cellular_component	0.037527	0.90323	1	384	2	20272	ENSRNOG00000057988
GO:0005988	lactose metabolic process	biological_process	0.037527	0.90323	1	384	2	20272	ENSRNOG00000059461
GO:0005989	lactose biosynthetic process	biological_process	0.037527	0.90323	1	384	2	20272	ENSRNOG00000059461
GO:0006426	glycyl-tRNA aminoacylation	biological_process	0.037527	0.90323	1	384	2	20272	ENSRNOG00000011052
GO:0007057	spindle assembly involved in female meiosis I	biological_process	0.037527	0.90323	1	384	2	20272	ENSRNOG00000004479
GO:0007192	adenylate cyclase-activating serotonin receptor signaling pathway	biological_process	0.037527	0.90323	1	384	2	20272	ENSRNOG00000018827
GO:0008592	regulation of Toll signaling pathway	biological_process	0.037527	0.90323	1	384	2	20272	ENSRNOG00000060745
GO:0015199	amino-acid betaine transmembrane transporter activity	molecular_function	0.037527	0.90323	1	384	2	20272	ENSRNOG00000008432
GO:0015226	carnitine transmembrane transporter activity	molecular_function	0.037527	0.90323	1	384	2	20272	ENSRNOG00000008432
GO:0016259	selenocysteine metabolic process	biological_process	0.037527	0.90323	1	384	2	20272	ENSRNOG00000020083
GO:0016309	1-phosphatidylinositol-5-phosphate 4-kinase activity	molecular_function	0.037527	0.90323	1	384	2	20272	ENSRNOG00000013030
GO:0019264	glycine biosynthetic process from serine	biological_process	0.037527	0.90323	1	384	2	20272	ENSRNOG00000008106
GO:0021849	neuroblast division in subventricular zone	biological_process	0.037527	0.90323	1	384	2	20272	ENSRNOG00000020867
GO:0030185	nitric oxide transport	biological_process	0.037527	0.90323	1	384	2	20272	ENSRNOG00000011648
GO:0033565	ESCRT-0 complex	cellular_component	0.037527	0.90323	1	384	2	20272	ENSRNOG00000036696
GO:0034680	integrin alpha10-beta1 complex	cellular_component	0.037527	0.90323	1	384	2	20272	ENSRNOG00000021217
GO:0035026	leading edge cell differentiation	biological_process	0.037527	0.90323	1	384	2	20272	ENSRNOG00000026293
GO:0035377	transepithelial water transport	biological_process	0.037527	0.90323	1	384	2	20272	ENSRNOG00000011648
GO:0036090	cleavage furrow ingression	biological_process	0.037527	0.90323	1	384	2	20272	ENSRNOG00000001428
GO:0036166	phenotypic switching	biological_process	0.037527	0.90323	1	384	2	20272	ENSRNOG00000030630
GO:0036324	vascular endothelial growth factor receptor-2 signaling pathway	biological_process	0.037527	0.90323	1	384	2	20272	ENSRNOG00000055226
GO:0036363	transforming growth factor beta activation	biological_process	0.037527	0.90323	1	384	2	20272	ENSRNOG00000020813
GO:0036398	TCR signalosome	cellular_component	0.037527	0.90323	1	384	2	20272	ENSRNOG00000014287
GO:0038172	interleukin-33-mediated signaling pathway	biological_process	0.037527	0.90323	1	384	2	20272	ENSRNOG00000001928
GO:0042727	flavin-containing compound biosynthetic process	biological_process	0.037527	0.90323	1	384	2	20272	ENSRNOG00000020642
GO:0042895	antibiotic transporter activity	molecular_function	0.037527	0.90323	1	384	2	20272	ENSRNOG00000008432
GO:0044301	climbing fiber	cellular_component	0.037527	0.90323	1	384	2	20272	ENSRNOG00000055226
GO:0045626	negative regulation of T-helper 1 cell differentiation	biological_process	0.037527	0.90323	1	384	2	20272	ENSRNOG00000015441
GO:0045643	regulation of eosinophil differentiation	biological_process	0.037527	0.90323	1	384	2	20272	ENSRNOG00000004100
GO:0045645	positive regulation of eosinophil differentiation	biological_process	0.037527	0.90323	1	384	2	20272	ENSRNOG00000004100
GO:0045659	negative regulation of neutrophil differentiation	biological_process	0.037527	0.90323	1	384	2	20272	ENSRNOG00000004100
GO:0045751	negative regulation of Toll signaling pathway	biological_process	0.037527	0.90323	1	384	2	20272	ENSRNOG00000060745
GO:0047696	beta-adrenergic receptor kinase activity	molecular_function	0.037527	0.90323	1	384	2	20272	ENSRNOG00000011439
GO:0052815	medium-chain acyl-CoA hydrolase activity	molecular_function	0.037527	0.90323	1	384	2	20272	ENSRNOG00000015187
GO:0060730	regulation of intestinal epithelial structure maintenance	biological_process	0.037527	0.90323	1	384	2	20272	ENSRNOG00000008432
GO:0061386	closure of optic fissure	biological_process	0.037527	0.90323	1	384	2	20272	ENSRNOG00000046922
GO:0070287	ferritin receptor activity	molecular_function	0.037527	0.90323	1	384	2	20272	ENSRNOG00000014398
GO:0071065	alpha9-beta1 integrin-vascular cell adhesion molecule-1 complex	cellular_component	0.037527	0.90323	1	384	2	20272	ENSRNOG00000014333
GO:0071529	cementum mineralization	biological_process	0.037527	0.90323	1	384	2	20272	ENSRNOG00000013954
GO:0071930	negative regulation of transcription involved in G1/S transition of mitotic cell cycle	biological_process	0.037527	0.90323	1	384	2	20272	ENSRNOG00000016708
GO:0072019	proximal convoluted tubule development	biological_process	0.037527	0.90323	1	384	2	20272	ENSRNOG00000011648
GO:0072023	thick ascending limb development	biological_process	0.037527	0.90323	1	384	2	20272	ENSRNOG00000015557
GO:0072139	glomerular parietal epithelial cell differentiation	biological_process	0.037527	0.90323	1	384	2	20272	ENSRNOG00000003098
GO:0072229	metanephric proximal convoluted tubule development	biological_process	0.037527	0.90323	1	384	2	20272	ENSRNOG00000011648
GO:0072233	metanephric thick ascending limb development	biological_process	0.037527	0.90323	1	384	2	20272	ENSRNOG00000015557
GO:0072387	flavin adenine dinucleotide metabolic process	biological_process	0.037527	0.90323	1	384	2	20272	ENSRNOG00000020642
GO:0098749	cerebellar neuron development	biological_process	0.037527	0.90323	1	384	2	20272	ENSRNOG00000019831
GO:1900063	regulation of peroxisome organization	biological_process	0.037527	0.90323	1	384	2	20272	ENSRNOG00000025295
GO:1900195	positive regulation of oocyte maturation	biological_process	0.037527	0.90323	1	384	2	20272	ENSRNOG00000004479
GO:1900365	positive regulation of mRNA polyadenylation	biological_process	0.037527	0.90323	1	384	2	20272	ENSRNOG00000020689
GO:1902603	carnitine transmembrane transport	biological_process	0.037527	0.90323	1	384	2	20272	ENSRNOG00000008432
GO:2000588	positive regulation of platelet-derived growth factor receptor-beta signaling pathway	biological_process	0.037527	0.90323	1	384	2	20272	ENSRNOG00000001091
GO:2001045	negative regulation of integrin-mediated signaling pathway	biological_process	0.037527	0.90323	1	384	2	20272	ENSRNOG00000046922
GO:0060255	regulation of macromolecule metabolic process	biological_process	0.037567	0.90323	116	384	5289	20272	ENSRNOG00000046834,ENSRNOG00000031003,ENSRNOG00000049221,ENSRNOG00000027833,ENSRNOG00000019908,ENSRNOG00000010007,ENSRNOG00000047613,ENSRNOG00000009266,ENSRNOG00000007200,ENSRNOG00000010574,ENSRNOG00000016708,ENSRNOG00000016792,ENSRNOG00000018517,ENSRNOG00000003545,ENSRNOG00000058478,ENSRNOG00000015632,ENSRNOG00000014287,ENSRNOG00000009040,ENSRNOG00000031325,ENSRNOG00000020539,ENSRNOG00000037247,…
GO:0044403	symbiosis, encompassing mutualism through parasitism	biological_process	0.037737	0.90521	11	384	314	20272	ENSRNOG00000018517,ENSRNOG00000033220,ENSRNOG00000001253,ENSRNOG00000011648,ENSRNOG00000014333,ENSRNOG00000025295,ENSRNOG00000008432,ENSRNOG00000026293,ENSRNOG00000056954,ENSRNOG00000022741,ENSRNOG00000009271
GO:0044419	interspecies interaction between organisms	biological_process	0.037737	0.90521	11	384	314	20272	ENSRNOG00000033220,ENSRNOG00000001253,ENSRNOG00000018517,ENSRNOG00000011648,ENSRNOG00000014333,ENSRNOG00000026293,ENSRNOG00000008432,ENSRNOG00000025295,ENSRNOG00000056954,ENSRNOG00000022741,ENSRNOG00000009271
GO:0006461	protein complex assembly	biological_process	0.037996	0.91035	35	384	1353	20272	ENSRNOG00000053023,ENSRNOG00000032178,ENSRNOG00000024492,ENSRNOG00000003071,ENSRNOG00000061782,ENSRNOG00000020634,ENSRNOG00000051291,ENSRNOG00000012794,ENSRNOG00000020353,ENSRNOG00000052745,ENSRNOG00000042384,ENSRNOG00000052802,ENSRNOG00000014635,ENSRNOG00000004139,ENSRNOG00000020882,ENSRNOG00000059461,ENSRNOG00000009039,ENSRNOG00000019688,ENSRNOG00000027833,ENSRNOG00000024190,ENSRNOG00000026293,…
GO:1900180	regulation of protein localization to nucleus	biological_process	0.038137	0.91243	8	384	201	20272	ENSRNOG00000014287,ENSRNOG00000005342,ENSRNOG00000060745,ENSRNOG00000012868,ENSRNOG00000025295,ENSRNOG00000058882,ENSRNOG00000006695,ENSRNOG00000055226
GO:0031060	regulation of histone methylation	biological_process	0.038211	0.91243	4	384	67	20272	ENSRNOG00000049221,ENSRNOG00000020634,ENSRNOG00000019956,ENSRNOG00000030630
GO:0051851	modification by host of symbiont morphology or physiology	biological_process	0.038216	0.91243	4	384	67	20272	ENSRNOG00000026293,ENSRNOG00000056954,ENSRNOG00000011648,ENSRNOG00000009271
GO:0070271	protein complex biogenesis	biological_process	0.038338	0.91346	35	384	1354	20272	ENSRNOG00000042384,ENSRNOG00000052745,ENSRNOG00000020353,ENSRNOG00000012794,ENSRNOG00000051291,ENSRNOG00000059461,ENSRNOG00000020882,ENSRNOG00000004139,ENSRNOG00000014635,ENSRNOG00000052802,ENSRNOG00000053023,ENSRNOG00000020634,ENSRNOG00000061782,ENSRNOG00000024492,ENSRNOG00000003071,ENSRNOG00000032178,ENSRNOG00000023238,ENSRNOG00000014287,ENSRNOG00000014398,ENSRNOG00000001091,ENSRNOG00000004479,…
GO:0042592	homeostatic process	biological_process	0.038348	0.91346	39	384	1538	20272	ENSRNOG00000016887,ENSRNOG00000029855,ENSRNOG00000014333,ENSRNOG00000006604,ENSRNOG00000020813,ENSRNOG00000011648,ENSRNOG00000015557,ENSRNOG00000020634,ENSRNOG00000004900,ENSRNOG00000017319,ENSRNOG00000052745,ENSRNOG00000056954,ENSRNOG00000009271,ENSRNOG00000030019,ENSRNOG00000046566,ENSRNOG00000017965,ENSRNOG00000058586,ENSRNOG00000000512,ENSRNOG00000052802,ENSRNOG00000014966,ENSRNOG00000001476,…
GO:0032006	regulation of TOR signaling	biological_process	0.038537	0.9169	5	384	98	20272	ENSRNOG00000019908,ENSRNOG00000000302,ENSRNOG00000020634,ENSRNOG00000010552,ENSRNOG00000014287
GO:0043632	modification-dependent macromolecule catabolic process	biological_process	0.039002	0.9269	17	384	560	20272	ENSRNOG00000015143,ENSRNOG00000003545,ENSRNOG00000013727,ENSRNOG00000009397,ENSRNOG00000061012,ENSRNOG00000013383,ENSRNOG00000012634,ENSRNOG00000007842,ENSRNOG00000017857,ENSRNOG00000015762,ENSRNOG00000006695,ENSRNOG00000004479,ENSRNOG00000007483,ENSRNOG00000004100,ENSRNOG00000014981,ENSRNOG00000026754,ENSRNOG00000018986
GO:0035295	tube development	biological_process	0.039143	0.92916	19	384	645	20272	ENSRNOG00000059461,ENSRNOG00000055226,ENSRNOG00000046458,ENSRNOG00000003098,ENSRNOG00000004542,ENSRNOG00000001004,ENSRNOG00000010547,ENSRNOG00000052745,ENSRNOG00000012499,ENSRNOG00000002754,ENSRNOG00000015557,ENSRNOG00000014963,ENSRNOG00000011648,ENSRNOG00000016352,ENSRNOG00000011471,ENSRNOG00000046922,ENSRNOG00000006850,ENSRNOG00000015667,ENSRNOG00000020813
GO:0043010	camera-type eye development	biological_process	0.039213	0.92975	11	384	316	20272	ENSRNOG00000046566,ENSRNOG00000012499,ENSRNOG00000026293,ENSRNOG00000006604,ENSRNOG00000003098,ENSRNOG00000009271,ENSRNOG00000004542,ENSRNOG00000017319,ENSRNOG00000046922,ENSRNOG00000059500,ENSRNOG00000011648
GO:0060323	head morphogenesis	biological_process	0.039693	0.93411	3	384	40	20272	ENSRNOG00000037247,ENSRNOG00000020497,ENSRNOG00000048688
GO:0014070	response to organic cyclic compound	biological_process	0.039706	0.93411	27	384	996	20272	ENSRNOG00000028956,ENSRNOG00000016348,ENSRNOG00000016957,ENSRNOG00000046458,ENSRNOG00000052802,ENSRNOG00000013954,ENSRNOG00000001004,ENSRNOG00000030630,ENSRNOG00000056954,ENSRNOG00000018598,ENSRNOG00000002754,ENSRNOG00000047143,ENSRNOG00000025295,ENSRNOG00000012499,ENSRNOG00000030019,ENSRNOG00000015441,ENSRNOG00000018827,ENSRNOG00000011648,ENSRNOG00000004900,ENSRNOG00000017601,ENSRNOG00000027042,…
GO:0018023	peptidyl-lysine trimethylation	biological_process	0.039747	0.93411	3	384	40	20272	ENSRNOG00000019956,ENSRNOG00000020634,ENSRNOG00000049221
GO:1903573	negative regulation of response to endoplasmic reticulum stress	biological_process	0.039755	0.93411	3	384	40	20272	ENSRNOG00000046458,ENSRNOG00000014981,ENSRNOG00000010574
GO:0043627	response to estrogen	biological_process	0.03987	0.93411	9	384	240	20272	ENSRNOG00000016957,ENSRNOG00000011648,ENSRNOG00000028956,ENSRNOG00000015441,ENSRNOG00000017601,ENSRNOG00000052802,ENSRNOG00000061012,ENSRNOG00000001004,ENSRNOG00000002754
GO:0045069	regulation of viral genome replication	biological_process	0.04002	0.93411	4	384	68	20272	ENSRNOG00000033220,ENSRNOG00000025295,ENSRNOG00000056954,ENSRNOG00000022741
GO:1900181	negative regulation of protein localization to nucleus	biological_process	0.040026	0.93411	4	384	68	20272	ENSRNOG00000012868,ENSRNOG00000060745,ENSRNOG00000055226,ENSRNOG00000058882
GO:0006414	translational elongation	biological_process	0.040027	0.93411	4	384	68	20272	ENSRNOG00000020689,ENSRNOG00000015762,ENSRNOG00000015231,ENSRNOG00000012477
GO:0019199	transmembrane receptor protein kinase activity	molecular_function	0.040029	0.93411	4	384	68	20272	ENSRNOG00000017319,ENSRNOG00000014850,ENSRNOG00000014367,ENSRNOG00000052745
GO:0043488	regulation of mRNA stability	biological_process	0.040029	0.93411	4	384	68	20272	ENSRNOG00000016708,ENSRNOG00000020689,ENSRNOG00000019831,ENSRNOG00000014595
GO:0051303	establishment of chromosome localization	biological_process	0.040029	0.93411	4	384	68	20272	ENSRNOG00000019100,ENSRNOG00000004139,ENSRNOG00000013727,ENSRNOG00000009039
GO:0051640	organelle localization	biological_process	0.04021	0.93411	13	384	397	20272	ENSRNOG00000015441,ENSRNOG00000019100,ENSRNOG00000032178,ENSRNOG00000004139,ENSRNOG00000004479,ENSRNOG00000024492,ENSRNOG00000029165,ENSRNOG00000030328,ENSRNOG00000004900,ENSRNOG00000013727,ENSRNOG00000020357,ENSRNOG00000014287,ENSRNOG00000009039
GO:0070402	NADPH binding	molecular_function	0.040223	0.93411	2	384	17	20272	ENSRNOG00000017601,ENSRNOG00000012794
GO:0035930	corticosteroid hormone secretion	biological_process	0.040226	0.93411	2	384	17	20272	ENSRNOG00000012686,ENSRNOG00000004900
GO:0033008	positive regulation of mast cell activation involved in immune response	biological_process	0.040295	0.93411	2	384	17	20272	ENSRNOG00000004900,ENSRNOG00000015441
GO:0043306	positive regulation of mast cell degranulation	biological_process	0.040295	0.93411	2	384	17	20272	ENSRNOG00000004900,ENSRNOG00000015441
GO:0018027	peptidyl-lysine dimethylation	biological_process	0.040318	0.93411	2	384	17	20272	ENSRNOG00000020634,ENSRNOG00000030630
GO:0005640	nuclear outer membrane	cellular_component	0.040342	0.93411	2	384	17	20272	ENSRNOG00000028017,ENSRNOG00000058882
GO:0035493	SNARE complex assembly	biological_process	0.040348	0.93411	2	384	17	20272	ENSRNOG00000003071,ENSRNOG00000029165
GO:0008519	ammonium transmembrane transporter activity	molecular_function	0.040351	0.93411	2	384	17	20272	ENSRNOG00000008432,ENSRNOG00000011648
GO:0042347	negative regulation of NF-kappaB import into nucleus	biological_process	0.040351	0.93411	2	384	17	20272	ENSRNOG00000012868,ENSRNOG00000060745
GO:0097458	neuron part	cellular_component	0.040429	0.93487	32	384	1223	20272	ENSRNOG00000004392,ENSRNOG00000014635,ENSRNOG00000020689,ENSRNOG00000004139,ENSRNOG00000056954,ENSRNOG00000013514,ENSRNOG00000011648,ENSRNOG00000017601,ENSRNOG00000004900,ENSRNOG00000003071,ENSRNOG00000000185,ENSRNOG00000017319,ENSRNOG00000011203,ENSRNOG00000027042,ENSRNOG00000011052,ENSRNOG00000011931,ENSRNOG00000006604,ENSRNOG00000016108,ENSRNOG00000055226,ENSRNOG00000029165,ENSRNOG00000019435,…
GO:0019752	carboxylic acid metabolic process	biological_process	0.040854	0.94364	22	384	778	20272	ENSRNOG00000005687,ENSRNOG00000012794,ENSRNOG00000015421,ENSRNOG00000029501,ENSRNOG00000003163,ENSRNOG00000052802,ENSRNOG00000011189,ENSRNOG00000008106,ENSRNOG00000020308,ENSRNOG00000016348,ENSRNOG00000014806,ENSRNOG00000005587,ENSRNOG00000018310,ENSRNOG00000014876,ENSRNOG00000047708,ENSRNOG00000011052,ENSRNOG00000057988,ENSRNOG00000008432,ENSRNOG00000027042,ENSRNOG00000020083,ENSRNOG00000000185,…
GO:0071333	cellular response to glucose stimulus	biological_process	0.041134	0.94904	6	384	133	20272	ENSRNOG00000016303,ENSRNOG00000047143,ENSRNOG00000046458,ENSRNOG00000014333,ENSRNOG00000009271,ENSRNOG00000020634
GO:0046903	secretion	biological_process	0.041355	0.95306	27	384	1000	20272	ENSRNOG00000016798,ENSRNOG00000058586,ENSRNOG00000046458,ENSRNOG00000029165,ENSRNOG00000014806,ENSRNOG00000001091,ENSRNOG00000002566,ENSRNOG00000059461,ENSRNOG00000060745,ENSRNOG00000042086,ENSRNOG00000025295,ENSRNOG00000047143,ENSRNOG00000036696,ENSRNOG00000018598,ENSRNOG00000001928,ENSRNOG00000001004,ENSRNOG00000010547,ENSRNOG00000014367,ENSRNOG00000004900,ENSRNOG00000003071,ENSRNOG00000017319,…
GO:0051336	regulation of hydrolase activity	biological_process	0.041449	0.95387	28	384	1045	20272	ENSRNOG00000004542,ENSRNOG00000009402,ENSRNOG00000014981,ENSRNOG00000026754,ENSRNOG00000060745,ENSRNOG00000008082,ENSRNOG00000020726,ENSRNOG00000047143,ENSRNOG00000004208,ENSRNOG00000001091,ENSRNOG00000025584,ENSRNOG00000055226,ENSRNOG00000004139,ENSRNOG00000011203,ENSRNOG00000046834,ENSRNOG00000012868,ENSRNOG00000047613,ENSRNOG00000002396,ENSRNOG00000026293,ENSRNOG00000004192,ENSRNOG00000006604,…
GO:0045296	cadherin binding	molecular_function	0.041483	0.95387	10	384	280	20272	ENSRNOG00000018686,ENSRNOG00000010574,ENSRNOG00000021184,ENSRNOG00000058882,ENSRNOG00000055226,ENSRNOG00000052802,ENSRNOG00000003098,ENSRNOG00000015667,ENSRNOG00000031325,ENSRNOG00000008412
GO:0006352	DNA-templated transcription, initiation	biological_process	0.041578	0.955	5	384	100	20272	ENSRNOG00000011315,ENSRNOG00000017864,ENSRNOG00000010981,ENSRNOG00000026293,ENSRNOG00000014595
GO:1901983	regulation of protein acetylation	biological_process	0.041755	0.958	4	384	69	20272	ENSRNOG00000015866,ENSRNOG00000020539,ENSRNOG00000061012,ENSRNOG00000020634
GO:0022604	regulation of cell morphogenesis	biological_process	0.041809	0.95815	16	384	523	20272	ENSRNOG00000024413,ENSRNOG00000019964,ENSRNOG00000024492,ENSRNOG00000020867,ENSRNOG00000017445,ENSRNOG00000006850,ENSRNOG00000019688,ENSRNOG00000018047,ENSRNOG00000007136,ENSRNOG00000006604,ENSRNOG00000004392,ENSRNOG00000052802,ENSRNOG00000055226,ENSRNOG00000021184,ENSRNOG00000004139,ENSRNOG00000014287
GO:0050000	chromosome localization	biological_process	0.041882	0.95877	4	384	69	20272	ENSRNOG00000004139,ENSRNOG00000013727,ENSRNOG00000009039,ENSRNOG00000019100
GO:0000186	activation of MAPKK activity	biological_process	0.042143	0.96367	3	384	41	20272	ENSRNOG00000010552,ENSRNOG00000019964,ENSRNOG00000019908
GO:0051234	establishment of localization	biological_process	0.042262	0.9653	94	384	4210	20272	ENSRNOG00000032178,ENSRNOG00000017319,ENSRNOG00000003071,ENSRNOG00000011648,ENSRNOG00000014202,ENSRNOG00000020634,ENSRNOG00000003585,ENSRNOG00000008078,ENSRNOG00000004668,ENSRNOG00000004036,ENSRNOG00000004344,ENSRNOG00000058586,ENSRNOG00000017965,ENSRNOG00000018876,ENSRNOG00000014635,ENSRNOG00000004139,ENSRNOG00000060745,ENSRNOG00000006170,ENSRNOG00000046566,ENSRNOG00000025295,ENSRNOG00000011271,…
GO:0001726	ruffle	cellular_component	0.042437	0.96622	6	384	134	20272	ENSRNOG00000056954,ENSRNOG00000001091,ENSRNOG00000020497,ENSRNOG00000017500,ENSRNOG00000019435,ENSRNOG00000019688
GO:0048813	dendrite morphogenesis	biological_process	0.04244	0.96622	6	384	134	20272	ENSRNOG00000011203,ENSRNOG00000024413,ENSRNOG00000014287,ENSRNOG00000018047,ENSRNOG00000031325,ENSRNOG00000020867
GO:0072331	signal transduction by p53 class mediator	biological_process	0.042443	0.96622	6	384	134	20272	ENSRNOG00000061012,ENSRNOG00000018598,ENSRNOG00000014287,ENSRNOG00000016708,ENSRNOG00000028017,ENSRNOG00000020539
GO:1901565	organonitrogen compound catabolic process	biological_process	0.042539	0.96734	9	384	243	20272	ENSRNOG00000045775,ENSRNOG00000047708,ENSRNOG00000010252,ENSRNOG00000029501,ENSRNOG00000011976,ENSRNOG00000012962,ENSRNOG00000020083,ENSRNOG00000011831,ENSRNOG00000016348
GO:0033267	axon part	cellular_component	0.042587	0.96736	9	384	243	20272	ENSRNOG00000006604,ENSRNOG00000058478,ENSRNOG00000055226,ENSRNOG00000001415,ENSRNOG00000004479,ENSRNOG00000004139,ENSRNOG00000004392,ENSRNOG00000011648,ENSRNOG00000018827
GO:0007167	enzyme linked receptor protein signaling pathway	biological_process	0.042822	0.97163	22	384	782	20272	ENSRNOG00000026293,ENSRNOG00000020813,ENSRNOG00000010252,ENSRNOG00000011471,ENSRNOG00000059500,ENSRNOG00000020497,ENSRNOG00000010574,ENSRNOG00000002754,ENSRNOG00000008412,ENSRNOG00000014367,ENSRNOG00000056954,ENSRNOG00000014287,ENSRNOG00000048688,ENSRNOG00000052745,ENSRNOG00000014850,ENSRNOG00000004139,ENSRNOG00000055226,ENSRNOG00000019496,ENSRNOG00000014874,ENSRNOG00000001091,ENSRNOG00000016957,…
GO:0044089	positive regulation of cellular component biogenesis	biological_process	0.043064	0.97605	14	384	442	20272	ENSRNOG00000004489,ENSRNOG00000027833,ENSRNOG00000026293,ENSRNOG00000006604,ENSRNOG00000013030,ENSRNOG00000001928,ENSRNOG00000052745,ENSRNOG00000030328,ENSRNOG00000004139,ENSRNOG00000024492,ENSRNOG00000022863,ENSRNOG00000011648,ENSRNOG00000001091,ENSRNOG00000020634
GO:0001654	eye development	biological_process	0.043245	0.97906	12	384	361	20272	ENSRNOG00000046566,ENSRNOG00000012499,ENSRNOG00000006604,ENSRNOG00000026293,ENSRNOG00000003098,ENSRNOG00000004542,ENSRNOG00000009271,ENSRNOG00000046922,ENSRNOG00000017319,ENSRNOG00000059500,ENSRNOG00000011648,ENSRNOG00000011471
GO:0080090	regulation of primary metabolic process	biological_process	0.043553	0.98494	115	384	5269	20272	ENSRNOG00000012962,ENSRNOG00000000989,ENSRNOG00000060745,ENSRNOG00000020390,ENSRNOG00000025295,ENSRNOG00000012499,ENSRNOG00000006170,ENSRNOG00000052745,ENSRNOG00000048688,ENSRNOG00000019913,ENSRNOG00000056954,ENSRNOG00000014981,ENSRNOG00000010538,ENSRNOG00000004100,ENSRNOG00000009397,ENSRNOG00000010489,ENSRNOG00000013514,ENSRNOG00000011648,ENSRNOG00000020634,ENSRNOG00000002396,ENSRNOG00000053023,…
GO:0006996	organelle organization	biological_process	0.044216	0.99883	75	384	3280	20272	ENSRNOG00000013727,ENSRNOG00000018686,ENSRNOG00000059500,ENSRNOG00000015187,ENSRNOG00000026293,ENSRNOG00000008432,ENSRNOG00000019688,ENSRNOG00000014872,ENSRNOG00000004479,ENSRNOG00000045961,ENSRNOG00000019956,ENSRNOG00000018310,ENSRNOG00000020860,ENSRNOG00000028956,ENSRNOG00000002566,ENSRNOG00000001091,ENSRNOG00000004542,ENSRNOG00000019964,ENSRNOG00000008802,ENSRNOG00000024492,ENSRNOG00000025285,…
GO:0051960	regulation of nervous system development	biological_process	0.044364	0.99971	23	384	829	20272	ENSRNOG00000004139,ENSRNOG00000020689,ENSRNOG00000055226,ENSRNOG00000021184,ENSRNOG00000019956,ENSRNOG00000022863,ENSRNOG00000004392,ENSRNOG00000047143,ENSRNOG00000012499,ENSRNOG00000004489,ENSRNOG00000014287,ENSRNOG00000001928,ENSRNOG00000018598,ENSRNOG00000020867,ENSRNOG00000014963,ENSRNOG00000018827,ENSRNOG00000024413,ENSRNOG00000016352,ENSRNOG00000006604,ENSRNOG00000002364,ENSRNOG00000018047,…
GO:0016829	lyase activity	molecular_function	0.044648	0.99971	7	384	171	20272	ENSRNOG00000023162,ENSRNOG00000020083,ENSRNOG00000008106,ENSRNOG00000052802,ENSRNOG00000018310,ENSRNOG00000029501,ENSRNOG00000009440
GO:0035264	multicellular organism growth	biological_process	0.044663	0.99971	7	384	171	20272	ENSRNOG00000012499,ENSRNOG00000015143,ENSRNOG00000017965,ENSRNOG00000004542,ENSRNOG00000028368,ENSRNOG00000059500,ENSRNOG00000020497
GO:0032506	cytokinetic process	biological_process	0.044685	0.99971	2	384	18	20272	ENSRNOG00000001428,ENSRNOG00000018023
GO:0005667	transcription factor complex	cellular_component	0.044691	0.99971	11	384	323	20272	ENSRNOG00000012499,ENSRNOG00000026293,ENSRNOG00000015632,ENSRNOG00000061012,ENSRNOG00000018598,ENSRNOG00000019913,ENSRNOG00000010981,ENSRNOG00000014595,ENSRNOG00000020400,ENSRNOG00000016708,ENSRNOG00000017864
GO:0044085	cellular component biogenesis	biological_process	0.044714	0.99971	61	384	2601	20272	ENSRNOG00000018403,ENSRNOG00000018023,ENSRNOG00000014595,ENSRNOG00000004479,ENSRNOG00000055226,ENSRNOG00000005094,ENSRNOG00000045961,ENSRNOG00000029165,ENSRNOG00000008106,ENSRNOG00000014398,ENSRNOG00000017864,ENSRNOG00000001091,ENSRNOG00000007922,ENSRNOG00000004489,ENSRNOG00000004542,ENSRNOG00000014287,ENSRNOG00000023238,ENSRNOG00000017500,ENSRNOG00000010981,ENSRNOG00000018517,ENSRNOG00000018686,…
GO:0042790	transcription of nuclear large rRNA transcript from RNA polymerase I promoter	biological_process	0.044803	0.99971	2	384	18	20272	ENSRNOG00000009271,ENSRNOG00000020634
GO:1902532	negative regulation of intracellular signal transduction	biological_process	0.044816	0.99971	15	384	486	20272	ENSRNOG00000020497,ENSRNOG00000010574,ENSRNOG00000000302,ENSRNOG00000055226,ENSRNOG00000046458,ENSRNOG00000058478,ENSRNOG00000052745,ENSRNOG00000056954,ENSRNOG00000014287,ENSRNOG00000020539,ENSRNOG00000036696,ENSRNOG00000060745,ENSRNOG00000026754,ENSRNOG00000020390,ENSRNOG00000012868
GO:0016790	thiolester hydrolase activity	molecular_function	0.044816	0.99971	3	384	42	20272	ENSRNOG00000011976,ENSRNOG00000014806,ENSRNOG00000015187
GO:0042219	cellular modified amino acid catabolic process	biological_process	0.044838	0.99971	2	384	18	20272	ENSRNOG00000020083,ENSRNOG00000029501
GO:0000289	nuclear-transcribed mRNA poly(A) tail shortening	biological_process	0.044838	0.99971	2	384	18	20272	ENSRNOG00000020689,ENSRNOG00000019831
GO:0005086	ARF guanyl-nucleotide exchange factor activity	molecular_function	0.044838	0.99971	2	384	18	20272	ENSRNOG00000019435,ENSRNOG00000007679
GO:0042345	regulation of NF-kappaB import into nucleus	biological_process	0.04496	1	3	384	42	20272	ENSRNOG00000012868,ENSRNOG00000060745,ENSRNOG00000006695
GO:0071331	cellular response to hexose stimulus	biological_process	0.045026	1	6	384	136	20272	ENSRNOG00000020634,ENSRNOG00000009271,ENSRNOG00000016303,ENSRNOG00000047143,ENSRNOG00000046458,ENSRNOG00000014333
GO:1901981	phosphatidylinositol phosphate binding	molecular_function	0.045057	1	6	384	136	20272	ENSRNOG00000001091,ENSRNOG00000020497,ENSRNOG00000014202,ENSRNOG00000014874,ENSRNOG00000055226,ENSRNOG00000017500
GO:0032846	positive regulation of homeostatic process	biological_process	0.045063	1	8	384	208	20272	ENSRNOG00000046458,ENSRNOG00000020634,ENSRNOG00000008432,ENSRNOG00000047143,ENSRNOG00000006604,ENSRNOG00000020813,ENSRNOG00000056954,ENSRNOG00000009271
GO:0016311	dephosphorylation	biological_process	0.045128	1	13	384	404	20272	ENSRNOG00000013954,ENSRNOG00000016108,ENSRNOG00000057389,ENSRNOG00000012962,ENSRNOG00000059550,ENSRNOG00000010574,ENSRNOG00000030019,ENSRNOG00000014876,ENSRNOG00000047143,ENSRNOG00000005260,ENSRNOG00000011287,ENSRNOG00000011203,ENSRNOG00000056954
GO:0051702	interaction with symbiont	biological_process	0.045723	1	4	384	71	20272	ENSRNOG00000056954,ENSRNOG00000011648,ENSRNOG00000009271,ENSRNOG00000026293
GO:0044429	mitochondrial part	cellular_component	0.045812	1	22	384	788	20272	ENSRNOG00000019970,ENSRNOG00000053023,ENSRNOG00000029855,ENSRNOG00000020357,ENSRNOG00000004668,ENSRNOG00000000185,ENSRNOG00000008802,ENSRNOG00000015231,ENSRNOG00000009097,ENSRNOG00000007158,ENSRNOG00000025295,ENSRNOG00000017731,ENSRNOG00000058478,ENSRNOG00000003163,ENSRNOG00000045961,ENSRNOG00000017965,ENSRNOG00000023387,ENSRNOG00000008106,ENSRNOG00000014966,ENSRNOG00000001171,ENSRNOG00000005587,…
GO:0071326	cellular response to monosaccharide stimulus	biological_process	0.046373	1	6	384	137	20272	ENSRNOG00000020634,ENSRNOG00000009271,ENSRNOG00000046458,ENSRNOG00000014333,ENSRNOG00000016303,ENSRNOG00000047143
GO:0008021	synaptic vesicle	cellular_component	0.046388	1	6	384	137	20272	ENSRNOG00000018827,ENSRNOG00000003071,ENSRNOG00000004139,ENSRNOG00000014635,ENSRNOG00000029165,ENSRNOG00000042086
GO:0044764	multi-organism cellular process	biological_process	0.046701	1	10	384	286	20272	ENSRNOG00000018517,ENSRNOG00000001253,ENSRNOG00000033220,ENSRNOG00000022741,ENSRNOG00000009271,ENSRNOG00000056954,ENSRNOG00000008432,ENSRNOG00000025295,ENSRNOG00000026293,ENSRNOG00000014333
GO:0031323	regulation of cellular metabolic process	biological_process	0.046871	1	116	384	5335	20272	ENSRNOG00000020539,ENSRNOG00000031325,ENSRNOG00000037247,ENSRNOG00000058478,ENSRNOG00000014287,ENSRNOG00000015632,ENSRNOG00000014595,ENSRNOG00000008142,ENSRNOG00000001253,ENSRNOG00000055226,ENSRNOG00000006695,ENSRNOG00000019831,ENSRNOG00000025584,ENSRNOG00000004208,ENSRNOG00000020400,ENSRNOG00000049221,ENSRNOG00000019908,ENSRNOG00000027833,ENSRNOG00000013030,ENSRNOG00000047613,ENSRNOG00000010007,…
GO:0050673	epithelial cell proliferation	biological_process	0.047042	1	12	384	366	20272	ENSRNOG00000006850,ENSRNOG00000014287,ENSRNOG00000005944,ENSRNOG00000026293,ENSRNOG00000002754,ENSRNOG00000011271,ENSRNOG00000025584,ENSRNOG00000019496,ENSRNOG00000059461,ENSRNOG00000059500,ENSRNOG00000011471,ENSRNOG00000055226
GO:0006914	autophagy	biological_process	0.047195	1	11	384	326	20272	ENSRNOG00000014287,ENSRNOG00000030630,ENSRNOG00000038459,ENSRNOG00000007136,ENSRNOG00000013030,ENSRNOG00000019956,ENSRNOG00000005303,ENSRNOG00000018517,ENSRNOG00000025462,ENSRNOG00000014966,ENSRNOG00000018403
GO:0065003	macromolecular complex assembly	biological_process	0.047253	1	41	384	1657	20272	ENSRNOG00000027833,ENSRNOG00000026293,ENSRNOG00000024190,ENSRNOG00000057988,ENSRNOG00000009039,ENSRNOG00000019688,ENSRNOG00000014872,ENSRNOG00000010981,ENSRNOG00000018517,ENSRNOG00000018686,ENSRNOG00000009266,ENSRNOG00000014287,ENSRNOG00000023238,ENSRNOG00000014595,ENSRNOG00000004479,ENSRNOG00000045961,ENSRNOG00000055226,ENSRNOG00000029165,ENSRNOG00000005094,ENSRNOG00000008106,ENSRNOG00000014398,…
GO:0044763	single-organism cellular process	biological_process	0.047574	1	260	384	12882	20272	ENSRNOG00000020874,ENSRNOG00000013383,ENSRNOG00000019908,ENSRNOG00000024085,ENSRNOG00000017500,ENSRNOG00000016792,ENSRNOG00000014287,ENSRNOG00000023238,ENSRNOG00000042086,ENSRNOG00000037247,ENSRNOG00000019100,ENSRNOG00000014398,ENSRNOG00000055226,ENSRNOG00000001428,ENSRNOG00000016887,ENSRNOG00000010252,ENSRNOG00000006850,ENSRNOG00000014333,ENSRNOG00000053023,ENSRNOG00000017601,ENSRNOG00000017319,…
GO:0098781	ncRNA transcription	biological_process	0.047655	1	3	384	43	20272	ENSRNOG00000020634,ENSRNOG00000009271,ENSRNOG00000010981
GO:0042348	NF-kappaB import into nucleus	biological_process	0.047676	1	3	384	43	20272	ENSRNOG00000006695,ENSRNOG00000012868,ENSRNOG00000060745
GO:1902531	regulation of intracellular signal transduction	biological_process	0.048193	1	37	384	1473	20272	ENSRNOG00000020634,ENSRNOG00000019964,ENSRNOG00000011203,ENSRNOG00000016887,ENSRNOG00000012868,ENSRNOG00000007679,ENSRNOG00000004100,ENSRNOG00000056954,ENSRNOG00000048688,ENSRNOG00000052745,ENSRNOG00000018598,ENSRNOG00000025295,ENSRNOG00000060745,ENSRNOG00000026754,ENSRNOG00000020390,ENSRNOG00000014963,ENSRNOG00000011471,ENSRNOG00000010574,ENSRNOG00000020497,ENSRNOG00000016792,ENSRNOG00000015143,…
GO:0007519	skeletal muscle tissue development	biological_process	0.048197	1	7	384	174	20272	ENSRNOG00000048688,ENSRNOG00000018598,ENSRNOG00000018110,ENSRNOG00000058882,ENSRNOG00000018023,ENSRNOG00000053023,ENSRNOG00000010981
GO:0007163	establishment or maintenance of cell polarity	biological_process	0.048243	1	7	384	174	20272	ENSRNOG00000021184,ENSRNOG00000013727,ENSRNOG00000004139,ENSRNOG00000032178,ENSRNOG00000014287,ENSRNOG00000019100,ENSRNOG00000011648
GO:0051338	regulation of transferase activity	biological_process	0.048383	1	23	384	837	20272	ENSRNOG00000013727,ENSRNOG00000019964,ENSRNOG00000016792,ENSRNOG00000010574,ENSRNOG00000061782,ENSRNOG00000059500,ENSRNOG00000020634,ENSRNOG00000019908,ENSRNOG00000006604,ENSRNOG00000012477,ENSRNOG00000010552,ENSRNOG00000020284,ENSRNOG00000055226,ENSRNOG00000014874,ENSRNOG00000025584,ENSRNOG00000008412,ENSRNOG00000036696,ENSRNOG00000031325,ENSRNOG00000048688,ENSRNOG00000014287,ENSRNOG00000056954,…
GO:0016773	phosphotransferase activity, alcohol group as acceptor	molecular_function	0.048875	1	20	384	706	20272	ENSRNOG00000014367,ENSRNOG00000004100,ENSRNOG00000028368,ENSRNOG00000014287,ENSRNOG00000023238,ENSRNOG00000052745,ENSRNOG00000014850,ENSRNOG00000004479,ENSRNOG00000058586,ENSRNOG00000016791,ENSRNOG00000021184,ENSRNOG00000004392,ENSRNOG00000013030,ENSRNOG00000057988,ENSRNOG00000021689,ENSRNOG00000038459,ENSRNOG00000006002,ENSRNOG00000017319,ENSRNOG00000019964,ENSRNOG00000011439
GO:0008284	positive regulation of cell proliferation	biological_process	0.048934	1	23	384	838	20272	ENSRNOG00000011439,ENSRNOG00000016792,ENSRNOG00000030328,ENSRNOG00000005041,ENSRNOG00000060597,ENSRNOG00000014963,ENSRNOG00000011471,ENSRNOG00000016708,ENSRNOG00000011648,ENSRNOG00000026293,ENSRNOG00000020813,ENSRNOG00000014333,ENSRNOG00000015667,ENSRNOG00000012962,ENSRNOG00000046458,ENSRNOG00000055226,ENSRNOG00000008106,ENSRNOG00000025584,ENSRNOG00000059461,ENSRNOG00000019496,ENSRNOG00000016957,…
GO:1902236	negative regulation of endoplasmic reticulum stress-induced intrinsic apoptotic signaling pathway	biological_process	0.049478	1	2	384	19	20272	ENSRNOG00000046458,ENSRNOG00000010574
GO:0016327	apicolateral plasma membrane	cellular_component	0.049487	1	2	384	19	20272	ENSRNOG00000002768,ENSRNOG00000001476
GO:0035994	response to muscle stretch	biological_process	0.049499	1	2	384	19	20272	ENSRNOG00000018598,ENSRNOG00000026293
GO:0016628	oxidoreductase activity, acting on the CH-CH group of donors, NAD or NADP as acceptor	molecular_function	0.049499	1	2	384	19	20272	ENSRNOG00000027042,ENSRNOG00000017601
GO:0006884	cell volume homeostasis	biological_process	0.049499	1	2	384	19	20272	ENSRNOG00000011648,ENSRNOG00000007136
GO:0031435	mitogen-activated protein kinase kinase kinase binding	molecular_function	0.049499	1	2	384	19	20272	ENSRNOG00000055226,ENSRNOG00000058478
GO:0032331	negative regulation of chondrocyte differentiation	biological_process	0.049499	1	2	384	19	20272	ENSRNOG00000020813,ENSRNOG00000012499
GO:0090544	BAF-type complex	cellular_component	0.049499	1	2	384	19	20272	ENSRNOG00000011931,ENSRNOG00000009271
GO:0017053	transcriptional repressor complex	cellular_component	0.049772	1	4	384	73	20272	ENSRNOG00000026293,ENSRNOG00000001004,ENSRNOG00000028956,ENSRNOG00000019913
GO:0043087	regulation of GTPase activity	biological_process	0.050374	1	12	384	370	20272	ENSRNOG00000026293,ENSRNOG00000006604,ENSRNOG00000020726,ENSRNOG00000004192,ENSRNOG00000008082,ENSRNOG00000009402,ENSRNOG00000004542,ENSRNOG00000004139,ENSRNOG00000017500,ENSRNOG00000055226,ENSRNOG00000005303,ENSRNOG00000025584
GO:0007588	excretion	biological_process	0.050388	1	3	384	44	20272	ENSRNOG00000015557,ENSRNOG00000018827,ENSRNOG00000012794
GO:0016032	viral process	biological_process	0.050401	1	9	384	251	20272	ENSRNOG00000018517,ENSRNOG00000001253,ENSRNOG00000033220,ENSRNOG00000025295,ENSRNOG00000026293,ENSRNOG00000014333,ENSRNOG00000009271,ENSRNOG00000022741,ENSRNOG00000056954
GO:0031103	axon regeneration	biological_process	0.050427	1	3	384	44	20272	ENSRNOG00000004139,ENSRNOG00000026293,ENSRNOG00000047143
GO:0044088	regulation of vacuole organization	biological_process	0.050471	1	3	384	44	20272	ENSRNOG00000013030,ENSRNOG00000030630,ENSRNOG00000005303
GO:0043066	negative regulation of apoptotic process	biological_process	0.050553	1	23	384	841	20272	ENSRNOG00000026293,ENSRNOG00000006604,ENSRNOG00000009090,ENSRNOG00000015667,ENSRNOG00000017319,ENSRNOG00000011439,ENSRNOG00000011648,ENSRNOG00000010574,ENSRNOG00000020634,ENSRNOG00000026754,ENSRNOG00000020390,ENSRNOG00000020539,ENSRNOG00000012499,ENSRNOG00000048688,ENSRNOG00000010547,ENSRNOG00000058478,ENSRNOG00000046458,ENSRNOG00000058586,ENSRNOG00000006419,ENSRNOG00000004479,ENSRNOG00000001091,…
GO:0000975	regulatory region DNA binding	molecular_function	0.050573	1	23	384	841	20272	ENSRNOG00000046458,ENSRNOG00000009145,ENSRNOG00000020637,ENSRNOG00000020400,ENSRNOG00000028956,ENSRNOG00000053562,ENSRNOG00000020539,ENSRNOG00000006170,ENSRNOG00000012499,ENSRNOG00000019913,ENSRNOG00000030630,ENSRNOG00000015632,ENSRNOG00000001004,ENSRNOG00000009271,ENSRNOG00000010981,ENSRNOG00000024413,ENSRNOG00000013514,ENSRNOG00000016708,ENSRNOG00000007200,ENSRNOG00000020634,ENSRNOG00000026293,…
GO:0044212	transcription regulatory region DNA binding	molecular_function	0.050573	1	23	384	841	20272	ENSRNOG00000020634,ENSRNOG00000007200,ENSRNOG00000016708,ENSRNOG00000024413,ENSRNOG00000013514,ENSRNOG00000010981,ENSRNOG00000006850,ENSRNOG00000026293,ENSRNOG00000011931,ENSRNOG00000028956,ENSRNOG00000020400,ENSRNOG00000020637,ENSRNOG00000046458,ENSRNOG00000009145,ENSRNOG00000009271,ENSRNOG00000001004,ENSRNOG00000030630,ENSRNOG00000019913,ENSRNOG00000015632,ENSRNOG00000006170,ENSRNOG00000020539,…
GO:0007049	cell cycle	biological_process	0.050654	1	34	384	1340	20272	ENSRNOG00000060597,ENSRNOG00000046922,ENSRNOG00000032178,ENSRNOG00000019964,ENSRNOG00000006850,ENSRNOG00000034102,ENSRNOG00000012719,ENSRNOG00000000512,ENSRNOG00000014635,ENSRNOG00000018876,ENSRNOG00000004139,ENSRNOG00000012962,ENSRNOG00000030630,ENSRNOG00000007483,ENSRNOG00000009402,ENSRNOG00000026754,ENSRNOG00000059500,ENSRNOG00000016708,ENSRNOG00000015143,ENSRNOG00000013727,ENSRNOG00000018517,…
GO:0071495	cellular response to endogenous stimulus	biological_process	0.050702	1	29	384	1111	20272	ENSRNOG00000055226,ENSRNOG00000020689,ENSRNOG00000000302,ENSRNOG00000004139,ENSRNOG00000014850,ENSRNOG00000016957,ENSRNOG00000019496,ENSRNOG00000030019,ENSRNOG00000009040,ENSRNOG00000012499,ENSRNOG00000018598,ENSRNOG00000048688,ENSRNOG00000030630,ENSRNOG00000056954,ENSRNOG00000014287,ENSRNOG00000004900,ENSRNOG00000017601,ENSRNOG00000017500,ENSRNOG00000010574,ENSRNOG00000011648,ENSRNOG00000059500,…
GO:0016054	organic acid catabolic process	biological_process	0.050706	1	7	384	176	20272	ENSRNOG00000020308,ENSRNOG00000020083,ENSRNOG00000047708,ENSRNOG00000014876,ENSRNOG00000015187,ENSRNOG00000029501,ENSRNOG00000016348
GO:0046395	carboxylic acid catabolic process	biological_process	0.050706	1	7	384	176	20272	ENSRNOG00000029501,ENSRNOG00000015187,ENSRNOG00000016348,ENSRNOG00000020083,ENSRNOG00000047708,ENSRNOG00000014876,ENSRNOG00000020308
GO:0065008	regulation of biological quality	biological_process	0.051014	1	72	384	3158	20272	ENSRNOG00000012686,ENSRNOG00000007136,ENSRNOG00000019688,ENSRNOG00000008432,ENSRNOG00000057988,ENSRNOG00000026293,ENSRNOG00000001476,ENSRNOG00000020497,ENSRNOG00000004489,ENSRNOG00000047143,ENSRNOG00000001004,ENSRNOG00000019830,ENSRNOG00000046458,ENSRNOG00000036678,ENSRNOG00000004479,ENSRNOG00000014806,ENSRNOG00000001091,ENSRNOG00000013805,ENSRNOG00000010776,ENSRNOG00000006604,ENSRNOG00000029855,…
GO:0051591	response to cAMP	biological_process	0.051134	1	5	384	106	20272	ENSRNOG00000026293,ENSRNOG00000002754,ENSRNOG00000017601,ENSRNOG00000011648,ENSRNOG00000056954
GO:0050839	cell adhesion molecule binding	molecular_function	0.051249	1	13	384	412	20272	ENSRNOG00000052802,ENSRNOG00000055226,ENSRNOG00000021184,ENSRNOG00000058882,ENSRNOG00000010574,ENSRNOG00000018686,ENSRNOG00000014333,ENSRNOG00000007136,ENSRNOG00000008412,ENSRNOG00000006604,ENSRNOG00000031325,ENSRNOG00000015667,ENSRNOG00000003098
GO:0001067	regulatory region nucleic acid binding	molecular_function	0.051667	1	23	384	843	20272	ENSRNOG00000009271,ENSRNOG00000001004,ENSRNOG00000015632,ENSRNOG00000019913,ENSRNOG00000030630,ENSRNOG00000012499,ENSRNOG00000020539,ENSRNOG00000006170,ENSRNOG00000053562,ENSRNOG00000028956,ENSRNOG00000020400,ENSRNOG00000020637,ENSRNOG00000009145,ENSRNOG00000046458,ENSRNOG00000006850,ENSRNOG00000011931,ENSRNOG00000026293,ENSRNOG00000007200,ENSRNOG00000020634,ENSRNOG00000013514,ENSRNOG00000024413,…
GO:0007169	transmembrane receptor protein tyrosine kinase signaling pathway	biological_process	0.05173	1	15	384	496	20272	ENSRNOG00000014874,ENSRNOG00000019496,ENSRNOG00000020882,ENSRNOG00000001091,ENSRNOG00000020497,ENSRNOG00000016957,ENSRNOG00000010574,ENSRNOG00000011471,ENSRNOG00000004139,ENSRNOG00000055226,ENSRNOG00000014367,ENSRNOG00000052745,ENSRNOG00000056954,ENSRNOG00000002754,ENSRNOG00000008412
GO:0019209	kinase activator activity	molecular_function	0.051841	1	4	384	74	20272	ENSRNOG00000014287,ENSRNOG00000010552,ENSRNOG00000025584,ENSRNOG00000031325
GO:0033554	cellular response to stress	biological_process	0.051849	1	42	384	1716	20272	ENSRNOG00000004139,ENSRNOG00000012962,ENSRNOG00000004100,ENSRNOG00000014981,ENSRNOG00000030630,ENSRNOG00000052745,ENSRNOG00000048688,ENSRNOG00000018598,ENSRNOG00000020390,ENSRNOG00000026754,ENSRNOG00000005303,ENSRNOG00000022393,ENSRNOG00000060597,ENSRNOG00000011648,ENSRNOG00000019964,ENSRNOG00000017601,ENSRNOG00000034102,ENSRNOG00000061012,ENSRNOG00000006604,ENSRNOG00000061129,ENSRNOG00000012868,…
GO:1901606	alpha-amino acid catabolic process	biological_process	0.051853	1	4	384	74	20272	ENSRNOG00000020083,ENSRNOG00000047708,ENSRNOG00000029501,ENSRNOG00000016348
GO:0043487	regulation of RNA stability	biological_process	0.051864	1	4	384	74	20272	ENSRNOG00000014595,ENSRNOG00000019831,ENSRNOG00000020689,ENSRNOG00000016708
GO:0042542	response to hydrogen peroxide	biological_process	0.052004	1	6	384	141	20272	ENSRNOG00000011648,ENSRNOG00000052745,ENSRNOG00000020497,ENSRNOG00000026293,ENSRNOG00000002754,ENSRNOG00000047143
GO:0006875	cellular metal ion homeostasis	biological_process	0.052422	1	14	384	455	20272	ENSRNOG00000029855,ENSRNOG00000016887,ENSRNOG00000019688,ENSRNOG00000030019,ENSRNOG00000007136,ENSRNOG00000006604,ENSRNOG00000047143,ENSRNOG00000014398,ENSRNOG00000009097,ENSRNOG00000010776,ENSRNOG00000004900,ENSRNOG00000017965,ENSRNOG00000014966,ENSRNOG00000052704
GO:0042578	phosphoric ester hydrolase activity	molecular_function	0.052476	1	11	384	332	20272	ENSRNOG00000056954,ENSRNOG00000005260,ENSRNOG00000011287,ENSRNOG00000030019,ENSRNOG00000014876,ENSRNOG00000003033,ENSRNOG00000010574,ENSRNOG00000012962,ENSRNOG00000013954,ENSRNOG00000016108,ENSRNOG00000057389
GO:0005856	cytoskeleton	cellular_component	0.052614	1	41	384	1671	20272	ENSRNOG00000008367,ENSRNOG00000007483,ENSRNOG00000000414,ENSRNOG00000051291,ENSRNOG00000014399,ENSRNOG00000020353,ENSRNOG00000028753,ENSRNOG00000052802,ENSRNOG00000021184,ENSRNOG00000020284,ENSRNOG00000014635,ENSRNOG00000024557,ENSRNOG00000054140,ENSRNOG00000004139,ENSRNOG00000045926,ENSRNOG00000011203,ENSRNOG00000017445,ENSRNOG00000014333,ENSRNOG00000011931,ENSRNOG00000015557,ENSRNOG00000017788,…
GO:0072523	purine-containing compound catabolic process	biological_process	0.053175	1	3	384	45	20272	ENSRNOG00000011976,ENSRNOG00000011831,ENSRNOG00000012962
GO:0002886	regulation of myeloid leukocyte mediated immunity	biological_process	0.053307	1	3	384	45	20272	ENSRNOG00000046834,ENSRNOG00000015441,ENSRNOG00000004900
GO:0001754	eye photoreceptor cell differentiation	biological_process	0.053328	1	3	384	45	20272	ENSRNOG00000006604,ENSRNOG00000004542,ENSRNOG00000003098
GO:0042993	positive regulation of transcription factor import into nucleus	biological_process	0.053345	1	3	384	45	20272	ENSRNOG00000006695,ENSRNOG00000060745,ENSRNOG00000025295
GO:0044281	small molecule metabolic process	biological_process	0.053352	1	40	384	1626	20272	ENSRNOG00000018310,ENSRNOG00000001171,ENSRNOG00000016348,ENSRNOG00000014806,ENSRNOG00000019830,ENSRNOG00000008106,ENSRNOG00000001004,ENSRNOG00000015421,ENSRNOG00000005687,ENSRNOG00000015187,ENSRNOG00000003510,ENSRNOG00000020083,ENSRNOG00000009440,ENSRNOG00000008432,ENSRNOG00000057988,ENSRNOG00000047708,ENSRNOG00000008849,ENSRNOG00000011831,ENSRNOG00000005587,ENSRNOG00000020308,ENSRNOG00000012962,…
GO:0045595	regulation of cell differentiation	biological_process	0.053377	1	39	384	1579	20272	ENSRNOG00000002754,ENSRNOG00000047143,ENSRNOG00000009040,ENSRNOG00000014287,ENSRNOG00000001004,ENSRNOG00000003098,ENSRNOG00000055226,ENSRNOG00000004479,ENSRNOG00000019956,ENSRNOG00000002364,ENSRNOG00000026293,ENSRNOG00000016352,ENSRNOG00000059500,ENSRNOG00000016708,ENSRNOG00000011471,ENSRNOG00000015441,ENSRNOG00000007200,ENSRNOG00000018827,ENSRNOG00000014963,ENSRNOG00000009266,ENSRNOG00000012499,…
GO:0009894	regulation of catabolic process	biological_process	0.053453	1	19	384	670	20272	ENSRNOG00000014287,ENSRNOG00000030630,ENSRNOG00000004100,ENSRNOG00000014981,ENSRNOG00000019956,ENSRNOG00000025584,ENSRNOG00000020689,ENSRNOG00000055226,ENSRNOG00000004479,ENSRNOG00000018403,ENSRNOG00000025462,ENSRNOG00000004036,ENSRNOG00000013030,ENSRNOG00000061129,ENSRNOG00000010574,ENSRNOG00000005303,ENSRNOG00000003545,ENSRNOG00000018517,ENSRNOG00000013727
GO:0010951	negative regulation of endopeptidase activity	biological_process	0.053463	1	9	384	254	20272	ENSRNOG00000014981,ENSRNOG00000046834,ENSRNOG00000047613,ENSRNOG00000002396,ENSRNOG00000026754,ENSRNOG00000020634,ENSRNOG00000004208,ENSRNOG00000011648,ENSRNOG00000003545
GO:0048732	gland development	biological_process	0.053894	1	15	384	499	20272	ENSRNOG00000012722,ENSRNOG00000059500,ENSRNOG00000059461,ENSRNOG00000025584,ENSRNOG00000004900,ENSRNOG00000017601,ENSRNOG00000046458,ENSRNOG00000000185,ENSRNOG00000004479,ENSRNOG00000014287,ENSRNOG00000010547,ENSRNOG00000001004,ENSRNOG00000002754,ENSRNOG00000012499,ENSRNOG00000026293
GO:0043506	regulation of JUN kinase activity	biological_process	0.053998	1	4	384	75	20272	ENSRNOG00000055226,ENSRNOG00000010574,ENSRNOG00000048688,ENSRNOG00000058478
GO:0031491	nucleosome binding	molecular_function	0.054003	1	4	384	75	20272	ENSRNOG00000032178,ENSRNOG00000019913,ENSRNOG00000009271,ENSRNOG00000028956
GO:0016289	CoA hydrolase activity	molecular_function	0.054066	1	2	384	20	20272	ENSRNOG00000011976,ENSRNOG00000015187
GO:0045822	negative regulation of heart contraction	biological_process	0.054249	1	2	384	20	20272	ENSRNOG00000047143,ENSRNOG00000030019
GO:0045943	positive regulation of transcription from RNA polymerase I promoter	biological_process	0.05429	1	2	384	20	20272	ENSRNOG00000020634,ENSRNOG00000009271
GO:0009394	2'-deoxyribonucleotide metabolic process	biological_process	0.054303	1	2	384	20	20272	ENSRNOG00000011831,ENSRNOG00000012962
GO:0019692	deoxyribose phosphate metabolic process	biological_process	0.054303	1	2	384	20	20272	ENSRNOG00000012962,ENSRNOG00000011831
GO:0061436	establishment of skin barrier	biological_process	0.054327	1	2	384	20	20272	ENSRNOG00000001476,ENSRNOG00000052745
GO:0017025	TBP-class protein binding	molecular_function	0.054327	1	2	384	20	20272	ENSRNOG00000010473,ENSRNOG00000014595
GO:0072234	metanephric nephron tubule development	biological_process	0.054327	1	2	384	20	20272	ENSRNOG00000011648,ENSRNOG00000015557
GO:0010563	negative regulation of phosphorus metabolic process	biological_process	0.054348	1	16	384	542	20272	ENSRNOG00000014874,ENSRNOG00000020284,ENSRNOG00000055226,ENSRNOG00000048688,ENSRNOG00000056954,ENSRNOG00000058478,ENSRNOG00000004100,ENSRNOG00000008412,ENSRNOG00000060745,ENSRNOG00000047143,ENSRNOG00000010574,ENSRNOG00000059500,ENSRNOG00000059550,ENSRNOG00000011203,ENSRNOG00000026293,ENSRNOG00000006604
GO:0045936	negative regulation of phosphate metabolic process	biological_process	0.054348	1	16	384	542	20272	ENSRNOG00000010574,ENSRNOG00000059500,ENSRNOG00000059550,ENSRNOG00000011203,ENSRNOG00000026293,ENSRNOG00000006604,ENSRNOG00000014874,ENSRNOG00000020284,ENSRNOG00000055226,ENSRNOG00000048688,ENSRNOG00000056954,ENSRNOG00000058478,ENSRNOG00000004100,ENSRNOG00000008412,ENSRNOG00000060745,ENSRNOG00000047143
GO:0051346	negative regulation of hydrolase activity	biological_process	0.054428	1	13	384	416	20272	ENSRNOG00000047143,ENSRNOG00000026754,ENSRNOG00000002396,ENSRNOG00000047613,ENSRNOG00000004542,ENSRNOG00000014981,ENSRNOG00000011203,ENSRNOG00000046834,ENSRNOG00000055226,ENSRNOG00000003545,ENSRNOG00000020634,ENSRNOG00000004208,ENSRNOG00000011648
GO:0030549	acetylcholine receptor activator activity	molecular_function	0.054473	1	1	384	3	20272	ENSRNOG00000005944
GO:0044265	cellular macromolecule catabolic process	biological_process	0.054491	1	23	384	848	20272	ENSRNOG00000013727,ENSRNOG00000009397,ENSRNOG00000003545,ENSRNOG00000015143,ENSRNOG00000007842,ENSRNOG00000061129,ENSRNOG00000012634,ENSRNOG00000013383,ENSRNOG00000061012,ENSRNOG00000027096,ENSRNOG00000012962,ENSRNOG00000004479,ENSRNOG00000006695,ENSRNOG00000019831,ENSRNOG00000015762,ENSRNOG00000017857,ENSRNOG00000055226,ENSRNOG00000020689,ENSRNOG00000018986,ENSRNOG00000026754,ENSRNOG00000014981,…
GO:0044699	single-organism process	biological_process	0.054508	1	284	384	14222	20272	ENSRNOG00000004479,ENSRNOG00000019830,ENSRNOG00000045961,ENSRNOG00000013805,ENSRNOG00000001091,ENSRNOG00000018830,ENSRNOG00000047143,ENSRNOG00000002754,ENSRNOG00000005052,ENSRNOG00000011439,ENSRNOG00000007136,ENSRNOG00000001476,ENSRNOG00000027341,ENSRNOG00000009440,ENSRNOG00000005944,ENSRNOG00000020689,ENSRNOG00000014874,ENSRNOG00000008725,ENSRNOG00000012794,ENSRNOG00000009271,ENSRNOG00000018598,…
GO:0044240	multicellular organismal lipid catabolic process	biological_process	0.054648	1	1	384	3	20272	ENSRNOG00000015866
GO:0060284	regulation of cell development	biological_process	0.054731	1	25	384	938	20272	ENSRNOG00000020689,ENSRNOG00000055226,ENSRNOG00000021184,ENSRNOG00000004139,ENSRNOG00000004479,ENSRNOG00000004392,ENSRNOG00000019956,ENSRNOG00000059461,ENSRNOG00000047143,ENSRNOG00000001928,ENSRNOG00000014287,ENSRNOG00000018598,ENSRNOG00000004100,ENSRNOG00000024492,ENSRNOG00000020867,ENSRNOG00000016352,ENSRNOG00000024413,ENSRNOG00000018827,ENSRNOG00000014963,ENSRNOG00000002364,ENSRNOG00000018047,…
GO:0003986	acetyl-CoA hydrolase activity	molecular_function	0.054773	1	1	384	3	20272	ENSRNOG00000011976
GO:2000825	positive regulation of androgen receptor activity	biological_process	0.054935	1	1	384	3	20272	ENSRNOG00000000989
GO:0005163	nerve growth factor receptor binding	molecular_function	0.054972	1	1	384	3	20272	ENSRNOG00000028822
GO:0003674	molecular_function	molecular_function	0.055021	1	335	384	17073	20272	ENSRNOG00000021014,ENSRNOG00000028753,ENSRNOG00000021184,ENSRNOG00000012962,ENSRNOG00000000989,ENSRNOG00000007483,ENSRNOG00000019913,ENSRNOG00000014981,ENSRNOG00000010538,ENSRNOG00000010547,ENSRNOG00000046566,ENSRNOG00000014202,ENSRNOG00000010489,ENSRNOG00000011648,ENSRNOG00000022393,ENSRNOG00000020105,ENSRNOG00000003071,ENSRNOG00000008078,ENSRNOG00000003585,ENSRNOG00000020813,ENSRNOG00000000481,…
GO:0009826	unidimensional cell growth	biological_process	0.05514	1	1	384	3	20272	ENSRNOG00000018023
GO:0046977	TAP binding	molecular_function	0.055445	1	1	384	3	20272	ENSRNOG00000000723
GO:0046979	TAP2 binding	molecular_function	0.055445	1	1	384	3	20272	ENSRNOG00000000723
GO:0031779	melanocortin receptor binding	molecular_function	0.055467	1	1	384	3	20272	ENSRNOG00000012686
GO:0031781	type 3 melanocortin receptor binding	molecular_function	0.055467	1	1	384	3	20272	ENSRNOG00000012686
GO:0031782	type 4 melanocortin receptor binding	molecular_function	0.055467	1	1	384	3	20272	ENSRNOG00000012686
GO:0070996	type 1 melanocortin receptor binding	molecular_function	0.055467	1	1	384	3	20272	ENSRNOG00000012686
GO:0044375	regulation of peroxisome size	biological_process	0.055505	1	1	384	3	20272	ENSRNOG00000028100
GO:0051866	general adaptation syndrome	biological_process	0.055524	1	1	384	3	20272	ENSRNOG00000004900
GO:0004792	thiosulfate sulfurtransferase activity	molecular_function	0.055567	1	1	384	3	20272	ENSRNOG00000000185
GO:0009092	homoserine metabolic process	biological_process	0.055567	1	1	384	3	20272	ENSRNOG00000000185
GO:0019346	transsulfuration	biological_process	0.055567	1	1	384	3	20272	ENSRNOG00000000185
GO:0008107	galactoside 2-alpha-L-fucosyltransferase activity	molecular_function	0.05558	1	1	384	3	20272	ENSRNOG00000021014
GO:0031127	alpha-(1,2)-fucosyltransferase activity	molecular_function	0.05558	1	1	384	3	20272	ENSRNOG00000021014
GO:1900110	negative regulation of histone H3-K9 dimethylation	biological_process	0.055621	1	1	384	3	20272	ENSRNOG00000020634
GO:0042350	GDP-L-fucose biosynthetic process	biological_process	0.055633	1	1	384	3	20272	ENSRNOG00000009020
GO:2000298	regulation of Rho-dependent protein serine/threonine kinase activity	biological_process	0.055652	1	1	384	3	20272	ENSRNOG00000006604
GO:0004711	ribosomal protein S6 kinase activity	molecular_function	0.055661	1	1	384	3	20272	ENSRNOG00000021689
GO:0016312	inositol bisphosphate phosphatase activity	molecular_function	0.055674	1	1	384	3	20272	ENSRNOG00000056954
GO:0045869	negative regulation of single stranded viral RNA replication via double stranded DNA intermediate	biological_process	0.055674	1	1	384	3	20272	ENSRNOG00000056954
GO:0009730	detection of carbohydrate stimulus	biological_process	0.055679	1	1	384	3	20272	ENSRNOG00000046458
GO:0009732	detection of hexose stimulus	biological_process	0.055679	1	1	384	3	20272	ENSRNOG00000046458
GO:0010157	response to chlorate	biological_process	0.055679	1	1	384	3	20272	ENSRNOG00000046458
GO:0034287	detection of monosaccharide stimulus	biological_process	0.055679	1	1	384	3	20272	ENSRNOG00000046458
GO:0051594	detection of glucose	biological_process	0.055679	1	1	384	3	20272	ENSRNOG00000046458
GO:0009182	purine deoxyribonucleoside diphosphate metabolic process	biological_process	0.055685	1	1	384	3	20272	ENSRNOG00000011831
GO:0046066	dGDP metabolic process	biological_process	0.055685	1	1	384	3	20272	ENSRNOG00000011831
GO:1901069	guanosine-containing compound catabolic process	biological_process	0.055685	1	1	384	3	20272	ENSRNOG00000011831
GO:0000839	Hrd1p ubiquitin ligase ERAD-L complex	cellular_component	0.055702	1	1	384	3	20272	ENSRNOG00000007842
GO:0090082	positive regulation of heart induction by negative regulation of canonical Wnt signaling pathway	biological_process	0.055723	1	1	384	3	20272	ENSRNOG00000048688
GO:1901321	positive regulation of heart induction	biological_process	0.055723	1	1	384	3	20272	ENSRNOG00000048688
GO:0004046	aminoacylase activity	molecular_function	0.055746	1	1	384	3	20272	ENSRNOG00000011189
GO:0050897	cobalt ion binding	molecular_function	0.055746	1	1	384	3	20272	ENSRNOG00000012962
GO:0016426	tRNA (adenine) methyltransferase activity	molecular_function	0.05575	1	1	384	3	20272	ENSRNOG00000011398
GO:0004416	hydroxyacylglutathione hydrolase activity	molecular_function	0.055751	1	1	384	3	20272	ENSRNOG00000014806
GO:0019243	methylglyoxal catabolic process to D-lactate via S-lactoyl-glutathione	biological_process	0.055751	1	1	384	3	20272	ENSRNOG00000014806
GO:0051596	methylglyoxal catabolic process	biological_process	0.055751	1	1	384	3	20272	ENSRNOG00000014806
GO:0061727	methylglyoxal catabolic process to lactate	biological_process	0.055751	1	1	384	3	20272	ENSRNOG00000014806
GO:0016480	negative regulation of transcription from RNA polymerase III promoter	biological_process	0.055753	1	1	384	3	20272	ENSRNOG00000013514
GO:1903898	negative regulation of PERK-mediated unfolded protein response	biological_process	0.055759	1	1	384	3	20272	ENSRNOG00000010574
GO:0009436	glyoxylate catabolic process	biological_process	0.05576	1	1	384	3	20272	ENSRNOG00000029501
GO:0018963	phthalate metabolic process	biological_process	0.05576	1	1	384	3	20272	ENSRNOG00000027042
GO:0030283	testosterone dehydrogenase [NAD(P)] activity	molecular_function	0.05576	1	1	384	3	20272	ENSRNOG00000027042
GO:0000320	re-entry into mitotic cell cycle	biological_process	0.055761	1	1	384	3	20272	ENSRNOG00000007483
GO:0000939	condensed chromosome inner kinetochore	cellular_component	0.055761	1	1	384	3	20272	ENSRNOG00000032178
GO:0001156	TFIIIC-class transcription factor binding	molecular_function	0.055761	1	1	384	3	20272	ENSRNOG00000017864
GO:0002357	defense response to tumor cell	biological_process	0.055761	1	1	384	3	20272	ENSRNOG00000034102
GO:0003872	6-phosphofructokinase activity	molecular_function	0.055761	1	1	384	3	20272	ENSRNOG00000057988
GO:0003945	N-acetyllactosamine synthase activity	molecular_function	0.055761	1	1	384	3	20272	ENSRNOG00000059461
GO:0004104	cholinesterase activity	molecular_function	0.055761	1	1	384	3	20272	ENSRNOG00000016791
GO:0004774	succinate-CoA ligase activity	molecular_function	0.055761	1	1	384	3	20272	ENSRNOG00000005587
GO:0004775	succinate-CoA ligase (ADP-forming) activity	molecular_function	0.055761	1	1	384	3	20272	ENSRNOG00000005587
GO:0004793	threonine aldolase activity	molecular_function	0.055761	1	1	384	3	20272	ENSRNOG00000008106
GO:0005745	m-AAA complex	cellular_component	0.055761	1	1	384	3	20272	ENSRNOG00000017965
GO:0007056	spindle assembly involved in female meiosis	biological_process	0.055761	1	1	384	3	20272	ENSRNOG00000004479
GO:0008588	release of cytoplasmic sequestered NF-kappaB	biological_process	0.055761	1	1	384	3	20272	ENSRNOG00000060745
GO:0008732	L-allo-threonine aldolase activity	molecular_function	0.055761	1	1	384	3	20272	ENSRNOG00000008106
GO:0009992	cellular water homeostasis	biological_process	0.055761	1	1	384	3	20272	ENSRNOG00000007136
GO:0010701	positive regulation of norepinephrine secretion	biological_process	0.055761	1	1	384	3	20272	ENSRNOG00000029165
GO:0015879	carnitine transport	biological_process	0.055761	1	1	384	3	20272	ENSRNOG00000008432
GO:0015960	diadenosine polyphosphate biosynthetic process	biological_process	0.055761	1	1	384	3	20272	ENSRNOG00000011052
GO:0015965	diadenosine tetraphosphate metabolic process	biological_process	0.055761	1	1	384	3	20272	ENSRNOG00000011052
GO:0015966	diadenosine tetraphosphate biosynthetic process	biological_process	0.055761	1	1	384	3	20272	ENSRNOG00000011052
GO:0019002	GMP binding	molecular_function	0.055761	1	1	384	3	20272	ENSRNOG00000042086
GO:0033265	choline binding	molecular_function	0.055761	1	1	384	3	20272	ENSRNOG00000016791
GO:0035189	Rb-E2F complex	cellular_component	0.055761	1	1	384	3	20272	ENSRNOG00000016708
GO:0035879	plasma membrane lactate transport	biological_process	0.055761	1	1	384	3	20272	ENSRNOG00000036677
GO:0036156	inner dynein arm	cellular_component	0.055761	1	1	384	3	20272	ENSRNOG00000051291
GO:0042322	negative regulation of circadian sleep/wake cycle, REM sleep	biological_process	0.055761	1	1	384	3	20272	ENSRNOG00000018827
GO:0042583	chromaffin granule	cellular_component	0.055761	1	1	384	3	20272	ENSRNOG00000007136
GO:0042584	chromaffin granule membrane	cellular_component	0.055761	1	1	384	3	20272	ENSRNOG00000007136
GO:0042631	cellular response to water deprivation	biological_process	0.055761	1	1	384	3	20272	ENSRNOG00000020726
GO:0042726	flavin-containing compound metabolic process	biological_process	0.055761	1	1	384	3	20272	ENSRNOG00000020642
GO:0042891	antibiotic transport	biological_process	0.055761	1	1	384	3	20272	ENSRNOG00000008432
GO:0043293	apoptosome	cellular_component	0.055761	1	1	384	3	20272	ENSRNOG00000012868
GO:0045658	regulation of neutrophil differentiation	biological_process	0.055761	1	1	384	3	20272	ENSRNOG00000004100
GO:0045917	positive regulation of complement activation	biological_process	0.055761	1	1	384	3	20272	ENSRNOG00000046834
GO:0046351	disaccharide biosynthetic process	biological_process	0.055761	1	1	384	3	20272	ENSRNOG00000059461
GO:0048560	establishment of anatomical structure orientation	biological_process	0.055761	1	1	384	3	20272	ENSRNOG00000004542
GO:0051365	cellular response to potassium ion starvation	biological_process	0.055761	1	1	384	3	20272	ENSRNOG00000026293
GO:0060053	neurofilament cytoskeleton	cellular_component	0.055761	1	1	384	3	20272	ENSRNOG00000004139
GO:0061622	glycolytic process through glucose-1-phosphate	biological_process	0.055761	1	1	384	3	20272	ENSRNOG00000057988
GO:0070033	synaptobrevin 2-SNAP-25-syntaxin-1a-complexin II complex	cellular_component	0.055761	1	1	384	3	20272	ENSRNOG00000029165
GO:0070494	regulation of thrombin receptor signaling pathway	biological_process	0.055761	1	1	384	3	20272	ENSRNOG00000052745
GO:0070495	negative regulation of thrombin receptor signaling pathway	biological_process	0.055761	1	1	384	3	20272	ENSRNOG00000052745
GO:0070546	L-phenylalanine aminotransferase activity	molecular_function	0.055761	1	1	384	3	20272	ENSRNOG00000016348
GO:0071288	cellular response to mercury ion	biological_process	0.055761	1	1	384	3	20272	ENSRNOG00000011648
GO:0071314	cellular response to cocaine	biological_process	0.055761	1	1	384	3	20272	ENSRNOG00000030630
GO:0071547	piP-body	cellular_component	0.055761	1	1	384	3	20272	ENSRNOG00000020860
GO:0072237	metanephric proximal tubule development	biological_process	0.055761	1	1	384	3	20272	ENSRNOG00000011648
GO:0080130	L-phenylalanine:2-oxoglutarate aminotransferase activity	molecular_function	0.055761	1	1	384	3	20272	ENSRNOG00000016348
GO:0090234	regulation of kinetochore assembly	biological_process	0.055761	1	1	384	3	20272	ENSRNOG00000009039
GO:0097168	mesenchymal stem cell proliferation	biological_process	0.055761	1	1	384	3	20272	ENSRNOG00000020813
GO:0097350	neutrophil clearance	biological_process	0.055761	1	1	384	3	20272	ENSRNOG00000017319
GO:0097451	glial limiting end-foot	cellular_component	0.055761	1	1	384	3	20272	ENSRNOG00000014963
GO:1903070	negative regulation of ER-associated ubiquitin-dependent protein catabolic process	biological_process	0.055761	1	1	384	3	20272	ENSRNOG00000014981
GO:1903251	multi-ciliated epithelial cell differentiation	biological_process	0.055761	1	1	384	3	20272	ENSRNOG00000004542
GO:1990597	AIP1-IRE1 complex	cellular_component	0.055761	1	1	384	3	20272	ENSRNOG00000055226
GO:2000259	positive regulation of protein activation cascade	biological_process	0.055761	1	1	384	3	20272	ENSRNOG00000046834
GO:2000768	positive regulation of nephron tubule epithelial cell differentiation	biological_process	0.055761	1	1	384	3	20272	ENSRNOG00000003098
GO:0043903	regulation of symbiosis, encompassing mutualism through parasitism	biological_process	0.05593	1	7	384	180	20272	ENSRNOG00000025295,ENSRNOG00000026293,ENSRNOG00000018517,ENSRNOG00000033220,ENSRNOG00000009271,ENSRNOG00000022741,ENSRNOG00000056954
GO:0032270	positive regulation of cellular protein metabolic process	biological_process	0.055936	1	34	384	1352	20272	ENSRNOG00000048688,ENSRNOG00000004100,ENSRNOG00000025295,ENSRNOG00000020689,ENSRNOG00000061012,ENSRNOG00000012868,ENSRNOG00000006604,ENSRNOG00000061129,ENSRNOG00000010489,ENSRNOG00000020634,ENSRNOG00000019964,ENSRNOG00000014287,ENSRNOG00000001004,ENSRNOG00000058478,ENSRNOG00000005342,ENSRNOG00000020539,ENSRNOG00000031325,ENSRNOG00000002754,ENSRNOG00000002566,ENSRNOG00000001091,ENSRNOG00000025584,…
GO:0004843	ubiquitin-specific protease activity	molecular_function	0.056186	1	4	384	76	20272	ENSRNOG00000061129,ENSRNOG00000003545,ENSRNOG00000026754,ENSRNOG00000014981
GO:0044441	ciliary part	cellular_component	0.056208	1	11	384	336	20272	ENSRNOG00000052704,ENSRNOG00000052802,ENSRNOG00000016108,ENSRNOG00000020284,ENSRNOG00000024085,ENSRNOG00000018310,ENSRNOG00000028753,ENSRNOG00000057988,ENSRNOG00000051291,ENSRNOG00000004542,ENSRNOG00000003098
GO:0031929	TOR signaling	biological_process	0.056267	1	5	384	109	20272	ENSRNOG00000019908,ENSRNOG00000000302,ENSRNOG00000020634,ENSRNOG00000010552,ENSRNOG00000014287
GO:0031057	negative regulation of histone modification	biological_process	0.056272	1	3	384	46	20272	ENSRNOG00000019956,ENSRNOG00000020634,ENSRNOG00000049221
GO:0050732	negative regulation of peptidyl-tyrosine phosphorylation	biological_process	0.056277	1	3	384	46	20272	ENSRNOG00000014874,ENSRNOG00000006604,ENSRNOG00000008412
GO:0006082	organic acid metabolic process	biological_process	0.056779	1	23	384	852	20272	ENSRNOG00000027042,ENSRNOG00000057988,ENSRNOG00000008432,ENSRNOG00000047708,ENSRNOG00000014876,ENSRNOG00000011052,ENSRNOG00000015187,ENSRNOG00000000185,ENSRNOG00000003510,ENSRNOG00000020083,ENSRNOG00000029501,ENSRNOG00000012794,ENSRNOG00000015421,ENSRNOG00000005687,ENSRNOG00000018310,ENSRNOG00000016348,ENSRNOG00000005587,ENSRNOG00000014806,ENSRNOG00000020308,ENSRNOG00000003163,ENSRNOG00000052802,…
GO:0016050	vesicle organization	biological_process	0.056811	1	9	384	257	20272	ENSRNOG00000001091,ENSRNOG00000011648,ENSRNOG00000005303,ENSRNOG00000014635,ENSRNOG00000029165,ENSRNOG00000003071,ENSRNOG00000014872,ENSRNOG00000004036,ENSRNOG00000009402
GO:0042326	negative regulation of phosphorylation	biological_process	0.057044	1	13	384	419	20272	ENSRNOG00000055226,ENSRNOG00000020284,ENSRNOG00000014874,ENSRNOG00000059500,ENSRNOG00000010574,ENSRNOG00000006604,ENSRNOG00000026293,ENSRNOG00000060745,ENSRNOG00000008412,ENSRNOG00000004100,ENSRNOG00000058478,ENSRNOG00000056954,ENSRNOG00000048688
GO:0051090	regulation of sequence-specific DNA binding transcription factor activity	biological_process	0.05711	1	11	384	337	20272	ENSRNOG00000055226,ENSRNOG00000006695,ENSRNOG00000018517,ENSRNOG00000000989,ENSRNOG00000024413,ENSRNOG00000060745,ENSRNOG00000025295,ENSRNOG00000001928,ENSRNOG00000009271,ENSRNOG00000010538,ENSRNOG00000004100
GO:2001234	negative regulation of apoptotic signaling pathway	biological_process	0.057632	1	8	384	219	20272	ENSRNOG00000046458,ENSRNOG00000025584,ENSRNOG00000020634,ENSRNOG00000010574,ENSRNOG00000020539,ENSRNOG00000026754,ENSRNOG00000020390,ENSRNOG00000058478
GO:0097305	response to alcohol	biological_process	0.058003	1	14	384	462	20272	ENSRNOG00000013954,ENSRNOG00000004900,ENSRNOG00000017601,ENSRNOG00000018827,ENSRNOG00000028956,ENSRNOG00000016957,ENSRNOG00000011648,ENSRNOG00000061129,ENSRNOG00000002754,ENSRNOG00000014333,ENSRNOG00000027042,ENSRNOG00000001004,ENSRNOG00000061012,ENSRNOG00000030630
GO:0001650	fibrillar center	cellular_component	0.058219	1	5	384	110	20272	ENSRNOG00000018598,ENSRNOG00000010489,ENSRNOG00000015632,ENSRNOG00000019956,ENSRNOG00000000302
GO:0065004	protein-DNA complex assembly	biological_process	0.058656	1	7	384	182	20272	ENSRNOG00000009039,ENSRNOG00000010981,ENSRNOG00000032178,ENSRNOG00000014595,ENSRNOG00000061782,ENSRNOG00000017864,ENSRNOG00000009266
GO:0032098	regulation of appetite	biological_process	0.058871	1	2	384	21	20272	ENSRNOG00000020874,ENSRNOG00000012686
GO:0030145	manganese ion binding	molecular_function	0.059155	1	3	384	47	20272	ENSRNOG00000011976,ENSRNOG00000059461,ENSRNOG00000012962
GO:2000831	regulation of steroid hormone secretion	biological_process	0.059168	1	2	384	21	20272	ENSRNOG00000012686,ENSRNOG00000004900
GO:0030521	androgen receptor signaling pathway	biological_process	0.059181	1	3	384	47	20272	ENSRNOG00000000989,ENSRNOG00000009271,ENSRNOG00000011315
GO:0033005	positive regulation of mast cell activation	biological_process	0.059248	1	2	384	21	20272	ENSRNOG00000004900,ENSRNOG00000015441
GO:0048266	behavioral response to pain	biological_process	0.059248	1	2	384	21	20272	ENSRNOG00000018827,ENSRNOG00000004900
GO:0051497	negative regulation of stress fiber assembly	biological_process	0.059289	1	2	384	21	20272	ENSRNOG00000056954,ENSRNOG00000052745
GO:0046966	thyroid hormone receptor binding	molecular_function	0.059307	1	2	384	21	20272	ENSRNOG00000011315,ENSRNOG00000009040
GO:0016830	carbon-carbon lyase activity	molecular_function	0.05931	1	3	384	47	20272	ENSRNOG00000008106,ENSRNOG00000052802,ENSRNOG00000029501
GO:0043325	phosphatidylinositol-3,4-bisphosphate binding	molecular_function	0.059312	1	2	384	21	20272	ENSRNOG00000020497,ENSRNOG00000001091
GO:0050434	positive regulation of viral transcription	biological_process	0.059312	1	2	384	21	20272	ENSRNOG00000009271,ENSRNOG00000026293
GO:0090568	nuclear transcriptional repressor complex	cellular_component	0.059312	1	2	384	21	20272	ENSRNOG00000028956,ENSRNOG00000019913
GO:0040008	regulation of growth	biological_process	0.059457	1	17	384	592	20272	ENSRNOG00000015143,ENSRNOG00000011471,ENSRNOG00000061782,ENSRNOG00000019908,ENSRNOG00000011931,ENSRNOG00000000302,ENSRNOG00000055226,ENSRNOG00000017965,ENSRNOG00000004139,ENSRNOG00000004208,ENSRNOG00000016957,ENSRNOG00000004392,ENSRNOG00000053562,ENSRNOG00000026754,ENSRNOG00000009040,ENSRNOG00000014287,ENSRNOG00000009271
GO:0003682	chromatin binding	molecular_function	0.059571	1	16	384	549	20272	ENSRNOG00000033110,ENSRNOG00000032178,ENSRNOG00000024413,ENSRNOG00000022393,ENSRNOG00000011931,ENSRNOG00000026293,ENSRNOG00000006850,ENSRNOG00000008106,ENSRNOG00000046458,ENSRNOG00000013965,ENSRNOG00000028956,ENSRNOG00000053562,ENSRNOG00000030630,ENSRNOG00000019913,ENSRNOG00000009271,ENSRNOG00000001004
GO:0051427	hormone receptor binding	molecular_function	0.059585	1	6	384	146	20272	ENSRNOG00000000989,ENSRNOG00000012499,ENSRNOG00000009040,ENSRNOG00000011315,ENSRNOG00000009271,ENSRNOG00000001004
GO:0044798	nuclear transcription factor complex	cellular_component	0.059658	1	6	384	146	20272	ENSRNOG00000015632,ENSRNOG00000016708,ENSRNOG00000017864,ENSRNOG00000010981,ENSRNOG00000026293,ENSRNOG00000014595
GO:0031490	chromatin DNA binding	molecular_function	0.060061	1	5	384	111	20272	ENSRNOG00000019913,ENSRNOG00000024413,ENSRNOG00000028956,ENSRNOG00000009271,ENSRNOG00000032178
GO:0051223	regulation of protein transport	biological_process	0.060068	1	20	384	724	20272	ENSRNOG00000003071,ENSRNOG00000058882,ENSRNOG00000009266,ENSRNOG00000015441,ENSRNOG00000010574,ENSRNOG00000011108,ENSRNOG00000057988,ENSRNOG00000012719,ENSRNOG00000012868,ENSRNOG00000004036,ENSRNOG00000004139,ENSRNOG00000006695,ENSRNOG00000046458,ENSRNOG00000055226,ENSRNOG00000025295,ENSRNOG00000047143,ENSRNOG00000060745,ENSRNOG00000018598,ENSRNOG00000056954,ENSRNOG00000001928
GO:0043228	non-membrane-bounded organelle	cellular_component	0.060484	1	86	384	3882	20272	ENSRNOG00000061782,ENSRNOG00000015557,ENSRNOG00000017788,ENSRNOG00000058882,ENSRNOG00000019964,ENSRNOG00000017445,ENSRNOG00000061012,ENSRNOG00000034102,ENSRNOG00000019970,ENSRNOG00000011931,ENSRNOG00000020284,ENSRNOG00000054140,ENSRNOG00000030630,ENSRNOG00000018598,ENSRNOG00000009271,ENSRNOG00000048725,ENSRNOG00000001043,ENSRNOG00000000414,ENSRNOG00000015866,ENSRNOG00000051291,ENSRNOG00000014399,…
GO:0043232	intracellular non-membrane-bounded organelle	cellular_component	0.060484	1	86	384	3882	20272	ENSRNOG00000021689,ENSRNOG00000019688,ENSRNOG00000026293,ENSRNOG00000022741,ENSRNOG00000018533,ENSRNOG00000013727,ENSRNOG00000018686,ENSRNOG00000008412,ENSRNOG00000047143,ENSRNOG00000004542,ENSRNOG00000001004,ENSRNOG00000005342,ENSRNOG00000006783,ENSRNOG00000015762,ENSRNOG00000018023,ENSRNOG00000004479,ENSRNOG00000002566,ENSRNOG00000001091,ENSRNOG00000019956,ENSRNOG00000013965,ENSRNOG00000028956,…
GO:0034644	cellular response to UV	biological_process	0.060702	1	4	384	78	20272	ENSRNOG00000014287,ENSRNOG00000011648,ENSRNOG00000026754,ENSRNOG00000020390
GO:0001655	urogenital system development	biological_process	0.061125	1	11	384	341	20272	ENSRNOG00000059500,ENSRNOG00000011648,ENSRNOG00000015557,ENSRNOG00000017601,ENSRNOG00000000185,ENSRNOG00000014287,ENSRNOG00000015667,ENSRNOG00000010547,ENSRNOG00000004542,ENSRNOG00000003098,ENSRNOG00000012499
GO:0071322	cellular response to carbohydrate stimulus	biological_process	0.061211	1	6	384	147	20272	ENSRNOG00000009271,ENSRNOG00000020634,ENSRNOG00000047143,ENSRNOG00000016303,ENSRNOG00000014333,ENSRNOG00000046458
GO:0060538	skeletal muscle organ development	biological_process	0.061415	1	7	384	184	20272	ENSRNOG00000018598,ENSRNOG00000048688,ENSRNOG00000018023,ENSRNOG00000053023,ENSRNOG00000010981,ENSRNOG00000018110,ENSRNOG00000058882
GO:0071363	cellular response to growth factor stimulus	biological_process	0.061744	1	17	384	595	20272	ENSRNOG00000020813,ENSRNOG00000026293,ENSRNOG00000014333,ENSRNOG00000034102,ENSRNOG00000017500,ENSRNOG00000017601,ENSRNOG00000058882,ENSRNOG00000010574,ENSRNOG00000059500,ENSRNOG00000016708,ENSRNOG00000011471,ENSRNOG00000048688,ENSRNOG00000018598,ENSRNOG00000014287,ENSRNOG00000056954,ENSRNOG00000014850,ENSRNOG00000055226
GO:0050766	positive regulation of phagocytosis	biological_process	0.062422	1	3	384	48	20272	ENSRNOG00000046834,ENSRNOG00000017319,ENSRNOG00000046566
GO:0000777	condensed chromosome kinetochore	cellular_component	0.062423	1	3	384	48	20272	ENSRNOG00000004139,ENSRNOG00000032178,ENSRNOG00000013727
GO:0007140	male meiosis	biological_process	0.062423	1	3	384	48	20272	ENSRNOG00000012719,ENSRNOG00000015143,ENSRNOG00000020860
GO:0000122	negative regulation of transcription from RNA polymerase II promoter	biological_process	0.062567	1	21	384	772	20272	ENSRNOG00000011471,ENSRNOG00000059500,ENSRNOG00000024413,ENSRNOG00000016352,ENSRNOG00000016708,ENSRNOG00000061012,ENSRNOG00000027833,ENSRNOG00000026293,ENSRNOG00000028956,ENSRNOG00000055226,ENSRNOG00000020689,ENSRNOG00000046458,ENSRNOG00000009145,ENSRNOG00000001004,ENSRNOG00000030630,ENSRNOG00000019913,ENSRNOG00000018598,ENSRNOG00000048688,ENSRNOG00000006170,ENSRNOG00000012499,ENSRNOG00000053562
GO:0019058	viral life cycle	biological_process	0.062698	1	8	384	223	20272	ENSRNOG00000001253,ENSRNOG00000033220,ENSRNOG00000018517,ENSRNOG00000026293,ENSRNOG00000025295,ENSRNOG00000056954,ENSRNOG00000022741,ENSRNOG00000009271
GO:0001678	cellular glucose homeostasis	biological_process	0.062833	1	6	384	148	20272	ENSRNOG00000020634,ENSRNOG00000009271,ENSRNOG00000016303,ENSRNOG00000047143,ENSRNOG00000046458,ENSRNOG00000014333
GO:0061136	regulation of proteasomal protein catabolic process	biological_process	0.0629	1	7	384	185	20272	ENSRNOG00000014981,ENSRNOG00000004100,ENSRNOG00000004479,ENSRNOG00000061129,ENSRNOG00000003545,ENSRNOG00000055226,ENSRNOG00000013727
GO:2001233	regulation of apoptotic signaling pathway	biological_process	0.062986	1	12	384	384	20272	ENSRNOG00000006695,ENSRNOG00000046458,ENSRNOG00000055226,ENSRNOG00000015143,ENSRNOG00000010574,ENSRNOG00000001091,ENSRNOG00000025584,ENSRNOG00000020634,ENSRNOG00000020390,ENSRNOG00000026754,ENSRNOG00000020539,ENSRNOG00000058478
GO:0007409	axonogenesis	biological_process	0.06299	1	12	384	384	20272	ENSRNOG00000021184,ENSRNOG00000017965,ENSRNOG00000004139,ENSRNOG00000020867,ENSRNOG00000022863,ENSRNOG00000004392,ENSRNOG00000053562,ENSRNOG00000006604,ENSRNOG00000014287,ENSRNOG00000017445,ENSRNOG00000004542,ENSRNOG00000010547
GO:0050803	regulation of synapse structure or activity	biological_process	0.063777	1	9	384	263	20272	ENSRNOG00000004489,ENSRNOG00000008054,ENSRNOG00000001928,ENSRNOG00000048688,ENSRNOG00000055226,ENSRNOG00000020689,ENSRNOG00000004900,ENSRNOG00000022863,ENSRNOG00000018827
GO:0048593	camera-type eye morphogenesis	biological_process	0.063843	1	5	384	113	20272	ENSRNOG00000046922,ENSRNOG00000006604,ENSRNOG00000011648,ENSRNOG00000003098,ENSRNOG00000004542
GO:0010954	positive regulation of protein processing	biological_process	0.064118	1	2	384	22	20272	ENSRNOG00000046834,ENSRNOG00000002566
GO:0043032	positive regulation of macrophage activation	biological_process	0.064446	1	2	384	22	20272	ENSRNOG00000015441,ENSRNOG00000013805
GO:0097346	INO80-type complex	cellular_component	0.064446	1	2	384	22	20272	ENSRNOG00000003545,ENSRNOG00000061012
GO:0008207	C21-steroid hormone metabolic process	biological_process	0.064449	1	2	384	22	20272	ENSRNOG00000027042,ENSRNOG00000017601
GO:0003746	translation elongation factor activity	molecular_function	0.064449	1	2	384	22	20272	ENSRNOG00000015762,ENSRNOG00000012477
GO:0006978	DNA damage response, signal transduction by p53 class mediator resulting in transcription of p21 class mediator	biological_process	0.064449	1	2	384	22	20272	ENSRNOG00000061012,ENSRNOG00000020539
GO:0034508	centromere complex assembly	biological_process	0.064449	1	2	384	22	20272	ENSRNOG00000032178,ENSRNOG00000009039
GO:1902895	positive regulation of pri-miRNA transcription from RNA polymerase II promoter	biological_process	0.064449	1	2	384	22	20272	ENSRNOG00000026293,ENSRNOG00000009271
GO:2000778	positive regulation of interleukin-6 secretion	biological_process	0.064449	1	2	384	22	20272	ENSRNOG00000001928,ENSRNOG00000025295
GO:0042990	regulation of transcription factor import into nucleus	biological_process	0.065401	1	4	384	80	20272	ENSRNOG00000006695,ENSRNOG00000060745,ENSRNOG00000012868,ENSRNOG00000025295
GO:1900006	positive regulation of dendrite development	biological_process	0.065401	1	4	384	80	20272	ENSRNOG00000020689,ENSRNOG00000055226,ENSRNOG00000020867,ENSRNOG00000001928
GO:0046068	cGMP metabolic process	biological_process	0.0655	1	3	384	49	20272	ENSRNOG00000008849,ENSRNOG00000011648,ENSRNOG00000009440
GO:0030658	transport vesicle membrane	cellular_component	0.065545	1	3	384	49	20272	ENSRNOG00000014635,ENSRNOG00000042086,ENSRNOG00000014872
GO:0051310	metaphase plate congression	biological_process	0.065598	1	3	384	49	20272	ENSRNOG00000009039,ENSRNOG00000013727,ENSRNOG00000019100
GO:0000776	kinetochore	cellular_component	0.065799	1	5	384	114	20272	ENSRNOG00000019100,ENSRNOG00000004139,ENSRNOG00000032178,ENSRNOG00000009039,ENSRNOG00000013727
GO:0045861	negative regulation of proteolysis	biological_process	0.065843	1	12	384	387	20272	ENSRNOG00000014981,ENSRNOG00000004036,ENSRNOG00000046834,ENSRNOG00000047613,ENSRNOG00000002396,ENSRNOG00000026754,ENSRNOG00000020634,ENSRNOG00000011648,ENSRNOG00000004208,ENSRNOG00000018517,ENSRNOG00000013727,ENSRNOG00000003545
GO:0046983	protein dimerization activity	molecular_function	0.066142	1	31	384	1233	20272	ENSRNOG00000024413,ENSRNOG00000016708,ENSRNOG00000015441,ENSRNOG00000007200,ENSRNOG00000001811,ENSRNOG00000015143,ENSRNOG00000020083,ENSRNOG00000032178,ENSRNOG00000012749,ENSRNOG00000017445,ENSRNOG00000010252,ENSRNOG00000047708,ENSRNOG00000011052,ENSRNOG00000026293,ENSRNOG00000013030,ENSRNOG00000057988,ENSRNOG00000001091,ENSRNOG00000020400,ENSRNOG00000007006,ENSRNOG00000018310,ENSRNOG00000029165,…
GO:0044427	chromosomal part	cellular_component	0.066752	1	22	384	823	20272	ENSRNOG00000019956,ENSRNOG00000028956,ENSRNOG00000019100,ENSRNOG00000002566,ENSRNOG00000000989,ENSRNOG00000004139,ENSRNOG00000052802,ENSRNOG00000001004,ENSRNOG00000009271,ENSRNOG00000019913,ENSRNOG00000030630,ENSRNOG00000020539,ENSRNOG00000012499,ENSRNOG00000016708,ENSRNOG00000032178,ENSRNOG00000003545,ENSRNOG00000013727,ENSRNOG00000061012,ENSRNOG00000049221,ENSRNOG00000026293,ENSRNOG00000011931,…
GO:0032940	secretion by cell	biological_process	0.066759	1	23	384	868	20272	ENSRNOG00000029165,ENSRNOG00000046458,ENSRNOG00000058586,ENSRNOG00000002566,ENSRNOG00000014806,ENSRNOG00000059461,ENSRNOG00000060745,ENSRNOG00000042086,ENSRNOG00000036696,ENSRNOG00000025295,ENSRNOG00000047143,ENSRNOG00000001928,ENSRNOG00000018598,ENSRNOG00000014367,ENSRNOG00000004900,ENSRNOG00000017319,ENSRNOG00000003071,ENSRNOG00000011648,ENSRNOG00000015441,ENSRNOG00000018827,ENSRNOG00000012686,…
GO:0098588	bounding membrane of organelle	cellular_component	0.066922	1	38	384	1562	20272	ENSRNOG00000014202,ENSRNOG00000021202,ENSRNOG00000033220,ENSRNOG00000058882,ENSRNOG00000017601,ENSRNOG00000028100,ENSRNOG00000008802,ENSRNOG00000009090,ENSRNOG00000020357,ENSRNOG00000027042,ENSRNOG00000014876,ENSRNOG00000033059,ENSRNOG00000021014,ENSRNOG00000007006,ENSRNOG00000009330,ENSRNOG00000014874,ENSRNOG00000014635,ENSRNOG00000017731,ENSRNOG00000008725,ENSRNOG00000025295,ENSRNOG00000010574,…
GO:0019207	kinase regulator activity	molecular_function	0.067307	1	7	384	188	20272	ENSRNOG00000031325,ENSRNOG00000020284,ENSRNOG00000004100,ENSRNOG00000010552,ENSRNOG00000025584,ENSRNOG00000059500,ENSRNOG00000014287
GO:1903651	positive regulation of cytoplasmic transport	biological_process	0.067433	1	9	384	266	20272	ENSRNOG00000011108,ENSRNOG00000009266,ENSRNOG00000058882,ENSRNOG00000006695,ENSRNOG00000012868,ENSRNOG00000060745,ENSRNOG00000012719,ENSRNOG00000025295,ENSRNOG00000006604
GO:0051170	nuclear import	biological_process	0.067461	1	9	384	266	20272	ENSRNOG00000060745,ENSRNOG00000012868,ENSRNOG00000025295,ENSRNOG00000026293,ENSRNOG00000006170,ENSRNOG00000011471,ENSRNOG00000058882,ENSRNOG00000006695,ENSRNOG00000055226
GO:0097581	lamellipodium organization	biological_process	0.067737	1	4	384	81	20272	ENSRNOG00000011648,ENSRNOG00000031325,ENSRNOG00000018023,ENSRNOG00000017500
GO:0070201	regulation of establishment of protein localization	biological_process	0.067753	1	20	384	735	20272	ENSRNOG00000047143,ENSRNOG00000025295,ENSRNOG00000060745,ENSRNOG00000018598,ENSRNOG00000001928,ENSRNOG00000056954,ENSRNOG00000004139,ENSRNOG00000006695,ENSRNOG00000046458,ENSRNOG00000055226,ENSRNOG00000012719,ENSRNOG00000057988,ENSRNOG00000012868,ENSRNOG00000004036,ENSRNOG00000003071,ENSRNOG00000058882,ENSRNOG00000009266,ENSRNOG00000015441,ENSRNOG00000011108,ENSRNOG00000010574
GO:0048814	regulation of dendrite morphogenesis	biological_process	0.067815	1	4	384	81	20272	ENSRNOG00000024413,ENSRNOG00000014287,ENSRNOG00000018047,ENSRNOG00000020867
GO:0008584	male gonad development	biological_process	0.067898	1	6	384	151	20272	ENSRNOG00000017601,ENSRNOG00000014850,ENSRNOG00000011471,ENSRNOG00000020497,ENSRNOG00000027042,ENSRNOG00000014963
GO:0015980	energy derivation by oxidation of organic compounds	biological_process	0.067899	1	8	384	227	20272	ENSRNOG00000056954,ENSRNOG00000057988,ENSRNOG00000053023,ENSRNOG00000012686,ENSRNOG00000005587,ENSRNOG00000045961,ENSRNOG00000003163,ENSRNOG00000023387
GO:0016482	cytoplasmic transport	biological_process	0.068332	1	25	384	961	20272	ENSRNOG00000006695,ENSRNOG00000017965,ENSRNOG00000055226,ENSRNOG00000042086,ENSRNOG00000060745,ENSRNOG00000047143,ENSRNOG00000025295,ENSRNOG00000036696,ENSRNOG00000006170,ENSRNOG00000058882,ENSRNOG00000042340,ENSRNOG00000003071,ENSRNOG00000024492,ENSRNOG00000011108,ENSRNOG00000011471,ENSRNOG00000009266,ENSRNOG00000019688,ENSRNOG00000009039,ENSRNOG00000012868,ENSRNOG00000007842,ENSRNOG00000012719,…
GO:0031329	regulation of cellular catabolic process	biological_process	0.068457	1	16	384	560	20272	ENSRNOG00000020689,ENSRNOG00000055226,ENSRNOG00000004479,ENSRNOG00000025462,ENSRNOG00000019956,ENSRNOG00000030630,ENSRNOG00000014287,ENSRNOG00000014981,ENSRNOG00000004100,ENSRNOG00000003545,ENSRNOG00000013727,ENSRNOG00000018517,ENSRNOG00000010574,ENSRNOG00000005303,ENSRNOG00000061129,ENSRNOG00000013030
GO:0048870	cell motility	biological_process	0.068545	1	32	384	1284	20272	ENSRNOG00000005944,ENSRNOG00000019688,ENSRNOG00000026293,ENSRNOG00000014963,ENSRNOG00000037247,ENSRNOG00000053562,ENSRNOG00000002566,ENSRNOG00000019496,ENSRNOG00000018310,ENSRNOG00000055226,ENSRNOG00000018023,ENSRNOG00000017445,ENSRNOG00000015667,ENSRNOG00000006850,ENSRNOG00000014333,ENSRNOG00000006604,ENSRNOG00000011648,ENSRNOG00000015557,ENSRNOG00000024492,ENSRNOG00000046922,ENSRNOG00000052745,…
GO:0051674	localization of cell	biological_process	0.068545	1	32	384	1284	20272	ENSRNOG00000059461,ENSRNOG00000021184,ENSRNOG00000000512,ENSRNOG00000058586,ENSRNOG00000004139,ENSRNOG00000052745,ENSRNOG00000019913,ENSRNOG00000004100,ENSRNOG00000010547,ENSRNOG00000014399,ENSRNOG00000060745,ENSRNOG00000011271,ENSRNOG00000011648,ENSRNOG00000015557,ENSRNOG00000024492,ENSRNOG00000046922,ENSRNOG00000017445,ENSRNOG00000015667,ENSRNOG00000006850,ENSRNOG00000014333,ENSRNOG00000006604,…
GO:0048008	platelet-derived growth factor receptor signaling pathway	biological_process	0.068845	1	3	384	50	20272	ENSRNOG00000001091,ENSRNOG00000020497,ENSRNOG00000010574
GO:0008150	biological_process	biological_process	0.068942	1	348	384	17863	20272	ENSRNOG00000059500,ENSRNOG00000011471,ENSRNOG00000016352,ENSRNOG00000028822,ENSRNOG00000010981,ENSRNOG00000014872,ENSRNOG00000010552,ENSRNOG00000017781,ENSRNOG00000022741,ENSRNOG00000008849,ENSRNOG00000057988,ENSRNOG00000011315,ENSRNOG00000028956,ENSRNOG00000017024,ENSRNOG00000013968,ENSRNOG00000000723,ENSRNOG00000020637,ENSRNOG00000005342,ENSRNOG00000001004,ENSRNOG00000004542,ENSRNOG00000029235,…
GO:0043085	positive regulation of catalytic activity	biological_process	0.069225	1	29	384	1146	20272	ENSRNOG00000026293,ENSRNOG00000019908,ENSRNOG00000006604,ENSRNOG00000004192,ENSRNOG00000061129,ENSRNOG00000012868,ENSRNOG00000008849,ENSRNOG00000010552,ENSRNOG00000012477,ENSRNOG00000017500,ENSRNOG00000046922,ENSRNOG00000016792,ENSRNOG00000019964,ENSRNOG00000004900,ENSRNOG00000020634,ENSRNOG00000005303,ENSRNOG00000009266,ENSRNOG00000010574,ENSRNOG00000020726,ENSRNOG00000031325,ENSRNOG00000020353,…
GO:0000788	nuclear nucleosome	cellular_component	0.069388	1	2	384	23	20272	ENSRNOG00000002566,ENSRNOG00000032178
GO:1903319	positive regulation of protein maturation	biological_process	0.069388	1	2	384	23	20272	ENSRNOG00000046834,ENSRNOG00000002566
GO:0042454	ribonucleoside catabolic process	biological_process	0.069421	1	2	384	23	20272	ENSRNOG00000011831,ENSRNOG00000011976
GO:0010243	response to organonitrogen compound	biological_process	0.069509	1	22	384	827	20272	ENSRNOG00000004139,ENSRNOG00000046458,ENSRNOG00000052802,ENSRNOG00000020689,ENSRNOG00000000302,ENSRNOG00000019496,ENSRNOG00000002754,ENSRNOG00000001004,ENSRNOG00000056954,ENSRNOG00000030630,ENSRNOG00000017601,ENSRNOG00000020083,ENSRNOG00000004900,ENSRNOG00000010574,ENSRNOG00000011648,ENSRNOG00000026293,ENSRNOG00000019908,ENSRNOG00000010007,ENSRNOG00000019688,ENSRNOG00000014333,ENSRNOG00000010552,…
GO:0048592	eye morphogenesis	biological_process	0.069611	1	6	384	152	20272	ENSRNOG00000004542,ENSRNOG00000003098,ENSRNOG00000011648,ENSRNOG00000046922,ENSRNOG00000006604,ENSRNOG00000012499
GO:0001764	neuron migration	biological_process	0.069617	1	6	384	152	20272	ENSRNOG00000053562,ENSRNOG00000055226,ENSRNOG00000021184,ENSRNOG00000004139,ENSRNOG00000017445,ENSRNOG00000014963
GO:0046546	development of primary male sexual characteristics	biological_process	0.069621	1	6	384	152	20272	ENSRNOG00000011471,ENSRNOG00000020497,ENSRNOG00000027042,ENSRNOG00000014963,ENSRNOG00000017601,ENSRNOG00000014850
GO:0033017	sarcoplasmic reticulum membrane	cellular_component	0.069644	1	2	384	23	20272	ENSRNOG00000028017,ENSRNOG00000047143
GO:0016772	transferase activity, transferring phosphorus-containing groups	molecular_function	0.069664	1	25	384	963	20272	ENSRNOG00000033220,ENSRNOG00000011439,ENSRNOG00000019964,ENSRNOG00000017319,ENSRNOG00000059500,ENSRNOG00000010005,ENSRNOG00000021689,ENSRNOG00000013030,ENSRNOG00000057988,ENSRNOG00000006002,ENSRNOG00000038459,ENSRNOG00000058586,ENSRNOG00000006695,ENSRNOG00000016791,ENSRNOG00000021184,ENSRNOG00000014850,ENSRNOG00000004479,ENSRNOG00000004392,ENSRNOG00000020642,ENSRNOG00000023238,ENSRNOG00000052745,…
GO:0010719	negative regulation of epithelial to mesenchymal transition	biological_process	0.069676	1	2	384	23	20272	ENSRNOG00000006850,ENSRNOG00000055226
GO:0070412	R-SMAD binding	molecular_function	0.069728	1	2	384	23	20272	ENSRNOG00000026293,ENSRNOG00000018598
GO:0000780	condensed nuclear chromosome, centromeric region	cellular_component	0.069728	1	2	384	23	20272	ENSRNOG00000032178,ENSRNOG00000013727
GO:0030511	positive regulation of transforming growth factor beta receptor signaling pathway	biological_process	0.069728	1	2	384	23	20272	ENSRNOG00000059500,ENSRNOG00000014287
GO:0032452	histone demethylase activity	molecular_function	0.069728	1	2	384	23	20272	ENSRNOG00000049221,ENSRNOG00000019956
GO:0042772	DNA damage response, signal transduction resulting in transcription	biological_process	0.069728	1	2	384	23	20272	ENSRNOG00000061012,ENSRNOG00000020539
GO:0072170	metanephric tubule development	biological_process	0.069728	1	2	384	23	20272	ENSRNOG00000011648,ENSRNOG00000015557
GO:0072243	metanephric nephron epithelium development	biological_process	0.069728	1	2	384	23	20272	ENSRNOG00000011648,ENSRNOG00000015557
GO:1903846	positive regulation of cellular response to transforming growth factor beta stimulus	biological_process	0.069728	1	2	384	23	20272	ENSRNOG00000059500,ENSRNOG00000014287
GO:0034754	cellular hormone metabolic process	biological_process	0.070276	1	4	384	82	20272	ENSRNOG00000020497,ENSRNOG00000027042,ENSRNOG00000019830,ENSRNOG00000017601
GO:0072332	intrinsic apoptotic signaling pathway by p53 class mediator	biological_process	0.070284	1	4	384	82	20272	ENSRNOG00000014287,ENSRNOG00000016708,ENSRNOG00000020539,ENSRNOG00000028017
GO:0061024	membrane organization	biological_process	0.070949	1	25	384	965	20272	ENSRNOG00000009097,ENSRNOG00000005303,ENSRNOG00000008802,ENSRNOG00000003071,ENSRNOG00000017500,ENSRNOG00000011307,ENSRNOG00000046834,ENSRNOG00000014872,ENSRNOG00000010813,ENSRNOG00000053023,ENSRNOG00000006604,ENSRNOG00000007136,ENSRNOG00000034190,ENSRNOG00000001091,ENSRNOG00000018403,ENSRNOG00000004139,ENSRNOG00000014635,ENSRNOG00000017965,ENSRNOG00000029165,ENSRNOG00000009402,ENSRNOG00000004542,…
GO:0071900	regulation of protein serine/threonine kinase activity	biological_process	0.071051	1	12	384	392	20272	ENSRNOG00000006604,ENSRNOG00000036696,ENSRNOG00000048688,ENSRNOG00000014287,ENSRNOG00000056954,ENSRNOG00000058478,ENSRNOG00000004100,ENSRNOG00000020284,ENSRNOG00000055226,ENSRNOG00000010574,ENSRNOG00000059500,ENSRNOG00000020634
GO:0046982	protein heterodimerization activity	molecular_function	0.071327	1	15	384	520	20272	ENSRNOG00000015441,ENSRNOG00000018310,ENSRNOG00000007200,ENSRNOG00000007006,ENSRNOG00000001091,ENSRNOG00000032178,ENSRNOG00000004479,ENSRNOG00000058586,ENSRNOG00000046458,ENSRNOG00000029165,ENSRNOG00000010252,ENSRNOG00000023238,ENSRNOG00000017445,ENSRNOG00000026293,ENSRNOG00000007158
GO:0030010	establishment of cell polarity	biological_process	0.071829	1	5	384	117	20272	ENSRNOG00000014287,ENSRNOG00000013727,ENSRNOG00000021184,ENSRNOG00000004139,ENSRNOG00000032178
GO:0061640	cytoskeleton-dependent cytokinesis	biological_process	0.072052	1	3	384	51	20272	ENSRNOG00000032178,ENSRNOG00000018023,ENSRNOG00000001428
GO:0016627	oxidoreductase activity, acting on the CH-CH group of donors	molecular_function	0.072118	1	3	384	51	20272	ENSRNOG00000027042,ENSRNOG00000017601,ENSRNOG00000003163
GO:0006360	transcription from RNA polymerase I promoter	biological_process	0.07214	1	3	384	51	20272	ENSRNOG00000015632,ENSRNOG00000009271,ENSRNOG00000020634
GO:0016328	lateral plasma membrane	cellular_component	0.072165	1	3	384	51	20272	ENSRNOG00000015667,ENSRNOG00000001476,ENSRNOG00000021184
GO:0004714	transmembrane receptor protein tyrosine kinase activity	molecular_function	0.072165	1	3	384	51	20272	ENSRNOG00000052745,ENSRNOG00000014367,ENSRNOG00000017319
GO:0050808	synapse organization	biological_process	0.072205	1	8	384	230	20272	ENSRNOG00000055226,ENSRNOG00000017965,ENSRNOG00000022863,ENSRNOG00000004489,ENSRNOG00000008054,ENSRNOG00000011203,ENSRNOG00000001928,ENSRNOG00000048688
GO:0030003	cellular cation homeostasis	biological_process	0.072209	1	15	384	521	20272	ENSRNOG00000047143,ENSRNOG00000006604,ENSRNOG00000007136,ENSRNOG00000030019,ENSRNOG00000019688,ENSRNOG00000016887,ENSRNOG00000029855,ENSRNOG00000014966,ENSRNOG00000052704,ENSRNOG00000000512,ENSRNOG00000017965,ENSRNOG00000004900,ENSRNOG00000010776,ENSRNOG00000009097,ENSRNOG00000014398
GO:0045921	positive regulation of exocytosis	biological_process	0.072762	1	4	384	83	20272	ENSRNOG00000015441,ENSRNOG00000004900,ENSRNOG00000029165,ENSRNOG00000036696
GO:0009063	cellular amino acid catabolic process	biological_process	0.072782	1	4	384	83	20272	ENSRNOG00000029501,ENSRNOG00000016348,ENSRNOG00000020083,ENSRNOG00000047708
GO:0050767	regulation of neurogenesis	biological_process	0.073008	1	20	384	742	20272	ENSRNOG00000001928,ENSRNOG00000014287,ENSRNOG00000018598,ENSRNOG00000047143,ENSRNOG00000019956,ENSRNOG00000004392,ENSRNOG00000004139,ENSRNOG00000055226,ENSRNOG00000020689,ENSRNOG00000021184,ENSRNOG00000034102,ENSRNOG00000017445,ENSRNOG00000006604,ENSRNOG00000002364,ENSRNOG00000018047,ENSRNOG00000014963,ENSRNOG00000018827,ENSRNOG00000016352,ENSRNOG00000024413,ENSRNOG00000020867
GO:0001920	negative regulation of receptor recycling	biological_process	0.073307	1	1	384	4	20272	ENSRNOG00000024492
GO:0035650	AP-1 adaptor complex binding	molecular_function	0.073307	1	1	384	4	20272	ENSRNOG00000024492
GO:0005749	mitochondrial respiratory chain complex II, succinate dehydrogenase complex (ubiquinone)	cellular_component	0.073394	1	1	384	4	20272	ENSRNOG00000003163
GO:0006121	mitochondrial electron transport, succinate to ubiquinone	biological_process	0.073394	1	1	384	4	20272	ENSRNOG00000003163
GO:0045257	succinate dehydrogenase complex (ubiquinone)	cellular_component	0.073394	1	1	384	4	20272	ENSRNOG00000003163
GO:0045273	respiratory chain complex II	cellular_component	0.073394	1	1	384	4	20272	ENSRNOG00000003163
GO:0045281	succinate dehydrogenase complex	cellular_component	0.073394	1	1	384	4	20272	ENSRNOG00000003163
GO:0045283	fumarate reductase complex	cellular_component	0.073394	1	1	384	4	20272	ENSRNOG00000003163
GO:0070813	hydrogen sulfide metabolic process	biological_process	0.07346	1	1	384	4	20272	ENSRNOG00000000185
GO:0060214	endocardium formation	biological_process	0.073472	1	1	384	4	20272	ENSRNOG00000006850
GO:0048254	snoRNA localization	biological_process	0.073513	1	1	384	4	20272	ENSRNOG00000020634
GO:2000619	negative regulation of histone H4-K16 acetylation	biological_process	0.073513	1	1	384	4	20272	ENSRNOG00000020634
GO:0046368	GDP-L-fucose metabolic process	biological_process	0.073524	1	1	384	4	20272	ENSRNOG00000009020
GO:0045091	regulation of single stranded viral RNA replication via double stranded DNA intermediate	biological_process	0.073564	1	1	384	4	20272	ENSRNOG00000056954
GO:0045719	negative regulation of glycogen biosynthetic process	biological_process	0.073564	1	1	384	4	20272	ENSRNOG00000056954
GO:0051697	protein delipidation	biological_process	0.073605	1	1	384	4	20272	ENSRNOG00000018403
GO:0021759	globus pallidus development	biological_process	0.073612	1	1	384	4	20272	ENSRNOG00000053562
GO:0090081	regulation of heart induction by regulation of canonical Wnt signaling pathway	biological_process	0.073613	1	1	384	4	20272	ENSRNOG00000048688
GO:1901295	regulation of canonical Wnt signaling pathway involved in cardiac muscle cell fate commitment	biological_process	0.073613	1	1	384	4	20272	ENSRNOG00000048688
GO:0004525	ribonuclease III activity	molecular_function	0.073629	1	1	384	4	20272	ENSRNOG00000015231
GO:0032296	double-stranded RNA-specific ribonuclease activity	molecular_function	0.073629	1	1	384	4	20272	ENSRNOG00000015231
GO:0010861	thyroid hormone receptor activator activity	molecular_function	0.07363	1	1	384	4	20272	ENSRNOG00000011315
GO:0030375	thyroid hormone receptor coactivator activity	molecular_function	0.07363	1	1	384	4	20272	ENSRNOG00000011315
GO:0006382	adenosine to inosine editing	biological_process	0.073636	1	1	384	4	20272	ENSRNOG00000012962
GO:0090086	negative regulation of protein deubiquitination	biological_process	0.073637	1	1	384	4	20272	ENSRNOG00000018517
GO:0004969	histamine receptor activity	molecular_function	0.073638	1	1	384	4	20272	ENSRNOG00000016887
GO:0043527	tRNA methyltransferase complex	cellular_component	0.073639	1	1	384	4	20272	ENSRNOG00000011398
GO:0001032	RNA polymerase III type 3 promoter DNA binding	molecular_function	0.073642	1	1	384	4	20272	ENSRNOG00000013514
GO:0007412	axon target recognition	biological_process	0.073646	1	1	384	4	20272	ENSRNOG00000010547
GO:0061030	epithelial cell differentiation involved in mammary gland alveolus development	biological_process	0.073646	1	1	384	4	20272	ENSRNOG00000010547
GO:0097443	sorting endosome	cellular_component	0.073648	1	1	384	4	20272	ENSRNOG00000010574
GO:1902202	regulation of hepatocyte growth factor receptor signaling pathway	biological_process	0.073648	1	1	384	4	20272	ENSRNOG00000010574
GO:2000048	negative regulation of cell-cell adhesion mediated by cadherin	biological_process	0.073649	1	1	384	4	20272	ENSRNOG00000015667
GO:0016833	oxo-acid-lyase activity	molecular_function	0.073649	1	1	384	4	20272	ENSRNOG00000029501
GO:0018894	dibenzo-p-dioxin metabolic process	biological_process	0.073649	1	1	384	4	20272	ENSRNOG00000027042
GO:0047184	1-acylglycerophosphocholine O-acyltransferase activity	molecular_function	0.073649	1	1	384	4	20272	ENSRNOG00000053023
GO:0000120	RNA polymerase I transcription factor complex	cellular_component	0.073649	1	1	384	4	20272	ENSRNOG00000015632
GO:0000942	condensed nuclear chromosome outer kinetochore	cellular_component	0.073649	1	1	384	4	20272	ENSRNOG00000013727
GO:0001010	transcription factor activity, sequence-specific DNA binding transcription factor recruiting	molecular_function	0.073649	1	1	384	4	20272	ENSRNOG00000010981
GO:0001794	type IIa hypersensitivity	biological_process	0.073649	1	1	384	4	20272	ENSRNOG00000046834
GO:0001796	regulation of type IIa hypersensitivity	biological_process	0.073649	1	1	384	4	20272	ENSRNOG00000046834
GO:0001798	positive regulation of type IIa hypersensitivity	biological_process	0.073649	1	1	384	4	20272	ENSRNOG00000046834
GO:0001806	type IV hypersensitivity	biological_process	0.073649	1	1	384	4	20272	ENSRNOG00000014367
GO:0002445	type II hypersensitivity	biological_process	0.073649	1	1	384	4	20272	ENSRNOG00000046834
GO:0002826	negative regulation of T-helper 1 type immune response	biological_process	0.073649	1	1	384	4	20272	ENSRNOG00000015441
GO:0002892	regulation of type II hypersensitivity	biological_process	0.073649	1	1	384	4	20272	ENSRNOG00000046834
GO:0002894	positive regulation of type II hypersensitivity	biological_process	0.073649	1	1	384	4	20272	ENSRNOG00000046834
GO:0003415	chondrocyte hypertrophy	biological_process	0.073649	1	1	384	4	20272	ENSRNOG00000012499
GO:0003431	growth plate cartilage chondrocyte development	biological_process	0.073649	1	1	384	4	20272	ENSRNOG00000012499
GO:0003831	beta-N-acetylglucosaminylglycopeptide beta-1,4-galactosyltransferase activity	molecular_function	0.073649	1	1	384	4	20272	ENSRNOG00000059461
GO:0005223	intracellular cGMP activated cation channel activity	molecular_function	0.073649	1	1	384	4	20272	ENSRNOG00000011648
GO:0005853	eukaryotic translation elongation factor 1 complex	cellular_component	0.073649	1	1	384	4	20272	ENSRNOG00000012477
GO:0005984	disaccharide metabolic process	biological_process	0.073649	1	1	384	4	20272	ENSRNOG00000059461
GO:0006564	L-serine biosynthetic process	biological_process	0.073649	1	1	384	4	20272	ENSRNOG00000008106
GO:0006735	NADH regeneration	biological_process	0.073649	1	1	384	4	20272	ENSRNOG00000057988
GO:0007258	JUN phosphorylation	biological_process	0.073649	1	1	384	4	20272	ENSRNOG00000058478
GO:0008796	bis(5'-nucleosyl)-tetraphosphatase activity	molecular_function	0.073649	1	1	384	4	20272	ENSRNOG00000011052
GO:0010484	H3 histone acetyltransferase activity	molecular_function	0.073649	1	1	384	4	20272	ENSRNOG00000008142
GO:0014063	negative regulation of serotonin secretion	biological_process	0.073649	1	1	384	4	20272	ENSRNOG00000018827
GO:0030950	establishment or maintenance of actin cytoskeleton polarity	biological_process	0.073649	1	1	384	4	20272	ENSRNOG00000011648
GO:0030951	establishment or maintenance of microtubule cytoskeleton polarity	biological_process	0.073649	1	1	384	4	20272	ENSRNOG00000019100
GO:0031262	Ndc80 complex	cellular_component	0.073649	1	1	384	4	20272	ENSRNOG00000013727
GO:0032777	Piccolo NuA4 histone acetyltransferase complex	cellular_component	0.073649	1	1	384	4	20272	ENSRNOG00000061012
GO:0033326	cerebrospinal fluid secretion	biological_process	0.073649	1	1	384	4	20272	ENSRNOG00000011648
GO:0034316	negative regulation of Arp2/3 complex-mediated actin nucleation	biological_process	0.073649	1	1	384	4	20272	ENSRNOG00000001091
GO:0038026	reelin-mediated signaling pathway	biological_process	0.073649	1	1	384	4	20272	ENSRNOG00000055226
GO:0042030	ATPase inhibitor activity	molecular_function	0.073649	1	1	384	4	20272	ENSRNOG00000027833
GO:0042585	germinal vesicle	cellular_component	0.073649	1	1	384	4	20272	ENSRNOG00000004479
GO:0043553	negative regulation of phosphatidylinositol 3-kinase activity	biological_process	0.073649	1	1	384	4	20272	ENSRNOG00000055226
GO:0045900	negative regulation of translational elongation	biological_process	0.073649	1	1	384	4	20272	ENSRNOG00000020689
GO:0046878	positive regulation of saliva secretion	biological_process	0.073649	1	1	384	4	20272	ENSRNOG00000011648
GO:0050955	thermoception	biological_process	0.073649	1	1	384	4	20272	ENSRNOG00000020689
GO:0060057	apoptotic process involved in mammary gland involution	biological_process	0.073649	1	1	384	4	20272	ENSRNOG00000059461
GO:0060058	positive regulation of apoptotic process involved in mammary gland involution	biological_process	0.073649	1	1	384	4	20272	ENSRNOG00000059461
GO:0060282	positive regulation of oocyte development	biological_process	0.073649	1	1	384	4	20272	ENSRNOG00000004479
GO:0060397	JAK-STAT cascade involved in growth hormone signaling pathway	biological_process	0.073649	1	1	384	4	20272	ENSRNOG00000019496
GO:0061621	canonical glycolysis	biological_process	0.073649	1	1	384	4	20272	ENSRNOG00000057988
GO:0061718	glucose catabolic process to pyruvate	biological_process	0.073649	1	1	384	4	20272	ENSRNOG00000057988
GO:0070032	synaptobrevin 2-SNAP-25-syntaxin-1a-complexin I complex	cellular_component	0.073649	1	1	384	4	20272	ENSRNOG00000029165
GO:0070044	synaptobrevin 2-SNAP-25-syntaxin-1a complex	cellular_component	0.073649	1	1	384	4	20272	ENSRNOG00000029165
GO:0070384	Harderian gland development	biological_process	0.073649	1	1	384	4	20272	ENSRNOG00000012499
GO:0070995	NADPH oxidation	biological_process	0.073649	1	1	384	4	20272	ENSRNOG00000003510
GO:0071787	endoplasmic reticulum tubular network assembly	biological_process	0.073649	1	1	384	4	20272	ENSRNOG00000021202
GO:0071797	LUBAC complex	cellular_component	0.073649	1	1	384	4	20272	ENSRNOG00000006695
GO:0072021	ascending thin limb development	biological_process	0.073649	1	1	384	4	20272	ENSRNOG00000015557
GO:0072218	metanephric ascending thin limb development	biological_process	0.073649	1	1	384	4	20272	ENSRNOG00000015557
GO:0072542	protein phosphatase activator activity	molecular_function	0.073649	1	1	384	4	20272	ENSRNOG00000046922
GO:0097039	protein linear polyubiquitination	biological_process	0.073649	1	1	384	4	20272	ENSRNOG00000006695
GO:1900825	regulation of membrane depolarization during cardiac muscle cell action potential	biological_process	0.073649	1	1	384	4	20272	ENSRNOG00000011307
GO:1902339	positive regulation of apoptotic process involved in morphogenesis	biological_process	0.073649	1	1	384	4	20272	ENSRNOG00000059461
GO:1902746	regulation of lens fiber cell differentiation	biological_process	0.073649	1	1	384	4	20272	ENSRNOG00000059500
GO:1903519	regulation of mammary gland involution	biological_process	0.073649	1	1	384	4	20272	ENSRNOG00000059461
GO:1903521	positive regulation of mammary gland involution	biological_process	0.073649	1	1	384	4	20272	ENSRNOG00000059461
GO:1990086	lens fiber cell apoptotic process	biological_process	0.073649	1	1	384	4	20272	ENSRNOG00000016708
GO:1990239	steroid hormone binding	molecular_function	0.073649	1	1	384	4	20272	ENSRNOG00000030019
GO:1990441	negative regulation of transcription from RNA polymerase II promoter in response to endoplasmic reticulum stress	biological_process	0.073649	1	1	384	4	20272	ENSRNOG00000026293
GO:1990834	response to odorant	biological_process	0.073649	1	1	384	4	20272	ENSRNOG00000015441
GO:2000523	regulation of T cell costimulation	biological_process	0.073649	1	1	384	4	20272	ENSRNOG00000014367
GO:2000525	positive regulation of T cell costimulation	biological_process	0.073649	1	1	384	4	20272	ENSRNOG00000014367
GO:2000698	positive regulation of epithelial cell differentiation involved in kidney development	biological_process	0.073649	1	1	384	4	20272	ENSRNOG00000003098
GO:2000741	positive regulation of mesenchymal stem cell differentiation	biological_process	0.073649	1	1	384	4	20272	ENSRNOG00000020813
GO:1900182	positive regulation of protein localization to nucleus	biological_process	0.073905	1	5	384	118	20272	ENSRNOG00000014287,ENSRNOG00000006695,ENSRNOG00000060745,ENSRNOG00000012868,ENSRNOG00000025295
GO:0005743	mitochondrial inner membrane	cellular_component	0.074167	1	12	384	395	20272	ENSRNOG00000029855,ENSRNOG00000004668,ENSRNOG00000003163,ENSRNOG00000017965,ENSRNOG00000023387,ENSRNOG00000008106,ENSRNOG00000000185,ENSRNOG00000008802,ENSRNOG00000001171,ENSRNOG00000005587,ENSRNOG00000007006,ENSRNOG00000009097
GO:2000757	negative regulation of peptidyl-lysine acetylation	biological_process	0.074772	1	2	384	24	20272	ENSRNOG00000015866,ENSRNOG00000020634
GO:0051125	regulation of actin nucleation	biological_process	0.07504	1	2	384	24	20272	ENSRNOG00000001091,ENSRNOG00000024492
GO:0005246	calcium channel regulator activity	molecular_function	0.075057	1	2	384	24	20272	ENSRNOG00000047143,ENSRNOG00000029165
GO:0030325	adrenal gland development	biological_process	0.075073	1	2	384	24	20272	ENSRNOG00000004900,ENSRNOG00000059500
GO:0043302	positive regulation of leukocyte degranulation	biological_process	0.075073	1	2	384	24	20272	ENSRNOG00000004900,ENSRNOG00000015441
GO:0009072	aromatic amino acid family metabolic process	biological_process	0.075116	1	2	384	24	20272	ENSRNOG00000016348,ENSRNOG00000047708
GO:0042044	fluid transport	biological_process	0.075117	1	2	384	24	20272	ENSRNOG00000056954,ENSRNOG00000011648
GO:0035412	regulation of catenin import into nucleus	biological_process	0.075132	1	2	384	24	20272	ENSRNOG00000055226,ENSRNOG00000058882
GO:0030539	male genitalia development	biological_process	0.075143	1	2	384	24	20272	ENSRNOG00000017601,ENSRNOG00000027042
GO:0033561	regulation of water loss via skin	biological_process	0.075143	1	2	384	24	20272	ENSRNOG00000001476,ENSRNOG00000052745
GO:0004864	protein phosphatase inhibitor activity	molecular_function	0.075143	1	2	384	24	20272	ENSRNOG00000046922,ENSRNOG00000059550
GO:0007214	gamma-aminobutyric acid signaling pathway	biological_process	0.075143	1	2	384	24	20272	ENSRNOG00000000129,ENSRNOG00000056558
GO:0008483	transaminase activity	molecular_function	0.075143	1	2	384	24	20272	ENSRNOG00000005303,ENSRNOG00000016348
GO:0017091	AU-rich element binding	molecular_function	0.075143	1	2	384	24	20272	ENSRNOG00000020689,ENSRNOG00000030830
GO:0021801	cerebral cortex radial glia guided migration	biological_process	0.075143	1	2	384	24	20272	ENSRNOG00000055226,ENSRNOG00000014963
GO:0022030	telencephalon glial cell migration	biological_process	0.075143	1	2	384	24	20272	ENSRNOG00000014963,ENSRNOG00000055226
GO:0042346	positive regulation of NF-kappaB import into nucleus	biological_process	0.075143	1	2	384	24	20272	ENSRNOG00000006695,ENSRNOG00000060745
GO:0061037	negative regulation of cartilage development	biological_process	0.075143	1	2	384	24	20272	ENSRNOG00000020813,ENSRNOG00000012499
GO:0030117	membrane coat	cellular_component	0.075293	1	4	384	84	20272	ENSRNOG00000001415,ENSRNOG00000014635,ENSRNOG00000008786,ENSRNOG00000014872
GO:0048475	coated membrane	cellular_component	0.075293	1	4	384	84	20272	ENSRNOG00000014635,ENSRNOG00000001415,ENSRNOG00000014872,ENSRNOG00000008786
GO:0009988	cell-cell recognition	biological_process	0.075324	1	3	384	52	20272	ENSRNOG00000059461,ENSRNOG00000002566,ENSRNOG00000052802
GO:0019079	viral genome replication	biological_process	0.075336	1	4	384	84	20272	ENSRNOG00000022741,ENSRNOG00000056954,ENSRNOG00000025295,ENSRNOG00000033220
GO:0042991	transcription factor import into nucleus	biological_process	0.075349	1	4	384	84	20272	ENSRNOG00000025295,ENSRNOG00000012868,ENSRNOG00000060745,ENSRNOG00000006695
GO:0050793	regulation of developmental process	biological_process	0.075429	1	52	384	2250	20272	ENSRNOG00000026293,ENSRNOG00000002364,ENSRNOG00000007136,ENSRNOG00000019688,ENSRNOG00000046834,ENSRNOG00000015143,ENSRNOG00000015441,ENSRNOG00000007200,ENSRNOG00000018827,ENSRNOG00000014963,ENSRNOG00000009266,ENSRNOG00000059500,ENSRNOG00000011471,ENSRNOG00000016708,ENSRNOG00000016352,ENSRNOG00000047143,ENSRNOG00000009040,ENSRNOG00000002754,ENSRNOG00000053562,ENSRNOG00000004489,ENSRNOG00000037247,…
GO:1902582	single-organism intracellular transport	biological_process	0.075658	1	34	384	1390	20272	ENSRNOG00000042340,ENSRNOG00000058882,ENSRNOG00000004900,ENSRNOG00000024492,ENSRNOG00000003071,ENSRNOG00000011108,ENSRNOG00000012868,ENSRNOG00000006604,ENSRNOG00000012719,ENSRNOG00000004668,ENSRNOG00000004036,ENSRNOG00000004344,ENSRNOG00000017965,ENSRNOG00000018876,ENSRNOG00000004139,ENSRNOG00000060745,ENSRNOG00000025295,ENSRNOG00000056954,ENSRNOG00000001415,ENSRNOG00000011471,ENSRNOG00000015441,…
GO:0021761	limbic system development	biological_process	0.075984	1	5	384	119	20272	ENSRNOG00000004900,ENSRNOG00000017601,ENSRNOG00000016108,ENSRNOG00000010547,ENSRNOG00000027042
GO:0046943	carboxylic acid transmembrane transporter activity	molecular_function	0.076012	1	5	384	119	20272	ENSRNOG00000036677,ENSRNOG00000009330,ENSRNOG00000000512,ENSRNOG00000011644,ENSRNOG00000008432
GO:0010466	negative regulation of peptidase activity	biological_process	0.076404	1	9	384	273	20272	ENSRNOG00000003545,ENSRNOG00000004208,ENSRNOG00000011648,ENSRNOG00000020634,ENSRNOG00000026754,ENSRNOG00000047613,ENSRNOG00000002396,ENSRNOG00000046834,ENSRNOG00000014981
GO:0044260	cellular macromolecule metabolic process	biological_process	0.076467	1	165	384	7968	20272	ENSRNOG00000048688,ENSRNOG00000011398,ENSRNOG00000005260,ENSRNOG00000006170,ENSRNOG00000012499,ENSRNOG00000025295,ENSRNOG00000060745,ENSRNOG00000004344,ENSRNOG00000058586,ENSRNOG00000017965,ENSRNOG00000006850,ENSRNOG00000016887,ENSRNOG00000053023,ENSRNOG00000018047,ENSRNOG00000002396,ENSRNOG00000013514,ENSRNOG00000048870,ENSRNOG00000017319,ENSRNOG00000014287,ENSRNOG00000037247,ENSRNOG00000020400,…
GO:0045926	negative regulation of growth	biological_process	0.076534	1	8	384	233	20272	ENSRNOG00000061782,ENSRNOG00000004392,ENSRNOG00000055226,ENSRNOG00000000302,ENSRNOG00000014287,ENSRNOG00000009271,ENSRNOG00000009040,ENSRNOG00000011931
GO:0021543	pallium development	biological_process	0.07671	1	7	384	194	20272	ENSRNOG00000004139,ENSRNOG00000053562,ENSRNOG00000055226,ENSRNOG00000017601,ENSRNOG00000016108,ENSRNOG00000014963,ENSRNOG00000027042
GO:0010035	response to inorganic substance	biological_process	0.076827	1	15	384	526	20272	ENSRNOG00000011648,ENSRNOG00000016348,ENSRNOG00000016957,ENSRNOG00000020497,ENSRNOG00000046458,ENSRNOG00000019830,ENSRNOG00000052745,ENSRNOG00000012477,ENSRNOG00000020726,ENSRNOG00000026293,ENSRNOG00000000481,ENSRNOG00000002754,ENSRNOG00000047143,ENSRNOG00000007136,ENSRNOG00000014333
GO:0031252	cell leading edge	cellular_component	0.076829	1	10	384	314	20272	ENSRNOG00000019435,ENSRNOG00000046922,ENSRNOG00000017500,ENSRNOG00000004139,ENSRNOG00000020497,ENSRNOG00000001091,ENSRNOG00000019688,ENSRNOG00000031325,ENSRNOG00000006604,ENSRNOG00000056954
GO:0044802	single-organism membrane organization	biological_process	0.076942	1	21	384	792	20272	ENSRNOG00000053023,ENSRNOG00000006604,ENSRNOG00000010813,ENSRNOG00000014872,ENSRNOG00000011307,ENSRNOG00000008802,ENSRNOG00000003071,ENSRNOG00000017500,ENSRNOG00000009097,ENSRNOG00000005303,ENSRNOG00000042086,ENSRNOG00000046566,ENSRNOG00000036696,ENSRNOG00000056954,ENSRNOG00000009402,ENSRNOG00000004542,ENSRNOG00000017965,ENSRNOG00000029165,ENSRNOG00000018403,ENSRNOG00000004139,ENSRNOG00000001091
GO:0019866	organelle inner membrane	cellular_component	0.076951	1	13	384	440	20272	ENSRNOG00000009097,ENSRNOG00000007006,ENSRNOG00000005587,ENSRNOG00000001171,ENSRNOG00000008802,ENSRNOG00000000185,ENSRNOG00000023387,ENSRNOG00000058882,ENSRNOG00000017965,ENSRNOG00000008106,ENSRNOG00000003163,ENSRNOG00000004668,ENSRNOG00000029855
GO:0043436	oxoacid metabolic process	biological_process	0.077514	1	22	384	838	20272	ENSRNOG00000029501,ENSRNOG00000005687,ENSRNOG00000015421,ENSRNOG00000012794,ENSRNOG00000014806,ENSRNOG00000005587,ENSRNOG00000016348,ENSRNOG00000018310,ENSRNOG00000008106,ENSRNOG00000011189,ENSRNOG00000003163,ENSRNOG00000052802,ENSRNOG00000020308,ENSRNOG00000027042,ENSRNOG00000011052,ENSRNOG00000014876,ENSRNOG00000047708,ENSRNOG00000008432,ENSRNOG00000057988,ENSRNOG00000015187,ENSRNOG00000020083,…
GO:0035305	negative regulation of dephosphorylation	biological_process	0.077895	1	4	384	85	20272	ENSRNOG00000047143,ENSRNOG00000059550,ENSRNOG00000056954,ENSRNOG00000011203
GO:1902936	phosphatidylinositol bisphosphate binding	molecular_function	0.077937	1	4	384	85	20272	ENSRNOG00000017500,ENSRNOG00000020497,ENSRNOG00000001091,ENSRNOG00000014202
GO:0005777	peroxisome	cellular_component	0.077979	1	5	384	120	20272	ENSRNOG00000028100,ENSRNOG00000020308,ENSRNOG00000025295,ENSRNOG00000011976,ENSRNOG00000015187
GO:0042579	microbody	cellular_component	0.077979	1	5	384	120	20272	ENSRNOG00000028100,ENSRNOG00000020308,ENSRNOG00000025295,ENSRNOG00000015187,ENSRNOG00000011976
GO:0030424	axon	cellular_component	0.078087	1	13	384	441	20272	ENSRNOG00000004392,ENSRNOG00000013514,ENSRNOG00000011648,ENSRNOG00000018827,ENSRNOG00000055226,ENSRNOG00000029165,ENSRNOG00000001415,ENSRNOG00000004139,ENSRNOG00000004479,ENSRNOG00000058478,ENSRNOG00000011052,ENSRNOG00000008054,ENSRNOG00000006604
GO:0004713	protein tyrosine kinase activity	molecular_function	0.078152	1	5	384	120	20272	ENSRNOG00000017319,ENSRNOG00000058586,ENSRNOG00000014367,ENSRNOG00000052745,ENSRNOG00000004392
GO:0061135	endopeptidase regulator activity	molecular_function	0.078207	1	7	384	195	20272	ENSRNOG00000003545,ENSRNOG00000002396,ENSRNOG00000047613,ENSRNOG00000061129,ENSRNOG00000004208,ENSRNOG00000046834,ENSRNOG00000014981
GO:1903309	negative regulation of chromatin modification	biological_process	0.078987	1	3	384	53	20272	ENSRNOG00000049221,ENSRNOG00000020634,ENSRNOG00000019956
GO:0005929	cilium	cellular_component	0.079164	1	14	384	485	20272	ENSRNOG00000046566,ENSRNOG00000057988,ENSRNOG00000051291,ENSRNOG00000004542,ENSRNOG00000003098,ENSRNOG00000017319,ENSRNOG00000052704,ENSRNOG00000052802,ENSRNOG00000016108,ENSRNOG00000020284,ENSRNOG00000024085,ENSRNOG00000018310,ENSRNOG00000015557,ENSRNOG00000028753
GO:0009987	cellular process	biological_process	0.079313	1	317	384	16133	20272	ENSRNOG00000010007,ENSRNOG00000009039,ENSRNOG00000012477,ENSRNOG00000031003,ENSRNOG00000011307,ENSRNOG00000003545,ENSRNOG00000018110,ENSRNOG00000002303,ENSRNOG00000032085,ENSRNOG00000015231,ENSRNOG00000016708,ENSRNOG00000009266,ENSRNOG00000015441,ENSRNOG00000007200,ENSRNOG00000005800,ENSRNOG00000009040,ENSRNOG00000007922,ENSRNOG00000020539,ENSRNOG00000015632,ENSRNOG00000058478,ENSRNOG00000014367,…
GO:0051224	negative regulation of protein transport	biological_process	0.079944	1	7	384	196	20272	ENSRNOG00000058882,ENSRNOG00000012868,ENSRNOG00000060745,ENSRNOG00000055226,ENSRNOG00000047143,ENSRNOG00000056954,ENSRNOG00000004036
GO:0009164	nucleoside catabolic process	biological_process	0.080365	1	2	384	25	20272	ENSRNOG00000011976,ENSRNOG00000011831
GO:0030687	preribosome, large subunit precursor	cellular_component	0.080397	1	2	384	25	20272	ENSRNOG00000050287,ENSRNOG00000014399
GO:0060765	regulation of androgen receptor signaling pathway	biological_process	0.080437	1	2	384	25	20272	ENSRNOG00000009271,ENSRNOG00000000989
GO:0045596	negative regulation of cell differentiation	biological_process	0.080508	1	18	384	662	20272	ENSRNOG00000020813,ENSRNOG00000006604,ENSRNOG00000018047,ENSRNOG00000006850,ENSRNOG00000024492,ENSRNOG00000009266,ENSRNOG00000014963,ENSRNOG00000015441,ENSRNOG00000016708,ENSRNOG00000012499,ENSRNOG00000002754,ENSRNOG00000009040,ENSRNOG00000004100,ENSRNOG00000001004,ENSRNOG00000048688,ENSRNOG00000055226,ENSRNOG00000019956,ENSRNOG00000004392
GO:0022402	cell cycle process	biological_process	0.080545	1	25	384	979	20272	ENSRNOG00000012962,ENSRNOG00000004479,ENSRNOG00000004139,ENSRNOG00000018023,ENSRNOG00000018876,ENSRNOG00000055226,ENSRNOG00000001428,ENSRNOG00000020860,ENSRNOG00000019100,ENSRNOG00000009040,ENSRNOG00000020539,ENSRNOG00000026754,ENSRNOG00000007483,ENSRNOG00000030630,ENSRNOG00000014287,ENSRNOG00000019964,ENSRNOG00000032178,ENSRNOG00000013727,ENSRNOG00000015143,ENSRNOG00000060597,ENSRNOG00000016708,…
GO:0006901	vesicle coating	biological_process	0.080595	1	2	384	25	20272	ENSRNOG00000001091,ENSRNOG00000014635
GO:0048148	behavioral response to cocaine	biological_process	0.080615	1	2	384	25	20272	ENSRNOG00000004900,ENSRNOG00000030630
GO:0060716	labyrinthine layer blood vessel development	biological_process	0.080633	1	2	384	25	20272	ENSRNOG00000006850,ENSRNOG00000003033
GO:0033137	negative regulation of peptidyl-serine phosphorylation	biological_process	0.08065	1	2	384	25	20272	ENSRNOG00000048688,ENSRNOG00000056954
GO:0032232	negative regulation of actin filament bundle assembly	biological_process	0.080661	1	2	384	25	20272	ENSRNOG00000056954,ENSRNOG00000052745
GO:0001779	natural killer cell differentiation	biological_process	0.080687	1	2	384	25	20272	ENSRNOG00000017319,ENSRNOG00000058586
GO:0007176	regulation of epidermal growth factor-activated receptor activity	biological_process	0.080687	1	2	384	25	20272	ENSRNOG00000014874,ENSRNOG00000008412
GO:0042974	retinoic acid receptor binding	molecular_function	0.080687	1	2	384	25	20272	ENSRNOG00000012499,ENSRNOG00000001004
GO:0044295	axonal growth cone	cellular_component	0.080687	1	2	384	25	20272	ENSRNOG00000058478,ENSRNOG00000004392
GO:0045742	positive regulation of epidermal growth factor receptor signaling pathway	biological_process	0.080687	1	2	384	25	20272	ENSRNOG00000020882,ENSRNOG00000001091
GO:0070076	histone lysine demethylation	biological_process	0.080687	1	2	384	25	20272	ENSRNOG00000049221,ENSRNOG00000019956
GO:1900027	regulation of ruffle assembly	biological_process	0.080687	1	2	384	25	20272	ENSRNOG00000030328,ENSRNOG00000004139
GO:0009117	nucleotide metabolic process	biological_process	0.080718	1	17	384	618	20272	ENSRNOG00000020642,ENSRNOG00000011976,ENSRNOG00000023387,ENSRNOG00000052802,ENSRNOG00000003163,ENSRNOG00000012962,ENSRNOG00000011831,ENSRNOG00000018310,ENSRNOG00000011052,ENSRNOG00000008849,ENSRNOG00000057988,ENSRNOG00000053023,ENSRNOG00000009440,ENSRNOG00000004900,ENSRNOG00000009020,ENSRNOG00000003510,ENSRNOG00000011648
GO:0005769	early endosome	cellular_component	0.080984	1	8	384	236	20272	ENSRNOG00000036696,ENSRNOG00000014333,ENSRNOG00000004036,ENSRNOG00000015143,ENSRNOG00000018876,ENSRNOG00000014874,ENSRNOG00000014202,ENSRNOG00000010574
GO:0045935	positive regulation of nucleobase-containing compound metabolic process	biological_process	0.081305	1	42	384	1780	20272	ENSRNOG00000022741,ENSRNOG00000026293,ENSRNOG00000057988,ENSRNOG00000008849,ENSRNOG00000012686,ENSRNOG00000007200,ENSRNOG00000059500,ENSRNOG00000016708,ENSRNOG00000018517,ENSRNOG00000020539,ENSRNOG00000002754,ENSRNOG00000025584,ENSRNOG00000013805,ENSRNOG00000020400,ENSRNOG00000011315,ENSRNOG00000014595,ENSRNOG00000008142,ENSRNOG00000046458,ENSRNOG00000055226,ENSRNOG00000009145,ENSRNOG00000006695,…
GO:0051247	positive regulation of protein metabolic process	biological_process	0.08135	1	35	384	1447	20272	ENSRNOG00000009266,ENSRNOG00000010574,ENSRNOG00000011471,ENSRNOG00000016792,ENSRNOG00000010552,ENSRNOG00000046834,ENSRNOG00000026293,ENSRNOG00000027833,ENSRNOG00000019908,ENSRNOG00000021689,ENSRNOG00000025584,ENSRNOG00000001091,ENSRNOG00000002566,ENSRNOG00000036678,ENSRNOG00000018403,ENSRNOG00000004479,ENSRNOG00000055226,ENSRNOG00000058478,ENSRNOG00000005342,ENSRNOG00000001004,ENSRNOG00000014287,…
GO:0016192	vesicle-mediated transport	biological_process	0.081371	1	30	384	1212	20272	ENSRNOG00000024492,ENSRNOG00000003071,ENSRNOG00000017319,ENSRNOG00000001415,ENSRNOG00000004900,ENSRNOG00000015441,ENSRNOG00000005303,ENSRNOG00000010574,ENSRNOG00000021202,ENSRNOG00000009039,ENSRNOG00000034190,ENSRNOG00000004036,ENSRNOG00000008786,ENSRNOG00000046834,ENSRNOG00000003585,ENSRNOG00000014872,ENSRNOG00000058586,ENSRNOG00000014635,ENSRNOG00000018876,ENSRNOG00000029165,ENSRNOG00000059461,…
GO:0040011	locomotion	biological_process	0.081727	1	36	384	1495	20272	ENSRNOG00000055226,ENSRNOG00000018023,ENSRNOG00000002566,ENSRNOG00000019496,ENSRNOG00000018310,ENSRNOG00000037247,ENSRNOG00000053562,ENSRNOG00000027582,ENSRNOG00000004542,ENSRNOG00000018517,ENSRNOG00000014963,ENSRNOG00000019688,ENSRNOG00000026293,ENSRNOG00000005944,ENSRNOG00000058586,ENSRNOG00000021184,ENSRNOG00000000512,ENSRNOG00000004139,ENSRNOG00000059461,ENSRNOG00000014399,ENSRNOG00000060745,…
GO:0006732	coenzyme metabolic process	biological_process	0.081948	1	9	384	277	20272	ENSRNOG00000001171,ENSRNOG00000015187,ENSRNOG00000018310,ENSRNOG00000052802,ENSRNOG00000008106,ENSRNOG00000003510,ENSRNOG00000011976,ENSRNOG00000020642,ENSRNOG00000057988
GO:0032355	response to estradiol	biological_process	0.082344	1	6	384	159	20272	ENSRNOG00000028956,ENSRNOG00000001004,ENSRNOG00000061012,ENSRNOG00000016957,ENSRNOG00000002754,ENSRNOG00000017601
GO:0010171	body morphogenesis	biological_process	0.082436	1	3	384	54	20272	ENSRNOG00000048688,ENSRNOG00000020497,ENSRNOG00000037247
GO:0051494	negative regulation of cytoskeleton organization	biological_process	0.082518	1	5	384	122	20272	ENSRNOG00000009040,ENSRNOG00000052745,ENSRNOG00000007483,ENSRNOG00000001091,ENSRNOG00000056954
GO:0060042	retina morphogenesis in camera-type eye	biological_process	0.08252	1	3	384	54	20272	ENSRNOG00000006604,ENSRNOG00000004542,ENSRNOG00000003098
GO:0070059	intrinsic apoptotic signaling pathway in response to endoplasmic reticulum stress	biological_process	0.082525	1	3	384	54	20272	ENSRNOG00000046458,ENSRNOG00000055226,ENSRNOG00000010574
GO:0019903	protein phosphatase binding	molecular_function	0.082528	1	5	384	122	20272	ENSRNOG00000046922,ENSRNOG00000016145,ENSRNOG00000055226,ENSRNOG00000052745,ENSRNOG00000010574
GO:0050878	regulation of body fluid levels	biological_process	0.083253	1	10	384	319	20272	ENSRNOG00000001004,ENSRNOG00000010547,ENSRNOG00000056954,ENSRNOG00000001476,ENSRNOG00000052745,ENSRNOG00000007136,ENSRNOG00000014398,ENSRNOG00000011648,ENSRNOG00000017319,ENSRNOG00000058586
GO:0003014	renal system process	biological_process	0.083269	1	4	384	87	20272	ENSRNOG00000001476,ENSRNOG00000011648,ENSRNOG00000056954,ENSRNOG00000018827
GO:0051817	modification of morphology or physiology of other organism involved in symbiotic interaction	biological_process	0.083269	1	4	384	87	20272	ENSRNOG00000026293,ENSRNOG00000056954,ENSRNOG00000011648,ENSRNOG00000009271
GO:0060348	bone development	biological_process	0.083373	1	7	384	198	20272	ENSRNOG00000027042,ENSRNOG00000031325,ENSRNOG00000020813,ENSRNOG00000012499,ENSRNOG00000019830,ENSRNOG00000017601,ENSRNOG00000013954
GO:0070848	response to growth factor	biological_process	0.083638	1	17	384	621	20272	ENSRNOG00000056954,ENSRNOG00000014287,ENSRNOG00000048688,ENSRNOG00000018598,ENSRNOG00000055226,ENSRNOG00000014850,ENSRNOG00000014333,ENSRNOG00000026293,ENSRNOG00000020813,ENSRNOG00000034102,ENSRNOG00000058882,ENSRNOG00000017601,ENSRNOG00000017500,ENSRNOG00000059500,ENSRNOG00000016708,ENSRNOG00000011471,ENSRNOG00000010574
GO:1903827	regulation of cellular protein localization	biological_process	0.083734	1	15	384	533	20272	ENSRNOG00000025295,ENSRNOG00000012719,ENSRNOG00000060745,ENSRNOG00000012868,ENSRNOG00000005342,ENSRNOG00000014287,ENSRNOG00000056954,ENSRNOG00000003071,ENSRNOG00000004139,ENSRNOG00000058882,ENSRNOG00000006695,ENSRNOG00000055226,ENSRNOG00000009266,ENSRNOG00000010574,ENSRNOG00000011108
GO:0006338	chromatin remodeling	biological_process	0.084603	1	5	384	123	20272	ENSRNOG00000019913,ENSRNOG00000002566,ENSRNOG00000020634,ENSRNOG00000009271,ENSRNOG00000028956
GO:2000146	negative regulation of cell motility	biological_process	0.085452	1	8	384	239	20272	ENSRNOG00000055226,ENSRNOG00000024492,ENSRNOG00000014963,ENSRNOG00000037247,ENSRNOG00000011271,ENSRNOG00000006604,ENSRNOG00000005944,ENSRNOG00000004100
GO:0006873	cellular ion homeostasis	biological_process	0.08575	1	15	384	535	20272	ENSRNOG00000016887,ENSRNOG00000029855,ENSRNOG00000030019,ENSRNOG00000007136,ENSRNOG00000019688,ENSRNOG00000047143,ENSRNOG00000006604,ENSRNOG00000010776,ENSRNOG00000009097,ENSRNOG00000014398,ENSRNOG00000017965,ENSRNOG00000004900,ENSRNOG00000000512,ENSRNOG00000052704,ENSRNOG00000014966
GO:0019783	ubiquitin-like protein-specific protease activity	molecular_function	0.08601	1	4	384	88	20272	ENSRNOG00000014981,ENSRNOG00000003545,ENSRNOG00000026754,ENSRNOG00000061129
GO:0005525	GTP binding	molecular_function	0.086021	1	11	384	363	20272	ENSRNOG00000037247,ENSRNOG00000042086,ENSRNOG00000002364,ENSRNOG00000014060,ENSRNOG00000024190,ENSRNOG00000012477,ENSRNOG00000017445,ENSRNOG00000025285,ENSRNOG00000012962,ENSRNOG00000025584,ENSRNOG00000020770
GO:0051602	response to electrical stimulus	biological_process	0.086088	1	3	384	55	20272	ENSRNOG00000018827,ENSRNOG00000012477,ENSRNOG00000004900
GO:0018394	peptidyl-lysine acetylation	biological_process	0.086124	1	6	384	161	20272	ENSRNOG00000020634,ENSRNOG00000028956,ENSRNOG00000061012,ENSRNOG00000020539,ENSRNOG00000008142,ENSRNOG00000015866
GO:0072583	clathrin-mediated endocytosis	biological_process	0.086259	1	2	384	26	20272	ENSRNOG00000014635,ENSRNOG00000001091
GO:0015833	peptide transport	biological_process	0.08626	1	9	384	280	20272	ENSRNOG00000060745,ENSRNOG00000012868,ENSRNOG00000047143,ENSRNOG00000057988,ENSRNOG00000000962,ENSRNOG00000004900,ENSRNOG00000006695,ENSRNOG00000046458,ENSRNOG00000011648
GO:0048679	regulation of axon regeneration	biological_process	0.086263	1	2	384	26	20272	ENSRNOG00000047143,ENSRNOG00000004139
GO:0006520	cellular amino acid metabolic process	biological_process	0.086285	1	9	384	280	20272	ENSRNOG00000016348,ENSRNOG00000000185,ENSRNOG00000008106,ENSRNOG00000011189,ENSRNOG00000020083,ENSRNOG00000029501,ENSRNOG00000011052,ENSRNOG00000005687,ENSRNOG00000047708
GO:0009262	deoxyribonucleotide metabolic process	biological_process	0.086326	1	2	384	26	20272	ENSRNOG00000012962,ENSRNOG00000011831
GO:0070536	protein K63-linked deubiquitination	biological_process	0.086349	1	2	384	26	20272	ENSRNOG00000061129,ENSRNOG00000008106
GO:0032354	response to follicle-stimulating hormone	biological_process	0.086353	1	2	384	26	20272	ENSRNOG00000017601,ENSRNOG00000027042
GO:0005310	dicarboxylic acid transmembrane transporter activity	molecular_function	0.086354	1	2	384	26	20272	ENSRNOG00000011644,ENSRNOG00000000512
GO:0016577	histone demethylation	biological_process	0.086354	1	2	384	26	20272	ENSRNOG00000049221,ENSRNOG00000019956
GO:0016769	transferase activity, transferring nitrogenous groups	molecular_function	0.086354	1	2	384	26	20272	ENSRNOG00000016348,ENSRNOG00000005303
GO:0050802	circadian sleep/wake cycle, sleep	biological_process	0.086354	1	2	384	26	20272	ENSRNOG00000018827,ENSRNOG00000017601
GO:0072207	metanephric epithelium development	biological_process	0.086354	1	2	384	26	20272	ENSRNOG00000015557,ENSRNOG00000011648
GO:0097228	sperm principal piece	cellular_component	0.086354	1	2	384	26	20272	ENSRNOG00000057988,ENSRNOG00000018310
GO:0015850	organic hydroxy compound transport	biological_process	0.086782	1	7	384	200	20272	ENSRNOG00000018827,ENSRNOG00000036677,ENSRNOG00000011648,ENSRNOG00000008432,ENSRNOG00000029165,ENSRNOG00000012686,ENSRNOG00000004900
GO:0050680	negative regulation of epithelial cell proliferation	biological_process	0.086872	1	5	384	124	20272	ENSRNOG00000011271,ENSRNOG00000055226,ENSRNOG00000059500,ENSRNOG00000014287,ENSRNOG00000005944
GO:0006753	nucleoside phosphate metabolic process	biological_process	0.087231	1	17	384	625	20272	ENSRNOG00000011648,ENSRNOG00000003510,ENSRNOG00000009020,ENSRNOG00000004900,ENSRNOG00000009440,ENSRNOG00000053023,ENSRNOG00000057988,ENSRNOG00000008849,ENSRNOG00000011052,ENSRNOG00000018310,ENSRNOG00000011831,ENSRNOG00000012962,ENSRNOG00000052802,ENSRNOG00000003163,ENSRNOG00000023387,ENSRNOG00000011976,ENSRNOG00000020642
GO:0003712	transcription cofactor activity	molecular_function	0.089096	1	12	384	408	20272	ENSRNOG00000026293,ENSRNOG00000020539,ENSRNOG00000011931,ENSRNOG00000014876,ENSRNOG00000009271,ENSRNOG00000001004,ENSRNOG00000018598,ENSRNOG00000061012,ENSRNOG00000000989,ENSRNOG00000024413,ENSRNOG00000016352,ENSRNOG00000011315
GO:0032947	protein complex scaffold	molecular_function	0.089536	1	3	384	56	20272	ENSRNOG00000058478,ENSRNOG00000010552,ENSRNOG00000019908
GO:0060711	labyrinthine layer development	biological_process	0.089757	1	3	384	56	20272	ENSRNOG00000003033,ENSRNOG00000006850,ENSRNOG00000014333
GO:0003743	translation initiation factor activity	molecular_function	0.089793	1	3	384	56	20272	ENSRNOG00000017864,ENSRNOG00000001253,ENSRNOG00000014595
GO:0043124	negative regulation of I-kappaB kinase/NF-kappaB signaling	biological_process	0.089793	1	3	384	56	20272	ENSRNOG00000012868,ENSRNOG00000060745,ENSRNOG00000055226
GO:0010647	positive regulation of cell communication	biological_process	0.089986	1	35	384	1461	20272	ENSRNOG00000020689,ENSRNOG00000000989,ENSRNOG00000020882,ENSRNOG00000060745,ENSRNOG00000025295,ENSRNOG00000018598,ENSRNOG00000048688,ENSRNOG00000009271,ENSRNOG00000004900,ENSRNOG00000019964,ENSRNOG00000020634,ENSRNOG00000010813,ENSRNOG00000038459,ENSRNOG00000006695,ENSRNOG00000055226,ENSRNOG00000046458,ENSRNOG00000029165,ENSRNOG00000013805,ENSRNOG00000001091,ENSRNOG00000025584,ENSRNOG00000014287,…
GO:0005148	prolactin receptor binding	molecular_function	0.090381	1	1	384	5	20272	ENSRNOG00000016792
GO:2000823	regulation of androgen receptor activity	biological_process	0.090406	1	1	384	5	20272	ENSRNOG00000000989
GO:0047372	acylglycerol lipase activity	molecular_function	0.09052	1	1	384	5	20272	ENSRNOG00000056637
GO:0010853	cyclase activator activity	molecular_function	0.090658	1	1	384	5	20272	ENSRNOG00000008849
GO:0030250	guanylate cyclase activator activity	molecular_function	0.090658	1	1	384	5	20272	ENSRNOG00000008849
GO:0016461	unconventional myosin complex	cellular_component	0.090765	1	1	384	5	20272	ENSRNOG00000054140
GO:0042695	thelarche	biological_process	0.090942	1	1	384	5	20272	ENSRNOG00000002754
GO:0060744	mammary gland branching involved in thelarche	biological_process	0.090942	1	1	384	5	20272	ENSRNOG00000002754
GO:0060750	epithelial cell proliferation involved in mammary gland duct elongation	biological_process	0.090942	1	1	384	5	20272	ENSRNOG00000002754
GO:0000104	succinate dehydrogenase activity	molecular_function	0.09095	1	1	384	5	20272	ENSRNOG00000003163
GO:0032811	negative regulation of epinephrine secretion	biological_process	0.090972	1	1	384	5	20272	ENSRNOG00000004900
GO:0043435	response to corticotropin-releasing hormone	biological_process	0.090972	1	1	384	5	20272	ENSRNOG00000004900
GO:0071376	cellular response to corticotropin-releasing hormone stimulus	biological_process	0.090972	1	1	384	5	20272	ENSRNOG00000004900
GO:2001268	negative regulation of cysteine-type endopeptidase activity involved in apoptotic signaling pathway	biological_process	0.091066	1	1	384	5	20272	ENSRNOG00000020634
GO:0034235	GPI anchor binding	molecular_function	0.091096	1	1	384	5	20272	ENSRNOG00000006604
GO:0004439	phosphatidylinositol-4,5-bisphosphate 5-phosphatase activity	molecular_function	0.091117	1	1	384	5	20272	ENSRNOG00000056954
GO:0034594	phosphatidylinositol trisphosphate phosphatase activity	molecular_function	0.091117	1	1	384	5	20272	ENSRNOG00000056954
GO:0046030	inositol trisphosphate phosphatase activity	molecular_function	0.091117	1	1	384	5	20272	ENSRNOG00000056954
GO:0070874	negative regulation of glycogen metabolic process	biological_process	0.091117	1	1	384	5	20272	ENSRNOG00000056954
GO:0009186	deoxyribonucleoside diphosphate metabolic process	biological_process	0.091128	1	1	384	5	20272	ENSRNOG00000011831
GO:0004332	fructose-bisphosphate aldolase activity	molecular_function	0.091135	1	1	384	5	20272	ENSRNOG00000052802
GO:0004726	non-membrane spanning protein tyrosine phosphatase activity	molecular_function	0.091139	1	1	384	5	20272	ENSRNOG00000005260
GO:0006703	estrogen biosynthetic process	biological_process	0.091143	1	1	384	5	20272	ENSRNOG00000019830
GO:0070401	NADP+ binding	molecular_function	0.091143	1	1	384	5	20272	ENSRNOG00000019830
GO:0000835	ER ubiquitin ligase complex	cellular_component	0.091144	1	1	384	5	20272	ENSRNOG00000007842
GO:0000836	Hrd1p ubiquitin ligase complex	cellular_component	0.091144	1	1	384	5	20272	ENSRNOG00000007842
GO:0042662	negative regulation of mesodermal cell fate specification	biological_process	0.091164	1	1	384	5	20272	ENSRNOG00000048688
GO:0042663	regulation of endodermal cell fate specification	biological_process	0.091164	1	1	384	5	20272	ENSRNOG00000048688
GO:0090244	Wnt signaling pathway involved in somitogenesis	biological_process	0.091164	1	1	384	5	20272	ENSRNOG00000048688
GO:0090381	regulation of heart induction	biological_process	0.091164	1	1	384	5	20272	ENSRNOG00000048688
GO:0100012	regulation of heart induction by canonical Wnt signaling pathway	biological_process	0.091164	1	1	384	5	20272	ENSRNOG00000048688
GO:1902949	positive regulation of tau-protein kinase activity	biological_process	0.091164	1	1	384	5	20272	ENSRNOG00000048688
GO:0009217	purine deoxyribonucleoside triphosphate catabolic process	biological_process	0.091187	1	1	384	5	20272	ENSRNOG00000012962
GO:0098519	nucleotide phosphatase activity, acting on free nucleotides	molecular_function	0.091187	1	1	384	5	20272	ENSRNOG00000012962
GO:0021855	hypothalamus cell migration	biological_process	0.091197	1	1	384	5	20272	ENSRNOG00000010547
GO:2000646	positive regulation of receptor catabolic process	biological_process	0.091199	1	1	384	5	20272	ENSRNOG00000010574
GO:0097500	receptor localization to nonmotile primary cilium	biological_process	0.091199	1	1	384	5	20272	ENSRNOG00000046566
GO:0046487	glyoxylate metabolic process	biological_process	0.0912	1	1	384	5	20272	ENSRNOG00000029501
GO:0018879	biphenyl metabolic process	biological_process	0.0912	1	1	384	5	20272	ENSRNOG00000027042
GO:0001025	RNA polymerase III transcription factor binding	molecular_function	0.0912	1	1	384	5	20272	ENSRNOG00000017864
GO:0004035	alkaline phosphatase activity	molecular_function	0.0912	1	1	384	5	20272	ENSRNOG00000013954
GO:0004321	fatty-acyl-CoA synthase activity	molecular_function	0.0912	1	1	384	5	20272	ENSRNOG00000015421
GO:0004908	interleukin-1 receptor activity	molecular_function	0.0912	1	1	384	5	20272	ENSRNOG00000001928
GO:0006657	CDP-choline pathway	biological_process	0.0912	1	1	384	5	20272	ENSRNOG00000016791
GO:0008603	cAMP-dependent protein kinase regulator activity	molecular_function	0.0912	1	1	384	5	20272	ENSRNOG00000020284
GO:0010641	positive regulation of platelet-derived growth factor receptor signaling pathway	biological_process	0.0912	1	1	384	5	20272	ENSRNOG00000001091
GO:0010807	regulation of synaptic vesicle priming	biological_process	0.0912	1	1	384	5	20272	ENSRNOG00000029165
GO:0015129	lactate transmembrane transporter activity	molecular_function	0.0912	1	1	384	5	20272	ENSRNOG00000036677
GO:0015166	polyol transmembrane transporter activity	molecular_function	0.0912	1	1	384	5	20272	ENSRNOG00000011648
GO:0015168	glycerol transmembrane transporter activity	molecular_function	0.0912	1	1	384	5	20272	ENSRNOG00000011648
GO:0015651	quaternary ammonium group transmembrane transporter activity	molecular_function	0.0912	1	1	384	5	20272	ENSRNOG00000008432
GO:0015670	carbon dioxide transport	biological_process	0.0912	1	1	384	5	20272	ENSRNOG00000011648
GO:0015793	glycerol transport	biological_process	0.0912	1	1	384	5	20272	ENSRNOG00000011648
GO:0015838	amino-acid betaine transport	biological_process	0.0912	1	1	384	5	20272	ENSRNOG00000008432
GO:0016081	synaptic vesicle docking	biological_process	0.0912	1	1	384	5	20272	ENSRNOG00000029165
GO:0021814	cell motility involved in cerebral cortex radial glia guided migration	biological_process	0.0912	1	1	384	5	20272	ENSRNOG00000055226
GO:0022614	membrane to membrane docking	biological_process	0.0912	1	1	384	5	20272	ENSRNOG00000014333
GO:0030397	membrane disassembly	biological_process	0.0912	1	1	384	5	20272	ENSRNOG00000004139
GO:0031944	negative regulation of glucocorticoid metabolic process	biological_process	0.0912	1	1	384	5	20272	ENSRNOG00000030019
GO:0031947	negative regulation of glucocorticoid biosynthetic process	biological_process	0.0912	1	1	384	5	20272	ENSRNOG00000030019
GO:0032776	DNA methylation on cytosine	biological_process	0.0912	1	1	384	5	20272	ENSRNOG00000030630
GO:0035546	interferon-beta secretion	biological_process	0.0912	1	1	384	5	20272	ENSRNOG00000025295
GO:0035547	regulation of interferon-beta secretion	biological_process	0.0912	1	1	384	5	20272	ENSRNOG00000025295
GO:0035549	positive regulation of interferon-beta secretion	biological_process	0.0912	1	1	384	5	20272	ENSRNOG00000025295
GO:0035615	clathrin adaptor activity	molecular_function	0.0912	1	1	384	5	20272	ENSRNOG00000001091
GO:0035976	AP1 complex	cellular_component	0.0912	1	1	384	5	20272	ENSRNOG00000026293
GO:0043184	vascular endothelial growth factor receptor 2 binding	molecular_function	0.0912	1	1	384	5	20272	ENSRNOG00000055226
GO:0045341	MHC class I biosynthetic process	biological_process	0.0912	1	1	384	5	20272	ENSRNOG00000060745
GO:0045343	regulation of MHC class I biosynthetic process	biological_process	0.0912	1	1	384	5	20272	ENSRNOG00000060745
GO:0045345	positive regulation of MHC class I biosynthetic process	biological_process	0.0912	1	1	384	5	20272	ENSRNOG00000060745
GO:0051081	nuclear envelope disassembly	biological_process	0.0912	1	1	384	5	20272	ENSRNOG00000004139
GO:0060729	intestinal epithelial structure maintenance	biological_process	0.0912	1	1	384	5	20272	ENSRNOG00000008432
GO:0070295	renal water absorption	biological_process	0.0912	1	1	384	5	20272	ENSRNOG00000011648
GO:0070317	negative regulation of G0 to G1 transition	biological_process	0.0912	1	1	384	5	20272	ENSRNOG00000055226
GO:0070552	BRISC complex	cellular_component	0.0912	1	1	384	5	20272	ENSRNOG00000008106
GO:0070728	leucine binding	molecular_function	0.0912	1	1	384	5	20272	ENSRNOG00000000302
GO:0071651	positive regulation of chemokine (C-C motif) ligand 5 production	biological_process	0.0912	1	1	384	5	20272	ENSRNOG00000025295
GO:0071987	WD40-repeat domain binding	molecular_function	0.0912	1	1	384	5	20272	ENSRNOG00000026754
GO:0072025	distal convoluted tubule development	biological_process	0.0912	1	1	384	5	20272	ENSRNOG00000015557
GO:0072221	metanephric distal convoluted tubule development	biological_process	0.0912	1	1	384	5	20272	ENSRNOG00000015557
GO:0072592	oxygen metabolic process	biological_process	0.0912	1	1	384	5	20272	ENSRNOG00000003510
GO:0072675	osteoclast fusion	biological_process	0.0912	1	1	384	5	20272	ENSRNOG00000020353
GO:0075525	viral translational termination-reinitiation	biological_process	0.0912	1	1	384	5	20272	ENSRNOG00000001253
GO:0090219	negative regulation of lipid kinase activity	biological_process	0.0912	1	1	384	5	20272	ENSRNOG00000055226
GO:0090230	regulation of centromere complex assembly	biological_process	0.0912	1	1	384	5	20272	ENSRNOG00000009039
GO:0097450	astrocyte end-foot	cellular_component	0.0912	1	1	384	5	20272	ENSRNOG00000014963
GO:0098639	collagen binding involved in cell-matrix adhesion	molecular_function	0.0912	1	1	384	5	20272	ENSRNOG00000021217
GO:0098748	endocytic adaptor activity	molecular_function	0.0912	1	1	384	5	20272	ENSRNOG00000001091
GO:0098902	regulation of membrane depolarization during action potential	biological_process	0.0912	1	1	384	5	20272	ENSRNOG00000011307
GO:1900747	negative regulation of vascular endothelial growth factor signaling pathway	biological_process	0.0912	1	1	384	5	20272	ENSRNOG00000055226
GO:1903416	response to glycoside	biological_process	0.0912	1	1	384	5	20272	ENSRNOG00000030019
GO:1904491	protein localization to ciliary transition zone	biological_process	0.0912	1	1	384	5	20272	ENSRNOG00000052704
GO:2000739	regulation of mesenchymal stem cell differentiation	biological_process	0.0912	1	1	384	5	20272	ENSRNOG00000020813
GO:0051173	positive regulation of nitrogen compound metabolic process	biological_process	0.091728	1	44	384	1895	20272	ENSRNOG00000009271,ENSRNOG00000001928,ENSRNOG00000056954,ENSRNOG00000019913,ENSRNOG00000052745,ENSRNOG00000018598,ENSRNOG00000012499,ENSRNOG00000025295,ENSRNOG00000020390,ENSRNOG00000000989,ENSRNOG00000012962,ENSRNOG00000020689,ENSRNOG00000006850,ENSRNOG00000015667,ENSRNOG00000061012,ENSRNOG00000011931,ENSRNOG00000053023,ENSRNOG00000014876,ENSRNOG00000020634,ENSRNOG00000024413,ENSRNOG00000010489,…
GO:1901984	negative regulation of protein acetylation	biological_process	0.091739	1	2	384	27	20272	ENSRNOG00000020634,ENSRNOG00000015866
GO:0042611	MHC protein complex	cellular_component	0.092034	1	2	384	27	20272	ENSRNOG00000000723,ENSRNOG00000039744
GO:1903523	negative regulation of blood circulation	biological_process	0.092043	1	2	384	27	20272	ENSRNOG00000030019,ENSRNOG00000047143
GO:0030111	regulation of Wnt signaling pathway	biological_process	0.092049	1	8	384	243	20272	ENSRNOG00000011271,ENSRNOG00000009271,ENSRNOG00000048688,ENSRNOG00000014287,ENSRNOG00000058882,ENSRNOG00000055226,ENSRNOG00000024085,ENSRNOG00000011471
GO:0005520	insulin-like growth factor binding	molecular_function	0.09209	1	2	384	27	20272	ENSRNOG00000016957,ENSRNOG00000004208
GO:0051569	regulation of histone H3-K4 methylation	biological_process	0.092091	1	2	384	27	20272	ENSRNOG00000030630,ENSRNOG00000020634
GO:1902235	regulation of endoplasmic reticulum stress-induced intrinsic apoptotic signaling pathway	biological_process	0.092109	1	2	384	27	20272	ENSRNOG00000046458,ENSRNOG00000010574
GO:0035411	catenin import into nucleus	biological_process	0.092123	1	2	384	27	20272	ENSRNOG00000055226,ENSRNOG00000058882
GO:0030100	regulation of endocytosis	biological_process	0.092134	1	7	384	203	20272	ENSRNOG00000004036,ENSRNOG00000048688,ENSRNOG00000046834,ENSRNOG00000001091,ENSRNOG00000010574,ENSRNOG00000017319,ENSRNOG00000046566
GO:0007257	activation of JUN kinase activity	biological_process	0.092135	1	2	384	27	20272	ENSRNOG00000055226,ENSRNOG00000010574
GO:0098632	protein binding involved in cell-cell adhesion	molecular_function	0.092135	1	2	384	27	20272	ENSRNOG00000015667,ENSRNOG00000008054
GO:0019212	phosphatase inhibitor activity	molecular_function	0.092135	1	2	384	27	20272	ENSRNOG00000059550,ENSRNOG00000046922
GO:0019432	triglyceride biosynthetic process	biological_process	0.092135	1	2	384	27	20272	ENSRNOG00000014876,ENSRNOG00000046834
GO:0030291	protein serine/threonine kinase inhibitor activity	molecular_function	0.092135	1	2	384	27	20272	ENSRNOG00000059500,ENSRNOG00000020284
GO:0034105	positive regulation of tissue remodeling	biological_process	0.092135	1	2	384	27	20272	ENSRNOG00000059461,ENSRNOG00000020813
GO:0034122	negative regulation of toll-like receptor signaling pathway	biological_process	0.092135	1	2	384	27	20272	ENSRNOG00000055226,ENSRNOG00000058586
GO:0044030	regulation of DNA methylation	biological_process	0.092135	1	2	384	27	20272	ENSRNOG00000028956,ENSRNOG00000030630
GO:1901186	positive regulation of ERBB signaling pathway	biological_process	0.092135	1	2	384	27	20272	ENSRNOG00000020882,ENSRNOG00000001091
GO:0010506	regulation of autophagy	biological_process	0.092162	1	7	384	203	20272	ENSRNOG00000018517,ENSRNOG00000025462,ENSRNOG00000013030,ENSRNOG00000030630,ENSRNOG00000014287,ENSRNOG00000005303,ENSRNOG00000019956
GO:0017157	regulation of exocytosis	biological_process	0.092223	1	6	384	164	20272	ENSRNOG00000042086,ENSRNOG00000029165,ENSRNOG00000004900,ENSRNOG00000036696,ENSRNOG00000015441,ENSRNOG00000059461
GO:0050770	regulation of axonogenesis	biological_process	0.092237	1	6	384	164	20272	ENSRNOG00000021184,ENSRNOG00000006604,ENSRNOG00000004139,ENSRNOG00000014287,ENSRNOG00000017445,ENSRNOG00000004392
GO:0043005	neuron projection	cellular_component	0.092749	1	24	384	949	20272	ENSRNOG00000055226,ENSRNOG00000020689,ENSRNOG00000029165,ENSRNOG00000019435,ENSRNOG00000004479,ENSRNOG00000004139,ENSRNOG00000004392,ENSRNOG00000008054,ENSRNOG00000031325,ENSRNOG00000056954,ENSRNOG00000058478,ENSRNOG00000017601,ENSRNOG00000004900,ENSRNOG00000001415,ENSRNOG00000000185,ENSRNOG00000011648,ENSRNOG00000013514,ENSRNOG00000018827,ENSRNOG00000019688,ENSRNOG00000016145,ENSRNOG00000011052,…
GO:0045576	mast cell activation	biological_process	0.093446	1	3	384	57	20272	ENSRNOG00000006604,ENSRNOG00000004900,ENSRNOG00000015441
GO:0071320	cellular response to cAMP	biological_process	0.093498	1	3	384	57	20272	ENSRNOG00000017601,ENSRNOG00000056954,ENSRNOG00000011648
GO:0032147	activation of protein kinase activity	biological_process	0.093509	1	8	384	244	20272	ENSRNOG00000019908,ENSRNOG00000010552,ENSRNOG00000014287,ENSRNOG00000019964,ENSRNOG00000016792,ENSRNOG00000055226,ENSRNOG00000025584,ENSRNOG00000010574
GO:0001190	transcriptional activator activity, RNA polymerase II transcription factor binding	molecular_function	0.093516	1	3	384	57	20272	ENSRNOG00000009271,ENSRNOG00000018598,ENSRNOG00000011931
GO:0098811	transcriptional repressor activity, RNA polymerase II activating transcription factor binding	molecular_function	0.093516	1	3	384	57	20272	ENSRNOG00000011931,ENSRNOG00000018598,ENSRNOG00000009271
GO:0000118	histone deacetylase complex	cellular_component	0.093516	1	3	384	57	20272	ENSRNOG00000028956,ENSRNOG00000001004,ENSRNOG00000019913
GO:0046486	glycerolipid metabolic process	biological_process	0.093664	1	9	384	285	20272	ENSRNOG00000056637,ENSRNOG00000014876,ENSRNOG00000013030,ENSRNOG00000053023,ENSRNOG00000046834,ENSRNOG00000056954,ENSRNOG00000028368,ENSRNOG00000017731,ENSRNOG00000016791
GO:1990234	transferase complex	cellular_component	0.093845	1	20	384	767	20272	ENSRNOG00000061012,ENSRNOG00000009090,ENSRNOG00000057988,ENSRNOG00000007842,ENSRNOG00000018517,ENSRNOG00000020105,ENSRNOG00000009397,ENSRNOG00000013714,ENSRNOG00000015143,ENSRNOG00000007483,ENSRNOG00000026754,ENSRNOG00000018986,ENSRNOG00000006170,ENSRNOG00000011398,ENSRNOG00000006695,ENSRNOG00000015762,ENSRNOG00000020284,ENSRNOG00000017857,ENSRNOG00000008142,ENSRNOG00000025462
GO:0043200	response to amino acid	biological_process	0.093847	1	5	384	127	20272	ENSRNOG00000010552,ENSRNOG00000046458,ENSRNOG00000000302,ENSRNOG00000020689,ENSRNOG00000019908
GO:0005342	organic acid transmembrane transporter activity	molecular_function	0.094023	1	5	384	127	20272	ENSRNOG00000008432,ENSRNOG00000011644,ENSRNOG00000000512,ENSRNOG00000009330,ENSRNOG00000036677
GO:0009566	fertilization	biological_process	0.094156	1	6	384	165	20272	ENSRNOG00000012719,ENSRNOG00000052802,ENSRNOG00000059461,ENSRNOG00000020860,ENSRNOG00000002566,ENSRNOG00000030630
GO:0001047	core promoter binding	molecular_function	0.094267	1	6	384	165	20272	ENSRNOG00000046458,ENSRNOG00000015632,ENSRNOG00000016708,ENSRNOG00000024413,ENSRNOG00000020634,ENSRNOG00000009271
GO:0008289	lipid binding	molecular_function	0.094886	1	16	384	588	20272	ENSRNOG00000001091,ENSRNOG00000014874,ENSRNOG00000021184,ENSRNOG00000019830,ENSRNOG00000055226,ENSRNOG00000019435,ENSRNOG00000030019,ENSRNOG00000020353,ENSRNOG00000046566,ENSRNOG00000020497,ENSRNOG00000014202,ENSRNOG00000017500,ENSRNOG00000003585,ENSRNOG00000004036,ENSRNOG00000007136,ENSRNOG00000006604
GO:1901699	cellular response to nitrogen compound	biological_process	0.095204	1	15	384	544	20272	ENSRNOG00000019688,ENSRNOG00000025295,ENSRNOG00000019908,ENSRNOG00000030630,ENSRNOG00000056954,ENSRNOG00000010552,ENSRNOG00000001004,ENSRNOG00000017601,ENSRNOG00000004900,ENSRNOG00000020689,ENSRNOG00000000302,ENSRNOG00000004139,ENSRNOG00000010574,ENSRNOG00000011648,ENSRNOG00000019496
GO:0008234	cysteine-type peptidase activity	molecular_function	0.096353	1	6	384	166	20272	ENSRNOG00000027096,ENSRNOG00000014981,ENSRNOG00000003545,ENSRNOG00000026754,ENSRNOG00000018403,ENSRNOG00000061129
GO:0042306	regulation of protein import into nucleus	biological_process	0.096362	1	6	384	166	20272	ENSRNOG00000025295,ENSRNOG00000060745,ENSRNOG00000012868,ENSRNOG00000055226,ENSRNOG00000058882,ENSRNOG00000006695
GO:0019887	protein kinase regulator activity	molecular_function	0.096366	1	6	384	166	20272	ENSRNOG00000004100,ENSRNOG00000025584,ENSRNOG00000059500,ENSRNOG00000014287,ENSRNOG00000031325,ENSRNOG00000020284
GO:0050679	positive regulation of epithelial cell proliferation	biological_process	0.096366	1	6	384	166	20272	ENSRNOG00000055226,ENSRNOG00000026293,ENSRNOG00000011471,ENSRNOG00000025584,ENSRNOG00000019496,ENSRNOG00000059461
GO:0060090	binding, bridging	molecular_function	0.096416	1	5	384	128	20272	ENSRNOG00000009040,ENSRNOG00000055226,ENSRNOG00000029165,ENSRNOG00000058478,ENSRNOG00000001091
GO:0051239	regulation of multicellular organismal process	biological_process	0.096721	1	58	384	2587	20272	ENSRNOG00000026293,ENSRNOG00000008432,ENSRNOG00000002364,ENSRNOG00000012686,ENSRNOG00000046834,ENSRNOG00000015143,ENSRNOG00000007200,ENSRNOG00000015441,ENSRNOG00000018827,ENSRNOG00000014963,ENSRNOG00000059500,ENSRNOG00000016352,ENSRNOG00000011471,ENSRNOG00000009040,ENSRNOG00000047143,ENSRNOG00000002754,ENSRNOG00000053562,ENSRNOG00000037247,ENSRNOG00000004489,ENSRNOG00000003098,ENSRNOG00000014287,…
GO:0060986	endocrine hormone secretion	biological_process	0.097192	1	3	384	58	20272	ENSRNOG00000011648,ENSRNOG00000004900,ENSRNOG00000012686
GO:0035094	response to nicotine	biological_process	0.097271	1	3	384	58	20272	ENSRNOG00000014333,ENSRNOG00000046458,ENSRNOG00000052802
GO:0070988	demethylation	biological_process	0.097302	1	3	384	58	20272	ENSRNOG00000019956,ENSRNOG00000001428,ENSRNOG00000049221
GO:2001021	negative regulation of response to DNA damage stimulus	biological_process	0.097302	1	3	384	58	20272	ENSRNOG00000020539,ENSRNOG00000026754,ENSRNOG00000020390
GO:0036459	ubiquitinyl hydrolase activity	molecular_function	0.097365	1	4	384	92	20272	ENSRNOG00000026754,ENSRNOG00000003545,ENSRNOG00000061129,ENSRNOG00000014981
GO:0071482	cellular response to light stimulus	biological_process	0.097369	1	4	384	92	20272	ENSRNOG00000014287,ENSRNOG00000011648,ENSRNOG00000026754,ENSRNOG00000020390
GO:0019220	regulation of phosphate metabolic process	biological_process	0.097471	1	37	384	1568	20272	ENSRNOG00000014874,ENSRNOG00000020284,ENSRNOG00000004100,ENSRNOG00000048688,ENSRNOG00000056954,ENSRNOG00000025295,ENSRNOG00000060745,ENSRNOG00000020634,ENSRNOG00000061782,ENSRNOG00000059550,ENSRNOG00000019964,ENSRNOG00000004900,ENSRNOG00000016887,ENSRNOG00000011203,ENSRNOG00000053023,ENSRNOG00000006604,ENSRNOG00000025584,ENSRNOG00000055226,ENSRNOG00000058478,ENSRNOG00000014287,ENSRNOG00000002754,…
GO:0010837	regulation of keratinocyte proliferation	biological_process	0.097552	1	2	384	28	20272	ENSRNOG00000005944,ENSRNOG00000006850
GO:0035929	steroid hormone secretion	biological_process	0.097855	1	2	384	28	20272	ENSRNOG00000004900,ENSRNOG00000012686
GO:0006099	tricarboxylic acid cycle	biological_process	0.097942	1	2	384	28	20272	ENSRNOG00000005587,ENSRNOG00000003163
GO:0002102	podosome	cellular_component	0.098026	1	2	384	28	20272	ENSRNOG00000014333,ENSRNOG00000020353
GO:0022410	circadian sleep/wake cycle process	biological_process	0.098026	1	2	384	28	20272	ENSRNOG00000017601,ENSRNOG00000018827
GO:0046460	neutral lipid biosynthetic process	biological_process	0.098026	1	2	384	28	20272	ENSRNOG00000046834,ENSRNOG00000014876
GO:0046463	acylglycerol biosynthetic process	biological_process	0.098026	1	2	384	28	20272	ENSRNOG00000014876,ENSRNOG00000046834
GO:0051642	centrosome localization	biological_process	0.098026	1	2	384	28	20272	ENSRNOG00000004139,ENSRNOG00000004479
GO:0044430	cytoskeletal part	cellular_component	0.098328	1	32	384	1331	20272	ENSRNOG00000017500,ENSRNOG00000013727,ENSRNOG00000034258,ENSRNOG00000016708,ENSRNOG00000019688,ENSRNOG00000013383,ENSRNOG00000018533,ENSRNOG00000018023,ENSRNOG00000004479,ENSRNOG00000029165,ENSRNOG00000019100,ENSRNOG00000009040,ENSRNOG00000004542,ENSRNOG00000005342,ENSRNOG00000017788,ENSRNOG00000058882,ENSRNOG00000015557,ENSRNOG00000014333,ENSRNOG00000017445,ENSRNOG00000045926,ENSRNOG00000054140,…
GO:1903533	regulation of protein targeting	biological_process	0.098329	1	9	384	288	20272	ENSRNOG00000056954,ENSRNOG00000060745,ENSRNOG00000012868,ENSRNOG00000012719,ENSRNOG00000025295,ENSRNOG00000011108,ENSRNOG00000055226,ENSRNOG00000006695,ENSRNOG00000058882
GO:0030133	transport vesicle	cellular_component	0.098752	1	5	384	129	20272	ENSRNOG00000042086,ENSRNOG00000014635,ENSRNOG00000020726,ENSRNOG00000024492,ENSRNOG00000014872
GO:0051896	regulation of protein kinase B signaling	biological_process	0.098761	1	5	384	129	20272	ENSRNOG00000056954,ENSRNOG00000014287,ENSRNOG00000020497,ENSRNOG00000000302,ENSRNOG00000037247
GO:0021987	cerebral cortex development	biological_process	0.098834	1	5	384	129	20272	ENSRNOG00000014963,ENSRNOG00000017601,ENSRNOG00000053562,ENSRNOG00000055226,ENSRNOG00000004139
GO:0043170	macromolecule metabolic process	biological_process	0.099361	1	179	384	8771	20272	ENSRNOG00000056954,ENSRNOG00000019913,ENSRNOG00000007483,ENSRNOG00000052745,ENSRNOG00000010538,ENSRNOG00000014981,ENSRNOG00000004100,ENSRNOG00000020390,ENSRNOG00000021014,ENSRNOG00000021184,ENSRNOG00000000989,ENSRNOG00000012962,ENSRNOG00000009090,ENSRNOG00000011203,ENSRNOG00000004036,ENSRNOG00000024181,ENSRNOG00000011648,ENSRNOG00000010489,ENSRNOG00000020634,ENSRNOG00000022393,ENSRNOG00000009397,…
GO:0034976	response to endoplasmic reticulum stress	biological_process	0.099525	1	7	384	207	20272	ENSRNOG00000013383,ENSRNOG00000014981,ENSRNOG00000010574,ENSRNOG00000007842,ENSRNOG00000026293,ENSRNOG00000055226,ENSRNOG00000046458
GO:0051174	regulation of phosphorus metabolic process	biological_process	0.10077	1	37	384	1573	20272	ENSRNOG00000025584,ENSRNOG00000055226,ENSRNOG00000014287,ENSRNOG00000058478,ENSRNOG00000037247,ENSRNOG00000008412,ENSRNOG00000002754,ENSRNOG00000047143,ENSRNOG00000036696,ENSRNOG00000031325,ENSRNOG00000010574,ENSRNOG00000011471,ENSRNOG00000059500,ENSRNOG00000016792,ENSRNOG00000046834,ENSRNOG00000012477,ENSRNOG00000010552,ENSRNOG00000008849,ENSRNOG00000026293,ENSRNOG00000027833,ENSRNOG00000019908,…
GO:0005546	phosphatidylinositol-4,5-bisphosphate binding	molecular_function	0.10113	1	3	384	59	20272	ENSRNOG00000014202,ENSRNOG00000001091,ENSRNOG00000017500
GO:0071156	regulation of cell cycle arrest	biological_process	0.10115	1	3	384	59	20272	ENSRNOG00000055226,ENSRNOG00000002364,ENSRNOG00000020539
GO:0035270	endocrine system development	biological_process	0.10125	1	5	384	130	20272	ENSRNOG00000004900,ENSRNOG00000017601,ENSRNOG00000046458,ENSRNOG00000024413,ENSRNOG00000059500
GO:0006810	transport	biological_process	0.10153	1	88	384	4093	20272	ENSRNOG00000042086,ENSRNOG00000014367,ENSRNOG00000018271,ENSRNOG00000058478,ENSRNOG00000052704,ENSRNOG00000018403,ENSRNOG00000029165,ENSRNOG00000055226,ENSRNOG00000006695,ENSRNOG00000014398,ENSRNOG00000007842,ENSRNOG00000009039,ENSRNOG00000011307,ENSRNOG00000008786,ENSRNOG00000046834,ENSRNOG00000001415,ENSRNOG00000002303,ENSRNOG00000028017,ENSRNOG00000015441,ENSRNOG00000009266,ENSRNOG00000018827,…
GO:0019637	organophosphate metabolic process	biological_process	0.10176	1	24	384	960	20272	ENSRNOG00000011976,ENSRNOG00000056954,ENSRNOG00000017731,ENSRNOG00000028368,ENSRNOG00000020642,ENSRNOG00000018310,ENSRNOG00000011831,ENSRNOG00000055226,ENSRNOG00000052802,ENSRNOG00000003163,ENSRNOG00000016791,ENSRNOG00000023387,ENSRNOG00000016798,ENSRNOG00000012962,ENSRNOG00000009440,ENSRNOG00000008849,ENSRNOG00000011052,ENSRNOG00000053023,ENSRNOG00000057988,ENSRNOG00000013030,ENSRNOG00000011648,…
GO:0051046	regulation of secretion	biological_process	0.10228	1	18	384	685	20272	ENSRNOG00000015441,ENSRNOG00000018827,ENSRNOG00000011648,ENSRNOG00000004900,ENSRNOG00000057988,ENSRNOG00000012686,ENSRNOG00000059461,ENSRNOG00000001091,ENSRNOG00000014806,ENSRNOG00000029165,ENSRNOG00000046458,ENSRNOG00000001928,ENSRNOG00000018598,ENSRNOG00000036696,ENSRNOG00000025295,ENSRNOG00000047143,ENSRNOG00000042086,ENSRNOG00000060745
GO:0009891	positive regulation of biosynthetic process	biological_process	0.10268	1	43	384	1865	20272	ENSRNOG00000006850,ENSRNOG00000061012,ENSRNOG00000015667,ENSRNOG00000053023,ENSRNOG00000011931,ENSRNOG00000014876,ENSRNOG00000020634,ENSRNOG00000010489,ENSRNOG00000024413,ENSRNOG00000004900,ENSRNOG00000009271,ENSRNOG00000018598,ENSRNOG00000052745,ENSRNOG00000001928,ENSRNOG00000056954,ENSRNOG00000019913,ENSRNOG00000012499,ENSRNOG00000025295,ENSRNOG00000060745,ENSRNOG00000000989,ENSRNOG00000020689,…
GO:1904589	regulation of protein import	biological_process	0.10272	1	6	384	169	20272	ENSRNOG00000025295,ENSRNOG00000058882,ENSRNOG00000006695,ENSRNOG00000012868,ENSRNOG00000060745,ENSRNOG00000055226
GO:0019318	hexose metabolic process	biological_process	0.10331	1	7	384	209	20272	ENSRNOG00000059461,ENSRNOG00000016348,ENSRNOG00000056954,ENSRNOG00000057988,ENSRNOG00000012686,ENSRNOG00000046458,ENSRNOG00000052802
GO:0005689	U12-type spliceosomal complex	cellular_component	0.10363	1	2	384	29	20272	ENSRNOG00000013714,ENSRNOG00000007849
GO:0030515	snoRNA binding	molecular_function	0.10369	1	2	384	29	20272	ENSRNOG00000012962,ENSRNOG00000011976
GO:0070873	regulation of glycogen metabolic process	biological_process	0.10389	1	2	384	29	20272	ENSRNOG00000056954,ENSRNOG00000012686
GO:0001932	regulation of protein phosphorylation	biological_process	0.10392	1	30	384	1244	20272	ENSRNOG00000046834,ENSRNOG00000016887,ENSRNOG00000010552,ENSRNOG00000026293,ENSRNOG00000027833,ENSRNOG00000019908,ENSRNOG00000006604,ENSRNOG00000061782,ENSRNOG00000010574,ENSRNOG00000059500,ENSRNOG00000011471,ENSRNOG00000020634,ENSRNOG00000019964,ENSRNOG00000016792,ENSRNOG00000048688,ENSRNOG00000056954,ENSRNOG00000014287,ENSRNOG00000058478,ENSRNOG00000004100,ENSRNOG00000037247,ENSRNOG00000008412,…
GO:0008200	ion channel inhibitor activity	molecular_function	0.10392	1	2	384	29	20272	ENSRNOG00000029165,ENSRNOG00000047143
GO:0033598	mammary gland epithelial cell proliferation	biological_process	0.10393	1	2	384	29	20272	ENSRNOG00000025584,ENSRNOG00000002754
GO:0005771	multivesicular body	cellular_component	0.10394	1	2	384	29	20272	ENSRNOG00000004900,ENSRNOG00000036696
GO:0043304	regulation of mast cell degranulation	biological_process	0.10394	1	2	384	29	20272	ENSRNOG00000015441,ENSRNOG00000004900
GO:1903307	positive regulation of regulated secretory pathway	biological_process	0.10394	1	2	384	29	20272	ENSRNOG00000015441,ENSRNOG00000004900
GO:0002438	acute inflammatory response to antigenic stimulus	biological_process	0.10402	1	2	384	29	20272	ENSRNOG00000046834,ENSRNOG00000014367
GO:0006887	exocytosis	biological_process	0.1046	1	9	384	292	20272	ENSRNOG00000002566,ENSRNOG00000015441,ENSRNOG00000059461,ENSRNOG00000029165,ENSRNOG00000004900,ENSRNOG00000003071,ENSRNOG00000003585,ENSRNOG00000042086,ENSRNOG00000036696
GO:1902589	single-organism organelle organization	biological_process	0.1047	1	52	384	2307	20272	ENSRNOG00000019956,ENSRNOG00000018310,ENSRNOG00000028956,ENSRNOG00000020860,ENSRNOG00000019100,ENSRNOG00000002566,ENSRNOG00000001091,ENSRNOG00000018403,ENSRNOG00000004479,ENSRNOG00000008142,ENSRNOG00000029165,ENSRNOG00000001428,ENSRNOG00000004542,ENSRNOG00000020539,ENSRNOG00000031325,ENSRNOG00000009040,ENSRNOG00000009097,ENSRNOG00000034258,ENSRNOG00000015231,ENSRNOG00000059500,ENSRNOG00000010574,…
GO:0051926	negative regulation of calcium ion transport	biological_process	0.10492	1	3	384	60	20272	ENSRNOG00000004900,ENSRNOG00000047143,ENSRNOG00000056954
GO:0043507	positive regulation of JUN kinase activity	biological_process	0.10505	1	3	384	60	20272	ENSRNOG00000055226,ENSRNOG00000010574,ENSRNOG00000048688
GO:0042116	macrophage activation	biological_process	0.10505	1	3	384	60	20272	ENSRNOG00000015441,ENSRNOG00000013805,ENSRNOG00000026293
GO:0070491	repressing transcription factor binding	molecular_function	0.10506	1	3	384	60	20272	ENSRNOG00000019913,ENSRNOG00000061012,ENSRNOG00000004542
GO:0043281	regulation of cysteine-type endopeptidase activity involved in apoptotic process	biological_process	0.10527	1	7	384	210	20272	ENSRNOG00000060745,ENSRNOG00000012868,ENSRNOG00000026754,ENSRNOG00000011648,ENSRNOG00000001091,ENSRNOG00000020634,ENSRNOG00000009266
GO:0016787	hydrolase activity	molecular_function	0.10561	1	55	384	2456	20272	ENSRNOG00000024190,ENSRNOG00000009039,ENSRNOG00000002364,ENSRNOG00000012477,ENSRNOG00000003545,ENSRNOG00000015187,ENSRNOG00000010574,ENSRNOG00000015231,ENSRNOG00000014060,ENSRNOG00000010609,ENSRNOG00000054176,ENSRNOG00000037247,ENSRNOG00000042086,ENSRNOG00000027582,ENSRNOG00000018403,ENSRNOG00000016798,ENSRNOG00000016108,ENSRNOG00000010776,ENSRNOG00000025584,ENSRNOG00000014806,ENSRNOG00000019100,…
GO:0042177	negative regulation of protein catabolic process	biological_process	0.10626	1	5	384	132	20272	ENSRNOG00000055226,ENSRNOG00000013727,ENSRNOG00000025584,ENSRNOG00000014981,ENSRNOG00000004036
GO:0005741	mitochondrial outer membrane	cellular_component	0.10629	1	5	384	132	20272	ENSRNOG00000025295,ENSRNOG00000008802,ENSRNOG00000007158,ENSRNOG00000020357,ENSRNOG00000017731
GO:0016607	nuclear speck	cellular_component	0.10634	1	9	384	293	20272	ENSRNOG00000059550,ENSRNOG00000011439,ENSRNOG00000046458,ENSRNOG00000060597,ENSRNOG00000013965,ENSRNOG00000018686,ENSRNOG00000029235,ENSRNOG00000010007,ENSRNOG00000030630
GO:1901698	response to nitrogen compound	biological_process	0.1066	1	23	384	919	20272	ENSRNOG00000002754,ENSRNOG00000025295,ENSRNOG00000056954,ENSRNOG00000030630,ENSRNOG00000001004,ENSRNOG00000052802,ENSRNOG00000000302,ENSRNOG00000046458,ENSRNOG00000020689,ENSRNOG00000004139,ENSRNOG00000019496,ENSRNOG00000010007,ENSRNOG00000019688,ENSRNOG00000014333,ENSRNOG00000019908,ENSRNOG00000026293,ENSRNOG00000027042,ENSRNOG00000010552,ENSRNOG00000017601,ENSRNOG00000020083,ENSRNOG00000004900,…
GO:0051050	positive regulation of transport	biological_process	0.10666	1	23	384	919	20272	ENSRNOG00000046834,ENSRNOG00000012719,ENSRNOG00000057988,ENSRNOG00000006604,ENSRNOG00000012868,ENSRNOG00000009266,ENSRNOG00000015441,ENSRNOG00000011108,ENSRNOG00000011648,ENSRNOG00000017319,ENSRNOG00000004900,ENSRNOG00000058882,ENSRNOG00000018598,ENSRNOG00000001928,ENSRNOG00000056954,ENSRNOG00000046566,ENSRNOG00000025295,ENSRNOG00000036696,ENSRNOG00000060745,ENSRNOG00000001091,ENSRNOG00000006695,…
GO:0098562	cytoplasmic side of membrane	cellular_component	0.10707	1	6	384	171	20272	ENSRNOG00000055226,ENSRNOG00000008082,ENSRNOG00000005260,ENSRNOG00000036678,ENSRNOG00000011203,ENSRNOG00000010574
GO:0046822	regulation of nucleocytoplasmic transport	biological_process	0.10724	1	7	384	211	20272	ENSRNOG00000009266,ENSRNOG00000025295,ENSRNOG00000058882,ENSRNOG00000006695,ENSRNOG00000060745,ENSRNOG00000012868,ENSRNOG00000055226
GO:1903050	regulation of proteolysis involved in cellular protein catabolic process	biological_process	0.10725	1	7	384	211	20272	ENSRNOG00000061129,ENSRNOG00000004479,ENSRNOG00000013727,ENSRNOG00000003545,ENSRNOG00000055226,ENSRNOG00000004100,ENSRNOG00000014981
GO:0010557	positive regulation of macromolecule biosynthetic process	biological_process	0.10729	1	40	384	1727	20272	ENSRNOG00000020400,ENSRNOG00000011315,ENSRNOG00000013805,ENSRNOG00000025584,ENSRNOG00000046458,ENSRNOG00000055226,ENSRNOG00000006695,ENSRNOG00000009145,ENSRNOG00000014595,ENSRNOG00000008142,ENSRNOG00000020539,ENSRNOG00000002754,ENSRNOG00000059500,ENSRNOG00000016708,ENSRNOG00000007200,ENSRNOG00000018517,ENSRNOG00000022741,ENSRNOG00000021689,ENSRNOG00000012686,ENSRNOG00000026293,ENSRNOG00000057988,…
GO:0010639	negative regulation of organelle organization	biological_process	0.10744	1	10	384	336	20272	ENSRNOG00000013727,ENSRNOG00000001091,ENSRNOG00000019956,ENSRNOG00000020634,ENSRNOG00000049221,ENSRNOG00000009040,ENSRNOG00000056954,ENSRNOG00000030630,ENSRNOG00000052745,ENSRNOG00000007483
GO:0080134	regulation of response to stress	biological_process	0.10754	1	28	384	1154	20272	ENSRNOG00000013805,ENSRNOG00000014398,ENSRNOG00000000302,ENSRNOG00000055226,ENSRNOG00000046458,ENSRNOG00000058586,ENSRNOG00000004139,ENSRNOG00000012962,ENSRNOG00000030630,ENSRNOG00000052745,ENSRNOG00000048688,ENSRNOG00000018598,ENSRNOG00000058478,ENSRNOG00000014981,ENSRNOG00000020390,ENSRNOG00000060745,ENSRNOG00000026754,ENSRNOG00000020539,ENSRNOG00000047143,ENSRNOG00000025295,ENSRNOG00000010574,…
GO:0032561	guanyl ribonucleotide binding	molecular_function	0.10758	1	11	384	379	20272	ENSRNOG00000025584,ENSRNOG00000020770,ENSRNOG00000025285,ENSRNOG00000012962,ENSRNOG00000017445,ENSRNOG00000012477,ENSRNOG00000042086,ENSRNOG00000002364,ENSRNOG00000037247,ENSRNOG00000024190,ENSRNOG00000014060
GO:0034715	pICln-Sm protein complex	cellular_component	0.10778	1	1	384	6	20272	ENSRNOG00000013714
GO:1902410	mitotic cytokinetic process	biological_process	0.10783	1	1	384	6	20272	ENSRNOG00000018023
GO:0010851	cyclase regulator activity	molecular_function	0.10789	1	1	384	6	20272	ENSRNOG00000008849
GO:0030249	guanylate cyclase regulator activity	molecular_function	0.10789	1	1	384	6	20272	ENSRNOG00000008849
GO:0030130	clathrin coat of trans-Golgi network vesicle	cellular_component	0.10813	1	1	384	6	20272	ENSRNOG00000014635
GO:0032050	clathrin heavy chain binding	molecular_function	0.10813	1	1	384	6	20272	ENSRNOG00000014635
GO:0051280	negative regulation of release of sequestered calcium ion into cytosol	biological_process	0.10814	1	1	384	6	20272	ENSRNOG00000047143
GO:0046543	development of secondary female sexual characteristics	biological_process	0.10817	1	1	384	6	20272	ENSRNOG00000002754
GO:0060751	branch elongation involved in mammary gland duct branching	biological_process	0.10817	1	1	384	6	20272	ENSRNOG00000002754
GO:0014060	regulation of epinephrine secretion	biological_process	0.1082	1	1	384	6	20272	ENSRNOG00000004900
GO:0023056	positive regulation of signaling	biological_process	0.10821	1	34	384	1440	20272	ENSRNOG00000000989,ENSRNOG00000020689,ENSRNOG00000020882,ENSRNOG00000025295,ENSRNOG00000060745,ENSRNOG00000009271,ENSRNOG00000018598,ENSRNOG00000048688,ENSRNOG00000019964,ENSRNOG00000004900,ENSRNOG00000020634,ENSRNOG00000038459,ENSRNOG00000010813,ENSRNOG00000029165,ENSRNOG00000055226,ENSRNOG00000046458,ENSRNOG00000006695,ENSRNOG00000025584,ENSRNOG00000001091,ENSRNOG00000013805,ENSRNOG00000058478,…
GO:0070761	pre-snoRNP complex	cellular_component	0.10829	1	1	384	6	20272	ENSRNOG00000020634
GO:0071169	establishment of protein localization to chromatin	biological_process	0.10829	1	1	384	6	20272	ENSRNOG00000020634
GO:0090241	negative regulation of histone H4 acetylation	biological_process	0.10829	1	1	384	6	20272	ENSRNOG00000020634
GO:0097255	R2TP complex	cellular_component	0.10829	1	1	384	6	20272	ENSRNOG00000020634
GO:1900109	regulation of histone H3-K9 dimethylation	biological_process	0.10829	1	1	384	6	20272	ENSRNOG00000020634
GO:2000618	regulation of histone H4-K16 acetylation	biological_process	0.10829	1	1	384	6	20272	ENSRNOG00000020634
GO:0039692	single stranded viral RNA replication via double stranded DNA intermediate	biological_process	0.10834	1	1	384	6	20272	ENSRNOG00000056954
GO:0090315	negative regulation of protein targeting to membrane	biological_process	0.10834	1	1	384	6	20272	ENSRNOG00000056954
GO:2000465	regulation of glycogen (starch) synthase activity	biological_process	0.10834	1	1	384	6	20272	ENSRNOG00000056954
GO:0010040	response to iron(II) ion	biological_process	0.10834	1	1	384	6	20272	ENSRNOG00000046458
GO:2000675	negative regulation of type B pancreatic cell apoptotic process	biological_process	0.10834	1	1	384	6	20272	ENSRNOG00000046458
GO:0046710	GDP metabolic process	biological_process	0.10835	1	1	384	6	20272	ENSRNOG00000011831
GO:0003993	acid phosphatase activity	molecular_function	0.10836	1	1	384	6	20272	ENSRNOG00000005260
GO:0048251	elastic fiber assembly	biological_process	0.10836	1	1	384	6	20272	ENSRNOG00000020587
GO:0006501	C-terminal protein lipidation	biological_process	0.10838	1	1	384	6	20272	ENSRNOG00000018403
GO:0021853	cerebral cortex GABAergic interneuron migration	biological_process	0.10838	1	1	384	6	20272	ENSRNOG00000053562
GO:0003308	negative regulation of Wnt signaling pathway involved in heart development	biological_process	0.10838	1	1	384	6	20272	ENSRNOG00000048688
GO:0061317	canonical Wnt signaling pathway involved in cardiac muscle cell fate commitment	biological_process	0.10838	1	1	384	6	20272	ENSRNOG00000048688
GO:1902947	regulation of tau-protein kinase activity	biological_process	0.10838	1	1	384	6	20272	ENSRNOG00000048688
GO:0009146	purine nucleoside triphosphate catabolic process	biological_process	0.10841	1	1	384	6	20272	ENSRNOG00000012962
GO:0061578	Lys63-specific deubiquitinase activity	molecular_function	0.10841	1	1	384	6	20272	ENSRNOG00000061129
GO:0009438	methylglyoxal metabolic process	biological_process	0.10841	1	1	384	6	20272	ENSRNOG00000014806
GO:0003841	1-acylglycerol-3-phosphate O-acyltransferase activity	molecular_function	0.10842	1	1	384	6	20272	ENSRNOG00000017731
GO:0016024	CDP-diacylglycerol biosynthetic process	biological_process	0.10842	1	1	384	6	20272	ENSRNOG00000017731
GO:0036498	IRE1-mediated unfolded protein response	biological_process	0.10842	1	1	384	6	20272	ENSRNOG00000010574
GO:1900102	negative regulation of endoplasmic reticulum unfolded protein response	biological_process	0.10842	1	1	384	6	20272	ENSRNOG00000010574
GO:0042866	pyruvate biosynthetic process	biological_process	0.10842	1	1	384	6	20272	ENSRNOG00000029501
GO:0032049	cardiolipin biosynthetic process	biological_process	0.10842	1	1	384	6	20272	ENSRNOG00000053023
GO:0006689	ganglioside catabolic process	biological_process	0.10842	1	1	384	6	20272	ENSRNOG00000010252
GO:0000127	transcription factor TFIIIC complex	cellular_component	0.10842	1	1	384	6	20272	ENSRNOG00000010981
GO:0002072	optic cup morphogenesis involved in camera-type eye development	biological_process	0.10842	1	1	384	6	20272	ENSRNOG00000046922
GO:0003406	retinal pigment epithelium development	biological_process	0.10842	1	1	384	6	20272	ENSRNOG00000012499
GO:0003418	growth plate cartilage chondrocyte differentiation	biological_process	0.10842	1	1	384	6	20272	ENSRNOG00000012499
GO:0003433	chondrocyte development involved in endochondral bone morphogenesis	biological_process	0.10842	1	1	384	6	20272	ENSRNOG00000012499
GO:0003708	retinoic acid receptor activity	molecular_function	0.10842	1	1	384	6	20272	ENSRNOG00000012499
GO:0004703	G-protein coupled receptor kinase activity	molecular_function	0.10842	1	1	384	6	20272	ENSRNOG00000011439
GO:0006545	glycine biosynthetic process	biological_process	0.10842	1	1	384	6	20272	ENSRNOG00000008106
GO:0007198	adenylate cyclase-inhibiting serotonin receptor signaling pathway	biological_process	0.10842	1	1	384	6	20272	ENSRNOG00000018827
GO:0008479	queuine tRNA-ribosyltransferase activity	molecular_function	0.10842	1	1	384	6	20272	ENSRNOG00000007158
GO:0008568	microtubule-severing ATPase activity	molecular_function	0.10842	1	1	384	6	20272	ENSRNOG00000017788
GO:0015727	lactate transport	biological_process	0.10842	1	1	384	6	20272	ENSRNOG00000036677
GO:0016308	1-phosphatidylinositol-4-phosphate 5-kinase activity	molecular_function	0.10842	1	1	384	6	20272	ENSRNOG00000013030
GO:0019211	phosphatase activator activity	molecular_function	0.10842	1	1	384	6	20272	ENSRNOG00000046922
GO:0019695	choline metabolic process	biological_process	0.10842	1	1	384	6	20272	ENSRNOG00000016791
GO:0019864	IgG binding	molecular_function	0.10842	1	1	384	6	20272	ENSRNOG00000015557
GO:0020005	symbiont-containing vacuole membrane	cellular_component	0.10842	1	1	384	6	20272	ENSRNOG00000011648
GO:0030222	eosinophil differentiation	biological_process	0.10842	1	1	384	6	20272	ENSRNOG00000004100
GO:0032051	clathrin light chain binding	molecular_function	0.10842	1	1	384	6	20272	ENSRNOG00000001091
GO:0035873	lactate transmembrane transport	biological_process	0.10842	1	1	384	6	20272	ENSRNOG00000036677
GO:0042320	regulation of circadian sleep/wake cycle, REM sleep	biological_process	0.10842	1	1	384	6	20272	ENSRNOG00000018827
GO:0042321	negative regulation of circadian sleep/wake cycle, sleep	biological_process	0.10842	1	1	384	6	20272	ENSRNOG00000018827
GO:0044294	dendritic growth cone	cellular_component	0.10842	1	1	384	6	20272	ENSRNOG00000058478
GO:0045409	negative regulation of interleukin-6 biosynthetic process	biological_process	0.10842	1	1	384	6	20272	ENSRNOG00000060745
GO:0046877	regulation of saliva secretion	biological_process	0.10842	1	1	384	6	20272	ENSRNOG00000011648
GO:0048787	presynaptic active zone membrane	cellular_component	0.10842	1	1	384	6	20272	ENSRNOG00000029165
GO:0051126	negative regulation of actin nucleation	biological_process	0.10842	1	1	384	6	20272	ENSRNOG00000001091
GO:0060054	positive regulation of epithelial cell proliferation involved in wound healing	biological_process	0.10842	1	1	384	6	20272	ENSRNOG00000059461
GO:0061620	glycolytic process through glucose-6-phosphate	biological_process	0.10842	1	1	384	6	20272	ENSRNOG00000057988
GO:0070345	negative regulation of fat cell proliferation	biological_process	0.10842	1	1	384	6	20272	ENSRNOG00000016708
GO:0070389	chaperone cofactor-dependent protein refolding	biological_process	0.10842	1	1	384	6	20272	ENSRNOG00000017781
GO:0071462	cellular response to water stimulus	biological_process	0.10842	1	1	384	6	20272	ENSRNOG00000020726
GO:0071546	pi-body	cellular_component	0.10842	1	1	384	6	20272	ENSRNOG00000020860
GO:0072014	proximal tubule development	biological_process	0.10842	1	1	384	6	20272	ENSRNOG00000011648
GO:0072239	metanephric glomerulus vasculature development	biological_process	0.10842	1	1	384	6	20272	ENSRNOG00000011648
GO:0072602	interleukin-4 secretion	biological_process	0.10842	1	1	384	6	20272	ENSRNOG00000001928
GO:0072674	multinuclear osteoclast differentiation	biological_process	0.10842	1	1	384	6	20272	ENSRNOG00000020353
GO:0090032	negative regulation of steroid hormone biosynthetic process	biological_process	0.10842	1	1	384	6	20272	ENSRNOG00000030019
GO:0090306	spindle assembly involved in meiosis	biological_process	0.10842	1	1	384	6	20272	ENSRNOG00000004479
GO:0097427	microtubule bundle	cellular_component	0.10842	1	1	384	6	20272	ENSRNOG00000021184
GO:2000586	regulation of platelet-derived growth factor receptor-beta signaling pathway	biological_process	0.10842	1	1	384	6	20272	ENSRNOG00000001091
GO:2000766	negative regulation of cytoplasmic translation	biological_process	0.10842	1	1	384	6	20272	ENSRNOG00000020689
GO:0031467	Cul7-RING ubiquitin ligase complex	cellular_component	0.10842	1	1	384	6	20272	ENSRNOG00000017857
GO:0044300	cerebellar mossy fiber	cellular_component	0.10842	1	1	384	6	20272	ENSRNOG00000055226
GO:0071420	cellular response to histamine	biological_process	0.10842	1	1	384	6	20272	ENSRNOG00000019688
GO:0090129	positive regulation of synapse maturation	biological_process	0.10842	1	1	384	6	20272	ENSRNOG00000055226
GO:1902548	negative regulation of cellular response to vascular endothelial growth factor stimulus	biological_process	0.10842	1	1	384	6	20272	ENSRNOG00000055226
GO:0006979	response to oxidative stress	biological_process	0.10843	1	12	384	423	20272	ENSRNOG00000020497,ENSRNOG00000011648,ENSRNOG00000016348,ENSRNOG00000014966,ENSRNOG00000020083,ENSRNOG00000000302,ENSRNOG00000052745,ENSRNOG00000002754,ENSRNOG00000047143,ENSRNOG00000026293,ENSRNOG00000020390,ENSRNOG00000012868
GO:0042775	mitochondrial ATP synthesis coupled electron transport	biological_process	0.10871	1	3	384	61	20272	ENSRNOG00000003163,ENSRNOG00000023387,ENSRNOG00000053023
GO:0030545	receptor regulator activity	molecular_function	0.10873	1	3	384	61	20272	ENSRNOG00000005944,ENSRNOG00000048688,ENSRNOG00000011315
GO:0032592	integral component of mitochondrial membrane	cellular_component	0.10902	1	3	384	61	20272	ENSRNOG00000008802,ENSRNOG00000017965,ENSRNOG00000009097
GO:0098573	intrinsic component of mitochondrial membrane	cellular_component	0.10902	1	3	384	61	20272	ENSRNOG00000017965,ENSRNOG00000008802,ENSRNOG00000009097
GO:0019001	guanyl nucleotide binding	molecular_function	0.10902	1	11	384	380	20272	ENSRNOG00000014060,ENSRNOG00000024190,ENSRNOG00000037247,ENSRNOG00000002364,ENSRNOG00000042086,ENSRNOG00000012477,ENSRNOG00000017445,ENSRNOG00000012962,ENSRNOG00000025285,ENSRNOG00000025584,ENSRNOG00000020770
GO:0000779	condensed chromosome, centromeric region	cellular_component	0.10902	1	3	384	61	20272	ENSRNOG00000013727,ENSRNOG00000032178,ENSRNOG00000004139
GO:0022406	membrane docking	biological_process	0.10902	1	3	384	61	20272	ENSRNOG00000014333,ENSRNOG00000042086,ENSRNOG00000029165
GO:0048146	positive regulation of fibroblast proliferation	biological_process	0.10902	1	3	384	61	20272	ENSRNOG00000016708,ENSRNOG00000011648,ENSRNOG00000026293
GO:0051271	negative regulation of cellular component movement	biological_process	0.10904	1	8	384	253	20272	ENSRNOG00000037247,ENSRNOG00000006604,ENSRNOG00000011271,ENSRNOG00000005944,ENSRNOG00000004100,ENSRNOG00000055226,ENSRNOG00000024492,ENSRNOG00000014963
GO:0071417	cellular response to organonitrogen compound	biological_process	0.10988	1	13	384	468	20272	ENSRNOG00000019908,ENSRNOG00000019688,ENSRNOG00000010552,ENSRNOG00000030630,ENSRNOG00000056954,ENSRNOG00000004139,ENSRNOG00000000302,ENSRNOG00000020689,ENSRNOG00000004900,ENSRNOG00000017601,ENSRNOG00000019496,ENSRNOG00000011648,ENSRNOG00000010574
GO:0016248	channel inhibitor activity	molecular_function	0.11001	1	2	384	30	20272	ENSRNOG00000047143,ENSRNOG00000029165
GO:0030551	cyclic nucleotide binding	molecular_function	0.11001	1	2	384	30	20272	ENSRNOG00000047143,ENSRNOG00000020284
GO:0033006	regulation of mast cell activation involved in immune response	biological_process	0.11003	1	2	384	30	20272	ENSRNOG00000004900,ENSRNOG00000015441
GO:0035066	positive regulation of histone acetylation	biological_process	0.11006	1	2	384	30	20272	ENSRNOG00000020539,ENSRNOG00000020634
GO:0006356	regulation of transcription from RNA polymerase I promoter	biological_process	0.11006	1	2	384	30	20272	ENSRNOG00000020634,ENSRNOG00000009271
GO:0008180	COP9 signalosome	cellular_component	0.1101	1	2	384	30	20272	ENSRNOG00000016778,ENSRNOG00000018723
GO:0008608	attachment of spindle microtubules to kinetochore	biological_process	0.11011	1	2	384	30	20272	ENSRNOG00000019100,ENSRNOG00000013727
GO:0009651	response to salt stress	biological_process	0.11011	1	2	384	30	20272	ENSRNOG00000011648,ENSRNOG00000007136
GO:0043276	anoikis	biological_process	0.11011	1	2	384	30	20272	ENSRNOG00000014287,ENSRNOG00000016708
GO:0060669	embryonic placenta morphogenesis	biological_process	0.11011	1	2	384	30	20272	ENSRNOG00000014333,ENSRNOG00000059500
GO:2000272	negative regulation of receptor activity	biological_process	0.11011	1	2	384	30	20272	ENSRNOG00000008412,ENSRNOG00000014874
GO:0055065	metal ion homeostasis	biological_process	0.11213	1	14	384	514	20272	ENSRNOG00000014966,ENSRNOG00000052704,ENSRNOG00000017965,ENSRNOG00000004900,ENSRNOG00000014398,ENSRNOG00000009097,ENSRNOG00000010776,ENSRNOG00000006604,ENSRNOG00000047143,ENSRNOG00000030019,ENSRNOG00000007136,ENSRNOG00000019688,ENSRNOG00000029855,ENSRNOG00000016887
GO:0045893	positive regulation of transcription, DNA-templated	biological_process	0.11276	1	35	384	1494	20272	ENSRNOG00000025295,ENSRNOG00000012499,ENSRNOG00000009271,ENSRNOG00000001928,ENSRNOG00000056954,ENSRNOG00000019913,ENSRNOG00000018598,ENSRNOG00000052745,ENSRNOG00000000989,ENSRNOG00000011931,ENSRNOG00000014876,ENSRNOG00000006850,ENSRNOG00000015667,ENSRNOG00000061012,ENSRNOG00000020634,ENSRNOG00000024413,ENSRNOG00000020539,ENSRNOG00000014595,ENSRNOG00000008142,ENSRNOG00000055226,ENSRNOG00000046458,…
GO:1903508	positive regulation of nucleic acid-templated transcription	biological_process	0.11276	1	35	384	1494	20272	ENSRNOG00000024413,ENSRNOG00000020634,ENSRNOG00000014876,ENSRNOG00000011931,ENSRNOG00000015667,ENSRNOG00000061012,ENSRNOG00000006850,ENSRNOG00000000989,ENSRNOG00000025295,ENSRNOG00000012499,ENSRNOG00000001928,ENSRNOG00000019913,ENSRNOG00000056954,ENSRNOG00000018598,ENSRNOG00000052745,ENSRNOG00000009271,ENSRNOG00000018517,ENSRNOG00000016708,ENSRNOG00000059500,ENSRNOG00000007200,ENSRNOG00000012686,…
GO:2000756	regulation of peptidyl-lysine acetylation	biological_process	0.11277	1	3	384	62	20272	ENSRNOG00000020539,ENSRNOG00000015866,ENSRNOG00000020634
[truncated: 4,049 more rows]
