# Supplementary material for: Crosstalk Between Polygonatum kingianum, the miRNA, and Gut Microbiota in the Regulation of Lipid Metabolism
Source: Front Pharmacol. 2021 Oct 27;12:740528. doi: 10.3389/fphar.2021.740528 (PMC8578870; doi:10.3389/fphar.2021.740528)
Supplement: Supplementary file 1 [file DataSheet3.ZIP › 3 Differential miRNA target gene enrichment analysis/MODvsPSF_L/KEGGenrichment/MODvsPSF_L.DEG_KEGG_pathway_enrichment_result.xls]

##Databases: KEGG PATHWAY
##Statistical test method: hypergeometric test / Fisher's exact test
##FDR correction method: Benjamini and Hochberg
#Term	Database	ID	Input number	Background number	P-Value	Corrected P-Value	Input	Hyperlink
Glycerophospholipid metabolism	KEGG PATHWAY	rno00564	7	92	0.00374651070655	0.771781205549	ENSRNOG00000016798|ENSRNOG00000016791|ENSRNOG00000023238|ENSRNOG00000017731|ENSRNOG00000014876|ENSRNOG00000053023|ENSRNOG00000028368	http://www.genome.jp/kegg-bin/show_pathway?rno00564/rno:312828%09red/rno:170919%09red/rno:368088%09red/rno:316737%09red/rno:29194%09red/rno:690388%09red/rno:363521%09red
Glyoxylate and dicarboxylate metabolism	KEGG PATHWAY	rno00630	3	25	0.0179446802751	0.861603773182	ENSRNOG00000029501|ENSRNOG00000012794|ENSRNOG00000008106	http://www.genome.jp/kegg-bin/show_pathway?rno00630/rno:680021%09red/rno:293949%09red/rno:299857%09red
Metabolic pathways	KEGG PATHWAY	rno01100	38	1295	0.0182282277792	0.861603773182	ENSRNOG00000052704|ENSRNOG00000021014|ENSRNOG00000056954|ENSRNOG00000023387|ENSRNOG00000015187|ENSRNOG00000013954|ENSRNOG00000009090|ENSRNOG00000017731|ENSRNOG00000011189|ENSRNOG00000028368|ENSRNOG00000013982|ENSRNOG00000059461|ENSRNOG00000023238|ENSRNOG00000048870|ENSRNOG00000057988|ENSRNOG00000047708|ENSRNOG00000003033|ENSRNOG00000033059|ENSRNOG00000009020|ENSRNOG00000016798|ENSRNOG00000016348|…	http://www.genome.jp/kegg-bin/show_pathway?rno01100/rno:679739%09red/rno:25586%09red/rno:304542%09red/rno:192275%09red/rno:316737%09red/rno:681913%09red/rno:299857%09red/rno:300981%09red/rno:192172%09red/rno:114597%09red/rno:170919%09red/rno:363285%09red/rno:116455%09red/rno:78947%09red/rno:24813%09red/rno:690388%09red/rno:300757%09red/rno:289217%09red/rno:25322%09red/rno:287745%09red/rno:79243%0…
Lysosome	KEGG PATHWAY	rno04142	7	127	0.0183259359724	0.861603773182	ENSRNOG00000052704|ENSRNOG00000014635|ENSRNOG00000010252|ENSRNOG00000027096|ENSRNOG00000009330|ENSRNOG00000008786|ENSRNOG00000001415	http://www.genome.jp/kegg-bin/show_pathway?rno04142/rno:116455%09red/rno:29663%09red/rno:360785%09red/rno:83800%09red/rno:300757%09red/rno:363103%09red/rno:293676%09red
Ubiquinone and other terpenoid-quinone biosynthesis	KEGG PATHWAY	rno00130	2	10	0.0230431752457	0.861603773182	ENSRNOG00000016348|ENSRNOG00000001171	http://www.genome.jp/kegg-bin/show_pathway?rno00130/rno:24813%09red/rno:304542%09red
Steroid hormone biosynthesis	KEGG PATHWAY	rno00140	5	80	0.0278333649557	0.861603773182	ENSRNOG00000017601|ENSRNOG00000013982|ENSRNOG00000019830|ENSRNOG00000027042|ENSRNOG00000024016	http://www.genome.jp/kegg-bin/show_pathway?rno00140/rno:24950%09red/rno:79243%09red/rno:64677%09red/rno:25322%09red/rno:293989%09red
Biosynthesis of amino acids	KEGG PATHWAY	rno01230	5	88	0.0388310344428	0.861603773182	ENSRNOG00000052802|ENSRNOG00000008106|ENSRNOG00000016348|ENSRNOG00000011189|ENSRNOG00000057988	http://www.genome.jp/kegg-bin/show_pathway?rno01230/rno:300981%09red/rno:24189%09red/rno:24813%09red/rno:65152%09red/rno:299857%09red
Glycosphingolipid biosynthesis - globo series	KEGG PATHWAY	rno00603	2	14	0.0397574760454	0.861603773182	ENSRNOG00000021014|ENSRNOG00000010252	http://www.genome.jp/kegg-bin/show_pathway?rno00603/rno:300757%09red/rno:308586%09red
Leukocyte transendothelial migration	KEGG PATHWAY	rno04670	6	120	0.0411379698428	0.861603773182	ENSRNOG00000001476|ENSRNOG00000014333|ENSRNOG00000007922|ENSRNOG00000005342|ENSRNOG00000020726|ENSRNOG00000006604	http://www.genome.jp/kegg-bin/show_pathway?rno04670/rno:361710%09red/rno:298487%09red/rno:24832%09red/rno:304407%09red/rno:54355%09red/rno:25361%09red
Glycosphingolipid biosynthesis - ganglio series	KEGG PATHWAY	rno00604	2	15	0.044474511243	0.861603773182	ENSRNOG00000048870|ENSRNOG00000010252	http://www.genome.jp/kegg-bin/show_pathway?rno00604/rno:300757%09red/rno:407764%09red
Inositol phosphate metabolism	KEGG PATHWAY	rno00562	4	66	0.051540599471	0.861603773182	ENSRNOG00000011287|ENSRNOG00000056954|ENSRNOG00000013030|ENSRNOG00000003033	http://www.genome.jp/kegg-bin/show_pathway?rno00562/rno:29688%09red/rno:287745%09red/rno:287533%09red/rno:89812%09red
Linoleic acid metabolism	KEGG PATHWAY	rno00591	3	40	0.0543730536474	0.861603773182	ENSRNOG00000016798|ENSRNOG00000042224|ENSRNOG00000024016	http://www.genome.jp/kegg-bin/show_pathway?rno00591/rno:690388%09red/rno:293989%09red/rno:313373%09red
Fructose and mannose metabolism	KEGG PATHWAY	rno00051	3	40	0.0543730536474	0.861603773182	ENSRNOG00000052802|ENSRNOG00000009020|ENSRNOG00000057988	http://www.genome.jp/kegg-bin/show_pathway?rno00051/rno:24189%09red/rno:300036%09red/rno:65152%09red
Other glycan degradation	KEGG PATHWAY	rno00511	2	18	0.0597572002323	0.879284517704	ENSRNOG00000010252|ENSRNOG00000036667	http://www.genome.jp/kegg-bin/show_pathway?rno00511/rno:300757%09red/rno:100216475%09red
Endocytosis	KEGG PATHWAY	rno04144	9	245	0.0701877910962	0.9033813115	ENSRNOG00000025584|ENSRNOG00000000723|ENSRNOG00000014635|ENSRNOG00000039744|ENSRNOG00000019435|ENSRNOG00000052745|ENSRNOG00000036696|ENSRNOG00000011439|ENSRNOG00000007679	http://www.genome.jp/kegg-bin/show_pathway?rno04144/rno:171381%09red/rno:414783%09red/rno:59075%09red/rno:24553%09red/rno:56084%09red/rno:65218%09red/rno:83800%09red/rno:309607%09red/rno:500906%09red
Proximal tubule bicarbonate reclamation	KEGG PATHWAY	rno04964	2	22	0.0824339869608	0.9033813115	ENSRNOG00000030019|ENSRNOG00000011648	http://www.genome.jp/kegg-bin/show_pathway?rno04964/rno:24211%09red/rno:25240%09red
N-Glycan biosynthesis	KEGG PATHWAY	rno00510	3	50	0.089454580685	0.9033813115	ENSRNOG00000054176|ENSRNOG00000009090|ENSRNOG00000059461	http://www.genome.jp/kegg-bin/show_pathway?rno00510/rno:78947%09red/rno:24390%09red/rno:192275%09red
Phosphatidylinositol signaling system	KEGG PATHWAY	rno04070	4	81	0.090702827838	0.9033813115	ENSRNOG00000023238|ENSRNOG00000056954|ENSRNOG00000013030|ENSRNOG00000003033	http://www.genome.jp/kegg-bin/show_pathway?rno04070/rno:287745%09red/rno:368088%09red/rno:89812%09red/rno:287533%09red
Maturity onset diabetes of the young	KEGG PATHWAY	rno04950	2	26	0.107253792029	0.9033813115	ENSRNOG00000046458|ENSRNOG00000024413	http://www.genome.jp/kegg-bin/show_pathway?rno04950/rno:29535%09red/rno:60329%09red
Carbon metabolism	KEGG PATHWAY	rno01200	5	121	0.108731704702	0.9033813115	ENSRNOG00000052802|ENSRNOG00000008106|ENSRNOG00000005587|ENSRNOG00000003163|ENSRNOG00000057988	http://www.genome.jp/kegg-bin/show_pathway?rno01200/rno:114597%09red/rno:299857%09red/rno:24189%09red/rno:289217%09red/rno:65152%09red
Phagosome	KEGG PATHWAY	rno04145	7	195	0.111629592337	0.9033813115	ENSRNOG00000052704|ENSRNOG00000017445|ENSRNOG00000000723|ENSRNOG00000039744|ENSRNOG00000046834|ENSRNOG00000036696|ENSRNOG00000042317	http://www.genome.jp/kegg-bin/show_pathway?rno04145/rno:414783%09red/rno:24232%09red/rno:116455%09red/rno:56084%09red/rno:309607%09red/rno:688750%09red/rno:291081%09red
Ovarian steroidogenesis	KEGG PATHWAY	rno04913	3	56	0.114022698878	0.9033813115	ENSRNOG00000013982|ENSRNOG00000042224|ENSRNOG00000019830	http://www.genome.jp/kegg-bin/show_pathway?rno04913/rno:313373%09red/rno:25322%09red/rno:79243%09red
Glycerolipid metabolism	KEGG PATHWAY	rno00561	3	56	0.114022698878	0.9033813115	ENSRNOG00000023238|ENSRNOG00000017731|ENSRNOG00000014876	http://www.genome.jp/kegg-bin/show_pathway?rno00561/rno:316737%09red/rno:368088%09red/rno:170919%09red
Cyanoamino acid metabolism	KEGG PATHWAY	rno00460	1	5	0.114088021432	0.9033813115	ENSRNOG00000008106	http://www.genome.jp/kegg-bin/show_pathway?rno00460/rno:299857%09red
ErbB signaling pathway	KEGG PATHWAY	rno04012	4	90	0.11938580612	0.9033813115	ENSRNOG00000021689|ENSRNOG00000002754|ENSRNOG00000026293|ENSRNOG00000019496	http://www.genome.jp/kegg-bin/show_pathway?rno04012/rno:361696%09red/rno:24918%09red/rno:24516%09red/rno:29183%09red
Glycosphingolipid biosynthesis - lacto and neolacto series	KEGG PATHWAY	rno00601	2	28	0.120318814504	0.9033813115	ENSRNOG00000021014|ENSRNOG00000059461	http://www.genome.jp/kegg-bin/show_pathway?rno00601/rno:24390%09red/rno:308586%09red
Pentose phosphate pathway	KEGG PATHWAY	rno00030	2	28	0.120318814504	0.9033813115	ENSRNOG00000052802|ENSRNOG00000057988	http://www.genome.jp/kegg-bin/show_pathway?rno00030/rno:24189%09red/rno:65152%09red
Synaptic vesicle cycle	KEGG PATHWAY	rno04721	3	63	0.145463398497	0.9033813115	ENSRNOG00000052704|ENSRNOG00000014635|ENSRNOG00000029165	http://www.genome.jp/kegg-bin/show_pathway?rno04721/rno:116470%09red/rno:83800%09red/rno:116455%09red
Citrate cycle (TCA cycle)	KEGG PATHWAY	rno00020	2	32	0.147495290818	0.9033813115	ENSRNOG00000003163|ENSRNOG00000005587	http://www.genome.jp/kegg-bin/show_pathway?rno00020/rno:114597%09red/rno:289217%09red
Galactose metabolism	KEGG PATHWAY	rno00052	2	32	0.147495290818	0.9033813115	ENSRNOG00000057988|ENSRNOG00000059461	http://www.genome.jp/kegg-bin/show_pathway?rno00052/rno:24390%09red/rno:65152%09red
Phenylalanine, tyrosine and tryptophan biosynthesis	KEGG PATHWAY	rno00400	1	7	0.149153252996	0.9033813115	ENSRNOG00000016348	http://www.genome.jp/kegg-bin/show_pathway?rno00400/rno:24813%09red
mTOR signaling pathway	KEGG PATHWAY	rno04150	3	64	0.15016780658	0.9033813115	ENSRNOG00000038459|ENSRNOG00000021689|ENSRNOG00000014287	http://www.genome.jp/kegg-bin/show_pathway?rno04150/rno:691171%09red/rno:314621%09red/rno:361696%09red
HTLV-I infection	KEGG PATHWAY	rno05166	9	292	0.151056510468	0.9033813115	ENSRNOG00000000723|ENSRNOG00000026293|ENSRNOG00000039744|ENSRNOG00000061012|ENSRNOG00000037247|ENSRNOG00000014060|ENSRNOG00000014333|ENSRNOG00000016708|ENSRNOG00000019496	http://www.genome.jp/kegg-bin/show_pathway?rno05166/rno:414783%09red/rno:361568%09red/rno:24516%09red/rno:399489%09red/rno:192218%09red/rno:24918%09red/rno:309607%09red/rno:25482%09red/rno:25361%09red
SNARE interactions in vesicular transport	KEGG PATHWAY	rno04130	2	33	0.154472439025	0.9033813115	ENSRNOG00000003071|ENSRNOG00000029165	http://www.genome.jp/kegg-bin/show_pathway?rno04130/rno:364033%09red/rno:116470%09red
Regulation of autophagy	KEGG PATHWAY	rno04140	2	34	0.161511620105	0.9033813115	ENSRNOG00000038459|ENSRNOG00000018403	http://www.genome.jp/kegg-bin/show_pathway?rno04140/rno:691171%09red/rno:316640%09red
Spliceosome	KEGG PATHWAY	rno03040	5	140	0.165543178696	0.9033813115	ENSRNOG00000048725|ENSRNOG00000013714|ENSRNOG00000010007|ENSRNOG00000000989|ENSRNOG00000060597	http://www.genome.jp/kegg-bin/show_pathway?rno03040/rno:684148%09red/rno:291794%09red/rno:89819%09red/rno:170933%09red/rno:362612%09red
Tyrosine metabolism	KEGG PATHWAY	rno00350	2	37	0.182949762665	0.9033813115	ENSRNOG00000016348|ENSRNOG00000047708	http://www.genome.jp/kegg-bin/show_pathway?rno00350/rno:24813%09red/rno:681913%09red
Melanoma	KEGG PATHWAY	rno05218	3	71	0.184353213098	0.9033813115	ENSRNOG00000016708|ENSRNOG00000052745|ENSRNOG00000011471	http://www.genome.jp/kegg-bin/show_pathway?rno05218/rno:399489%09red/rno:25444%09red/rno:24553%09red
Pertussis	KEGG PATHWAY	rno05133	3	72	0.189396145799	0.9033813115	ENSRNOG00000012749|ENSRNOG00000026293|ENSRNOG00000046834	http://www.genome.jp/kegg-bin/show_pathway?rno05133/rno:24232%09red/rno:29687%09red/rno:24516%09red
Glycine, serine and threonine metabolism	KEGG PATHWAY	rno00260	2	39	0.197460561512	0.9033813115	ENSRNOG00000012794|ENSRNOG00000008106	http://www.genome.jp/kegg-bin/show_pathway?rno00260/rno:680021%09red/rno:299857%09red
Ras signaling pathway	KEGG PATHWAY	rno04014	7	230	0.19780033278	0.9033813115	ENSRNOG00000016798|ENSRNOG00000018827|ENSRNOG00000037247|ENSRNOG00000014060|ENSRNOG00000005342|ENSRNOG00000052745|ENSRNOG00000011471	http://www.genome.jp/kegg-bin/show_pathway?rno04014/rno:24553%09red/rno:361568%09red/rno:25444%09red/rno:65032%09red/rno:25482%09red/rno:690388%09red/rno:54355%09red
Cysteine and methionine metabolism	KEGG PATHWAY	rno00270	2	40	0.204767931496	0.9033813115	ENSRNOG00000000185|ENSRNOG00000016348	http://www.genome.jp/kegg-bin/show_pathway?rno00270/rno:24813%09red/rno:192172%09red
Sulfur relay system	KEGG PATHWAY	rno04122	1	11	0.215182378584	0.9033813115	ENSRNOG00000000185	http://www.genome.jp/kegg-bin/show_pathway?rno04122/rno:192172%09red
Arachidonic acid metabolism	KEGG PATHWAY	rno00590	3	78	0.220331415208	0.9033813115	ENSRNOG00000016798|ENSRNOG00000042224|ENSRNOG00000024016	http://www.genome.jp/kegg-bin/show_pathway?rno00590/rno:690388%09red/rno:293989%09red/rno:313373%09red
Peroxisome	KEGG PATHWAY	rno04146	3	82	0.241486311725	0.9033813115	ENSRNOG00000015187|ENSRNOG00000020308|ENSRNOG00000028100	http://www.genome.jp/kegg-bin/show_pathway?rno04146/rno:64526%09red/rno:170588%09red/rno:288369%09red
Folate biosynthesis	KEGG PATHWAY	rno00790	1	13	0.246253377357	0.9033813115	ENSRNOG00000013954	http://www.genome.jp/kegg-bin/show_pathway?rno00790/rno:25586%09red
Amino sugar and nucleotide sugar metabolism	KEGG PATHWAY	rno00520	2	47	0.256513120784	0.9033813115	ENSRNOG00000009020|ENSRNOG00000010252	http://www.genome.jp/kegg-bin/show_pathway?rno00520/rno:300036%09red/rno:300757%09red
Riboflavin metabolism	KEGG PATHWAY	rno00740	1	14	0.261325377515	0.9033813115	ENSRNOG00000020642	http://www.genome.jp/kegg-bin/show_pathway?rno00740/rno:751787%09red
Systemic lupus erythematosus	KEGG PATHWAY	rno05322	4	126	0.262449985938	0.9033813115	ENSRNOG00000018517|ENSRNOG00000013714|ENSRNOG00000012749|ENSRNOG00000046834	http://www.genome.jp/kegg-bin/show_pathway?rno05322/rno:308901%09red/rno:24232%09red/rno:29687%09red/rno:291794%09red
Insulin secretion	KEGG PATHWAY	rno04911	3	86	0.262955078711	0.9033813115	ENSRNOG00000030019|ENSRNOG00000029165|ENSRNOG00000046458	http://www.genome.jp/kegg-bin/show_pathway?rno04911/rno:29535%09red/rno:116470%09red/rno:24211%09red
Rap1 signaling pathway	KEGG PATHWAY	rno04015	6	214	0.278044568481	0.9033813115	ENSRNOG00000037247|ENSRNOG00000014060|ENSRNOG00000005342|ENSRNOG00000052745|ENSRNOG00000011471|ENSRNOG00000020726	http://www.genome.jp/kegg-bin/show_pathway?rno04015/rno:361710%09red/rno:24553%09red/rno:361568%09red/rno:25444%09red/rno:25482%09red/rno:54355%09red
Endocrine and other factor-regulated calcium reabsorption	KEGG PATHWAY	rno04961	2	50	0.278811431535	0.9033813115	ENSRNOG00000030019|ENSRNOG00000014635	http://www.genome.jp/kegg-bin/show_pathway?rno04961/rno:83800%09red/rno:24211%09red
Cell adhesion molecules (CAMs)	KEGG PATHWAY	rno04514	5	172	0.28041402203	0.9033813115	ENSRNOG00000014333|ENSRNOG00000007922|ENSRNOG00000000723|ENSRNOG00000001476|ENSRNOG00000039744	http://www.genome.jp/kegg-bin/show_pathway?rno04514/rno:414783%09red/rno:298487%09red/rno:25361%09red/rno:309607%09red/rno:304407%09red
Notch signaling pathway	KEGG PATHWAY	rno04330	2	51	0.286237190392	0.9033813115	ENSRNOG00000020867|ENSRNOG00000001004	http://www.genome.jp/kegg-bin/show_pathway?rno04330/rno:292732%09red/rno:360801%09red
MAPK signaling pathway	KEGG PATHWAY	rno04010	7	260	0.286815702407	0.9033813115	ENSRNOG00000019964|ENSRNOG00000026293|ENSRNOG00000037247|ENSRNOG00000058478|ENSRNOG00000014060|ENSRNOG00000010552|ENSRNOG00000011471	http://www.genome.jp/kegg-bin/show_pathway?rno04010/rno:116457%09red/rno:64666%09red/rno:361568%09red/rno:25444%09red/rno:24516%09red/rno:25482%09red/rno:362045%09red
Glycosaminoglycan biosynthesis - keratan sulfate	KEGG PATHWAY	rno00533	1	16	0.290572949677	0.9033813115	ENSRNOG00000059461	http://www.genome.jp/kegg-bin/show_pathway?rno00533/rno:24390%09red
Primary bile acid biosynthesis	KEGG PATHWAY	rno00120	1	16	0.290572949677	0.9033813115	ENSRNOG00000015187	http://www.genome.jp/kegg-bin/show_pathway?rno00120/rno:170588%09red
Sulfur metabolism	KEGG PATHWAY	rno00920	1	16	0.290572949677	0.9033813115	ENSRNOG00000000185	http://www.genome.jp/kegg-bin/show_pathway?rno00920/rno:192172%09red
Herpes simplex infection	KEGG PATHWAY	rno05168	6	218	0.291771775947	0.9033813115	ENSRNOG00000010007|ENSRNOG00000026293|ENSRNOG00000039744|ENSRNOG00000046834|ENSRNOG00000000723|ENSRNOG00000025295	http://www.genome.jp/kegg-bin/show_pathway?rno05168/rno:414783%09red/rno:24232%09red/rno:311430%09red/rno:24516%09red/rno:309607%09red/rno:362612%09red
Regulation of actin cytoskeleton	KEGG PATHWAY	rno04810	6	220	0.298687376979	0.9033813115	ENSRNOG00000019688|ENSRNOG00000037247|ENSRNOG00000014060|ENSRNOG00000013030|ENSRNOG00000011471|ENSRNOG00000021217	http://www.genome.jp/kegg-bin/show_pathway?rno04810/rno:307483%09red/rno:361568%09red/rno:25444%09red/rno:25482%09red/rno:89812%09red/rno:310683%09red
Nitrogen metabolism	KEGG PATHWAY	rno00910	1	17	0.304760386603	0.9033813115	ENSRNOG00000023162	http://www.genome.jp/kegg-bin/show_pathway?rno00910/rno:791259%09red
Staphylococcus aureus infection	KEGG PATHWAY	rno05150	2	54	0.30845496311	0.9033813115	ENSRNOG00000012749|ENSRNOG00000046834	http://www.genome.jp/kegg-bin/show_pathway?rno05150/rno:24232%09red/rno:29687%09red
Selenocompound metabolism	KEGG PATHWAY	rno00450	1	18	0.31866463785	0.9033813115	ENSRNOG00000020083	http://www.genome.jp/kegg-bin/show_pathway?rno00450/rno:363285%09red
Tight junction	KEGG PATHWAY	rno04530	4	139	0.320533000855	0.9033813115	ENSRNOG00000007922|ENSRNOG00000037247|ENSRNOG00000001476|ENSRNOG00000014060	http://www.genome.jp/kegg-bin/show_pathway?rno04530/rno:361568%09red/rno:25482%09red/rno:298487%09red/rno:304407%09red
Malaria	KEGG PATHWAY	rno05144	2	56	0.323192211601	0.9033813115	ENSRNOG00000014333|ENSRNOG00000052745	http://www.genome.jp/kegg-bin/show_pathway?rno05144/rno:25361%09red/rno:24553%09red
Non-small cell lung cancer	KEGG PATHWAY	rno05223	2	56	0.323192211601	0.9033813115	ENSRNOG00000005342|ENSRNOG00000016708	http://www.genome.jp/kegg-bin/show_pathway?rno05223/rno:54355%09red/rno:399489%09red
Hepatitis B	KEGG PATHWAY	rno05161	4	141	0.329579142451	0.9033813115	ENSRNOG00000025295|ENSRNOG00000016708|ENSRNOG00000026293|ENSRNOG00000019496	http://www.genome.jp/kegg-bin/show_pathway?rno05161/rno:399489%09red/rno:24918%09red/rno:24516%09red/rno:311430%09red
Acute myeloid leukemia	KEGG PATHWAY	rno05221	2	57	0.330531492749	0.9033813115	ENSRNOG00000021689|ENSRNOG00000019496	http://www.genome.jp/kegg-bin/show_pathway?rno05221/rno:361696%09red/rno:24918%09red
2-Oxocarboxylic acid metabolism	KEGG PATHWAY	rno01210	1	19	0.332291345093	0.9033813115	ENSRNOG00000011189	http://www.genome.jp/kegg-bin/show_pathway?rno01210/rno:300981%09red
One carbon pool by folate	KEGG PATHWAY	rno00670	1	19	0.332291345093	0.9033813115	ENSRNOG00000008106	http://www.genome.jp/kegg-bin/show_pathway?rno00670/rno:299857%09red
Phenylalanine metabolism	KEGG PATHWAY	rno00360	1	20	0.345646037829	0.9033813115	ENSRNOG00000016348	http://www.genome.jp/kegg-bin/show_pathway?rno00360/rno:24813%09red
Arginine and proline metabolism	KEGG PATHWAY	rno00330	2	60	0.352406727386	0.9033813115	ENSRNOG00000029501|ENSRNOG00000011189	http://www.genome.jp/kegg-bin/show_pathway?rno00330/rno:300981%09red/rno:293949%09red
Glycosaminoglycan degradation	KEGG PATHWAY	rno00531	1	21	0.358734135601	0.9033813115	ENSRNOG00000010252	http://www.genome.jp/kegg-bin/show_pathway?rno00531/rno:300757%09red
Inflammatory bowel disease (IBD)	KEGG PATHWAY	rno05321	2	61	0.359644456946	0.9033813115	ENSRNOG00000015441|ENSRNOG00000026293	http://www.genome.jp/kegg-bin/show_pathway?rno05321/rno:25084%09red/rno:24516%09red
Legionellosis	KEGG PATHWAY	rno05134	2	61	0.359644456946	0.9033813115	ENSRNOG00000012477|ENSRNOG00000046834	http://www.genome.jp/kegg-bin/show_pathway?rno05134/rno:24232%09red/rno:24799%09red
Chagas disease (American trypanosomiasis)	KEGG PATHWAY	rno05142	3	104	0.361168482919	0.9033813115	ENSRNOG00000012749|ENSRNOG00000026293|ENSRNOG00000046834	http://www.genome.jp/kegg-bin/show_pathway?rno05142/rno:24232%09red/rno:29687%09red/rno:24516%09red
Long-term depression	KEGG PATHWAY	rno04730	2	62	0.366852155791	0.9033813115	ENSRNOG00000004900|ENSRNOG00000009440	http://www.genome.jp/kegg-bin/show_pathway?rno04730/rno:58959%09red/rno:25206%09red
Amphetamine addiction	KEGG PATHWAY	rno05031	2	65	0.388278566233	0.9033813115	ENSRNOG00000029165|ENSRNOG00000026293	http://www.genome.jp/kegg-bin/show_pathway?rno05031/rno:116470%09red/rno:24516%09red
Graft-versus-host disease	KEGG PATHWAY	rno05332	2	66	0.395350026782	0.9033813115	ENSRNOG00000000723|ENSRNOG00000039744	http://www.genome.jp/kegg-bin/show_pathway?rno05332/rno:414783%09red/rno:309607%09red
Oxytocin signaling pathway	KEGG PATHWAY	rno04921	4	158	0.406523688104	0.9033813115	ENSRNOG00000054140|ENSRNOG00000002303|ENSRNOG00000009440|ENSRNOG00000026293	http://www.genome.jp/kegg-bin/show_pathway?rno04921/rno:117052%09red/rno:685867%09red/rno:24516%09red/rno:25206%09red
alpha-Linolenic acid metabolism	KEGG PATHWAY	rno00592	1	25	0.408525240568	0.9033813115	ENSRNOG00000016798	http://www.genome.jp/kegg-bin/show_pathway?rno00592/rno:690388%09red
Renal cell carcinoma	KEGG PATHWAY	rno05211	2	68	0.409378498847	0.9033813115	ENSRNOG00000052745|ENSRNOG00000026293	http://www.genome.jp/kegg-bin/show_pathway?rno05211/rno:24516%09red/rno:24553%09red
Allograft rejection	KEGG PATHWAY	rno05330	2	68	0.409378498847	0.9033813115	ENSRNOG00000000723|ENSRNOG00000039744	http://www.genome.jp/kegg-bin/show_pathway?rno05330/rno:414783%09red/rno:309607%09red
Inflammatory mediator regulation of TRP channels	KEGG PATHWAY	rno04750	3	113	0.409830688794	0.9033813115	ENSRNOG00000001928|ENSRNOG00000042224|ENSRNOG00000024016	http://www.genome.jp/kegg-bin/show_pathway?rno04750/rno:313373%09red/rno:25466%09red/rno:293989%09red
Collecting duct acid secretion	KEGG PATHWAY	rno04966	1	27	0.431954409293	0.9033813115	ENSRNOG00000052704	http://www.genome.jp/kegg-bin/show_pathway?rno04966/rno:116455%09red
Bile secretion	KEGG PATHWAY	rno04976	2	72	0.436943074654	0.9033813115	ENSRNOG00000030019|ENSRNOG00000011648	http://www.genome.jp/kegg-bin/show_pathway?rno04976/rno:24211%09red/rno:25240%09red
Complement and coagulation cascades	KEGG PATHWAY	rno04610	2	72	0.436943074654	0.9033813115	ENSRNOG00000012749|ENSRNOG00000046834	http://www.genome.jp/kegg-bin/show_pathway?rno04610/rno:24232%09red/rno:29687%09red
Mucin type O-Glycan biosynthesis	KEGG PATHWAY	rno00512	1	28	0.44331930103	0.9033813115	ENSRNOG00000033059	http://www.genome.jp/kegg-bin/show_pathway?rno00512/rno:100361647%09red
Leishmaniasis	KEGG PATHWAY	rno05140	2	73	0.443725182294	0.9033813115	ENSRNOG00000026293|ENSRNOG00000046834	http://www.genome.jp/kegg-bin/show_pathway?rno05140/rno:24232%09red/rno:24516%09red
Thyroid hormone signaling pathway	KEGG PATHWAY	rno04919	3	120	0.446884644889	0.9033813115	ENSRNOG00000030019|ENSRNOG00000011315|ENSRNOG00000003033	http://www.genome.jp/kegg-bin/show_pathway?rno04919/rno:287745%09red/rno:299607%09red/rno:24211%09red
Adherens junction	KEGG PATHWAY	rno04520	2	74	0.450461700762	0.9033813115	ENSRNOG00000052745|ENSRNOG00000010574	http://www.genome.jp/kegg-bin/show_pathway?rno04520/rno:24697%09red/rno:24553%09red
Adipocytokine signaling pathway	KEGG PATHWAY	rno04920	2	74	0.450461700762	0.9033813115	ENSRNOG00000014287|ENSRNOG00000012686	http://www.genome.jp/kegg-bin/show_pathway?rno04920/rno:314621%09red/rno:24664%09red
Arrhythmogenic right ventricular cardiomyopathy (ARVC)	KEGG PATHWAY	rno05412	2	74	0.450461700762	0.9033813115	ENSRNOG00000058882|ENSRNOG00000021217	http://www.genome.jp/kegg-bin/show_pathway?rno05412/rno:25437%09red/rno:310683%09red
Propanoate metabolism	KEGG PATHWAY	rno00640	1	29	0.454457248841	0.9033813115	ENSRNOG00000005587	http://www.genome.jp/kegg-bin/show_pathway?rno00640/rno:114597%09red
Glycolysis / Gluconeogenesis	KEGG PATHWAY	rno00010	2	75	0.45715174164	0.9033813115	ENSRNOG00000052802|ENSRNOG00000057988	http://www.genome.jp/kegg-bin/show_pathway?rno00010/rno:24189%09red/rno:65152%09red
Type I diabetes mellitus	KEGG PATHWAY	rno04940	2	75	0.45715174164	0.9033813115	ENSRNOG00000000723|ENSRNOG00000039744	http://www.genome.jp/kegg-bin/show_pathway?rno04940/rno:414783%09red/rno:309607%09red
p53 signaling pathway	KEGG PATHWAY	rno04115	2	75	0.45715174164	0.9033813115	ENSRNOG00000015143|ENSRNOG00000000302	http://www.genome.jp/kegg-bin/show_pathway?rno04115/rno:294518%09red/rno:140941%09red
Vascular smooth muscle contraction	KEGG PATHWAY	rno04270	3	123	0.462482526744	0.9033813115	ENSRNOG00000054140|ENSRNOG00000009440|ENSRNOG00000016798	http://www.genome.jp/kegg-bin/show_pathway?rno04270/rno:690388%09red/rno:685867%09red/rno:25206%09red
Chronic myeloid leukemia	KEGG PATHWAY	rno05220	2	76	0.463794470058	0.9033813115	ENSRNOG00000016708|ENSRNOG00000019496	http://www.genome.jp/kegg-bin/show_pathway?rno05220/rno:24918%09red/rno:399489%09red
Autoimmune thyroid disease	KEGG PATHWAY	rno05320	2	76	0.463794470058	0.9033813115	ENSRNOG00000000723|ENSRNOG00000039744	http://www.genome.jp/kegg-bin/show_pathway?rno05320/rno:414783%09red/rno:309607%09red
Salivary secretion	KEGG PATHWAY	rno04970	2	76	0.463794470058	0.9033813115	ENSRNOG00000030019|ENSRNOG00000009440	http://www.genome.jp/kegg-bin/show_pathway?rno04970/rno:25206%09red/rno:24211%09red
Serotonergic synapse	KEGG PATHWAY	rno04726	3	124	0.467639527889	0.9033813115	ENSRNOG00000018827|ENSRNOG00000042224|ENSRNOG00000024016	http://www.genome.jp/kegg-bin/show_pathway?rno04726/rno:313373%09red/rno:65032%09red/rno:293989%09red
Other types of O-glycan biosynthesis	KEGG PATHWAY	rno00514	1	31	0.476070315322	0.9033813115	ENSRNOG00000059461	http://www.genome.jp/kegg-bin/show_pathway?rno00514/rno:24390%09red
Bacterial invasion of epithelial cells	KEGG PATHWAY	rno05100	2	78	0.476934907162	0.9033813115	ENSRNOG00000014635|ENSRNOG00000052745	http://www.genome.jp/kegg-bin/show_pathway?rno05100/rno:83800%09red/rno:24553%09red
Hepatitis C	KEGG PATHWAY	rno05160	3	128	0.48804107636	0.9033813115	ENSRNOG00000007922|ENSRNOG00000025295|ENSRNOG00000001476	http://www.genome.jp/kegg-bin/show_pathway?rno05160/rno:311430%09red/rno:298487%09red/rno:304407%09red
RNA degradation	KEGG PATHWAY	rno03018	2	81	0.496272733319	0.9033813115	ENSRNOG00000048725|ENSRNOG00000012962	http://www.genome.jp/kegg-bin/show_pathway?rno03018/rno:363129%09red/rno:684148%09red
AMPK signaling pathway	KEGG PATHWAY	rno04152	3	130	0.498098737581	0.9033813115	ENSRNOG00000057988|ENSRNOG00000021689|ENSRNOG00000014287	http://www.genome.jp/kegg-bin/show_pathway?rno04152/rno:314621%09red/rno:361696%09red/rno:65152%09red
TGF-beta signaling pathway	KEGG PATHWAY	rno04350	2	82	0.502616835554	0.9033813115	ENSRNOG00000021689|ENSRNOG00000014850	http://www.genome.jp/kegg-bin/show_pathway?rno04350/rno:29530%09red/rno:361696%09red
Epstein-Barr virus infection	KEGG PATHWAY	rno05169	5	229	0.502875839008	0.9033813115	ENSRNOG00000039744|ENSRNOG00000000723|ENSRNOG00000061129|ENSRNOG00000026293|ENSRNOG00000001004	http://www.genome.jp/kegg-bin/show_pathway?rno05169/rno:414783%09red/rno:311078%09red/rno:309607%09red/rno:24516%09red/rno:360801%09red
Hypertrophic cardiomyopathy (HCM)	KEGG PATHWAY	rno05410	2	84	0.515149172168	0.9033813115	ENSRNOG00000058882|ENSRNOG00000021217	http://www.genome.jp/kegg-bin/show_pathway?rno05410/rno:25437%09red/rno:310683%09red
Apoptosis	KEGG PATHWAY	rno04210	2	85	0.521336512797	0.9033813115	ENSRNOG00000020284|ENSRNOG00000001928	http://www.genome.jp/kegg-bin/show_pathway?rno04210/rno:25466%09red/rno:29699%09red
Viral carcinogenesis	KEGG PATHWAY	rno05203	5	234	0.5215347363	0.9033813115	ENSRNOG00000039744|ENSRNOG00000000723|ENSRNOG00000046834|ENSRNOG00000026293|ENSRNOG00000019496	http://www.genome.jp/kegg-bin/show_pathway?rno05203/rno:414783%09red/rno:24232%09red/rno:24918%09red/rno:309607%09red/rno:24516%09red
Measles	KEGG PATHWAY	rno05162	3	135	0.522795625884	0.9033813115	ENSRNOG00000025295|ENSRNOG00000042317|ENSRNOG00000019496	http://www.genome.jp/kegg-bin/show_pathway?rno05162/rno:688750%09red/rno:24918%09red/rno:311430%09red
African trypanosomiasis	KEGG PATHWAY	rno05143	1	36	0.526437283513	0.9033813115	ENSRNOG00000014333	http://www.genome.jp/kegg-bin/show_pathway?rno05143/rno:25361%09red
Prion diseases	KEGG PATHWAY	rno05020	1	36	0.526437283513	0.9033813115	ENSRNOG00000012749	http://www.genome.jp/kegg-bin/show_pathway?rno05020/rno:29687%09red
Rheumatoid arthritis	KEGG PATHWAY	rno05323	2	87	0.53355159029	0.9033813115	ENSRNOG00000052704|ENSRNOG00000026293	http://www.genome.jp/kegg-bin/show_pathway?rno05323/rno:24516%09red/rno:116455%09red
Bladder cancer	KEGG PATHWAY	rno05219	1	37	0.535915176055	0.9033813115	ENSRNOG00000016708	http://www.genome.jp/kegg-bin/show_pathway?rno05219/rno:399489%09red
Dilated cardiomyopathy	KEGG PATHWAY	rno05414	2	88	0.539578656564	0.9033813115	ENSRNOG00000058882|ENSRNOG00000021217	http://www.genome.jp/kegg-bin/show_pathway?rno05414/rno:25437%09red/rno:310683%09red
Gap junction	KEGG PATHWAY	rno04540	2	88	0.539578656564	0.9033813115	ENSRNOG00000017445|ENSRNOG00000009440	http://www.genome.jp/kegg-bin/show_pathway?rno04540/rno:291081%09red/rno:25206%09red
PI3K-Akt signaling pathway	KEGG PATHWAY	rno04151	7	340	0.542905348426	0.9033813115	ENSRNOG00000016108|ENSRNOG00000014287|ENSRNOG00000052745|ENSRNOG00000021689|ENSRNOG00000015441|ENSRNOG00000011471|ENSRNOG00000021217	http://www.genome.jp/kegg-bin/show_pathway?rno04151/rno:314621%09red/rno:24553%09red/rno:25444%09red/rno:498949%09red/rno:361696%09red/rno:310683%09red/rno:25084%09red
Prostate cancer	KEGG PATHWAY	rno05215	2	89	0.545551684889	0.9033813115	ENSRNOG00000016708|ENSRNOG00000027042	http://www.genome.jp/kegg-bin/show_pathway?rno05215/rno:64677%09red/rno:399489%09red
Protein digestion and absorption	KEGG PATHWAY	rno04974	2	90	0.551470424257	0.9033813115	ENSRNOG00000030019|ENSRNOG00000007006	http://www.genome.jp/kegg-bin/show_pathway?rno04974/rno:29484%09red/rno:24211%09red
Wnt signaling pathway	KEGG PATHWAY	rno04310	3	142	0.556221042927	0.9033813115	ENSRNOG00000015143|ENSRNOG00000048688|ENSRNOG00000026293	http://www.genome.jp/kegg-bin/show_pathway?rno04310/rno:24516%09red/rno:140941%09red/rno:293897%09red
Morphine addiction	KEGG PATHWAY	rno05032	2	92	0.563144188613	0.9033813115	ENSRNOG00000011439|ENSRNOG00000056558	http://www.genome.jp/kegg-bin/show_pathway?rno05032/rno:24947%09red/rno:59075%09red
Nicotine addiction	KEGG PATHWAY	rno05033	1	40	0.563227903511	0.9033813115	ENSRNOG00000056558	http://www.genome.jp/kegg-bin/show_pathway?rno05033/rno:24947%09red
Fat digestion and absorption	KEGG PATHWAY	rno04975	1	40	0.563227903511	0.9033813115	ENSRNOG00000016798	http://www.genome.jp/kegg-bin/show_pathway?rno04975/rno:690388%09red
Insulin signaling pathway	KEGG PATHWAY	rno04910	3	144	0.565510797322	0.9033813115	ENSRNOG00000020284|ENSRNOG00000021689|ENSRNOG00000010574	http://www.genome.jp/kegg-bin/show_pathway?rno04910/rno:361696%09red/rno:24697%09red/rno:29699%09red
Viral myocarditis	KEGG PATHWAY	rno05416	2	93	0.568898864677	0.9033813115	ENSRNOG00000000723|ENSRNOG00000039744	http://www.genome.jp/kegg-bin/show_pathway?rno05416/rno:414783%09red/rno:309607%09red
Pyruvate metabolism	KEGG PATHWAY	rno00620	1	41	0.571970829658	0.9033813115	ENSRNOG00000012794	http://www.genome.jp/kegg-bin/show_pathway?rno00620/rno:680021%09red
Aldosterone-regulated sodium reabsorption	KEGG PATHWAY	rno04960	1	41	0.571970829658	0.9033813115	ENSRNOG00000030019	http://www.genome.jp/kegg-bin/show_pathway?rno04960/rno:24211%09red
Ether lipid metabolism	KEGG PATHWAY	rno00565	1	42	0.58053908115	0.9033813115	ENSRNOG00000016798	http://www.genome.jp/kegg-bin/show_pathway?rno00565/rno:690388%09red
Antigen processing and presentation	KEGG PATHWAY	rno04612	2	96	0.585832566648	0.9033813115	ENSRNOG00000000723|ENSRNOG00000039744	http://www.genome.jp/kegg-bin/show_pathway?rno04612/rno:414783%09red/rno:309607%09red
Carbohydrate digestion and absorption	KEGG PATHWAY	rno04973	1	43	0.588936141139	0.9033813115	ENSRNOG00000030019	http://www.genome.jp/kegg-bin/show_pathway?rno04973/rno:24211%09red
Pancreatic secretion	KEGG PATHWAY	rno04972	2	97	0.591366762678	0.9033813115	ENSRNOG00000030019|ENSRNOG00000016798	http://www.genome.jp/kegg-bin/show_pathway?rno04972/rno:690388%09red/rno:24211%09red
Proteoglycans in cancer	KEGG PATHWAY	rno05205	4	202	0.592021733265	0.9033813115	ENSRNOG00000021689|ENSRNOG00000037247|ENSRNOG00000052745|ENSRNOG00000014060	http://www.genome.jp/kegg-bin/show_pathway?rno05205/rno:361696%09red/rno:25482%09red/rno:361568%09red/rno:24553%09red
Mineral absorption	KEGG PATHWAY	rno04978	1	46	0.613133971995	0.92315227212	ENSRNOG00000030019	http://www.genome.jp/kegg-bin/show_pathway?rno04978/rno:24211%09red
Focal adhesion	KEGG PATHWAY	rno04510	4	208	0.614607926127	0.92315227212	ENSRNOG00000019688|ENSRNOG00000052745|ENSRNOG00000026293|ENSRNOG00000021217	http://www.genome.jp/kegg-bin/show_pathway?rno04510/rno:310683%09red/rno:307483%09red/rno:24516%09red/rno:24553%09red
Cocaine addiction	KEGG PATHWAY	rno05030	1	47	0.620879731515	0.92315227212	ENSRNOG00000026293	http://www.genome.jp/kegg-bin/show_pathway?rno05030/rno:24516%09red
Oxidative phosphorylation	KEGG PATHWAY	rno00190	3	157	0.622903717596	0.92315227212	ENSRNOG00000052704|ENSRNOG00000003163|ENSRNOG00000023387	http://www.genome.jp/kegg-bin/show_pathway?rno00190/rno:679739%09red/rno:289217%09red/rno:116455%09red
Proteasome	KEGG PATHWAY	rno03050	1	49	0.635909972493	0.929943878978	ENSRNOG00000061129	http://www.genome.jp/kegg-bin/show_pathway?rno03050/rno:311078%09red
Cytokine-cytokine receptor interaction	KEGG PATHWAY	rno04060	4	215	0.639956968409	0.929943878978	ENSRNOG00000015441|ENSRNOG00000001928|ENSRNOG00000052745|ENSRNOG00000014850	http://www.genome.jp/kegg-bin/show_pathway?rno04060/rno:29530%09red/rno:25084%09red/rno:25466%09red/rno:24553%09red
Type II diabetes mellitus	KEGG PATHWAY	rno04930	1	51	0.650345452158	0.929943878978	ENSRNOG00000046458	http://www.genome.jp/kegg-bin/show_pathway?rno04930/rno:29535%09red
TNF signaling pathway	KEGG PATHWAY	rno04668	2	109	0.653480340362	0.929943878978	ENSRNOG00000014333|ENSRNOG00000026293	http://www.genome.jp/kegg-bin/show_pathway?rno04668/rno:25361%09red/rno:24516%09red
Fanconi anemia pathway	KEGG PATHWAY	rno03460	1	52	0.657347534115	0.929943878978	ENSRNOG00000022393	http://www.genome.jp/kegg-bin/show_pathway?rno03460/rno:502320%09red
Pathways in cancer	KEGG PATHWAY	rno05200	6	329	0.662575768036	0.929943878978	ENSRNOG00000026293|ENSRNOG00000005342|ENSRNOG00000016708|ENSRNOG00000052745|ENSRNOG00000011471|ENSRNOG00000019496	http://www.genome.jp/kegg-bin/show_pathway?rno05200/rno:24553%09red/rno:25444%09red/rno:24516%09red/rno:399489%09red/rno:24918%09red/rno:54355%09red
Transcriptional misregulation in cancer	KEGG PATHWAY	rno05202	3	169	0.671096241292	0.929943878978	ENSRNOG00000036678|ENSRNOG00000003098|ENSRNOG00000052745	http://www.genome.jp/kegg-bin/show_pathway?rno05202/rno:60357%09red/rno:691026%09red/rno:24553%09red
Protein processing in endoplasmic reticulum	KEGG PATHWAY	rno04141	3	169	0.671096241292	0.929943878978	ENSRNOG00000014872|ENSRNOG00000054176|ENSRNOG00000009090	http://www.genome.jp/kegg-bin/show_pathway?rno04141/rno:78947%09red/rno:310843%09red/rno:192275%09red
cGMP-PKG signaling pathway	KEGG PATHWAY	rno04022	3	171	0.67867368734	0.929943878978	ENSRNOG00000030019|ENSRNOG00000020400|ENSRNOG00000009440	http://www.genome.jp/kegg-bin/show_pathway?rno04022/rno:498607%09red/rno:25206%09red/rno:24211%09red
HIF-1 signaling pathway	KEGG PATHWAY	rno04066	2	116	0.68610632285	0.929943878978	ENSRNOG00000052802|ENSRNOG00000021689	http://www.genome.jp/kegg-bin/show_pathway?rno04066/rno:24189%09red/rno:361696%09red
Lysine degradation	KEGG PATHWAY	rno00310	1	57	0.690313641509	0.929943878978	ENSRNOG00000030630	http://www.genome.jp/kegg-bin/show_pathway?rno00310/rno:361798%09red
Cytosolic DNA-sensing pathway	KEGG PATHWAY	rno04623	1	57	0.690313641509	0.929943878978	ENSRNOG00000025295	http://www.genome.jp/kegg-bin/show_pathway?rno04623/rno:311430%09red
Non-alcoholic fatty liver disease (NAFLD)	KEGG PATHWAY	rno04932	3	175	0.693439160708	0.929943878978	ENSRNOG00000003163|ENSRNOG00000023387|ENSRNOG00000026293	http://www.genome.jp/kegg-bin/show_pathway?rno04932/rno:679739%09red/rno:289217%09red/rno:24516%09red
Tuberculosis	KEGG PATHWAY	rno05152	3	181	0.714619431235	0.929943878978	ENSRNOG00000052704|ENSRNOG00000042317|ENSRNOG00000046834	http://www.genome.jp/kegg-bin/show_pathway?rno05152/rno:24232%09red/rno:688750%09red/rno:116455%09red
RIG-I-like receptor signaling pathway	KEGG PATHWAY	rno04622	1	62	0.7201136998	0.929943878978	ENSRNOG00000025295	http://www.genome.jp/kegg-bin/show_pathway?rno04622/rno:311430%09red
Neurotrophin signaling pathway	KEGG PATHWAY	rno04722	2	124	0.720262078103	0.929943878978	ENSRNOG00000028822|ENSRNOG00000026293	http://www.genome.jp/kegg-bin/show_pathway?rno04722/rno:117089%09red/rno:24516%09red
Glioma	KEGG PATHWAY	rno05214	1	64	0.731216227325	0.929943878978	ENSRNOG00000016708	http://www.genome.jp/kegg-bin/show_pathway?rno05214/rno:399489%09red
Cell cycle	KEGG PATHWAY	rno04110	2	127	0.732240035637	0.929943878978	ENSRNOG00000016708|ENSRNOG00000059500	http://www.genome.jp/kegg-bin/show_pathway?rno04110/rno:246060%09red/rno:399489%09red
Pancreatic cancer	KEGG PATHWAY	rno05212	1	65	0.736601541863	0.929943878978	ENSRNOG00000016708	http://www.genome.jp/kegg-bin/show_pathway?rno05212/rno:399489%09red
Axon guidance	KEGG PATHWAY	rno04360	2	130	0.743779650349	0.929943878978	ENSRNOG00000052745|ENSRNOG00000014367	http://www.genome.jp/kegg-bin/show_pathway?rno04360/rno:312275%09red/rno:24553%09red
Colorectal cancer	KEGG PATHWAY	rno05210	1	68	0.752119878517	0.929943878978	ENSRNOG00000026293	http://www.genome.jp/kegg-bin/show_pathway?rno05210/rno:24516%09red
Aminoacyl-tRNA biosynthesis	KEGG PATHWAY	rno00970	1	69	0.757087144889	0.929943878978	ENSRNOG00000011052	http://www.genome.jp/kegg-bin/show_pathway?rno00970/rno:297113%09red
Drug metabolism - cytochrome P450	KEGG PATHWAY	rno00982	1	69	0.757087144889	0.929943878978	ENSRNOG00000003510	http://www.genome.jp/kegg-bin/show_pathway?rno00982/rno:246245%09red
Thyroid hormone synthesis	KEGG PATHWAY	rno04918	1	69	0.757087144889	0.929943878978	ENSRNOG00000030019	http://www.genome.jp/kegg-bin/show_pathway?rno04918/rno:24211%09red
cAMP signaling pathway	KEGG PATHWAY	rno04024	3	195	0.75961736681	0.929943878978	ENSRNOG00000030019|ENSRNOG00000037247|ENSRNOG00000026293	http://www.genome.jp/kegg-bin/show_pathway?rno04024/rno:361568%09red/rno:24516%09red/rno:24211%09red
FoxO signaling pathway	KEGG PATHWAY	rno04068	2	135	0.762065669686	0.929943878978	ENSRNOG00000025584|ENSRNOG00000014287	http://www.genome.jp/kegg-bin/show_pathway?rno04068/rno:65218%09red/rno:314621%09red
Ubiquitin mediated proteolysis	KEGG PATHWAY	rno04120	2	135	0.762065669686	0.929943878978	ENSRNOG00000017857|ENSRNOG00000015143	http://www.genome.jp/kegg-bin/show_pathway?rno04120/rno:140941%09red/rno:680835%09red
B cell receptor signaling pathway	KEGG PATHWAY	rno04662	1	72	0.771400742347	0.929943878978	ENSRNOG00000026293	http://www.genome.jp/kegg-bin/show_pathway?rno04662/rno:24516%09red
Gastric acid secretion	KEGG PATHWAY	rno04971	1	72	0.771400742347	0.929943878978	ENSRNOG00000030019	http://www.genome.jp/kegg-bin/show_pathway?rno04971/rno:24211%09red
Prolactin signaling pathway	KEGG PATHWAY	rno04917	1	75	0.784872457553	0.929943878978	ENSRNOG00000019496	http://www.genome.jp/kegg-bin/show_pathway?rno04917/rno:24918%09red
Jak-STAT signaling pathway	KEGG PATHWAY	rno04630	2	142	0.785760076532	0.929943878978	ENSRNOG00000015441|ENSRNOG00000019496	http://www.genome.jp/kegg-bin/show_pathway?rno04630/rno:24918%09red/rno:25084%09red
MicroRNAs in cancer	KEGG PATHWAY	rno05206	2	144	0.79213832447	0.929943878978	ENSRNOG00000016708|ENSRNOG00000052745	http://www.genome.jp/kegg-bin/show_pathway?rno05206/rno:399489%09red/rno:24553%09red
Retinol metabolism	KEGG PATHWAY	rno00830	1	80	0.805587394242	0.929943878978	ENSRNOG00000024016	http://www.genome.jp/kegg-bin/show_pathway?rno00830/rno:293989%09red
Huntington's disease	KEGG PATHWAY	rno05016	3	213	0.808849487929	0.929943878978	ENSRNOG00000003163|ENSRNOG00000014635|ENSRNOG00000023387	http://www.genome.jp/kegg-bin/show_pathway?rno05016/rno:679739%09red/rno:83800%09red/rno:289217%09red
Salmonella infection	KEGG PATHWAY	rno05132	1	81	0.80948504926	0.929943878978	ENSRNOG00000026293	http://www.genome.jp/kegg-bin/show_pathway?rno05132/rno:24516%09red
Hematopoietic cell lineage	KEGG PATHWAY	rno04640	1	83	0.817047939073	0.929943878978	ENSRNOG00000015441	http://www.genome.jp/kegg-bin/show_pathway?rno04640/rno:25084%09red
Cardiac muscle contraction	KEGG PATHWAY	rno04260	1	84	0.820716258141	0.929943878978	ENSRNOG00000030019	http://www.genome.jp/kegg-bin/show_pathway?rno04260/rno:24211%09red
ECM-receptor interaction	KEGG PATHWAY	rno04512	1	86	0.827834126107	0.929943878978	ENSRNOG00000021217	http://www.genome.jp/kegg-bin/show_pathway?rno04512/rno:310683%09red
Chemical carcinogenesis	KEGG PATHWAY	rno05204	1	87	0.831286578479	0.929943878978	ENSRNOG00000024016	http://www.genome.jp/kegg-bin/show_pathway?rno05204/rno:293989%09red
NF-kappa B signaling pathway	KEGG PATHWAY	rno04064	1	89	0.83798556291	0.929943878978	ENSRNOG00000014333	http://www.genome.jp/kegg-bin/show_pathway?rno04064/rno:25361%09red
Small cell lung cancer	KEGG PATHWAY	rno05222	1	89	0.83798556291	0.929943878978	ENSRNOG00000016708	http://www.genome.jp/kegg-bin/show_pathway?rno05222/rno:399489%09red
Neuroactive ligand-receptor interaction	KEGG PATHWAY	rno04080	4	289	0.839752611458	0.929943878978	ENSRNOG00000018827|ENSRNOG00000004900|ENSRNOG00000016887|ENSRNOG00000056558	http://www.genome.jp/kegg-bin/show_pathway?rno04080/rno:24947%09red/rno:170704%09red/rno:58959%09red/rno:65032%09red
GABAergic synapse	KEGG PATHWAY	rno04727	1	90	0.841234828221	0.929943878978	ENSRNOG00000056558	http://www.genome.jp/kegg-bin/show_pathway?rno04727/rno:24947%09red
GnRH signaling pathway	KEGG PATHWAY	rno04912	1	90	0.841234828221	0.929943878978	ENSRNOG00000026293	http://www.genome.jp/kegg-bin/show_pathway?rno04912/rno:24516%09red
Fc gamma R-mediated phagocytosis	KEGG PATHWAY	rno04666	1	91	0.844419052441	0.929943878978	ENSRNOG00000021689	http://www.genome.jp/kegg-bin/show_pathway?rno04666/rno:361696%09red
RNA transport	KEGG PATHWAY	rno03013	2	166	0.851927168697	0.929943878978	ENSRNOG00000012477|ENSRNOG00000001253	http://www.genome.jp/kegg-bin/show_pathway?rno03013/rno:288516%09red/rno:24799%09red
Parkinson's disease	KEGG PATHWAY	rno05012	2	169	0.858743378875	0.929943878978	ENSRNOG00000003163|ENSRNOG00000023387	http://www.genome.jp/kegg-bin/show_pathway?rno05012/rno:679739%09red/rno:289217%09red
Circadian entrainment	KEGG PATHWAY	rno04713	1	96	0.859409141795	0.929943878978	ENSRNOG00000009440	http://www.genome.jp/kegg-bin/show_pathway?rno04713/rno:25206%09red
Toll-like receptor signaling pathway	KEGG PATHWAY	rno04620	1	96	0.859409141795	0.929943878978	ENSRNOG00000026293	http://www.genome.jp/kegg-bin/show_pathway?rno04620/rno:24516%09red
Natural killer cell mediated cytotoxicity	KEGG PATHWAY	rno04650	1	97	0.862229518858	0.929943878978	ENSRNOG00000004698	http://www.genome.jp/kegg-bin/show_pathway?rno04650/rno:64025%09red
Estrogen signaling pathway	KEGG PATHWAY	rno04915	1	97	0.862229518858	0.929943878978	ENSRNOG00000026293	http://www.genome.jp/kegg-bin/show_pathway?rno04915/rno:24516%09red
Melanogenesis	KEGG PATHWAY	rno04916	1	97	0.862229518858	0.929943878978	ENSRNOG00000012686	http://www.genome.jp/kegg-bin/show_pathway?rno04916/rno:24664%09red
Influenza A	KEGG PATHWAY	rno05164	2	176	0.873546367714	0.932482270112	ENSRNOG00000025295|ENSRNOG00000026293	http://www.genome.jp/kegg-bin/show_pathway?rno05164/rno:24516%09red/rno:311430%09red
Retrograde endocannabinoid signaling	KEGG PATHWAY	rno04723	1	103	0.878004602696	0.932482270112	ENSRNOG00000056558	http://www.genome.jp/kegg-bin/show_pathway?rno04723/rno:24947%09red
Calcium signaling pathway	KEGG PATHWAY	rno04020	2	182	0.885084392704	0.932482270112	ENSRNOG00000018827|ENSRNOG00000003033	http://www.genome.jp/kegg-bin/show_pathway?rno04020/rno:287745%09red/rno:65032%09red
Purine metabolism	KEGG PATHWAY	rno00230	2	182	0.885084392704	0.932482270112	ENSRNOG00000009440|ENSRNOG00000012962	http://www.genome.jp/kegg-bin/show_pathway?rno00230/rno:363129%09red/rno:25206%09red
T cell receptor signaling pathway	KEGG PATHWAY	rno04660	1	107	0.887506347889	0.932482270112	ENSRNOG00000026293	http://www.genome.jp/kegg-bin/show_pathway?rno04660/rno:24516%09red
Oocyte meiosis	KEGG PATHWAY	rno04114	1	109	0.891976506547	0.932482270112	ENSRNOG00000004479	http://www.genome.jp/kegg-bin/show_pathway?rno04114/rno:261730%09red
Cholinergic synapse	KEGG PATHWAY	rno04725	1	111	0.896269366418	0.932482270112	ENSRNOG00000002303	http://www.genome.jp/kegg-bin/show_pathway?rno04725/rno:117052%09red
Glutamatergic synapse	KEGG PATHWAY	rno04724	1	115	0.904350988423	0.936162329725	ENSRNOG00000011644	http://www.genome.jp/kegg-bin/show_pathway?rno04724/rno:366432%09red
Alzheimer's disease	KEGG PATHWAY	rno05010	2	200	0.914103333553	0.94152643356	ENSRNOG00000003163|ENSRNOG00000023387	http://www.genome.jp/kegg-bin/show_pathway?rno05010/rno:679739%09red/rno:289217%09red
Osteoclast differentiation	KEGG PATHWAY	rno04380	1	126	0.923479320824	0.946451443233	ENSRNOG00000026293	http://www.genome.jp/kegg-bin/show_pathway?rno04380/rno:24516%09red
Platelet activation	KEGG PATHWAY	rno04611	1	133	0.933611599174	0.952098957573	ENSRNOG00000009440	http://www.genome.jp/kegg-bin/show_pathway?rno04611/rno:25206%09red
Adrenergic signaling in cardiomyocytes	KEGG PATHWAY	rno04261	1	148	0.951039123247	0.965093888615	ENSRNOG00000030019	http://www.genome.jp/kegg-bin/show_pathway?rno04261/rno:24211%09red
Hippo signaling pathway	KEGG PATHWAY	rno04390	1	157	0.959218260011	0.968622360599	ENSRNOG00000002754	http://www.genome.jp/kegg-bin/show_pathway?rno04390/rno:29183%09red
Chemokine signaling pathway	KEGG PATHWAY	rno04062	1	178	0.973384913895	0.973384913895	ENSRNOG00000011439	http://www.genome.jp/kegg-bin/show_pathway?rno04062/rno:59075%09red
Ribosome	KEGG PATHWAY	rno03010	1	178	0.973384913895	0.973384913895	ENSRNOG00000019970	http://www.genome.jp/kegg-bin/show_pathway?rno03010/rno:293666%09red
--------------------
#Term	Database	ID	Input number	Background number	P-Value	Corrected P-Value	Input	Hyperlink
--------------------
#Term	Database	ID	Input number	Background number	P-Value	Corrected P-Value	Input	Hyperlink
--------------------
