# Supplementary material for: Crosstalk Between Polygonatum kingianum, the miRNA, and Gut Microbiota in the Regulation of Lipid Metabolism
Source: Front Pharmacol. 2021 Oct 27;12:740528. doi: 10.3389/fphar.2021.740528 (PMC8578870; doi:10.3389/fphar.2021.740528)
Supplement: Supplementary file 1 [file DataSheet3.ZIP › 3 Differential miRNA target gene enrichment analysis/MODvsPSF_L/KEGGenrichment/MODvsPSF_L.DEG_enriched_KEGG_pathway_top20.xls]

pathway_term	rich_factor	qvalue	gene_number
Glycerophospholipid metabolism	0.0760869565217391	0.771781205549	7
Glyoxylate and dicarboxylate metabolism	0.12	0.861603773182	3
Metabolic pathways	0.0293436293436293	0.861603773182	38
Lysosome	0.0551181102362205	0.861603773182	7
Ubiquinone and other terpenoid-quinone biosynthesis	0.2	0.861603773182	2
Steroid hormone biosynthesis	0.0625	0.861603773182	5
Biosynthesis of amino acids	0.0568181818181818	0.861603773182	5
Glycosphingolipid biosynthesis - globo series	0.142857142857143	0.861603773182	2
Leukocyte transendothelial migration	0.05	0.861603773182	6
Glycosphingolipid biosynthesis - ganglio series	0.133333333333333	0.861603773182	2
Inositol phosphate metabolism	0.0606060606060606	0.861603773182	4
Linoleic acid metabolism	0.075	0.861603773182	3
Fructose and mannose metabolism	0.075	0.861603773182	3
Other glycan degradation	0.111111111111111	0.879284517704	2
Endocytosis	0.036734693877551	0.9033813115	9
Proximal tubule bicarbonate reclamation	0.0909090909090909	0.9033813115	2
N-Glycan biosynthesis	0.06	0.9033813115	3
Phosphatidylinositol signaling system	0.0493827160493827	0.9033813115	4
Maturity onset diabetes of the young	0.0769230769230769	0.9033813115	2
Carbon metabolism	0.0413223140495868	0.9033813115	5
