# Supplementary material for: Crosstalk Between Polygonatum kingianum, the miRNA, and Gut Microbiota in the Regulation of Lipid Metabolism
Source: Front Pharmacol. 2021 Oct 27;12:740528. doi: 10.3389/fphar.2021.740528 (PMC8578870; doi:10.3389/fphar.2021.740528)
Supplement: Supplementary file 1 [file DataSheet3.ZIP › 3 Differential miRNA target gene enrichment analysis/MODvsPSF_M/GOenrichment/MODvsPSF_M.DEG_GO_enrichment_result.xls]

GO_accession	Description	Term_type	Over_represented_pValue	Corrected_pValue	DEG_item	DEG_list	Bg_item	Bg_list	Gene_names
GO:0030544	Hsp70 protein binding	molecular_function	0.00046784	1	3	88	35	20272	ENSRNOG00000013376,ENSRNOG00000033722,ENSRNOG00000008822
GO:0048013	ephrin receptor signaling pathway	biological_process	0.0005088	1	3	88	36	20272	ENSRNOG00000031801,ENSRNOG00000061270,ENSRNOG00000014367
GO:0060347	heart trabecula formation	biological_process	0.0014056	1	2	88	13	20272	ENSRNOG00000006850,ENSRNOG00000008822
GO:0006999	nuclear pore organization	biological_process	0.0014087	1	2	88	13	20272	ENSRNOG00000002247,ENSRNOG00000004621
GO:0005003	ephrin receptor activity	molecular_function	0.0018856	1	2	88	15	20272	ENSRNOG00000031801,ENSRNOG00000014367
GO:0005751	mitochondrial respiratory chain complex IV	cellular_component	0.0025903	1	2	88	18	20272	ENSRNOG00000001170,ENSRNOG00000019851
GO:0007413	axonal fasciculation	biological_process	0.0027245	1	2	88	18	20272	ENSRNOG00000031801,ENSRNOG00000004621
GO:0045277	respiratory chain complex IV	cellular_component	0.0035519	1	2	88	21	20272	ENSRNOG00000019851,ENSRNOG00000001170
GO:0032920	putrescine acetylation	biological_process	0.0039436	1	1	88	1	20272	ENSRNOG00000011714
GO:0046204	nor-spermidine metabolic process	biological_process	0.0039436	1	1	88	1	20272	ENSRNOG00000011714
GO:0047453	ATP-dependent NAD(P)H-hydrate dehydratase activity	molecular_function	0.0043112	1	1	88	1	20272	ENSRNOG00000015021
GO:0052855	ADP-dependent NAD(P)H-hydrate dehydratase activity	molecular_function	0.0043112	1	1	88	1	20272	ENSRNOG00000015021
GO:0030731	guanidinoacetate N-methyltransferase activity	molecular_function	0.0043185	1	1	88	1	20272	ENSRNOG00000024577
GO:1990425	ryanodine receptor complex	cellular_component	0.0043387	1	1	88	1	20272	ENSRNOG00000008822
GO:0034039	8-oxo-7,8-dihydroguanine DNA N-glycosylase activity	molecular_function	0.0043395	1	1	88	1	20272	ENSRNOG00000052140
GO:1901291	negative regulation of double-strand break repair via single-strand annealing	biological_process	0.0043395	1	1	88	1	20272	ENSRNOG00000052140
GO:1900073	regulation of neuromuscular synaptic transmission	biological_process	0.0043403	1	1	88	1	20272	ENSRNOG00000011208
GO:1900075	positive regulation of neuromuscular synaptic transmission	biological_process	0.0043403	1	1	88	1	20272	ENSRNOG00000011208
GO:0004163	diphosphomevalonate decarboxylase activity	molecular_function	0.0043409	1	1	88	1	20272	ENSRNOG00000013376
GO:0043540	6-phosphofructo-2-kinase/fructose-2,6-biphosphatase complex	cellular_component	0.0043409	1	1	88	1	20272	ENSRNOG00000000165
GO:0008700	4-hydroxy-2-oxoglutarate aldolase activity	molecular_function	0.0043409	1	1	88	1	20272	ENSRNOG00000029501
GO:0019470	4-hydroxyproline catabolic process	biological_process	0.0043409	1	1	88	1	20272	ENSRNOG00000029501
GO:0033609	oxalate metabolic process	biological_process	0.0043409	1	1	88	1	20272	ENSRNOG00000029501
GO:1901676	positive regulation of histone H3-K27 acetylation	biological_process	0.0043409	1	1	88	1	20272	ENSRNOG00000007002
GO:0036228	protein targeting to nuclear inner membrane	biological_process	0.0043409	1	1	88	1	20272	ENSRNOG00000002247
GO:1903762	positive regulation of voltage-gated potassium channel activity involved in ventricular cardiac muscle cell action potential repolarization	biological_process	0.0043409	1	1	88	1	20272	ENSRNOG00000033722
GO:1903947	positive regulation of ventricular cardiac muscle cell action potential	biological_process	0.0043409	1	1	88	1	20272	ENSRNOG00000033722
GO:0050129	N-formylglutamate deformylase activity	molecular_function	0.0043409	1	1	88	1	20272	ENSRNOG00000005955
GO:0060343	trabecula formation	biological_process	0.0044367	1	2	88	23	20272	ENSRNOG00000008822,ENSRNOG00000006850
GO:0004129	cytochrome-c oxidase activity	molecular_function	0.005467	1	2	88	26	20272	ENSRNOG00000001170,ENSRNOG00000019851
GO:0015002	heme-copper terminal oxidase activity	molecular_function	0.005467	1	2	88	26	20272	ENSRNOG00000019851,ENSRNOG00000001170
GO:0016676	oxidoreductase activity, acting on a heme group of donors, oxygen as acceptor	molecular_function	0.005467	1	2	88	26	20272	ENSRNOG00000001170,ENSRNOG00000019851
GO:0016675	oxidoreductase activity, acting on a heme group of donors	molecular_function	0.0058956	1	2	88	27	20272	ENSRNOG00000001170,ENSRNOG00000019851
GO:0008038	neuron recognition	biological_process	0.0060939	1	2	88	27	20272	ENSRNOG00000004621,ENSRNOG00000031801
GO:0016829	lyase activity	molecular_function	0.0065773	1	4	88	171	20272	ENSRNOG00000015021,ENSRNOG00000052140,ENSRNOG00000013376,ENSRNOG00000029501
GO:0009887	organ morphogenesis	biological_process	0.0079359	1	10	88	948	20272	ENSRNOG00000021463,ENSRNOG00000016889,ENSRNOG00000010935,ENSRNOG00000004621,ENSRNOG00000024577,ENSRNOG00000006850,ENSRNOG00000008822,ENSRNOG00000008053,ENSRNOG00000007002,ENSRNOG00000016942
GO:0032919	spermine acetylation	biological_process	0.0082676	1	1	88	2	20272	ENSRNOG00000011714
GO:0014046	dopamine secretion	biological_process	0.0084913	1	2	88	32	20272	ENSRNOG00000018285,ENSRNOG00000004621
GO:0014059	regulation of dopamine secretion	biological_process	0.0084913	1	2	88	32	20272	ENSRNOG00000018285,ENSRNOG00000004621
GO:0006601	creatine biosynthetic process	biological_process	0.0086409	1	1	88	2	20272	ENSRNOG00000024577
GO:0098559	cytoplasmic side of early endosome membrane	cellular_component	0.0086602	1	1	88	2	20272	ENSRNOG00000003923
GO:0072363	regulation of glycolytic process by positive regulation of transcription from RNA polymerase II promoter	biological_process	0.0086633	1	1	88	2	20272	ENSRNOG00000021463
GO:0072369	regulation of lipid transport by positive regulation of transcription from RNA polymerase II promoter	biological_process	0.0086633	1	1	88	2	20272	ENSRNOG00000021463
GO:0010609	mRNA localization resulting in posttranscriptional regulation of gene expression	biological_process	0.0086633	1	1	88	2	20272	ENSRNOG00000036833
GO:1902164	positive regulation of DNA damage response, signal transduction by p53 class mediator resulting in transcription of p21 class mediator	biological_process	0.0086633	1	1	88	2	20272	ENSRNOG00000036833
GO:1903760	regulation of voltage-gated potassium channel activity involved in ventricular cardiac muscle cell action potential repolarization	biological_process	0.0086633	1	1	88	2	20272	ENSRNOG00000033722
GO:0098749	cerebellar neuron development	biological_process	0.0086633	1	1	88	2	20272	ENSRNOG00000019831
GO:0021633	optic nerve structural organization	biological_process	0.0086633	1	1	88	2	20272	ENSRNOG00000018285
GO:2001257	regulation of cation channel activity	biological_process	0.008935	1	3	88	98	20272	ENSRNOG00000024349,ENSRNOG00000033722,ENSRNOG00000008822
GO:0070069	cytochrome complex	cellular_component	0.0098497	1	2	88	35	20272	ENSRNOG00000001170,ENSRNOG00000019851
GO:0061384	heart trabecula morphogenesis	biological_process	0.010093	1	2	88	35	20272	ENSRNOG00000008822,ENSRNOG00000006850
GO:0031072	heat shock protein binding	molecular_function	0.01023	1	3	88	103	20272	ENSRNOG00000013376,ENSRNOG00000033722,ENSRNOG00000008822
GO:0050678	regulation of epithelial cell proliferation	biological_process	0.010434	1	5	88	304	20272	ENSRNOG00000010935,ENSRNOG00000006850,ENSRNOG00000018765,ENSRNOG00000004621,ENSRNOG00000016942
GO:0045687	positive regulation of glial cell differentiation	biological_process	0.011243	1	2	88	37	20272	ENSRNOG00000007002,ENSRNOG00000004621
GO:0004180	carboxypeptidase activity	molecular_function	0.011833	1	2	88	38	20272	ENSRNOG00000010935,ENSRNOG00000005955
GO:0032154	cleavage furrow	cellular_component	0.011834	1	2	88	38	20272	ENSRNOG00000019435,ENSRNOG00000003923
GO:0097610	cell surface furrow	cellular_component	0.011834	1	2	88	38	20272	ENSRNOG00000019435,ENSRNOG00000003923
GO:2000677	regulation of transcription regulatory region DNA binding	biological_process	0.012439	1	2	88	39	20272	ENSRNOG00000007002,ENSRNOG00000021463
GO:0033149	FFAT motif binding	molecular_function	0.012503	1	1	88	3	20272	ENSRNOG00000003575
GO:0071208	histone pre-mRNA DCP binding	molecular_function	0.01252	1	1	88	3	20272	ENSRNOG00000025716
GO:0071209	U7 snRNA binding	molecular_function	0.01252	1	1	88	3	20272	ENSRNOG00000025716
GO:0043625	delta DNA polymerase complex	cellular_component	0.012533	1	1	88	3	20272	ENSRNOG00000018765
GO:0004145	diamine N-acetyltransferase activity	molecular_function	0.012573	1	1	88	3	20272	ENSRNOG00000011714
GO:0032917	polyamine acetylation	biological_process	0.012573	1	1	88	3	20272	ENSRNOG00000011714
GO:0032918	spermidine acetylation	biological_process	0.012573	1	1	88	3	20272	ENSRNOG00000011714
GO:0003330	regulation of extracellular matrix constituent secretion	biological_process	0.01296	1	1	88	3	20272	ENSRNOG00000010935
GO:0003331	positive regulation of extracellular matrix constituent secretion	biological_process	0.01296	1	1	88	3	20272	ENSRNOG00000010935
GO:0008534	oxidized purine nucleobase lesion DNA N-glycosylase activity	molecular_function	0.012966	1	1	88	3	20272	ENSRNOG00000052140
GO:0019287	isopentenyl diphosphate biosynthetic process, mevalonate pathway	biological_process	0.012967	1	1	88	3	20272	ENSRNOG00000013376
GO:0070095	fructose-6-phosphate binding	molecular_function	0.012967	1	1	88	3	20272	ENSRNOG00000000165
GO:0009436	glyoxylate catabolic process	biological_process	0.012967	1	1	88	3	20272	ENSRNOG00000029501
GO:0072361	regulation of glycolytic process by regulation of transcription from RNA polymerase II promoter	biological_process	0.012967	1	1	88	3	20272	ENSRNOG00000021463
GO:0005146	leukemia inhibitory factor receptor binding	molecular_function	0.012967	1	1	88	3	20272	ENSRNOG00000007002
GO:0043974	histone H3-K27 acetylation	biological_process	0.012967	1	1	88	3	20272	ENSRNOG00000007002
GO:1901674	regulation of histone H3-K27 acetylation	biological_process	0.012967	1	1	88	3	20272	ENSRNOG00000007002
GO:0070889	platelet alpha granule organization	biological_process	0.012967	1	1	88	3	20272	ENSRNOG00000036833
GO:1902162	regulation of DNA damage response, signal transduction by p53 class mediator resulting in transcription of p21 class mediator	biological_process	0.012967	1	1	88	3	20272	ENSRNOG00000036833
GO:0003011	involuntary skeletal muscle contraction	biological_process	0.012967	1	1	88	3	20272	ENSRNOG00000008053
GO:1902261	positive regulation of delayed rectifier potassium channel activity	biological_process	0.012967	1	1	88	3	20272	ENSRNOG00000033722
GO:0030195	negative regulation of blood coagulation	biological_process	0.012991	1	2	88	40	20272	ENSRNOG00000014481,ENSRNOG00000010935
GO:1900047	negative regulation of hemostasis	biological_process	0.012991	1	2	88	40	20272	ENSRNOG00000010935,ENSRNOG00000014481
GO:0007131	reciprocal meiotic recombination	biological_process	0.013009	1	2	88	40	20272	ENSRNOG00000020022,ENSRNOG00000024420
GO:0035825	reciprocal DNA recombination	biological_process	0.013009	1	2	88	40	20272	ENSRNOG00000024420,ENSRNOG00000020022
GO:0044325	ion channel binding	molecular_function	0.014084	1	3	88	116	20272	ENSRNOG00000008822,ENSRNOG00000033722,ENSRNOG00000024349
GO:0050819	negative regulation of coagulation	biological_process	0.014919	1	2	88	43	20272	ENSRNOG00000014481,ENSRNOG00000010935
GO:0015872	dopamine transport	biological_process	0.01499	1	2	88	43	20272	ENSRNOG00000018285,ENSRNOG00000004621
GO:0010769	regulation of cell morphogenesis involved in differentiation	biological_process	0.016082	1	5	88	339	20272	ENSRNOG00000004621,ENSRNOG00000003923,ENSRNOG00000006850,ENSRNOG00000007002,ENSRNOG00000031801
GO:0022407	regulation of cell-cell adhesion	biological_process	0.016458	1	5	88	341	20272	ENSRNOG00000014367,ENSRNOG00000021463,ENSRNOG00000015667,ENSRNOG00000031801,ENSRNOG00000018255
GO:0044571	[2Fe-2S] cluster assembly	biological_process	0.016644	1	1	88	4	20272	ENSRNOG00000047988
GO:0042758	long-chain fatty acid catabolic process	biological_process	0.016798	1	1	88	4	20272	ENSRNOG00000014481
GO:0051049	regulation of transport	biological_process	0.016965	1	14	88	1734	20272	ENSRNOG00000024349,ENSRNOG00000024923,ENSRNOG00000004621,ENSRNOG00000052140,ENSRNOG00000021463,ENSRNOG00000010935,ENSRNOG00000008053,ENSRNOG00000008822,ENSRNOG00000018285,ENSRNOG00000049758,ENSRNOG00000003923,ENSRNOG00000002247,ENSRNOG00000007002,ENSRNOG00000033722
GO:0043679	axon terminus	cellular_component	0.017173	1	3	88	125	20272	ENSRNOG00000016977,ENSRNOG00000008822,ENSRNOG00000018285
GO:0060214	endocardium formation	biological_process	0.017192	1	1	88	4	20272	ENSRNOG00000006850
GO:0006600	creatine metabolic process	biological_process	0.01723	1	1	88	4	20272	ENSRNOG00000024577
GO:2000346	negative regulation of hepatocyte proliferation	biological_process	0.017245	1	1	88	4	20272	ENSRNOG00000010935
GO:0010009	cytoplasmic side of endosome membrane	cellular_component	0.017249	1	1	88	4	20272	ENSRNOG00000003923
GO:2000048	negative regulation of cell-cell adhesion mediated by cadherin	biological_process	0.017252	1	1	88	4	20272	ENSRNOG00000015667
GO:0016833	oxo-acid-lyase activity	molecular_function	0.017252	1	1	88	4	20272	ENSRNOG00000029501
GO:0034657	GID complex	cellular_component	0.017252	1	1	88	4	20272	ENSRNOG00000047396
GO:0010887	negative regulation of cholesterol storage	biological_process	0.017252	1	1	88	4	20272	ENSRNOG00000021463
GO:0072367	regulation of lipid transport by regulation of transcription from RNA polymerase II promoter	biological_process	0.017252	1	1	88	4	20272	ENSRNOG00000021463
GO:0048861	leukemia inhibitory factor signaling pathway	biological_process	0.017252	1	1	88	4	20272	ENSRNOG00000007002
GO:0072108	positive regulation of mesenchymal to epithelial transition involved in metanephros morphogenesis	biological_process	0.017252	1	1	88	4	20272	ENSRNOG00000007002
GO:0071787	endoplasmic reticulum tubular network assembly	biological_process	0.017252	1	1	88	4	20272	ENSRNOG00000004621
GO:1990809	endoplasmic reticulum tubular network membrane organization	biological_process	0.017252	1	1	88	4	20272	ENSRNOG00000004621
GO:2000172	regulation of branching morphogenesis of a nerve	biological_process	0.017252	1	1	88	4	20272	ENSRNOG00000004621
GO:0001806	type IV hypersensitivity	biological_process	0.017252	1	1	88	4	20272	ENSRNOG00000014367
GO:0061091	regulation of phospholipid translocation	biological_process	0.017252	1	1	88	4	20272	ENSRNOG00000008053
GO:0061092	positive regulation of phospholipid translocation	biological_process	0.017252	1	1	88	4	20272	ENSRNOG00000008053
GO:0072429	response to intra-S DNA damage checkpoint signaling	biological_process	0.017252	1	1	88	4	20272	ENSRNOG00000024420
GO:0098903	regulation of membrane repolarization during action potential	biological_process	0.017252	1	1	88	4	20272	ENSRNOG00000033722
GO:1902525	regulation of protein monoubiquitination	biological_process	0.017252	1	1	88	4	20272	ENSRNOG00000016942
GO:2000523	regulation of T cell costimulation	biological_process	0.017252	1	1	88	4	20272	ENSRNOG00000014367
GO:2000525	positive regulation of T cell costimulation	biological_process	0.017252	1	1	88	4	20272	ENSRNOG00000014367
GO:0000027	ribosomal large subunit assembly	biological_process	0.017665	1	2	88	47	20272	ENSRNOG00000019970,ENSRNOG00000020608
GO:0032153	cell division site	cellular_component	0.017745	1	2	88	47	20272	ENSRNOG00000003923,ENSRNOG00000019435
GO:0032155	cell division site part	cellular_component	0.017745	1	2	88	47	20272	ENSRNOG00000003923,ENSRNOG00000019435
GO:0016830	carbon-carbon lyase activity	molecular_function	0.017745	1	2	88	47	20272	ENSRNOG00000029501,ENSRNOG00000013376
GO:0042157	lipoprotein metabolic process	biological_process	0.019817	1	3	88	132	20272	ENSRNOG00000021463,ENSRNOG00000046779,ENSRNOG00000047782
GO:0061383	trabecula morphogenesis	biological_process	0.019931	1	2	88	50	20272	ENSRNOG00000006850,ENSRNOG00000008822
GO:0004714	transmembrane receptor protein tyrosine kinase activity	molecular_function	0.020698	1	2	88	51	20272	ENSRNOG00000014367,ENSRNOG00000031801
GO:0021545	cranial nerve development	biological_process	0.020698	1	2	88	51	20272	ENSRNOG00000018285,ENSRNOG00000004621
GO:1903530	regulation of secretion by cell	biological_process	0.020931	1	7	88	638	20272	ENSRNOG00000010935,ENSRNOG00000024349,ENSRNOG00000004621,ENSRNOG00000024923,ENSRNOG00000003923,ENSRNOG00000007002,ENSRNOG00000018285
GO:0009445	putrescine metabolic process	biological_process	0.021129	1	1	88	5	20272	ENSRNOG00000011714
GO:0048546	digestive tract morphogenesis	biological_process	0.021455	1	2	88	52	20272	ENSRNOG00000031801,ENSRNOG00000006850
GO:0033267	axon part	cellular_component	0.021458	1	4	88	243	20272	ENSRNOG00000016977,ENSRNOG00000018285,ENSRNOG00000008822,ENSRNOG00000003923
GO:0004520	endodeoxyribonuclease activity	molecular_function	0.021466	1	2	88	52	20272	ENSRNOG00000024420,ENSRNOG00000052140
GO:0050433	regulation of catecholamine secretion	biological_process	0.021466	1	2	88	52	20272	ENSRNOG00000018285,ENSRNOG00000004621
GO:0000702	oxidized base lesion DNA N-glycosylase activity	molecular_function	0.021518	1	1	88	5	20272	ENSRNOG00000052140
GO:0032357	oxidized purine DNA binding	molecular_function	0.021518	1	1	88	5	20272	ENSRNOG00000052140
GO:0003873	6-phosphofructo-2-kinase activity	molecular_function	0.021519	1	1	88	5	20272	ENSRNOG00000000165
GO:1990430	extracellular matrix protein binding	molecular_function	0.021519	1	1	88	5	20272	ENSRNOG00000002154
GO:0046487	glyoxylate metabolic process	biological_process	0.021519	1	1	88	5	20272	ENSRNOG00000029501
GO:0051525	NFAT protein binding	molecular_function	0.021519	1	1	88	5	20272	ENSRNOG00000021463
GO:0072366	regulation of cellular ketone metabolic process by positive regulation of transcription from RNA polymerase II promoter	biological_process	0.021519	1	1	88	5	20272	ENSRNOG00000021463
GO:0060708	spongiotrophoblast differentiation	biological_process	0.021519	1	1	88	5	20272	ENSRNOG00000007002
GO:0021553	olfactory nerve development	biological_process	0.021519	1	1	88	5	20272	ENSRNOG00000004621
GO:0098826	endoplasmic reticulum tubular network membrane	cellular_component	0.021519	1	1	88	5	20272	ENSRNOG00000004621
GO:0044613	nuclear pore central transport channel	cellular_component	0.021519	1	1	88	5	20272	ENSRNOG00000002247
GO:0048476	Holliday junction resolvase complex	cellular_component	0.021519	1	1	88	5	20272	ENSRNOG00000024420
GO:0071225	cellular response to muramyl dipeptide	biological_process	0.021519	1	1	88	5	20272	ENSRNOG00000010629
GO:0050673	epithelial cell proliferation	biological_process	0.021586	1	5	88	366	20272	ENSRNOG00000006850,ENSRNOG00000018765,ENSRNOG00000004621,ENSRNOG00000010935,ENSRNOG00000016942
GO:0022618	ribonucleoprotein complex assembly	biological_process	0.021713	1	4	88	244	20272	ENSRNOG00000020608,ENSRNOG00000018686,ENSRNOG00000019970,ENSRNOG00000000931
GO:0044306	neuron projection terminus	cellular_component	0.021836	1	3	88	137	20272	ENSRNOG00000016977,ENSRNOG00000008822,ENSRNOG00000018285
GO:0005925	focal adhesion	cellular_component	0.022502	1	5	88	370	20272	ENSRNOG00000037247,ENSRNOG00000061270,ENSRNOG00000003772,ENSRNOG00000008829,ENSRNOG00000003923
GO:0005924	cell-substrate adherens junction	cellular_component	0.023676	1	5	88	375	20272	ENSRNOG00000008829,ENSRNOG00000003772,ENSRNOG00000061270,ENSRNOG00000037247,ENSRNOG00000003923
GO:0006289	nucleotide-excision repair	biological_process	0.02384	1	2	88	55	20272	ENSRNOG00000052140,ENSRNOG00000016889
GO:0061045	negative regulation of wound healing	biological_process	0.024566	1	2	88	56	20272	ENSRNOG00000010935,ENSRNOG00000014481
GO:0050432	catecholamine secretion	biological_process	0.024654	1	2	88	56	20272	ENSRNOG00000004621,ENSRNOG00000018285
GO:0006733	oxidoreduction coenzyme metabolic process	biological_process	0.024842	1	3	88	144	20272	ENSRNOG00000015021,ENSRNOG00000043201,ENSRNOG00000021463
GO:0030055	cell-substrate junction	cellular_component	0.024889	1	5	88	380	20272	ENSRNOG00000037247,ENSRNOG00000061270,ENSRNOG00000008829,ENSRNOG00000003772,ENSRNOG00000003923
GO:0071826	ribonucleoprotein complex subunit organization	biological_process	0.025027	1	4	88	255	20272	ENSRNOG00000020608,ENSRNOG00000018686,ENSRNOG00000019970,ENSRNOG00000000931
GO:0097428	protein maturation by iron-sulfur cluster transfer	biological_process	0.025164	1	1	88	6	20272	ENSRNOG00000047988
GO:0030858	positive regulation of epithelial cell differentiation	biological_process	0.025468	1	2	88	57	20272	ENSRNOG00000007002,ENSRNOG00000006850
GO:0000042	protein targeting to Golgi	biological_process	0.025525	1	1	88	6	20272	ENSRNOG00000014480
GO:0097427	microtubule bundle	cellular_component	0.025592	1	1	88	6	20272	ENSRNOG00000028261
GO:0010757	negative regulation of plasminogen activation	biological_process	0.025761	1	1	88	6	20272	ENSRNOG00000010935
GO:0070278	extracellular matrix constituent secretion	biological_process	0.025761	1	1	88	6	20272	ENSRNOG00000010935
GO:0032356	oxidized DNA binding	molecular_function	0.025766	1	1	88	6	20272	ENSRNOG00000052140
GO:0045002	double-strand break repair via single-strand annealing	biological_process	0.025766	1	1	88	6	20272	ENSRNOG00000052140
GO:0004331	fructose-2,6-bisphosphate 2-phosphatase activity	molecular_function	0.025768	1	1	88	6	20272	ENSRNOG00000000165
GO:0033133	positive regulation of glucokinase activity	biological_process	0.025768	1	1	88	6	20272	ENSRNOG00000000165
GO:0042866	pyruvate biosynthetic process	biological_process	0.025768	1	1	88	6	20272	ENSRNOG00000029501
GO:0000395	mRNA 5'-splice site recognition	biological_process	0.025768	1	1	88	6	20272	ENSRNOG00000000931
GO:0010871	negative regulation of receptor biosynthetic process	biological_process	0.025768	1	1	88	6	20272	ENSRNOG00000021463
GO:0010891	negative regulation of sequestering of triglyceride	biological_process	0.025768	1	1	88	6	20272	ENSRNOG00000021463
GO:0072257	metanephric nephron tubule epithelial cell differentiation	biological_process	0.025768	1	1	88	6	20272	ENSRNOG00000007002
GO:0072307	regulation of metanephric nephron tubule epithelial cell differentiation	biological_process	0.025768	1	1	88	6	20272	ENSRNOG00000007002
GO:0090158	endoplasmic reticulum membrane organization	biological_process	0.025768	1	1	88	6	20272	ENSRNOG00000004621
GO:0001554	luteolysis	biological_process	0.025768	1	1	88	6	20272	ENSRNOG00000016707
GO:0021631	optic nerve morphogenesis	biological_process	0.025768	1	1	88	6	20272	ENSRNOG00000018285
GO:0072396	response to cell cycle checkpoint signaling	biological_process	0.025768	1	1	88	6	20272	ENSRNOG00000024420
GO:0072402	response to DNA integrity checkpoint signaling	biological_process	0.025768	1	1	88	6	20272	ENSRNOG00000024420
GO:0072423	response to DNA damage checkpoint signaling	biological_process	0.025768	1	1	88	6	20272	ENSRNOG00000024420
GO:0022604	regulation of cell morphogenesis	biological_process	0.026272	1	6	88	523	20272	ENSRNOG00000003923,ENSRNOG00000004621,ENSRNOG00000006850,ENSRNOG00000025071,ENSRNOG00000007002,ENSRNOG00000031801
GO:2001021	negative regulation of response to DNA damage stimulus	biological_process	0.026316	1	2	88	58	20272	ENSRNOG00000036833,ENSRNOG00000052140
GO:0010676	positive regulation of cellular carbohydrate metabolic process	biological_process	0.026316	1	2	88	58	20272	ENSRNOG00000021463,ENSRNOG00000000165
GO:0006974	cellular response to DNA damage stimulus	biological_process	0.026812	1	7	88	672	20272	ENSRNOG00000018765,ENSRNOG00000024420,ENSRNOG00000052140,ENSRNOG00000016889,ENSRNOG00000016707,ENSRNOG00000036833,ENSRNOG00000016942
GO:0044070	regulation of anion transport	biological_process	0.027124	1	3	88	149	20272	ENSRNOG00000004621,ENSRNOG00000018285,ENSRNOG00000008053
GO:0014015	positive regulation of gliogenesis	biological_process	0.027164	1	2	88	59	20272	ENSRNOG00000007002,ENSRNOG00000004621
GO:0019003	GDP binding	molecular_function	0.027964	1	2	88	60	20272	ENSRNOG00000003923,ENSRNOG00000037247
GO:0044773	mitotic DNA damage checkpoint	biological_process	0.028023	1	2	88	60	20272	ENSRNOG00000016707,ENSRNOG00000024420
GO:1903793	positive regulation of anion transport	biological_process	0.028023	1	2	88	60	20272	ENSRNOG00000004621,ENSRNOG00000008053
GO:0006281	DNA repair	biological_process	0.029309	1	5	88	397	20272	ENSRNOG00000016942,ENSRNOG00000018765,ENSRNOG00000024420,ENSRNOG00000016889,ENSRNOG00000052140
GO:0051046	regulation of secretion	biological_process	0.029357	1	7	88	685	20272	ENSRNOG00000024923,ENSRNOG00000003923,ENSRNOG00000004621,ENSRNOG00000024349,ENSRNOG00000010935,ENSRNOG00000018285,ENSRNOG00000007002
GO:0008215	spermine metabolic process	biological_process	0.029611	1	1	88	7	20272	ENSRNOG00000011714
GO:0072600	establishment of protein localization to Golgi	biological_process	0.029756	1	1	88	7	20272	ENSRNOG00000014480
GO:0043525	positive regulation of neuron apoptotic process	biological_process	0.029772	1	2	88	62	20272	ENSRNOG00000016707,ENSRNOG00000011208
GO:0003160	endocardium morphogenesis	biological_process	0.029939	1	1	88	7	20272	ENSRNOG00000006850
GO:0045617	negative regulation of keratinocyte differentiation	biological_process	0.029939	1	1	88	7	20272	ENSRNOG00000006850
GO:0051918	negative regulation of fibrinolysis	biological_process	0.029991	1	1	88	7	20272	ENSRNOG00000010935
GO:1990000	amyloid fibril formation	biological_process	0.029996	1	1	88	7	20272	ENSRNOG00000008822
GO:0006003	fructose 2,6-bisphosphate metabolic process	biological_process	0.029998	1	1	88	7	20272	ENSRNOG00000000165
GO:1903301	positive regulation of hexokinase activity	biological_process	0.029998	1	1	88	7	20272	ENSRNOG00000000165
GO:0097371	MDM2/MDM4 family protein binding	molecular_function	0.029998	1	1	88	7	20272	ENSRNOG00000021463
GO:0097200	cysteine-type endopeptidase activity involved in execution phase of apoptosis	molecular_function	0.029998	1	1	88	7	20272	ENSRNOG00000016707
GO:0002606	positive regulation of dendritic cell antigen processing and presentation	biological_process	0.029998	1	1	88	7	20272	ENSRNOG00000010629
GO:0008046	axon guidance receptor activity	molecular_function	0.029998	1	1	88	7	20272	ENSRNOG00000031801
GO:0033010	paranodal junction	cellular_component	0.029998	1	1	88	7	20272	ENSRNOG00000018285
GO:0032879	regulation of localization	biological_process	0.030645	1	17	88	2427	20272	ENSRNOG00000010935,ENSRNOG00000052140,ENSRNOG00000021463,ENSRNOG00000004621,ENSRNOG00000024349,ENSRNOG00000015667,ENSRNOG00000002247,ENSRNOG00000033722,ENSRNOG00000007002,ENSRNOG00000037247,ENSRNOG00000011413,ENSRNOG00000024923,ENSRNOG00000018285,ENSRNOG00000049758,ENSRNOG00000008822,ENSRNOG00000008053,ENSRNOG00000003923
GO:0003407	neural retina development	biological_process	0.031565	1	2	88	64	20272	ENSRNOG00000008053,ENSRNOG00000016707
GO:0044774	mitotic DNA integrity checkpoint	biological_process	0.031565	1	2	88	64	20272	ENSRNOG00000024420,ENSRNOG00000016707
GO:0051604	protein maturation	biological_process	0.032518	1	4	88	277	20272	ENSRNOG00000016707,ENSRNOG00000047988,ENSRNOG00000010935,ENSRNOG00000010629
GO:0006732	coenzyme metabolic process	biological_process	0.032568	1	4	88	277	20272	ENSRNOG00000015021,ENSRNOG00000013376,ENSRNOG00000021463,ENSRNOG00000043201
GO:0048771	tissue remodeling	biological_process	0.033035	1	3	88	161	20272	ENSRNOG00000007002,ENSRNOG00000002820,ENSRNOG00000002154
GO:0004536	deoxyribonuclease activity	molecular_function	0.033398	1	2	88	66	20272	ENSRNOG00000024420,ENSRNOG00000052140
GO:0045685	regulation of glial cell differentiation	biological_process	0.033399	1	2	88	66	20272	ENSRNOG00000007002,ENSRNOG00000004621
GO:0006869	lipid transport	biological_process	0.033686	1	4	88	280	20272	ENSRNOG00000021463,ENSRNOG00000046779,ENSRNOG00000008053,ENSRNOG00000047782
GO:0005683	U7 snRNP	cellular_component	0.033773	1	1	88	8	20272	ENSRNOG00000025716
GO:2000643	positive regulation of early endosome to late endosome transport	biological_process	0.034207	1	1	88	8	20272	ENSRNOG00000003923
GO:0009240	isopentenyl diphosphate biosynthetic process	biological_process	0.03421	1	1	88	8	20272	ENSRNOG00000013376
GO:0008443	phosphofructokinase activity	molecular_function	0.03421	1	1	88	8	20272	ENSRNOG00000000165
GO:0033131	regulation of glucokinase activity	biological_process	0.03421	1	1	88	8	20272	ENSRNOG00000000165
GO:2000047	regulation of cell-cell adhesion mediated by cadherin	biological_process	0.03421	1	1	88	8	20272	ENSRNOG00000015667
GO:0010745	negative regulation of macrophage derived foam cell differentiation	biological_process	0.03421	1	1	88	8	20272	ENSRNOG00000021463
GO:0035095	behavioral response to nicotine	biological_process	0.03421	1	1	88	8	20272	ENSRNOG00000021463
GO:0003339	regulation of mesenchymal to epithelial transition involved in metanephros morphogenesis	biological_process	0.03421	1	1	88	8	20272	ENSRNOG00000007002
GO:0033603	positive regulation of dopamine secretion	biological_process	0.03421	1	1	88	8	20272	ENSRNOG00000004621
GO:0060426	lung vasculature development	biological_process	0.03421	1	1	88	8	20272	ENSRNOG00000007002
GO:0090435	protein localization to nuclear envelope	biological_process	0.03421	1	1	88	8	20272	ENSRNOG00000002247
GO:0035234	ectopic germ cell programmed cell death	biological_process	0.03421	1	1	88	8	20272	ENSRNOG00000016707
GO:0002604	regulation of dendritic cell antigen processing and presentation	biological_process	0.03421	1	1	88	8	20272	ENSRNOG00000010629
GO:0008821	crossover junction endodeoxyribonuclease activity	molecular_function	0.03421	1	1	88	8	20272	ENSRNOG00000024420
GO:1904415	regulation of xenophagy	biological_process	0.03421	1	1	88	8	20272	ENSRNOG00000010629
GO:1904417	positive regulation of xenophagy	biological_process	0.03421	1	1	88	8	20272	ENSRNOG00000010629
GO:0030330	DNA damage response, signal transduction by p53 class mediator	biological_process	0.034331	1	2	88	67	20272	ENSRNOG00000036833,ENSRNOG00000016707
GO:0050770	regulation of axonogenesis	biological_process	0.034609	1	3	88	164	20272	ENSRNOG00000031801,ENSRNOG00000003923,ENSRNOG00000004621
GO:0032940	secretion by cell	biological_process	0.034716	1	8	88	868	20272	ENSRNOG00000003923,ENSRNOG00000007002,ENSRNOG00000010935,ENSRNOG00000024349,ENSRNOG00000014367,ENSRNOG00000024923,ENSRNOG00000004621,ENSRNOG00000018285
GO:0045913	positive regulation of carbohydrate metabolic process	biological_process	0.035273	1	2	88	68	20272	ENSRNOG00000000165,ENSRNOG00000021463
GO:0051937	catecholamine transport	biological_process	0.035273	1	2	88	68	20272	ENSRNOG00000004621,ENSRNOG00000018285
GO:0019199	transmembrane receptor protein kinase activity	molecular_function	0.035273	1	2	88	68	20272	ENSRNOG00000031801,ENSRNOG00000014367
GO:0032403	protein complex binding	molecular_function	0.035408	1	9	88	1035	20272	ENSRNOG00000015667,ENSRNOG00000037247,ENSRNOG00000011413,ENSRNOG00000052140,ENSRNOG00000021463,ENSRNOG00000004621,ENSRNOG00000008822,ENSRNOG00000028261,ENSRNOG00000061270
GO:0007599	hemostasis	biological_process	0.035622	1	3	88	166	20272	ENSRNOG00000014481,ENSRNOG00000010935,ENSRNOG00000036833
GO:0050679	positive regulation of epithelial cell proliferation	biological_process	0.035626	1	3	88	166	20272	ENSRNOG00000004621,ENSRNOG00000018765,ENSRNOG00000016942
GO:0007126	meiotic nuclear division	biological_process	0.036726	1	3	88	168	20272	ENSRNOG00000020022,ENSRNOG00000007002,ENSRNOG00000024420
GO:0016835	carbon-oxygen lyase activity	molecular_function	0.037181	1	2	88	70	20272	ENSRNOG00000052140,ENSRNOG00000015021
GO:0048863	stem cell differentiation	biological_process	0.03796	1	4	88	291	20272	ENSRNOG00000015667,ENSRNOG00000004621,ENSRNOG00000006850,ENSRNOG00000007002
GO:0000731	DNA synthesis involved in DNA repair	biological_process	0.037982	1	1	88	9	20272	ENSRNOG00000018765
GO:0008216	spermidine metabolic process	biological_process	0.038021	1	1	88	9	20272	ENSRNOG00000011714
GO:0019773	proteasome core complex, alpha-subunit complex	cellular_component	0.038088	1	1	88	9	20272	ENSRNOG00000056853
GO:0000301	retrograde transport, vesicle recycling within Golgi	biological_process	0.038165	1	1	88	9	20272	ENSRNOG00000014480
GO:0001842	neural fold formation	biological_process	0.038345	1	1	88	9	20272	ENSRNOG00000006850
GO:0010944	negative regulation of transcription by competitive promoter binding	biological_process	0.038345	1	1	88	9	20272	ENSRNOG00000006850
GO:1903035	negative regulation of response to wounding	biological_process	0.038372	1	3	88	171	20272	ENSRNOG00000021463,ENSRNOG00000010935,ENSRNOG00000014481
GO:0043495	protein anchor	molecular_function	0.038404	1	1	88	9	20272	ENSRNOG00000011208
GO:0017062	respiratory chain complex III assembly	biological_process	0.038404	1	1	88	9	20272	ENSRNOG00000016754
GO:0034551	mitochondrial respiratory chain complex III assembly	biological_process	0.038404	1	1	88	9	20272	ENSRNOG00000016754
GO:0046490	isopentenyl diphosphate metabolic process	biological_process	0.038404	1	1	88	9	20272	ENSRNOG00000013376
GO:1903299	regulation of hexokinase activity	biological_process	0.038404	1	1	88	9	20272	ENSRNOG00000000165
GO:0019471	4-hydroxyproline metabolic process	biological_process	0.038404	1	1	88	9	20272	ENSRNOG00000029501
GO:0005742	mitochondrial outer membrane translocase complex	cellular_component	0.038404	1	1	88	9	20272	ENSRNOG00000062108
GO:0072364	regulation of cellular ketone metabolic process by regulation of transcription from RNA polymerase II promoter	biological_process	0.038404	1	1	88	9	20272	ENSRNOG00000021463
GO:0033601	positive regulation of mammary gland epithelial cell proliferation	biological_process	0.038404	1	1	88	9	20272	ENSRNOG00000004621
GO:0048755	branching morphogenesis of a nerve	biological_process	0.038404	1	1	88	9	20272	ENSRNOG00000004621
GO:0051292	nuclear pore complex assembly	biological_process	0.038404	1	1	88	9	20272	ENSRNOG00000004621
GO:0060462	lung lobe development	biological_process	0.038404	1	1	88	9	20272	ENSRNOG00000007002
GO:0060463	lung lobe morphogenesis	biological_process	0.038404	1	1	88	9	20272	ENSRNOG00000007002
GO:1903025	regulation of RNA polymerase II regulatory region sequence-specific DNA binding	biological_process	0.038404	1	1	88	9	20272	ENSRNOG00000007002
GO:0097153	cysteine-type endopeptidase activity involved in apoptotic process	molecular_function	0.038404	1	1	88	9	20272	ENSRNOG00000016707
GO:0002468	dendritic cell antigen processing and presentation	biological_process	0.038404	1	1	88	9	20272	ENSRNOG00000010629
GO:0010603	regulation of cytoplasmic mRNA processing body assembly	biological_process	0.038404	1	1	88	9	20272	ENSRNOG00000018686
GO:0031258	lamellipodium membrane	cellular_component	0.038404	1	1	88	9	20272	ENSRNOG00000018285
GO:0042135	neurotransmitter catabolic process	biological_process	0.038404	1	1	88	9	20272	ENSRNOG00000005955
GO:0044224	juxtaparanode region of axon	cellular_component	0.038404	1	1	88	9	20272	ENSRNOG00000018285
GO:0045188	regulation of circadian sleep/wake cycle, non-REM sleep	biological_process	0.038404	1	1	88	9	20272	ENSRNOG00000018285
GO:0045955	negative regulation of calcium ion-dependent exocytosis	biological_process	0.038404	1	1	88	9	20272	ENSRNOG00000024349
GO:0060052	neurofilament cytoskeleton organization	biological_process	0.038404	1	1	88	9	20272	ENSRNOG00000008053
GO:2001138	regulation of phospholipid transport	biological_process	0.038404	1	1	88	9	20272	ENSRNOG00000008053
GO:2001140	positive regulation of phospholipid transport	biological_process	0.038404	1	1	88	9	20272	ENSRNOG00000008053
GO:0035264	multicellular organism growth	biological_process	0.038429	1	3	88	171	20272	ENSRNOG00000024577,ENSRNOG00000008053,ENSRNOG00000016942
GO:0098662	inorganic cation transmembrane transport	biological_process	0.039448	1	6	88	577	20272	ENSRNOG00000019851,ENSRNOG00000024349,ENSRNOG00000018285,ENSRNOG00000008822,ENSRNOG00000033722,ENSRNOG00000001170
GO:0030193	regulation of blood coagulation	biological_process	0.041026	1	2	88	74	20272	ENSRNOG00000010935,ENSRNOG00000014481
GO:1900046	regulation of hemostasis	biological_process	0.041026	1	2	88	74	20272	ENSRNOG00000010935,ENSRNOG00000014481
GO:0098798	mitochondrial protein complex	cellular_component	0.041606	1	3	88	177	20272	ENSRNOG00000001170,ENSRNOG00000062108,ENSRNOG00000019851
GO:0016337	single organismal cell-cell adhesion	biological_process	0.042145	1	6	88	586	20272	ENSRNOG00000018255,ENSRNOG00000008822,ENSRNOG00000031801,ENSRNOG00000015667,ENSRNOG00000021463,ENSRNOG00000014367
GO:1903046	meiotic cell cycle process	biological_process	0.042416	1	3	88	178	20272	ENSRNOG00000007002,ENSRNOG00000020022,ENSRNOG00000024420
GO:0034713	type I transforming growth factor beta receptor binding	molecular_function	0.042578	1	1	88	10	20272	ENSRNOG00000008822
GO:0048185	activin binding	molecular_function	0.042578	1	1	88	10	20272	ENSRNOG00000008822
GO:0033683	nucleotide-excision repair, DNA incision	biological_process	0.042579	1	1	88	10	20272	ENSRNOG00000052140
GO:1901626	regulation of postsynaptic membrane organization	biological_process	0.04258	1	1	88	10	20272	ENSRNOG00000011208
GO:0006000	fructose metabolic process	biological_process	0.04258	1	1	88	10	20272	ENSRNOG00000000165
GO:0097033	mitochondrial respiratory chain complex III biogenesis	biological_process	0.04258	1	1	88	10	20272	ENSRNOG00000016754
GO:0010885	regulation of cholesterol storage	biological_process	0.04258	1	1	88	10	20272	ENSRNOG00000021463
GO:0045835	negative regulation of meiotic nuclear division	biological_process	0.04258	1	1	88	10	20272	ENSRNOG00000007002
GO:0002579	positive regulation of antigen processing and presentation	biological_process	0.04258	1	1	88	10	20272	ENSRNOG00000010629
GO:0042748	circadian sleep/wake cycle, non-REM sleep	biological_process	0.04258	1	1	88	10	20272	ENSRNOG00000018285
GO:0045760	positive regulation of action potential	biological_process	0.04258	1	1	88	10	20272	ENSRNOG00000033722
GO:0050700	CARD domain binding	molecular_function	0.04258	1	1	88	10	20272	ENSRNOG00000010629
GO:0098792	xenophagy	biological_process	0.04258	1	1	88	10	20272	ENSRNOG00000010629
GO:0000502	proteasome complex	cellular_component	0.043007	1	2	88	76	20272	ENSRNOG00000056853,ENSRNOG00000020022
GO:0009653	anatomical structure morphogenesis	biological_process	0.044011	1	17	88	2536	20272	ENSRNOG00000007002,ENSRNOG00000025071,ENSRNOG00000036833,ENSRNOG00000037247,ENSRNOG00000016889,ENSRNOG00000010935,ENSRNOG00000021463,ENSRNOG00000004621,ENSRNOG00000031801,ENSRNOG00000003923,ENSRNOG00000016942,ENSRNOG00000009881,ENSRNOG00000006850,ENSRNOG00000024577,ENSRNOG00000008822,ENSRNOG00000018285,ENSRNOG00000008053
GO:1901019	regulation of calcium ion transmembrane transporter activity	biological_process	0.044192	1	2	88	77	20272	ENSRNOG00000024349,ENSRNOG00000008822
GO:0000904	cell morphogenesis involved in differentiation	biological_process	0.044436	1	7	88	750	20272	ENSRNOG00000007002,ENSRNOG00000031801,ENSRNOG00000008053,ENSRNOG00000036833,ENSRNOG00000006850,ENSRNOG00000004621,ENSRNOG00000003923
GO:0044424	intracellular part	cellular_component	0.045012	1	62	88	12407	20272	ENSRNOG00000031391,ENSRNOG00000047988,ENSRNOG00000003923,ENSRNOG00000018765,ENSRNOG00000046000,ENSRNOG00000020608,ENSRNOG00000009881,ENSRNOG00000019970,ENSRNOG00000025716,ENSRNOG00000011413,ENSRNOG00000018747,ENSRNOG00000024420,ENSRNOG00000006850,ENSRNOG00000049758,ENSRNOG00000062108,ENSRNOG00000056853,ENSRNOG00000002247,ENSRNOG00000013376,ENSRNOG00000003575,ENSRNOG00000025071,ENSRNOG00000007002,…
GO:0021675	nerve development	biological_process	0.04523	1	2	88	78	20272	ENSRNOG00000004621,ENSRNOG00000018285
GO:0019843	rRNA binding	molecular_function	0.046157	1	2	88	79	20272	ENSRNOG00000020608,ENSRNOG00000019970
GO:0050818	regulation of coagulation	biological_process	0.046164	1	2	88	79	20272	ENSRNOG00000010935,ENSRNOG00000014481
GO:0040014	regulation of multicellular organism growth	biological_process	0.046272	1	2	88	79	20272	ENSRNOG00000024577,ENSRNOG00000008053
GO:0048644	muscle organ morphogenesis	biological_process	0.046277	1	2	88	79	20272	ENSRNOG00000007002,ENSRNOG00000008822
GO:0051917	regulation of fibrinolysis	biological_process	0.046732	1	1	88	11	20272	ENSRNOG00000010935
GO:0071340	skeletal muscle acetylcholine-gated channel clustering	biological_process	0.046738	1	1	88	11	20272	ENSRNOG00000011208
GO:0050308	sugar-phosphatase activity	molecular_function	0.046739	1	1	88	11	20272	ENSRNOG00000000165
GO:0032096	negative regulation of response to food	biological_process	0.046739	1	1	88	11	20272	ENSRNOG00000021463
GO:0032099	negative regulation of appetite	biological_process	0.046739	1	1	88	11	20272	ENSRNOG00000021463
GO:0006488	dolichol-linked oligosaccharide biosynthetic process	biological_process	0.046739	1	1	88	11	20272	ENSRNOG00000004591
GO:0072216	positive regulation of metanephros development	biological_process	0.046739	1	1	88	11	20272	ENSRNOG00000007002
GO:1902166	negative regulation of intrinsic apoptotic signaling pathway in response to DNA damage by p53 class mediator	biological_process	0.046739	1	1	88	11	20272	ENSRNOG00000036833
GO:0002524	hypersensitivity	biological_process	0.046739	1	1	88	11	20272	ENSRNOG00000014367
GO:0016889	endodeoxyribonuclease activity, producing 3'-phosphomonoesters	molecular_function	0.046739	1	1	88	11	20272	ENSRNOG00000024420
GO:0017166	vinculin binding	molecular_function	0.046739	1	1	88	11	20272	ENSRNOG00000008829
GO:0015844	monoamine transport	biological_process	0.047333	1	2	88	80	20272	ENSRNOG00000004621,ENSRNOG00000018285
GO:1904062	regulation of cation transmembrane transport	biological_process	0.047942	1	3	88	187	20272	ENSRNOG00000024349,ENSRNOG00000033722,ENSRNOG00000008822
GO:0010876	lipid localization	biological_process	0.048345	1	4	88	315	20272	ENSRNOG00000021463,ENSRNOG00000047782,ENSRNOG00000008053,ENSRNOG00000046779
GO:0042770	signal transduction in response to DNA damage	biological_process	0.048397	1	2	88	81	20272	ENSRNOG00000036833,ENSRNOG00000016707
GO:0051952	regulation of amine transport	biological_process	0.048397	1	2	88	81	20272	ENSRNOG00000018285,ENSRNOG00000004621
GO:0006302	double-strand break repair	biological_process	0.048572	1	3	88	188	20272	ENSRNOG00000024420,ENSRNOG00000052140,ENSRNOG00000016942
GO:0043269	regulation of ion transport	biological_process	0.048863	1	6	88	608	20272	ENSRNOG00000018285,ENSRNOG00000008822,ENSRNOG00000033722,ENSRNOG00000008053,ENSRNOG00000004621,ENSRNOG00000024349
GO:0009055	electron carrier activity	molecular_function	0.048979	1	2	88	82	20272	ENSRNOG00000019851,ENSRNOG00000001170
GO:0060322	head development	biological_process	0.049343	1	7	88	768	20272	ENSRNOG00000004621,ENSRNOG00000024923,ENSRNOG00000016889,ENSRNOG00000037247,ENSRNOG00000016707,ENSRNOG00000031801,ENSRNOG00000019831
GO:0051186	cofactor metabolic process	biological_process	0.049739	1	4	88	318	20272	ENSRNOG00000013376,ENSRNOG00000021463,ENSRNOG00000043201,ENSRNOG00000015021
GO:0032412	regulation of ion transmembrane transporter activity	biological_process	0.049843	1	3	88	190	20272	ENSRNOG00000024349,ENSRNOG00000033722,ENSRNOG00000008822
GO:0005789	endoplasmic reticulum membrane	cellular_component	0.050116	1	6	88	612	20272	ENSRNOG00000003575,ENSRNOG00000018285,ENSRNOG00000008822,ENSRNOG00000004591,ENSRNOG00000004621,ENSRNOG00000003923
GO:0051098	regulation of binding	biological_process	0.050213	1	4	88	319	20272	ENSRNOG00000008822,ENSRNOG00000007002,ENSRNOG00000014367,ENSRNOG00000021463
GO:0048513	organ development	biological_process	0.050813	1	20	88	3171	20272	ENSRNOG00000031801,ENSRNOG00000016707,ENSRNOG00000004621,ENSRNOG00000016889,ENSRNOG00000010935,ENSRNOG00000021463,ENSRNOG00000037247,ENSRNOG00000036833,ENSRNOG00000007002,ENSRNOG00000002154,ENSRNOG00000015667,ENSRNOG00000008053,ENSRNOG00000008822,ENSRNOG00000018255,ENSRNOG00000000165,ENSRNOG00000006850,ENSRNOG00000024923,ENSRNOG00000024577,ENSRNOG00000016942,ENSRNOG00000019831
GO:0003157	endocardium development	biological_process	0.050821	1	1	88	12	20272	ENSRNOG00000006850
GO:0045605	negative regulation of epidermal cell differentiation	biological_process	0.050821	1	1	88	12	20272	ENSRNOG00000006850
GO:0019203	carbohydrate phosphatase activity	molecular_function	0.050879	1	1	88	12	20272	ENSRNOG00000000165
GO:0033617	mitochondrial respiratory chain complex IV assembly	biological_process	0.050879	1	1	88	12	20272	ENSRNOG00000016754
GO:0016832	aldehyde-lyase activity	molecular_function	0.050879	1	1	88	12	20272	ENSRNOG00000029501
GO:0044331	cell-cell adhesion mediated by cadherin	biological_process	0.050879	1	1	88	12	20272	ENSRNOG00000015667
GO:0046185	aldehyde catabolic process	biological_process	0.050879	1	1	88	12	20272	ENSRNOG00000029501
GO:0010878	cholesterol storage	biological_process	0.050879	1	1	88	12	20272	ENSRNOG00000021463
GO:0098799	outer mitochondrial membrane protein complex	cellular_component	0.050879	1	1	88	12	20272	ENSRNOG00000062108
GO:1902894	negative regulation of pri-miRNA transcription from RNA polymerase II promoter	biological_process	0.050879	1	1	88	12	20272	ENSRNOG00000021463
GO:0003337	mesenchymal to epithelial transition involved in metanephros morphogenesis	biological_process	0.050879	1	1	88	12	20272	ENSRNOG00000007002
GO:0033605	positive regulation of catecholamine secretion	biological_process	0.050879	1	1	88	12	20272	ENSRNOG00000004621
GO:0048711	positive regulation of astrocyte differentiation	biological_process	0.050879	1	1	88	12	20272	ENSRNOG00000007002
GO:0072182	regulation of nephron tubule epithelial cell differentiation	biological_process	0.050879	1	1	88	12	20272	ENSRNOG00000007002
GO:0000712	resolution of meiotic recombination intermediates	biological_process	0.050879	1	1	88	12	20272	ENSRNOG00000024420
GO:0006977	DNA damage response, signal transduction by p53 class mediator resulting in cell cycle arrest	biological_process	0.050879	1	1	88	12	20272	ENSRNOG00000016707
GO:0015271	outward rectifier potassium channel activity	molecular_function	0.050879	1	1	88	12	20272	ENSRNOG00000018285
GO:0021554	optic nerve development	biological_process	0.050879	1	1	88	12	20272	ENSRNOG00000018285
GO:0021604	cranial nerve structural organization	biological_process	0.050879	1	1	88	12	20272	ENSRNOG00000018285
GO:0034063	stress granule assembly	biological_process	0.050879	1	1	88	12	20272	ENSRNOG00000018686
GO:0043240	Fanconi anaemia nuclear complex	cellular_component	0.050879	1	1	88	12	20272	ENSRNOG00000016889
GO:0043517	positive regulation of DNA damage response, signal transduction by p53 class mediator	biological_process	0.050879	1	1	88	12	20272	ENSRNOG00000036833
GO:1903818	positive regulation of voltage-gated potassium channel activity	biological_process	0.050879	1	1	88	12	20272	ENSRNOG00000033722
GO:0022603	regulation of anatomical structure morphogenesis	biological_process	0.051048	1	8	88	939	20272	ENSRNOG00000004621,ENSRNOG00000006850,ENSRNOG00000010935,ENSRNOG00000031801,ENSRNOG00000003923,ENSRNOG00000037247,ENSRNOG00000025071,ENSRNOG00000007002
GO:0043393	regulation of protein binding	biological_process	0.051131	1	3	88	192	20272	ENSRNOG00000008822,ENSRNOG00000021463,ENSRNOG00000014367
GO:0005739	mitochondrion	cellular_component	0.051382	1	12	88	1644	20272	ENSRNOG00000015021,ENSRNOG00000016707,ENSRNOG00000001170,ENSRNOG00000028261,ENSRNOG00000052140,ENSRNOG00000043201,ENSRNOG00000019851,ENSRNOG00000029501,ENSRNOG00000019970,ENSRNOG00000062108,ENSRNOG00000016754,ENSRNOG00000002569
GO:0015837	amine transport	biological_process	0.051643	1	2	88	84	20272	ENSRNOG00000018285,ENSRNOG00000004621
GO:0048638	regulation of developmental growth	biological_process	0.052118	1	4	88	323	20272	ENSRNOG00000024577,ENSRNOG00000004621,ENSRNOG00000003923,ENSRNOG00000008053
GO:0008080	N-acetyltransferase activity	molecular_function	0.052641	1	2	88	85	20272	ENSRNOG00000011714,ENSRNOG00000020274
GO:0021954	central nervous system neuron development	biological_process	0.052742	1	2	88	85	20272	ENSRNOG00000031801,ENSRNOG00000019831
GO:0007568	aging	biological_process	0.053578	1	4	88	326	20272	ENSRNOG00000016707,ENSRNOG00000008053,ENSRNOG00000004621,ENSRNOG00000052140
GO:0043005	neuron projection	cellular_component	0.053717	1	8	88	949	20272	ENSRNOG00000003923,ENSRNOG00000036833,ENSRNOG00000016977,ENSRNOG00000019435,ENSRNOG00000004621,ENSRNOG00000024349,ENSRNOG00000018285,ENSRNOG00000008822
GO:0022898	regulation of transmembrane transporter activity	biological_process	0.053754	1	3	88	196	20272	ENSRNOG00000008822,ENSRNOG00000033722,ENSRNOG00000024349
GO:1903169	regulation of calcium ion transmembrane transport	biological_process	0.053848	1	2	88	86	20272	ENSRNOG00000024349,ENSRNOG00000008822
GO:0046849	bone remodeling	biological_process	0.053849	1	2	88	86	20272	ENSRNOG00000002820,ENSRNOG00000002154
GO:0043209	myelin sheath	cellular_component	0.054251	1	3	88	197	20272	ENSRNOG00000001170,ENSRNOG00000028261,ENSRNOG00000004621
GO:0034622	cellular macromolecular complex assembly	biological_process	0.054759	1	8	88	953	20272	ENSRNOG00000004621,ENSRNOG00000000931,ENSRNOG00000028261,ENSRNOG00000018686,ENSRNOG00000008822,ENSRNOG00000016754,ENSRNOG00000019970,ENSRNOG00000020608
GO:0045618	positive regulation of keratinocyte differentiation	biological_process	0.054943	1	1	88	13	20272	ENSRNOG00000006850
GO:0010755	regulation of plasminogen activation	biological_process	0.054994	1	1	88	13	20272	ENSRNOG00000010935
GO:2000345	regulation of hepatocyte proliferation	biological_process	0.054994	1	1	88	13	20272	ENSRNOG00000010935
GO:0005527	macrolide binding	molecular_function	0.054999	1	1	88	13	20272	ENSRNOG00000008822
GO:0005528	FK506 binding	molecular_function	0.054999	1	1	88	13	20272	ENSRNOG00000008822
GO:0051593	response to folic acid	biological_process	0.055	1	1	88	13	20272	ENSRNOG00000052140
GO:0033130	acetylcholine receptor binding	molecular_function	0.055001	1	1	88	13	20272	ENSRNOG00000011208
GO:0097034	mitochondrial respiratory chain complex IV biogenesis	biological_process	0.055001	1	1	88	13	20272	ENSRNOG00000016754
GO:0010889	regulation of sequestering of triglyceride	biological_process	0.055001	1	1	88	13	20272	ENSRNOG00000021463
GO:0045722	positive regulation of gluconeogenesis	biological_process	0.055001	1	1	88	13	20272	ENSRNOG00000021463
GO:0008298	intracellular mRNA localization	biological_process	0.055001	1	1	88	13	20272	ENSRNOG00000036833
GO:0016045	detection of bacterium	biological_process	0.055001	1	1	88	13	20272	ENSRNOG00000010629
GO:0033276	transcription factor TFTC complex	cellular_component	0.055001	1	1	88	13	20272	ENSRNOG00000020274
GO:0072431	signal transduction involved in mitotic G1 DNA damage checkpoint	biological_process	0.055001	1	1	88	13	20272	ENSRNOG00000016707
GO:0098543	detection of other organism	biological_process	0.055001	1	1	88	13	20272	ENSRNOG00000010629
GO:1902259	regulation of delayed rectifier potassium channel activity	biological_process	0.055001	1	1	88	13	20272	ENSRNOG00000033722
GO:1902400	intracellular signal transduction involved in G1 DNA damage checkpoint	biological_process	0.055001	1	1	88	13	20272	ENSRNOG00000016707
GO:2000765	regulation of cytoplasmic translation	biological_process	0.055001	1	1	88	13	20272	ENSRNOG00000036833
GO:0042175	nuclear outer membrane-endoplasmic reticulum membrane network	cellular_component	0.055479	1	6	88	628	20272	ENSRNOG00000018285,ENSRNOG00000003575,ENSRNOG00000008822,ENSRNOG00000004591,ENSRNOG00000004621,ENSRNOG00000003923
GO:0000313	organellar ribosome	cellular_component	0.055807	1	2	88	88	20272	ENSRNOG00000019970,ENSRNOG00000002569
GO:0005761	mitochondrial ribosome	cellular_component	0.055807	1	2	88	88	20272	ENSRNOG00000002569,ENSRNOG00000019970
GO:0030516	regulation of axon extension	biological_process	0.056087	1	2	88	88	20272	ENSRNOG00000003923,ENSRNOG00000004621
GO:0032092	positive regulation of protein binding	biological_process	0.056087	1	2	88	88	20272	ENSRNOG00000014367,ENSRNOG00000008822
GO:0005912	adherens junction	cellular_component	0.056589	1	5	88	477	20272	ENSRNOG00000003923,ENSRNOG00000037247,ENSRNOG00000061270,ENSRNOG00000003772,ENSRNOG00000008829
GO:0072329	monocarboxylic acid catabolic process	biological_process	0.0571	1	2	88	89	20272	ENSRNOG00000014481,ENSRNOG00000029501
GO:1900180	regulation of protein localization to nucleus	biological_process	0.057123	1	3	88	201	20272	ENSRNOG00000007002,ENSRNOG00000052140,ENSRNOG00000002247
GO:0032368	regulation of lipid transport	biological_process	0.05722	1	2	88	89	20272	ENSRNOG00000021463,ENSRNOG00000008053
GO:0015696	ammonium transport	biological_process	0.05722	1	2	88	89	20272	ENSRNOG00000018285,ENSRNOG00000004621
GO:0033036	macromolecule localization	biological_process	0.057421	1	16	88	2429	20272	ENSRNOG00000021463,ENSRNOG00000052140,ENSRNOG00000011208,ENSRNOG00000002247,ENSRNOG00000014480,ENSRNOG00000003575,ENSRNOG00000007002,ENSRNOG00000036833,ENSRNOG00000024923,ENSRNOG00000014367,ENSRNOG00000049758,ENSRNOG00000008822,ENSRNOG00000047782,ENSRNOG00000008053,ENSRNOG00000003923,ENSRNOG00000046779
GO:0098655	cation transmembrane transport	biological_process	0.057807	1	6	88	635	20272	ENSRNOG00000018285,ENSRNOG00000033722,ENSRNOG00000008822,ENSRNOG00000001170,ENSRNOG00000019851,ENSRNOG00000024349
GO:0098609	cell-cell adhesion	biological_process	0.058015	1	7	88	797	20272	ENSRNOG00000018255,ENSRNOG00000008822,ENSRNOG00000031801,ENSRNOG00000015667,ENSRNOG00000021463,ENSRNOG00000018747,ENSRNOG00000014367
GO:0007183	SMAD protein complex assembly	biological_process	0.059104	1	1	88	14	20272	ENSRNOG00000008822
GO:0019104	DNA N-glycosylase activity	molecular_function	0.059105	1	1	88	14	20272	ENSRNOG00000052140
GO:0033141	positive regulation of peptidyl-serine phosphorylation of STAT protein	biological_process	0.059106	1	1	88	14	20272	ENSRNOG00000007002
GO:0045651	positive regulation of macrophage differentiation	biological_process	0.059106	1	1	88	14	20272	ENSRNOG00000007002
GO:0072160	nephron tubule epithelial cell differentiation	biological_process	0.059106	1	1	88	14	20272	ENSRNOG00000007002
GO:0072202	cell differentiation involved in metanephros development	biological_process	0.059106	1	1	88	14	20272	ENSRNOG00000007002
GO:2000696	regulation of epithelial cell differentiation involved in kidney development	biological_process	0.059106	1	1	88	14	20272	ENSRNOG00000007002
GO:0042228	interleukin-8 biosynthetic process	biological_process	0.059106	1	1	88	14	20272	ENSRNOG00000010629
GO:0051000	positive regulation of nitric-oxide synthase activity	biological_process	0.059106	1	1	88	14	20272	ENSRNOG00000010629
GO:1902165	regulation of intrinsic apoptotic signaling pathway in response to DNA damage by p53 class mediator	biological_process	0.059106	1	1	88	14	20272	ENSRNOG00000036833
GO:2000045	regulation of G1/S transition of mitotic cell cycle	biological_process	0.059388	1	2	88	91	20272	ENSRNOG00000025716,ENSRNOG00000016707
GO:0032409	regulation of transporter activity	biological_process	0.059889	1	3	88	205	20272	ENSRNOG00000008822,ENSRNOG00000033722,ENSRNOG00000024349
GO:0008238	exopeptidase activity	molecular_function	0.06066	1	2	88	92	20272	ENSRNOG00000010935,ENSRNOG00000005955
GO:0098602	single organism cell adhesion	biological_process	0.060853	1	6	88	643	20272	ENSRNOG00000014367,ENSRNOG00000021463,ENSRNOG00000015667,ENSRNOG00000031801,ENSRNOG00000018255,ENSRNOG00000008822
GO:0070161	anchoring junction	cellular_component	0.061627	1	5	88	489	20272	ENSRNOG00000003772,ENSRNOG00000008829,ENSRNOG00000061270,ENSRNOG00000037247,ENSRNOG00000003923
GO:1901216	positive regulation of neuron death	biological_process	0.061825	1	2	88	93	20272	ENSRNOG00000016707,ENSRNOG00000011208
GO:0042752	regulation of circadian rhythm	biological_process	0.061825	1	2	88	93	20272	ENSRNOG00000021463,ENSRNOG00000018285
GO:0042575	DNA polymerase complex	cellular_component	0.062781	1	1	88	15	20272	ENSRNOG00000018765
GO:0006895	Golgi to endosome transport	biological_process	0.06296	1	1	88	15	20272	ENSRNOG00000014480
GO:2000641	regulation of early endosome to late endosome transport	biological_process	0.063191	1	1	88	15	20272	ENSRNOG00000003923
GO:0003906	DNA-(apurinic or apyrimidinic site) lyase activity	molecular_function	0.063192	1	1	88	15	20272	ENSRNOG00000052140
GO:0010888	negative regulation of lipid storage	biological_process	0.063193	1	1	88	15	20272	ENSRNOG00000021463
GO:0046321	positive regulation of fatty acid oxidation	biological_process	0.063193	1	1	88	15	20272	ENSRNOG00000021463
GO:0072283	metanephric renal vesicle morphogenesis	biological_process	0.063193	1	1	88	15	20272	ENSRNOG00000007002
GO:0006744	ubiquinone biosynthetic process	biological_process	0.063193	1	1	88	15	20272	ENSRNOG00000043201
GO:0046931	pore complex assembly	biological_process	0.063193	1	1	88	15	20272	ENSRNOG00000004621
GO:0070208	protein heterotrimerization	biological_process	0.063193	1	1	88	15	20272	ENSRNOG00000002247
GO:0070571	negative regulation of neuron projection regeneration	biological_process	0.063193	1	1	88	15	20272	ENSRNOG00000004621
GO:1901663	quinone biosynthetic process	biological_process	0.063193	1	1	88	15	20272	ENSRNOG00000043201
GO:0031573	intra-S DNA damage checkpoint	biological_process	0.063193	1	1	88	15	20272	ENSRNOG00000024420
GO:0086011	membrane repolarization during action potential	biological_process	0.063193	1	1	88	15	20272	ENSRNOG00000033722
GO:0098803	respiratory chain complex	cellular_component	0.063634	1	2	88	95	20272	ENSRNOG00000001170,ENSRNOG00000019851
GO:0098660	inorganic ion transmembrane transport	biological_process	0.065543	1	6	88	656	20272	ENSRNOG00000033722,ENSRNOG00000008822,ENSRNOG00000018285,ENSRNOG00000001170,ENSRNOG00000019851,ENSRNOG00000024349
GO:0044455	mitochondrial membrane part	cellular_component	0.066003	1	3	88	214	20272	ENSRNOG00000019851,ENSRNOG00000062108,ENSRNOG00000001170
GO:0005746	mitochondrial respiratory chain	cellular_component	0.066006	1	2	88	97	20272	ENSRNOG00000019851,ENSRNOG00000001170
GO:0016747	transferase activity, transferring acyl groups other than amino-acyl groups	molecular_function	0.066272	1	3	88	214	20272	ENSRNOG00000020274,ENSRNOG00000011714,ENSRNOG00000011413
GO:0031099	regeneration	biological_process	0.066337	1	3	88	214	20272	ENSRNOG00000000165,ENSRNOG00000004621,ENSRNOG00000010935
GO:0051962	positive regulation of nervous system development	biological_process	0.066506	1	5	88	500	20272	ENSRNOG00000031801,ENSRNOG00000008053,ENSRNOG00000007002,ENSRNOG00000004621,ENSRNOG00000003923
GO:0051101	regulation of DNA binding	biological_process	0.066553	1	2	88	97	20272	ENSRNOG00000021463,ENSRNOG00000007002
GO:0097435	fibril organization	biological_process	0.067261	1	1	88	16	20272	ENSRNOG00000008822
GO:0032426	stereocilium bundle tip	cellular_component	0.067263	1	1	88	16	20272	ENSRNOG00000031391
GO:0008535	respiratory chain complex IV assembly	biological_process	0.067263	1	1	88	16	20272	ENSRNOG00000016754
GO:0070166	enamel mineralization	biological_process	0.067263	1	1	88	16	20272	ENSRNOG00000021463
GO:0002577	regulation of antigen processing and presentation	biological_process	0.067263	1	1	88	16	20272	ENSRNOG00000010629
GO:0006607	NLS-bearing protein import into nucleus	biological_process	0.067263	1	1	88	16	20272	ENSRNOG00000002247
GO:0006743	ubiquinone metabolic process	biological_process	0.067263	1	1	88	16	20272	ENSRNOG00000043201
GO:0032011	ARF protein signal transduction	biological_process	0.067263	1	1	88	16	20272	ENSRNOG00000019435
GO:0032012	regulation of ARF protein signal transduction	biological_process	0.067263	1	1	88	16	20272	ENSRNOG00000019435
GO:0032495	response to muramyl dipeptide	biological_process	0.067263	1	1	88	16	20272	ENSRNOG00000010629
GO:0033139	regulation of peptidyl-serine phosphorylation of STAT protein	biological_process	0.067263	1	1	88	16	20272	ENSRNOG00000007002
GO:0035855	megakaryocyte development	biological_process	0.067263	1	1	88	16	20272	ENSRNOG00000036833
GO:0051447	negative regulation of meiotic cell cycle	biological_process	0.067263	1	1	88	16	20272	ENSRNOG00000007002
GO:0060707	trophoblast giant cell differentiation	biological_process	0.067263	1	1	88	16	20272	ENSRNOG00000007002
GO:0072413	signal transduction involved in mitotic cell cycle checkpoint	biological_process	0.067263	1	1	88	16	20272	ENSRNOG00000016707
GO:1902402	signal transduction involved in mitotic DNA damage checkpoint	biological_process	0.067263	1	1	88	16	20272	ENSRNOG00000016707
GO:1902403	signal transduction involved in mitotic DNA integrity checkpoint	biological_process	0.067263	1	1	88	16	20272	ENSRNOG00000016707
GO:0043227	membrane-bounded organelle	cellular_component	0.067656	1	53	88	10490	20272	ENSRNOG00000049758,ENSRNOG00000025716,ENSRNOG00000024420,ENSRNOG00000006850,ENSRNOG00000020608,ENSRNOG00000019970,ENSRNOG00000046000,ENSRNOG00000018765,ENSRNOG00000003923,ENSRNOG00000047988,ENSRNOG00000018686,ENSRNOG00000010935,ENSRNOG00000052140,ENSRNOG00000024349,ENSRNOG00000025071,ENSRNOG00000003575,ENSRNOG00000036833,ENSRNOG00000037247,ENSRNOG00000002247,ENSRNOG00000062108,ENSRNOG00000056853,…
GO:0051321	meiotic cell cycle	biological_process	0.068499	1	3	88	217	20272	ENSRNOG00000007002,ENSRNOG00000020022,ENSRNOG00000024420
GO:0046903	secretion	biological_process	0.068589	1	8	88	1000	20272	ENSRNOG00000007002,ENSRNOG00000003923,ENSRNOG00000018285,ENSRNOG00000024923,ENSRNOG00000004621,ENSRNOG00000014367,ENSRNOG00000024349,ENSRNOG00000010935
GO:0016407	acetyltransferase activity	molecular_function	0.070065	1	2	88	100	20272	ENSRNOG00000020274,ENSRNOG00000011714
GO:0008144	drug binding	molecular_function	0.070175	1	2	88	100	20272	ENSRNOG00000008822,ENSRNOG00000021463
GO:0006595	polyamine metabolic process	biological_process	0.070944	1	1	88	17	20272	ENSRNOG00000011714
GO:0045683	negative regulation of epidermis development	biological_process	0.071258	1	1	88	17	20272	ENSRNOG00000006850
GO:0072574	hepatocyte proliferation	biological_process	0.071308	1	1	88	17	20272	ENSRNOG00000010935
GO:0072575	epithelial cell proliferation involved in liver morphogenesis	biological_process	0.071308	1	1	88	17	20272	ENSRNOG00000010935
GO:0060314	regulation of ryanodine-sensitive calcium-release channel activity	biological_process	0.071313	1	1	88	17	20272	ENSRNOG00000008822
GO:0045292	mRNA cis splicing, via spliceosome	biological_process	0.071315	1	1	88	17	20272	ENSRNOG00000000931
GO:0010869	regulation of receptor biosynthetic process	biological_process	0.071315	1	1	88	17	20272	ENSRNOG00000021463
GO:0030730	sequestering of triglyceride	biological_process	0.071315	1	1	88	17	20272	ENSRNOG00000021463
GO:0060231	mesenchymal to epithelial transition	biological_process	0.071315	1	1	88	17	20272	ENSRNOG00000007002
GO:0060712	spongiotrophoblast layer development	biological_process	0.071315	1	1	88	17	20272	ENSRNOG00000007002
GO:0005251	delayed rectifier potassium channel activity	molecular_function	0.071315	1	1	88	17	20272	ENSRNOG00000018285
GO:0051307	meiotic chromosome separation	biological_process	0.071315	1	1	88	17	20272	ENSRNOG00000024420
GO:0071786	endoplasmic reticulum tubular network organization	biological_process	0.071315	1	1	88	17	20272	ENSRNOG00000004621
GO:0010906	regulation of glucose metabolic process	biological_process	0.071397	1	2	88	101	20272	ENSRNOG00000021463,ENSRNOG00000000165
GO:0006310	DNA recombination	biological_process	0.071508	1	3	88	221	20272	ENSRNOG00000024420,ENSRNOG00000020022,ENSRNOG00000016942
GO:0051179	localization	biological_process	0.071996	1	30	88	5387	20272	ENSRNOG00000052140,ENSRNOG00000021463,ENSRNOG00000010935,ENSRNOG00000019851,ENSRNOG00000004621,ENSRNOG00000024349,ENSRNOG00000001170,ENSRNOG00000031801,ENSRNOG00000015667,ENSRNOG00000011208,ENSRNOG00000002247,ENSRNOG00000008966,ENSRNOG00000014480,ENSRNOG00000003575,ENSRNOG00000033722,ENSRNOG00000007002,ENSRNOG00000036833,ENSRNOG00000037247,ENSRNOG00000011413,ENSRNOG00000024923,ENSRNOG00000018747,…
GO:0030054	cell junction	cellular_component	0.07371	1	8	88	1016	20272	ENSRNOG00000061270,ENSRNOG00000018285,ENSRNOG00000008829,ENSRNOG00000003772,ENSRNOG00000037247,ENSRNOG00000016977,ENSRNOG00000003923,ENSRNOG00000015667
GO:0042255	ribosome assembly	biological_process	0.07372	1	2	88	103	20272	ENSRNOG00000020608,ENSRNOG00000019970
GO:0016410	N-acyltransferase activity	molecular_function	0.073749	1	2	88	103	20272	ENSRNOG00000020274,ENSRNOG00000011714
GO:0002526	acute inflammatory response	biological_process	0.073861	1	2	88	103	20272	ENSRNOG00000014367,ENSRNOG00000052140
GO:0006123	mitochondrial electron transport, cytochrome c to oxygen	biological_process	0.074491	1	1	88	18	20272	ENSRNOG00000001170
GO:0043270	positive regulation of ion transport	biological_process	0.074636	1	3	88	225	20272	ENSRNOG00000008053,ENSRNOG00000033722,ENSRNOG00000004621
GO:1902806	regulation of cell cycle G1/S phase transition	biological_process	0.074975	1	2	88	104	20272	ENSRNOG00000025716,ENSRNOG00000016707
GO:0001892	embryonic placenta development	biological_process	0.075087	1	2	88	104	20272	ENSRNOG00000006850,ENSRNOG00000007002
GO:0061387	regulation of extent of cell growth	biological_process	0.075103	1	2	88	104	20272	ENSRNOG00000003923,ENSRNOG00000004621
GO:0001508	action potential	biological_process	0.075104	1	2	88	104	20272	ENSRNOG00000018285,ENSRNOG00000033722
GO:0030502	negative regulation of bone mineralization	biological_process	0.07535	1	1	88	18	20272	ENSRNOG00000002154
GO:0042219	cellular modified amino acid catabolic process	biological_process	0.07535	1	1	88	18	20272	ENSRNOG00000029501
GO:0010743	regulation of macrophage derived foam cell differentiation	biological_process	0.07535	1	1	88	18	20272	ENSRNOG00000021463
GO:0032095	regulation of response to food	biological_process	0.07535	1	1	88	18	20272	ENSRNOG00000021463
GO:0033599	regulation of mammary gland epithelial cell proliferation	biological_process	0.07535	1	1	88	18	20272	ENSRNOG00000004621
GO:0072077	renal vesicle morphogenesis	biological_process	0.07535	1	1	88	18	20272	ENSRNOG00000007002
GO:0000289	nuclear-transcribed mRNA poly(A) tail shortening	biological_process	0.07535	1	1	88	18	20272	ENSRNOG00000019831
GO:0005086	ARF guanyl-nucleotide exchange factor activity	molecular_function	0.07535	1	1	88	18	20272	ENSRNOG00000019435
GO:0017056	structural constituent of nuclear pore	molecular_function	0.07535	1	1	88	18	20272	ENSRNOG00000002247
GO:0050884	neuromuscular process controlling posture	biological_process	0.07535	1	1	88	18	20272	ENSRNOG00000008053
GO:0072401	signal transduction involved in DNA integrity checkpoint	biological_process	0.07535	1	1	88	18	20272	ENSRNOG00000016707
GO:0072422	signal transduction involved in DNA damage checkpoint	biological_process	0.07535	1	1	88	18	20272	ENSRNOG00000016707
GO:0072520	seminiferous tubule development	biological_process	0.07535	1	1	88	18	20272	ENSRNOG00000016942
GO:0098581	detection of external biotic stimulus	biological_process	0.07535	1	1	88	18	20272	ENSRNOG00000010629
GO:0007127	meiosis I	biological_process	0.076255	1	2	88	105	20272	ENSRNOG00000020022,ENSRNOG00000024420
GO:0031100	organ regeneration	biological_process	0.076351	1	2	88	105	20272	ENSRNOG00000010935,ENSRNOG00000000165
GO:0006090	pyruvate metabolic process	biological_process	0.076353	1	2	88	105	20272	ENSRNOG00000021463,ENSRNOG00000029501
GO:0015078	hydrogen ion transmembrane transporter activity	molecular_function	0.077033	1	2	88	106	20272	ENSRNOG00000019851,ENSRNOG00000001170
GO:0010771	negative regulation of cell morphogenesis involved in differentiation	biological_process	0.077591	1	2	88	106	20272	ENSRNOG00000006850,ENSRNOG00000004621
GO:0019233	sensory perception of pain	biological_process	0.078871	1	2	88	107	20272	ENSRNOG00000004621,ENSRNOG00000018285
GO:0048557	embryonic digestive tract morphogenesis	biological_process	0.079311	1	1	88	19	20272	ENSRNOG00000006850
GO:0042730	fibrinolysis	biological_process	0.079361	1	1	88	19	20272	ENSRNOG00000010935
GO:0072576	liver morphogenesis	biological_process	0.079361	1	1	88	19	20272	ENSRNOG00000010935
GO:1903055	positive regulation of extracellular matrix organization	biological_process	0.079361	1	1	88	19	20272	ENSRNOG00000010935
GO:0032515	negative regulation of phosphoprotein phosphatase activity	biological_process	0.079365	1	1	88	19	20272	ENSRNOG00000008822
GO:1902991	regulation of amyloid precursor protein catabolic process	biological_process	0.079365	1	1	88	19	20272	ENSRNOG00000008822
GO:2000780	negative regulation of double-strand break repair	biological_process	0.079366	1	1	88	19	20272	ENSRNOG00000052140
GO:0098641	cadherin binding involved in cell-cell adhesion	molecular_function	0.079367	1	1	88	19	20272	ENSRNOG00000015667
GO:0001223	transcription coactivator binding	molecular_function	0.079367	1	1	88	19	20272	ENSRNOG00000021463
GO:0004012	phospholipid-translocating ATPase activity	molecular_function	0.079367	1	1	88	19	20272	ENSRNOG00000008053
GO:0010842	retina layer formation	biological_process	0.079367	1	1	88	19	20272	ENSRNOG00000008053
GO:0032809	neuronal cell body membrane	cellular_component	0.079367	1	1	88	19	20272	ENSRNOG00000018285
GO:0033962	cytoplasmic mRNA processing body assembly	biological_process	0.079367	1	1	88	19	20272	ENSRNOG00000018686
GO:0048532	anatomical structure arrangement	biological_process	0.079367	1	1	88	19	20272	ENSRNOG00000018285
GO:0050908	detection of light stimulus involved in visual perception	biological_process	0.079367	1	1	88	19	20272	ENSRNOG00000008053
GO:0050962	detection of light stimulus involved in sensory perception	biological_process	0.079367	1	1	88	19	20272	ENSRNOG00000008053
GO:0072395	signal transduction involved in cell cycle checkpoint	biological_process	0.079367	1	1	88	19	20272	ENSRNOG00000016707
GO:1902254	negative regulation of intrinsic apoptotic signaling pathway by p53 class mediator	biological_process	0.079367	1	1	88	19	20272	ENSRNOG00000036833
GO:0070469	respiratory chain	cellular_component	0.079558	1	2	88	108	20272	ENSRNOG00000019851,ENSRNOG00000001170
GO:0006997	nucleus organization	biological_process	0.08014	1	2	88	108	20272	ENSRNOG00000004621,ENSRNOG00000002247
GO:0014013	regulation of gliogenesis	biological_process	0.081415	1	2	88	109	20272	ENSRNOG00000004621,ENSRNOG00000007002
GO:0071702	organic substance transport	biological_process	0.081707	1	14	88	2159	20272	ENSRNOG00000003923,ENSRNOG00000014480,ENSRNOG00000002247,ENSRNOG00000008966,ENSRNOG00000046779,ENSRNOG00000004621,ENSRNOG00000024923,ENSRNOG00000014367,ENSRNOG00000021463,ENSRNOG00000052140,ENSRNOG00000047782,ENSRNOG00000008053,ENSRNOG00000018285,ENSRNOG00000049758
GO:0043588	skin development	biological_process	0.08174	1	3	88	234	20272	ENSRNOG00000016942,ENSRNOG00000008053,ENSRNOG00000006850
GO:1902600	hydrogen ion transmembrane transport	biological_process	0.082109	1	2	88	110	20272	ENSRNOG00000001170,ENSRNOG00000019851
GO:0000902	cell morphogenesis	biological_process	0.082214	1	9	88	1220	20272	ENSRNOG00000003923,ENSRNOG00000025071,ENSRNOG00000007002,ENSRNOG00000036833,ENSRNOG00000009881,ENSRNOG00000004621,ENSRNOG00000006850,ENSRNOG00000008053,ENSRNOG00000031801
GO:0016226	iron-sulfur cluster assembly	biological_process	0.082799	1	1	88	20	20272	ENSRNOG00000047988
GO:0031163	metallo-sulfur cluster assembly	biological_process	0.082799	1	1	88	20	20272	ENSRNOG00000047988
GO:0044432	endoplasmic reticulum part	cellular_component	0.082918	1	6	88	698	20272	ENSRNOG00000008822,ENSRNOG00000003575,ENSRNOG00000018285,ENSRNOG00000004621,ENSRNOG00000003923,ENSRNOG00000004591
GO:0065008	regulation of biological quality	biological_process	0.083038	1	19	88	3158	20272	ENSRNOG00000004621,ENSRNOG00000016889,ENSRNOG00000010935,ENSRNOG00000021463,ENSRNOG00000031801,ENSRNOG00000005955,ENSRNOG00000014481,ENSRNOG00000011208,ENSRNOG00000036833,ENSRNOG00000016977,ENSRNOG00000007002,ENSRNOG00000033722,ENSRNOG00000024923,ENSRNOG00000008053,ENSRNOG00000018285,ENSRNOG00000008822,ENSRNOG00000003923,ENSRNOG00000016942,ENSRNOG00000019831
GO:0003159	morphogenesis of an endothelium	biological_process	0.083311	1	1	88	20	20272	ENSRNOG00000006850
GO:0003007	heart morphogenesis	biological_process	0.083359	1	3	88	236	20272	ENSRNOG00000008822,ENSRNOG00000006850,ENSRNOG00000004621
GO:0045738	negative regulation of DNA repair	biological_process	0.083366	1	1	88	20	20272	ENSRNOG00000052140
GO:2000678	negative regulation of transcription regulatory region DNA binding	biological_process	0.083368	1	1	88	20	20272	ENSRNOG00000021463
GO:0042501	serine phosphorylation of STAT protein	biological_process	0.083368	1	1	88	20	20272	ENSRNOG00000007002
GO:0045649	regulation of macrophage differentiation	biological_process	0.083368	1	1	88	20	20272	ENSRNOG00000007002
GO:0072087	renal vesicle development	biological_process	0.083368	1	1	88	20	20272	ENSRNOG00000007002
GO:0072215	regulation of metanephros development	biological_process	0.083368	1	1	88	20	20272	ENSRNOG00000007002
GO:0072234	metanephric nephron tubule development	biological_process	0.083368	1	1	88	20	20272	ENSRNOG00000007002
GO:0005487	nucleocytoplasmic transporter activity	molecular_function	0.083368	1	1	88	20	20272	ENSRNOG00000002247
GO:0009595	detection of biotic stimulus	biological_process	0.083368	1	1	88	20	20272	ENSRNOG00000010629
GO:0022038	corpus callosum development	biological_process	0.083368	1	1	88	20	20272	ENSRNOG00000031801
GO:0030220	platelet formation	biological_process	0.083368	1	1	88	20	20272	ENSRNOG00000036833
GO:0030371	translation repressor activity	molecular_function	0.083368	1	1	88	20	20272	ENSRNOG00000019831
GO:0044298	cell body membrane	cellular_component	0.083368	1	1	88	20	20272	ENSRNOG00000018285
GO:1901798	positive regulation of signal transduction by p53 class mediator	biological_process	0.083368	1	1	88	20	20272	ENSRNOG00000036833
GO:0072091	regulation of stem cell proliferation	biological_process	0.083966	1	2	88	111	20272	ENSRNOG00000006850,ENSRNOG00000015667
GO:0042802	identical protein binding	molecular_function	0.084037	1	11	88	1595	20272	ENSRNOG00000009881,ENSRNOG00000031391,ENSRNOG00000010629,ENSRNOG00000056853,ENSRNOG00000020274,ENSRNOG00000013376,ENSRNOG00000011714,ENSRNOG00000008822,ENSRNOG00000016707,ENSRNOG00000029501,ENSRNOG00000000165
GO:0044283	small molecule biosynthetic process	biological_process	0.084137	1	4	88	381	20272	ENSRNOG00000013376,ENSRNOG00000029501,ENSRNOG00000024577,ENSRNOG00000043201
GO:0005622	intracellular	cellular_component	0.084176	1	63	88	12985	20272	ENSRNOG00000002247,ENSRNOG00000056853,ENSRNOG00000062108,ENSRNOG00000013376,ENSRNOG00000007002,ENSRNOG00000025071,ENSRNOG00000003575,ENSRNOG00000036833,ENSRNOG00000052140,ENSRNOG00000024349,ENSRNOG00000018686,ENSRNOG00000031391,ENSRNOG00000046000,ENSRNOG00000018765,ENSRNOG00000047988,ENSRNOG00000036880,ENSRNOG00000003923,ENSRNOG00000020608,ENSRNOG00000019970,ENSRNOG00000009881,ENSRNOG00000025716,…
GO:0001525	angiogenesis	biological_process	0.08596	1	4	88	384	20272	ENSRNOG00000031801,ENSRNOG00000037247,ENSRNOG00000006850,ENSRNOG00000004621
GO:0007409	axonogenesis	biological_process	0.086011	1	4	88	384	20272	ENSRNOG00000008053,ENSRNOG00000031801,ENSRNOG00000004621,ENSRNOG00000003923
GO:0048675	axon extension	biological_process	0.086577	1	2	88	113	20272	ENSRNOG00000004621,ENSRNOG00000003923
GO:0034067	protein localization to Golgi apparatus	biological_process	0.087123	1	1	88	21	20272	ENSRNOG00000014480
GO:0045606	positive regulation of epidermal cell differentiation	biological_process	0.087295	1	1	88	21	20272	ENSRNOG00000006850
GO:0030194	positive regulation of blood coagulation	biological_process	0.087344	1	1	88	21	20272	ENSRNOG00000010935
GO:1900048	positive regulation of hemostasis	biological_process	0.087344	1	1	88	21	20272	ENSRNOG00000010935
GO:0031000	response to caffeine	biological_process	0.087348	1	1	88	21	20272	ENSRNOG00000008822
GO:0070168	negative regulation of biomineral tissue development	biological_process	0.087351	1	1	88	21	20272	ENSRNOG00000002154
GO:0033762	response to glucagon	biological_process	0.087351	1	1	88	21	20272	ENSRNOG00000000165
GO:0032098	regulation of appetite	biological_process	0.087351	1	1	88	21	20272	ENSRNOG00000021463
GO:0071782	endoplasmic reticulum tubular network	cellular_component	0.087351	1	1	88	21	20272	ENSRNOG00000004621
GO:0015347	sodium-independent organic anion transmembrane transporter activity	molecular_function	0.087351	1	1	88	21	20272	ENSRNOG00000008966
GO:0031290	retinal ganglion cell axon guidance	biological_process	0.087351	1	1	88	21	20272	ENSRNOG00000031801
GO:0036344	platelet morphogenesis	biological_process	0.087351	1	1	88	21	20272	ENSRNOG00000036833
GO:1901018	positive regulation of potassium ion transmembrane transporter activity	biological_process	0.087351	1	1	88	21	20272	ENSRNOG00000033722
GO:1901386	negative regulation of voltage-gated calcium channel activity	biological_process	0.087351	1	1	88	21	20272	ENSRNOG00000024349
GO:0015672	monovalent inorganic cation transport	biological_process	0.087685	1	5	88	544	20272	ENSRNOG00000019851,ENSRNOG00000004621,ENSRNOG00000018285,ENSRNOG00000033722,ENSRNOG00000001170
GO:0031638	zymogen activation	biological_process	0.087882	1	2	88	114	20272	ENSRNOG00000010935,ENSRNOG00000010629
GO:0000077	DNA damage checkpoint	biological_process	0.087884	1	2	88	114	20272	ENSRNOG00000024420,ENSRNOG00000016707
GO:0060341	regulation of cellular localization	biological_process	0.089861	1	9	88	1243	20272	ENSRNOG00000052140,ENSRNOG00000010935,ENSRNOG00000024349,ENSRNOG00000024923,ENSRNOG00000004621,ENSRNOG00000018285,ENSRNOG00000002247,ENSRNOG00000003923,ENSRNOG00000007002
GO:0007093	mitotic cell cycle checkpoint	biological_process	0.090513	1	2	88	116	20272	ENSRNOG00000024420,ENSRNOG00000016707
GO:0031256	leading edge membrane	cellular_component	0.090513	1	2	88	116	20272	ENSRNOG00000019435,ENSRNOG00000018285
GO:0034765	regulation of ion transmembrane transport	biological_process	0.0911	1	4	88	392	20272	ENSRNOG00000018285,ENSRNOG00000008822,ENSRNOG00000033722,ENSRNOG00000024349
GO:0004181	metallocarboxypeptidase activity	molecular_function	0.09131	1	1	88	22	20272	ENSRNOG00000010935
GO:0019200	carbohydrate kinase activity	molecular_function	0.091316	1	1	88	22	20272	ENSRNOG00000000165
GO:0023019	signal transduction involved in regulation of gene expression	biological_process	0.091316	1	1	88	22	20272	ENSRNOG00000015667
GO:0010742	macrophage derived foam cell differentiation	biological_process	0.091316	1	1	88	22	20272	ENSRNOG00000021463
GO:0032800	receptor biosynthetic process	biological_process	0.091316	1	1	88	22	20272	ENSRNOG00000021463
GO:0090077	foam cell differentiation	biological_process	0.091316	1	1	88	22	20272	ENSRNOG00000021463
GO:0006978	DNA damage response, signal transduction by p53 class mediator resulting in transcription of p21 class mediator	biological_process	0.091316	1	1	88	22	20272	ENSRNOG00000036833
GO:0019430	removal of superoxide radicals	biological_process	0.091316	1	1	88	22	20272	ENSRNOG00000016889
GO:0031295	T cell costimulation	biological_process	0.091316	1	1	88	22	20272	ENSRNOG00000014367
GO:0032770	positive regulation of monooxygenase activity	biological_process	0.091316	1	1	88	22	20272	ENSRNOG00000010629
GO:0033081	regulation of T cell differentiation in thymus	biological_process	0.091316	1	1	88	22	20272	ENSRNOG00000018255
GO:0043252	sodium-independent organic anion transport	biological_process	0.091316	1	1	88	22	20272	ENSRNOG00000008966
GO:0045187	regulation of circadian sleep/wake cycle, sleep	biological_process	0.091316	1	1	88	22	20272	ENSRNOG00000018285
GO:0045332	phospholipid translocation	biological_process	0.091316	1	1	88	22	20272	ENSRNOG00000008053
GO:0097150	neuronal stem cell population maintenance	biological_process	0.091316	1	1	88	22	20272	ENSRNOG00000016889
GO:2000398	regulation of thymocyte aggregation	biological_process	0.091316	1	1	88	22	20272	ENSRNOG00000018255
GO:0061041	regulation of wound healing	biological_process	0.091694	1	2	88	117	20272	ENSRNOG00000010935,ENSRNOG00000014481
GO:0006261	DNA-dependent DNA replication	biological_process	0.093032	1	2	88	118	20272	ENSRNOG00000018765,ENSRNOG00000024420
GO:0048646	anatomical structure formation involved in morphogenesis	biological_process	0.093174	1	8	88	1071	20272	ENSRNOG00000036833,ENSRNOG00000037247,ENSRNOG00000008822,ENSRNOG00000008053,ENSRNOG00000031801,ENSRNOG00000021463,ENSRNOG00000006850,ENSRNOG00000004621
GO:0031984	organelle subcompartment	cellular_component	0.093329	1	3	88	248	20272	ENSRNOG00000003923,ENSRNOG00000004621,ENSRNOG00000014480
GO:0016746	transferase activity, transferring acyl groups	molecular_function	0.094155	1	3	88	249	20272	ENSRNOG00000020274,ENSRNOG00000011714,ENSRNOG00000011413
GO:0042273	ribosomal large subunit biogenesis	biological_process	0.094348	1	2	88	119	20272	ENSRNOG00000019970,ENSRNOG00000020608
GO:0031570	DNA integrity checkpoint	biological_process	0.094501	1	2	88	119	20272	ENSRNOG00000024420,ENSRNOG00000016707
GO:0010719	negative regulation of epithelial to mesenchymal transition	biological_process	0.09521	1	1	88	23	20272	ENSRNOG00000006850
GO:2000647	negative regulation of stem cell proliferation	biological_process	0.09521	1	1	88	23	20272	ENSRNOG00000006850
GO:0033017	sarcoplasmic reticulum membrane	cellular_component	0.095263	1	1	88	23	20272	ENSRNOG00000008822
GO:0016799	hydrolase activity, hydrolyzing N-glycosyl compounds	molecular_function	0.095264	1	1	88	23	20272	ENSRNOG00000052140
GO:0035255	ionotropic glutamate receptor binding	molecular_function	0.095265	1	1	88	23	20272	ENSRNOG00000011208
GO:0072170	metanephric tubule development	biological_process	0.095265	1	1	88	23	20272	ENSRNOG00000007002
GO:0072243	metanephric nephron epithelium development	biological_process	0.095265	1	1	88	23	20272	ENSRNOG00000007002
GO:0001919	regulation of receptor recycling	biological_process	0.095265	1	1	88	23	20272	ENSRNOG00000049758
GO:0016894	endonuclease activity, active with either ribo- or deoxyribonucleic acids and producing 3'-phosphomonoesters	molecular_function	0.095265	1	1	88	23	20272	ENSRNOG00000024420
GO:0034204	lipid translocation	biological_process	0.095265	1	1	88	23	20272	ENSRNOG00000008053
GO:0042772	DNA damage response, signal transduction resulting in transcription	biological_process	0.095265	1	1	88	23	20272	ENSRNOG00000036833
GO:0098827	endoplasmic reticulum subcompartment	cellular_component	0.095265	1	1	88	23	20272	ENSRNOG00000004621
GO:0050807	regulation of synapse organization	biological_process	0.095841	1	2	88	120	20272	ENSRNOG00000031801,ENSRNOG00000011208
GO:0004713	protein tyrosine kinase activity	molecular_function	0.095842	1	2	88	120	20272	ENSRNOG00000014367,ENSRNOG00000031801
GO:0016485	protein processing	biological_process	0.096819	1	3	88	252	20272	ENSRNOG00000016707,ENSRNOG00000010935,ENSRNOG00000010629
GO:0007420	brain development	biological_process	0.097174	1	6	88	729	20272	ENSRNOG00000016889,ENSRNOG00000004621,ENSRNOG00000024923,ENSRNOG00000019831,ENSRNOG00000016707,ENSRNOG00000031801
GO:0003887	DNA-directed DNA polymerase activity	molecular_function	0.098801	1	1	88	24	20272	ENSRNOG00000018765
GO:0004298	threonine-type endopeptidase activity	molecular_function	0.098901	1	1	88	24	20272	ENSRNOG00000056853
GO:0005839	proteasome core complex	cellular_component	0.098901	1	1	88	24	20272	ENSRNOG00000056853
GO:0070003	threonine-type peptidase activity	molecular_function	0.098901	1	1	88	24	20272	ENSRNOG00000056853
GO:0050820	positive regulation of coagulation	biological_process	0.09919	1	1	88	24	20272	ENSRNOG00000010935
GO:0033158	regulation of protein import into nucleus, translocation	biological_process	0.099196	1	1	88	24	20272	ENSRNOG00000052140
GO:0006376	mRNA splice site selection	biological_process	0.099197	1	1	88	24	20272	ENSRNOG00000000931
GO:0034505	tooth mineralization	biological_process	0.099197	1	1	88	24	20272	ENSRNOG00000021463
GO:0097186	amelogenesis	biological_process	0.099197	1	1	88	24	20272	ENSRNOG00000021463
GO:0000030	mannosyltransferase activity	molecular_function	0.099197	1	1	88	24	20272	ENSRNOG00000004591
GO:0046697	decidualization	biological_process	0.099197	1	1	88	24	20272	ENSRNOG00000007002
GO:0072273	metanephric nephron morphogenesis	biological_process	0.099197	1	1	88	24	20272	ENSRNOG00000007002
GO:0021801	cerebral cortex radial glia guided migration	biological_process	0.099197	1	1	88	24	20272	ENSRNOG00000004621
GO:0022030	telencephalon glial cell migration	biological_process	0.099197	1	1	88	24	20272	ENSRNOG00000004621
GO:0031571	mitotic G1 DNA damage checkpoint	biological_process	0.099197	1	1	88	24	20272	ENSRNOG00000016707
GO:0042749	regulation of circadian sleep/wake cycle	biological_process	0.099197	1	1	88	24	20272	ENSRNOG00000018285
GO:0070461	SAGA-type complex	cellular_component	0.099197	1	1	88	24	20272	ENSRNOG00000020274
GO:0098901	regulation of cardiac muscle cell action potential	biological_process	0.099197	1	1	88	24	20272	ENSRNOG00000033722
GO:0070372	regulation of ERK1 and ERK2 cascade	biological_process	0.099376	1	3	88	255	20272	ENSRNOG00000037247,ENSRNOG00000007002,ENSRNOG00000010629
GO:0004519	endonuclease activity	molecular_function	0.099895	1	2	88	123	20272	ENSRNOG00000052140,ENSRNOG00000024420
GO:0006403	RNA localization	biological_process	0.099896	1	2	88	123	20272	ENSRNOG00000036833,ENSRNOG00000002247
GO:0045202	synapse	cellular_component	0.10004	1	6	88	735	20272	ENSRNOG00000011208,ENSRNOG00000056853,ENSRNOG00000004621,ENSRNOG00000018285,ENSRNOG00000019435,ENSRNOG00000016977
GO:0001837	epithelial to mesenchymal transition	biological_process	0.10261	1	2	88	125	20272	ENSRNOG00000004621,ENSRNOG00000006850
GO:1900087	positive regulation of G1/S transition of mitotic cell cycle	biological_process	0.10271	1	1	88	25	20272	ENSRNOG00000025716
GO:0060716	labyrinthine layer blood vessel development	biological_process	0.10306	1	1	88	25	20272	ENSRNOG00000006850
GO:0034762	regulation of transmembrane transport	biological_process	0.10307	1	4	88	410	20272	ENSRNOG00000008822,ENSRNOG00000033722,ENSRNOG00000018285,ENSRNOG00000024349
GO:0032925	regulation of activin receptor signaling pathway	biological_process	0.10311	1	1	88	25	20272	ENSRNOG00000008822
GO:0030687	preribosome, large subunit precursor	cellular_component	0.10311	1	1	88	25	20272	ENSRNOG00000020608
GO:0046835	carbohydrate phosphorylation	biological_process	0.10311	1	1	88	25	20272	ENSRNOG00000000165
GO:0031297	replication fork processing	biological_process	0.10311	1	1	88	25	20272	ENSRNOG00000024420
GO:0044783	G1 DNA damage checkpoint	biological_process	0.10311	1	1	88	25	20272	ENSRNOG00000016707
GO:0044819	mitotic G1/S transition checkpoint	biological_process	0.10311	1	1	88	25	20272	ENSRNOG00000016707
GO:0051290	protein heterotetramerization	biological_process	0.10311	1	1	88	25	20272	ENSRNOG00000002247
GO:0071450	cellular response to oxygen radical	biological_process	0.10311	1	1	88	25	20272	ENSRNOG00000016889
GO:0071451	cellular response to superoxide	biological_process	0.10311	1	1	88	25	20272	ENSRNOG00000016889
GO:1902230	negative regulation of intrinsic apoptotic signaling pathway in response to DNA damage	biological_process	0.10311	1	1	88	25	20272	ENSRNOG00000036833
GO:1990748	cellular detoxification	biological_process	0.10311	1	1	88	25	20272	ENSRNOG00000016889
GO:0010996	response to auditory stimulus	biological_process	0.10311	1	1	88	25	20272	ENSRNOG00000008053
GO:0019228	neuronal action potential	biological_process	0.10311	1	1	88	25	20272	ENSRNOG00000018285
GO:0031294	lymphocyte costimulation	biological_process	0.10311	1	1	88	25	20272	ENSRNOG00000014367
GO:0042133	neurotransmitter metabolic process	biological_process	0.10311	1	1	88	25	20272	ENSRNOG00000005955
GO:0003206	cardiac chamber morphogenesis	biological_process	0.10398	1	2	88	126	20272	ENSRNOG00000006850,ENSRNOG00000008822
GO:0006936	muscle contraction	biological_process	0.10475	1	3	88	261	20272	ENSRNOG00000008822,ENSRNOG00000033722,ENSRNOG00000008053
GO:0031214	biomineral tissue development	biological_process	0.10537	1	2	88	127	20272	ENSRNOG00000021463,ENSRNOG00000002154
GO:0050793	regulation of developmental process	biological_process	0.10567	1	14	88	2250	20272	ENSRNOG00000025071,ENSRNOG00000007002,ENSRNOG00000036833,ENSRNOG00000037247,ENSRNOG00000002154,ENSRNOG00000003923,ENSRNOG00000018255,ENSRNOG00000031801,ENSRNOG00000008053,ENSRNOG00000021463,ENSRNOG00000010935,ENSRNOG00000004621,ENSRNOG00000024577,ENSRNOG00000006850
GO:0043231	intracellular membrane-bounded organelle	cellular_component	0.10605	1	47	88	9371	20272	ENSRNOG00000052140,ENSRNOG00000024349,ENSRNOG00000018686,ENSRNOG00000062108,ENSRNOG00000056853,ENSRNOG00000002247,ENSRNOG00000025071,ENSRNOG00000003575,ENSRNOG00000036833,ENSRNOG00000025716,ENSRNOG00000024420,ENSRNOG00000006850,ENSRNOG00000049758,ENSRNOG00000003923,ENSRNOG00000047988,ENSRNOG00000046000,ENSRNOG00000018765,ENSRNOG00000020608,ENSRNOG00000019970,ENSRNOG00000021463,ENSRNOG00000015397,…
GO:0000314	organellar small ribosomal subunit	cellular_component	0.10648	1	1	88	26	20272	ENSRNOG00000002569
GO:0005763	mitochondrial small ribosomal subunit	cellular_component	0.10648	1	1	88	26	20272	ENSRNOG00000002569
GO:0031639	plasminogen activation	biological_process	0.107	1	1	88	26	20272	ENSRNOG00000010935
GO:0008089	anterograde axon cargo transport	biological_process	0.10701	1	1	88	26	20272	ENSRNOG00000003923
GO:0071276	cellular response to cadmium ion	biological_process	0.10701	1	1	88	26	20272	ENSRNOG00000052140
GO:0007274	neuromuscular synaptic transmission	biological_process	0.10701	1	1	88	26	20272	ENSRNOG00000011208
GO:0017004	cytochrome complex assembly	biological_process	0.10701	1	1	88	26	20272	ENSRNOG00000016754
GO:0072207	metanephric epithelium development	biological_process	0.10701	1	1	88	26	20272	ENSRNOG00000007002
GO:0033363	secretory granule organization	biological_process	0.10701	1	1	88	26	20272	ENSRNOG00000036833
GO:0045920	negative regulation of exocytosis	biological_process	0.10701	1	1	88	26	20272	ENSRNOG00000024349
GO:0050802	circadian sleep/wake cycle, sleep	biological_process	0.10701	1	1	88	26	20272	ENSRNOG00000018285
GO:0050999	regulation of nitric-oxide synthase activity	biological_process	0.10701	1	1	88	26	20272	ENSRNOG00000010629
GO:0044710	single-organism metabolic process	biological_process	0.10714	1	26	88	4733	20272	ENSRNOG00000043201,ENSRNOG00000019851,ENSRNOG00000052140,ENSRNOG00000016889,ENSRNOG00000021463,ENSRNOG00000029501,ENSRNOG00000015021,ENSRNOG00000008829,ENSRNOG00000020022,ENSRNOG00000001170,ENSRNOG00000014481,ENSRNOG00000013376,ENSRNOG00000004591,ENSRNOG00000018886,ENSRNOG00000007002,ENSRNOG00000037247,ENSRNOG00000024420,ENSRNOG00000000165,ENSRNOG00000024577,ENSRNOG00000019409,ENSRNOG00000008822,…
GO:0007417	central nervous system development	biological_process	0.10736	1	7	88	926	20272	ENSRNOG00000016707,ENSRNOG00000031801,ENSRNOG00000019831,ENSRNOG00000007002,ENSRNOG00000024923,ENSRNOG00000004621,ENSRNOG00000016889
GO:0044463	cell projection part	cellular_component	0.10782	1	7	88	927	20272	ENSRNOG00000003923,ENSRNOG00000024349,ENSRNOG00000019435,ENSRNOG00000018285,ENSRNOG00000008822,ENSRNOG00000009881,ENSRNOG00000016977
GO:0051896	regulation of protein kinase B signaling	biological_process	0.10805	1	2	88	129	20272	ENSRNOG00000004621,ENSRNOG00000037247
GO:0019362	pyridine nucleotide metabolic process	biological_process	0.10814	1	2	88	129	20272	ENSRNOG00000015021,ENSRNOG00000021463
GO:0046496	nicotinamide nucleotide metabolic process	biological_process	0.10814	1	2	88	129	20272	ENSRNOG00000021463,ENSRNOG00000015021
GO:1903037	regulation of leukocyte cell-cell adhesion	biological_process	0.10836	1	3	88	265	20272	ENSRNOG00000021463,ENSRNOG00000014367,ENSRNOG00000018255
GO:0030856	regulation of epithelial cell differentiation	biological_process	0.10952	1	2	88	130	20272	ENSRNOG00000006850,ENSRNOG00000007002
GO:0061564	axon development	biological_process	0.11002	1	4	88	420	20272	ENSRNOG00000008053,ENSRNOG00000031801,ENSRNOG00000004621,ENSRNOG00000003923
GO:0048518	positive regulation of biological process	biological_process	0.11007	1	29	88	5390	20272	ENSRNOG00000004621,ENSRNOG00000010935,ENSRNOG00000021463,ENSRNOG00000016707,ENSRNOG00000061270,ENSRNOG00000031801,ENSRNOG00000028261,ENSRNOG00000008829,ENSRNOG00000013376,ENSRNOG00000011208,ENSRNOG00000015667,ENSRNOG00000014481,ENSRNOG00000036833,ENSRNOG00000037247,ENSRNOG00000033722,ENSRNOG00000007002,ENSRNOG00000024923,ENSRNOG00000000165,ENSRNOG00000014367,ENSRNOG00000006850,ENSRNOG00000025716,…
GO:0061695	transferase complex, transferring phosphorus-containing groups	cellular_component	0.11009	1	3	88	267	20272	ENSRNOG00000020274,ENSRNOG00000018765,ENSRNOG00000000165
GO:0043601	nuclear replisome	cellular_component	0.1105	1	1	88	27	20272	ENSRNOG00000018765
GO:0006891	intra-Golgi vesicle-mediated transport	biological_process	0.11067	1	1	88	27	20272	ENSRNOG00000014480
GO:0045616	regulation of keratinocyte differentiation	biological_process	0.11084	1	1	88	27	20272	ENSRNOG00000006850
GO:0005921	gap junction	cellular_component	0.11089	1	1	88	27	20272	ENSRNOG00000016977
GO:0042987	amyloid precursor protein catabolic process	biological_process	0.11089	1	1	88	27	20272	ENSRNOG00000008822
GO:0098632	protein binding involved in cell-cell adhesion	molecular_function	0.11089	1	1	88	27	20272	ENSRNOG00000015667
GO:0086005	ventricular cardiac muscle cell action potential	biological_process	0.11089	1	1	88	27	20272	ENSRNOG00000033722
GO:1901661	quinone metabolic process	biological_process	0.11089	1	1	88	27	20272	ENSRNOG00000043201
GO:1902253	regulation of intrinsic apoptotic signaling pathway by p53 class mediator	biological_process	0.11089	1	1	88	27	20272	ENSRNOG00000036833
GO:0001944	vasculature development	biological_process	0.1119	1	5	88	587	20272	ENSRNOG00000007002,ENSRNOG00000031801,ENSRNOG00000037247,ENSRNOG00000006850,ENSRNOG00000004621
GO:0070371	ERK1 and ERK2 cascade	biological_process	0.11195	1	3	88	269	20272	ENSRNOG00000010629,ENSRNOG00000007002,ENSRNOG00000037247
GO:0072524	pyridine-containing compound metabolic process	biological_process	0.11233	1	2	88	132	20272	ENSRNOG00000015021,ENSRNOG00000021463
GO:0072358	cardiovascular system development	biological_process	0.11236	1	7	88	937	20272	ENSRNOG00000037247,ENSRNOG00000031801,ENSRNOG00000008822,ENSRNOG00000007002,ENSRNOG00000004621,ENSRNOG00000006850,ENSRNOG00000021463
GO:0072359	circulatory system development	biological_process	0.11236	1	7	88	937	20272	ENSRNOG00000006850,ENSRNOG00000004621,ENSRNOG00000021463,ENSRNOG00000031801,ENSRNOG00000037247,ENSRNOG00000008822,ENSRNOG00000007002
GO:0008289	lipid binding	molecular_function	0.11254	1	5	88	588	20272	ENSRNOG00000047782,ENSRNOG00000020942,ENSRNOG00000046779,ENSRNOG00000019435,ENSRNOG00000021463
GO:0032989	cellular component morphogenesis	biological_process	0.11293	1	9	88	1306	20272	ENSRNOG00000009881,ENSRNOG00000036833,ENSRNOG00000007002,ENSRNOG00000025071,ENSRNOG00000003923,ENSRNOG00000008053,ENSRNOG00000031801,ENSRNOG00000006850,ENSRNOG00000004621
GO:0044456	synapse part	cellular_component	0.11309	1	5	88	589	20272	ENSRNOG00000056853,ENSRNOG00000004621,ENSRNOG00000018285,ENSRNOG00000019435,ENSRNOG00000016977
GO:0030155	regulation of cell adhesion	biological_process	0.11374	1	5	88	590	20272	ENSRNOG00000018255,ENSRNOG00000031801,ENSRNOG00000015667,ENSRNOG00000021463,ENSRNOG00000014367
GO:0030894	replisome	cellular_component	0.11437	1	1	88	28	20272	ENSRNOG00000018765
GO:0010837	regulation of keratinocyte proliferation	biological_process	0.1147	1	1	88	28	20272	ENSRNOG00000006850
GO:0060571	morphogenesis of an epithelial fold	biological_process	0.1147	1	1	88	28	20272	ENSRNOG00000006850
GO:0007271	synaptic transmission, cholinergic	biological_process	0.11476	1	1	88	28	20272	ENSRNOG00000011208
GO:0046320	regulation of fatty acid oxidation	biological_process	0.11476	1	1	88	28	20272	ENSRNOG00000021463
GO:0048710	regulation of astrocyte differentiation	biological_process	0.11476	1	1	88	28	20272	ENSRNOG00000007002
GO:0000303	response to superoxide	biological_process	0.11476	1	1	88	28	20272	ENSRNOG00000016889
GO:0022410	circadian sleep/wake cycle process	biological_process	0.11476	1	1	88	28	20272	ENSRNOG00000018285
GO:0060306	regulation of membrane repolarization	biological_process	0.11476	1	1	88	28	20272	ENSRNOG00000033722
GO:0048813	dendrite morphogenesis	biological_process	0.11515	1	2	88	134	20272	ENSRNOG00000003923,ENSRNOG00000031801
GO:0072331	signal transduction by p53 class mediator	biological_process	0.11515	1	2	88	134	20272	ENSRNOG00000016707,ENSRNOG00000036833
GO:0022408	negative regulation of cell-cell adhesion	biological_process	0.11657	1	2	88	135	20272	ENSRNOG00000015667,ENSRNOG00000021463
GO:0048565	digestive tract development	biological_process	0.11797	1	2	88	136	20272	ENSRNOG00000006850,ENSRNOG00000031801
GO:0001941	postsynaptic membrane organization	biological_process	0.1186	1	1	88	29	20272	ENSRNOG00000011208
GO:0000305	response to oxygen radical	biological_process	0.1186	1	1	88	29	20272	ENSRNOG00000016889
GO:0002438	acute inflammatory response to antigenic stimulus	biological_process	0.1186	1	1	88	29	20272	ENSRNOG00000014367
GO:0003338	metanephros morphogenesis	biological_process	0.1186	1	1	88	29	20272	ENSRNOG00000007002
GO:0021602	cranial nerve morphogenesis	biological_process	0.1186	1	1	88	29	20272	ENSRNOG00000018285
GO:0021952	central nervous system projection neuron axonogenesis	biological_process	0.1186	1	1	88	29	20272	ENSRNOG00000031801
GO:0030517	negative regulation of axon extension	biological_process	0.1186	1	1	88	29	20272	ENSRNOG00000004621
GO:0033598	mammary gland epithelial cell proliferation	biological_process	0.1186	1	1	88	29	20272	ENSRNOG00000004621
GO:0040020	regulation of meiotic nuclear division	biological_process	0.1186	1	1	88	29	20272	ENSRNOG00000007002
GO:0098754	detoxification	biological_process	0.1186	1	1	88	29	20272	ENSRNOG00000016889
GO:0032104	regulation of response to extracellular stimulus	biological_process	0.12084	1	2	88	138	20272	ENSRNOG00000021463,ENSRNOG00000010629
GO:0032107	regulation of response to nutrient levels	biological_process	0.12084	1	2	88	138	20272	ENSRNOG00000010629,ENSRNOG00000021463
GO:0035639	purine ribonucleoside triphosphate binding	molecular_function	0.12184	1	11	88	1712	20272	ENSRNOG00000037247,ENSRNOG00000016754,ENSRNOG00000003923,ENSRNOG00000036880,ENSRNOG00000013376,ENSRNOG00000015021,ENSRNOG00000031801,ENSRNOG00000008053,ENSRNOG00000043201,ENSRNOG00000014367,ENSRNOG00000000165
GO:0030173	integral component of Golgi membrane	cellular_component	0.12222	1	1	88	30	20272	ENSRNOG00000014480
GO:0072073	kidney epithelium development	biological_process	0.12228	1	2	88	139	20272	ENSRNOG00000015667,ENSRNOG00000007002
GO:0045296	cadherin binding	molecular_function	0.1223	1	3	88	280	20272	ENSRNOG00000004621,ENSRNOG00000015667,ENSRNOG00000018686
GO:0006084	acetyl-CoA metabolic process	biological_process	0.12244	1	1	88	30	20272	ENSRNOG00000013376
GO:0032731	positive regulation of interleukin-1 beta production	biological_process	0.12244	1	1	88	30	20272	ENSRNOG00000010629
GO:0035066	positive regulation of histone acetylation	biological_process	0.12244	1	1	88	30	20272	ENSRNOG00000007002
GO:0043516	regulation of DNA damage response, signal transduction by p53 class mediator	biological_process	0.12244	1	1	88	30	20272	ENSRNOG00000036833
GO:0060317	cardiac epithelial to mesenchymal transition	biological_process	0.12244	1	1	88	30	20272	ENSRNOG00000004621
GO:0060706	cell differentiation involved in embryonic placenta development	biological_process	0.12244	1	1	88	30	20272	ENSRNOG00000007002
GO:1901381	positive regulation of potassium ion transmembrane transport	biological_process	0.12244	1	1	88	30	20272	ENSRNOG00000033722
GO:1901797	negative regulation of signal transduction by p53 class mediator	biological_process	0.12244	1	1	88	30	20272	ENSRNOG00000036833
GO:0043226	organelle	cellular_component	0.12269	1	57	88	11784	20272	ENSRNOG00000008053,ENSRNOG00000008822,ENSRNOG00000018285,ENSRNOG00000024577,ENSRNOG00000047396,ENSRNOG00000004341,ENSRNOG00000016942,ENSRNOG00000019831,ENSRNOG00000020274,ENSRNOG00000002569,ENSRNOG00000015235,ENSRNOG00000011714,ENSRNOG00000008146,ENSRNOG00000028261,ENSRNOG00000020022,ENSRNOG00000001170,ENSRNOG00000021691,ENSRNOG00000016707,ENSRNOG00000015021,ENSRNOG00000008829,ENSRNOG00000029501,…
GO:0032102	negative regulation of response to external stimulus	biological_process	0.1241	1	3	88	282	20272	ENSRNOG00000021463,ENSRNOG00000014481,ENSRNOG00000010935
GO:0032550	purine ribonucleoside binding	molecular_function	0.1251	1	11	88	1721	20272	ENSRNOG00000043201,ENSRNOG00000000165,ENSRNOG00000014367,ENSRNOG00000015021,ENSRNOG00000008053,ENSRNOG00000031801,ENSRNOG00000016754,ENSRNOG00000013376,ENSRNOG00000003923,ENSRNOG00000036880,ENSRNOG00000037247
GO:0030424	axon	cellular_component	0.12527	1	4	88	441	20272	ENSRNOG00000016977,ENSRNOG00000018285,ENSRNOG00000008822,ENSRNOG00000003923
GO:0022900	electron transport chain	biological_process	0.12594	1	2	88	142	20272	ENSRNOG00000001170,ENSRNOG00000019851
GO:0007159	leukocyte cell-cell adhesion	biological_process	0.12602	1	4	88	442	20272	ENSRNOG00000008822,ENSRNOG00000018255,ENSRNOG00000014367,ENSRNOG00000021463
GO:0043001	Golgi to plasma membrane protein transport	biological_process	0.12603	1	1	88	31	20272	ENSRNOG00000014480
GO:0001883	purine nucleoside binding	molecular_function	0.12619	1	11	88	1724	20272	ENSRNOG00000043201,ENSRNOG00000000165,ENSRNOG00000014367,ENSRNOG00000015021,ENSRNOG00000031801,ENSRNOG00000008053,ENSRNOG00000016754,ENSRNOG00000013376,ENSRNOG00000003923,ENSRNOG00000036880,ENSRNOG00000037247
GO:0032549	ribonucleoside binding	molecular_function	0.12619	1	11	88	1724	20272	ENSRNOG00000037247,ENSRNOG00000003923,ENSRNOG00000036880,ENSRNOG00000013376,ENSRNOG00000016754,ENSRNOG00000008053,ENSRNOG00000031801,ENSRNOG00000015021,ENSRNOG00000000165,ENSRNOG00000014367,ENSRNOG00000043201
GO:0016831	carboxy-lyase activity	molecular_function	0.12625	1	1	88	31	20272	ENSRNOG00000013376
GO:0001103	RNA polymerase II repressing transcription factor binding	molecular_function	0.12625	1	1	88	31	20272	ENSRNOG00000021463
GO:0032266	phosphatidylinositol-3-phosphate binding	molecular_function	0.12625	1	1	88	31	20272	ENSRNOG00000020942
GO:0035850	epithelial cell differentiation involved in kidney development	biological_process	0.12625	1	1	88	31	20272	ENSRNOG00000007002
GO:0042745	circadian sleep/wake cycle	biological_process	0.12625	1	1	88	31	20272	ENSRNOG00000018285
GO:0043531	ADP binding	molecular_function	0.12625	1	1	88	31	20272	ENSRNOG00000043201
GO:0045005	DNA-dependent DNA replication maintenance of fidelity	biological_process	0.12625	1	1	88	31	20272	ENSRNOG00000024420
GO:0070570	regulation of neuron projection regeneration	biological_process	0.12625	1	1	88	31	20272	ENSRNOG00000004621
GO:0098751	bone cell development	biological_process	0.12625	1	1	88	31	20272	ENSRNOG00000036833
GO:2000758	positive regulation of peptidyl-lysine acetylation	biological_process	0.12625	1	1	88	31	20272	ENSRNOG00000007002
GO:0050769	positive regulation of neurogenesis	biological_process	0.12677	1	4	88	443	20272	ENSRNOG00000008053,ENSRNOG00000007002,ENSRNOG00000004621,ENSRNOG00000003923
GO:0010975	regulation of neuron projection development	biological_process	0.12828	1	4	88	445	20272	ENSRNOG00000008053,ENSRNOG00000031801,ENSRNOG00000004621,ENSRNOG00000003923
GO:0001882	nucleoside binding	molecular_function	0.12914	1	11	88	1732	20272	ENSRNOG00000015021,ENSRNOG00000008053,ENSRNOG00000031801,ENSRNOG00000043201,ENSRNOG00000000165,ENSRNOG00000014367,ENSRNOG00000037247,ENSRNOG00000016754,ENSRNOG00000013376,ENSRNOG00000036880,ENSRNOG00000003923
GO:0019827	stem cell population maintenance	biological_process	0.1295	1	2	88	144	20272	ENSRNOG00000007002,ENSRNOG00000016889
GO:0044802	single-organism membrane organization	biological_process	0.12978	1	6	88	792	20272	ENSRNOG00000049758,ENSRNOG00000008053,ENSRNOG00000011208,ENSRNOG00000002247,ENSRNOG00000004621,ENSRNOG00000014480
GO:0031228	intrinsic component of Golgi membrane	cellular_component	0.12983	1	1	88	32	20272	ENSRNOG00000014480
GO:0045746	negative regulation of Notch signaling pathway	biological_process	0.13	1	1	88	32	20272	ENSRNOG00000006850
GO:0005891	voltage-gated calcium channel complex	cellular_component	0.13005	1	1	88	32	20272	ENSRNOG00000008822
GO:1902893	regulation of pri-miRNA transcription from RNA polymerase II promoter	biological_process	0.13005	1	1	88	32	20272	ENSRNOG00000021463
GO:0051954	positive regulation of amine transport	biological_process	0.13005	1	1	88	32	20272	ENSRNOG00000004621
GO:0009584	detection of visible light	biological_process	0.13005	1	1	88	32	20272	ENSRNOG00000008053
GO:0015992	proton transport	biological_process	0.13029	1	2	88	145	20272	ENSRNOG00000001170,ENSRNOG00000019851
GO:0006818	hydrogen transport	biological_process	0.13175	1	2	88	146	20272	ENSRNOG00000019851,ENSRNOG00000001170
GO:0048731	system development	biological_process	0.13284	1	23	88	4206	20272	ENSRNOG00000037247,ENSRNOG00000036833,ENSRNOG00000019435,ENSRNOG00000007002,ENSRNOG00000002154,ENSRNOG00000015667,ENSRNOG00000016707,ENSRNOG00000031801,ENSRNOG00000004621,ENSRNOG00000016889,ENSRNOG00000021463,ENSRNOG00000010935,ENSRNOG00000016942,ENSRNOG00000019831,ENSRNOG00000003923,ENSRNOG00000008053,ENSRNOG00000018285,ENSRNOG00000018255,ENSRNOG00000008822,ENSRNOG00000024577,ENSRNOG00000024923,…
GO:0070011	peptidase activity, acting on L-amino acid peptides	molecular_function	0.13292	1	5	88	621	20272	ENSRNOG00000024181,ENSRNOG00000016707,ENSRNOG00000056853,ENSRNOG00000010935,ENSRNOG00000005955
GO:1902808	positive regulation of cell cycle G1/S phase transition	biological_process	0.13344	1	1	88	33	20272	ENSRNOG00000025716
GO:1903053	regulation of extracellular matrix organization	biological_process	0.13383	1	1	88	33	20272	ENSRNOG00000010935
GO:0031312	extrinsic component of organelle membrane	cellular_component	0.13383	1	1	88	33	20272	ENSRNOG00000008822
GO:0008299	isoprenoid biosynthetic process	biological_process	0.13383	1	1	88	33	20272	ENSRNOG00000013376
GO:0006110	regulation of glycolytic process	biological_process	0.13383	1	1	88	33	20272	ENSRNOG00000021463
GO:0045923	positive regulation of fatty acid metabolic process	biological_process	0.13383	1	1	88	33	20272	ENSRNOG00000021463
GO:0005669	transcription factor TFIID complex	cellular_component	0.13383	1	1	88	33	20272	ENSRNOG00000020274
GO:0030225	macrophage differentiation	biological_process	0.13383	1	1	88	33	20272	ENSRNOG00000007002
GO:0030431	sleep	biological_process	0.13383	1	1	88	33	20272	ENSRNOG00000018285
GO:0098800	inner mitochondrial membrane protein complex	cellular_component	0.13468	1	2	88	148	20272	ENSRNOG00000001170,ENSRNOG00000019851
GO:0032555	purine ribonucleotide binding	molecular_function	0.13516	1	11	88	1748	20272	ENSRNOG00000014367,ENSRNOG00000000165,ENSRNOG00000043201,ENSRNOG00000008053,ENSRNOG00000031801,ENSRNOG00000015021,ENSRNOG00000013376,ENSRNOG00000003923,ENSRNOG00000036880,ENSRNOG00000016754,ENSRNOG00000037247
GO:0034703	cation channel complex	cellular_component	0.13535	1	2	88	148	20272	ENSRNOG00000018285,ENSRNOG00000008822
GO:0071248	cellular response to metal ion	biological_process	0.13536	1	2	88	148	20272	ENSRNOG00000052140,ENSRNOG00000015397
GO:0016573	histone acetylation	biological_process	0.13536	1	2	88	148	20272	ENSRNOG00000020274,ENSRNOG00000007002
GO:0098727	maintenance of cell number	biological_process	0.13536	1	2	88	148	20272	ENSRNOG00000016889,ENSRNOG00000007002
GO:0003824	catalytic activity	molecular_function	0.13655	1	30	88	5730	20272	ENSRNOG00000011714,ENSRNOG00000003923,ENSRNOG00000018765,ENSRNOG00000020274,ENSRNOG00000042224,ENSRNOG00000024577,ENSRNOG00000024420,ENSRNOG00000014367,ENSRNOG00000000165,ENSRNOG00000047396,ENSRNOG00000011413,ENSRNOG00000008053,ENSRNOG00000019409,ENSRNOG00000008822,ENSRNOG00000004591,ENSRNOG00000013376,ENSRNOG00000005955,ENSRNOG00000014481,ENSRNOG00000056853,ENSRNOG00000037247,ENSRNOG00000029501,…
GO:0055123	digestive system development	biological_process	0.13681	1	2	88	149	20272	ENSRNOG00000031801,ENSRNOG00000006850
GO:0043112	receptor metabolic process	biological_process	0.13683	1	2	88	149	20272	ENSRNOG00000049758,ENSRNOG00000021463
GO:0009986	cell surface	cellular_component	0.13708	1	6	88	805	20272	ENSRNOG00000019435,ENSRNOG00000018255,ENSRNOG00000014481,ENSRNOG00000015667,ENSRNOG00000003923,ENSRNOG00000014367
GO:0060325	face morphogenesis	biological_process	0.13734	1	1	88	34	20272	ENSRNOG00000037247
GO:0060674	placenta blood vessel development	biological_process	0.13755	1	1	88	34	20272	ENSRNOG00000006850
GO:0098631	protein binding involved in cell adhesion	molecular_function	0.1376	1	1	88	34	20272	ENSRNOG00000015667
GO:0010907	positive regulation of glucose metabolic process	biological_process	0.1376	1	1	88	34	20272	ENSRNOG00000021463
GO:0097502	mannosylation	biological_process	0.1376	1	1	88	34	20272	ENSRNOG00000004591
GO:0021799	cerebral cortex radially oriented cell migration	biological_process	0.1376	1	1	88	34	20272	ENSRNOG00000004621
GO:0001881	receptor recycling	biological_process	0.1376	1	1	88	34	20272	ENSRNOG00000049758
GO:0045182	translation regulator activity	molecular_function	0.1376	1	1	88	34	20272	ENSRNOG00000019831
GO:1901214	regulation of neuron death	biological_process	0.13785	1	3	88	296	20272	ENSRNOG00000011208,ENSRNOG00000021463,ENSRNOG00000016707
GO:0090150	establishment of protein localization to membrane	biological_process	0.13822	1	2	88	150	20272	ENSRNOG00000002247,ENSRNOG00000014480
GO:0017076	purine nucleotide binding	molecular_function	0.13861	1	11	88	1757	20272	ENSRNOG00000037247,ENSRNOG00000036880,ENSRNOG00000003923,ENSRNOG00000013376,ENSRNOG00000016754,ENSRNOG00000008053,ENSRNOG00000031801,ENSRNOG00000015021,ENSRNOG00000000165,ENSRNOG00000014367,ENSRNOG00000043201
GO:0000003	reproduction	biological_process	0.1388	1	7	88	991	20272	ENSRNOG00000007002,ENSRNOG00000016942,ENSRNOG00000016707,ENSRNOG00000020022,ENSRNOG00000016889,ENSRNOG00000024577,ENSRNOG00000024420
GO:0048666	neuron development	biological_process	0.13884	1	7	88	991	20272	ENSRNOG00000004621,ENSRNOG00000003923,ENSRNOG00000031801,ENSRNOG00000008053,ENSRNOG00000007002,ENSRNOG00000019831,ENSRNOG00000019435
GO:0032553	ribonucleotide binding	molecular_function	0.14094	1	11	88	1763	20272	ENSRNOG00000031801,ENSRNOG00000008053,ENSRNOG00000015021,ENSRNOG00000014367,ENSRNOG00000000165,ENSRNOG00000043201,ENSRNOG00000037247,ENSRNOG00000003923,ENSRNOG00000036880,ENSRNOG00000013376,ENSRNOG00000016754
GO:0006941	striated muscle contraction	biological_process	0.14127	1	2	88	152	20272	ENSRNOG00000008053,ENSRNOG00000033722
GO:0045684	positive regulation of epidermis development	biological_process	0.1413	1	1	88	35	20272	ENSRNOG00000006850
GO:0048566	embryonic digestive tract development	biological_process	0.1413	1	1	88	35	20272	ENSRNOG00000006850
GO:0006695	cholesterol biosynthetic process	biological_process	0.14135	1	1	88	35	20272	ENSRNOG00000013376
GO:0001893	maternal placenta development	biological_process	0.14135	1	1	88	35	20272	ENSRNOG00000007002
GO:0042181	ketone biosynthetic process	biological_process	0.14135	1	1	88	35	20272	ENSRNOG00000043201
GO:1901020	negative regulation of calcium ion transmembrane transporter activity	biological_process	0.14135	1	1	88	35	20272	ENSRNOG00000024349
GO:1901985	positive regulation of protein acetylation	biological_process	0.14135	1	1	88	35	20272	ENSRNOG00000007002
GO:1903170	negative regulation of calcium ion transmembrane transport	biological_process	0.14135	1	1	88	35	20272	ENSRNOG00000024349
GO:0048608	reproductive structure development	biological_process	0.14215	1	4	88	463	20272	ENSRNOG00000007002,ENSRNOG00000016707,ENSRNOG00000016942,ENSRNOG00000006850
GO:0051099	positive regulation of binding	biological_process	0.14275	1	2	88	153	20272	ENSRNOG00000008822,ENSRNOG00000014367
GO:0018393	internal peptidyl-lysine acetylation	biological_process	0.14275	1	2	88	153	20272	ENSRNOG00000020274,ENSRNOG00000007002
GO:0007155	cell adhesion	biological_process	0.14309	1	8	88	1187	20272	ENSRNOG00000015667,ENSRNOG00000008822,ENSRNOG00000008829,ENSRNOG00000018255,ENSRNOG00000031801,ENSRNOG00000021463,ENSRNOG00000014367,ENSRNOG00000018747
GO:0048589	developmental growth	biological_process	0.14413	1	5	88	638	20272	ENSRNOG00000003923,ENSRNOG00000024577,ENSRNOG00000004621,ENSRNOG00000008053,ENSRNOG00000016942
GO:0005802	trans-Golgi network	cellular_component	0.14416	1	2	88	154	20272	ENSRNOG00000014480,ENSRNOG00000003923
GO:0010675	regulation of cellular carbohydrate metabolic process	biological_process	0.14424	1	2	88	154	20272	ENSRNOG00000021463,ENSRNOG00000000165
GO:0048568	embryonic organ development	biological_process	0.14453	1	4	88	466	20272	ENSRNOG00000006850,ENSRNOG00000007002,ENSRNOG00000016942,ENSRNOG00000008053
GO:0017069	snRNA binding	molecular_function	0.14469	1	1	88	36	20272	ENSRNOG00000025716
GO:0090002	establishment of protein localization to plasma membrane	biological_process	0.14487	1	1	88	36	20272	ENSRNOG00000014480
GO:0010955	negative regulation of protein processing	biological_process	0.14508	1	1	88	36	20272	ENSRNOG00000010935
GO:1903318	negative regulation of protein maturation	biological_process	0.14508	1	1	88	36	20272	ENSRNOG00000010935
GO:1902653	secondary alcohol biosynthetic process	biological_process	0.14508	1	1	88	36	20272	ENSRNOG00000013376
GO:0010883	regulation of lipid storage	biological_process	0.14508	1	1	88	36	20272	ENSRNOG00000021463
GO:0032732	positive regulation of interleukin-1 production	biological_process	0.14508	1	1	88	36	20272	ENSRNOG00000010629
GO:1902229	regulation of intrinsic apoptotic signaling pathway in response to DNA damage	biological_process	0.14508	1	1	88	36	20272	ENSRNOG00000036833
GO:0048514	blood vessel morphogenesis	biological_process	0.14527	1	4	88	467	20272	ENSRNOG00000031801,ENSRNOG00000037247,ENSRNOG00000006850,ENSRNOG00000004621
GO:0061458	reproductive system development	biological_process	0.14532	1	4	88	467	20272	ENSRNOG00000006850,ENSRNOG00000007002,ENSRNOG00000016707,ENSRNOG00000016942
GO:0006812	cation transport	biological_process	0.14593	1	7	88	1005	20272	ENSRNOG00000001170,ENSRNOG00000033722,ENSRNOG00000008822,ENSRNOG00000018285,ENSRNOG00000024349,ENSRNOG00000004621,ENSRNOG00000019851
GO:0000082	G1/S transition of mitotic cell cycle	biological_process	0.14708	1	2	88	156	20272	ENSRNOG00000016707,ENSRNOG00000025716
GO:0043491	protein kinase B signaling	biological_process	0.14713	1	2	88	156	20272	ENSRNOG00000037247,ENSRNOG00000004621
GO:1990138	neuron projection extension	biological_process	0.14723	1	2	88	156	20272	ENSRNOG00000004621,ENSRNOG00000003923
GO:0022610	biological adhesion	biological_process	0.14744	1	8	88	1196	20272	ENSRNOG00000031801,ENSRNOG00000008829,ENSRNOG00000008822,ENSRNOG00000018255,ENSRNOG00000014367,ENSRNOG00000018747,ENSRNOG00000021463,ENSRNOG00000015667
GO:0051239	regulation of multicellular organismal process	biological_process	0.14772	1	15	88	2587	20272	ENSRNOG00000003923,ENSRNOG00000002154,ENSRNOG00000010629,ENSRNOG00000014481,ENSRNOG00000037247,ENSRNOG00000033722,ENSRNOG00000007002,ENSRNOG00000024577,ENSRNOG00000004621,ENSRNOG00000006850,ENSRNOG00000010935,ENSRNOG00000031801,ENSRNOG00000008053,ENSRNOG00000018285,ENSRNOG00000018255
GO:0001755	neural crest cell migration	biological_process	0.14875	1	1	88	37	20272	ENSRNOG00000006850
GO:0030857	negative regulation of epithelial cell differentiation	biological_process	0.14875	1	1	88	37	20272	ENSRNOG00000006850
GO:0050775	positive regulation of dendrite morphogenesis	biological_process	0.1488	1	1	88	37	20272	ENSRNOG00000003923
GO:0010039	response to iron ion	biological_process	0.1488	1	1	88	37	20272	ENSRNOG00000008822
GO:0006111	regulation of gluconeogenesis	biological_process	0.1488	1	1	88	37	20272	ENSRNOG00000021463
GO:0030811	regulation of nucleotide catabolic process	biological_process	0.1488	1	1	88	37	20272	ENSRNOG00000021463
GO:0031624	ubiquitin conjugating enzyme binding	molecular_function	0.1488	1	1	88	37	20272	ENSRNOG00000021463
GO:0061614	pri-miRNA transcription from RNA polymerase II promoter	biological_process	0.1488	1	1	88	37	20272	ENSRNOG00000021463
GO:0005720	nuclear heterochromatin	cellular_component	0.1488	1	1	88	37	20272	ENSRNOG00000024420
GO:0021955	central nervous system neuron axonogenesis	biological_process	0.1488	1	1	88	37	20272	ENSRNOG00000031801
GO:0032768	regulation of monooxygenase activity	biological_process	0.1488	1	1	88	37	20272	ENSRNOG00000010629
GO:0043268	positive regulation of potassium ion transport	biological_process	0.1488	1	1	88	37	20272	ENSRNOG00000033722
GO:0048854	brain morphogenesis	biological_process	0.1488	1	1	88	37	20272	ENSRNOG00000016889
GO:0051930	regulation of sensory perception of pain	biological_process	0.1488	1	1	88	37	20272	ENSRNOG00000004621
GO:0051931	regulation of sensory perception	biological_process	0.1488	1	1	88	37	20272	ENSRNOG00000004621
GO:0071158	positive regulation of cell cycle arrest	biological_process	0.1488	1	1	88	37	20272	ENSRNOG00000016707
GO:1901385	regulation of voltage-gated calcium channel activity	biological_process	0.1488	1	1	88	37	20272	ENSRNOG00000024349
GO:0035295	tube development	biological_process	0.14883	1	5	88	645	20272	ENSRNOG00000006850,ENSRNOG00000015667,ENSRNOG00000016942,ENSRNOG00000031801,ENSRNOG00000007002
GO:0046700	heterocycle catabolic process	biological_process	0.14892	1	3	88	307	20272	ENSRNOG00000021463,ENSRNOG00000029501,ENSRNOG00000019831
GO:0014074	response to purine-containing compound	biological_process	0.15024	1	2	88	158	20272	ENSRNOG00000000165,ENSRNOG00000008822
GO:0005488	binding	molecular_function	0.15059	1	58	88	12155	20272	ENSRNOG00000024349,ENSRNOG00000052140,ENSRNOG00000010935,ENSRNOG00000018686,ENSRNOG00000013376,ENSRNOG00000002154,ENSRNOG00000002247,ENSRNOG00000056853,ENSRNOG00000036833,ENSRNOG00000037247,ENSRNOG00000007002,ENSRNOG00000025071,ENSRNOG00000003575,ENSRNOG00000019435,ENSRNOG00000024420,ENSRNOG00000006850,ENSRNOG00000018747,ENSRNOG00000011413,ENSRNOG00000025716,ENSRNOG00000003772,ENSRNOG00000049758,…
GO:0001890	placenta development	biological_process	0.15172	1	2	88	159	20272	ENSRNOG00000006850,ENSRNOG00000007002
GO:0036464	cytoplasmic ribonucleoprotein granule	cellular_component	0.15174	1	2	88	159	20272	ENSRNOG00000018686,ENSRNOG00000019831
GO:0060041	retina development in camera-type eye	biological_process	0.15174	1	2	88	159	20272	ENSRNOG00000016707,ENSRNOG00000008053
GO:0008233	peptidase activity	molecular_function	0.15217	1	5	88	650	20272	ENSRNOG00000005955,ENSRNOG00000010935,ENSRNOG00000056853,ENSRNOG00000024181,ENSRNOG00000016707
GO:0045022	early endosome to late endosome transport	biological_process	0.1525	1	1	88	38	20272	ENSRNOG00000003923
GO:0042982	amyloid precursor protein metabolic process	biological_process	0.1525	1	1	88	38	20272	ENSRNOG00000008822
GO:0006284	base-excision repair	biological_process	0.1525	1	1	88	38	20272	ENSRNOG00000052140
GO:0016712	oxidoreductase activity, acting on paired donors, with incorporation or reduction of molecular oxygen, reduced flavin or flavoprotein as one donor, and incorporation of one atom of oxygen	molecular_function	0.1525	1	1	88	38	20272	ENSRNOG00000042224
GO:0032105	negative regulation of response to extracellular stimulus	biological_process	0.1525	1	1	88	38	20272	ENSRNOG00000021463
GO:0032108	negative regulation of response to nutrient levels	biological_process	0.1525	1	1	88	38	20272	ENSRNOG00000021463
GO:0040018	positive regulation of multicellular organism growth	biological_process	0.1525	1	1	88	38	20272	ENSRNOG00000008053
GO:0042755	eating behavior	biological_process	0.1525	1	1	88	38	20272	ENSRNOG00000008053
GO:0072210	metanephric nephron development	biological_process	0.1525	1	1	88	38	20272	ENSRNOG00000007002
GO:0086009	membrane repolarization	biological_process	0.1525	1	1	88	38	20272	ENSRNOG00000033722
GO:0097035	regulation of membrane lipid distribution	biological_process	0.1525	1	1	88	38	20272	ENSRNOG00000008053
GO:0051641	cellular localization	biological_process	0.15279	1	16	88	2808	20272	ENSRNOG00000008822,ENSRNOG00000049758,ENSRNOG00000018285,ENSRNOG00000014367,ENSRNOG00000024923,ENSRNOG00000003923,ENSRNOG00000010935,ENSRNOG00000052140,ENSRNOG00000024349,ENSRNOG00000004621,ENSRNOG00000007002,ENSRNOG00000003575,ENSRNOG00000036833,ENSRNOG00000002247,ENSRNOG00000011208,ENSRNOG00000014480
GO:0000790	nuclear chromatin	cellular_component	0.15302	1	3	88	311	20272	ENSRNOG00000020274,ENSRNOG00000024420,ENSRNOG00000036833
GO:0006475	internal protein amino acid acetylation	biological_process	0.15325	1	2	88	160	20272	ENSRNOG00000007002,ENSRNOG00000020274
GO:0006259	DNA metabolic process	biological_process	0.15348	1	6	88	833	20272	ENSRNOG00000052140,ENSRNOG00000016889,ENSRNOG00000024420,ENSRNOG00000018765,ENSRNOG00000016942,ENSRNOG00000020022
GO:0006109	regulation of carbohydrate metabolic process	biological_process	0.15476	1	2	88	161	20272	ENSRNOG00000000165,ENSRNOG00000021463
GO:0018394	peptidyl-lysine acetylation	biological_process	0.15476	1	2	88	161	20272	ENSRNOG00000020274,ENSRNOG00000007002
GO:0008283	cell proliferation	biological_process	0.15493	1	11	88	1798	20272	ENSRNOG00000018765,ENSRNOG00000013376,ENSRNOG00000015667,ENSRNOG00000016942,ENSRNOG00000007002,ENSRNOG00000004621,ENSRNOG00000014367,ENSRNOG00000006850,ENSRNOG00000010935,ENSRNOG00000011413,ENSRNOG00000008822
GO:0048511	rhythmic process	biological_process	0.15508	1	3	88	313	20272	ENSRNOG00000016707,ENSRNOG00000018285,ENSRNOG00000021463
GO:0044765	single-organism transport	biological_process	0.15595	1	20	88	3655	20272	ENSRNOG00000014480,ENSRNOG00000008966,ENSRNOG00000002247,ENSRNOG00000007002,ENSRNOG00000033722,ENSRNOG00000024349,ENSRNOG00000004621,ENSRNOG00000019851,ENSRNOG00000052140,ENSRNOG00000010935,ENSRNOG00000021463,ENSRNOG00000001170,ENSRNOG00000003923,ENSRNOG00000046779,ENSRNOG00000014367,ENSRNOG00000024923,ENSRNOG00000008053,ENSRNOG00000047782,ENSRNOG00000008822,ENSRNOG00000018285
GO:0005160	transforming growth factor beta receptor binding	molecular_function	0.15619	1	1	88	39	20272	ENSRNOG00000008822
GO:0007528	neuromuscular junction development	biological_process	0.15619	1	1	88	39	20272	ENSRNOG00000011208
GO:0035254	glutamate receptor binding	molecular_function	0.15619	1	1	88	39	20272	ENSRNOG00000011208
GO:0001221	transcription cofactor binding	molecular_function	0.15619	1	1	88	39	20272	ENSRNOG00000021463
GO:0003009	skeletal muscle contraction	biological_process	0.15619	1	1	88	39	20272	ENSRNOG00000008053
GO:0051353	positive regulation of oxidoreductase activity	biological_process	0.15619	1	1	88	39	20272	ENSRNOG00000010629
GO:0008284	positive regulation of cell proliferation	biological_process	0.15655	1	6	88	838	20272	ENSRNOG00000015667,ENSRNOG00000004621,ENSRNOG00000018765,ENSRNOG00000013376,ENSRNOG00000007002,ENSRNOG00000016942
GO:0044877	macromolecular complex binding	molecular_function	0.1571	1	10	88	1605	20272	ENSRNOG00000061270,ENSRNOG00000028261,ENSRNOG00000008822,ENSRNOG00000004621,ENSRNOG00000006850,ENSRNOG00000021463,ENSRNOG00000052140,ENSRNOG00000011413,ENSRNOG00000037247,ENSRNOG00000015667
GO:0043123	positive regulation of I-kappaB kinase/NF-kappaB signaling	biological_process	0.1578	1	2	88	163	20272	ENSRNOG00000008822,ENSRNOG00000010629
GO:1902578	single-organism localization	biological_process	0.15804	1	21	88	3874	20272	ENSRNOG00000046779,ENSRNOG00000003923,ENSRNOG00000008822,ENSRNOG00000018285,ENSRNOG00000008053,ENSRNOG00000047782,ENSRNOG00000014367,ENSRNOG00000024923,ENSRNOG00000007002,ENSRNOG00000033722,ENSRNOG00000002247,ENSRNOG00000008966,ENSRNOG00000011208,ENSRNOG00000014480,ENSRNOG00000001170,ENSRNOG00000019851,ENSRNOG00000052140,ENSRNOG00000010935,ENSRNOG00000021463,ENSRNOG00000024349,ENSRNOG00000004621
GO:0016043	cellular component organization	biological_process	0.15864	1	29	88	5602	20272	ENSRNOG00000010935,ENSRNOG00000004621,ENSRNOG00000008829,ENSRNOG00000018686,ENSRNOG00000020022,ENSRNOG00000031801,ENSRNOG00000028261,ENSRNOG00000000931,ENSRNOG00000002247,ENSRNOG00000016754,ENSRNOG00000011208,ENSRNOG00000014480,ENSRNOG00000007002,ENSRNOG00000025071,ENSRNOG00000019435,ENSRNOG00000036833,ENSRNOG00000006850,ENSRNOG00000024420,ENSRNOG00000018747,ENSRNOG00000008822,ENSRNOG00000049758,…
GO:0022613	ribonucleoprotein complex biogenesis	biological_process	0.159	1	4	88	484	20272	ENSRNOG00000020608,ENSRNOG00000018686,ENSRNOG00000019970,ENSRNOG00000000931
GO:1902533	positive regulation of intracellular signal transduction	biological_process	0.15905	1	6	88	842	20272	ENSRNOG00000010629,ENSRNOG00000004621,ENSRNOG00000008829,ENSRNOG00000008822,ENSRNOG00000007002,ENSRNOG00000036833
GO:0007596	blood coagulation	biological_process	0.15915	1	2	88	164	20272	ENSRNOG00000010935,ENSRNOG00000014481
GO:0017157	regulation of exocytosis	biological_process	0.15932	1	2	88	164	20272	ENSRNOG00000024349,ENSRNOG00000003923
GO:0070972	protein localization to endoplasmic reticulum	biological_process	0.15946	1	1	88	40	20272	ENSRNOG00000003575
GO:0043596	nuclear replication fork	cellular_component	0.15949	1	1	88	40	20272	ENSRNOG00000018765
GO:0060323	head morphogenesis	biological_process	0.15961	1	1	88	40	20272	ENSRNOG00000037247
GO:0043616	keratinocyte proliferation	biological_process	0.15981	1	1	88	40	20272	ENSRNOG00000006850
GO:0000413	protein peptidyl-prolyl isomerization	biological_process	0.15986	1	1	88	40	20272	ENSRNOG00000008822
GO:0003755	peptidyl-prolyl cis-trans isomerase activity	molecular_function	0.15986	1	1	88	40	20272	ENSRNOG00000008822
GO:0016529	sarcoplasmic reticulum	cellular_component	0.15986	1	1	88	40	20272	ENSRNOG00000008822
GO:0032391	photoreceptor connecting cilium	cellular_component	0.15986	1	1	88	40	20272	ENSRNOG00000009881
GO:0032094	response to food	biological_process	0.15986	1	1	88	40	20272	ENSRNOG00000021463
GO:0019894	kinesin binding	molecular_function	0.15986	1	1	88	40	20272	ENSRNOG00000018285
GO:0030219	megakaryocyte differentiation	biological_process	0.15986	1	1	88	40	20272	ENSRNOG00000036833
GO:0045104	intermediate filament cytoskeleton organization	biological_process	0.15986	1	1	88	40	20272	ENSRNOG00000008053
GO:0086002	cardiac muscle cell action potential involved in contraction	biological_process	0.15986	1	1	88	40	20272	ENSRNOG00000033722
GO:0090184	positive regulation of kidney development	biological_process	0.15986	1	1	88	40	20272	ENSRNOG00000007002
GO:2001258	negative regulation of cation channel activity	biological_process	0.15986	1	1	88	40	20272	ENSRNOG00000024349
GO:0097458	neuron part	cellular_component	0.16088	1	8	88	1223	20272	ENSRNOG00000003923,ENSRNOG00000036833,ENSRNOG00000016977,ENSRNOG00000019435,ENSRNOG00000004621,ENSRNOG00000024349,ENSRNOG00000018285,ENSRNOG00000008822
GO:0050878	regulation of body fluid levels	biological_process	0.16121	1	3	88	319	20272	ENSRNOG00000014481,ENSRNOG00000010935,ENSRNOG00000036833
GO:0005737	cytoplasm	cellular_component	0.16175	1	46	88	9421	20272	ENSRNOG00000007002,ENSRNOG00000003575,ENSRNOG00000025071,ENSRNOG00000013376,ENSRNOG00000062108,ENSRNOG00000056853,ENSRNOG00000018686,ENSRNOG00000024349,ENSRNOG00000052140,ENSRNOG00000019970,ENSRNOG00000009881,ENSRNOG00000003923,ENSRNOG00000047988,ENSRNOG00000049758,ENSRNOG00000018747,ENSRNOG00000011413,ENSRNOG00000016977,ENSRNOG00000033722,ENSRNOG00000014480,ENSRNOG00000004591,ENSRNOG00000016754,…
GO:0006575	cellular modified amino acid metabolic process	biological_process	0.16236	1	2	88	166	20272	ENSRNOG00000029501,ENSRNOG00000024577
GO:0042306	regulation of protein import into nucleus	biological_process	0.16237	1	2	88	166	20272	ENSRNOG00000052140,ENSRNOG00000002247
GO:0043666	regulation of phosphoprotein phosphatase activity	biological_process	0.16351	1	1	88	41	20272	ENSRNOG00000008822
GO:0005201	extracellular matrix structural constituent	molecular_function	0.16351	1	1	88	41	20272	ENSRNOG00000002154
GO:0050798	activated T cell proliferation	biological_process	0.16351	1	1	88	41	20272	ENSRNOG00000014367
GO:0061005	cell differentiation involved in kidney development	biological_process	0.16351	1	1	88	41	20272	ENSRNOG00000007002
GO:1901224	positive regulation of NIK/NF-kappaB signaling	biological_process	0.16351	1	1	88	41	20272	ENSRNOG00000010629
GO:2001259	positive regulation of cation channel activity	biological_process	0.16351	1	1	88	41	20272	ENSRNOG00000033722
GO:0043279	response to alkaloid	biological_process	0.1639	1	2	88	167	20272	ENSRNOG00000021463,ENSRNOG00000008822
GO:0051726	regulation of cell cycle	biological_process	0.16515	1	6	88	852	20272	ENSRNOG00000016707,ENSRNOG00000061270,ENSRNOG00000007002,ENSRNOG00000024420,ENSRNOG00000006850,ENSRNOG00000025716
GO:2001020	regulation of response to DNA damage stimulus	biological_process	0.16543	1	2	88	168	20272	ENSRNOG00000052140,ENSRNOG00000036833
GO:0071804	cellular potassium ion transport	biological_process	0.16543	1	2	88	168	20272	ENSRNOG00000033722,ENSRNOG00000018285
GO:0071805	potassium ion transmembrane transport	biological_process	0.16543	1	2	88	168	20272	ENSRNOG00000033722,ENSRNOG00000018285
GO:0072089	stem cell proliferation	biological_process	0.16694	1	2	88	169	20272	ENSRNOG00000015667,ENSRNOG00000006850
GO:1904589	regulation of protein import	biological_process	0.16696	1	2	88	169	20272	ENSRNOG00000002247,ENSRNOG00000052140
GO:0008088	axon cargo transport	biological_process	0.16715	1	1	88	42	20272	ENSRNOG00000003923
GO:0016859	cis-trans isomerase activity	molecular_function	0.16715	1	1	88	42	20272	ENSRNOG00000008822
GO:0032924	activin receptor signaling pathway	biological_process	0.16715	1	1	88	42	20272	ENSRNOG00000008822
GO:0000726	non-recombinational repair	biological_process	0.16715	1	1	88	42	20272	ENSRNOG00000052140
GO:0016126	sterol biosynthetic process	biological_process	0.16715	1	1	88	42	20272	ENSRNOG00000013376
GO:0004879	RNA polymerase II transcription factor activity, ligand-activated sequence-specific DNA binding	molecular_function	0.16715	1	1	88	42	20272	ENSRNOG00000021463
GO:0043470	regulation of carbohydrate catabolic process	biological_process	0.16715	1	1	88	42	20272	ENSRNOG00000021463
GO:0043471	regulation of cellular carbohydrate catabolic process	biological_process	0.16715	1	1	88	42	20272	ENSRNOG00000021463
GO:0098531	transcription factor activity, direct ligand regulated sequence-specific DNA binding	molecular_function	0.16715	1	1	88	42	20272	ENSRNOG00000021463
GO:0006998	nuclear envelope organization	biological_process	0.16715	1	1	88	42	20272	ENSRNOG00000002247
GO:0010494	cytoplasmic stress granule	cellular_component	0.16715	1	1	88	42	20272	ENSRNOG00000018686
GO:0030182	neuron differentiation	biological_process	0.16807	1	8	88	1237	20272	ENSRNOG00000003923,ENSRNOG00000007002,ENSRNOG00000019435,ENSRNOG00000019831,ENSRNOG00000004621,ENSRNOG00000024923,ENSRNOG00000008053,ENSRNOG00000031801
GO:0044843	cell cycle G1/S phase transition	biological_process	0.16834	1	2	88	170	20272	ENSRNOG00000025716,ENSRNOG00000016707
GO:0035770	ribonucleoprotein granule	cellular_component	0.1685	1	2	88	170	20272	ENSRNOG00000019831,ENSRNOG00000018686
GO:0003205	cardiac chamber development	biological_process	0.17002	1	2	88	171	20272	ENSRNOG00000006850,ENSRNOG00000008822
GO:0098562	cytoplasmic side of membrane	cellular_component	0.17004	1	2	88	171	20272	ENSRNOG00000008822,ENSRNOG00000003923
GO:0008361	regulation of cell size	biological_process	0.17004	1	2	88	171	20272	ENSRNOG00000003923,ENSRNOG00000004621
GO:0006811	ion transport	biological_process	0.17027	1	9	88	1437	20272	ENSRNOG00000008822,ENSRNOG00000018285,ENSRNOG00000008053,ENSRNOG00000001170,ENSRNOG00000019851,ENSRNOG00000024349,ENSRNOG00000004621,ENSRNOG00000033722,ENSRNOG00000008966
GO:0048260	positive regulation of receptor-mediated endocytosis	biological_process	0.17077	1	1	88	43	20272	ENSRNOG00000003923
GO:0044390	ubiquitin-like protein conjugating enzyme binding	molecular_function	0.17077	1	1	88	43	20272	ENSRNOG00000021463
GO:0008347	glial cell migration	biological_process	0.17077	1	1	88	43	20272	ENSRNOG00000004621
GO:0009583	detection of light stimulus	biological_process	0.17077	1	1	88	43	20272	ENSRNOG00000008053
GO:1901016	regulation of potassium ion transmembrane transporter activity	biological_process	0.17077	1	1	88	43	20272	ENSRNOG00000033722
GO:0048667	cell morphogenesis involved in neuron differentiation	biological_process	0.17078	1	4	88	498	20272	ENSRNOG00000031801,ENSRNOG00000008053,ENSRNOG00000004621,ENSRNOG00000003923
GO:0006996	organelle organization	biological_process	0.17078	1	18	88	3280	20272	ENSRNOG00000020608,ENSRNOG00000009881,ENSRNOG00000019970,ENSRNOG00000020274,ENSRNOG00000049758,ENSRNOG00000008053,ENSRNOG00000018747,ENSRNOG00000024420,ENSRNOG00000025071,ENSRNOG00000007002,ENSRNOG00000036833,ENSRNOG00000016754,ENSRNOG00000002247,ENSRNOG00000018686,ENSRNOG00000008829,ENSRNOG00000028261,ENSRNOG00000020022,ENSRNOG00000004621
GO:0051094	positive regulation of developmental process	biological_process	0.17116	1	8	88	1243	20272	ENSRNOG00000007002,ENSRNOG00000036833,ENSRNOG00000037247,ENSRNOG00000003923,ENSRNOG00000031801,ENSRNOG00000008053,ENSRNOG00000004621,ENSRNOG00000006850
GO:0044454	nuclear chromosome part	cellular_component	0.17154	1	4	88	499	20272	ENSRNOG00000018765,ENSRNOG00000024420,ENSRNOG00000020274,ENSRNOG00000036833
GO:0023056	positive regulation of signaling	biological_process	0.17195	1	9	88	1440	20272	ENSRNOG00000024923,ENSRNOG00000004621,ENSRNOG00000016707,ENSRNOG00000008822,ENSRNOG00000008829,ENSRNOG00000011208,ENSRNOG00000010629,ENSRNOG00000036833,ENSRNOG00000007002
GO:0050817	coagulation	biological_process	0.17296	1	2	88	173	20272	ENSRNOG00000010935,ENSRNOG00000014481
GO:0014031	mesenchymal cell development	biological_process	0.1731	1	2	88	173	20272	ENSRNOG00000004621,ENSRNOG00000006850
GO:0015030	Cajal body	cellular_component	0.17401	1	1	88	44	20272	ENSRNOG00000025716
GO:0008152	metabolic process	biological_process	0.1743	1	53	88	11089	20272	ENSRNOG00000008822,ENSRNOG00000019409,ENSRNOG00000047782,ENSRNOG00000047396,ENSRNOG00000024577,ENSRNOG00000014367,ENSRNOG00000000165,ENSRNOG00000019831,ENSRNOG00000042224,ENSRNOG00000016942,ENSRNOG00000046779,ENSRNOG00000010629,ENSRNOG00000011714,ENSRNOG00000008146,ENSRNOG00000002569,ENSRNOG00000020274,ENSRNOG00000008829,ENSRNOG00000015021,ENSRNOG00000061270,ENSRNOG00000016707,ENSRNOG00000024181,…
GO:0090303	positive regulation of wound healing	biological_process	0.17437	1	1	88	44	20272	ENSRNOG00000010935
GO:1904115	axon cytoplasm	cellular_component	0.17438	1	1	88	44	20272	ENSRNOG00000003923
GO:0000245	spliceosomal complex assembly	biological_process	0.17438	1	1	88	44	20272	ENSRNOG00000000931
GO:0007029	endoplasmic reticulum organization	biological_process	0.17438	1	1	88	44	20272	ENSRNOG00000004621
GO:0051445	regulation of meiotic cell cycle	biological_process	0.17438	1	1	88	44	20272	ENSRNOG00000007002
GO:0042098	T cell proliferation	biological_process	0.17467	1	2	88	174	20272	ENSRNOG00000014367,ENSRNOG00000008822
GO:0071241	cellular response to inorganic substance	biological_process	0.17467	1	2	88	174	20272	ENSRNOG00000052140,ENSRNOG00000015397
GO:0070997	neuron death	biological_process	0.17509	1	3	88	332	20272	ENSRNOG00000021463,ENSRNOG00000011208,ENSRNOG00000016707
GO:0000075	cell cycle checkpoint	biological_process	0.17622	1	2	88	175	20272	ENSRNOG00000016707,ENSRNOG00000024420
GO:0016054	organic acid catabolic process	biological_process	0.17761	1	2	88	176	20272	ENSRNOG00000014481,ENSRNOG00000029501
GO:0046395	carboxylic acid catabolic process	biological_process	0.17761	1	2	88	176	20272	ENSRNOG00000014481,ENSRNOG00000029501
GO:0034061	DNA polymerase activity	molecular_function	0.17761	1	1	88	45	20272	ENSRNOG00000018765
GO:0030374	ligand-dependent nuclear receptor transcription coactivator activity	molecular_function	0.17769	1	1	88	45	20272	ENSRNOG00000020022
GO:0006893	Golgi to plasma membrane transport	biological_process	0.17777	1	1	88	45	20272	ENSRNOG00000014480
GO:0042398	cellular modified amino acid biosynthetic process	biological_process	0.17795	1	1	88	45	20272	ENSRNOG00000024577
GO:0008235	metalloexopeptidase activity	molecular_function	0.17797	1	1	88	45	20272	ENSRNOG00000010935
GO:0051193	regulation of cofactor metabolic process	biological_process	0.17797	1	1	88	45	20272	ENSRNOG00000021463
GO:0051196	regulation of coenzyme metabolic process	biological_process	0.17797	1	1	88	45	20272	ENSRNOG00000021463
GO:0042771	intrinsic apoptotic signaling pathway in response to DNA damage by p53 class mediator	biological_process	0.17797	1	1	88	45	20272	ENSRNOG00000036833
GO:0010623	developmental programmed cell death	biological_process	0.17797	1	1	88	45	20272	ENSRNOG00000016707
GO:0045103	intermediate filament-based process	biological_process	0.17797	1	1	88	45	20272	ENSRNOG00000008053
GO:0010564	regulation of cell cycle process	biological_process	0.17836	1	4	88	507	20272	ENSRNOG00000025716,ENSRNOG00000007002,ENSRNOG00000016707,ENSRNOG00000061270
GO:0007275	multicellular organismal development	biological_process	0.17957	1	24	88	4590	20272	ENSRNOG00000003923,ENSRNOG00000016942,ENSRNOG00000019831,ENSRNOG00000024577,ENSRNOG00000024923,ENSRNOG00000000165,ENSRNOG00000006850,ENSRNOG00000008053,ENSRNOG00000018255,ENSRNOG00000018285,ENSRNOG00000008822,ENSRNOG00000002154,ENSRNOG00000015667,ENSRNOG00000036833,ENSRNOG00000037247,ENSRNOG00000019435,ENSRNOG00000025071,ENSRNOG00000007002,ENSRNOG00000004621,ENSRNOG00000021463,ENSRNOG00000010935,…
GO:0010959	regulation of metal ion transport	biological_process	0.18047	1	3	88	337	20272	ENSRNOG00000024349,ENSRNOG00000033722,ENSRNOG00000008822
GO:0065003	macromolecular complex assembly	biological_process	0.18066	1	10	88	1657	20272	ENSRNOG00000002247,ENSRNOG00000016754,ENSRNOG00000020608,ENSRNOG00000019970,ENSRNOG00000004621,ENSRNOG00000008822,ENSRNOG00000018686,ENSRNOG00000018285,ENSRNOG00000028261,ENSRNOG00000000931
GO:0003006	developmental process involved in reproduction	biological_process	0.18132	1	5	88	691	20272	ENSRNOG00000007002,ENSRNOG00000016942,ENSRNOG00000016707,ENSRNOG00000016889,ENSRNOG00000006850
GO:0032580	Golgi cisterna membrane	cellular_component	0.18155	1	1	88	46	20272	ENSRNOG00000003923
GO:0043113	receptor clustering	biological_process	0.18155	1	1	88	46	20272	ENSRNOG00000011208
GO:0010257	NADH dehydrogenase complex assembly	biological_process	0.18155	1	1	88	46	20272	ENSRNOG00000016754
GO:0032981	mitochondrial respiratory chain complex I assembly	biological_process	0.18155	1	1	88	46	20272	ENSRNOG00000016754
GO:0097031	mitochondrial respiratory chain complex I biogenesis	biological_process	0.18155	1	1	88	46	20272	ENSRNOG00000016754
GO:0000288	nuclear-transcribed mRNA catabolic process, deadenylation-dependent decay	biological_process	0.18155	1	1	88	46	20272	ENSRNOG00000019831
GO:0051496	positive regulation of stress fiber assembly	biological_process	0.18155	1	1	88	46	20272	ENSRNOG00000008829
GO:0098900	regulation of action potential	biological_process	0.18155	1	1	88	46	20272	ENSRNOG00000033722
GO:0048545	response to steroid hormone	biological_process	0.1818	1	4	88	511	20272	ENSRNOG00000052140,ENSRNOG00000021463,ENSRNOG00000014481,ENSRNOG00000000165
GO:0010647	positive regulation of cell communication	biological_process	0.18234	1	9	88	1461	20272	ENSRNOG00000036833,ENSRNOG00000007002,ENSRNOG00000010629,ENSRNOG00000011208,ENSRNOG00000016707,ENSRNOG00000008822,ENSRNOG00000008829,ENSRNOG00000024923,ENSRNOG00000004621
GO:0048864	stem cell development	biological_process	0.18241	1	2	88	179	20272	ENSRNOG00000004621,ENSRNOG00000006850
GO:1903531	negative regulation of secretion by cell	biological_process	0.18244	1	2	88	179	20272	ENSRNOG00000007002,ENSRNOG00000024349
GO:0051128	regulation of cellular component organization	biological_process	0.18268	1	13	88	2271	20272	ENSRNOG00000007002,ENSRNOG00000025071,ENSRNOG00000011208,ENSRNOG00000003923,ENSRNOG00000008829,ENSRNOG00000018686,ENSRNOG00000049758,ENSRNOG00000028261,ENSRNOG00000031801,ENSRNOG00000008053,ENSRNOG00000010935,ENSRNOG00000006850,ENSRNOG00000004621
GO:0048522	positive regulation of cellular process	biological_process	0.18283	1	25	88	4818	20272	ENSRNOG00000033722,ENSRNOG00000007002,ENSRNOG00000036833,ENSRNOG00000011208,ENSRNOG00000015667,ENSRNOG00000013376,ENSRNOG00000008829,ENSRNOG00000028261,ENSRNOG00000031801,ENSRNOG00000016707,ENSRNOG00000010935,ENSRNOG00000021463,ENSRNOG00000004621,ENSRNOG00000016942,ENSRNOG00000010629,ENSRNOG00000018765,ENSRNOG00000003923,ENSRNOG00000008146,ENSRNOG00000008822,ENSRNOG00000008053,ENSRNOG00000025716,…
GO:0010038	response to metal ion	biological_process	0.18372	1	3	88	340	20272	ENSRNOG00000052140,ENSRNOG00000015397,ENSRNOG00000008822
GO:1901361	organic cyclic compound catabolic process	biological_process	0.18372	1	3	88	340	20272	ENSRNOG00000021463,ENSRNOG00000029501,ENSRNOG00000019831
GO:0006006	glucose metabolic process	biological_process	0.184	1	2	88	180	20272	ENSRNOG00000000165,ENSRNOG00000021463
GO:0005575	cellular_component	cellular_component	0.18414	1	84	88	18716	20272	ENSRNOG00000011714,ENSRNOG00000010629,ENSRNOG00000046779,ENSRNOG00000004341,ENSRNOG00000016942,ENSRNOG00000019831,ENSRNOG00000014367,ENSRNOG00000024923,ENSRNOG00000024577,ENSRNOG00000047396,ENSRNOG00000008053,ENSRNOG00000047782,ENSRNOG00000008822,ENSRNOG00000014480,ENSRNOG00000005955,ENSRNOG00000004591,ENSRNOG00000008966,ENSRNOG00000011208,ENSRNOG00000015667,ENSRNOG00000016977,ENSRNOG00000033722,…
GO:0001655	urogenital system development	biological_process	0.18481	1	3	88	341	20272	ENSRNOG00000007002,ENSRNOG00000031801,ENSRNOG00000015667
GO:0045604	regulation of epidermal cell differentiation	biological_process	0.18506	1	1	88	47	20272	ENSRNOG00000006850
GO:0010256	endomembrane system organization	biological_process	0.18618	1	4	88	516	20272	ENSRNOG00000002247,ENSRNOG00000004621,ENSRNOG00000014480,ENSRNOG00000036833
GO:0015077	monovalent inorganic cation transmembrane transporter activity	molecular_function	0.18649	1	3	88	343	20272	ENSRNOG00000001170,ENSRNOG00000018285,ENSRNOG00000019851
GO:2000027	regulation of organ morphogenesis	biological_process	0.18712	1	2	88	182	20272	ENSRNOG00000010935,ENSRNOG00000007002
GO:0010770	positive regulation of cell morphogenesis involved in differentiation	biological_process	0.18712	1	2	88	182	20272	ENSRNOG00000007002,ENSRNOG00000003923
GO:0021953	central nervous system neuron differentiation	biological_process	0.18712	1	2	88	182	20272	ENSRNOG00000019831,ENSRNOG00000031801
GO:0034504	protein localization to nucleus	biological_process	0.18808	1	3	88	344	20272	ENSRNOG00000052140,ENSRNOG00000002247,ENSRNOG00000007002
GO:0043392	negative regulation of DNA binding	biological_process	0.18865	1	1	88	48	20272	ENSRNOG00000021463
GO:0001974	blood vessel remodeling	biological_process	0.18865	1	1	88	48	20272	ENSRNOG00000007002
GO:0032651	regulation of interleukin-1 beta production	biological_process	0.18865	1	1	88	48	20272	ENSRNOG00000010629
GO:0042734	presynaptic membrane	cellular_component	0.18865	1	1	88	48	20272	ENSRNOG00000018285
GO:0048512	circadian behavior	biological_process	0.18865	1	1	88	48	20272	ENSRNOG00000018285
GO:0006473	protein acetylation	biological_process	0.19025	1	2	88	184	20272	ENSRNOG00000007002,ENSRNOG00000020274
GO:0045597	positive regulation of cell differentiation	biological_process	0.19026	1	6	88	891	20272	ENSRNOG00000004621,ENSRNOG00000003923,ENSRNOG00000006850,ENSRNOG00000036833,ENSRNOG00000008053,ENSRNOG00000007002
GO:0048762	mesenchymal cell differentiation	biological_process	0.1918	1	2	88	185	20272	ENSRNOG00000006850,ENSRNOG00000004621
GO:0042127	regulation of cell proliferation	biological_process	0.19193	1	9	88	1480	20272	ENSRNOG00000010935,ENSRNOG00000011413,ENSRNOG00000004621,ENSRNOG00000006850,ENSRNOG00000015667,ENSRNOG00000018765,ENSRNOG00000013376,ENSRNOG00000007002,ENSRNOG00000016942
GO:0097421	liver regeneration	biological_process	0.19218	1	1	88	49	20272	ENSRNOG00000010935
GO:0034704	calcium channel complex	cellular_component	0.19218	1	1	88	49	20272	ENSRNOG00000008822
GO:0046850	regulation of bone remodeling	biological_process	0.19219	1	1	88	49	20272	ENSRNOG00000002154
GO:0004402	histone acetyltransferase activity	molecular_function	0.19219	1	1	88	49	20272	ENSRNOG00000020274
GO:0007622	rhythmic behavior	biological_process	0.19219	1	1	88	49	20272	ENSRNOG00000018285
GO:0030971	receptor tyrosine kinase binding	molecular_function	0.19219	1	1	88	49	20272	ENSRNOG00000018747
GO:0060997	dendritic spine morphogenesis	biological_process	0.19219	1	1	88	49	20272	ENSRNOG00000031801
GO:0010035	response to inorganic substance	biological_process	0.19501	1	4	88	526	20272	ENSRNOG00000008822,ENSRNOG00000016889,ENSRNOG00000052140,ENSRNOG00000015397
GO:0051649	establishment of localization in cell	biological_process	0.19548	1	13	88	2302	20272	ENSRNOG00000052140,ENSRNOG00000010935,ENSRNOG00000014367,ENSRNOG00000024349,ENSRNOG00000004621,ENSRNOG00000024923,ENSRNOG00000008822,ENSRNOG00000049758,ENSRNOG00000018285,ENSRNOG00000002247,ENSRNOG00000014480,ENSRNOG00000003923,ENSRNOG00000007002
GO:0016836	hydro-lyase activity	molecular_function	0.19568	1	1	88	50	20272	ENSRNOG00000015021
GO:0055010	ventricular cardiac muscle tissue morphogenesis	biological_process	0.1957	1	1	88	50	20272	ENSRNOG00000008822
GO:0042531	positive regulation of tyrosine phosphorylation of STAT protein	biological_process	0.1957	1	1	88	50	20272	ENSRNOG00000007002
GO:0086001	cardiac muscle cell action potential	biological_process	0.1957	1	1	88	50	20272	ENSRNOG00000033722
GO:0045776	negative regulation of blood pressure	biological_process	0.1957	1	1	88	50	20272	ENSRNOG00000021463
GO:0003012	muscle system process	biological_process	0.19578	1	3	88	351	20272	ENSRNOG00000008053,ENSRNOG00000033722,ENSRNOG00000008822
GO:0034220	ion transmembrane transport	biological_process	0.19595	1	6	88	900	20272	ENSRNOG00000019851,ENSRNOG00000024349,ENSRNOG00000033722,ENSRNOG00000008822,ENSRNOG00000018285,ENSRNOG00000001170
GO:0000228	nuclear chromosome	cellular_component	0.19758	1	4	88	529	20272	ENSRNOG00000036833,ENSRNOG00000024420,ENSRNOG00000020274,ENSRNOG00000018765
GO:0004518	nuclease activity	molecular_function	0.19811	1	2	88	189	20272	ENSRNOG00000052140,ENSRNOG00000024420
GO:0007399	nervous system development	biological_process	0.19826	1	12	88	2102	20272	ENSRNOG00000007002,ENSRNOG00000019435,ENSRNOG00000019831,ENSRNOG00000003923,ENSRNOG00000018285,ENSRNOG00000031801,ENSRNOG00000008053,ENSRNOG00000016707,ENSRNOG00000016889,ENSRNOG00000006850,ENSRNOG00000024923,ENSRNOG00000004621
GO:0016528	sarcoplasm	cellular_component	0.1992	1	1	88	51	20272	ENSRNOG00000008822
GO:2000779	regulation of double-strand break repair	biological_process	0.1992	1	1	88	51	20272	ENSRNOG00000052140
GO:0016328	lateral plasma membrane	cellular_component	0.1992	1	1	88	51	20272	ENSRNOG00000015667
GO:0016239	positive regulation of macroautophagy	biological_process	0.1992	1	1	88	51	20272	ENSRNOG00000010629
GO:0021795	cerebral cortex cell migration	biological_process	0.1992	1	1	88	51	20272	ENSRNOG00000004621
GO:0048286	lung alveolus development	biological_process	0.1992	1	1	88	51	20272	ENSRNOG00000007002
GO:0061733	peptide-lysine-N-acetyltransferase activity	molecular_function	0.1992	1	1	88	51	20272	ENSRNOG00000020274
GO:0016323	basolateral plasma membrane	cellular_component	0.20127	1	2	88	191	20272	ENSRNOG00000015667,ENSRNOG00000010629
GO:0014069	postsynaptic density	cellular_component	0.20127	1	2	88	191	20272	ENSRNOG00000004621,ENSRNOG00000019435
GO:0045930	negative regulation of mitotic cell cycle	biological_process	0.20127	1	2	88	191	20272	ENSRNOG00000016707,ENSRNOG00000024420
GO:0043229	intracellular organelle	cellular_component	0.20259	1	51	88	10738	20272	ENSRNOG00000031391,ENSRNOG00000046000,ENSRNOG00000018765,ENSRNOG00000047988,ENSRNOG00000003923,ENSRNOG00000020608,ENSRNOG00000019970,ENSRNOG00000009881,ENSRNOG00000025716,ENSRNOG00000006850,ENSRNOG00000024420,ENSRNOG00000049758,ENSRNOG00000002247,ENSRNOG00000056853,ENSRNOG00000062108,ENSRNOG00000025071,ENSRNOG00000003575,ENSRNOG00000036833,ENSRNOG00000052140,ENSRNOG00000024349,ENSRNOG00000018686,…
GO:0050771	negative regulation of axonogenesis	biological_process	0.20269	1	1	88	52	20272	ENSRNOG00000004621
GO:0051784	negative regulation of nuclear division	biological_process	0.20269	1	1	88	52	20272	ENSRNOG00000007002
GO:0031338	regulation of vesicle fusion	biological_process	0.20269	1	1	88	52	20272	ENSRNOG00000049758
GO:0050879	multicellular organismal movement	biological_process	0.20269	1	1	88	52	20272	ENSRNOG00000008053
GO:0050881	musculoskeletal movement	biological_process	0.20269	1	1	88	52	20272	ENSRNOG00000008053
GO:0051240	positive regulation of multicellular organismal process	biological_process	0.20287	1	9	88	1501	20272	ENSRNOG00000008053,ENSRNOG00000031801,ENSRNOG00000004621,ENSRNOG00000006850,ENSRNOG00000010935,ENSRNOG00000037247,ENSRNOG00000007002,ENSRNOG00000003923,ENSRNOG00000010629
GO:0007623	circadian rhythm	biological_process	0.20443	1	2	88	193	20272	ENSRNOG00000021463,ENSRNOG00000018285
GO:0060324	face development	biological_process	0.20592	1	1	88	53	20272	ENSRNOG00000037247
GO:0042180	cellular ketone metabolic process	biological_process	0.20602	1	2	88	194	20272	ENSRNOG00000043201,ENSRNOG00000021463
GO:2000737	negative regulation of stem cell differentiation	biological_process	0.20611	1	1	88	53	20272	ENSRNOG00000006850
GO:0018208	peptidyl-proline modification	biological_process	0.20615	1	1	88	53	20272	ENSRNOG00000008822
GO:0000060	protein import into nucleus, translocation	biological_process	0.20615	1	1	88	53	20272	ENSRNOG00000052140
GO:0005548	phospholipid transporter activity	molecular_function	0.20616	1	1	88	53	20272	ENSRNOG00000008053
GO:0032370	positive regulation of lipid transport	biological_process	0.20616	1	1	88	53	20272	ENSRNOG00000008053
GO:0045600	positive regulation of fat cell differentiation	biological_process	0.20616	1	1	88	53	20272	ENSRNOG00000036833
GO:2000134	negative regulation of G1/S transition of mitotic cell cycle	biological_process	0.20616	1	1	88	53	20272	ENSRNOG00000016707
GO:0045786	negative regulation of cell cycle	biological_process	0.20691	1	3	88	361	20272	ENSRNOG00000016707,ENSRNOG00000007002,ENSRNOG00000024420
GO:0043623	cellular protein complex assembly	biological_process	0.20748	1	4	88	540	20272	ENSRNOG00000028261,ENSRNOG00000008822,ENSRNOG00000004621,ENSRNOG00000016754
GO:2000026	regulation of multicellular organismal development	biological_process	0.20835	1	10	88	1714	20272	ENSRNOG00000003923,ENSRNOG00000002154,ENSRNOG00000007002,ENSRNOG00000037247,ENSRNOG00000010935,ENSRNOG00000004621,ENSRNOG00000006850,ENSRNOG00000018255,ENSRNOG00000008053,ENSRNOG00000031801
GO:0048812	neuron projection morphogenesis	biological_process	0.20842	1	4	88	541	20272	ENSRNOG00000031801,ENSRNOG00000008053,ENSRNOG00000004621,ENSRNOG00000003923
GO:0005525	GTP binding	molecular_function	0.20906	1	3	88	363	20272	ENSRNOG00000037247,ENSRNOG00000036880,ENSRNOG00000003923
GO:0051050	positive regulation of transport	biological_process	0.2091	1	6	88	919	20272	ENSRNOG00000008053,ENSRNOG00000033722,ENSRNOG00000024923,ENSRNOG00000004621,ENSRNOG00000003923,ENSRNOG00000010935
GO:1901992	positive regulation of mitotic cell cycle phase transition	biological_process	0.20925	1	1	88	54	20272	ENSRNOG00000025716
GO:0006820	anion transport	biological_process	0.20933	1	4	88	542	20272	ENSRNOG00000018285,ENSRNOG00000008053,ENSRNOG00000008966,ENSRNOG00000004621
GO:0010171	body morphogenesis	biological_process	0.20938	1	1	88	54	20272	ENSRNOG00000037247
GO:0031594	neuromuscular junction	cellular_component	0.20961	1	1	88	54	20272	ENSRNOG00000011208
GO:0032421	stereocilium bundle	cellular_component	0.20961	1	1	88	54	20272	ENSRNOG00000031391
GO:0060042	retina morphogenesis in camera-type eye	biological_process	0.20961	1	1	88	54	20272	ENSRNOG00000008053
GO:0007566	embryo implantation	biological_process	0.20961	1	1	88	54	20272	ENSRNOG00000007002
GO:0031102	neuron projection regeneration	biological_process	0.20961	1	1	88	54	20272	ENSRNOG00000004621
GO:0090183	regulation of kidney development	biological_process	0.20961	1	1	88	54	20272	ENSRNOG00000007002
GO:1901363	heterocyclic compound binding	molecular_function	0.2099	1	29	88	5786	20272	ENSRNOG00000002569,ENSRNOG00000020274,ENSRNOG00000036880,ENSRNOG00000008146,ENSRNOG00000003923,ENSRNOG00000019970,ENSRNOG00000042224,ENSRNOG00000020608,ENSRNOG00000019831,ENSRNOG00000014367,ENSRNOG00000024420,ENSRNOG00000000165,ENSRNOG00000006850,ENSRNOG00000025716,ENSRNOG00000008053,ENSRNOG00000008822,ENSRNOG00000013376,ENSRNOG00000016754,ENSRNOG00000036833,ENSRNOG00000037247,ENSRNOG00000025071,…
GO:0005576	extracellular region	cellular_component	0.21001	1	21	88	4037	20272	ENSRNOG00000004341,ENSRNOG00000046779,ENSRNOG00000031391,ENSRNOG00000047988,ENSRNOG00000011714,ENSRNOG00000003923,ENSRNOG00000008822,ENSRNOG00000002820,ENSRNOG00000047782,ENSRNOG00000011413,ENSRNOG00000024577,ENSRNOG00000007002,ENSRNOG00000037247,ENSRNOG00000015667,ENSRNOG00000056853,ENSRNOG00000002154,ENSRNOG00000010935,ENSRNOG00000015397,ENSRNOG00000029501,ENSRNOG00000009434,ENSRNOG00000004621
GO:1903532	positive regulation of secretion by cell	biological_process	0.21138	1	3	88	365	20272	ENSRNOG00000024923,ENSRNOG00000004621,ENSRNOG00000010935
GO:0010948	negative regulation of cell cycle process	biological_process	0.21236	1	2	88	198	20272	ENSRNOG00000007002,ENSRNOG00000016707
GO:0051048	negative regulation of secretion	biological_process	0.21236	1	2	88	198	20272	ENSRNOG00000024349,ENSRNOG00000007002
GO:0000315	organellar large ribosomal subunit	cellular_component	0.21266	1	1	88	55	20272	ENSRNOG00000019970
GO:0005762	mitochondrial large ribosomal subunit	cellular_component	0.21266	1	1	88	55	20272	ENSRNOG00000019970
GO:0001947	heart looping	biological_process	0.213	1	1	88	55	20272	ENSRNOG00000006850
GO:0032922	circadian regulation of gene expression	biological_process	0.21305	1	1	88	55	20272	ENSRNOG00000021463
GO:0002763	positive regulation of myeloid leukocyte differentiation	biological_process	0.21305	1	1	88	55	20272	ENSRNOG00000007002
GO:0005518	collagen binding	molecular_function	0.21305	1	1	88	55	20272	ENSRNOG00000011413
GO:0017158	regulation of calcium ion-dependent exocytosis	biological_process	0.21305	1	1	88	55	20272	ENSRNOG00000024349
GO:0048538	thymus development	biological_process	0.21305	1	1	88	55	20272	ENSRNOG00000031801
GO:0070206	protein trimerization	biological_process	0.21305	1	1	88	55	20272	ENSRNOG00000002247
GO:0086004	regulation of cardiac muscle cell contraction	biological_process	0.21305	1	1	88	55	20272	ENSRNOG00000033722
GO:0097194	execution phase of apoptosis	biological_process	0.21305	1	1	88	55	20272	ENSRNOG00000016707
GO:0006091	generation of precursor metabolites and energy	biological_process	0.21314	1	3	88	367	20272	ENSRNOG00000001170,ENSRNOG00000021463,ENSRNOG00000019851
GO:0071383	cellular response to steroid hormone stimulus	biological_process	0.21379	1	2	88	199	20272	ENSRNOG00000014481,ENSRNOG00000021463
GO:0009749	response to glucose	biological_process	0.21393	1	2	88	199	20272	ENSRNOG00000010935,ENSRNOG00000024923
GO:0000280	nuclear division	biological_process	0.21469	1	3	88	368	20272	ENSRNOG00000024420,ENSRNOG00000020022,ENSRNOG00000007002
GO:0007507	heart development	biological_process	0.21476	1	4	88	548	20272	ENSRNOG00000008822,ENSRNOG00000004621,ENSRNOG00000006850,ENSRNOG00000021463
GO:0070588	calcium ion transmembrane transport	biological_process	0.21554	1	2	88	200	20272	ENSRNOG00000008822,ENSRNOG00000024349
GO:0015850	organic hydroxy compound transport	biological_process	0.21554	1	2	88	200	20272	ENSRNOG00000018285,ENSRNOG00000004621
GO:0060711	labyrinthine layer development	biological_process	0.21643	1	1	88	56	20272	ENSRNOG00000006850
GO:0046686	response to cadmium ion	biological_process	0.21648	1	1	88	56	20272	ENSRNOG00000052140
GO:0000380	alternative mRNA splicing, via spliceosome	biological_process	0.21648	1	1	88	56	20272	ENSRNOG00000000931
GO:0003382	epithelial cell morphogenesis	biological_process	0.21648	1	1	88	56	20272	ENSRNOG00000007002
GO:0005643	nuclear pore	cellular_component	0.21648	1	1	88	56	20272	ENSRNOG00000002247
GO:0035065	regulation of histone acetylation	biological_process	0.21648	1	1	88	56	20272	ENSRNOG00000007002
GO:0006801	superoxide metabolic process	biological_process	0.21648	1	1	88	56	20272	ENSRNOG00000016889
GO:0032233	positive regulation of actin filament bundle assembly	biological_process	0.21648	1	1	88	56	20272	ENSRNOG00000008829
GO:0086003	cardiac muscle cell contraction	biological_process	0.21648	1	1	88	56	20272	ENSRNOG00000033722
GO:1902807	negative regulation of cell cycle G1/S phase transition	biological_process	0.21648	1	1	88	56	20272	ENSRNOG00000016707
GO:0010720	positive regulation of cell development	biological_process	0.2166	1	4	88	550	20272	ENSRNOG00000003923,ENSRNOG00000004621,ENSRNOG00000008053,ENSRNOG00000007002
GO:0042060	wound healing	biological_process	0.21692	1	3	88	370	20272	ENSRNOG00000021463,ENSRNOG00000014481,ENSRNOG00000010935
GO:0043087	regulation of GTPase activity	biological_process	0.21705	1	3	88	370	20272	ENSRNOG00000049758,ENSRNOG00000031801,ENSRNOG00000061270
GO:0010001	glial cell differentiation	biological_process	0.21714	1	2	88	201	20272	ENSRNOG00000007002,ENSRNOG00000004621
GO:0005096	GTPase activator activity	molecular_function	0.21714	1	2	88	201	20272	ENSRNOG00000061270,ENSRNOG00000049758
GO:0022607	cellular component assembly	biological_process	0.21735	1	13	88	2353	20272	ENSRNOG00000002247,ENSRNOG00000016754,ENSRNOG00000047988,ENSRNOG00000020608,ENSRNOG00000019970,ENSRNOG00000004621,ENSRNOG00000018285,ENSRNOG00000018686,ENSRNOG00000008829,ENSRNOG00000008822,ENSRNOG00000000931,ENSRNOG00000031801,ENSRNOG00000028261
GO:0071840	cellular component organization or biogenesis	biological_process	0.21779	1	29	88	5812	20272	ENSRNOG00000008829,ENSRNOG00000018686,ENSRNOG00000031801,ENSRNOG00000028261,ENSRNOG00000020022,ENSRNOG00000000931,ENSRNOG00000010935,ENSRNOG00000004621,ENSRNOG00000007002,ENSRNOG00000025071,ENSRNOG00000019435,ENSRNOG00000036833,ENSRNOG00000002247,ENSRNOG00000016754,ENSRNOG00000011208,ENSRNOG00000014480,ENSRNOG00000008822,ENSRNOG00000018285,ENSRNOG00000049758,ENSRNOG00000008053,ENSRNOG00000024420,…
GO:1901605	alpha-amino acid metabolic process	biological_process	0.21872	1	2	88	202	20272	ENSRNOG00000024577,ENSRNOG00000029501
GO:0003229	ventricular cardiac muscle tissue development	biological_process	0.21989	1	1	88	57	20272	ENSRNOG00000008822
GO:0001190	transcriptional activator activity, RNA polymerase II transcription factor binding	molecular_function	0.21989	1	1	88	57	20272	ENSRNOG00000021463
GO:0098811	transcriptional repressor activity, RNA polymerase II activating transcription factor binding	molecular_function	0.21989	1	1	88	57	20272	ENSRNOG00000021463
GO:0032106	positive regulation of response to extracellular stimulus	biological_process	0.21989	1	1	88	57	20272	ENSRNOG00000010629
GO:0032109	positive regulation of response to nutrient levels	biological_process	0.21989	1	1	88	57	20272	ENSRNOG00000010629
GO:0032611	interleukin-1 beta production	biological_process	0.21989	1	1	88	57	20272	ENSRNOG00000010629
GO:0060688	regulation of morphogenesis of a branching structure	biological_process	0.21989	1	1	88	57	20272	ENSRNOG00000004621
GO:0050767	regulation of neurogenesis	biological_process	0.22016	1	5	88	742	20272	ENSRNOG00000008053,ENSRNOG00000031801,ENSRNOG00000007002,ENSRNOG00000003923,ENSRNOG00000004621
GO:0009746	response to hexose	biological_process	0.2203	1	2	88	203	20272	ENSRNOG00000010935,ENSRNOG00000024923
GO:0008037	cell recognition	biological_process	0.22032	1	2	88	203	20272	ENSRNOG00000004621,ENSRNOG00000031801
GO:0060284	regulation of cell development	biological_process	0.22227	1	6	88	938	20272	ENSRNOG00000008053,ENSRNOG00000031801,ENSRNOG00000007002,ENSRNOG00000004621,ENSRNOG00000003923,ENSRNOG00000006850
GO:0003684	damaged DNA binding	molecular_function	0.22328	1	1	88	58	20272	ENSRNOG00000052140
GO:0035094	response to nicotine	biological_process	0.22328	1	1	88	58	20272	ENSRNOG00000021463
GO:1901222	regulation of NIK/NF-kappaB signaling	biological_process	0.22328	1	1	88	58	20272	ENSRNOG00000010629
GO:0098794	postsynapse	cellular_component	0.22378	1	3	88	376	20272	ENSRNOG00000019435,ENSRNOG00000004621,ENSRNOG00000056853
GO:0048588	developmental cell growth	biological_process	0.22511	1	2	88	206	20272	ENSRNOG00000003923,ENSRNOG00000004621
GO:0001568	blood vessel development	biological_process	0.22571	1	4	88	560	20272	ENSRNOG00000037247,ENSRNOG00000031801,ENSRNOG00000004621,ENSRNOG00000006850
GO:0061077	chaperone-mediated protein folding	biological_process	0.22666	1	1	88	59	20272	ENSRNOG00000008822
GO:0003707	steroid hormone receptor activity	molecular_function	0.22666	1	1	88	59	20272	ENSRNOG00000021463
GO:0006081	cellular aldehyde metabolic process	biological_process	0.22666	1	1	88	59	20272	ENSRNOG00000029501
GO:0009118	regulation of nucleoside metabolic process	biological_process	0.22666	1	1	88	59	20272	ENSRNOG00000021463
GO:0044275	cellular carbohydrate catabolic process	biological_process	0.22666	1	1	88	59	20272	ENSRNOG00000021463
GO:1903578	regulation of ATP metabolic process	biological_process	0.22666	1	1	88	59	20272	ENSRNOG00000021463
GO:0071156	regulation of cell cycle arrest	biological_process	0.22666	1	1	88	59	20272	ENSRNOG00000016707
GO:0071277	cellular response to calcium ion	biological_process	0.22666	1	1	88	59	20272	ENSRNOG00000015397
GO:1903115	regulation of actin filament-based movement	biological_process	0.22666	1	1	88	59	20272	ENSRNOG00000033722
GO:0030198	extracellular matrix organization	biological_process	0.22671	1	2	88	207	20272	ENSRNOG00000010935,ENSRNOG00000008822
GO:0006813	potassium ion transport	biological_process	0.22671	1	2	88	207	20272	ENSRNOG00000018285,ENSRNOG00000033722
GO:0032561	guanyl ribonucleotide binding	molecular_function	0.2272	1	3	88	379	20272	ENSRNOG00000003923,ENSRNOG00000036880,ENSRNOG00000037247
GO:0043062	extracellular structure organization	biological_process	0.22831	1	2	88	208	20272	ENSRNOG00000010935,ENSRNOG00000008822
GO:0019001	guanyl nucleotide binding	molecular_function	0.22834	1	3	88	380	20272	ENSRNOG00000003923,ENSRNOG00000036880,ENSRNOG00000037247
GO:0009060	aerobic respiration	biological_process	0.22931	1	1	88	60	20272	ENSRNOG00000001170
GO:0006810	transport	biological_process	0.22959	1	21	88	4093	20272	ENSRNOG00000003923,ENSRNOG00000046779,ENSRNOG00000024923,ENSRNOG00000014367,ENSRNOG00000049758,ENSRNOG00000018285,ENSRNOG00000008822,ENSRNOG00000047782,ENSRNOG00000008053,ENSRNOG00000002247,ENSRNOG00000008966,ENSRNOG00000014480,ENSRNOG00000033722,ENSRNOG00000007002,ENSRNOG00000052140,ENSRNOG00000010935,ENSRNOG00000021463,ENSRNOG00000019851,ENSRNOG00000004621,ENSRNOG00000024349,ENSRNOG00000001170
GO:0019318	hexose metabolic process	biological_process	0.22991	1	2	88	209	20272	ENSRNOG00000021463,ENSRNOG00000000165
GO:0014032	neural crest cell development	biological_process	0.22998	1	1	88	60	20272	ENSRNOG00000006850
GO:0019915	lipid storage	biological_process	0.23003	1	1	88	60	20272	ENSRNOG00000021463
GO:0070491	repressing transcription factor binding	molecular_function	0.23003	1	1	88	60	20272	ENSRNOG00000021463
GO:0002437	inflammatory response to antigenic stimulus	biological_process	0.23003	1	1	88	60	20272	ENSRNOG00000014367
GO:0015914	phospholipid transport	biological_process	0.23003	1	1	88	60	20272	ENSRNOG00000008053
GO:0032465	regulation of cytokinesis	biological_process	0.23003	1	1	88	60	20272	ENSRNOG00000061270
GO:0032652	regulation of interleukin-1 production	biological_process	0.23003	1	1	88	60	20272	ENSRNOG00000010629
GO:0042509	regulation of tyrosine phosphorylation of STAT protein	biological_process	0.23003	1	1	88	60	20272	ENSRNOG00000007002
GO:0051926	negative regulation of calcium ion transport	biological_process	0.23003	1	1	88	60	20272	ENSRNOG00000024349
GO:0090068	positive regulation of cell cycle process	biological_process	0.23135	1	2	88	210	20272	ENSRNOG00000025716,ENSRNOG00000016707
GO:0016197	endosomal transport	biological_process	0.23142	1	2	88	210	20272	ENSRNOG00000003923,ENSRNOG00000014480
GO:0034284	response to monosaccharide	biological_process	0.23148	1	2	88	210	20272	ENSRNOG00000024923,ENSRNOG00000010935
GO:0033365	protein localization to organelle	biological_process	0.23193	1	5	88	757	20272	ENSRNOG00000052140,ENSRNOG00000002247,ENSRNOG00000014480,ENSRNOG00000003575,ENSRNOG00000007002
GO:0042775	mitochondrial ATP synthesis coupled electron transport	biological_process	0.23267	1	1	88	61	20272	ENSRNOG00000001170
GO:0048585	negative regulation of response to stimulus	biological_process	0.23296	1	8	88	1353	20272	ENSRNOG00000036833,ENSRNOG00000007002,ENSRNOG00000014481,ENSRNOG00000004621,ENSRNOG00000006850,ENSRNOG00000052140,ENSRNOG00000010935,ENSRNOG00000021463
GO:0046822	regulation of nucleocytoplasmic transport	biological_process	0.23311	1	2	88	211	20272	ENSRNOG00000002247,ENSRNOG00000052140
GO:0061371	determination of heart left/right asymmetry	biological_process	0.23334	1	1	88	61	20272	ENSRNOG00000006850
GO:0019226	transmission of nerve impulse	biological_process	0.23338	1	1	88	61	20272	ENSRNOG00000018285
GO:0032413	negative regulation of ion transmembrane transporter activity	biological_process	0.23338	1	1	88	61	20272	ENSRNOG00000024349
GO:0034212	peptide N-acetyltransferase activity	molecular_function	0.23338	1	1	88	61	20272	ENSRNOG00000020274
GO:0060425	lung morphogenesis	biological_process	0.23338	1	1	88	61	20272	ENSRNOG00000007002
GO:0097159	organic cyclic compound binding	molecular_function	0.2334	1	29	88	5862	20272	ENSRNOG00000002569,ENSRNOG00000020274,ENSRNOG00000003923,ENSRNOG00000036880,ENSRNOG00000008146,ENSRNOG00000020608,ENSRNOG00000019831,ENSRNOG00000019970,ENSRNOG00000042224,ENSRNOG00000025716,ENSRNOG00000024420,ENSRNOG00000014367,ENSRNOG00000000165,ENSRNOG00000006850,ENSRNOG00000008822,ENSRNOG00000008053,ENSRNOG00000016754,ENSRNOG00000013376,ENSRNOG00000025071,ENSRNOG00000037247,ENSRNOG00000036833,…
GO:1903034	regulation of response to wounding	biological_process	0.23405	1	3	88	385	20272	ENSRNOG00000014481,ENSRNOG00000021463,ENSRNOG00000010935
GO:0048856	anatomical structure development	biological_process	0.23443	1	25	88	4981	20272	ENSRNOG00000015667,ENSRNOG00000002154,ENSRNOG00000025071,ENSRNOG00000019435,ENSRNOG00000007002,ENSRNOG00000037247,ENSRNOG00000036833,ENSRNOG00000016889,ENSRNOG00000021463,ENSRNOG00000010935,ENSRNOG00000004621,ENSRNOG00000016707,ENSRNOG00000031801,ENSRNOG00000003923,ENSRNOG00000019831,ENSRNOG00000016942,ENSRNOG00000009881,ENSRNOG00000024923,ENSRNOG00000024577,ENSRNOG00000000165,ENSRNOG00000006850,…
GO:0080134	regulation of response to stress	biological_process	0.23443	1	7	88	1154	20272	ENSRNOG00000036833,ENSRNOG00000021463,ENSRNOG00000052140,ENSRNOG00000014481,ENSRNOG00000010935,ENSRNOG00000010629,ENSRNOG00000004621
GO:0003143	embryonic heart tube morphogenesis	biological_process	0.23667	1	1	88	62	20272	ENSRNOG00000006850
GO:0031901	early endosome membrane	cellular_component	0.23672	1	1	88	62	20272	ENSRNOG00000003923
GO:0007260	tyrosine phosphorylation of STAT protein	biological_process	0.23672	1	1	88	62	20272	ENSRNOG00000007002
GO:2000756	regulation of peptidyl-lysine acetylation	biological_process	0.23672	1	1	88	62	20272	ENSRNOG00000007002
GO:0006367	transcription initiation from RNA polymerase II promoter	biological_process	0.23672	1	1	88	62	20272	ENSRNOG00000020274
GO:0006513	protein monoubiquitination	biological_process	0.23672	1	1	88	62	20272	ENSRNOG00000016942
GO:1901379	regulation of potassium ion transmembrane transport	biological_process	0.23672	1	1	88	62	20272	ENSRNOG00000033722
GO:1901796	regulation of signal transduction by p53 class mediator	biological_process	0.23672	1	1	88	62	20272	ENSRNOG00000036833
GO:0043523	regulation of neuron apoptotic process	biological_process	0.23792	1	2	88	214	20272	ENSRNOG00000016707,ENSRNOG00000011208
GO:0051047	positive regulation of secretion	biological_process	0.23876	1	3	88	389	20272	ENSRNOG00000010935,ENSRNOG00000024923,ENSRNOG00000004621
GO:1901990	regulation of mitotic cell cycle phase transition	biological_process	0.23936	1	2	88	215	20272	ENSRNOG00000016707,ENSRNOG00000025716
GO:0031396	regulation of protein ubiquitination	biological_process	0.23953	1	2	88	215	20272	ENSRNOG00000016942,ENSRNOG00000008822
GO:0003729	mRNA binding	molecular_function	0.23953	1	2	88	215	20272	ENSRNOG00000019831,ENSRNOG00000036833
GO:0044822	poly(A) RNA binding	molecular_function	0.23953	1	2	88	215	20272	ENSRNOG00000019831,ENSRNOG00000036833
GO:0046785	microtubule polymerization	biological_process	0.23991	1	1	88	63	20272	ENSRNOG00000028261
GO:0055008	cardiac muscle tissue morphogenesis	biological_process	0.24004	1	1	88	63	20272	ENSRNOG00000008822
GO:0043401	steroid hormone mediated signaling pathway	biological_process	0.24004	1	1	88	63	20272	ENSRNOG00000021463
GO:0044304	main axon	cellular_component	0.24004	1	1	88	63	20272	ENSRNOG00000018285
GO:0051965	positive regulation of synapse assembly	biological_process	0.24004	1	1	88	63	20272	ENSRNOG00000031801
GO:0061515	myeloid cell development	biological_process	0.24004	1	1	88	63	20272	ENSRNOG00000036833
GO:1990782	protein tyrosine kinase binding	molecular_function	0.24004	1	1	88	63	20272	ENSRNOG00000018747
GO:0005515	protein binding	molecular_function	0.24056	1	32	88	6553	20272	ENSRNOG00000020274,ENSRNOG00000011714,ENSRNOG00000010629,ENSRNOG00000000165,ENSRNOG00000008822,ENSRNOG00000018285,ENSRNOG00000011208,ENSRNOG00000015667,ENSRNOG00000033722,ENSRNOG00000029501,ENSRNOG00000004621,ENSRNOG00000021463,ENSRNOG00000028261,ENSRNOG00000016707,ENSRNOG00000061270,ENSRNOG00000008829,ENSRNOG00000031391,ENSRNOG00000009881,ENSRNOG00000018747,ENSRNOG00000011413,ENSRNOG00000049758,…
GO:0008017	microtubule binding	molecular_function	0.24106	1	2	88	216	20272	ENSRNOG00000028261,ENSRNOG00000052140
GO:0007162	negative regulation of cell adhesion	biological_process	0.24113	1	2	88	216	20272	ENSRNOG00000021463,ENSRNOG00000015667
GO:0061024	membrane organization	biological_process	0.24142	1	6	88	965	20272	ENSRNOG00000011208,ENSRNOG00000002247,ENSRNOG00000004621,ENSRNOG00000014480,ENSRNOG00000049758,ENSRNOG00000008053
GO:0098590	plasma membrane region	cellular_component	0.24244	1	5	88	770	20272	ENSRNOG00000015667,ENSRNOG00000014481,ENSRNOG00000010629,ENSRNOG00000018285,ENSRNOG00000019435
GO:0051924	regulation of calcium ion transport	biological_process	0.24274	1	2	88	217	20272	ENSRNOG00000024349,ENSRNOG00000008822
GO:0048609	multicellular organismal reproductive process	biological_process	0.24333	1	5	88	771	20272	ENSRNOG00000007002,ENSRNOG00000016707,ENSRNOG00000016942,ENSRNOG00000016889,ENSRNOG00000024577
GO:0060135	maternal process involved in female pregnancy	biological_process	0.24335	1	1	88	64	20272	ENSRNOG00000007002
GO:0003730	mRNA 3'-UTR binding	molecular_function	0.24335	1	1	88	64	20272	ENSRNOG00000036833
GO:0090630	activation of GTPase activity	biological_process	0.24335	1	1	88	64	20272	ENSRNOG00000049758
GO:0000166	nucleotide binding	molecular_function	0.24447	1	11	88	1992	20272	ENSRNOG00000008053,ENSRNOG00000031801,ENSRNOG00000015021,ENSRNOG00000000165,ENSRNOG00000014367,ENSRNOG00000043201,ENSRNOG00000037247,ENSRNOG00000013376,ENSRNOG00000036880,ENSRNOG00000003923,ENSRNOG00000016754
GO:1901265	nucleoside phosphate binding	molecular_function	0.24447	1	11	88	1992	20272	ENSRNOG00000015021,ENSRNOG00000008053,ENSRNOG00000031801,ENSRNOG00000043201,ENSRNOG00000000165,ENSRNOG00000014367,ENSRNOG00000037247,ENSRNOG00000016754,ENSRNOG00000013376,ENSRNOG00000036880,ENSRNOG00000003923
GO:0005524	ATP binding	molecular_function	0.24508	1	8	88	1373	20272	ENSRNOG00000043201,ENSRNOG00000000165,ENSRNOG00000014367,ENSRNOG00000015021,ENSRNOG00000031801,ENSRNOG00000008053,ENSRNOG00000016754,ENSRNOG00000013376
GO:0045595	regulation of cell differentiation	biological_process	0.24566	1	9	88	1579	20272	ENSRNOG00000003923,ENSRNOG00000007002,ENSRNOG00000036833,ENSRNOG00000021463,ENSRNOG00000004621,ENSRNOG00000006850,ENSRNOG00000018255,ENSRNOG00000008053,ENSRNOG00000031801
GO:0048699	generation of neurons	biological_process	0.24568	1	8	88	1374	20272	ENSRNOG00000003923,ENSRNOG00000007002,ENSRNOG00000019435,ENSRNOG00000019831,ENSRNOG00000024923,ENSRNOG00000004621,ENSRNOG00000031801,ENSRNOG00000008053
GO:0051782	negative regulation of cell division	biological_process	0.24665	1	1	88	65	20272	ENSRNOG00000007002
GO:0070373	negative regulation of ERK1 and ERK2 cascade	biological_process	0.24665	1	1	88	65	20272	ENSRNOG00000007002
GO:0022029	telencephalon cell migration	biological_process	0.24665	1	1	88	65	20272	ENSRNOG00000004621
GO:0032760	positive regulation of tumor necrosis factor production	biological_process	0.24665	1	1	88	65	20272	ENSRNOG00000010629
GO:0051341	regulation of oxidoreductase activity	biological_process	0.24665	1	1	88	65	20272	ENSRNOG00000010629
GO:0043122	regulation of I-kappaB kinase/NF-kappaB signaling	biological_process	0.24755	1	2	88	220	20272	ENSRNOG00000010629,ENSRNOG00000008822
GO:0043543	protein acylation	biological_process	0.24756	1	2	88	220	20272	ENSRNOG00000020274,ENSRNOG00000007002
GO:0030336	negative regulation of cell migration	biological_process	0.24905	1	2	88	221	20272	ENSRNOG00000011413,ENSRNOG00000037247
GO:0030695	GTPase regulator activity	molecular_function	0.24916	1	2	88	221	20272	ENSRNOG00000061270,ENSRNOG00000049758
GO:0001228	transcriptional activator activity, RNA polymerase II transcription regulatory region sequence-specific binding	molecular_function	0.24919	1	3	88	398	20272	ENSRNOG00000021463,ENSRNOG00000006850,ENSRNOG00000008146
GO:0042773	ATP synthesis coupled electron transport	biological_process	0.24923	1	1	88	66	20272	ENSRNOG00000001170
GO:0005887	integral component of plasma membrane	cellular_component	0.24941	1	6	88	976	20272	ENSRNOG00000008966,ENSRNOG00000015667,ENSRNOG00000014367,ENSRNOG00000018285,ENSRNOG00000018255,ENSRNOG00000031801
GO:1901989	positive regulation of cell cycle phase transition	biological_process	0.24959	1	1	88	66	20272	ENSRNOG00000025716
GO:0043966	histone H3 acetylation	biological_process	0.24993	1	1	88	66	20272	ENSRNOG00000007002
GO:0046427	positive regulation of JAK-STAT cascade	biological_process	0.24993	1	1	88	66	20272	ENSRNOG00000007002
GO:0032637	interleukin-8 production	biological_process	0.24993	1	1	88	66	20272	ENSRNOG00000010629
GO:0038061	NIK/NF-kappaB signaling	biological_process	0.24993	1	1	88	66	20272	ENSRNOG00000010629
GO:1903557	positive regulation of tumor necrosis factor superfamily cytokine production	biological_process	0.24993	1	1	88	66	20272	ENSRNOG00000010629
GO:1904063	negative regulation of cation transmembrane transport	biological_process	0.24993	1	1	88	66	20272	ENSRNOG00000024349
GO:0072657	protein localization to membrane	biological_process	0.25147	1	3	88	400	20272	ENSRNOG00000014480,ENSRNOG00000002247,ENSRNOG00000011208
GO:0022402	cell cycle process	biological_process	0.25147	1	6	88	979	20272	ENSRNOG00000024420,ENSRNOG00000025716,ENSRNOG00000020022,ENSRNOG00000061270,ENSRNOG00000016707,ENSRNOG00000007002
GO:0007167	enzyme linked receptor protein signaling pathway	biological_process	0.25229	1	5	88	782	20272	ENSRNOG00000007002,ENSRNOG00000008822,ENSRNOG00000061270,ENSRNOG00000031801,ENSRNOG00000014367
GO:0005634	nucleus	cellular_component	0.25282	1	29	88	5922	20272	ENSRNOG00000025071,ENSRNOG00000036833,ENSRNOG00000016977,ENSRNOG00000056853,ENSRNOG00000002247,ENSRNOG00000018686,ENSRNOG00000008829,ENSRNOG00000016707,ENSRNOG00000021691,ENSRNOG00000020022,ENSRNOG00000028261,ENSRNOG00000052140,ENSRNOG00000021463,ENSRNOG00000015397,ENSRNOG00000016889,ENSRNOG00000004621,ENSRNOG00000020608,ENSRNOG00000016942,ENSRNOG00000008146,ENSRNOG00000047988,ENSRNOG00000046000,…
GO:0001938	positive regulation of endothelial cell proliferation	biological_process	0.25287	1	1	88	67	20272	ENSRNOG00000018765
GO:0014033	neural crest cell differentiation	biological_process	0.25315	1	1	88	67	20272	ENSRNOG00000006850
GO:0031985	Golgi cisterna	cellular_component	0.25319	1	1	88	67	20272	ENSRNOG00000003923
GO:0043195	terminal bouton	cellular_component	0.25319	1	1	88	67	20272	ENSRNOG00000016977
GO:0006094	gluconeogenesis	biological_process	0.2532	1	1	88	67	20272	ENSRNOG00000021463
GO:0034103	regulation of tissue remodeling	biological_process	0.2532	1	1	88	67	20272	ENSRNOG00000002154
GO:0000932	cytoplasmic mRNA processing body	cellular_component	0.2532	1	1	88	67	20272	ENSRNOG00000019831
GO:0033077	T cell differentiation in thymus	biological_process	0.2532	1	1	88	67	20272	ENSRNOG00000018255
GO:0051304	chromosome separation	biological_process	0.2532	1	1	88	67	20272	ENSRNOG00000024420
GO:0071594	thymocyte aggregation	biological_process	0.2532	1	1	88	67	20272	ENSRNOG00000018255
GO:0097061	dendritic spine organization	biological_process	0.2532	1	1	88	67	20272	ENSRNOG00000031801
GO:0032504	multicellular organism reproduction	biological_process	0.25557	1	5	88	786	20272	ENSRNOG00000016942,ENSRNOG00000016707,ENSRNOG00000007002,ENSRNOG00000024577,ENSRNOG00000016889
GO:0040008	regulation of growth	biological_process	0.25582	1	4	88	592	20272	ENSRNOG00000024577,ENSRNOG00000003923,ENSRNOG00000004621,ENSRNOG00000008053
GO:0031344	regulation of cell projection organization	biological_process	0.25582	1	4	88	592	20272	ENSRNOG00000004621,ENSRNOG00000003923,ENSRNOG00000031801,ENSRNOG00000008053
GO:0001676	long-chain fatty acid metabolic process	biological_process	0.2561	1	1	88	68	20272	ENSRNOG00000014481
GO:0005901	caveola	cellular_component	0.2561	1	1	88	68	20272	ENSRNOG00000014481
GO:0042110	T cell activation	biological_process	0.2562	1	3	88	404	20272	ENSRNOG00000018255,ENSRNOG00000008822,ENSRNOG00000014367
GO:0070489	T cell aggregation	biological_process	0.2562	1	3	88	404	20272	ENSRNOG00000008822,ENSRNOG00000018255,ENSRNOG00000014367
GO:0048534	hematopoietic or lymphoid organ development	biological_process	0.25634	1	5	88	787	20272	ENSRNOG00000007002,ENSRNOG00000018255,ENSRNOG00000031801,ENSRNOG00000037247,ENSRNOG00000036833
GO:0032024	positive regulation of insulin secretion	biological_process	0.2564	1	1	88	68	20272	ENSRNOG00000024923
GO:0006487	protein N-linked glycosylation	biological_process	0.25645	1	1	88	68	20272	ENSRNOG00000004591
GO:0030500	regulation of bone mineralization	biological_process	0.25645	1	1	88	68	20272	ENSRNOG00000002154
GO:0021885	forebrain cell migration	biological_process	0.25645	1	1	88	68	20272	ENSRNOG00000004621
GO:0032587	ruffle membrane	cellular_component	0.25645	1	1	88	68	20272	ENSRNOG00000019435
GO:0043488	regulation of mRNA stability	biological_process	0.25645	1	1	88	68	20272	ENSRNOG00000019831
GO:0044429	mitochondrial part	cellular_component	0.25664	1	5	88	788	20272	ENSRNOG00000001170,ENSRNOG00000019970,ENSRNOG00000002569,ENSRNOG00000062108,ENSRNOG00000019851
GO:0098791	Golgi subcompartment	cellular_component	0.25711	1	2	88	226	20272	ENSRNOG00000014480,ENSRNOG00000003923
GO:0090305	nucleic acid phosphodiester bond hydrolysis	biological_process	0.2572	1	2	88	226	20272	ENSRNOG00000024420,ENSRNOG00000052140
GO:0005911	cell-cell junction	cellular_component	0.25736	1	3	88	405	20272	ENSRNOG00000015667,ENSRNOG00000018285,ENSRNOG00000016977
GO:0071593	lymphocyte aggregation	biological_process	0.25736	1	3	88	405	20272	ENSRNOG00000008822,ENSRNOG00000018255,ENSRNOG00000014367
GO:0005657	replication fork	cellular_component	0.25936	1	1	88	69	20272	ENSRNOG00000018765
GO:1901607	alpha-amino acid biosynthetic process	biological_process	0.25967	1	1	88	69	20272	ENSRNOG00000024577
GO:0006637	acyl-CoA metabolic process	biological_process	0.25969	1	1	88	69	20272	ENSRNOG00000013376
GO:0019319	hexose biosynthetic process	biological_process	0.25969	1	1	88	69	20272	ENSRNOG00000021463
GO:0035383	thioester metabolic process	biological_process	0.25969	1	1	88	69	20272	ENSRNOG00000013376
GO:0046888	negative regulation of hormone secretion	biological_process	0.25969	1	1	88	69	20272	ENSRNOG00000007002
GO:1901983	regulation of protein acetylation	biological_process	0.25969	1	1	88	69	20272	ENSRNOG00000007002
GO:0032410	negative regulation of transporter activity	biological_process	0.25969	1	1	88	69	20272	ENSRNOG00000024349
GO:0046034	ATP metabolic process	biological_process	0.26008	1	2	88	228	20272	ENSRNOG00000001170,ENSRNOG00000021463
GO:0008285	negative regulation of cell proliferation	biological_process	0.26154	1	4	88	598	20272	ENSRNOG00000011413,ENSRNOG00000010935,ENSRNOG00000006850,ENSRNOG00000007002
GO:0016358	dendrite development	biological_process	0.26203	1	2	88	229	20272	ENSRNOG00000031801,ENSRNOG00000003923
GO:0032559	adenyl ribonucleotide binding	molecular_function	0.2623	1	8	88	1401	20272	ENSRNOG00000013376,ENSRNOG00000016754,ENSRNOG00000031801,ENSRNOG00000008053,ENSRNOG00000015021,ENSRNOG00000014367,ENSRNOG00000000165,ENSRNOG00000043201
GO:0006612	protein targeting to membrane	biological_process	0.26291	1	1	88	70	20272	ENSRNOG00000002247
GO:0016811	hydrolase activity, acting on carbon-nitrogen (but not peptide) bonds, in linear amides	molecular_function	0.26291	1	1	88	70	20272	ENSRNOG00000005955
GO:0032612	interleukin-1 production	biological_process	0.26291	1	1	88	70	20272	ENSRNOG00000010629
GO:0050808	synapse organization	biological_process	0.26364	1	2	88	230	20272	ENSRNOG00000011208,ENSRNOG00000031801
GO:0005996	monosaccharide metabolic process	biological_process	0.26364	1	2	88	230	20272	ENSRNOG00000000165,ENSRNOG00000021463
GO:0048858	cell projection morphogenesis	biological_process	0.26382	1	5	88	796	20272	ENSRNOG00000009881,ENSRNOG00000008053,ENSRNOG00000031801,ENSRNOG00000003923,ENSRNOG00000004621
GO:0045664	regulation of neuron differentiation	biological_process	0.26442	1	4	88	601	20272	ENSRNOG00000003923,ENSRNOG00000004621,ENSRNOG00000008053,ENSRNOG00000031801
GO:0016787	hydrolase activity	molecular_function	0.26486	1	13	88	2456	20272	ENSRNOG00000014481,ENSRNOG00000056853,ENSRNOG00000005955,ENSRNOG00000003923,ENSRNOG00000037247,ENSRNOG00000010935,ENSRNOG00000052140,ENSRNOG00000000165,ENSRNOG00000024420,ENSRNOG00000019409,ENSRNOG00000008053,ENSRNOG00000024181,ENSRNOG00000016707
GO:0032868	response to insulin	biological_process	0.26525	1	2	88	231	20272	ENSRNOG00000021463,ENSRNOG00000000165
GO:0048285	organelle fission	biological_process	0.26547	1	3	88	412	20272	ENSRNOG00000024420,ENSRNOG00000020022,ENSRNOG00000007002
GO:0070486	leukocyte aggregation	biological_process	0.26556	1	3	88	412	20272	ENSRNOG00000018255,ENSRNOG00000008822,ENSRNOG00000014367
GO:0050839	cell adhesion molecule binding	molecular_function	0.26556	1	3	88	412	20272	ENSRNOG00000018686,ENSRNOG00000015667,ENSRNOG00000004621
GO:0045682	regulation of epidermis development	biological_process	0.26608	1	1	88	71	20272	ENSRNOG00000006850
GO:0070613	regulation of protein processing	biological_process	0.26612	1	1	88	71	20272	ENSRNOG00000010935
GO:0032755	positive regulation of interleukin-6 production	biological_process	0.26612	1	1	88	71	20272	ENSRNOG00000010629
GO:0051130	positive regulation of cellular component organization	biological_process	0.26626	1	7	88	1202	20272	ENSRNOG00000003923,ENSRNOG00000010935,ENSRNOG00000028261,ENSRNOG00000031801,ENSRNOG00000008053,ENSRNOG00000007002,ENSRNOG00000008829
GO:0008150	biological_process	biological_process	0.26639	1	80	88	17863	20272	ENSRNOG00000000165,ENSRNOG00000018285,ENSRNOG00000018255,ENSRNOG00000019409,ENSRNOG00000008146,ENSRNOG00000020274,ENSRNOG00000002569,ENSRNOG00000042224,ENSRNOG00000004621,ENSRNOG00000021463,ENSRNOG00000016889,ENSRNOG00000043201,ENSRNOG00000016707,ENSRNOG00000031801,ENSRNOG00000028261,ENSRNOG00000016754,ENSRNOG00000018747,ENSRNOG00000006850,ENSRNOG00000049758,ENSRNOG00000047988,ENSRNOG00000003923,…
GO:0046883	regulation of hormone secretion	biological_process	0.26683	1	2	88	232	20272	ENSRNOG00000007002,ENSRNOG00000024923
GO:0030554	adenyl nucleotide binding	molecular_function	0.26728	1	8	88	1409	20272	ENSRNOG00000043201,ENSRNOG00000000165,ENSRNOG00000014367,ENSRNOG00000015021,ENSRNOG00000031801,ENSRNOG00000008053,ENSRNOG00000016754,ENSRNOG00000013376
GO:0008406	gonad development	biological_process	0.26847	1	2	88	233	20272	ENSRNOG00000016707,ENSRNOG00000016942
GO:0006892	post-Golgi vesicle-mediated transport	biological_process	0.26914	1	1	88	72	20272	ENSRNOG00000014480
GO:1903317	regulation of protein maturation	biological_process	0.26931	1	1	88	72	20272	ENSRNOG00000010935
GO:0046332	SMAD binding	molecular_function	0.26932	1	1	88	72	20272	ENSRNOG00000008822
GO:2000648	positive regulation of stem cell proliferation	biological_process	0.26932	1	1	88	72	20272	ENSRNOG00000015667
GO:0032414	positive regulation of ion transmembrane transporter activity	biological_process	0.26932	1	1	88	72	20272	ENSRNOG00000033722
GO:0061180	mammary gland epithelium development	biological_process	0.26932	1	1	88	72	20272	ENSRNOG00000004621
GO:0006928	movement of cell or subcellular component	biological_process	0.2699	1	9	88	1621	20272	ENSRNOG00000031801,ENSRNOG00000011413,ENSRNOG00000018747,ENSRNOG00000004621,ENSRNOG00000006850,ENSRNOG00000033722,ENSRNOG00000037247,ENSRNOG00000015667,ENSRNOG00000003923
GO:0044282	small molecule catabolic process	biological_process	0.26991	1	2	88	234	20272	ENSRNOG00000029501,ENSRNOG00000014481
GO:0060485	mesenchyme development	biological_process	0.27006	1	2	88	234	20272	ENSRNOG00000006850,ENSRNOG00000004621
GO:0016053	organic acid biosynthetic process	biological_process	0.27007	1	2	88	234	20272	ENSRNOG00000024577,ENSRNOG00000029501
GO:0046394	carboxylic acid biosynthetic process	biological_process	0.27007	1	2	88	234	20272	ENSRNOG00000029501,ENSRNOG00000024577
GO:0009612	response to mechanical stimulus	biological_process	0.27008	1	2	88	234	20272	ENSRNOG00000016707,ENSRNOG00000008053
GO:0009743	response to carbohydrate	biological_process	0.27166	1	2	88	235	20272	ENSRNOG00000024923,ENSRNOG00000010935
GO:0031253	cell projection membrane	cellular_component	0.27169	1	2	88	235	20272	ENSRNOG00000019435,ENSRNOG00000018285
GO:0030532	small nuclear ribonucleoprotein complex	cellular_component	0.27217	1	1	88	73	20272	ENSRNOG00000025716
GO:0008593	regulation of Notch signaling pathway	biological_process	0.27246	1	1	88	73	20272	ENSRNOG00000006850
GO:0008652	cellular amino acid biosynthetic process	biological_process	0.27249	1	1	88	73	20272	ENSRNOG00000024577
GO:0048259	regulation of receptor-mediated endocytosis	biological_process	0.2725	1	1	88	73	20272	ENSRNOG00000003923
GO:0003208	cardiac ventricle morphogenesis	biological_process	0.2725	1	1	88	73	20272	ENSRNOG00000008822
GO:0060415	muscle tissue morphogenesis	biological_process	0.2725	1	1	88	73	20272	ENSRNOG00000008822
GO:0019217	regulation of fatty acid metabolic process	biological_process	0.2725	1	1	88	73	20272	ENSRNOG00000021463
GO:0033108	mitochondrial respiratory chain complex assembly	biological_process	0.2725	1	1	88	73	20272	ENSRNOG00000016754
GO:0046364	monosaccharide biosynthetic process	biological_process	0.2725	1	1	88	73	20272	ENSRNOG00000021463
GO:0038034	signal transduction in absence of ligand	biological_process	0.2725	1	1	88	73	20272	ENSRNOG00000016707
GO:0048708	astrocyte differentiation	biological_process	0.2725	1	1	88	73	20272	ENSRNOG00000007002
GO:0070252	actin-mediated cell contraction	biological_process	0.2725	1	1	88	73	20272	ENSRNOG00000033722
GO:0097192	extrinsic apoptotic signaling pathway in absence of ligand	biological_process	0.2725	1	1	88	73	20272	ENSRNOG00000016707
GO:0043933	macromolecular complex subunit organization	biological_process	0.27262	1	13	88	2472	20272	ENSRNOG00000019970,ENSRNOG00000007002,ENSRNOG00000020608,ENSRNOG00000020274,ENSRNOG00000016754,ENSRNOG00000002247,ENSRNOG00000028261,ENSRNOG00000000931,ENSRNOG00000008829,ENSRNOG00000008822,ENSRNOG00000018686,ENSRNOG00000018285,ENSRNOG00000004621
GO:0051234	establishment of localization	biological_process	0.27326	1	21	88	4210	20272	ENSRNOG00000033722,ENSRNOG00000007002,ENSRNOG00000002247,ENSRNOG00000008966,ENSRNOG00000014480,ENSRNOG00000001170,ENSRNOG00000052140,ENSRNOG00000021463,ENSRNOG00000010935,ENSRNOG00000019851,ENSRNOG00000004621,ENSRNOG00000024349,ENSRNOG00000046779,ENSRNOG00000003923,ENSRNOG00000049758,ENSRNOG00000018285,ENSRNOG00000008822,ENSRNOG00000047782,ENSRNOG00000008053,ENSRNOG00000024923,ENSRNOG00000014367
GO:0005769	early endosome	cellular_component	0.2733	1	2	88	236	20272	ENSRNOG00000049758,ENSRNOG00000003923
GO:0016209	antioxidant activity	molecular_function	0.27528	1	1	88	74	20272	ENSRNOG00000018886
GO:1901606	alpha-amino acid catabolic process	biological_process	0.27567	1	1	88	74	20272	ENSRNOG00000029501
GO:1904064	positive regulation of cation transmembrane transport	biological_process	0.27567	1	1	88	74	20272	ENSRNOG00000033722
GO:0008076	voltage-gated potassium channel complex	cellular_component	0.27567	1	1	88	74	20272	ENSRNOG00000018285
GO:0043487	regulation of RNA stability	biological_process	0.27567	1	1	88	74	20272	ENSRNOG00000019831
GO:0070062	extracellular exosome	cellular_component	0.27591	1	13	88	2479	20272	ENSRNOG00000047988,ENSRNOG00000011714,ENSRNOG00000003923,ENSRNOG00000056853,ENSRNOG00000015667,ENSRNOG00000037247,ENSRNOG00000004341,ENSRNOG00000004621,ENSRNOG00000024577,ENSRNOG00000029501,ENSRNOG00000010935,ENSRNOG00000015397,ENSRNOG00000008822
GO:0048468	cell development	biological_process	0.27672	1	11	88	2054	20272	ENSRNOG00000008053,ENSRNOG00000031801,ENSRNOG00000016707,ENSRNOG00000016889,ENSRNOG00000006850,ENSRNOG00000004621,ENSRNOG00000007002,ENSRNOG00000019435,ENSRNOG00000019831,ENSRNOG00000036833,ENSRNOG00000003923
GO:2000146	negative regulation of cell motility	biological_process	0.27802	1	2	88	239	20272	ENSRNOG00000011413,ENSRNOG00000037247
GO:0034702	ion channel complex	cellular_component	0.27813	1	2	88	239	20272	ENSRNOG00000008822,ENSRNOG00000018285
GO:0051402	neuron apoptotic process	biological_process	0.27813	1	2	88	239	20272	ENSRNOG00000016707,ENSRNOG00000011208
GO:0045137	development of primary sexual characteristics	biological_process	0.27813	1	2	88	239	20272	ENSRNOG00000016942,ENSRNOG00000016707
GO:1902105	regulation of leukocyte differentiation	biological_process	0.27813	1	2	88	239	20272	ENSRNOG00000018255,ENSRNOG00000007002
GO:0097367	carbohydrate derivative binding	molecular_function	0.27881	1	11	88	2058	20272	ENSRNOG00000016754,ENSRNOG00000003923,ENSRNOG00000036880,ENSRNOG00000013376,ENSRNOG00000037247,ENSRNOG00000043201,ENSRNOG00000000165,ENSRNOG00000014367,ENSRNOG00000015021,ENSRNOG00000031801,ENSRNOG00000008053
GO:0032990	cell part morphogenesis	biological_process	0.27883	1	5	88	814	20272	ENSRNOG00000008053,ENSRNOG00000031801,ENSRNOG00000009881,ENSRNOG00000003923,ENSRNOG00000004621
GO:0010923	negative regulation of phosphatase activity	biological_process	0.27883	1	1	88	75	20272	ENSRNOG00000008822
GO:0051028	mRNA transport	biological_process	0.27883	1	1	88	75	20272	ENSRNOG00000002247
GO:0051492	regulation of stress fiber assembly	biological_process	0.27883	1	1	88	75	20272	ENSRNOG00000008829
GO:0006919	activation of cysteine-type endopeptidase activity involved in apoptotic process	biological_process	0.27883	1	1	88	75	20272	ENSRNOG00000010629
GO:0065010	extracellular membrane-bounded organelle	cellular_component	0.27883	1	13	88	2485	20272	ENSRNOG00000024577,ENSRNOG00000004621,ENSRNOG00000029501,ENSRNOG00000010935,ENSRNOG00000015397,ENSRNOG00000008822,ENSRNOG00000047988,ENSRNOG00000011714,ENSRNOG00000003923,ENSRNOG00000056853,ENSRNOG00000015667,ENSRNOG00000037247,ENSRNOG00000004341
GO:0031667	response to nutrient levels	biological_process	0.28082	1	4	88	618	20272	ENSRNOG00000000165,ENSRNOG00000052140,ENSRNOG00000010629,ENSRNOG00000021463
GO:0007249	I-kappaB kinase/NF-kappaB signaling	biological_process	0.28134	1	2	88	241	20272	ENSRNOG00000008822,ENSRNOG00000010629
GO:0009062	fatty acid catabolic process	biological_process	0.28164	1	1	88	76	20272	ENSRNOG00000014481
GO:0005768	endosome	cellular_component	0.28179	1	4	88	619	20272	ENSRNOG00000003923,ENSRNOG00000049758,ENSRNOG00000018285,ENSRNOG00000008053
GO:0010717	regulation of epithelial to mesenchymal transition	biological_process	0.28193	1	1	88	76	20272	ENSRNOG00000006850
GO:0035050	embryonic heart tube development	biological_process	0.28193	1	1	88	76	20272	ENSRNOG00000006850
GO:0030684	preribosome	cellular_component	0.28197	1	1	88	76	20272	ENSRNOG00000020608
GO:0002039	p53 binding	molecular_function	0.28197	1	1	88	76	20272	ENSRNOG00000036833
GO:0034705	potassium channel complex	cellular_component	0.28197	1	1	88	76	20272	ENSRNOG00000018285
GO:0071260	cellular response to mechanical stimulus	biological_process	0.28197	1	1	88	76	20272	ENSRNOG00000016707
GO:2001022	positive regulation of response to DNA damage stimulus	biological_process	0.28197	1	1	88	76	20272	ENSRNOG00000036833
GO:0044459	plasma membrane part	cellular_component	0.282	1	11	88	2064	20272	ENSRNOG00000003923,ENSRNOG00000008966,ENSRNOG00000015667,ENSRNOG00000014481,ENSRNOG00000010629,ENSRNOG00000019435,ENSRNOG00000014367,ENSRNOG00000031801,ENSRNOG00000008822,ENSRNOG00000018255,ENSRNOG00000018285
GO:1901987	regulation of cell cycle phase transition	biological_process	0.28279	1	2	88	242	20272	ENSRNOG00000025716,ENSRNOG00000016707
GO:0005126	cytokine receptor binding	molecular_function	0.28295	1	2	88	242	20272	ENSRNOG00000008822,ENSRNOG00000007002
GO:1903561	extracellular vesicle	cellular_component	0.28324	1	13	88	2494	20272	ENSRNOG00000015397,ENSRNOG00000010935,ENSRNOG00000029501,ENSRNOG00000024577,ENSRNOG00000004621,ENSRNOG00000008822,ENSRNOG00000056853,ENSRNOG00000015667,ENSRNOG00000047988,ENSRNOG00000011714,ENSRNOG00000003923,ENSRNOG00000004341,ENSRNOG00000037247
GO:1903320	regulation of protein modification by small protein conjugation or removal	biological_process	0.28456	1	2	88	243	20272	ENSRNOG00000008822,ENSRNOG00000016942
GO:0098796	membrane protein complex	cellular_component	0.28464	1	6	88	1024	20272	ENSRNOG00000018285,ENSRNOG00000008822,ENSRNOG00000001170,ENSRNOG00000062108,ENSRNOG00000019851,ENSRNOG00000002247
GO:0043255	regulation of carbohydrate biosynthetic process	biological_process	0.2851	1	1	88	77	20272	ENSRNOG00000021463
GO:0070167	regulation of biomineral tissue development	biological_process	0.2851	1	1	88	77	20272	ENSRNOG00000002154
GO:0032411	positive regulation of transporter activity	biological_process	0.2851	1	1	88	77	20272	ENSRNOG00000033722
GO:0072088	nephron epithelium morphogenesis	biological_process	0.2851	1	1	88	77	20272	ENSRNOG00000007002
GO:1903649	regulation of cytoplasmic transport	biological_process	0.2856	1	3	88	429	20272	ENSRNOG00000052140,ENSRNOG00000002247,ENSRNOG00000003923
GO:0016310	phosphorylation	biological_process	0.28565	1	11	88	2071	20272	ENSRNOG00000010629,ENSRNOG00000007002,ENSRNOG00000037247,ENSRNOG00000043201,ENSRNOG00000021463,ENSRNOG00000000165,ENSRNOG00000014367,ENSRNOG00000008829,ENSRNOG00000008822,ENSRNOG00000031801,ENSRNOG00000001170
GO:0060560	developmental growth involved in morphogenesis	biological_process	0.28617	1	2	88	244	20272	ENSRNOG00000004621,ENSRNOG00000003923
GO:0043230	extracellular organelle	cellular_component	0.28619	1	13	88	2500	20272	ENSRNOG00000047988,ENSRNOG00000011714,ENSRNOG00000003923,ENSRNOG00000015667,ENSRNOG00000056853,ENSRNOG00000004341,ENSRNOG00000037247,ENSRNOG00000029501,ENSRNOG00000024577,ENSRNOG00000004621,ENSRNOG00000010935,ENSRNOG00000015397,ENSRNOG00000008822
GO:0051270	regulation of cellular component movement	biological_process	0.28718	1	5	88	824	20272	ENSRNOG00000037247,ENSRNOG00000033722,ENSRNOG00000004621,ENSRNOG00000011413,ENSRNOG00000015667
GO:0070727	cellular macromolecule localization	biological_process	0.28742	1	8	88	1441	20272	ENSRNOG00000049758,ENSRNOG00000052140,ENSRNOG00000036833,ENSRNOG00000007002,ENSRNOG00000003575,ENSRNOG00000014480,ENSRNOG00000002247,ENSRNOG00000011208
GO:0043408	regulation of MAPK cascade	biological_process	0.28756	1	4	88	625	20272	ENSRNOG00000037247,ENSRNOG00000008829,ENSRNOG00000007002,ENSRNOG00000010629
GO:1901652	response to peptide	biological_process	0.28797	1	3	88	431	20272	ENSRNOG00000000165,ENSRNOG00000010629,ENSRNOG00000021463
GO:0016363	nuclear matrix	cellular_component	0.28821	1	1	88	78	20272	ENSRNOG00000052140
GO:0014823	response to activity	biological_process	0.28821	1	1	88	78	20272	ENSRNOG00000004621
GO:0017156	calcium ion-dependent exocytosis	biological_process	0.28821	1	1	88	78	20272	ENSRNOG00000024349
GO:0031644	regulation of neurological system process	biological_process	0.28821	1	1	88	78	20272	ENSRNOG00000004621
GO:0051963	regulation of synapse assembly	biological_process	0.28821	1	1	88	78	20272	ENSRNOG00000031801
GO:0010243	response to organonitrogen compound	biological_process	0.28977	1	5	88	827	20272	ENSRNOG00000008822,ENSRNOG00000000165,ENSRNOG00000052140,ENSRNOG00000010629,ENSRNOG00000021463
GO:0031226	intrinsic component of plasma membrane	cellular_component	0.29027	1	6	88	1031	20272	ENSRNOG00000031801,ENSRNOG00000018255,ENSRNOG00000018285,ENSRNOG00000014367,ENSRNOG00000008966,ENSRNOG00000015667
GO:0060627	regulation of vesicle-mediated transport	biological_process	0.29033	1	3	88	433	20272	ENSRNOG00000049758,ENSRNOG00000024349,ENSRNOG00000003923
GO:0051087	chaperone binding	molecular_function	0.29132	1	1	88	79	20272	ENSRNOG00000033722
GO:0072028	nephron morphogenesis	biological_process	0.29132	1	1	88	79	20272	ENSRNOG00000007002
GO:0030279	negative regulation of ossification	biological_process	0.29132	1	1	88	79	20272	ENSRNOG00000002154
GO:0051960	regulation of nervous system development	biological_process	0.29146	1	5	88	829	20272	ENSRNOG00000003923,ENSRNOG00000004621,ENSRNOG00000007002,ENSRNOG00000008053,ENSRNOG00000031801
GO:0009205	purine ribonucleoside triphosphate metabolic process	biological_process	0.29226	1	2	88	248	20272	ENSRNOG00000021463,ENSRNOG00000001170
GO:1900006	positive regulation of dendrite development	biological_process	0.2944	1	1	88	80	20272	ENSRNOG00000003923
GO:0006096	glycolytic process	biological_process	0.2944	1	1	88	80	20272	ENSRNOG00000021463
GO:0002520	immune system development	biological_process	0.29564	1	5	88	834	20272	ENSRNOG00000031801,ENSRNOG00000037247,ENSRNOG00000036833,ENSRNOG00000007002,ENSRNOG00000018255
GO:0031301	integral component of organelle membrane	cellular_component	0.29572	1	2	88	250	20272	ENSRNOG00000004621,ENSRNOG00000014480
GO:0031175	neuron projection development	biological_process	0.29655	1	5	88	835	20272	ENSRNOG00000004621,ENSRNOG00000003923,ENSRNOG00000031801,ENSRNOG00000008053,ENSRNOG00000019435
GO:0060589	nucleoside-triphosphatase regulator activity	molecular_function	0.29741	1	2	88	251	20272	ENSRNOG00000061270,ENSRNOG00000049758
GO:0048814	regulation of dendrite morphogenesis	biological_process	0.29748	1	1	88	81	20272	ENSRNOG00000003923
GO:0006757	ATP generation from ADP	biological_process	0.29748	1	1	88	81	20272	ENSRNOG00000021463
GO:0000792	heterochromatin	cellular_component	0.29748	1	1	88	81	20272	ENSRNOG00000024420
GO:0034446	substrate adhesion-dependent cell spreading	biological_process	0.29748	1	1	88	81	20272	ENSRNOG00000031801
GO:0043410	positive regulation of MAPK cascade	biological_process	0.29864	1	3	88	440	20272	ENSRNOG00000008829,ENSRNOG00000007002,ENSRNOG00000010629
GO:0022904	respiratory electron transport chain	biological_process	0.29989	1	1	88	82	20272	ENSRNOG00000001170
GO:0051271	negative regulation of cellular component movement	biological_process	0.30052	1	2	88	253	20272	ENSRNOG00000011413,ENSRNOG00000037247
GO:0034766	negative regulation of ion transmembrane transport	biological_process	0.30054	1	1	88	82	20272	ENSRNOG00000024349
GO:0072332	intrinsic apoptotic signaling pathway by p53 class mediator	biological_process	0.30054	1	1	88	82	20272	ENSRNOG00000036833
GO:0097202	activation of cysteine-type endopeptidase activity	biological_process	0.30054	1	1	88	82	20272	ENSRNOG00000010629
GO:0044089	positive regulation of cellular component biogenesis	biological_process	0.30096	1	3	88	442	20272	ENSRNOG00000008829,ENSRNOG00000031801,ENSRNOG00000028261
GO:0019904	protein domain specific binding	molecular_function	0.30119	1	4	88	639	20272	ENSRNOG00000021463,ENSRNOG00000010629,ENSRNOG00000016707,ENSRNOG00000003575
GO:0048729	tissue morphogenesis	biological_process	0.30128	1	4	88	639	20272	ENSRNOG00000007002,ENSRNOG00000008822,ENSRNOG00000008053,ENSRNOG00000006850
GO:0009199	ribonucleoside triphosphate metabolic process	biological_process	0.30189	1	2	88	254	20272	ENSRNOG00000001170,ENSRNOG00000021463
GO:0050863	regulation of T cell activation	biological_process	0.30223	1	2	88	254	20272	ENSRNOG00000014367,ENSRNOG00000018255
GO:0080135	regulation of cellular response to stress	biological_process	0.30228	1	4	88	640	20272	ENSRNOG00000036833,ENSRNOG00000052140,ENSRNOG00000010629,ENSRNOG00000004621
GO:0005759	mitochondrial matrix	cellular_component	0.30343	1	2	88	255	20272	ENSRNOG00000002569,ENSRNOG00000019970
GO:0001578	microtubule bundle formation	biological_process	0.30346	1	1	88	83	20272	ENSRNOG00000028261
GO:0009144	purine nucleoside triphosphate metabolic process	biological_process	0.30349	1	2	88	255	20272	ENSRNOG00000021463,ENSRNOG00000001170
GO:0035308	negative regulation of protein dephosphorylation	biological_process	0.30359	1	1	88	83	20272	ENSRNOG00000008822
GO:0009063	cellular amino acid catabolic process	biological_process	0.30359	1	1	88	83	20272	ENSRNOG00000029501
GO:0009166	nucleotide catabolic process	biological_process	0.30359	1	1	88	83	20272	ENSRNOG00000021463
GO:0043648	dicarboxylic acid metabolic process	biological_process	0.30359	1	1	88	83	20272	ENSRNOG00000029501
GO:0004197	cysteine-type endopeptidase activity	molecular_function	0.30359	1	1	88	83	20272	ENSRNOG00000016707
GO:0051897	positive regulation of protein kinase B signaling	biological_process	0.30359	1	1	88	83	20272	ENSRNOG00000004621
GO:0055117	regulation of cardiac muscle contraction	biological_process	0.30359	1	1	88	83	20272	ENSRNOG00000033722
GO:0007346	regulation of mitotic cell cycle	biological_process	0.30564	1	3	88	446	20272	ENSRNOG00000016707,ENSRNOG00000025716,ENSRNOG00000024420
GO:0043168	anion binding	molecular_function	0.30577	1	13	88	2539	20272	ENSRNOG00000015021,ENSRNOG00000008053,ENSRNOG00000031801,ENSRNOG00000043201,ENSRNOG00000014367,ENSRNOG00000000165,ENSRNOG00000019435,ENSRNOG00000037247,ENSRNOG00000020942,ENSRNOG00000016754,ENSRNOG00000013376,ENSRNOG00000036880,ENSRNOG00000003923
GO:0009991	response to extracellular stimulus	biological_process	0.3062	1	4	88	644	20272	ENSRNOG00000021463,ENSRNOG00000052140,ENSRNOG00000010629,ENSRNOG00000000165
GO:0010508	positive regulation of autophagy	biological_process	0.30663	1	1	88	84	20272	ENSRNOG00000010629
GO:0019395	fatty acid oxidation	biological_process	0.30663	1	1	88	84	20272	ENSRNOG00000021463
GO:0016050	vesicle organization	biological_process	0.30703	1	2	88	257	20272	ENSRNOG00000036833,ENSRNOG00000049758
GO:0009967	positive regulation of signal transduction	biological_process	0.30762	1	7	88	1262	20272	ENSRNOG00000007002,ENSRNOG00000008829,ENSRNOG00000008822,ENSRNOG00000036833,ENSRNOG00000016707,ENSRNOG00000010629,ENSRNOG00000004621
GO:0055085	transmembrane transport	biological_process	0.308	1	7	88	1263	20272	ENSRNOG00000019851,ENSRNOG00000008966,ENSRNOG00000024349,ENSRNOG00000008822,ENSRNOG00000033722,ENSRNOG00000018285,ENSRNOG00000001170
GO:1902531	regulation of intracellular signal transduction	biological_process	0.30813	1	8	88	1473	20272	ENSRNOG00000010629,ENSRNOG00000037247,ENSRNOG00000036833,ENSRNOG00000007002,ENSRNOG00000019435,ENSRNOG00000004621,ENSRNOG00000008822,ENSRNOG00000008829
GO:0031300	intrinsic component of organelle membrane	cellular_component	0.30854	1	2	88	258	20272	ENSRNOG00000004621,ENSRNOG00000014480
GO:0046651	lymphocyte proliferation	biological_process	0.30864	1	2	88	258	20272	ENSRNOG00000014367,ENSRNOG00000008822
GO:0044853	plasma membrane raft	cellular_component	0.30933	1	1	88	85	20272	ENSRNOG00000014481
GO:0035305	negative regulation of dephosphorylation	biological_process	0.30965	1	1	88	85	20272	ENSRNOG00000008822
GO:0001656	metanephros development	biological_process	0.30965	1	1	88	85	20272	ENSRNOG00000007002
GO:0043149	stress fiber assembly	biological_process	0.30965	1	1	88	85	20272	ENSRNOG00000008829
GO:0043266	regulation of potassium ion transport	biological_process	0.30965	1	1	88	85	20272	ENSRNOG00000033722
GO:0016042	lipid catabolic process	biological_process	0.31007	1	2	88	259	20272	ENSRNOG00000019409,ENSRNOG00000014481
GO:0032943	mononuclear cell proliferation	biological_process	0.31024	1	2	88	259	20272	ENSRNOG00000008822,ENSRNOG00000014367
GO:0051302	regulation of cell division	biological_process	0.31024	1	2	88	259	20272	ENSRNOG00000061270,ENSRNOG00000007002
GO:0022008	neurogenesis	biological_process	0.31142	1	8	88	1478	20272	ENSRNOG00000031801,ENSRNOG00000008053,ENSRNOG00000024923,ENSRNOG00000004621,ENSRNOG00000019435,ENSRNOG00000019831,ENSRNOG00000007002,ENSRNOG00000003923
GO:0006119	oxidative phosphorylation	biological_process	0.31202	1	1	88	86	20272	ENSRNOG00000001170
GO:0008104	protein localization	biological_process	0.31236	1	11	88	2120	20272	ENSRNOG00000007002,ENSRNOG00000003575,ENSRNOG00000014480,ENSRNOG00000003923,ENSRNOG00000002247,ENSRNOG00000011208,ENSRNOG00000008822,ENSRNOG00000049758,ENSRNOG00000014367,ENSRNOG00000024923,ENSRNOG00000052140
GO:0044444	cytoplasmic part	cellular_component	0.31256	1	35	88	7448	20272	ENSRNOG00000008053,ENSRNOG00000008822,ENSRNOG00000018285,ENSRNOG00000000165,ENSRNOG00000004341,ENSRNOG00000019831,ENSRNOG00000002569,ENSRNOG00000028261,ENSRNOG00000061270,ENSRNOG00000021691,ENSRNOG00000016707,ENSRNOG00000001170,ENSRNOG00000015021,ENSRNOG00000029501,ENSRNOG00000004621,ENSRNOG00000019851,ENSRNOG00000043201,ENSRNOG00000016889,ENSRNOG00000016977,ENSRNOG00000033722,ENSRNOG00000014480,…
GO:0006720	isoprenoid metabolic process	biological_process	0.31266	1	1	88	86	20272	ENSRNOG00000013376
GO:0034440	lipid oxidation	biological_process	0.31266	1	1	88	86	20272	ENSRNOG00000021463
GO:0030048	actin filament-based movement	biological_process	0.31266	1	1	88	86	20272	ENSRNOG00000033722
GO:0045132	meiotic chromosome segregation	biological_process	0.31266	1	1	88	86	20272	ENSRNOG00000024420
GO:0010976	positive regulation of neuron projection development	biological_process	0.31343	1	2	88	261	20272	ENSRNOG00000008053,ENSRNOG00000003923
GO:0006606	protein import into nucleus	biological_process	0.31503	1	2	88	262	20272	ENSRNOG00000002247,ENSRNOG00000052140
GO:0044744	protein targeting to nucleus	biological_process	0.31503	1	2	88	262	20272	ENSRNOG00000052140,ENSRNOG00000002247
GO:1902593	single-organism nuclear import	biological_process	0.31503	1	2	88	262	20272	ENSRNOG00000052140,ENSRNOG00000002247
GO:0048872	homeostasis of number of cells	biological_process	0.31503	1	2	88	262	20272	ENSRNOG00000016889,ENSRNOG00000016942
GO:0032091	negative regulation of protein binding	biological_process	0.31565	1	1	88	87	20272	ENSRNOG00000021463
GO:0046031	ADP metabolic process	biological_process	0.31565	1	1	88	87	20272	ENSRNOG00000021463
GO:0000123	histone acetyltransferase complex	cellular_component	0.31565	1	1	88	87	20272	ENSRNOG00000020274
GO:0060021	palate development	biological_process	0.31565	1	1	88	87	20272	ENSRNOG00000031801
GO:0050803	regulation of synapse structure or activity	biological_process	0.31663	1	2	88	263	20272	ENSRNOG00000031801,ENSRNOG00000011208
GO:0006576	cellular biogenic amine metabolic process	biological_process	0.31836	1	1	88	88	20272	ENSRNOG00000011714
GO:0006282	regulation of DNA repair	biological_process	0.31864	1	1	88	88	20272	ENSRNOG00000052140
GO:0002456	T cell mediated immunity	biological_process	0.31864	1	1	88	88	20272	ENSRNOG00000014367
GO:0005249	voltage-gated potassium channel activity	molecular_function	0.31864	1	1	88	88	20272	ENSRNOG00000018285
GO:0044421	extracellular region part	cellular_component	0.31868	1	18	88	3660	20272	ENSRNOG00000037247,ENSRNOG00000007002,ENSRNOG00000002154,ENSRNOG00000056853,ENSRNOG00000015667,ENSRNOG00000009434,ENSRNOG00000029501,ENSRNOG00000004621,ENSRNOG00000010935,ENSRNOG00000015397,ENSRNOG00000004341,ENSRNOG00000047988,ENSRNOG00000011714,ENSRNOG00000003923,ENSRNOG00000031391,ENSRNOG00000008822,ENSRNOG00000024577,ENSRNOG00000011413
GO:0009167	purine ribonucleoside monophosphate metabolic process	biological_process	0.31948	1	2	88	265	20272	ENSRNOG00000021463,ENSRNOG00000001170
GO:0044262	cellular carbohydrate metabolic process	biological_process	0.31982	1	2	88	265	20272	ENSRNOG00000021463,ENSRNOG00000000165
GO:0009126	purine nucleoside monophosphate metabolic process	biological_process	0.32108	1	2	88	266	20272	ENSRNOG00000021463,ENSRNOG00000001170
GO:0004175	endopeptidase activity	molecular_function	0.32113	1	3	88	459	20272	ENSRNOG00000024181,ENSRNOG00000016707,ENSRNOG00000056853
GO:0051170	nuclear import	biological_process	0.32142	1	2	88	266	20272	ENSRNOG00000002247,ENSRNOG00000052140
GO:0005795	Golgi stack	cellular_component	0.32161	1	1	88	89	20272	ENSRNOG00000003923
GO:0008203	cholesterol metabolic process	biological_process	0.32161	1	1	88	89	20272	ENSRNOG00000013376
GO:0043467	regulation of generation of precursor metabolites and energy	biological_process	0.32161	1	1	88	89	20272	ENSRNOG00000021463
GO:0034763	negative regulation of transmembrane transport	biological_process	0.32161	1	1	88	89	20272	ENSRNOG00000024349
GO:0016071	mRNA metabolic process	biological_process	0.32243	1	3	88	460	20272	ENSRNOG00000000931,ENSRNOG00000019831,ENSRNOG00000046000
GO:0008544	epidermis development	biological_process	0.32299	1	2	88	267	20272	ENSRNOG00000021463,ENSRNOG00000006850
GO:0051235	maintenance of location	biological_process	0.32301	1	2	88	267	20272	ENSRNOG00000008822,ENSRNOG00000021463
GO:0034655	nucleobase-containing compound catabolic process	biological_process	0.32301	1	2	88	267	20272	ENSRNOG00000021463,ENSRNOG00000019831
GO:0048870	cell motility	biological_process	0.32306	1	7	88	1284	20272	ENSRNOG00000011413,ENSRNOG00000015667,ENSRNOG00000006850,ENSRNOG00000018747,ENSRNOG00000004621,ENSRNOG00000031801,ENSRNOG00000037247
GO:0051674	localization of cell	biological_process	0.32306	1	7	88	1284	20272	ENSRNOG00000031801,ENSRNOG00000037247,ENSRNOG00000011413,ENSRNOG00000015667,ENSRNOG00000006850,ENSRNOG00000004621,ENSRNOG00000018747
GO:0002521	leukocyte differentiation	biological_process	0.32354	1	3	88	461	20272	ENSRNOG00000037247,ENSRNOG00000007002,ENSRNOG00000018255
GO:0071704	organic substance metabolic process	biological_process	0.32424	1	47	88	10221	20272	ENSRNOG00000007002,ENSRNOG00000025071,ENSRNOG00000036833,ENSRNOG00000037247,ENSRNOG00000056853,ENSRNOG00000014481,ENSRNOG00000013376,ENSRNOG00000052140,ENSRNOG00000010935,ENSRNOG00000019970,ENSRNOG00000018765,ENSRNOG00000046000,ENSRNOG00000047988,ENSRNOG00000049758,ENSRNOG00000006850,ENSRNOG00000024420,ENSRNOG00000033722,ENSRNOG00000015667,ENSRNOG00000005955,ENSRNOG00000004591,ENSRNOG00000008829,…
GO:0042475	odontogenesis of dentin-containing tooth	biological_process	0.32457	1	1	88	90	20272	ENSRNOG00000021463
GO:0019882	antigen processing and presentation	biological_process	0.32457	1	1	88	90	20272	ENSRNOG00000010629
GO:0022602	ovulation cycle process	biological_process	0.32457	1	1	88	90	20272	ENSRNOG00000016707
GO:0032231	regulation of actin filament bundle assembly	biological_process	0.32457	1	1	88	90	20272	ENSRNOG00000008829
GO:0045639	positive regulation of myeloid cell differentiation	biological_process	0.32457	1	1	88	90	20272	ENSRNOG00000007002
GO:0070661	leukocyte proliferation	biological_process	0.32461	1	2	88	268	20272	ENSRNOG00000008822,ENSRNOG00000014367
GO:0044464	cell part	cellular_component	0.32511	1	72	88	16058	20272	ENSRNOG00000011413,ENSRNOG00000025716,ENSRNOG00000024420,ENSRNOG00000019970,ENSRNOG00000018765,ENSRNOG00000046000,ENSRNOG00000018686,ENSRNOG00000052140,ENSRNOG00000024349,ENSRNOG00000019435,ENSRNOG00000003575,ENSRNOG00000025071,ENSRNOG00000037247,ENSRNOG00000002247,ENSRNOG00000056853,ENSRNOG00000062108,ENSRNOG00000014481,ENSRNOG00000008822,ENSRNOG00000008053,ENSRNOG00000047396,ENSRNOG00000014367,…
GO:0044708	single-organism behavior	biological_process	0.326	1	3	88	463	20272	ENSRNOG00000018285,ENSRNOG00000036833,ENSRNOG00000021463
GO:0003924	GTPase activity	molecular_function	0.32609	1	2	88	269	20272	ENSRNOG00000037247,ENSRNOG00000003923
GO:0044767	single-organism developmental process	biological_process	0.32714	1	26	88	5460	20272	ENSRNOG00000052140,ENSRNOG00000010935,ENSRNOG00000021463,ENSRNOG00000016889,ENSRNOG00000004621,ENSRNOG00000031801,ENSRNOG00000016707,ENSRNOG00000015667,ENSRNOG00000002154,ENSRNOG00000007002,ENSRNOG00000025071,ENSRNOG00000019435,ENSRNOG00000036833,ENSRNOG00000037247,ENSRNOG00000000165,ENSRNOG00000006850,ENSRNOG00000024923,ENSRNOG00000024577,ENSRNOG00000008822,ENSRNOG00000018255,ENSRNOG00000018285,…
GO:0033554	cellular response to stress	biological_process	0.32729	1	9	88	1716	20272	ENSRNOG00000024420,ENSRNOG00000004621,ENSRNOG00000016889,ENSRNOG00000052140,ENSRNOG00000016707,ENSRNOG00000018765,ENSRNOG00000010629,ENSRNOG00000036833,ENSRNOG00000016942
GO:0090277	positive regulation of peptide hormone secretion	biological_process	0.32747	1	1	88	91	20272	ENSRNOG00000024923
GO:0033138	positive regulation of peptidyl-serine phosphorylation	biological_process	0.32751	1	1	88	91	20272	ENSRNOG00000007002
GO:0060993	kidney morphogenesis	biological_process	0.32751	1	1	88	91	20272	ENSRNOG00000007002
GO:1901292	nucleoside phosphate catabolic process	biological_process	0.32751	1	1	88	91	20272	ENSRNOG00000021463
GO:1902495	transmembrane transporter complex	cellular_component	0.32779	1	2	88	270	20272	ENSRNOG00000018285,ENSRNOG00000008822
GO:0001822	kidney development	biological_process	0.32779	1	2	88	270	20272	ENSRNOG00000007002,ENSRNOG00000015667
GO:0042063	gliogenesis	biological_process	0.32779	1	2	88	270	20272	ENSRNOG00000007002,ENSRNOG00000004621
GO:0040013	negative regulation of locomotion	biological_process	0.33086	1	2	88	272	20272	ENSRNOG00000037247,ENSRNOG00000011413
GO:0043025	neuronal cell body	cellular_component	0.33196	1	3	88	468	20272	ENSRNOG00000004621,ENSRNOG00000018285,ENSRNOG00000036833
GO:0034110	regulation of homotypic cell-cell adhesion	biological_process	0.33256	1	2	88	273	20272	ENSRNOG00000014367,ENSRNOG00000018255
GO:1902652	secondary alcohol metabolic process	biological_process	0.33336	1	1	88	93	20272	ENSRNOG00000013376
GO:0031058	positive regulation of histone modification	biological_process	0.33336	1	1	88	93	20272	ENSRNOG00000007002
GO:0060996	dendritic spine development	biological_process	0.33336	1	1	88	93	20272	ENSRNOG00000031801
GO:0001077	transcriptional activator activity, RNA polymerase II core promoter proximal region sequence-specific binding	molecular_function	0.33415	1	2	88	274	20272	ENSRNOG00000021463,ENSRNOG00000008146
GO:0042995	cell projection	cellular_component	0.33417	1	9	88	1727	20272	ENSRNOG00000008822,ENSRNOG00000018285,ENSRNOG00000024349,ENSRNOG00000004621,ENSRNOG00000016977,ENSRNOG00000009881,ENSRNOG00000036833,ENSRNOG00000019435,ENSRNOG00000003923
GO:0034109	homotypic cell-cell adhesion	biological_process	0.33434	1	3	88	470	20272	ENSRNOG00000014367,ENSRNOG00000008822,ENSRNOG00000018255
GO:0001501	skeletal system development	biological_process	0.33553	1	3	88	471	20272	ENSRNOG00000002154,ENSRNOG00000036833,ENSRNOG00000016942
GO:0002793	positive regulation of peptide secretion	biological_process	0.33623	1	1	88	94	20272	ENSRNOG00000024923
GO:0048709	oligodendrocyte differentiation	biological_process	0.33627	1	1	88	94	20272	ENSRNOG00000004621
GO:0006942	regulation of striated muscle contraction	biological_process	0.33627	1	1	88	94	20272	ENSRNOG00000033722
GO:2001243	negative regulation of intrinsic apoptotic signaling pathway	biological_process	0.33627	1	1	88	94	20272	ENSRNOG00000036833
GO:0009141	nucleoside triphosphate metabolic process	biological_process	0.33698	1	2	88	276	20272	ENSRNOG00000021463,ENSRNOG00000001170
GO:0009161	ribonucleoside monophosphate metabolic process	biological_process	0.33698	1	2	88	276	20272	ENSRNOG00000001170,ENSRNOG00000021463
GO:0044085	cellular component biogenesis	biological_process	0.33731	1	13	88	2601	20272	ENSRNOG00000047988,ENSRNOG00000016754,ENSRNOG00000002247,ENSRNOG00000019970,ENSRNOG00000020608,ENSRNOG00000004621,ENSRNOG00000000931,ENSRNOG00000028261,ENSRNOG00000031801,ENSRNOG00000018686,ENSRNOG00000018285,ENSRNOG00000008829,ENSRNOG00000008822
GO:0051480	cytosolic calcium ion homeostasis	biological_process	0.33732	1	2	88	276	20272	ENSRNOG00000008822,ENSRNOG00000016977
GO:0030425	dendrite	cellular_component	0.33791	1	3	88	473	20272	ENSRNOG00000036833,ENSRNOG00000019435,ENSRNOG00000018285
GO:1990351	transporter complex	cellular_component	0.3389	1	2	88	277	20272	ENSRNOG00000008822,ENSRNOG00000018285
GO:0001191	transcriptional repressor activity, RNA polymerase II transcription factor binding	molecular_function	0.33916	1	1	88	95	20272	ENSRNOG00000021463
GO:0009135	purine nucleoside diphosphate metabolic process	biological_process	0.33916	1	1	88	95	20272	ENSRNOG00000021463
GO:0009179	purine ribonucleoside diphosphate metabolic process	biological_process	0.33916	1	1	88	95	20272	ENSRNOG00000021463
GO:1903038	negative regulation of leukocyte cell-cell adhesion	biological_process	0.33916	1	1	88	95	20272	ENSRNOG00000021463
GO:0072080	nephron tubule development	biological_process	0.33916	1	1	88	95	20272	ENSRNOG00000007002
GO:0015748	organophosphate ester transport	biological_process	0.33916	1	1	88	95	20272	ENSRNOG00000008053
GO:0071705	nitrogen compound transport	biological_process	0.34073	1	4	88	679	20272	ENSRNOG00000004621,ENSRNOG00000024923,ENSRNOG00000002247,ENSRNOG00000018285
GO:0051093	negative regulation of developmental process	biological_process	0.34118	1	5	88	887	20272	ENSRNOG00000010935,ENSRNOG00000021463,ENSRNOG00000006850,ENSRNOG00000002154,ENSRNOG00000004621
GO:0009108	coenzyme biosynthetic process	biological_process	0.34205	1	1	88	96	20272	ENSRNOG00000043201
GO:0048640	negative regulation of developmental growth	biological_process	0.34205	1	1	88	96	20272	ENSRNOG00000004621
GO:0006520	cellular amino acid metabolic process	biological_process	0.34364	1	2	88	280	20272	ENSRNOG00000024577,ENSRNOG00000029501
GO:0001936	regulation of endothelial cell proliferation	biological_process	0.34463	1	1	88	97	20272	ENSRNOG00000018765
GO:0051209	release of sequestered calcium ion into cytosol	biological_process	0.34492	1	1	88	97	20272	ENSRNOG00000008822
GO:0051283	negative regulation of sequestering of calcium ion	biological_process	0.34492	1	1	88	97	20272	ENSRNOG00000008822
GO:0006165	nucleoside diphosphate phosphorylation	biological_process	0.34492	1	1	88	97	20272	ENSRNOG00000021463
GO:0009185	ribonucleoside diphosphate metabolic process	biological_process	0.34492	1	1	88	97	20272	ENSRNOG00000021463
GO:0042089	cytokine biosynthetic process	biological_process	0.34492	1	1	88	97	20272	ENSRNOG00000010629
GO:0032502	developmental process	biological_process	0.34523	1	26	88	5507	20272	ENSRNOG00000009881,ENSRNOG00000016942,ENSRNOG00000019831,ENSRNOG00000003923,ENSRNOG00000008053,ENSRNOG00000018255,ENSRNOG00000018285,ENSRNOG00000008822,ENSRNOG00000024577,ENSRNOG00000024923,ENSRNOG00000006850,ENSRNOG00000000165,ENSRNOG00000036833,ENSRNOG00000037247,ENSRNOG00000025071,ENSRNOG00000019435,ENSRNOG00000007002,ENSRNOG00000002154,ENSRNOG00000015667,ENSRNOG00000016707,ENSRNOG00000031801,…
GO:0021537	telencephalon development	biological_process	0.34523	1	2	88	281	20272	ENSRNOG00000031801,ENSRNOG00000004621
GO:0007548	sex differentiation	biological_process	0.34681	1	2	88	282	20272	ENSRNOG00000016942,ENSRNOG00000016707
GO:0009408	response to heat	biological_process	0.34777	1	1	88	98	20272	ENSRNOG00000010935
GO:0051282	regulation of sequestering of calcium ion	biological_process	0.34777	1	1	88	98	20272	ENSRNOG00000008822
GO:0016125	sterol metabolic process	biological_process	0.34777	1	1	88	98	20272	ENSRNOG00000013376
GO:0000956	nuclear-transcribed mRNA catabolic process	biological_process	0.34777	1	1	88	98	20272	ENSRNOG00000019831
GO:0009416	response to light stimulus	biological_process	0.34839	1	2	88	283	20272	ENSRNOG00000008053,ENSRNOG00000052140
GO:0000165	MAPK cascade	biological_process	0.3486	1	4	88	687	20272	ENSRNOG00000008829,ENSRNOG00000007002,ENSRNOG00000037247,ENSRNOG00000010629
GO:0005623	cell	cellular_component	0.34876	1	72	88	16115	20272	ENSRNOG00000053260,ENSRNOG00000020274,ENSRNOG00000002569,ENSRNOG00000015235,ENSRNOG00000008146,ENSRNOG00000020942,ENSRNOG00000000165,ENSRNOG00000018255,ENSRNOG00000018285,ENSRNOG00000016754,ENSRNOG00000043201,ENSRNOG00000021463,ENSRNOG00000016889,ENSRNOG00000004621,ENSRNOG00000031801,ENSRNOG00000028261,ENSRNOG00000016707,ENSRNOG00000031391,ENSRNOG00000047988,ENSRNOG00000036880,ENSRNOG00000003923,…
GO:0031090	organelle membrane	cellular_component	0.34898	1	11	88	2186	20272	ENSRNOG00000004621,ENSRNOG00000019851,ENSRNOG00000001170,ENSRNOG00000008822,ENSRNOG00000018285,ENSRNOG00000014480,ENSRNOG00000003923,ENSRNOG00000004591,ENSRNOG00000002247,ENSRNOG00000062108,ENSRNOG00000003575
GO:0005829	cytosol	cellular_component	0.34917	1	15	88	3064	20272	ENSRNOG00000000165,ENSRNOG00000018747,ENSRNOG00000016889,ENSRNOG00000028261,ENSRNOG00000061270,ENSRNOG00000008822,ENSRNOG00000049758,ENSRNOG00000018686,ENSRNOG00000014480,ENSRNOG00000013376,ENSRNOG00000011208,ENSRNOG00000016977,ENSRNOG00000004341,ENSRNOG00000007002,ENSRNOG00000019831
GO:0046879	hormone secretion	biological_process	0.34994	1	2	88	284	20272	ENSRNOG00000024923,ENSRNOG00000007002
GO:0051208	sequestering of calcium ion	biological_process	0.35062	1	1	88	99	20272	ENSRNOG00000008822
GO:0001657	ureteric bud development	biological_process	0.35062	1	1	88	99	20272	ENSRNOG00000015667
GO:0050830	defense response to Gram-positive bacterium	biological_process	0.35062	1	1	88	99	20272	ENSRNOG00000010629
GO:0032787	monocarboxylic acid metabolic process	biological_process	0.35088	1	3	88	484	20272	ENSRNOG00000029501,ENSRNOG00000014481,ENSRNOG00000021463
GO:0008270	zinc ion binding	molecular_function	0.35263	1	4	88	691	20272	ENSRNOG00000021463,ENSRNOG00000010935,ENSRNOG00000036833,ENSRNOG00000033722
GO:0031109	microtubule polymerization or depolymerization	biological_process	0.35333	1	1	88	100	20272	ENSRNOG00000028261
GO:0072163	mesonephric epithelium development	biological_process	0.35345	1	1	88	100	20272	ENSRNOG00000015667
GO:0072164	mesonephric tubule development	biological_process	0.35345	1	1	88	100	20272	ENSRNOG00000015667
GO:0006352	DNA-templated transcription, initiation	biological_process	0.35345	1	1	88	100	20272	ENSRNOG00000020274
GO:0031248	protein acetyltransferase complex	cellular_component	0.35345	1	1	88	100	20272	ENSRNOG00000020274
GO:0061326	renal tubule development	biological_process	0.35345	1	1	88	100	20272	ENSRNOG00000007002
GO:1902493	acetyltransferase complex	cellular_component	0.35345	1	1	88	100	20272	ENSRNOG00000020274
GO:1903310	positive regulation of chromatin modification	biological_process	0.35345	1	1	88	100	20272	ENSRNOG00000007002
GO:0009953	dorsal/ventral pattern formation	biological_process	0.35623	1	1	88	101	20272	ENSRNOG00000006850
GO:1903533	regulation of protein targeting	biological_process	0.35626	1	2	88	288	20272	ENSRNOG00000052140,ENSRNOG00000002247
GO:0031589	cell-substrate adhesion	biological_process	0.35626	1	2	88	288	20272	ENSRNOG00000008829,ENSRNOG00000031801
GO:0042107	cytokine metabolic process	biological_process	0.35627	1	1	88	101	20272	ENSRNOG00000010629
GO:0009123	nucleoside monophosphate metabolic process	biological_process	0.35749	1	2	88	289	20272	ENSRNOG00000001170,ENSRNOG00000021463
GO:0036477	somatodendritic compartment	cellular_component	0.35759	1	4	88	696	20272	ENSRNOG00000004621,ENSRNOG00000036833,ENSRNOG00000019435,ENSRNOG00000018285
GO:0022890	inorganic cation transmembrane transporter activity	molecular_function	0.35878	1	3	88	491	20272	ENSRNOG00000019851,ENSRNOG00000001170,ENSRNOG00000018285
GO:0003723	RNA binding	molecular_function	0.35897	1	9	88	1767	20272	ENSRNOG00000025716,ENSRNOG00000004621,ENSRNOG00000018686,ENSRNOG00000000931,ENSRNOG00000002569,ENSRNOG00000020608,ENSRNOG00000019831,ENSRNOG00000036833,ENSRNOG00000019970
GO:0030282	bone mineralization	biological_process	0.35908	1	1	88	102	20272	ENSRNOG00000002154
GO:0008585	female gonad development	biological_process	0.35908	1	1	88	102	20272	ENSRNOG00000016707
GO:0006417	regulation of translation	biological_process	0.35939	1	2	88	290	20272	ENSRNOG00000019831,ENSRNOG00000036833
GO:0070013	intracellular organelle lumen	cellular_component	0.35942	1	16	88	3307	20272	ENSRNOG00000036833,ENSRNOG00000025071,ENSRNOG00000021691,ENSRNOG00000020022,ENSRNOG00000018686,ENSRNOG00000016889,ENSRNOG00000021463,ENSRNOG00000052140,ENSRNOG00000019970,ENSRNOG00000008146,ENSRNOG00000002569,ENSRNOG00000020274,ENSRNOG00000018765,ENSRNOG00000008053,ENSRNOG00000024420,ENSRNOG00000025716
GO:0044702	single organism reproductive process	biological_process	0.36054	1	6	88	1122	20272	ENSRNOG00000016889,ENSRNOG00000006850,ENSRNOG00000024577,ENSRNOG00000007002,ENSRNOG00000016942,ENSRNOG00000016707
GO:0072001	renal system development	biological_process	0.36096	1	2	88	291	20272	ENSRNOG00000007002,ENSRNOG00000015667
GO:0072594	establishment of protein localization to organelle	biological_process	0.36164	1	3	88	493	20272	ENSRNOG00000002247,ENSRNOG00000052140,ENSRNOG00000014480
GO:0030216	keratinocyte differentiation	biological_process	0.36184	1	1	88	103	20272	ENSRNOG00000006850
GO:0031398	positive regulation of protein ubiquitination	biological_process	0.36188	1	1	88	103	20272	ENSRNOG00000008822
GO:0009755	hormone-mediated signaling pathway	biological_process	0.36188	1	1	88	103	20272	ENSRNOG00000021463
GO:0005814	centriole	cellular_component	0.36188	1	1	88	103	20272	ENSRNOG00000021691
GO:0006887	exocytosis	biological_process	0.36253	1	2	88	292	20272	ENSRNOG00000024349,ENSRNOG00000003923
GO:0043233	organelle lumen	cellular_component	0.36276	1	16	88	3314	20272	ENSRNOG00000020274,ENSRNOG00000002569,ENSRNOG00000018765,ENSRNOG00000008146,ENSRNOG00000019970,ENSRNOG00000025716,ENSRNOG00000024420,ENSRNOG00000008053,ENSRNOG00000025071,ENSRNOG00000036833,ENSRNOG00000021463,ENSRNOG00000016889,ENSRNOG00000052140,ENSRNOG00000018686,ENSRNOG00000020022,ENSRNOG00000021691
GO:0007049	cell cycle	biological_process	0.36299	1	7	88	1340	20272	ENSRNOG00000007002,ENSRNOG00000020022,ENSRNOG00000016707,ENSRNOG00000061270,ENSRNOG00000025716,ENSRNOG00000006850,ENSRNOG00000024420
GO:0016607	nuclear speck	cellular_component	0.36409	1	2	88	293	20272	ENSRNOG00000052140,ENSRNOG00000018686
GO:0016788	hydrolase activity, acting on ester bonds	molecular_function	0.36454	1	4	88	703	20272	ENSRNOG00000019409,ENSRNOG00000052140,ENSRNOG00000024420,ENSRNOG00000000165
GO:0030018	Z disc	cellular_component	0.36466	1	1	88	104	20272	ENSRNOG00000008822
GO:0001823	mesonephros development	biological_process	0.36466	1	1	88	104	20272	ENSRNOG00000015667
GO:0000724	double-strand break repair via homologous recombination	biological_process	0.36466	1	1	88	104	20272	ENSRNOG00000016942
GO:0034767	positive regulation of ion transmembrane transport	biological_process	0.36466	1	1	88	104	20272	ENSRNOG00000033722
GO:0007169	transmembrane receptor protein tyrosine kinase signaling pathway	biological_process	0.36526	1	3	88	496	20272	ENSRNOG00000031801,ENSRNOG00000061270,ENSRNOG00000014367
GO:0042325	regulation of phosphorylation	biological_process	0.36597	1	7	88	1344	20272	ENSRNOG00000000165,ENSRNOG00000021463,ENSRNOG00000010629,ENSRNOG00000037247,ENSRNOG00000007002,ENSRNOG00000008829,ENSRNOG00000008822
GO:0040007	growth	biological_process	0.36636	1	5	88	916	20272	ENSRNOG00000024577,ENSRNOG00000003923,ENSRNOG00000004621,ENSRNOG00000016942,ENSRNOG00000008053
GO:0098588	bounding membrane of organelle	cellular_component	0.367	1	8	88	1562	20272	ENSRNOG00000018285,ENSRNOG00000008822,ENSRNOG00000004621,ENSRNOG00000003575,ENSRNOG00000062108,ENSRNOG00000003923,ENSRNOG00000004591,ENSRNOG00000014480
GO:0009914	hormone transport	biological_process	0.36719	1	2	88	295	20272	ENSRNOG00000024923,ENSRNOG00000007002
GO:0032273	positive regulation of protein polymerization	biological_process	0.36732	1	1	88	105	20272	ENSRNOG00000028261
GO:0034399	nuclear periphery	cellular_component	0.36743	1	1	88	105	20272	ENSRNOG00000052140
GO:0046939	nucleotide phosphorylation	biological_process	0.36743	1	1	88	105	20272	ENSRNOG00000021463
GO:0000725	recombinational repair	biological_process	0.36743	1	1	88	105	20272	ENSRNOG00000016942
GO:0050657	nucleic acid transport	biological_process	0.36743	1	1	88	105	20272	ENSRNOG00000002247
GO:0050658	RNA transport	biological_process	0.36743	1	1	88	105	20272	ENSRNOG00000002247
GO:0051236	establishment of RNA localization	biological_process	0.36743	1	1	88	105	20272	ENSRNOG00000002247
GO:0000785	chromatin	cellular_component	0.36764	1	3	88	498	20272	ENSRNOG00000024420,ENSRNOG00000020274,ENSRNOG00000036833
GO:0000981	RNA polymerase II transcription factor activity, sequence-specific DNA binding	molecular_function	0.36849	1	4	88	707	20272	ENSRNOG00000008146,ENSRNOG00000006850,ENSRNOG00000021463,ENSRNOG00000025071
GO:0048732	gland development	biological_process	0.36882	1	3	88	499	20272	ENSRNOG00000031801,ENSRNOG00000004621,ENSRNOG00000010935
GO:1901698	response to nitrogen compound	biological_process	0.36897	1	5	88	919	20272	ENSRNOG00000000165,ENSRNOG00000010629,ENSRNOG00000052140,ENSRNOG00000021463,ENSRNOG00000008822
GO:0033273	response to vitamin	biological_process	0.37019	1	1	88	106	20272	ENSRNOG00000052140
GO:0005923	bicellular tight junction	cellular_component	0.37019	1	1	88	106	20272	ENSRNOG00000015667
GO:0051591	response to cAMP	biological_process	0.37019	1	1	88	106	20272	ENSRNOG00000000165
GO:0016591	DNA-directed RNA polymerase II, holoenzyme	cellular_component	0.37019	1	1	88	106	20272	ENSRNOG00000020274
GO:0042472	inner ear morphogenesis	biological_process	0.37019	1	1	88	106	20272	ENSRNOG00000008053
GO:0002761	regulation of myeloid leukocyte differentiation	biological_process	0.37294	1	1	88	107	20272	ENSRNOG00000007002
GO:0017148	negative regulation of translation	biological_process	0.37294	1	1	88	107	20272	ENSRNOG00000019831
GO:0046545	development of primary female sexual characteristics	biological_process	0.37294	1	1	88	107	20272	ENSRNOG00000016707
GO:0045787	positive regulation of cell cycle	biological_process	0.37329	1	2	88	299	20272	ENSRNOG00000016707,ENSRNOG00000025716
GO:0015631	tubulin binding	molecular_function	0.37339	1	2	88	299	20272	ENSRNOG00000052140,ENSRNOG00000028261
GO:0005813	centrosome	cellular_component	0.37474	1	3	88	504	20272	ENSRNOG00000021691,ENSRNOG00000009881,ENSRNOG00000011208
GO:0014020	primary neural tube formation	biological_process	0.37564	1	1	88	108	20272	ENSRNOG00000006850
GO:0008630	intrinsic apoptotic signaling pathway in response to DNA damage	biological_process	0.37568	1	1	88	108	20272	ENSRNOG00000036833
GO:0043204	perikaryon	cellular_component	0.37568	1	1	88	108	20272	ENSRNOG00000018285
GO:0072009	nephron epithelium development	biological_process	0.37568	1	1	88	108	20272	ENSRNOG00000007002
GO:0044712	single-organism catabolic process	biological_process	0.37584	1	5	88	927	20272	ENSRNOG00000019409,ENSRNOG00000021463,ENSRNOG00000010629,ENSRNOG00000014481,ENSRNOG00000029501
GO:0005654	nucleoplasm	cellular_component	0.37599	1	11	88	2233	20272	ENSRNOG00000018686,ENSRNOG00000020022,ENSRNOG00000008053,ENSRNOG00000021691,ENSRNOG00000025716,ENSRNOG00000016889,ENSRNOG00000052140,ENSRNOG00000021463,ENSRNOG00000025071,ENSRNOG00000020274,ENSRNOG00000008146
GO:0044270	cellular nitrogen compound catabolic process	biological_process	0.37656	1	2	88	301	20272	ENSRNOG00000021463,ENSRNOG00000019831
GO:0010970	microtubule-based transport	biological_process	0.3784	1	1	88	109	20272	ENSRNOG00000003923
GO:0070160	occluding junction	cellular_component	0.3784	1	1	88	109	20272	ENSRNOG00000015667
GO:0007631	feeding behavior	biological_process	0.3784	1	1	88	109	20272	ENSRNOG00000008053
GO:0048869	cellular developmental process	biological_process	0.3785	1	18	88	3793	20272	ENSRNOG00000021463,ENSRNOG00000016889,ENSRNOG00000004621,ENSRNOG00000016707,ENSRNOG00000031801,ENSRNOG00000015667,ENSRNOG00000019435,ENSRNOG00000025071,ENSRNOG00000007002,ENSRNOG00000037247,ENSRNOG00000036833,ENSRNOG00000024923,ENSRNOG00000006850,ENSRNOG00000018255,ENSRNOG00000008053,ENSRNOG00000003923,ENSRNOG00000019831,ENSRNOG00000009881
GO:0032880	regulation of protein localization	biological_process	0.37852	1	5	88	930	20272	ENSRNOG00000024923,ENSRNOG00000052140,ENSRNOG00000002247,ENSRNOG00000008822,ENSRNOG00000007002
GO:0098552	side of membrane	cellular_component	0.37947	1	3	88	508	20272	ENSRNOG00000003923,ENSRNOG00000018255,ENSRNOG00000008822
GO:0022412	cellular process involved in reproduction in multicellular organism	biological_process	0.37966	1	2	88	303	20272	ENSRNOG00000016707,ENSRNOG00000016889
GO:0003158	endothelium development	biological_process	0.38108	1	1	88	110	20272	ENSRNOG00000006850
GO:0050728	negative regulation of inflammatory response	biological_process	0.38112	1	1	88	110	20272	ENSRNOG00000021463
GO:0005319	lipid transporter activity	molecular_function	0.38112	1	1	88	110	20272	ENSRNOG00000008053
GO:0060048	cardiac muscle contraction	biological_process	0.38112	1	1	88	110	20272	ENSRNOG00000033722
GO:0048562	embryonic organ morphogenesis	biological_process	0.38118	1	2	88	304	20272	ENSRNOG00000006850,ENSRNOG00000008053
GO:0023014	signal transduction by protein phosphorylation	biological_process	0.38132	1	4	88	720	20272	ENSRNOG00000010629,ENSRNOG00000008829,ENSRNOG00000007002,ENSRNOG00000037247
GO:0032101	regulation of response to external stimulus	biological_process	0.38326	1	4	88	722	20272	ENSRNOG00000021463,ENSRNOG00000010629,ENSRNOG00000014481,ENSRNOG00000010935
GO:0032680	regulation of tumor necrosis factor production	biological_process	0.38382	1	1	88	111	20272	ENSRNOG00000010629
GO:0050905	neuromuscular process	biological_process	0.38382	1	1	88	111	20272	ENSRNOG00000008053
GO:0051291	protein heterooligomerization	biological_process	0.38382	1	1	88	111	20272	ENSRNOG00000002247
GO:0009888	tissue development	biological_process	0.38384	1	9	88	1806	20272	ENSRNOG00000008822,ENSRNOG00000016707,ENSRNOG00000008053,ENSRNOG00000021463,ENSRNOG00000004621,ENSRNOG00000006850,ENSRNOG00000007002,ENSRNOG00000015667,ENSRNOG00000002154
GO:0006260	DNA replication	biological_process	0.38414	1	2	88	306	20272	ENSRNOG00000018765,ENSRNOG00000024420
GO:0065009	regulation of molecular function	biological_process	0.38595	1	14	88	2916	20272	ENSRNOG00000010629,ENSRNOG00000019435,ENSRNOG00000033722,ENSRNOG00000007002,ENSRNOG00000021463,ENSRNOG00000009434,ENSRNOG00000024349,ENSRNOG00000014367,ENSRNOG00000000165,ENSRNOG00000049758,ENSRNOG00000008822,ENSRNOG00000001170,ENSRNOG00000061270,ENSRNOG00000031801
GO:0001935	endothelial cell proliferation	biological_process	0.38624	1	1	88	112	20272	ENSRNOG00000018765
GO:0007368	determination of left/right symmetry	biological_process	0.38647	1	1	88	112	20272	ENSRNOG00000006850
GO:0010921	regulation of phosphatase activity	biological_process	0.38651	1	1	88	112	20272	ENSRNOG00000008822
GO:0009582	detection of abiotic stimulus	biological_process	0.38651	1	1	88	112	20272	ENSRNOG00000008053
GO:0010634	positive regulation of epithelial cell migration	biological_process	0.38651	1	1	88	112	20272	ENSRNOG00000004621
GO:0035637	multicellular organismal signaling	biological_process	0.38651	1	1	88	112	20272	ENSRNOG00000018285
GO:0006631	fatty acid metabolic process	biological_process	0.38722	1	2	88	308	20272	ENSRNOG00000014481,ENSRNOG00000021463
GO:0009581	detection of external stimulus	biological_process	0.38918	1	1	88	113	20272	ENSRNOG00000008053
GO:0016579	protein deubiquitination	biological_process	0.38918	1	1	88	113	20272	ENSRNOG00000016942
GO:0032640	tumor necrosis factor production	biological_process	0.38918	1	1	88	113	20272	ENSRNOG00000010629
GO:0032675	regulation of interleukin-6 production	biological_process	0.38918	1	1	88	113	20272	ENSRNOG00000010629
GO:0034764	positive regulation of transmembrane transport	biological_process	0.38918	1	1	88	113	20272	ENSRNOG00000033722
GO:0045580	regulation of T cell differentiation	biological_process	0.38918	1	1	88	113	20272	ENSRNOG00000018255
GO:0048593	camera-type eye morphogenesis	biological_process	0.38918	1	1	88	113	20272	ENSRNOG00000008053
GO:1903555	regulation of tumor necrosis factor superfamily cytokine production	biological_process	0.38918	1	1	88	113	20272	ENSRNOG00000010629
GO:0044772	mitotic cell cycle phase transition	biological_process	0.39184	1	2	88	311	20272	ENSRNOG00000016707,ENSRNOG00000025716
GO:0034249	negative regulation of cellular amide metabolic process	biological_process	0.39185	1	1	88	114	20272	ENSRNOG00000019831
GO:0042698	ovulation cycle	biological_process	0.39185	1	1	88	114	20272	ENSRNOG00000016707
GO:0017038	protein import	biological_process	0.392	1	2	88	311	20272	ENSRNOG00000052140,ENSRNOG00000002247
GO:0031967	organelle envelope	cellular_component	0.39206	1	5	88	946	20272	ENSRNOG00000062108,ENSRNOG00000019851,ENSRNOG00000002247,ENSRNOG00000004621,ENSRNOG00000001170
GO:0031975	envelope	cellular_component	0.39206	1	5	88	946	20272	ENSRNOG00000001170,ENSRNOG00000004621,ENSRNOG00000019851,ENSRNOG00000002247,ENSRNOG00000062108
GO:0031974	membrane-enclosed lumen	cellular_component	0.39211	1	16	88	3375	20272	ENSRNOG00000024420,ENSRNOG00000025716,ENSRNOG00000008053,ENSRNOG00000018765,ENSRNOG00000020274,ENSRNOG00000002569,ENSRNOG00000008146,ENSRNOG00000019970,ENSRNOG00000016889,ENSRNOG00000052140,ENSRNOG00000021463,ENSRNOG00000020022,ENSRNOG00000021691,ENSRNOG00000018686,ENSRNOG00000036833,ENSRNOG00000025071
GO:0044248	cellular catabolic process	biological_process	0.39325	1	8	88	1601	20272	ENSRNOG00000019831,ENSRNOG00000056853,ENSRNOG00000014481,ENSRNOG00000010629,ENSRNOG00000005955,ENSRNOG00000047396,ENSRNOG00000021463,ENSRNOG00000029501
GO:0031674	I band	cellular_component	0.3945	1	1	88	115	20272	ENSRNOG00000008822
GO:0044724	single-organism carbohydrate catabolic process	biological_process	0.39451	1	1	88	115	20272	ENSRNOG00000021463
GO:0000910	cytokinesis	biological_process	0.39451	1	1	88	115	20272	ENSRNOG00000061270
GO:0021549	cerebellum development	biological_process	0.39451	1	1	88	115	20272	ENSRNOG00000019831
GO:0030176	integral component of endoplasmic reticulum membrane	cellular_component	0.39451	1	1	88	115	20272	ENSRNOG00000004621
GO:0046330	positive regulation of JNK cascade	biological_process	0.39451	1	1	88	115	20272	ENSRNOG00000010629
GO:0006954	inflammatory response	biological_process	0.3948	1	3	88	521	20272	ENSRNOG00000052140,ENSRNOG00000021463,ENSRNOG00000014367
GO:0016740	transferase activity	molecular_function	0.39493	1	11	88	2266	20272	ENSRNOG00000047396,ENSRNOG00000011413,ENSRNOG00000043201,ENSRNOG00000024577,ENSRNOG00000014367,ENSRNOG00000000165,ENSRNOG00000031801,ENSRNOG00000004591,ENSRNOG00000011714,ENSRNOG00000020274,ENSRNOG00000018765
GO:0019439	aromatic compound catabolic process	biological_process	0.39507	1	2	88	313	20272	ENSRNOG00000021463,ENSRNOG00000019831
GO:0043547	positive regulation of GTPase activity	biological_process	0.39507	1	2	88	313	20272	ENSRNOG00000061270,ENSRNOG00000049758
GO:0051260	protein homooligomerization	biological_process	0.39507	1	2	88	313	20272	ENSRNOG00000018285,ENSRNOG00000002247
GO:2000145	regulation of cell motility	biological_process	0.39616	1	4	88	735	20272	ENSRNOG00000037247,ENSRNOG00000004621,ENSRNOG00000015667,ENSRNOG00000011413
GO:0008380	RNA splicing	biological_process	0.3966	1	2	88	314	20272	ENSRNOG00000000931,ENSRNOG00000046000
GO:0031252	cell leading edge	cellular_component	0.3966	1	2	88	314	20272	ENSRNOG00000019435,ENSRNOG00000018285
GO:0016477	cell migration	biological_process	0.39662	1	6	88	1168	20272	ENSRNOG00000006850,ENSRNOG00000004621,ENSRNOG00000018747,ENSRNOG00000011413,ENSRNOG00000031801,ENSRNOG00000037247
GO:0030705	cytoskeleton-dependent intracellular transport	biological_process	0.39715	1	1	88	116	20272	ENSRNOG00000003923
GO:0005267	potassium channel activity	molecular_function	0.39715	1	1	88	116	20272	ENSRNOG00000018285
GO:0007601	visual perception	biological_process	0.39715	1	1	88	116	20272	ENSRNOG00000008053
GO:0016241	regulation of macroautophagy	biological_process	0.39715	1	1	88	116	20272	ENSRNOG00000010629
GO:0051092	positive regulation of NF-kappaB transcription factor activity	biological_process	0.39715	1	1	88	116	20272	ENSRNOG00000010629
GO:0071706	tumor necrosis factor superfamily cytokine production	biological_process	0.39715	1	1	88	116	20272	ENSRNOG00000010629
GO:0098589	membrane region	cellular_component	0.39845	1	5	88	953	20272	ENSRNOG00000018285,ENSRNOG00000019435,ENSRNOG00000015667,ENSRNOG00000014481,ENSRNOG00000010629
GO:0036094	small molecule binding	molecular_function	0.39961	1	11	88	2274	20272	ENSRNOG00000016754,ENSRNOG00000013376,ENSRNOG00000036880,ENSRNOG00000003923,ENSRNOG00000037247,ENSRNOG00000043201,ENSRNOG00000000165,ENSRNOG00000014367,ENSRNOG00000015021,ENSRNOG00000031801,ENSRNOG00000008053
GO:0043010	camera-type eye development	biological_process	0.39966	1	2	88	316	20272	ENSRNOG00000016707,ENSRNOG00000008053
GO:0006906	vesicle fusion	biological_process	0.39978	1	1	88	117	20272	ENSRNOG00000049758
GO:0009132	nucleoside diphosphate metabolic process	biological_process	0.39978	1	1	88	117	20272	ENSRNOG00000021463
GO:0017137	Rab GTPase binding	molecular_function	0.39978	1	1	88	117	20272	ENSRNOG00000049758
GO:0051188	cofactor biosynthetic process	biological_process	0.39978	1	1	88	117	20272	ENSRNOG00000043201
GO:0030097	hemopoiesis	biological_process	0.40011	1	4	88	739	20272	ENSRNOG00000018255,ENSRNOG00000007002,ENSRNOG00000036833,ENSRNOG00000037247
GO:0044451	nucleoplasm part	cellular_component	0.40019	1	5	88	955	20272	ENSRNOG00000018686,ENSRNOG00000016889,ENSRNOG00000052140,ENSRNOG00000025716,ENSRNOG00000020274
GO:0030529	ribonucleoprotein complex	cellular_component	0.40034	1	6	88	1173	20272	ENSRNOG00000002569,ENSRNOG00000025716,ENSRNOG00000019970,ENSRNOG00000018686,ENSRNOG00000020608,ENSRNOG00000019831
GO:0006402	mRNA catabolic process	biological_process	0.4024	1	1	88	118	20272	ENSRNOG00000019831
GO:0006694	steroid biosynthetic process	biological_process	0.4024	1	1	88	118	20272	ENSRNOG00000013376
GO:0036064	ciliary basal body	cellular_component	0.4024	1	1	88	118	20272	ENSRNOG00000009881
GO:0045598	regulation of fat cell differentiation	biological_process	0.4024	1	1	88	118	20272	ENSRNOG00000036833
GO:1900182	positive regulation of protein localization to nucleus	biological_process	0.4024	1	1	88	118	20272	ENSRNOG00000007002
GO:0034248	regulation of cellular amide metabolic process	biological_process	0.40423	1	2	88	319	20272	ENSRNOG00000019831,ENSRNOG00000036833
GO:0019637	organophosphate metabolic process	biological_process	0.40444	1	5	88	960	20272	ENSRNOG00000001170,ENSRNOG00000015021,ENSRNOG00000013376,ENSRNOG00000000165,ENSRNOG00000021463
GO:0045807	positive regulation of endocytosis	biological_process	0.40501	1	1	88	119	20272	ENSRNOG00000003923
GO:0090575	RNA polymerase II transcription factor complex	cellular_component	0.40501	1	1	88	119	20272	ENSRNOG00000020274
GO:0016052	carbohydrate catabolic process	biological_process	0.40501	1	1	88	119	20272	ENSRNOG00000021463
GO:0045834	positive regulation of lipid metabolic process	biological_process	0.40501	1	1	88	119	20272	ENSRNOG00000021463
GO:0016482	cytoplasmic transport	biological_process	0.40544	1	5	88	961	20272	ENSRNOG00000008822,ENSRNOG00000002247,ENSRNOG00000052140,ENSRNOG00000014480,ENSRNOG00000003923
GO:0016772	transferase activity, transferring phosphorus-containing groups	molecular_function	0.40714	1	5	88	963	20272	ENSRNOG00000031801,ENSRNOG00000043201,ENSRNOG00000014367,ENSRNOG00000018765,ENSRNOG00000000165
GO:0001841	neural tube formation	biological_process	0.40757	1	1	88	120	20272	ENSRNOG00000006850
GO:0009855	determination of bilateral symmetry	biological_process	0.40757	1	1	88	120	20272	ENSRNOG00000006850
GO:0032635	interleukin-6 production	biological_process	0.40761	1	1	88	120	20272	ENSRNOG00000010629
GO:0001667	ameboidal-type cell migration	biological_process	0.40877	1	2	88	322	20272	ENSRNOG00000006850,ENSRNOG00000004621
GO:1903827	regulation of cellular protein localization	biological_process	0.40886	1	3	88	533	20272	ENSRNOG00000007002,ENSRNOG00000052140,ENSRNOG00000002247
GO:0006605	protein targeting	biological_process	0.40997	1	3	88	534	20272	ENSRNOG00000052140,ENSRNOG00000002247,ENSRNOG00000014480
GO:0044281	small molecule metabolic process	biological_process	0.41004	1	8	88	1626	20272	ENSRNOG00000013376,ENSRNOG00000014481,ENSRNOG00000001170,ENSRNOG00000015021,ENSRNOG00000024577,ENSRNOG00000029501,ENSRNOG00000021463,ENSRNOG00000043201
GO:0009799	specification of symmetry	biological_process	0.41016	1	1	88	121	20272	ENSRNOG00000006850
GO:0060402	calcium ion transport into cytosol	biological_process	0.41019	1	1	88	121	20272	ENSRNOG00000008822
GO:1903322	positive regulation of protein modification by small protein conjugation or removal	biological_process	0.41019	1	1	88	121	20272	ENSRNOG00000008822
GO:0004497	monooxygenase activity	molecular_function	0.4102	1	1	88	121	20272	ENSRNOG00000042224
GO:0031227	intrinsic component of endoplasmic reticulum membrane	cellular_component	0.4102	1	1	88	121	20272	ENSRNOG00000004621
GO:0043280	positive regulation of cysteine-type endopeptidase activity involved in apoptotic process	biological_process	0.4102	1	1	88	121	20272	ENSRNOG00000010629
GO:0050953	sensory perception of light stimulus	biological_process	0.4102	1	1	88	121	20272	ENSRNOG00000008053
GO:0044297	cell body	cellular_component	0.4112	1	3	88	535	20272	ENSRNOG00000018285,ENSRNOG00000036833,ENSRNOG00000004621
GO:0046128	purine ribonucleoside metabolic process	biological_process	0.4115	1	2	88	324	20272	ENSRNOG00000021463,ENSRNOG00000001170
GO:0046887	positive regulation of hormone secretion	biological_process	0.41273	1	1	88	122	20272	ENSRNOG00000024923
GO:0060401	cytosolic calcium ion transport	biological_process	0.41277	1	1	88	122	20272	ENSRNOG00000008822
GO:0033135	regulation of peptidyl-serine phosphorylation	biological_process	0.41277	1	1	88	122	20272	ENSRNOG00000007002
GO:0046660	female sex differentiation	biological_process	0.41277	1	1	88	122	20272	ENSRNOG00000016707
GO:0001085	RNA polymerase II transcription factor binding	molecular_function	0.41277	1	1	88	122	20272	ENSRNOG00000021463
GO:1903706	regulation of hemopoiesis	biological_process	0.41333	1	2	88	325	20272	ENSRNOG00000018255,ENSRNOG00000007002
GO:0007338	single fertilization	biological_process	0.41534	1	1	88	123	20272	ENSRNOG00000016942
GO:0016810	hydrolase activity, acting on carbon-nitrogen (but not peptide) bonds	molecular_function	0.41534	1	1	88	123	20272	ENSRNOG00000005955
GO:0043296	apical junction complex	cellular_component	0.41534	1	1	88	123	20272	ENSRNOG00000015667
GO:0042278	purine nucleoside metabolic process	biological_process	0.41603	1	2	88	327	20272	ENSRNOG00000001170,ENSRNOG00000021463
GO:0018108	peptidyl-tyrosine phosphorylation	biological_process	0.41635	1	2	88	327	20272	ENSRNOG00000031801,ENSRNOG00000007002
GO:0044106	cellular amine metabolic process	biological_process	0.41766	1	1	88	124	20272	ENSRNOG00000011714
GO:0050680	negative regulation of epithelial cell proliferation	biological_process	0.41789	1	1	88	124	20272	ENSRNOG00000010935
GO:0007050	cell cycle arrest	biological_process	0.41789	1	1	88	124	20272	ENSRNOG00000016707
GO:0042476	odontogenesis	biological_process	0.41789	1	1	88	124	20272	ENSRNOG00000021463
GO:0051592	response to calcium ion	biological_process	0.41789	1	1	88	124	20272	ENSRNOG00000015397
GO:0022037	metencephalon development	biological_process	0.42043	1	1	88	125	20272	ENSRNOG00000019831
GO:0031513	nonmotile primary cilium	cellular_component	0.42043	1	1	88	125	20272	ENSRNOG00000009881
GO:0043197	dendritic spine	cellular_component	0.42043	1	1	88	125	20272	ENSRNOG00000019435
GO:0072372	primary cilium	cellular_component	0.42043	1	1	88	125	20272	ENSRNOG00000009881
GO:1901991	negative regulation of mitotic cell cycle phase transition	biological_process	0.42043	1	1	88	125	20272	ENSRNOG00000016707
GO:0018212	peptidyl-tyrosine modification	biological_process	0.42086	1	2	88	330	20272	ENSRNOG00000007002,ENSRNOG00000031801
GO:0055114	oxidation-reduction process	biological_process	0.42146	1	5	88	980	20272	ENSRNOG00000018886,ENSRNOG00000001170,ENSRNOG00000042224,ENSRNOG00000021463,ENSRNOG00000019851
GO:0010721	negative regulation of cell development	biological_process	0.42234	1	2	88	331	20272	ENSRNOG00000006850,ENSRNOG00000004621
GO:0030001	metal ion transport	biological_process	0.42378	1	4	88	763	20272	ENSRNOG00000008822,ENSRNOG00000033722,ENSRNOG00000018285,ENSRNOG00000024349
GO:0032535	regulation of cellular component size	biological_process	0.42386	1	2	88	332	20272	ENSRNOG00000003923,ENSRNOG00000004621
GO:0003231	cardiac ventricle development	biological_process	0.42548	1	1	88	127	20272	ENSRNOG00000008822
GO:0051238	sequestering of metal ion	biological_process	0.42548	1	1	88	127	20272	ENSRNOG00000008822
GO:0016798	hydrolase activity, acting on glycosyl bonds	molecular_function	0.42548	1	1	88	127	20272	ENSRNOG00000052140
GO:0043200	response to amino acid	biological_process	0.42548	1	1	88	127	20272	ENSRNOG00000052140
GO:0043065	positive regulation of apoptotic process	biological_process	0.42631	1	3	88	548	20272	ENSRNOG00000016707,ENSRNOG00000010629,ENSRNOG00000011208
GO:0034613	cellular protein localization	biological_process	0.42665	1	7	88	1428	20272	ENSRNOG00000002247,ENSRNOG00000011208,ENSRNOG00000052140,ENSRNOG00000014480,ENSRNOG00000007002,ENSRNOG00000049758,ENSRNOG00000003575
GO:0044428	nuclear part	cellular_component	0.4268	1	16	88	3446	20272	ENSRNOG00000021691,ENSRNOG00000020022,ENSRNOG00000018686,ENSRNOG00000004621,ENSRNOG00000021463,ENSRNOG00000052140,ENSRNOG00000016889,ENSRNOG00000036833,ENSRNOG00000025071,ENSRNOG00000002247,ENSRNOG00000008053,ENSRNOG00000024420,ENSRNOG00000025716,ENSRNOG00000008146,ENSRNOG00000020274,ENSRNOG00000018765
GO:0071897	DNA biosynthetic process	biological_process	0.42774	1	1	88	128	20272	ENSRNOG00000018765
GO:0044309	neuron spine	cellular_component	0.42799	1	1	88	128	20272	ENSRNOG00000019435
GO:0044087	regulation of cellular component biogenesis	biological_process	0.42864	1	4	88	768	20272	ENSRNOG00000028261,ENSRNOG00000031801,ENSRNOG00000008829,ENSRNOG00000018686
GO:0045766	positive regulation of angiogenesis	biological_process	0.43032	1	1	88	129	20272	ENSRNOG00000037247
GO:0051053	negative regulation of DNA metabolic process	biological_process	0.43049	1	1	88	129	20272	ENSRNOG00000052140
GO:0021987	cerebral cortex development	biological_process	0.43049	1	1	88	129	20272	ENSRNOG00000004621
GO:0042803	protein homodimerization activity	molecular_function	0.43063	1	4	88	770	20272	ENSRNOG00000010629,ENSRNOG00000013376,ENSRNOG00000029501,ENSRNOG00000008822
GO:0005215	transporter activity	molecular_function	0.43087	1	6	88	1212	20272	ENSRNOG00000019851,ENSRNOG00000008966,ENSRNOG00000002247,ENSRNOG00000008053,ENSRNOG00000001170,ENSRNOG00000018285
GO:0007610	behavior	biological_process	0.43161	1	4	88	771	20272	ENSRNOG00000008053,ENSRNOG00000036833,ENSRNOG00000018285,ENSRNOG00000021463
GO:0051017	actin filament bundle assembly	biological_process	0.43298	1	1	88	130	20272	ENSRNOG00000008829
GO:0055029	nuclear DNA-directed RNA polymerase complex	cellular_component	0.43298	1	1	88	130	20272	ENSRNOG00000020274
GO:0070925	organelle assembly	biological_process	0.43311	1	3	88	554	20272	ENSRNOG00000018686,ENSRNOG00000020608,ENSRNOG00000019970
GO:1903047	mitotic cell cycle process	biological_process	0.43428	1	3	88	555	20272	ENSRNOG00000016707,ENSRNOG00000025716,ENSRNOG00000024420
GO:0006508	proteolysis	biological_process	0.43452	1	8	88	1662	20272	ENSRNOG00000047396,ENSRNOG00000010935,ENSRNOG00000024181,ENSRNOG00000016707,ENSRNOG00000005955,ENSRNOG00000056853,ENSRNOG00000010629,ENSRNOG00000016942
GO:0031966	mitochondrial membrane	cellular_component	0.43502	1	3	88	556	20272	ENSRNOG00000001170,ENSRNOG00000062108,ENSRNOG00000019851
GO:0000428	DNA-directed RNA polymerase complex	cellular_component	0.43546	1	1	88	131	20272	ENSRNOG00000020274
GO:0007416	synapse assembly	biological_process	0.43546	1	1	88	131	20272	ENSRNOG00000031801
GO:0042471	ear morphogenesis	biological_process	0.43546	1	1	88	131	20272	ENSRNOG00000008053
GO:0043492	ATPase activity, coupled to movement of substances	molecular_function	0.43546	1	1	88	131	20272	ENSRNOG00000008053
GO:2001056	positive regulation of cysteine-type endopeptidase activity	biological_process	0.43546	1	1	88	131	20272	ENSRNOG00000010629
GO:0014070	response to organic cyclic compound	biological_process	0.4357	1	5	88	996	20272	ENSRNOG00000021463,ENSRNOG00000052140,ENSRNOG00000014481,ENSRNOG00000000165,ENSRNOG00000008822
GO:0007517	muscle organ development	biological_process	0.43578	1	2	88	340	20272	ENSRNOG00000008822,ENSRNOG00000007002
GO:0043068	positive regulation of programmed cell death	biological_process	0.4367	1	3	88	557	20272	ENSRNOG00000016707,ENSRNOG00000011208,ENSRNOG00000010629
GO:0018205	peptidyl-lysine modification	biological_process	0.43726	1	2	88	341	20272	ENSRNOG00000020274,ENSRNOG00000007002
GO:0030099	myeloid cell differentiation	biological_process	0.43726	1	2	88	341	20272	ENSRNOG00000007002,ENSRNOG00000036833
GO:0032970	regulation of actin filament-based process	biological_process	0.43726	1	2	88	341	20272	ENSRNOG00000008829,ENSRNOG00000033722
GO:0046914	transition metal ion binding	molecular_function	0.43751	1	5	88	998	20272	ENSRNOG00000010935,ENSRNOG00000021463,ENSRNOG00000033722,ENSRNOG00000036833,ENSRNOG00000042224
GO:0015031	protein transport	biological_process	0.43755	1	7	88	1443	20272	ENSRNOG00000003923,ENSRNOG00000024923,ENSRNOG00000014367,ENSRNOG00000014480,ENSRNOG00000052140,ENSRNOG00000002247,ENSRNOG00000049758
GO:0005741	mitochondrial outer membrane	cellular_component	0.43792	1	1	88	132	20272	ENSRNOG00000062108
GO:0046165	alcohol biosynthetic process	biological_process	0.43792	1	1	88	132	20272	ENSRNOG00000013376
GO:0008083	growth factor activity	molecular_function	0.43792	1	1	88	132	20272	ENSRNOG00000007002
GO:0030880	RNA polymerase complex	cellular_component	0.43792	1	1	88	132	20272	ENSRNOG00000020274
GO:0043271	negative regulation of ion transport	biological_process	0.43792	1	1	88	132	20272	ENSRNOG00000024349
GO:0046425	regulation of JAK-STAT cascade	biological_process	0.43792	1	1	88	132	20272	ENSRNOG00000007002
GO:0061572	actin filament bundle organization	biological_process	0.43792	1	1	88	132	20272	ENSRNOG00000008829
GO:0019752	carboxylic acid metabolic process	biological_process	0.43833	1	4	88	778	20272	ENSRNOG00000014481,ENSRNOG00000021463,ENSRNOG00000024577,ENSRNOG00000029501
GO:0044770	cell cycle phase transition	biological_process	0.43859	1	2	88	342	20272	ENSRNOG00000016707,ENSRNOG00000025716
GO:0032386	regulation of intracellular transport	biological_process	0.44015	1	3	88	560	20272	ENSRNOG00000003923,ENSRNOG00000002247,ENSRNOG00000052140
GO:0031981	nuclear lumen	cellular_component	0.44015	1	14	88	3021	20272	ENSRNOG00000024420,ENSRNOG00000016889,ENSRNOG00000052140,ENSRNOG00000021463,ENSRNOG00000025716,ENSRNOG00000021691,ENSRNOG00000008053,ENSRNOG00000020022,ENSRNOG00000018686,ENSRNOG00000008146,ENSRNOG00000020274,ENSRNOG00000018765,ENSRNOG00000036833,ENSRNOG00000025071
GO:0009308	amine metabolic process	biological_process	0.44016	1	1	88	133	20272	ENSRNOG00000011714
GO:0042594	response to starvation	biological_process	0.44022	1	2	88	343	20272	ENSRNOG00000010629,ENSRNOG00000000165
GO:0071333	cellular response to glucose stimulus	biological_process	0.44038	1	1	88	133	20272	ENSRNOG00000010935
GO:0010977	negative regulation of neuron projection development	biological_process	0.44038	1	1	88	133	20272	ENSRNOG00000004621
GO:0046434	organophosphate catabolic process	biological_process	0.44038	1	1	88	133	20272	ENSRNOG00000021463
GO:0044093	positive regulation of molecular function	biological_process	0.44121	1	7	88	1448	20272	ENSRNOG00000010629,ENSRNOG00000000165,ENSRNOG00000014367,ENSRNOG00000008822,ENSRNOG00000033722,ENSRNOG00000049758,ENSRNOG00000061270
GO:0009056	catabolic process	biological_process	0.44165	1	9	88	1897	20272	ENSRNOG00000019831,ENSRNOG00000005955,ENSRNOG00000056853,ENSRNOG00000014481,ENSRNOG00000010629,ENSRNOG00000019409,ENSRNOG00000029501,ENSRNOG00000021463,ENSRNOG00000047396
GO:0045931	positive regulation of mitotic cell cycle	biological_process	0.44257	1	1	88	134	20272	ENSRNOG00000025716
GO:0016779	nucleotidyltransferase activity	molecular_function	0.44258	1	1	88	134	20272	ENSRNOG00000018765
GO:0007605	sensory perception of sound	biological_process	0.44283	1	1	88	134	20272	ENSRNOG00000031391
GO:0001078	transcriptional repressor activity, RNA polymerase II core promoter proximal region sequence-specific binding	molecular_function	0.44283	1	1	88	134	20272	ENSRNOG00000021463
GO:0001726	ruffle	cellular_component	0.44283	1	1	88	134	20272	ENSRNOG00000019435
GO:0051262	protein tetramerization	biological_process	0.44283	1	1	88	134	20272	ENSRNOG00000002247
GO:0009119	ribonucleoside metabolic process	biological_process	0.44432	1	2	88	346	20272	ENSRNOG00000001170,ENSRNOG00000021463
GO:0032874	positive regulation of stress-activated MAPK cascade	biological_process	0.44526	1	1	88	135	20272	ENSRNOG00000010629
GO:1901988	negative regulation of cell cycle phase transition	biological_process	0.44526	1	1	88	135	20272	ENSRNOG00000016707
GO:0008324	cation transmembrane transporter activity	molecular_function	0.44535	1	3	88	565	20272	ENSRNOG00000019851,ENSRNOG00000018285,ENSRNOG00000001170
GO:0031346	positive regulation of cell projection organization	biological_process	0.44757	1	2	88	348	20272	ENSRNOG00000003923,ENSRNOG00000008053
GO:0045666	positive regulation of neuron differentiation	biological_process	0.44757	1	2	88	348	20272	ENSRNOG00000003923,ENSRNOG00000008053
GO:0022414	reproductive process	biological_process	0.44762	1	6	88	1233	20272	ENSRNOG00000016942,ENSRNOG00000016707,ENSRNOG00000007002,ENSRNOG00000024577,ENSRNOG00000006850,ENSRNOG00000016889
GO:0022612	gland morphogenesis	biological_process	0.44768	1	1	88	136	20272	ENSRNOG00000010935
GO:0071331	cellular response to hexose stimulus	biological_process	0.44768	1	1	88	136	20272	ENSRNOG00000010935
GO:0070304	positive regulation of stress-activated protein kinase signaling cascade	biological_process	0.44768	1	1	88	136	20272	ENSRNOG00000010629
GO:0072006	nephron development	biological_process	0.44768	1	1	88	136	20272	ENSRNOG00000007002
GO:1901981	phosphatidylinositol phosphate binding	molecular_function	0.44768	1	1	88	136	20272	ENSRNOG00000020942
GO:0042254	ribosome biogenesis	biological_process	0.44886	1	2	88	349	20272	ENSRNOG00000020608,ENSRNOG00000019970
GO:0071326	cellular response to monosaccharide stimulus	biological_process	0.45009	1	1	88	137	20272	ENSRNOG00000010935
GO:0010565	regulation of cellular ketone metabolic process	biological_process	0.4501	1	1	88	137	20272	ENSRNOG00000021463
GO:0046683	response to organophosphorus	biological_process	0.4501	1	1	88	137	20272	ENSRNOG00000000165
GO:1902107	positive regulation of leukocyte differentiation	biological_process	0.4501	1	1	88	137	20272	ENSRNOG00000007002
GO:0035304	regulation of protein dephosphorylation	biological_process	0.4525	1	1	88	138	20272	ENSRNOG00000008822
GO:0008654	phospholipid biosynthetic process	biological_process	0.4525	1	1	88	138	20272	ENSRNOG00000013376
GO:0005543	phospholipid binding	molecular_function	0.45341	1	2	88	352	20272	ENSRNOG00000019435,ENSRNOG00000020942
GO:0042787	protein ubiquitination involved in ubiquitin-dependent protein catabolic process	biological_process	0.45489	1	1	88	139	20272	ENSRNOG00000047396
GO:0070646	protein modification by small protein removal	biological_process	0.45489	1	1	88	139	20272	ENSRNOG00000016942
GO:0031988	membrane-bounded vesicle	cellular_component	0.45513	1	14	88	3050	20272	ENSRNOG00000056853,ENSRNOG00000015667,ENSRNOG00000047988,ENSRNOG00000011714,ENSRNOG00000003923,ENSRNOG00000037247,ENSRNOG00000004341,ENSRNOG00000015397,ENSRNOG00000010935,ENSRNOG00000024577,ENSRNOG00000004621,ENSRNOG00000024349,ENSRNOG00000029501,ENSRNOG00000008822
GO:0005783	endoplasmic reticulum	cellular_component	0.45611	1	6	88	1244	20272	ENSRNOG00000008822,ENSRNOG00000018285,ENSRNOG00000003575,ENSRNOG00000004621,ENSRNOG00000003923,ENSRNOG00000004591
GO:0006874	cellular calcium ion homeostasis	biological_process	0.45632	1	2	88	354	20272	ENSRNOG00000008822,ENSRNOG00000016977
GO:0005635	nuclear envelope	cellular_component	0.45632	1	2	88	354	20272	ENSRNOG00000002247,ENSRNOG00000004621
GO:0050773	regulation of dendrite development	biological_process	0.45728	1	1	88	140	20272	ENSRNOG00000003923
GO:0090174	organelle membrane fusion	biological_process	0.45728	1	1	88	140	20272	ENSRNOG00000049758
GO:0044446	intracellular organelle part	cellular_component	0.45787	1	31	88	6931	20272	ENSRNOG00000008053,ENSRNOG00000008822,ENSRNOG00000018285,ENSRNOG00000024420,ENSRNOG00000025716,ENSRNOG00000019970,ENSRNOG00000009881,ENSRNOG00000020274,ENSRNOG00000018765,ENSRNOG00000002569,ENSRNOG00000008146,ENSRNOG00000003923,ENSRNOG00000031391,ENSRNOG00000020022,ENSRNOG00000028261,ENSRNOG00000021691,ENSRNOG00000001170,ENSRNOG00000018686,ENSRNOG00000004621,ENSRNOG00000019851,ENSRNOG00000016889,…
GO:0008757	S-adenosylmethionine-dependent methyltransferase activity	molecular_function	0.45964	1	1	88	141	20272	ENSRNOG00000024577
GO:1990267	response to transition metal nanoparticle	biological_process	0.45965	1	1	88	141	20272	ENSRNOG00000008822
GO:1901564	organonitrogen compound metabolic process	biological_process	0.4597	1	10	88	2152	20272	ENSRNOG00000019970,ENSRNOG00000036833,ENSRNOG00000019831,ENSRNOG00000002569,ENSRNOG00000011714,ENSRNOG00000001170,ENSRNOG00000015021,ENSRNOG00000029501,ENSRNOG00000024577,ENSRNOG00000021463
GO:0040012	regulation of locomotion	biological_process	0.4616	1	4	88	802	20272	ENSRNOG00000037247,ENSRNOG00000011413,ENSRNOG00000015667,ENSRNOG00000004621
GO:0001838	embryonic epithelial tube formation	biological_process	0.46198	1	1	88	142	20272	ENSRNOG00000006850
GO:2000736	regulation of stem cell differentiation	biological_process	0.46198	1	1	88	142	20272	ENSRNOG00000006850
GO:1903036	positive regulation of response to wounding	biological_process	0.46201	1	1	88	142	20272	ENSRNOG00000010935
GO:0002262	myeloid cell homeostasis	biological_process	0.46201	1	1	88	142	20272	ENSRNOG00000016889
GO:0015079	potassium ion transmembrane transporter activity	molecular_function	0.46201	1	1	88	142	20272	ENSRNOG00000018285
GO:0022843	voltage-gated cation channel activity	molecular_function	0.46201	1	1	88	142	20272	ENSRNOG00000018285
GO:0045619	regulation of lymphocyte differentiation	biological_process	0.46201	1	1	88	142	20272	ENSRNOG00000018255
GO:0051100	negative regulation of binding	biological_process	0.46201	1	1	88	142	20272	ENSRNOG00000021463
GO:0030154	cell differentiation	biological_process	0.46312	1	16	88	3520	20272	ENSRNOG00000019831,ENSRNOG00000003923,ENSRNOG00000008053,ENSRNOG00000018255,ENSRNOG00000024923,ENSRNOG00000006850,ENSRNOG00000037247,ENSRNOG00000036833,ENSRNOG00000019435,ENSRNOG00000007002,ENSRNOG00000015667,ENSRNOG00000016707,ENSRNOG00000031801,ENSRNOG00000004621,ENSRNOG00000021463,ENSRNOG00000016889
GO:0009116	nucleoside metabolic process	biological_process	0.46325	1	2	88	359	20272	ENSRNOG00000021463,ENSRNOG00000001170
GO:0001558	regulation of cell growth	biological_process	0.46355	1	2	88	359	20272	ENSRNOG00000003923,ENSRNOG00000004621
GO:1904018	positive regulation of vasculature development	biological_process	0.4642	1	1	88	143	20272	ENSRNOG00000037247
GO:0072175	epithelial tube formation	biological_process	0.46433	1	1	88	143	20272	ENSRNOG00000006850
GO:0006401	RNA catabolic process	biological_process	0.46436	1	1	88	143	20272	ENSRNOG00000019831
GO:0050821	protein stabilization	biological_process	0.46436	1	1	88	143	20272	ENSRNOG00000004621
GO:0016301	kinase activity	molecular_function	0.46455	1	4	88	805	20272	ENSRNOG00000043201,ENSRNOG00000014367,ENSRNOG00000000165,ENSRNOG00000031801
GO:0008092	cytoskeletal protein binding	molecular_function	0.46547	1	4	88	806	20272	ENSRNOG00000052140,ENSRNOG00000028261,ENSRNOG00000008829,ENSRNOG00000018285
GO:0015075	ion transmembrane transporter activity	molecular_function	0.46603	1	4	88	807	20272	ENSRNOG00000019851,ENSRNOG00000008966,ENSRNOG00000018285,ENSRNOG00000001170
GO:0001654	eye development	biological_process	0.46643	1	2	88	361	20272	ENSRNOG00000008053,ENSRNOG00000016707
GO:0097164	ammonium ion metabolic process	biological_process	0.46649	1	1	88	144	20272	ENSRNOG00000011714
GO:0050806	positive regulation of synaptic transmission	biological_process	0.46671	1	1	88	144	20272	ENSRNOG00000011208
GO:0015931	nucleobase-containing compound transport	biological_process	0.46671	1	1	88	144	20272	ENSRNOG00000002247
GO:0050796	regulation of insulin secretion	biological_process	0.469	1	1	88	145	20272	ENSRNOG00000024923
GO:0001076	transcription factor activity, RNA polymerase II transcription factor binding	molecular_function	0.46904	1	1	88	145	20272	ENSRNOG00000021463
GO:0007259	JAK-STAT cascade	biological_process	0.46904	1	1	88	145	20272	ENSRNOG00000007002
GO:0031056	regulation of histone modification	biological_process	0.46904	1	1	88	145	20272	ENSRNOG00000007002
GO:0055074	calcium ion homeostasis	biological_process	0.47073	1	2	88	364	20272	ENSRNOG00000016977,ENSRNOG00000008822
GO:0006397	mRNA processing	biological_process	0.47073	1	2	88	364	20272	ENSRNOG00000000931,ENSRNOG00000046000
GO:0035303	regulation of dephosphorylation	biological_process	0.47136	1	1	88	146	20272	ENSRNOG00000008822
GO:0010950	positive regulation of endopeptidase activity	biological_process	0.47136	1	1	88	146	20272	ENSRNOG00000010629
GO:0030426	growth cone	cellular_component	0.47136	1	1	88	146	20272	ENSRNOG00000024349
GO:0030879	mammary gland development	biological_process	0.47136	1	1	88	146	20272	ENSRNOG00000004621
GO:0043409	negative regulation of MAPK cascade	biological_process	0.47136	1	1	88	146	20272	ENSRNOG00000007002
GO:0044798	nuclear transcription factor complex	cellular_component	0.47136	1	1	88	146	20272	ENSRNOG00000020274
GO:0006816	calcium ion transport	biological_process	0.47216	1	2	88	365	20272	ENSRNOG00000024349,ENSRNOG00000008822
GO:0071322	cellular response to carbohydrate stimulus	biological_process	0.47367	1	1	88	147	20272	ENSRNOG00000010935
GO:0044782	cilium organization	biological_process	0.47367	1	1	88	147	20272	ENSRNOG00000009881
GO:0030030	cell projection organization	biological_process	0.474	1	6	88	1267	20272	ENSRNOG00000009881,ENSRNOG00000031801,ENSRNOG00000008053,ENSRNOG00000019435,ENSRNOG00000004621,ENSRNOG00000003923
GO:0040011	locomotion	biological_process	0.47488	1	7	88	1495	20272	ENSRNOG00000015667,ENSRNOG00000011413,ENSRNOG00000018747,ENSRNOG00000004621,ENSRNOG00000006850,ENSRNOG00000037247,ENSRNOG00000031801
GO:0033157	regulation of intracellular protein transport	biological_process	0.47501	1	2	88	367	20272	ENSRNOG00000052140,ENSRNOG00000002247
GO:0043434	response to peptide hormone	biological_process	0.47501	1	2	88	367	20272	ENSRNOG00000021463,ENSRNOG00000000165
GO:0001678	cellular glucose homeostasis	biological_process	0.47597	1	1	88	148	20272	ENSRNOG00000010935
GO:0001505	regulation of neurotransmitter levels	biological_process	0.47597	1	1	88	148	20272	ENSRNOG00000005955
GO:0051336	regulation of hydrolase activity	biological_process	0.47765	1	5	88	1045	20272	ENSRNOG00000049758,ENSRNOG00000008822,ENSRNOG00000061270,ENSRNOG00000031801,ENSRNOG00000010629
GO:0042391	regulation of membrane potential	biological_process	0.47785	1	2	88	369	20272	ENSRNOG00000033722,ENSRNOG00000018285
GO:0019867	outer membrane	cellular_component	0.47826	1	1	88	149	20272	ENSRNOG00000062108
GO:0031968	organelle outer membrane	cellular_component	0.47826	1	1	88	149	20272	ENSRNOG00000062108
GO:0051241	negative regulation of multicellular organismal process	biological_process	0.47839	1	5	88	1046	20272	ENSRNOG00000010935,ENSRNOG00000014481,ENSRNOG00000006850,ENSRNOG00000002154,ENSRNOG00000004621
GO:0044450	microtubule organizing center part	cellular_component	0.48054	1	1	88	150	20272	ENSRNOG00000021691
GO:0044427	chromosomal part	cellular_component	0.48163	1	4	88	823	20272	ENSRNOG00000018765,ENSRNOG00000024420,ENSRNOG00000020274,ENSRNOG00000036833
GO:0015711	organic anion transport	biological_process	0.4821	1	2	88	372	20272	ENSRNOG00000008966,ENSRNOG00000008053
GO:0008584	male gonad development	biological_process	0.48282	1	1	88	151	20272	ENSRNOG00000016942
GO:0030027	lamellipodium	cellular_component	0.48282	1	1	88	151	20272	ENSRNOG00000018285
GO:0030427	site of polarized growth	cellular_component	0.48282	1	1	88	151	20272	ENSRNOG00000024349
GO:0006796	phosphate-containing compound metabolic process	biological_process	0.48336	1	13	88	2876	20272	ENSRNOG00000014367,ENSRNOG00000000165,ENSRNOG00000021463,ENSRNOG00000043201,ENSRNOG00000001170,ENSRNOG00000031801,ENSRNOG00000008822,ENSRNOG00000015021,ENSRNOG00000008829,ENSRNOG00000013376,ENSRNOG00000010629,ENSRNOG00000037247,ENSRNOG00000007002
GO:0002376	immune system process	biological_process	0.48345	1	10	88	2191	20272	ENSRNOG00000007002,ENSRNOG00000037247,ENSRNOG00000036833,ENSRNOG00000010629,ENSRNOG00000004698,ENSRNOG00000008822,ENSRNOG00000018255,ENSRNOG00000031801,ENSRNOG00000016889,ENSRNOG00000014367
GO:0007219	Notch signaling pathway	biological_process	0.48505	1	1	88	152	20272	ENSRNOG00000006850
GO:0016853	isomerase activity	molecular_function	0.48508	1	1	88	152	20272	ENSRNOG00000008822
GO:0006937	regulation of muscle contraction	biological_process	0.48508	1	1	88	152	20272	ENSRNOG00000033722
GO:0046546	development of primary male sexual characteristics	biological_process	0.48508	1	1	88	152	20272	ENSRNOG00000016942
GO:0048592	eye morphogenesis	biological_process	0.48508	1	1	88	152	20272	ENSRNOG00000008053
GO:1902115	regulation of organelle assembly	biological_process	0.48508	1	1	88	152	20272	ENSRNOG00000018686
GO:0016604	nuclear body	cellular_component	0.4852	1	3	88	600	20272	ENSRNOG00000018686,ENSRNOG00000025716,ENSRNOG00000052140
GO:0051345	positive regulation of hydrolase activity	biological_process	0.48531	1	3	88	600	20272	ENSRNOG00000049758,ENSRNOG00000061270,ENSRNOG00000010629
GO:0005740	mitochondrial envelope	cellular_component	0.48591	1	3	88	601	20272	ENSRNOG00000001170,ENSRNOG00000062108,ENSRNOG00000019851
GO:0045333	cellular respiration	biological_process	0.48685	1	1	88	153	20272	ENSRNOG00000001170
GO:0002244	hematopoietic progenitor cell differentiation	biological_process	0.48957	1	1	88	154	20272	ENSRNOG00000036833
GO:0023051	regulation of signaling	biological_process	0.49091	1	13	88	2890	20272	ENSRNOG00000007002,ENSRNOG00000019435,ENSRNOG00000036833,ENSRNOG00000037247,ENSRNOG00000011208,ENSRNOG00000010629,ENSRNOG00000008822,ENSRNOG00000008829,ENSRNOG00000049758,ENSRNOG00000016707,ENSRNOG00000006850,ENSRNOG00000024923,ENSRNOG00000004621
GO:0030308	negative regulation of cell growth	biological_process	0.49181	1	1	88	155	20272	ENSRNOG00000004621
GO:0044723	single-organism carbohydrate metabolic process	biological_process	0.49305	1	3	88	607	20272	ENSRNOG00000004591,ENSRNOG00000000165,ENSRNOG00000021463
GO:0072503	cellular divalent inorganic cation homeostasis	biological_process	0.49331	1	2	88	380	20272	ENSRNOG00000016977,ENSRNOG00000008822
GO:0010608	posttranscriptional regulation of gene expression	biological_process	0.49332	1	2	88	380	20272	ENSRNOG00000019831,ENSRNOG00000036833
GO:0001071	nucleic acid binding transcription factor activity	molecular_function	0.49362	1	5	88	1064	20272	ENSRNOG00000021463,ENSRNOG00000020274,ENSRNOG00000006850,ENSRNOG00000008146,ENSRNOG00000025071
GO:0003700	transcription factor activity, sequence-specific DNA binding	molecular_function	0.49362	1	5	88	1064	20272	ENSRNOG00000025071,ENSRNOG00000021463,ENSRNOG00000006850,ENSRNOG00000020274,ENSRNOG00000008146
GO:0035148	tube formation	biological_process	0.494	1	1	88	156	20272	ENSRNOG00000006850
GO:0009898	cytoplasmic side of plasma membrane	cellular_component	0.49403	1	1	88	156	20272	ENSRNOG00000003923
GO:0072330	monocarboxylic acid biosynthetic process	biological_process	0.49403	1	1	88	156	20272	ENSRNOG00000029501
GO:0007276	gamete generation	biological_process	0.49414	1	3	88	608	20272	ENSRNOG00000016942,ENSRNOG00000016889,ENSRNOG00000024577
GO:0001933	negative regulation of protein phosphorylation	biological_process	0.49471	1	2	88	381	20272	ENSRNOG00000008822,ENSRNOG00000007002
GO:0008015	blood circulation	biological_process	0.49471	1	2	88	381	20272	ENSRNOG00000033722,ENSRNOG00000021463
GO:0006886	intracellular protein transport	biological_process	0.4949	1	4	88	837	20272	ENSRNOG00000014480,ENSRNOG00000052140,ENSRNOG00000002247,ENSRNOG00000049758
GO:0009605	response to external stimulus	biological_process	0.49539	1	10	88	2211	20272	ENSRNOG00000031801,ENSRNOG00000008053,ENSRNOG00000016707,ENSRNOG00000000165,ENSRNOG00000018747,ENSRNOG00000052140,ENSRNOG00000010935,ENSRNOG00000021463,ENSRNOG00000010629,ENSRNOG00000014481
GO:0045184	establishment of protein localization	biological_process	0.49548	1	7	88	1524	20272	ENSRNOG00000049758,ENSRNOG00000002247,ENSRNOG00000052140,ENSRNOG00000014367,ENSRNOG00000014480,ENSRNOG00000003923,ENSRNOG00000024923
GO:0043436	oxoacid metabolic process	biological_process	0.49579	1	4	88	838	20272	ENSRNOG00000014481,ENSRNOG00000021463,ENSRNOG00000024577,ENSRNOG00000029501
GO:1901657	glycosyl compound metabolic process	biological_process	0.4958	1	2	88	382	20272	ENSRNOG00000001170,ENSRNOG00000021463
GO:0035239	tube morphogenesis	biological_process	0.49608	1	2	88	382	20272	ENSRNOG00000006850,ENSRNOG00000031801
GO:0008047	enzyme activator activity	molecular_function	0.4961	1	2	88	382	20272	ENSRNOG00000049758,ENSRNOG00000061270
GO:0008016	regulation of heart contraction	biological_process	0.49624	1	1	88	157	20272	ENSRNOG00000033722
GO:0010952	positive regulation of peptidase activity	biological_process	0.49624	1	1	88	157	20272	ENSRNOG00000010629
GO:0031345	negative regulation of cell projection organization	biological_process	0.49624	1	1	88	157	20272	ENSRNOG00000004621
GO:0046328	regulation of JNK cascade	biological_process	0.49624	1	1	88	157	20272	ENSRNOG00000010629
GO:2001242	regulation of intrinsic apoptotic signaling pathway	biological_process	0.49624	1	1	88	157	20272	ENSRNOG00000036833
GO:0005815	microtubule organizing center	cellular_component	0.49634	1	3	88	610	20272	ENSRNOG00000011208,ENSRNOG00000009881,ENSRNOG00000021691
GO:0022892	substrate-specific transporter activity	molecular_function	0.49827	1	5	88	1070	20272	ENSRNOG00000008053,ENSRNOG00000001170,ENSRNOG00000018285,ENSRNOG00000019851,ENSRNOG00000008966
GO:0050954	sensory perception of mechanical stimulus	biological_process	0.49845	1	1	88	158	20272	ENSRNOG00000031391
GO:0050870	positive regulation of T cell activation	biological_process	0.49845	1	1	88	158	20272	ENSRNOG00000014367
GO:0000975	regulatory region DNA binding	molecular_function	0.49869	1	4	88	841	20272	ENSRNOG00000006850,ENSRNOG00000020274,ENSRNOG00000008146,ENSRNOG00000021463
GO:0044212	transcription regulatory region DNA binding	molecular_function	0.49869	1	4	88	841	20272	ENSRNOG00000006850,ENSRNOG00000020274,ENSRNOG00000008146,ENSRNOG00000021463
GO:0023061	signal release	biological_process	0.49885	1	2	88	384	20272	ENSRNOG00000007002,ENSRNOG00000024923
GO:2001233	regulation of apoptotic signaling pathway	biological_process	0.49887	1	2	88	384	20272	ENSRNOG00000016707,ENSRNOG00000036833
GO:0010942	positive regulation of cell death	biological_process	0.49963	1	3	88	613	20272	ENSRNOG00000016707,ENSRNOG00000010629,ENSRNOG00000011208
GO:0010941	regulation of cell death	biological_process	0.49977	1	7	88	1530	20272	ENSRNOG00000036833,ENSRNOG00000016707,ENSRNOG00000015667,ENSRNOG00000052140,ENSRNOG00000021463,ENSRNOG00000010629,ENSRNOG00000011208
GO:0003013	circulatory system process	biological_process	0.50025	1	2	88	385	20272	ENSRNOG00000033722,ENSRNOG00000021463
GO:0060429	epithelium development	biological_process	0.5003	1	5	88	1072	20272	ENSRNOG00000007002,ENSRNOG00000021463,ENSRNOG00000015667,ENSRNOG00000004621,ENSRNOG00000006850
GO:0001067	regulatory region nucleic acid binding	molecular_function	0.50056	1	4	88	843	20272	ENSRNOG00000006850,ENSRNOG00000020274,ENSRNOG00000008146,ENSRNOG00000021463
GO:0006457	protein folding	biological_process	0.50064	1	1	88	159	20272	ENSRNOG00000008822
GO:0032355	response to estradiol	biological_process	0.50064	1	1	88	159	20272	ENSRNOG00000052140
GO:0020037	heme binding	molecular_function	0.50064	1	1	88	159	20272	ENSRNOG00000042224
GO:0008217	regulation of blood pressure	biological_process	0.50282	1	1	88	160	20272	ENSRNOG00000021463
GO:0030534	adult behavior	biological_process	0.50282	1	1	88	160	20272	ENSRNOG00000021463
GO:0034614	cellular response to reactive oxygen species	biological_process	0.50282	1	1	88	160	20272	ENSRNOG00000016889
GO:0035556	intracellular signal transduction	biological_process	0.50315	1	10	88	2224	20272	ENSRNOG00000036833,ENSRNOG00000037247,ENSRNOG00000019435,ENSRNOG00000007002,ENSRNOG00000036880,ENSRNOG00000010629,ENSRNOG00000016707,ENSRNOG00000008829,ENSRNOG00000008822,ENSRNOG00000004621
GO:0000139	Golgi membrane	cellular_component	0.5043	1	2	88	388	20272	ENSRNOG00000003923,ENSRNOG00000014480
GO:0009117	nucleotide metabolic process	biological_process	0.50485	1	3	88	618	20272	ENSRNOG00000015021,ENSRNOG00000001170,ENSRNOG00000021463
GO:0009266	response to temperature stimulus	biological_process	0.505	1	1	88	161	20272	ENSRNOG00000010935
GO:0030017	sarcomere	cellular_component	0.505	1	1	88	161	20272	ENSRNOG00000008822
GO:2001235	positive regulation of apoptotic signaling pathway	biological_process	0.505	1	1	88	161	20272	ENSRNOG00000016707
GO:2001252	positive regulation of chromosome organization	biological_process	0.505	1	1	88	161	20272	ENSRNOG00000007002
GO:0000978	RNA polymerase II core promoter proximal region sequence-specific DNA binding	molecular_function	0.50576	1	2	88	389	20272	ENSRNOG00000008146,ENSRNOG00000021463
GO:0034112	positive regulation of homotypic cell-cell adhesion	biological_process	0.50717	1	1	88	162	20272	ENSRNOG00000014367
GO:0051783	regulation of nuclear division	biological_process	0.50717	1	1	88	162	20272	ENSRNOG00000007002
GO:1903308	regulation of chromatin modification	biological_process	0.50717	1	1	88	162	20272	ENSRNOG00000007002
GO:0006793	phosphorus metabolic process	biological_process	0.50778	1	13	88	2922	20272	ENSRNOG00000010629,ENSRNOG00000013376,ENSRNOG00000007002,ENSRNOG00000037247,ENSRNOG00000043201,ENSRNOG00000021463,ENSRNOG00000000165,ENSRNOG00000014367,ENSRNOG00000015021,ENSRNOG00000008829,ENSRNOG00000008822,ENSRNOG00000031801,ENSRNOG00000001170
GO:0006082	organic acid metabolic process	biological_process	0.50886	1	4	88	852	20272	ENSRNOG00000024577,ENSRNOG00000029501,ENSRNOG00000021463,ENSRNOG00000014481
GO:0002181	cytoplasmic translation	biological_process	0.50932	1	1	88	163	20272	ENSRNOG00000036833
GO:0044242	cellular lipid catabolic process	biological_process	0.51124	1	1	88	164	20272	ENSRNOG00000014481
GO:0001889	liver development	biological_process	0.51147	1	1	88	164	20272	ENSRNOG00000010935
GO:0048284	organelle fusion	biological_process	0.51147	1	1	88	164	20272	ENSRNOG00000049758
GO:1903039	positive regulation of leukocyte cell-cell adhesion	biological_process	0.51147	1	1	88	164	20272	ENSRNOG00000014367
GO:1901700	response to oxygen-containing compound	biological_process	0.51239	1	7	88	1548	20272	ENSRNOG00000000165,ENSRNOG00000024923,ENSRNOG00000052140,ENSRNOG00000021463,ENSRNOG00000010629,ENSRNOG00000016889,ENSRNOG00000010935
GO:0006753	nucleoside phosphate metabolic process	biological_process	0.51243	1	3	88	625	20272	ENSRNOG00000001170,ENSRNOG00000015021,ENSRNOG00000021463
GO:0001701	in utero embryonic development	biological_process	0.51256	1	2	88	394	20272	ENSRNOG00000006850,ENSRNOG00000007002
GO:0005743	mitochondrial inner membrane	cellular_component	0.51332	1	2	88	395	20272	ENSRNOG00000001170,ENSRNOG00000019851
GO:0009566	fertilization	biological_process	0.51361	1	1	88	165	20272	ENSRNOG00000016942
GO:0016051	carbohydrate biosynthetic process	biological_process	0.51361	1	1	88	165	20272	ENSRNOG00000021463
GO:0048583	regulation of response to stimulus	biological_process	0.51386	1	15	88	3394	20272	ENSRNOG00000018285,ENSRNOG00000008822,ENSRNOG00000008829,ENSRNOG00000016707,ENSRNOG00000021463,ENSRNOG00000052140,ENSRNOG00000010935,ENSRNOG00000004621,ENSRNOG00000006850,ENSRNOG00000019435,ENSRNOG00000007002,ENSRNOG00000037247,ENSRNOG00000036833,ENSRNOG00000010629,ENSRNOG00000014481
GO:0006913	nucleocytoplasmic transport	biological_process	0.5153	1	2	88	396	20272	ENSRNOG00000002247,ENSRNOG00000052140
GO:0046906	tetrapyrrole binding	molecular_function	0.51574	1	1	88	166	20272	ENSRNOG00000042224
GO:0005125	cytokine activity	molecular_function	0.51574	1	1	88	166	20272	ENSRNOG00000007002
GO:0008234	cysteine-type peptidase activity	molecular_function	0.51574	1	1	88	166	20272	ENSRNOG00000016707
GO:0030902	hindbrain development	biological_process	0.51574	1	1	88	166	20272	ENSRNOG00000019831
GO:0050731	positive regulation of peptidyl-tyrosine phosphorylation	biological_process	0.51574	1	1	88	166	20272	ENSRNOG00000007002
GO:0072507	divalent inorganic cation homeostasis	biological_process	0.51665	1	2	88	397	20272	ENSRNOG00000016977,ENSRNOG00000008822
GO:0000982	transcription factor activity, RNA polymerase II core promoter proximal region sequence-specific binding	molecular_function	0.51665	1	2	88	397	20272	ENSRNOG00000008146,ENSRNOG00000021463
GO:0061008	hepaticobiliary system development	biological_process	0.51785	1	1	88	167	20272	ENSRNOG00000010935
GO:0045471	response to ethanol	biological_process	0.51786	1	1	88	167	20272	ENSRNOG00000052140
GO:0031348	negative regulation of defense response	biological_process	0.51786	1	1	88	167	20272	ENSRNOG00000021463
GO:0045944	positive regulation of transcription from RNA polymerase II promoter	biological_process	0.51851	1	5	88	1094	20272	ENSRNOG00000007002,ENSRNOG00000008146,ENSRNOG00000006850,ENSRNOG00000021463,ENSRNOG00000015667
GO:0019902	phosphatase binding	molecular_function	0.51997	1	1	88	168	20272	ENSRNOG00000021463
GO:0031032	actomyosin structure organization	biological_process	0.51997	1	1	88	168	20272	ENSRNOG00000008829
[truncated: 631 more rows]
