# Supplementary material for: Crosstalk Between Polygonatum kingianum, the miRNA, and Gut Microbiota in the Regulation of Lipid Metabolism
Source: Front Pharmacol. 2021 Oct 27;12:740528. doi: 10.3389/fphar.2021.740528 (PMC8578870; doi:10.3389/fphar.2021.740528)
Supplement: Supplementary file 1 [file DataSheet3.ZIP › 3 Differential miRNA target gene enrichment analysis/MODvsPSF_M/KEGGenrichment/MODvsPSF_M.DEG_KEGG_pathway_enrichment_result.xls]

##Databases: KEGG PATHWAY
##Statistical test method: hypergeometric test / Fisher's exact test
##FDR correction method: Benjamini and Hochberg
#Term	Database	ID	Input number	Background number	P-Value	Corrected P-Value	Input	Hyperlink
Fanconi anemia pathway	KEGG PATHWAY	rno03460	3	52	0.000936774461691	0.0410002050046	ENSRNOG00000024420|ENSRNOG00000016889|ENSRNOG00000016942	http://www.genome.jp/kegg-bin/show_pathway?rno03460/rno:363164%09red/rno:24361%09red/rno:287634%09red
Arginine and proline metabolism	KEGG PATHWAY	rno00330	3	60	0.00138983745778	0.0410002050046	ENSRNOG00000029501|ENSRNOG00000024577|ENSRNOG00000011714	http://www.genome.jp/kegg-bin/show_pathway?rno00330/rno:360547%09red/rno:293949%09red/rno:25257%09red
Homologous recombination	KEGG PATHWAY	rno03440	2	27	0.00457110035752	0.0898983070313	ENSRNOG00000024420|ENSRNOG00000018765	http://www.genome.jp/kegg-bin/show_pathway?rno03440/rno:361698%09red/rno:287634%09red
Base excision repair	KEGG PATHWAY	rno03410	2	40	0.00941441602147	0.138862636317	ENSRNOG00000018765|ENSRNOG00000052140	http://www.genome.jp/kegg-bin/show_pathway?rno03410/rno:81528%09red/rno:361698%09red
Metabolic pathways	KEGG PATHWAY	rno01100	10	1295	0.0151379886316	0.178628265852	ENSRNOG00000019851|ENSRNOG00000024577|ENSRNOG00000011714|ENSRNOG00000004591|ENSRNOG00000029501|ENSRNOG00000011413|ENSRNOG00000042224|ENSRNOG00000018765|ENSRNOG00000013376|ENSRNOG00000001170	http://www.genome.jp/kegg-bin/show_pathway?rno01100/rno:81726%09red/rno:25541%09red/rno:25282%09red/rno:25278%09red/rno:360547%09red/rno:313373%09red/rno:361698%09red/rno:315212%09red/rno:293949%09red/rno:25257%09red
Non-alcoholic fatty liver disease (NAFLD)	KEGG PATHWAY	rno04932	3	175	0.0243156018287	0.239103417982	ENSRNOG00000019851|ENSRNOG00000021463|ENSRNOG00000001170	http://www.genome.jp/kegg-bin/show_pathway?rno04932/rno:25282%09red/rno:25278%09red/rno:25747%09red
PPAR signaling pathway	KEGG PATHWAY	rno03320	2	79	0.0324701415361	0.26715584265	ENSRNOG00000011413|ENSRNOG00000021463	http://www.genome.jp/kegg-bin/show_pathway?rno03320/rno:25541%09red/rno:25747%09red
Cardiac muscle contraction	KEGG PATHWAY	rno04260	2	84	0.0362245210373	0.26715584265	ENSRNOG00000019851|ENSRNOG00000001170	http://www.genome.jp/kegg-bin/show_pathway?rno04260/rno:25282%09red/rno:25278%09red
Primary bile acid biosynthesis	KEGG PATHWAY	rno00120	1	16	0.0575465138837	0.360316359561	ENSRNOG00000011413	http://www.genome.jp/kegg-bin/show_pathway?rno00120/rno:25541%09red
Terpenoid backbone biosynthesis	KEGG PATHWAY	rno00900	1	22	0.0770651350627	0.360316359561	ENSRNOG00000013376	http://www.genome.jp/kegg-bin/show_pathway?rno00900/rno:81726%09red
Axon guidance	KEGG PATHWAY	rno04360	2	130	0.077421795751	0.360316359561	ENSRNOG00000031801|ENSRNOG00000014367	http://www.genome.jp/kegg-bin/show_pathway?rno04360/rno:287989%09red/rno:312275%09red
Mismatch repair	KEGG PATHWAY	rno03430	1	23	0.0802791543787	0.360316359561	ENSRNOG00000018765	http://www.genome.jp/kegg-bin/show_pathway?rno03430/rno:361698%09red
Glyoxylate and dicarboxylate metabolism	KEGG PATHWAY	rno00630	1	25	0.0866740335128	0.360316359561	ENSRNOG00000029501	http://www.genome.jp/kegg-bin/show_pathway?rno00630/rno:293949%09red
Oxidative phosphorylation	KEGG PATHWAY	rno00190	2	157	0.10604085954	0.360316359561	ENSRNOG00000019851|ENSRNOG00000001170	http://www.genome.jp/kegg-bin/show_pathway?rno00190/rno:25282%09red/rno:25278%09red
Parkinson's disease	KEGG PATHWAY	rno05012	2	169	0.119550398196	0.360316359561	ENSRNOG00000019851|ENSRNOG00000001170	http://www.genome.jp/kegg-bin/show_pathway?rno05012/rno:25282%09red/rno:25278%09red
DNA replication	KEGG PATHWAY	rno03030	1	38	0.127182419855	0.360316359561	ENSRNOG00000018765	http://www.genome.jp/kegg-bin/show_pathway?rno03030/rno:361698%09red
Ribosome	KEGG PATHWAY	rno03010	2	178	0.12994900055	0.360316359561	ENSRNOG00000002569|ENSRNOG00000019970	http://www.genome.jp/kegg-bin/show_pathway?rno03010/rno:293666%09red/rno:289143%09red
Glycine, serine and threonine metabolism	KEGG PATHWAY	rno00260	1	39	0.13022383694	0.360316359561	ENSRNOG00000024577	http://www.genome.jp/kegg-bin/show_pathway?rno00260/rno:25257%09red
Fructose and mannose metabolism	KEGG PATHWAY	rno00051	1	40	0.133254775931	0.360316359561	ENSRNOG00000000165	http://www.genome.jp/kegg-bin/show_pathway?rno00051/rno:24638%09red
Linoleic acid metabolism	KEGG PATHWAY	rno00591	1	40	0.133254775931	0.360316359561	ENSRNOG00000042224	http://www.genome.jp/kegg-bin/show_pathway?rno00591/rno:313373%09red
Basal transcription factors	KEGG PATHWAY	rno03022	1	45	0.148253544268	0.360316359561	ENSRNOG00000020274	http://www.genome.jp/kegg-bin/show_pathway?rno03022/rno:294018%09red
cAMP signaling pathway	KEGG PATHWAY	rno04024	2	195	0.150125345072	0.360316359561	ENSRNOG00000037247|ENSRNOG00000021463	http://www.genome.jp/kegg-bin/show_pathway?rno04024/rno:361568%09red/rno:25747%09red
Nucleotide excision repair	KEGG PATHWAY	rno03420	1	46	0.151222359893	0.360316359561	ENSRNOG00000018765	http://www.genome.jp/kegg-bin/show_pathway?rno03420/rno:361698%09red
Alzheimer's disease	KEGG PATHWAY	rno05010	2	200	0.156175709142	0.360316359561	ENSRNOG00000019851|ENSRNOG00000001170	http://www.genome.jp/kegg-bin/show_pathway?rno05010/rno:25282%09red/rno:25278%09red
Proteasome	KEGG PATHWAY	rno03050	1	49	0.16006756122	0.360316359561	ENSRNOG00000056853	http://www.genome.jp/kegg-bin/show_pathway?rno03050/rno:29674%09red
N-Glycan biosynthesis	KEGG PATHWAY	rno00510	1	50	0.162995662262	0.360316359561	ENSRNOG00000004591	http://www.genome.jp/kegg-bin/show_pathway?rno00510/rno:315212%09red
Huntington's disease	KEGG PATHWAY	rno05016	2	213	0.172115734412	0.360316359561	ENSRNOG00000019851|ENSRNOG00000001170	http://www.genome.jp/kegg-bin/show_pathway?rno05016/rno:25282%09red/rno:25278%09red
Ovarian steroidogenesis	KEGG PATHWAY	rno04913	1	56	0.180353533857	0.360316359561	ENSRNOG00000042224	http://www.genome.jp/kegg-bin/show_pathway?rno04913/rno:313373%09red
Regulation of actin cytoskeleton	KEGG PATHWAY	rno04810	2	220	0.180808672795	0.360316359561	ENSRNOG00000037247|ENSRNOG00000061270	http://www.genome.jp/kegg-bin/show_pathway?rno04810/rno:361568%09red/rno:83709%09red
NOD-like receptor signaling pathway	KEGG PATHWAY	rno04621	1	57	0.183211708251	0.360316359561	ENSRNOG00000010629	http://www.genome.jp/kegg-bin/show_pathway?rno04621/rno:500133%09red
Endocytosis	KEGG PATHWAY	rno04144	2	245	0.212337227018	0.399673112894	ENSRNOG00000019435|ENSRNOG00000061270	http://www.genome.jp/kegg-bin/show_pathway?rno04144/rno:171381%09red/rno:83709%09red
Pertussis	KEGG PATHWAY	rno05133	1	72	0.224920467769	0.399673112894	ENSRNOG00000010629	http://www.genome.jp/kegg-bin/show_pathway?rno05133/rno:500133%09red
Complement and coagulation cascades	KEGG PATHWAY	rno04610	1	72	0.224920467769	0.399673112894	ENSRNOG00000010935	http://www.genome.jp/kegg-bin/show_pathway?rno04610/rno:113936%09red
Adipocytokine signaling pathway	KEGG PATHWAY	rno04920	1	74	0.230320098956	0.399673112894	ENSRNOG00000021463	http://www.genome.jp/kegg-bin/show_pathway?rno04920/rno:25747%09red
Arachidonic acid metabolism	KEGG PATHWAY	rno00590	1	78	0.241008037718	0.406270692152	ENSRNOG00000042224	http://www.genome.jp/kegg-bin/show_pathway?rno00590/rno:313373%09red
Peroxisome	KEGG PATHWAY	rno04146	1	82	0.25154922484	0.4122612296	ENSRNOG00000011413	http://www.genome.jp/kegg-bin/show_pathway?rno04146/rno:25541%09red
Protein digestion and absorption	KEGG PATHWAY	rno04974	1	90	0.272199285996	0.423424304886	ENSRNOG00000010935	http://www.genome.jp/kegg-bin/show_pathway?rno04974/rno:113936%09red
HTLV-I infection	KEGG PATHWAY	rno05166	2	292	0.272713959079	0.423424304886	ENSRNOG00000037247|ENSRNOG00000018765	http://www.genome.jp/kegg-bin/show_pathway?rno05166/rno:361568%09red/rno:361698%09red
Pancreatic secretion	KEGG PATHWAY	rno04972	1	97	0.289805363937	0.427462911806	ENSRNOG00000010935	http://www.genome.jp/kegg-bin/show_pathway?rno04972/rno:113936%09red
Natural killer cell mediated cytotoxicity	KEGG PATHWAY	rno04650	1	97	0.289805363937	0.427462911806	ENSRNOG00000004698	http://www.genome.jp/kegg-bin/show_pathway?rno04650/rno:64025%09red
Pyrimidine metabolism	KEGG PATHWAY	rno00240	1	108	0.316624943584	0.448137097124	ENSRNOG00000018765	http://www.genome.jp/kegg-bin/show_pathway?rno00240/rno:361698%09red
TNF signaling pathway	KEGG PATHWAY	rno04668	1	109	0.3190128488	0.448137097124	ENSRNOG00000007002	http://www.genome.jp/kegg-bin/show_pathway?rno04668/rno:60584%09red
Inflammatory mediator regulation of TRP channels	KEGG PATHWAY	rno04750	1	113	0.328482255686	0.4498733503	ENSRNOG00000042224	http://www.genome.jp/kegg-bin/show_pathway?rno04750/rno:313373%09red
HIF-1 signaling pathway	KEGG PATHWAY	rno04066	1	116	0.335498769715	0.4498733503	ENSRNOG00000000165	http://www.genome.jp/kegg-bin/show_pathway?rno04066/rno:24638%09red
Serotonergic synapse	KEGG PATHWAY	rno04726	1	124	0.353857089526	0.451467898983	ENSRNOG00000042224	http://www.genome.jp/kegg-bin/show_pathway?rno04726/rno:313373%09red
Osteoclast differentiation	KEGG PATHWAY	rno04380	1	126	0.35836776143	0.451467898983	ENSRNOG00000053260	http://www.genome.jp/kegg-bin/show_pathway?rno04380/rno:690955%09red
Hepatitis C	KEGG PATHWAY	rno05160	1	128	0.362847300049	0.451467898983	ENSRNOG00000021463	http://www.genome.jp/kegg-bin/show_pathway?rno05160/rno:25747%09red
AMPK signaling pathway	KEGG PATHWAY	rno04152	1	130	0.367295917816	0.451467898983	ENSRNOG00000000165	http://www.genome.jp/kegg-bin/show_pathway?rno04152/rno:24638%09red
Tight junction	KEGG PATHWAY	rno04530	1	139	0.386937676402	0.457507604901	ENSRNOG00000037247	http://www.genome.jp/kegg-bin/show_pathway?rno04530/rno:361568%09red
Jak-STAT signaling pathway	KEGG PATHWAY	rno04630	1	142	0.393350003467	0.457507604901	ENSRNOG00000007002	http://www.genome.jp/kegg-bin/show_pathway?rno04630/rno:60584%09red
Signaling pathways regulating pluripotency of stem cells	KEGG PATHWAY	rno04550	1	143	0.395472675423	0.457507604901	ENSRNOG00000007002	http://www.genome.jp/kegg-bin/show_pathway?rno04550/rno:60584%09red
RNA transport	KEGG PATHWAY	rno03013	1	166	0.442317361712	0.501860083481	ENSRNOG00000002247	http://www.genome.jp/kegg-bin/show_pathway?rno03013/rno:53372%09red
Purine metabolism	KEGG PATHWAY	rno00230	1	182	0.472769767263	0.526290872991	ENSRNOG00000018765	http://www.genome.jp/kegg-bin/show_pathway?rno00230/rno:361698%09red
Proteoglycans in cancer	KEGG PATHWAY	rno05205	1	202	0.508532409851	0.55419283405	ENSRNOG00000037247	http://www.genome.jp/kegg-bin/show_pathway?rno05205/rno:361568%09red
Rap1 signaling pathway	KEGG PATHWAY	rno04015	1	214	0.52882749923	0.55419283405	ENSRNOG00000037247	http://www.genome.jp/kegg-bin/show_pathway?rno04015/rno:361568%09red
Cytokine-cytokine receptor interaction	KEGG PATHWAY	rno04060	1	215	0.530480867922	0.55419283405	ENSRNOG00000007002	http://www.genome.jp/kegg-bin/show_pathway?rno04060/rno:60584%09red
Herpes simplex infection	KEGG PATHWAY	rno05168	1	218	0.535406636286	0.55419283405	ENSRNOG00000020274	http://www.genome.jp/kegg-bin/show_pathway?rno05168/rno:294018%09red
Ras signaling pathway	KEGG PATHWAY	rno04014	1	230	0.554603967639	0.564166105012	ENSRNOG00000037247	http://www.genome.jp/kegg-bin/show_pathway?rno04014/rno:361568%09red
MAPK signaling pathway	KEGG PATHWAY	rno04010	1	260	0.599233682913	0.599233682913	ENSRNOG00000037247	http://www.genome.jp/kegg-bin/show_pathway?rno04010/rno:361568%09red
--------------------
#Term	Database	ID	Input number	Background number	P-Value	Corrected P-Value	Input	Hyperlink
--------------------
#Term	Database	ID	Input number	Background number	P-Value	Corrected P-Value	Input	Hyperlink
--------------------
