# Supplementary material for: Crosstalk Between Polygonatum kingianum, the miRNA, and Gut Microbiota in the Regulation of Lipid Metabolism
Source: Front Pharmacol. 2021 Oct 27;12:740528. doi: 10.3389/fphar.2021.740528 (PMC8578870; doi:10.3389/fphar.2021.740528)
Supplement: Supplementary file 1 [file DataSheet3.ZIP › 3 Differential miRNA target gene enrichment analysis/MODvsPSF_M/KEGGenrichment/MODvsPSF_M.DEG_enriched_KEGG_pathway_top20.xls]

pathway_term	rich_factor	qvalue	gene_number
Fanconi anemia pathway	0.0576923076923077	0.0410002050046	3
Arginine and proline metabolism	0.05	0.0410002050046	3
Homologous recombination	0.0740740740740741	0.0898983070313	2
Base excision repair	0.05	0.138862636317	2
Metabolic pathways	0.00772200772200772	0.178628265852	10
Non-alcoholic fatty liver disease (NAFLD)	0.0171428571428571	0.239103417982	3
PPAR signaling pathway	0.0253164556962025	0.26715584265	2
Cardiac muscle contraction	0.0238095238095238	0.26715584265	2
Primary bile acid biosynthesis	0.0625	0.360316359561	1
Terpenoid backbone biosynthesis	0.0454545454545455	0.360316359561	1
Axon guidance	0.0153846153846154	0.360316359561	2
Mismatch repair	0.0434782608695652	0.360316359561	1
Glyoxylate and dicarboxylate metabolism	0.04	0.360316359561	1
Oxidative phosphorylation	0.0127388535031847	0.360316359561	2
Parkinson" "s disease	0.0118343195266272	0.360316359561	2
DNA replication	0.0263157894736842	0.360316359561	1
Ribosome	0.0112359550561798	0.360316359561	2
Glycine, serine and threonine metabolism	0.0256410256410256	0.360316359561	1
Fructose and mannose metabolism	0.025	0.360316359561	1
Linoleic acid metabolism	0.025	0.360316359561	1
