# Supplementary material for: Crosstalk Between Polygonatum kingianum, the miRNA, and Gut Microbiota in the Regulation of Lipid Metabolism
Source: Front Pharmacol. 2021 Oct 27;12:740528. doi: 10.3389/fphar.2021.740528 (PMC8578870; doi:10.3389/fphar.2021.740528)
Supplement: Supplementary file 1 [file DataSheet3.ZIP › 3 Differential miRNA target gene enrichment analysis/MODvsPS_H/GOenrichment/MODvsPS_H.DEG_GO_enrichment_result.xls]

GO_accession	Description	Term_type	Over_represented_pValue	Corrected_pValue	DEG_item	DEG_list	Bg_item	Bg_list	Gene_names
GO:0009137	purine nucleoside diphosphate catabolic process	biological_process	2.5044e-05	0.25741	2	42	4	20272	ENSRNOG00000012962,ENSRNOG00000011831
GO:0009181	purine ribonucleoside diphosphate catabolic process	biological_process	2.5044e-05	0.25741	2	42	4	20272	ENSRNOG00000012962,ENSRNOG00000011831
GO:0009155	purine deoxyribonucleotide catabolic process	biological_process	6.247e-05	0.29929	2	42	6	20272	ENSRNOG00000012962,ENSRNOG00000011831
GO:0009191	ribonucleoside diphosphate catabolic process	biological_process	6.247e-05	0.29929	2	42	6	20272	ENSRNOG00000011831,ENSRNOG00000012962
GO:0060290	transdifferentiation	biological_process	8.7336e-05	0.29929	2	42	7	20272	ENSRNOG00000024413,ENSRNOG00000046458
GO:0009134	nucleoside diphosphate catabolic process	biological_process	8.7353e-05	0.29929	2	42	7	20272	ENSRNOG00000011831,ENSRNOG00000012962
GO:0009151	purine deoxyribonucleotide metabolic process	biological_process	0.00018649	0.54766	2	42	10	20272	ENSRNOG00000011831,ENSRNOG00000012962
GO:0046386	deoxyribose phosphate catabolic process	biological_process	0.00022764	0.58495	2	42	11	20272	ENSRNOG00000011831,ENSRNOG00000012962
GO:0009264	deoxyribonucleotide catabolic process	biological_process	0.00027282	0.62315	2	42	12	20272	ENSRNOG00000012962,ENSRNOG00000011831
GO:0044241	lipid digestion	biological_process	0.00036178	0.74371	2	42	14	20272	ENSRNOG00000015866,ENSRNOG00000011648
GO:0001667	ameboidal-type cell migration	biological_process	0.00051467	0.96182	5	42	322	20272	ENSRNOG00000006850,ENSRNOG00000019913,ENSRNOG00000011271,ENSRNOG00000019496,ENSRNOG00000011648
GO:0009394	2'-deoxyribonucleotide metabolic process	biological_process	0.0007773	0.96792	2	42	20	20272	ENSRNOG00000012962,ENSRNOG00000011831
GO:0019692	deoxyribose phosphate metabolic process	biological_process	0.0007773	0.96792	2	42	20	20272	ENSRNOG00000011831,ENSRNOG00000012962
GO:0009262	deoxyribonucleotide metabolic process	biological_process	0.0013192	0.96792	2	42	26	20272	ENSRNOG00000011831,ENSRNOG00000012962
GO:0043229	intracellular organelle	cellular_component	0.0016761	0.96792	32	42	10738	20272	ENSRNOG00000010150,ENSRNOG00000006002,ENSRNOG00000019908,ENSRNOG00000019831,ENSRNOG00000019913,ENSRNOG00000046458,ENSRNOG00000013383,ENSRNOG00000027017,ENSRNOG00000045860,ENSRNOG00000034258,ENSRNOG00000025584,ENSRNOG00000006850,ENSRNOG00000012962,ENSRNOG00000042086,ENSRNOG00000011271,ENSRNOG00000015866,ENSRNOG00000014399,ENSRNOG00000017165,ENSRNOG00000010005,ENSRNOG00000028100,ENSRNOG00000028534,…
GO:0009154	purine ribonucleotide catabolic process	biological_process	0.0017565	0.96792	2	42	30	20272	ENSRNOG00000012962,ENSRNOG00000011831
GO:0009261	ribonucleotide catabolic process	biological_process	0.0018752	0.96792	2	42	31	20272	ENSRNOG00000012962,ENSRNOG00000011831
GO:0050571	1,5-anhydro-D-fructose reductase activity	molecular_function	0.0020637	0.96792	1	42	1	20272	ENSRNOG00000017165
GO:0009184	purine deoxyribonucleoside diphosphate catabolic process	biological_process	0.0020667	0.96792	1	42	1	20272	ENSRNOG00000011831
GO:0009192	deoxyribonucleoside diphosphate catabolic process	biological_process	0.0020667	0.96792	1	42	1	20272	ENSRNOG00000011831
GO:0044716	8-oxo-GDP phosphatase activity	molecular_function	0.0020667	0.96792	1	42	1	20272	ENSRNOG00000011831
GO:0044717	8-hydroxy-dADP phosphatase activity	molecular_function	0.0020667	0.96792	1	42	1	20272	ENSRNOG00000011831
GO:0046057	dADP catabolic process	biological_process	0.0020667	0.96792	1	42	1	20272	ENSRNOG00000011831
GO:0046067	dGDP catabolic process	biological_process	0.0020667	0.96792	1	42	1	20272	ENSRNOG00000011831
GO:0046712	GDP catabolic process	biological_process	0.0020667	0.96792	1	42	1	20272	ENSRNOG00000011831
GO:0016077	snoRNA catabolic process	biological_process	0.0020717	0.96792	1	42	1	20272	ENSRNOG00000012962
GO:0030184	nitric oxide transmembrane transporter activity	molecular_function	0.0020717	0.96792	1	42	1	20272	ENSRNOG00000011648
GO:0035378	carbon dioxide transmembrane transport	biological_process	0.0020717	0.96792	1	42	1	20272	ENSRNOG00000011648
GO:0035379	carbon dioxide transmembrane transporter activity	molecular_function	0.0020717	0.96792	1	42	1	20272	ENSRNOG00000011648
GO:0035862	dITP metabolic process	biological_process	0.0020717	0.96792	1	42	1	20272	ENSRNOG00000012962
GO:0035863	dITP catabolic process	biological_process	0.0020717	0.96792	1	42	1	20272	ENSRNOG00000012962
GO:0072020	proximal straight tubule development	biological_process	0.0020717	0.96792	1	42	1	20272	ENSRNOG00000011648
GO:0072022	descending thin limb development	biological_process	0.0020717	0.96792	1	42	1	20272	ENSRNOG00000011648
GO:0072032	proximal convoluted tubule segment 2 development	biological_process	0.0020717	0.96792	1	42	1	20272	ENSRNOG00000011648
GO:0072220	metanephric descending thin limb development	biological_process	0.0020717	0.96792	1	42	1	20272	ENSRNOG00000011648
GO:0072230	metanephric proximal straight tubule development	biological_process	0.0020717	0.96792	1	42	1	20272	ENSRNOG00000011648
GO:0072232	metanephric proximal convoluted tubule segment 2 development	biological_process	0.0020717	0.96792	1	42	1	20272	ENSRNOG00000011648
GO:0085018	maintenance of symbiont-containing vacuole by host	biological_process	0.0020717	0.96792	1	42	1	20272	ENSRNOG00000011648
GO:0097382	deoxynucleoside-diphosphatase activity	molecular_function	0.0020717	0.96792	1	42	1	20272	ENSRNOG00000012962
GO:0097383	dIDP diphosphatase activity	molecular_function	0.0020717	0.96792	1	42	1	20272	ENSRNOG00000012962
GO:1901639	XDP catabolic process	biological_process	0.0020717	0.96792	1	42	1	20272	ENSRNOG00000012962
GO:1901640	XTP binding	molecular_function	0.0020717	0.96792	1	42	1	20272	ENSRNOG00000012962
GO:1901641	ITP binding	molecular_function	0.0020717	0.96792	1	42	1	20272	ENSRNOG00000012962
GO:1990003	IDP phosphatase activity	molecular_function	0.0020717	0.96792	1	42	1	20272	ENSRNOG00000012962
GO:0006182	cGMP biosynthetic process	biological_process	0.0022538	1	2	42	34	20272	ENSRNOG00000011648,ENSRNOG00000009440
GO:1901363	heterocyclic compound binding	molecular_function	0.0026481	1	21	42	5786	20272	ENSRNOG00000042086,ENSRNOG00000002364,ENSRNOG00000012962,ENSRNOG00000006850,ENSRNOG00000019381,ENSRNOG00000000476,ENSRNOG00000019831,ENSRNOG00000028534,ENSRNOG00000009440,ENSRNOG00000014367,ENSRNOG00000006002,ENSRNOG00000010150,ENSRNOG00000025584,ENSRNOG00000019496,ENSRNOG00000045860,ENSRNOG00000024413,ENSRNOG00000003510,ENSRNOG00000027017,ENSRNOG00000018986,ENSRNOG00000046458,ENSRNOG00000019913
GO:0006195	purine nucleotide catabolic process	biological_process	0.0026648	1	2	42	37	20272	ENSRNOG00000012962,ENSRNOG00000011831
GO:0031018	endocrine pancreas development	biological_process	0.0029571	1	2	42	39	20272	ENSRNOG00000046458,ENSRNOG00000024413
GO:0097159	organic cyclic compound binding	molecular_function	0.0031512	1	21	42	5862	20272	ENSRNOG00000019913,ENSRNOG00000046458,ENSRNOG00000027017,ENSRNOG00000018986,ENSRNOG00000003510,ENSRNOG00000019496,ENSRNOG00000045860,ENSRNOG00000024413,ENSRNOG00000025584,ENSRNOG00000010150,ENSRNOG00000006002,ENSRNOG00000014367,ENSRNOG00000028534,ENSRNOG00000009440,ENSRNOG00000019831,ENSRNOG00000000476,ENSRNOG00000019381,ENSRNOG00000006850,ENSRNOG00000012962,ENSRNOG00000042086,ENSRNOG00000002364
GO:0050678	regulation of epithelial cell proliferation	biological_process	0.003543	1	4	42	304	20272	ENSRNOG00000011271,ENSRNOG00000025584,ENSRNOG00000019496,ENSRNOG00000006850
GO:0072523	purine-containing compound catabolic process	biological_process	0.00392	1	2	42	45	20272	ENSRNOG00000011831,ENSRNOG00000012962
GO:0010260	organ senescence	biological_process	0.0041332	1	1	42	2	20272	ENSRNOG00000046458
GO:0044715	8-oxo-dGDP phosphatase activity	molecular_function	0.0041343	1	1	42	2	20272	ENSRNOG00000011831
GO:0046056	dADP metabolic process	biological_process	0.0041343	1	1	42	2	20272	ENSRNOG00000011831
GO:0030185	nitric oxide transport	biological_process	0.0041392	1	1	42	2	20272	ENSRNOG00000011648
GO:0035377	transepithelial water transport	biological_process	0.0041392	1	1	42	2	20272	ENSRNOG00000011648
GO:0035870	dITP diphosphatase activity	molecular_function	0.0041392	1	1	42	2	20272	ENSRNOG00000012962
GO:0046707	IDP metabolic process	biological_process	0.0041392	1	1	42	2	20272	ENSRNOG00000012962
GO:0046709	IDP catabolic process	biological_process	0.0041392	1	1	42	2	20272	ENSRNOG00000012962
GO:0072019	proximal convoluted tubule development	biological_process	0.0041392	1	1	42	2	20272	ENSRNOG00000011648
GO:0072229	metanephric proximal convoluted tubule development	biological_process	0.0041392	1	1	42	2	20272	ENSRNOG00000011648
GO:0098749	cerebellar neuron development	biological_process	0.0041392	1	1	42	2	20272	ENSRNOG00000019831
GO:0043226	organelle	cellular_component	0.0044683	1	33	42	11784	20272	ENSRNOG00000015866,ENSRNOG00000014399,ENSRNOG00000006850,ENSRNOG00000012962,ENSRNOG00000042086,ENSRNOG00000020587,ENSRNOG00000011271,ENSRNOG00000019913,ENSRNOG00000046458,ENSRNOG00000013383,ENSRNOG00000027017,ENSRNOG00000045860,ENSRNOG00000034258,ENSRNOG00000025584,ENSRNOG00000010150,ENSRNOG00000006002,ENSRNOG00000019908,ENSRNOG00000019831,ENSRNOG00000007842,ENSRNOG00000000476,ENSRNOG00000011648,…
GO:0046068	cGMP metabolic process	biological_process	0.0046327	1	2	42	49	20272	ENSRNOG00000011648,ENSRNOG00000009440
GO:0044240	multicellular organismal lipid catabolic process	biological_process	0.0056724	1	1	42	3	20272	ENSRNOG00000015866
GO:0001101	response to acid chemical	biological_process	0.0058143	1	4	42	350	20272	ENSRNOG00000011648,ENSRNOG00000019908,ENSRNOG00000013982,ENSRNOG00000046458
GO:0010632	regulation of epithelial cell migration	biological_process	0.0058508	1	3	42	177	20272	ENSRNOG00000011271,ENSRNOG00000019496,ENSRNOG00000011648
GO:0044375	regulation of peroxisome size	biological_process	0.0061397	1	1	42	3	20272	ENSRNOG00000028100
GO:0009730	detection of carbohydrate stimulus	biological_process	0.0061965	1	1	42	3	20272	ENSRNOG00000046458
GO:0009732	detection of hexose stimulus	biological_process	0.0061965	1	1	42	3	20272	ENSRNOG00000046458
GO:0010157	response to chlorate	biological_process	0.0061965	1	1	42	3	20272	ENSRNOG00000046458
GO:0034287	detection of monosaccharide stimulus	biological_process	0.0061965	1	1	42	3	20272	ENSRNOG00000046458
GO:0051594	detection of glucose	biological_process	0.0061965	1	1	42	3	20272	ENSRNOG00000046458
GO:0009182	purine deoxyribonucleoside diphosphate metabolic process	biological_process	0.0061976	1	1	42	3	20272	ENSRNOG00000011831
GO:0046066	dGDP metabolic process	biological_process	0.0061976	1	1	42	3	20272	ENSRNOG00000011831
GO:1901069	guanosine-containing compound catabolic process	biological_process	0.0061976	1	1	42	3	20272	ENSRNOG00000011831
GO:0000839	Hrd1p ubiquitin ligase ERAD-L complex	cellular_component	0.0062002	1	1	42	3	20272	ENSRNOG00000007842
GO:0019002	GMP binding	molecular_function	0.0062026	1	1	42	3	20272	ENSRNOG00000042086
GO:0050897	cobalt ion binding	molecular_function	0.0062026	1	1	42	3	20272	ENSRNOG00000012962
GO:0071288	cellular response to mercury ion	biological_process	0.0062026	1	1	42	3	20272	ENSRNOG00000011648
GO:0072237	metanephric proximal tubule development	biological_process	0.0062026	1	1	42	3	20272	ENSRNOG00000011648
GO:0005525	GTP binding	molecular_function	0.0066201	1	4	42	363	20272	ENSRNOG00000025584,ENSRNOG00000002364,ENSRNOG00000042086,ENSRNOG00000012962
GO:0050673	epithelial cell proliferation	biological_process	0.0068111	1	4	42	366	20272	ENSRNOG00000025584,ENSRNOG00000011271,ENSRNOG00000019496,ENSRNOG00000006850
GO:0035272	exocrine system development	biological_process	0.0068725	1	2	42	60	20272	ENSRNOG00000046458,ENSRNOG00000042086
GO:0032561	guanyl ribonucleotide binding	molecular_function	0.0076873	1	4	42	379	20272	ENSRNOG00000012962,ENSRNOG00000025584,ENSRNOG00000002364,ENSRNOG00000042086
GO:0019001	guanyl nucleotide binding	molecular_function	0.0077575	1	4	42	380	20272	ENSRNOG00000012962,ENSRNOG00000042086,ENSRNOG00000002364,ENSRNOG00000025584
GO:0060214	endocardium formation	biological_process	0.0082286	1	1	42	4	20272	ENSRNOG00000006850
GO:0047035	testosterone dehydrogenase (NAD+) activity	molecular_function	0.0082384	1	1	42	4	20272	ENSRNOG00000013982
GO:0001806	type IV hypersensitivity	biological_process	0.0082618	1	1	42	4	20272	ENSRNOG00000014367
GO:0005223	intracellular cGMP activated cation channel activity	molecular_function	0.0082618	1	1	42	4	20272	ENSRNOG00000011648
GO:0006382	adenosine to inosine editing	biological_process	0.0082618	1	1	42	4	20272	ENSRNOG00000012962
GO:0030950	establishment or maintenance of actin cytoskeleton polarity	biological_process	0.0082618	1	1	42	4	20272	ENSRNOG00000011648
GO:0033326	cerebrospinal fluid secretion	biological_process	0.0082618	1	1	42	4	20272	ENSRNOG00000011648
GO:0046878	positive regulation of saliva secretion	biological_process	0.0082618	1	1	42	4	20272	ENSRNOG00000011648
GO:0060397	JAK-STAT cascade involved in growth hormone signaling pathway	biological_process	0.0082618	1	1	42	4	20272	ENSRNOG00000019496
GO:0070995	NADPH oxidation	biological_process	0.0082618	1	1	42	4	20272	ENSRNOG00000003510
GO:2000523	regulation of T cell costimulation	biological_process	0.0082618	1	1	42	4	20272	ENSRNOG00000014367
GO:2000525	positive regulation of T cell costimulation	biological_process	0.0082618	1	1	42	4	20272	ENSRNOG00000014367
GO:0009117	nucleotide metabolic process	biological_process	0.0086825	1	5	42	618	20272	ENSRNOG00000011831,ENSRNOG00000012962,ENSRNOG00000003510,ENSRNOG00000011648,ENSRNOG00000009440
GO:0043488	regulation of mRNA stability	biological_process	0.0087538	1	2	42	68	20272	ENSRNOG00000019831,ENSRNOG00000027017
GO:0005634	nucleus	cellular_component	0.0088295	1	20	42	5922	20272	ENSRNOG00000028534,ENSRNOG00000006002,ENSRNOG00000017165,ENSRNOG00000010150,ENSRNOG00000017781,ENSRNOG00000025584,ENSRNOG00000024413,ENSRNOG00000045860,ENSRNOG00000019496,ENSRNOG00000027017,ENSRNOG00000013383,ENSRNOG00000046458,ENSRNOG00000019913,ENSRNOG00000011271,ENSRNOG00000002364,ENSRNOG00000012962,ENSRNOG00000006850,ENSRNOG00000011648,ENSRNOG00000000476,ENSRNOG00000015866
GO:0034976	response to endoplasmic reticulum stress	biological_process	0.0089873	1	3	42	207	20272	ENSRNOG00000007842,ENSRNOG00000046458,ENSRNOG00000013383
GO:0030433	ER-associated ubiquitin-dependent protein catabolic process	biological_process	0.0090016	1	2	42	69	20272	ENSRNOG00000013383,ENSRNOG00000007842
GO:0006753	nucleoside phosphate metabolic process	biological_process	0.0090903	1	5	42	625	20272	ENSRNOG00000009440,ENSRNOG00000011648,ENSRNOG00000003510,ENSRNOG00000012962,ENSRNOG00000011831
GO:0050733	RS domain binding	molecular_function	0.010135	1	1	42	5	20272	ENSRNOG00000045860
GO:0043487	regulation of RNA stability	biological_process	0.010298	1	2	42	74	20272	ENSRNOG00000019831,ENSRNOG00000027017
GO:0009186	deoxyribonucleoside diphosphate metabolic process	biological_process	0.010312	1	1	42	5	20272	ENSRNOG00000011831
GO:0000835	ER ubiquitin ligase complex	cellular_component	0.010314	1	1	42	5	20272	ENSRNOG00000007842
GO:0000836	Hrd1p ubiquitin ligase complex	cellular_component	0.010314	1	1	42	5	20272	ENSRNOG00000007842
GO:0009217	purine deoxyribonucleoside triphosphate catabolic process	biological_process	0.010317	1	1	42	5	20272	ENSRNOG00000012962
GO:0015166	polyol transmembrane transporter activity	molecular_function	0.010317	1	1	42	5	20272	ENSRNOG00000011648
GO:0015168	glycerol transmembrane transporter activity	molecular_function	0.010317	1	1	42	5	20272	ENSRNOG00000011648
GO:0015670	carbon dioxide transport	biological_process	0.010317	1	1	42	5	20272	ENSRNOG00000011648
GO:0015793	glycerol transport	biological_process	0.010317	1	1	42	5	20272	ENSRNOG00000011648
GO:0070295	renal water absorption	biological_process	0.010317	1	1	42	5	20272	ENSRNOG00000011648
GO:0072592	oxygen metabolic process	biological_process	0.010317	1	1	42	5	20272	ENSRNOG00000003510
GO:0072675	osteoclast fusion	biological_process	0.010317	1	1	42	5	20272	ENSRNOG00000020353
GO:0098519	nucleotide phosphatase activity, acting on free nucleotides	molecular_function	0.010317	1	1	42	5	20272	ENSRNOG00000012962
GO:0031016	pancreas development	biological_process	0.010837	1	2	42	76	20272	ENSRNOG00000046458,ENSRNOG00000024413
GO:0044712	single-organism catabolic process	biological_process	0.011531	1	6	42	927	20272	ENSRNOG00000012962,ENSRNOG00000007842,ENSRNOG00000015866,ENSRNOG00000011831,ENSRNOG00000045860,ENSRNOG00000013383
GO:0010631	epithelial cell migration	biological_process	0.011535	1	3	42	227	20272	ENSRNOG00000011648,ENSRNOG00000019496,ENSRNOG00000011271
GO:0006796	phosphate-containing compound metabolic process	biological_process	0.011606	1	12	42	2876	20272	ENSRNOG00000027017,ENSRNOG00000003510,ENSRNOG00000011648,ENSRNOG00000017731,ENSRNOG00000025584,ENSRNOG00000010005,ENSRNOG00000006002,ENSRNOG00000019908,ENSRNOG00000014367,ENSRNOG00000009440,ENSRNOG00000011831,ENSRNOG00000012962
GO:0055086	nucleobase-containing small molecule metabolic process	biological_process	0.011749	1	5	42	666	20272	ENSRNOG00000011831,ENSRNOG00000012962,ENSRNOG00000011648,ENSRNOG00000003510,ENSRNOG00000009440
GO:0090132	epithelium migration	biological_process	0.011811	1	3	42	229	20272	ENSRNOG00000011271,ENSRNOG00000019496,ENSRNOG00000011648
GO:0071986	Ragulator complex	cellular_component	0.011858	1	1	42	6	20272	ENSRNOG00000019908
GO:0089701	U2AF	cellular_component	0.012187	1	1	42	6	20272	ENSRNOG00000045860
GO:0010040	response to iron(II) ion	biological_process	0.012362	1	1	42	6	20272	ENSRNOG00000046458
GO:2000675	negative regulation of type B pancreatic cell apoptotic process	biological_process	0.012362	1	1	42	6	20272	ENSRNOG00000046458
GO:0046710	GDP metabolic process	biological_process	0.012363	1	1	42	6	20272	ENSRNOG00000011831
GO:0048251	elastic fiber assembly	biological_process	0.012365	1	1	42	6	20272	ENSRNOG00000020587
GO:0003841	1-acylglycerol-3-phosphate O-acyltransferase activity	molecular_function	0.012368	1	1	42	6	20272	ENSRNOG00000017731
GO:0009146	purine nucleoside triphosphate catabolic process	biological_process	0.012368	1	1	42	6	20272	ENSRNOG00000012962
GO:0016024	CDP-diacylglycerol biosynthetic process	biological_process	0.012368	1	1	42	6	20272	ENSRNOG00000017731
GO:0020005	symbiont-containing vacuole membrane	cellular_component	0.012368	1	1	42	6	20272	ENSRNOG00000011648
GO:0046877	regulation of saliva secretion	biological_process	0.012368	1	1	42	6	20272	ENSRNOG00000011648
GO:0070389	chaperone cofactor-dependent protein refolding	biological_process	0.012368	1	1	42	6	20272	ENSRNOG00000017781
GO:0072014	proximal tubule development	biological_process	0.012368	1	1	42	6	20272	ENSRNOG00000011648
GO:0072236	metanephric loop of Henle development	biological_process	0.012368	1	1	42	6	20272	ENSRNOG00000011648
GO:0072239	metanephric glomerulus vasculature development	biological_process	0.012368	1	1	42	6	20272	ENSRNOG00000011648
GO:0072674	multinuclear osteoclast differentiation	biological_process	0.012368	1	1	42	6	20272	ENSRNOG00000020353
GO:0090130	tissue migration	biological_process	0.012515	1	3	42	234	20272	ENSRNOG00000011271,ENSRNOG00000011648,ENSRNOG00000019496
GO:0009166	nucleotide catabolic process	biological_process	0.012823	1	2	42	83	20272	ENSRNOG00000012962,ENSRNOG00000011831
GO:0006793	phosphorus metabolic process	biological_process	0.013102	1	12	42	2922	20272	ENSRNOG00000017731,ENSRNOG00000025584,ENSRNOG00000011648,ENSRNOG00000003510,ENSRNOG00000027017,ENSRNOG00000012962,ENSRNOG00000011831,ENSRNOG00000009440,ENSRNOG00000014367,ENSRNOG00000019908,ENSRNOG00000006002,ENSRNOG00000010005
GO:0044424	intracellular part	cellular_component	0.013193	1	33	42	12407	20272	ENSRNOG00000017165,ENSRNOG00000010005,ENSRNOG00000028534,ENSRNOG00000028100,ENSRNOG00000013968,ENSRNOG00000024413,ENSRNOG00000019496,ENSRNOG00000017781,ENSRNOG00000017731,ENSRNOG00000020353,ENSRNOG00000000414,ENSRNOG00000002364,ENSRNOG00000000476,ENSRNOG00000007842,ENSRNOG00000011648,ENSRNOG00000010150,ENSRNOG00000019908,ENSRNOG00000006002,ENSRNOG00000019831,ENSRNOG00000019913,ENSRNOG00000046458,…
GO:0019637	organophosphate metabolic process	biological_process	0.013555	1	6	42	960	20272	ENSRNOG00000009440,ENSRNOG00000017731,ENSRNOG00000011648,ENSRNOG00000003510,ENSRNOG00000012962,ENSRNOG00000011831
GO:0036503	ERAD pathway	biological_process	0.013717	1	2	42	86	20272	ENSRNOG00000013383,ENSRNOG00000007842
GO:0005622	intracellular	cellular_component	0.013825	1	34	42	12985	20272	ENSRNOG00000017165,ENSRNOG00000028534,ENSRNOG00000028100,ENSRNOG00000010005,ENSRNOG00000013968,ENSRNOG00000020353,ENSRNOG00000017781,ENSRNOG00000017731,ENSRNOG00000024413,ENSRNOG00000019496,ENSRNOG00000000414,ENSRNOG00000002364,ENSRNOG00000000476,ENSRNOG00000007842,ENSRNOG00000011648,ENSRNOG00000010150,ENSRNOG00000009440,ENSRNOG00000019831,ENSRNOG00000019908,ENSRNOG00000006002,ENSRNOG00000046458,…
GO:0043231	intracellular membrane-bounded organelle	cellular_component	0.013993	1	27	42	9371	20272	ENSRNOG00000011271,ENSRNOG00000042086,ENSRNOG00000002364,ENSRNOG00000012962,ENSRNOG00000006850,ENSRNOG00000011648,ENSRNOG00000015866,ENSRNOG00000007842,ENSRNOG00000000476,ENSRNOG00000028100,ENSRNOG00000028534,ENSRNOG00000006002,ENSRNOG00000010005,ENSRNOG00000019908,ENSRNOG00000010150,ENSRNOG00000017165,ENSRNOG00000025584,ENSRNOG00000017731,ENSRNOG00000017781,ENSRNOG00000027017,ENSRNOG00000013383,…
GO:0009056	catabolic process	biological_process	0.014059	1	9	42	1897	20272	ENSRNOG00000007842,ENSRNOG00000015866,ENSRNOG00000045860,ENSRNOG00000018986,ENSRNOG00000013383,ENSRNOG00000025584,ENSRNOG00000011831,ENSRNOG00000012962,ENSRNOG00000019831
GO:0016559	peroxisome fission	biological_process	0.014352	1	1	42	7	20272	ENSRNOG00000028100
GO:0003160	endocardium morphogenesis	biological_process	0.014381	1	1	42	7	20272	ENSRNOG00000006850
GO:0045617	negative regulation of keratinocyte differentiation	biological_process	0.014381	1	1	42	7	20272	ENSRNOG00000006850
GO:0003097	renal water transport	biological_process	0.014414	1	1	42	7	20272	ENSRNOG00000011648
GO:0015791	polyol transport	biological_process	0.014414	1	1	42	7	20272	ENSRNOG00000011648
GO:0016176	superoxide-generating NADPH oxidase activator activity	molecular_function	0.014414	1	1	42	7	20272	ENSRNOG00000020353
GO:0020003	symbiont-containing vacuole	cellular_component	0.014414	1	1	42	7	20272	ENSRNOG00000011648
GO:0046341	CDP-diacylglycerol metabolic process	biological_process	0.014414	1	1	42	7	20272	ENSRNOG00000017731
GO:1901575	organic substance catabolic process	biological_process	0.014612	1	8	42	1582	20272	ENSRNOG00000018986,ENSRNOG00000013383,ENSRNOG00000025584,ENSRNOG00000007842,ENSRNOG00000015866,ENSRNOG00000019831,ENSRNOG00000011831,ENSRNOG00000012962
GO:0016071	mRNA metabolic process	biological_process	0.014825	1	4	42	460	20272	ENSRNOG00000012962,ENSRNOG00000019831,ENSRNOG00000027017,ENSRNOG00000045860
GO:1901292	nucleoside phosphate catabolic process	biological_process	0.015271	1	2	42	91	20272	ENSRNOG00000011831,ENSRNOG00000012962
GO:0071417	cellular response to organonitrogen compound	biological_process	0.015683	1	4	42	468	20272	ENSRNOG00000011648,ENSRNOG00000019908,ENSRNOG00000019496,ENSRNOG00000027017
GO:0030628	pre-mRNA 3'-splice site binding	molecular_function	0.016277	1	1	42	8	20272	ENSRNOG00000045860
GO:0031017	exocrine pancreas development	biological_process	0.016451	1	1	42	8	20272	ENSRNOG00000046458
GO:0097027	ubiquitin-protein transferase activator activity	molecular_function	0.016454	1	1	42	8	20272	ENSRNOG00000007842
GO:0005221	intracellular cyclic nucleotide activated cation channel activity	molecular_function	0.016457	1	1	42	8	20272	ENSRNOG00000011648
GO:0009204	deoxyribonucleoside triphosphate catabolic process	biological_process	0.016457	1	1	42	8	20272	ENSRNOG00000012962
GO:0016553	base conversion or substitution editing	biological_process	0.016457	1	1	42	8	20272	ENSRNOG00000012962
GO:0030952	establishment or maintenance of cytoskeleton polarity	biological_process	0.016457	1	1	42	8	20272	ENSRNOG00000011648
GO:0042045	epithelial fluid transport	biological_process	0.016457	1	1	42	8	20272	ENSRNOG00000011648
GO:0043855	cyclic nucleotide-gated ion channel activity	molecular_function	0.016457	1	1	42	8	20272	ENSRNOG00000011648
GO:0071472	cellular response to salt stress	biological_process	0.016457	1	1	42	8	20272	ENSRNOG00000011648
GO:0009135	purine nucleoside diphosphate metabolic process	biological_process	0.016564	1	2	42	95	20272	ENSRNOG00000012962,ENSRNOG00000011831
GO:0009179	purine ribonucleoside diphosphate metabolic process	biological_process	0.016564	1	2	42	95	20272	ENSRNOG00000011831,ENSRNOG00000012962
GO:0031981	nuclear lumen	cellular_component	0.016827	1	12	42	3021	20272	ENSRNOG00000006002,ENSRNOG00000017165,ENSRNOG00000012962,ENSRNOG00000027017,ENSRNOG00000013383,ENSRNOG00000019496,ENSRNOG00000045860,ENSRNOG00000025584,ENSRNOG00000017781,ENSRNOG00000019913,ENSRNOG00000015866,ENSRNOG00000046458
GO:0009150	purine ribonucleotide metabolic process	biological_process	0.016967	1	4	42	479	20272	ENSRNOG00000011831,ENSRNOG00000012962,ENSRNOG00000011648,ENSRNOG00000009440
GO:0009185	ribonucleoside diphosphate metabolic process	biological_process	0.017228	1	2	42	97	20272	ENSRNOG00000012962,ENSRNOG00000011831
GO:0034655	nucleobase-containing compound catabolic process	biological_process	0.017768	1	3	42	267	20272	ENSRNOG00000012962,ENSRNOG00000011831,ENSRNOG00000019831
GO:0006163	purine nucleotide metabolic process	biological_process	0.017919	1	4	42	487	20272	ENSRNOG00000009440,ENSRNOG00000011648,ENSRNOG00000012962,ENSRNOG00000011831
GO:0003924	GTPase activity	molecular_function	0.018121	1	3	42	269	20272	ENSRNOG00000002364,ENSRNOG00000042086,ENSRNOG00000025584
GO:0001842	neural fold formation	biological_process	0.018462	1	1	42	9	20272	ENSRNOG00000006850
GO:0010944	negative regulation of transcription by competitive promoter binding	biological_process	0.018462	1	1	42	9	20272	ENSRNOG00000006850
GO:0004499	N,N-dimethylaniline monooxygenase activity	molecular_function	0.018495	1	1	42	9	20272	ENSRNOG00000003510
GO:0009215	purine deoxyribonucleoside triphosphate metabolic process	biological_process	0.018495	1	1	42	9	20272	ENSRNOG00000012962
GO:0015250	water channel activity	molecular_function	0.018495	1	1	42	9	20272	ENSRNOG00000011648
GO:0033601	positive regulation of mammary gland epithelial cell proliferation	biological_process	0.018495	1	1	42	9	20272	ENSRNOG00000025584
GO:0042171	lysophosphatidic acid acyltransferase activity	molecular_function	0.018495	1	1	42	9	20272	ENSRNOG00000017731
GO:0051458	corticotropin secretion	biological_process	0.018495	1	1	42	9	20272	ENSRNOG00000011648
GO:0009057	macromolecule catabolic process	biological_process	0.018517	1	6	42	1029	20272	ENSRNOG00000012962,ENSRNOG00000007842,ENSRNOG00000019831,ENSRNOG00000025584,ENSRNOG00000013383,ENSRNOG00000018986
GO:0009259	ribonucleotide metabolic process	biological_process	0.018531	1	4	42	492	20272	ENSRNOG00000009440,ENSRNOG00000011648,ENSRNOG00000012962,ENSRNOG00000011831
GO:0044428	nuclear part	cellular_component	0.018819	1	13	42	3446	20272	ENSRNOG00000006002,ENSRNOG00000017165,ENSRNOG00000012962,ENSRNOG00000019496,ENSRNOG00000045860,ENSRNOG00000011648,ENSRNOG00000013383,ENSRNOG00000027017,ENSRNOG00000025584,ENSRNOG00000017781,ENSRNOG00000015866,ENSRNOG00000019913,ENSRNOG00000046458
GO:0000166	nucleotide binding	molecular_function	0.018897	1	9	42	1992	20272	ENSRNOG00000012962,ENSRNOG00000042086,ENSRNOG00000006002,ENSRNOG00000002364,ENSRNOG00000009440,ENSRNOG00000014367,ENSRNOG00000027017,ENSRNOG00000003510,ENSRNOG00000025584
GO:1901265	nucleoside phosphate binding	molecular_function	0.018897	1	9	42	1992	20272	ENSRNOG00000012962,ENSRNOG00000006002,ENSRNOG00000042086,ENSRNOG00000002364,ENSRNOG00000009440,ENSRNOG00000014367,ENSRNOG00000003510,ENSRNOG00000027017,ENSRNOG00000025584
GO:0019693	ribose phosphate metabolic process	biological_process	0.019794	1	4	42	502	20272	ENSRNOG00000011648,ENSRNOG00000009440,ENSRNOG00000011831,ENSRNOG00000012962
GO:0008152	metabolic process	biological_process	0.019948	1	30	42	11089	20272	ENSRNOG00000013968,ENSRNOG00000019913,ENSRNOG00000046458,ENSRNOG00000027017,ENSRNOG00000013383,ENSRNOG00000018986,ENSRNOG00000003510,ENSRNOG00000045860,ENSRNOG00000019496,ENSRNOG00000024413,ENSRNOG00000025584,ENSRNOG00000017731,ENSRNOG00000020353,ENSRNOG00000017781,ENSRNOG00000017165,ENSRNOG00000006002,ENSRNOG00000010005,ENSRNOG00000019908,ENSRNOG00000014367,ENSRNOG00000009440,ENSRNOG00000028534,…
GO:0004303	estradiol 17-beta-dehydrogenase activity	molecular_function	0.020506	1	1	42	10	20272	ENSRNOG00000013982
GO:2000674	regulation of type B pancreatic cell apoptotic process	biological_process	0.020524	1	1	42	10	20272	ENSRNOG00000046458
GO:0003091	renal water homeostasis	biological_process	0.02053	1	1	42	10	20272	ENSRNOG00000011648
GO:0005372	water transmembrane transporter activity	molecular_function	0.02053	1	1	42	10	20272	ENSRNOG00000011648
GO:0030430	host cell cytoplasm	cellular_component	0.02053	1	1	42	10	20272	ENSRNOG00000011648
GO:0033655	host cell cytoplasm part	cellular_component	0.02053	1	1	42	10	20272	ENSRNOG00000011648
GO:0050072	m7G(5')pppN diphosphatase activity	molecular_function	0.02053	1	1	42	10	20272	ENSRNOG00000012962
GO:0071474	cellular hyperosmotic response	biological_process	0.02053	1	1	42	10	20272	ENSRNOG00000011648
GO:0016616	oxidoreductase activity, acting on the CH-OH group of donors, NAD or NADP as acceptor	molecular_function	0.021071	1	2	42	108	20272	ENSRNOG00000017165,ENSRNOG00000013982
GO:0001071	nucleic acid binding transcription factor activity	molecular_function	0.021462	1	6	42	1064	20272	ENSRNOG00000019496,ENSRNOG00000024413,ENSRNOG00000028534,ENSRNOG00000006850,ENSRNOG00000019913,ENSRNOG00000046458
GO:0003700	transcription factor activity, sequence-specific DNA binding	molecular_function	0.021462	1	6	42	1064	20272	ENSRNOG00000019913,ENSRNOG00000006850,ENSRNOG00000046458,ENSRNOG00000024413,ENSRNOG00000019496,ENSRNOG00000028534
GO:0031490	chromatin DNA binding	molecular_function	0.022183	1	2	42	111	20272	ENSRNOG00000019913,ENSRNOG00000024413
GO:0097050	type B pancreatic cell apoptotic process	biological_process	0.022554	1	1	42	11	20272	ENSRNOG00000046458
GO:0017110	nucleoside-diphosphatase activity	molecular_function	0.022555	1	1	42	11	20272	ENSRNOG00000011831
GO:0010634	positive regulation of epithelial cell migration	biological_process	0.022557	1	2	42	112	20272	ENSRNOG00000011648,ENSRNOG00000019496
GO:0002524	hypersensitivity	biological_process	0.02256	1	1	42	11	20272	ENSRNOG00000014367
GO:0015665	alcohol transmembrane transporter activity	molecular_function	0.02256	1	1	42	11	20272	ENSRNOG00000011648
GO:0042538	hyperosmotic salinity response	biological_process	0.02256	1	1	42	11	20272	ENSRNOG00000011648
GO:0046541	saliva secretion	biological_process	0.02256	1	1	42	11	20272	ENSRNOG00000011648
GO:0047429	nucleoside-triphosphate diphosphatase activity	molecular_function	0.02256	1	1	42	11	20272	ENSRNOG00000012962
GO:0071280	cellular response to copper ion	biological_process	0.02256	1	1	42	11	20272	ENSRNOG00000011648
GO:0003676	nucleic acid binding	molecular_function	0.022638	1	14	42	3921	20272	ENSRNOG00000045860,ENSRNOG00000019496,ENSRNOG00000024413,ENSRNOG00000019381,ENSRNOG00000018986,ENSRNOG00000027017,ENSRNOG00000046458,ENSRNOG00000000476,ENSRNOG00000019913,ENSRNOG00000019831,ENSRNOG00000028534,ENSRNOG00000012962,ENSRNOG00000006850,ENSRNOG00000010150
GO:0044710	single-organism metabolic process	biological_process	0.022788	1	16	42	4733	20272	ENSRNOG00000046458,ENSRNOG00000019913,ENSRNOG00000020353,ENSRNOG00000017731,ENSRNOG00000003510,ENSRNOG00000013383,ENSRNOG00000045860,ENSRNOG00000017165,ENSRNOG00000009440,ENSRNOG00000019908,ENSRNOG00000015866,ENSRNOG00000007842,ENSRNOG00000013982,ENSRNOG00000011648,ENSRNOG00000012962,ENSRNOG00000011831
GO:0007586	digestion	biological_process	0.023216	1	2	42	114	20272	ENSRNOG00000011648,ENSRNOG00000015866
GO:0044237	cellular metabolic process	biological_process	0.023317	1	27	42	9694	20272	ENSRNOG00000028534,ENSRNOG00000009440,ENSRNOG00000019831,ENSRNOG00000014367,ENSRNOG00000019908,ENSRNOG00000006002,ENSRNOG00000010005,ENSRNOG00000025584,ENSRNOG00000017781,ENSRNOG00000020353,ENSRNOG00000017731,ENSRNOG00000045860,ENSRNOG00000024413,ENSRNOG00000019496,ENSRNOG00000018986,ENSRNOG00000027017,ENSRNOG00000013383,ENSRNOG00000003510,ENSRNOG00000046458,ENSRNOG00000019913,ENSRNOG00000012962,…
GO:0072521	purine-containing compound metabolic process	biological_process	0.023468	1	4	42	529	20272	ENSRNOG00000011648,ENSRNOG00000009440,ENSRNOG00000011831,ENSRNOG00000012962
GO:0016462	pyrophosphatase activity	molecular_function	0.023826	1	5	42	798	20272	ENSRNOG00000025584,ENSRNOG00000002364,ENSRNOG00000042086,ENSRNOG00000012962,ENSRNOG00000011831
GO:0032526	response to retinoic acid	biological_process	0.024075	1	2	42	116	20272	ENSRNOG00000013982,ENSRNOG00000011648
GO:0016818	hydrolase activity, acting on acid anhydrides, in phosphorus-containing anhydrides	molecular_function	0.024168	1	5	42	801	20272	ENSRNOG00000025584,ENSRNOG00000042086,ENSRNOG00000002364,ENSRNOG00000012962,ENSRNOG00000011831
GO:0045944	positive regulation of transcription from RNA polymerase II promoter	biological_process	0.024232	1	6	42	1094	20272	ENSRNOG00000025584,ENSRNOG00000027017,ENSRNOG00000024413,ENSRNOG00000046458,ENSRNOG00000019913,ENSRNOG00000006850
GO:0044270	cellular nitrogen compound catabolic process	biological_process	0.02429	1	3	42	301	20272	ENSRNOG00000012962,ENSRNOG00000011831,ENSRNOG00000019831
GO:0009132	nucleoside diphosphate metabolic process	biological_process	0.024466	1	2	42	117	20272	ENSRNOG00000011831,ENSRNOG00000012962
GO:0003157	endocardium development	biological_process	0.024553	1	1	42	12	20272	ENSRNOG00000006850
GO:0045605	negative regulation of epidermal cell differentiation	biological_process	0.024553	1	1	42	12	20272	ENSRNOG00000006850
GO:0043201	response to leucine	biological_process	0.02458	1	1	42	12	20272	ENSRNOG00000046458
GO:0055106	ubiquitin-protein transferase regulator activity	molecular_function	0.024583	1	1	42	12	20272	ENSRNOG00000007842
GO:0016411	acylglycerol O-acyltransferase activity	molecular_function	0.024586	1	1	42	12	20272	ENSRNOG00000017731
GO:0019755	one-carbon compound transport	biological_process	0.024586	1	1	42	12	20272	ENSRNOG00000011648
GO:0021670	lateral ventricle development	biological_process	0.024586	1	1	42	12	20272	ENSRNOG00000011648
GO:0060456	positive regulation of digestive system process	biological_process	0.024586	1	1	42	12	20272	ENSRNOG00000011648
GO:0070633	transepithelial transport	biological_process	0.024586	1	1	42	12	20272	ENSRNOG00000011648
GO:0071617	lysophospholipid acyltransferase activity	molecular_function	0.024586	1	1	42	12	20272	ENSRNOG00000017731
GO:0072070	loop of Henle development	biological_process	0.024586	1	1	42	12	20272	ENSRNOG00000011648
GO:0072488	ammonium transmembrane transport	biological_process	0.024586	1	1	42	12	20272	ENSRNOG00000011648
GO:0016817	hydrolase activity, acting on acid anhydrides	molecular_function	0.024747	1	5	42	806	20272	ENSRNOG00000011831,ENSRNOG00000012962,ENSRNOG00000002364,ENSRNOG00000042086,ENSRNOG00000025584
GO:0044446	intracellular organelle part	cellular_component	0.024799	1	21	42	6931	20272	ENSRNOG00000017165,ENSRNOG00000019908,ENSRNOG00000006002,ENSRNOG00000028100,ENSRNOG00000019913,ENSRNOG00000046458,ENSRNOG00000045860,ENSRNOG00000019496,ENSRNOG00000013383,ENSRNOG00000027017,ENSRNOG00000017731,ENSRNOG00000017781,ENSRNOG00000025584,ENSRNOG00000020353,ENSRNOG00000034258,ENSRNOG00000012962,ENSRNOG00000000414,ENSRNOG00000042086,ENSRNOG00000015866,ENSRNOG00000007842,ENSRNOG00000011648
GO:0006402	mRNA catabolic process	biological_process	0.024856	1	2	42	118	20272	ENSRNOG00000019831,ENSRNOG00000012962
GO:0046700	heterocycle catabolic process	biological_process	0.025558	1	3	42	307	20272	ENSRNOG00000012962,ENSRNOG00000011831,ENSRNOG00000019831
GO:1901699	cellular response to nitrogen compound	biological_process	0.025641	1	4	42	544	20272	ENSRNOG00000027017,ENSRNOG00000011648,ENSRNOG00000019908,ENSRNOG00000019496
GO:1901136	carbohydrate derivative catabolic process	biological_process	0.025642	1	2	42	120	20272	ENSRNOG00000011831,ENSRNOG00000012962
GO:0003682	chromatin binding	molecular_function	0.02644	1	4	42	549	20272	ENSRNOG00000046458,ENSRNOG00000019913,ENSRNOG00000006850,ENSRNOG00000024413
GO:0045618	positive regulation of keratinocyte differentiation	biological_process	0.026575	1	1	42	13	20272	ENSRNOG00000006850
GO:0060347	heart trabecula formation	biological_process	0.026575	1	1	42	13	20272	ENSRNOG00000006850
GO:0055103	ligase regulator activity	molecular_function	0.026605	1	1	42	13	20272	ENSRNOG00000007842
GO:0009143	nucleoside triphosphate catabolic process	biological_process	0.026608	1	1	42	13	20272	ENSRNOG00000012962
GO:0033646	host intracellular part	cellular_component	0.026608	1	1	42	13	20272	ENSRNOG00000011648
GO:0043656	intracellular region of host	cellular_component	0.026608	1	1	42	13	20272	ENSRNOG00000011648
GO:0046689	response to mercury ion	biological_process	0.026608	1	1	42	13	20272	ENSRNOG00000011648
GO:0060396	growth hormone receptor signaling pathway	biological_process	0.026608	1	1	42	13	20272	ENSRNOG00000019496
GO:2000781	positive regulation of double-strand break repair	biological_process	0.026608	1	1	42	13	20272	ENSRNOG00000012962
GO:0019439	aromatic compound catabolic process	biological_process	0.026862	1	3	42	313	20272	ENSRNOG00000019831,ENSRNOG00000011831,ENSRNOG00000012962
GO:0010243	response to organonitrogen compound	biological_process	0.027242	1	5	42	827	20272	ENSRNOG00000019496,ENSRNOG00000019908,ENSRNOG00000011648,ENSRNOG00000027017,ENSRNOG00000046458
GO:0043200	response to amino acid	biological_process	0.028372	1	2	42	127	20272	ENSRNOG00000046458,ENSRNOG00000019908
GO:0004383	guanylate cyclase activity	molecular_function	0.028626	1	1	42	14	20272	ENSRNOG00000009440
GO:0007638	mechanosensory behavior	biological_process	0.028626	1	1	42	14	20272	ENSRNOG00000010150
GO:0016074	snoRNA metabolic process	biological_process	0.028626	1	1	42	14	20272	ENSRNOG00000012962
GO:0072224	metanephric glomerulus development	biological_process	0.028626	1	1	42	14	20272	ENSRNOG00000011648
GO:2001275	positive regulation of glucose import in response to insulin stimulus	biological_process	0.028626	1	1	42	14	20272	ENSRNOG00000027017
GO:0008284	positive regulation of cell proliferation	biological_process	0.028661	1	5	42	838	20272	ENSRNOG00000019496,ENSRNOG00000011648,ENSRNOG00000025584,ENSRNOG00000046458,ENSRNOG00000012962
GO:0016614	oxidoreductase activity, acting on CH-OH group of donors	molecular_function	0.028884	1	2	42	128	20272	ENSRNOG00000013982,ENSRNOG00000017165
GO:0008283	cell proliferation	biological_process	0.02925	1	8	42	1798	20272	ENSRNOG00000014367,ENSRNOG00000011271,ENSRNOG00000012962,ENSRNOG00000006850,ENSRNOG00000025584,ENSRNOG00000019496,ENSRNOG00000011648,ENSRNOG00000046458
GO:0035270	endocrine system development	biological_process	0.029726	1	2	42	130	20272	ENSRNOG00000046458,ENSRNOG00000024413
GO:0044265	cellular macromolecule catabolic process	biological_process	0.02996	1	5	42	848	20272	ENSRNOG00000018986,ENSRNOG00000013383,ENSRNOG00000019831,ENSRNOG00000007842,ENSRNOG00000012962
GO:0003824	catalytic activity	molecular_function	0.03005	1	18	42	5730	20272	ENSRNOG00000002364,ENSRNOG00000042086,ENSRNOG00000012962,ENSRNOG00000011831,ENSRNOG00000013982,ENSRNOG00000015866,ENSRNOG00000014367,ENSRNOG00000009440,ENSRNOG00000010005,ENSRNOG00000006002,ENSRNOG00000017165,ENSRNOG00000017731,ENSRNOG00000025584,ENSRNOG00000003510,ENSRNOG00000027017,ENSRNOG00000018986,ENSRNOG00000019913,ENSRNOG00000013968
GO:0005149	interleukin-1 receptor binding	molecular_function	0.030398	1	1	42	15	20272	ENSRNOG00000005800
GO:0007263	nitric oxide mediated signal transduction	biological_process	0.030634	1	1	42	15	20272	ENSRNOG00000046458
GO:0005003	ephrin receptor activity	molecular_function	0.03064	1	1	42	15	20272	ENSRNOG00000014367
GO:0016581	NuRD complex	cellular_component	0.03064	1	1	42	15	20272	ENSRNOG00000019913
GO:0030157	pancreatic juice secretion	biological_process	0.03064	1	1	42	15	20272	ENSRNOG00000011648
GO:0033643	host cell part	cellular_component	0.03064	1	1	42	15	20272	ENSRNOG00000011648
GO:0070293	renal absorption	biological_process	0.03064	1	1	42	15	20272	ENSRNOG00000011648
GO:0090545	CHD-type complex	cellular_component	0.03064	1	1	42	15	20272	ENSRNOG00000019913
GO:0042127	regulation of cell proliferation	biological_process	0.030951	1	7	42	1480	20272	ENSRNOG00000012962,ENSRNOG00000046458,ENSRNOG00000006850,ENSRNOG00000011271,ENSRNOG00000025584,ENSRNOG00000019496,ENSRNOG00000011648
GO:0046434	organophosphate catabolic process	biological_process	0.030999	1	2	42	133	20272	ENSRNOG00000012962,ENSRNOG00000011831
GO:0043168	anion binding	molecular_function	0.031536	1	10	42	2539	20272	ENSRNOG00000042086,ENSRNOG00000006002,ENSRNOG00000002364,ENSRNOG00000014367,ENSRNOG00000012962,ENSRNOG00000027017,ENSRNOG00000003510,ENSRNOG00000014399,ENSRNOG00000025584,ENSRNOG00000020353
GO:0016477	cell migration	biological_process	0.032064	1	6	42	1168	20272	ENSRNOG00000006850,ENSRNOG00000019913,ENSRNOG00000011271,ENSRNOG00000014399,ENSRNOG00000019496,ENSRNOG00000011648
GO:0070013	intracellular organelle lumen	cellular_component	0.032282	1	12	42	3307	20272	ENSRNOG00000015866,ENSRNOG00000019913,ENSRNOG00000046458,ENSRNOG00000019496,ENSRNOG00000045860,ENSRNOG00000027017,ENSRNOG00000013383,ENSRNOG00000025584,ENSRNOG00000017781,ENSRNOG00000017165,ENSRNOG00000012962,ENSRNOG00000006002
GO:0048565	digestive tract development	biological_process	0.032286	1	2	42	136	20272	ENSRNOG00000006850,ENSRNOG00000046458
GO:0052652	cyclic purine nucleotide metabolic process	biological_process	0.032294	1	2	42	136	20272	ENSRNOG00000011648,ENSRNOG00000009440
GO:0006152	purine nucleoside catabolic process	biological_process	0.032644	1	1	42	16	20272	ENSRNOG00000011831
GO:0046130	purine ribonucleoside catabolic process	biological_process	0.032644	1	1	42	16	20272	ENSRNOG00000011831
GO:0006833	water transport	biological_process	0.032649	1	1	42	16	20272	ENSRNOG00000011648
GO:0009404	toxin metabolic process	biological_process	0.032649	1	1	42	16	20272	ENSRNOG00000003510
GO:0018995	host	cellular_component	0.032649	1	1	42	16	20272	ENSRNOG00000011648
GO:0043657	host cell	cellular_component	0.032649	1	1	42	16	20272	ENSRNOG00000011648
GO:0071378	cellular response to growth hormone stimulus	biological_process	0.032649	1	1	42	16	20272	ENSRNOG00000019496
GO:0009190	cyclic nucleotide biosynthetic process	biological_process	0.03273	1	2	42	137	20272	ENSRNOG00000009440,ENSRNOG00000011648
GO:0043233	organelle lumen	cellular_component	0.032761	1	12	42	3314	20272	ENSRNOG00000017781,ENSRNOG00000025584,ENSRNOG00000027017,ENSRNOG00000013383,ENSRNOG00000045860,ENSRNOG00000019496,ENSRNOG00000046458,ENSRNOG00000019913,ENSRNOG00000015866,ENSRNOG00000006002,ENSRNOG00000012962,ENSRNOG00000017165
GO:0051240	positive regulation of multicellular organismal process	biological_process	0.03308	1	7	42	1501	20272	ENSRNOG00000022863,ENSRNOG00000006850,ENSRNOG00000025584,ENSRNOG00000024413,ENSRNOG00000011648,ENSRNOG00000019496,ENSRNOG00000002364
GO:1901361	organic cyclic compound catabolic process	biological_process	0.033166	1	3	42	340	20272	ENSRNOG00000012962,ENSRNOG00000011831,ENSRNOG00000019831
GO:0044422	organelle part	cellular_component	0.034429	1	21	42	7139	20272	ENSRNOG00000012962,ENSRNOG00000042086,ENSRNOG00000000414,ENSRNOG00000015866,ENSRNOG00000007842,ENSRNOG00000011648,ENSRNOG00000017165,ENSRNOG00000028100,ENSRNOG00000006002,ENSRNOG00000019908,ENSRNOG00000046458,ENSRNOG00000019913,ENSRNOG00000034258,ENSRNOG00000020353,ENSRNOG00000017731,ENSRNOG00000017781,ENSRNOG00000025584,ENSRNOG00000027017,ENSRNOG00000013383,ENSRNOG00000019496,ENSRNOG00000045860
GO:1990267	response to transition metal nanoparticle	biological_process	0.034496	1	2	42	141	20272	ENSRNOG00000011648,ENSRNOG00000046458
GO:0005779	integral component of peroxisomal membrane	cellular_component	0.034594	1	1	42	17	20272	ENSRNOG00000028100
GO:0031231	intrinsic component of peroxisomal membrane	cellular_component	0.034594	1	1	42	17	20272	ENSRNOG00000028100
GO:0045683	negative regulation of epidermis development	biological_process	0.034623	1	1	42	17	20272	ENSRNOG00000006850
GO:0008519	ammonium transmembrane transporter activity	molecular_function	0.034655	1	1	42	17	20272	ENSRNOG00000011648
GO:0009200	deoxyribonucleoside triphosphate metabolic process	biological_process	0.034655	1	1	42	17	20272	ENSRNOG00000012962
GO:0071732	cellular response to nitric oxide	biological_process	0.034655	1	1	42	17	20272	ENSRNOG00000011648
GO:2001273	regulation of glucose import in response to insulin stimulus	biological_process	0.034655	1	1	42	17	20272	ENSRNOG00000027017
GO:0006139	nucleobase-containing compound metabolic process	biological_process	0.035271	1	16	42	4973	20272	ENSRNOG00000011648,ENSRNOG00000019381,ENSRNOG00000012962,ENSRNOG00000011831,ENSRNOG00000006850,ENSRNOG00000025584,ENSRNOG00000003510,ENSRNOG00000027017,ENSRNOG00000045860,ENSRNOG00000019496,ENSRNOG00000024413,ENSRNOG00000046458,ENSRNOG00000019913,ENSRNOG00000028534,ENSRNOG00000019831,ENSRNOG00000009440
GO:0006401	RNA catabolic process	biological_process	0.035395	1	2	42	143	20272	ENSRNOG00000012962,ENSRNOG00000019831
GO:0008643	carbohydrate transport	biological_process	0.035847	1	2	42	144	20272	ENSRNOG00000011648,ENSRNOG00000027017
GO:0007259	JAK-STAT cascade	biological_process	0.036302	1	2	42	145	20272	ENSRNOG00000025584,ENSRNOG00000019496
GO:0043227	membrane-bounded organelle	cellular_component	0.03631	1	28	42	10490	20272	ENSRNOG00000011648,ENSRNOG00000007842,ENSRNOG00000015866,ENSRNOG00000000476,ENSRNOG00000011271,ENSRNOG00000042086,ENSRNOG00000020587,ENSRNOG00000002364,ENSRNOG00000012962,ENSRNOG00000006850,ENSRNOG00000017731,ENSRNOG00000025584,ENSRNOG00000017781,ENSRNOG00000013383,ENSRNOG00000027017,ENSRNOG00000019496,ENSRNOG00000045860,ENSRNOG00000024413,ENSRNOG00000046458,ENSRNOG00000019913,ENSRNOG00000013968,…
GO:0000289	nuclear-transcribed mRNA poly(A) tail shortening	biological_process	0.036657	1	1	42	18	20272	ENSRNOG00000019831
GO:0003094	glomerular filtration	biological_process	0.036657	1	1	42	18	20272	ENSRNOG00000011648
GO:0033599	regulation of mammary gland epithelial cell proliferation	biological_process	0.036657	1	1	42	18	20272	ENSRNOG00000025584
GO:0042026	protein refolding	biological_process	0.036657	1	1	42	18	20272	ENSRNOG00000017781
GO:0060749	mammary gland alveolus development	biological_process	0.036657	1	1	42	18	20272	ENSRNOG00000025584
GO:0061377	mammary gland lobule development	biological_process	0.036657	1	1	42	18	20272	ENSRNOG00000025584
GO:0071731	response to nitric oxide	biological_process	0.036657	1	1	42	18	20272	ENSRNOG00000011648
GO:0031974	membrane-enclosed lumen	cellular_component	0.037153	1	12	42	3375	20272	ENSRNOG00000046458,ENSRNOG00000015866,ENSRNOG00000019913,ENSRNOG00000017781,ENSRNOG00000025584,ENSRNOG00000019496,ENSRNOG00000045860,ENSRNOG00000013383,ENSRNOG00000027017,ENSRNOG00000012962,ENSRNOG00000017165,ENSRNOG00000006002
GO:0055123	digestive system development	biological_process	0.038133	1	2	42	149	20272	ENSRNOG00000006850,ENSRNOG00000046458
GO:0048557	embryonic digestive tract morphogenesis	biological_process	0.038622	1	1	42	19	20272	ENSRNOG00000006850
GO:1902236	negative regulation of endoplasmic reticulum stress-induced intrinsic apoptotic signaling pathway	biological_process	0.038648	1	1	42	19	20272	ENSRNOG00000046458
GO:0005217	intracellular ligand-gated ion channel activity	molecular_function	0.038654	1	1	42	19	20272	ENSRNOG00000011648
GO:0006884	cell volume homeostasis	biological_process	0.038654	1	1	42	19	20272	ENSRNOG00000011648
GO:0032809	neuronal cell body membrane	cellular_component	0.038654	1	1	42	19	20272	ENSRNOG00000011648
GO:0044381	glucose import in response to insulin stimulus	biological_process	0.038654	1	1	42	19	20272	ENSRNOG00000027017
GO:0097205	renal filtration	biological_process	0.038654	1	1	42	19	20272	ENSRNOG00000011648
GO:0043161	proteasome-mediated ubiquitin-dependent protein catabolic process	biological_process	0.039634	1	3	42	365	20272	ENSRNOG00000013383,ENSRNOG00000018986,ENSRNOG00000007842
GO:0051099	positive regulation of binding	biological_process	0.040016	1	2	42	153	20272	ENSRNOG00000014367,ENSRNOG00000046458
GO:1901698	response to nitrogen compound	biological_process	0.040238	1	5	42	919	20272	ENSRNOG00000027017,ENSRNOG00000019496,ENSRNOG00000019908,ENSRNOG00000011648,ENSRNOG00000046458
GO:0036094	small molecule binding	molecular_function	0.04036	1	9	42	2274	20272	ENSRNOG00000003510,ENSRNOG00000027017,ENSRNOG00000025584,ENSRNOG00000002364,ENSRNOG00000042086,ENSRNOG00000006002,ENSRNOG00000014367,ENSRNOG00000009440,ENSRNOG00000012962
GO:0003159	morphogenesis of an endothelium	biological_process	0.040615	1	1	42	20	20272	ENSRNOG00000006850
GO:0008171	O-methyltransferase activity	molecular_function	0.040648	1	1	42	20	20272	ENSRNOG00000013968
GO:0017144	drug metabolic process	biological_process	0.040648	1	1	42	20	20272	ENSRNOG00000003510
GO:0030371	translation repressor activity	molecular_function	0.040648	1	1	42	20	20272	ENSRNOG00000019831
GO:0044298	cell body membrane	cellular_component	0.040648	1	1	42	20	20272	ENSRNOG00000011648
GO:0072234	metanephric nephron tubule development	biological_process	0.040648	1	1	42	20	20272	ENSRNOG00000011648
GO:1902170	cellular response to reactive nitrogen species	biological_process	0.040648	1	1	42	20	20272	ENSRNOG00000011648
GO:0051094	positive regulation of developmental process	biological_process	0.041588	1	6	42	1243	20272	ENSRNOG00000022863,ENSRNOG00000006850,ENSRNOG00000025584,ENSRNOG00000024413,ENSRNOG00000011648,ENSRNOG00000002364
GO:0045606	positive regulation of epidermal cell differentiation	biological_process	0.042605	1	1	42	21	20272	ENSRNOG00000006850
GO:0000153	cytoplasmic ubiquitin ligase complex	cellular_component	0.042635	1	1	42	21	20272	ENSRNOG00000007842
GO:0015669	gas transport	biological_process	0.042637	1	1	42	21	20272	ENSRNOG00000011648
GO:0044215	other organism	cellular_component	0.042637	1	1	42	21	20272	ENSRNOG00000011648
GO:0044216	other organism cell	cellular_component	0.042637	1	1	42	21	20272	ENSRNOG00000011648
GO:0044217	other organism part	cellular_component	0.042637	1	1	42	21	20272	ENSRNOG00000011648
GO:0090568	nuclear transcriptional repressor complex	cellular_component	0.042637	1	1	42	21	20272	ENSRNOG00000019913
GO:0001890	placenta development	biological_process	0.042881	1	2	42	159	20272	ENSRNOG00000013982,ENSRNOG00000006850
GO:0046483	heterocycle metabolic process	biological_process	0.044045	1	16	42	5105	20272	ENSRNOG00000046458,ENSRNOG00000019913,ENSRNOG00000025584,ENSRNOG00000024413,ENSRNOG00000045860,ENSRNOG00000019496,ENSRNOG00000027017,ENSRNOG00000003510,ENSRNOG00000028534,ENSRNOG00000019831,ENSRNOG00000009440,ENSRNOG00000011648,ENSRNOG00000019381,ENSRNOG00000012962,ENSRNOG00000011831,ENSRNOG00000006850
GO:0044243	multicellular organismal catabolic process	biological_process	0.044112	1	1	42	22	20272	ENSRNOG00000015866
GO:0005488	binding	molecular_function	0.044206	1	31	42	12155	20272	ENSRNOG00000019381,ENSRNOG00000014399,ENSRNOG00000011648,ENSRNOG00000000476,ENSRNOG00000007842,ENSRNOG00000005800,ENSRNOG00000002364,ENSRNOG00000042086,ENSRNOG00000020587,ENSRNOG00000012962,ENSRNOG00000006850,ENSRNOG00000011831,ENSRNOG00000017781,ENSRNOG00000025584,ENSRNOG00000020353,ENSRNOG00000034258,ENSRNOG00000045860,ENSRNOG00000024413,ENSRNOG00000019496,ENSRNOG00000003510,ENSRNOG00000027017,…
GO:0044248	cellular catabolic process	biological_process	0.044578	1	7	42	1601	20272	ENSRNOG00000011831,ENSRNOG00000007842,ENSRNOG00000012962,ENSRNOG00000018986,ENSRNOG00000013383,ENSRNOG00000045860,ENSRNOG00000019831
GO:0003309	type B pancreatic cell differentiation	biological_process	0.044617	1	1	42	22	20272	ENSRNOG00000046458
GO:0031295	T cell costimulation	biological_process	0.044622	1	1	42	22	20272	ENSRNOG00000014367
GO:0071800	podosome assembly	biological_process	0.044622	1	1	42	22	20272	ENSRNOG00000020353
GO:0072012	glomerulus vasculature development	biological_process	0.044622	1	1	42	22	20272	ENSRNOG00000011648
GO:0001047	core promoter binding	molecular_function	0.045846	1	2	42	165	20272	ENSRNOG00000046458,ENSRNOG00000024413
GO:1901701	cellular response to oxygen-containing compound	biological_process	0.045865	1	5	42	953	20272	ENSRNOG00000046458,ENSRNOG00000027017,ENSRNOG00000019496,ENSRNOG00000019908,ENSRNOG00000011648
GO:0006725	cellular aromatic compound metabolic process	biological_process	0.0461	1	16	42	5133	20272	ENSRNOG00000019913,ENSRNOG00000046458,ENSRNOG00000019496,ENSRNOG00000024413,ENSRNOG00000045860,ENSRNOG00000027017,ENSRNOG00000003510,ENSRNOG00000025584,ENSRNOG00000028534,ENSRNOG00000019831,ENSRNOG00000009440,ENSRNOG00000019381,ENSRNOG00000011648,ENSRNOG00000011831,ENSRNOG00000006850,ENSRNOG00000012962
GO:0030902	hindbrain development	biological_process	0.046347	1	2	42	166	20272	ENSRNOG00000024413,ENSRNOG00000019831
GO:0050679	positive regulation of epithelial cell proliferation	biological_process	0.046347	1	2	42	166	20272	ENSRNOG00000025584,ENSRNOG00000019496
GO:0010719	negative regulation of epithelial to mesenchymal transition	biological_process	0.046572	1	1	42	23	20272	ENSRNOG00000006850
GO:0060343	trabecula formation	biological_process	0.046572	1	1	42	23	20272	ENSRNOG00000006850
GO:2000647	negative regulation of stem cell proliferation	biological_process	0.046572	1	1	42	23	20272	ENSRNOG00000006850
GO:0042454	ribonucleoside catabolic process	biological_process	0.046599	1	1	42	23	20272	ENSRNOG00000011831
GO:0006972	hyperosmotic response	biological_process	0.046604	1	1	42	23	20272	ENSRNOG00000011648
GO:0010592	positive regulation of lamellipodium assembly	biological_process	0.046604	1	1	42	23	20272	ENSRNOG00000011648
GO:0016849	phosphorus-oxygen lyase activity	molecular_function	0.046604	1	1	42	23	20272	ENSRNOG00000009440
GO:0072170	metanephric tubule development	biological_process	0.046604	1	1	42	23	20272	ENSRNOG00000011648
GO:0072243	metanephric nephron epithelium development	biological_process	0.046604	1	1	42	23	20272	ENSRNOG00000011648
GO:0048870	cell motility	biological_process	0.047464	1	6	42	1284	20272	ENSRNOG00000011271,ENSRNOG00000019496,ENSRNOG00000011648,ENSRNOG00000014399,ENSRNOG00000006850,ENSRNOG00000019913
GO:0051674	localization of cell	biological_process	0.047464	1	6	42	1284	20272	ENSRNOG00000014399,ENSRNOG00000019496,ENSRNOG00000011648,ENSRNOG00000011271,ENSRNOG00000019913,ENSRNOG00000006850
GO:0016331	morphogenesis of embryonic epithelium	biological_process	0.047848	1	2	42	169	20272	ENSRNOG00000006850,ENSRNOG00000046458
GO:2000757	negative regulation of peptidyl-lysine acetylation	biological_process	0.048073	1	1	42	24	20272	ENSRNOG00000015866
GO:0033764	steroid dehydrogenase activity, acting on the CH-OH group of donors, NAD or NADP as acceptor	molecular_function	0.048559	1	1	42	24	20272	ENSRNOG00000013982
GO:0009975	cyclase activity	molecular_function	0.048581	1	1	42	24	20272	ENSRNOG00000009440
GO:0042044	fluid transport	biological_process	0.048581	1	1	42	24	20272	ENSRNOG00000011648
GO:0061437	renal system vasculature development	biological_process	0.048581	1	1	42	24	20272	ENSRNOG00000011648
GO:0061440	kidney vasculature development	biological_process	0.048581	1	1	42	24	20272	ENSRNOG00000011648
GO:0009187	cyclic nucleotide metabolic process	biological_process	0.049899	1	2	42	173	20272	ENSRNOG00000009440,ENSRNOG00000011648
GO:0030687	preribosome, large subunit precursor	cellular_component	0.050318	1	1	42	25	20272	ENSRNOG00000014399
GO:0060716	labyrinthine layer blood vessel development	biological_process	0.050523	1	1	42	25	20272	ENSRNOG00000006850
GO:0035883	enteroendocrine cell differentiation	biological_process	0.050549	1	1	42	25	20272	ENSRNOG00000046458
GO:0009164	nucleoside catabolic process	biological_process	0.05055	1	1	42	25	20272	ENSRNOG00000011831
GO:0031294	lymphocyte costimulation	biological_process	0.050555	1	1	42	25	20272	ENSRNOG00000014367
GO:0010498	proteasomal protein catabolic process	biological_process	0.051223	1	3	42	405	20272	ENSRNOG00000013383,ENSRNOG00000018986,ENSRNOG00000007842
GO:0009925	basal plasma membrane	cellular_component	0.052524	1	1	42	26	20272	ENSRNOG00000011648
GO:0033363	secretory granule organization	biological_process	0.052524	1	1	42	26	20272	ENSRNOG00000011648
GO:0034661	ncRNA catabolic process	biological_process	0.052524	1	1	42	26	20272	ENSRNOG00000012962
GO:0072207	metanephric epithelium development	biological_process	0.052524	1	1	42	26	20272	ENSRNOG00000011648
GO:1900078	positive regulation of cellular response to insulin stimulus	biological_process	0.052524	1	1	42	26	20272	ENSRNOG00000027017
GO:0030334	regulation of cell migration	biological_process	0.053735	1	4	42	690	20272	ENSRNOG00000019913,ENSRNOG00000011271,ENSRNOG00000019496,ENSRNOG00000011648
GO:1901984	negative regulation of protein acetylation	biological_process	0.053985	1	1	42	27	20272	ENSRNOG00000015866
GO:0045616	regulation of keratinocyte differentiation	biological_process	0.054458	1	1	42	27	20272	ENSRNOG00000006850
GO:0016229	steroid dehydrogenase activity	molecular_function	0.054467	1	1	42	27	20272	ENSRNOG00000013982
GO:0071229	cellular response to acid chemical	biological_process	0.054475	1	2	42	182	20272	ENSRNOG00000019908,ENSRNOG00000011648
GO:1902235	regulation of endoplasmic reticulum stress-induced intrinsic apoptotic signaling pathway	biological_process	0.054484	1	1	42	27	20272	ENSRNOG00000046458
GO:0016709	oxidoreductase activity, acting on paired donors, with incorporation or reduction of molecular oxygen, NAD(P)H as one donor, and incorporation of one atom of oxygen	molecular_function	0.05449	1	1	42	27	20272	ENSRNOG00000003510
GO:0051384	response to glucocorticoid	biological_process	0.055138	1	2	42	183	20272	ENSRNOG00000046458,ENSRNOG00000011648
GO:0010837	regulation of keratinocyte proliferation	biological_process	0.056419	1	1	42	28	20272	ENSRNOG00000006850
GO:0060571	morphogenesis of an epithelial fold	biological_process	0.056419	1	1	42	28	20272	ENSRNOG00000006850
GO:0085029	extracellular matrix assembly	biological_process	0.056449	1	1	42	28	20272	ENSRNOG00000020587
GO:0030970	retrograde protein transport, ER to cytosol	biological_process	0.056449	1	1	42	28	20272	ENSRNOG00000007842
GO:0002102	podosome	cellular_component	0.056451	1	1	42	28	20272	ENSRNOG00000020353
GO:0000981	RNA polymerase II transcription factor activity, sequence-specific DNA binding	molecular_function	0.057779	1	4	42	707	20272	ENSRNOG00000028534,ENSRNOG00000024413,ENSRNOG00000046458,ENSRNOG00000006850
GO:0097367	carbohydrate derivative binding	molecular_function	0.057781	1	8	42	2058	20272	ENSRNOG00000027017,ENSRNOG00000014399,ENSRNOG00000025584,ENSRNOG00000012962,ENSRNOG00000002364,ENSRNOG00000042086,ENSRNOG00000006002,ENSRNOG00000014367
GO:0002438	acute inflammatory response to antigenic stimulus	biological_process	0.058408	1	1	42	29	20272	ENSRNOG00000014367
GO:0030515	snoRNA binding	molecular_function	0.058408	1	1	42	29	20272	ENSRNOG00000012962
GO:0033598	mammary gland epithelial cell proliferation	biological_process	0.058408	1	1	42	29	20272	ENSRNOG00000025584
GO:1901360	organic cyclic compound metabolic process	biological_process	0.059505	1	16	42	5296	20272	ENSRNOG00000019381,ENSRNOG00000011648,ENSRNOG00000012962,ENSRNOG00000006850,ENSRNOG00000011831,ENSRNOG00000046458,ENSRNOG00000019913,ENSRNOG00000025584,ENSRNOG00000045860,ENSRNOG00000019496,ENSRNOG00000024413,ENSRNOG00000027017,ENSRNOG00000003510,ENSRNOG00000019831,ENSRNOG00000009440,ENSRNOG00000028534
GO:0035639	purine ribonucleoside triphosphate binding	molecular_function	0.060152	1	7	42	1712	20272	ENSRNOG00000042086,ENSRNOG00000002364,ENSRNOG00000027017,ENSRNOG00000006002,ENSRNOG00000014367,ENSRNOG00000025584,ENSRNOG00000012962
GO:0035774	positive regulation of insulin secretion involved in cellular response to glucose stimulus	biological_process	0.060356	1	1	42	30	20272	ENSRNOG00000046458
GO:0009651	response to salt stress	biological_process	0.060362	1	1	42	30	20272	ENSRNOG00000011648
GO:0046688	response to copper ion	biological_process	0.060362	1	1	42	30	20272	ENSRNOG00000011648
GO:0071470	cellular response to osmotic stress	biological_process	0.060362	1	1	42	30	20272	ENSRNOG00000011648
GO:0032550	purine ribonucleoside binding	molecular_function	0.061547	1	7	42	1721	20272	ENSRNOG00000042086,ENSRNOG00000027017,ENSRNOG00000002364,ENSRNOG00000006002,ENSRNOG00000014367,ENSRNOG00000025584,ENSRNOG00000012962
GO:0001883	purine nucleoside binding	molecular_function	0.062016	1	7	42	1724	20272	ENSRNOG00000012962,ENSRNOG00000025584,ENSRNOG00000014367,ENSRNOG00000042086,ENSRNOG00000006002,ENSRNOG00000027017,ENSRNOG00000002364
GO:0032549	ribonucleoside binding	molecular_function	0.062016	1	7	42	1724	20272	ENSRNOG00000025584,ENSRNOG00000014367,ENSRNOG00000042086,ENSRNOG00000027017,ENSRNOG00000006002,ENSRNOG00000002364,ENSRNOG00000012962
GO:0001103	RNA polymerase II repressing transcription factor binding	molecular_function	0.062312	1	1	42	31	20272	ENSRNOG00000019913
GO:0006904	vesicle docking involved in exocytosis	biological_process	0.062312	1	1	42	31	20272	ENSRNOG00000042086
GO:0043001	Golgi to plasma membrane protein transport	biological_process	0.062312	1	1	42	31	20272	ENSRNOG00000042086
GO:0046875	ephrin receptor binding	molecular_function	0.062312	1	1	42	31	20272	ENSRNOG00000011648
GO:0060416	response to growth hormone	biological_process	0.062312	1	1	42	31	20272	ENSRNOG00000019496
GO:1902745	positive regulation of lamellipodium organization	biological_process	0.062312	1	1	42	31	20272	ENSRNOG00000011648
GO:0001882	nucleoside binding	molecular_function	0.063279	1	7	42	1732	20272	ENSRNOG00000025584,ENSRNOG00000014367,ENSRNOG00000027017,ENSRNOG00000042086,ENSRNOG00000002364,ENSRNOG00000006002,ENSRNOG00000012962
GO:0045746	negative regulation of Notch signaling pathway	biological_process	0.064226	1	1	42	32	20272	ENSRNOG00000006850
GO:0004407	histone deacetylase activity	molecular_function	0.064257	1	1	42	32	20272	ENSRNOG00000019913
GO:0010762	regulation of fibroblast migration	biological_process	0.064257	1	1	42	32	20272	ENSRNOG00000019913
GO:0021591	ventricular system development	biological_process	0.064257	1	1	42	32	20272	ENSRNOG00000011648
GO:1901618	organic hydroxy compound transmembrane transporter activity	molecular_function	0.064257	1	1	42	32	20272	ENSRNOG00000011648
GO:0031960	response to corticosteroid	biological_process	0.064467	1	2	42	200	20272	ENSRNOG00000046458,ENSRNOG00000011648
GO:2000145	regulation of cell motility	biological_process	0.064804	1	4	42	735	20272	ENSRNOG00000019913,ENSRNOG00000011648,ENSRNOG00000019496,ENSRNOG00000011271
GO:0043167	ion binding	molecular_function	0.065357	1	15	42	4929	20272	ENSRNOG00000014367,ENSRNOG00000006002,ENSRNOG00000042086,ENSRNOG00000020587,ENSRNOG00000002364,ENSRNOG00000012962,ENSRNOG00000011831,ENSRNOG00000020353,ENSRNOG00000025584,ENSRNOG00000027017,ENSRNOG00000018986,ENSRNOG00000003510,ENSRNOG00000014399,ENSRNOG00000045860,ENSRNOG00000019913
GO:0032008	positive regulation of TOR signaling	biological_process	0.065716	1	1	42	33	20272	ENSRNOG00000019908
GO:0032555	purine ribonucleotide binding	molecular_function	0.065854	1	7	42	1748	20272	ENSRNOG00000002364,ENSRNOG00000042086,ENSRNOG00000027017,ENSRNOG00000006002,ENSRNOG00000025584,ENSRNOG00000014367,ENSRNOG00000012962
GO:0036002	pre-mRNA binding	molecular_function	0.066027	1	1	42	33	20272	ENSRNOG00000045860
GO:0006739	NADP metabolic process	biological_process	0.066199	1	1	42	33	20272	ENSRNOG00000003510
GO:0033558	protein deacetylase activity	molecular_function	0.066199	1	1	42	33	20272	ENSRNOG00000019913
GO:0000287	magnesium ion binding	molecular_function	0.066736	1	2	42	204	20272	ENSRNOG00000011831,ENSRNOG00000012962
GO:0017076	purine nucleotide binding	molecular_function	0.06733	1	7	42	1757	20272	ENSRNOG00000006002,ENSRNOG00000042086,ENSRNOG00000027017,ENSRNOG00000002364,ENSRNOG00000025584,ENSRNOG00000014367,ENSRNOG00000012962
GO:0060674	placenta blood vessel development	biological_process	0.068105	1	1	42	34	20272	ENSRNOG00000006850
GO:1901658	glycosyl compound catabolic process	biological_process	0.068132	1	1	42	34	20272	ENSRNOG00000011831
GO:0010591	regulation of lamellipodium assembly	biological_process	0.068136	1	1	42	34	20272	ENSRNOG00000011648
GO:0045182	translation regulator activity	molecular_function	0.068136	1	1	42	34	20272	ENSRNOG00000019831
GO:1901099	negative regulation of signal transduction in absence of ligand	biological_process	0.068136	1	1	42	34	20272	ENSRNOG00000025584
GO:2001240	negative regulation of extrinsic apoptotic signaling pathway in absence of ligand	biological_process	0.068136	1	1	42	34	20272	ENSRNOG00000025584
GO:0032553	ribonucleotide binding	molecular_function	0.068326	1	7	42	1763	20272	ENSRNOG00000014367,ENSRNOG00000025584,ENSRNOG00000042086,ENSRNOG00000006002,ENSRNOG00000027017,ENSRNOG00000002364,ENSRNOG00000012962
GO:0060429	epithelium development	biological_process	0.069218	1	5	42	1072	20272	ENSRNOG00000025584,ENSRNOG00000011648,ENSRNOG00000024413,ENSRNOG00000046458,ENSRNOG00000006850
GO:0007031	peroxisome organization	biological_process	0.070011	1	1	42	35	20272	ENSRNOG00000028100
GO:0045684	positive regulation of epidermis development	biological_process	0.070039	1	1	42	35	20272	ENSRNOG00000006850
GO:0048566	embryonic digestive tract development	biological_process	0.070039	1	1	42	35	20272	ENSRNOG00000006850
GO:0061384	heart trabecula morphogenesis	biological_process	0.070039	1	1	42	35	20272	ENSRNOG00000006850
GO:0008374	O-acyltransferase activity	molecular_function	0.07007	1	1	42	35	20272	ENSRNOG00000017731
GO:0090068	positive regulation of cell cycle process	biological_process	0.070189	1	2	42	210	20272	ENSRNOG00000002364,ENSRNOG00000012962
GO:0045935	positive regulation of nucleobase-containing compound metabolic process	biological_process	0.071193	1	7	42	1780	20272	ENSRNOG00000027017,ENSRNOG00000024413,ENSRNOG00000025584,ENSRNOG00000019913,ENSRNOG00000006850,ENSRNOG00000012962,ENSRNOG00000046458
GO:0009306	protein secretion	biological_process	0.071704	1	3	42	466	20272	ENSRNOG00000046458,ENSRNOG00000042086,ENSRNOG00000014367
GO:0045171	intercellular bridge	cellular_component	0.071769	1	1	42	36	20272	ENSRNOG00000014399
GO:1901068	guanosine-containing compound metabolic process	biological_process	0.071996	1	1	42	36	20272	ENSRNOG00000011831
GO:0031941	filamentous actin	cellular_component	0.072	1	1	42	36	20272	ENSRNOG00000034258
GO:0043536	positive regulation of blood vessel endothelial cell migration	biological_process	0.072	1	1	42	36	20272	ENSRNOG00000019496
GO:0048013	ephrin receptor signaling pathway	biological_process	0.072	1	1	42	36	20272	ENSRNOG00000014367
GO:0090002	establishment of protein localization to plasma membrane	biological_process	0.072	1	1	42	36	20272	ENSRNOG00000042086
GO:0003729	mRNA binding	molecular_function	0.073111	1	2	42	215	20272	ENSRNOG00000019831,ENSRNOG00000012962
GO:0044822	poly(A) RNA binding	molecular_function	0.073111	1	2	42	215	20272	ENSRNOG00000019831,ENSRNOG00000012962
GO:0030072	peptide hormone secretion	biological_process	0.073698	1	2	42	216	20272	ENSRNOG00000011648,ENSRNOG00000046458
GO:1903146	regulation of mitophagy	biological_process	0.073756	1	1	42	37	20272	ENSRNOG00000045860
GO:0001755	neural crest cell migration	biological_process	0.073895	1	1	42	37	20272	ENSRNOG00000006850
GO:0030857	negative regulation of epithelial cell differentiation	biological_process	0.073895	1	1	42	37	20272	ENSRNOG00000006850
GO:0010039	response to iron ion	biological_process	0.07392	1	1	42	37	20272	ENSRNOG00000046458
GO:0045687	positive regulation of glial cell differentiation	biological_process	0.073926	1	1	42	37	20272	ENSRNOG00000002364
GO:0071158	positive regulation of cell cycle arrest	biological_process	0.073926	1	1	42	37	20272	ENSRNOG00000002364
GO:2001234	negative regulation of apoptotic signaling pathway	biological_process	0.075474	1	2	42	219	20272	ENSRNOG00000025584,ENSRNOG00000046458
GO:0044058	regulation of digestive system process	biological_process	0.075848	1	1	42	38	20272	ENSRNOG00000011648
GO:0045071	negative regulation of viral genome replication	biological_process	0.075848	1	1	42	38	20272	ENSRNOG00000027017
GO:0072210	metanephric nephron development	biological_process	0.075848	1	1	42	38	20272	ENSRNOG00000011648
GO:0044093	positive regulation of molecular function	biological_process	0.076118	1	6	42	1448	20272	ENSRNOG00000024413,ENSRNOG00000019908,ENSRNOG00000014367,ENSRNOG00000020353,ENSRNOG00000025584,ENSRNOG00000046458
GO:0032527	protein exit from endoplasmic reticulum	biological_process	0.077764	1	1	42	39	20272	ENSRNOG00000007842
GO:0002790	peptide secretion	biological_process	0.077864	1	2	42	223	20272	ENSRNOG00000046458,ENSRNOG00000011648
GO:0005730	nucleolus	cellular_component	0.078055	1	4	42	784	20272	ENSRNOG00000015866,ENSRNOG00000012962,ENSRNOG00000013383,ENSRNOG00000025584
GO:0003677	DNA binding	molecular_function	0.078236	1	7	42	1820	20272	ENSRNOG00000000476,ENSRNOG00000006850,ENSRNOG00000019913,ENSRNOG00000046458,ENSRNOG00000024413,ENSRNOG00000019496,ENSRNOG00000018986
GO:0006357	regulation of transcription from RNA polymerase II promoter	biological_process	0.078599	1	7	42	1822	20272	ENSRNOG00000046458,ENSRNOG00000019913,ENSRNOG00000006850,ENSRNOG00000028534,ENSRNOG00000025584,ENSRNOG00000027017,ENSRNOG00000024413
GO:0090407	organophosphate biosynthetic process	biological_process	0.078741	1	3	42	485	20272	ENSRNOG00000009440,ENSRNOG00000017731,ENSRNOG00000011648
GO:0043616	keratinocyte proliferation	biological_process	0.07965	1	1	42	40	20272	ENSRNOG00000006850
GO:1903573	negative regulation of response to endoplasmic reticulum stress	biological_process	0.079675	1	1	42	40	20272	ENSRNOG00000046458
GO:1904036	negative regulation of epithelial cell apoptotic process	biological_process	0.079675	1	1	42	40	20272	ENSRNOG00000046458
GO:0000186	activation of MAPKK activity	biological_process	0.081116	1	1	42	41	20272	ENSRNOG00000019908
GO:0043388	positive regulation of DNA binding	biological_process	0.081585	1	1	42	41	20272	ENSRNOG00000046458
GO:0006805	xenobiotic metabolic process	biological_process	0.081591	1	1	42	41	20272	ENSRNOG00000003510
GO:0010761	fibroblast migration	biological_process	0.081591	1	1	42	41	20272	ENSRNOG00000019913
GO:0046326	positive regulation of glucose import	biological_process	0.081591	1	1	42	41	20272	ENSRNOG00000027017
GO:0050798	activated T cell proliferation	biological_process	0.081591	1	1	42	41	20272	ENSRNOG00000014367
GO:0040012	regulation of locomotion	biological_process	0.083352	1	4	42	802	20272	ENSRNOG00000019913,ENSRNOG00000011271,ENSRNOG00000011648,ENSRNOG00000019496
GO:0050891	multicellular organismal water homeostasis	biological_process	0.083498	1	1	42	42	20272	ENSRNOG00000011648
GO:0016301	kinase activity	molecular_function	0.084239	1	4	42	805	20272	ENSRNOG00000010005,ENSRNOG00000027017,ENSRNOG00000006002,ENSRNOG00000014367
GO:0051962	positive regulation of nervous system development	biological_process	0.084503	1	3	42	500	20272	ENSRNOG00000002364,ENSRNOG00000024413,ENSRNOG00000022863
GO:0009612	response to mechanical stimulus	biological_process	0.08456	1	2	42	234	20272	ENSRNOG00000010150,ENSRNOG00000011648
GO:0005654	nucleoplasm	cellular_component	0.084791	1	8	42	2233	20272	ENSRNOG00000017165,ENSRNOG00000006002,ENSRNOG00000019913,ENSRNOG00000046458,ENSRNOG00000013383,ENSRNOG00000019496,ENSRNOG00000045860,ENSRNOG00000017781
GO:0009152	purine ribonucleotide biosynthetic process	biological_process	0.085177	1	2	42	235	20272	ENSRNOG00000009440,ENSRNOG00000011648
GO:0019213	deacetylase activity	molecular_function	0.0854	1	1	42	43	20272	ENSRNOG00000019913
GO:0043044	ATP-dependent chromatin remodeling	biological_process	0.0854	1	1	42	43	20272	ENSRNOG00000019913
GO:0032870	cellular response to hormone stimulus	biological_process	0.085678	1	3	42	503	20272	ENSRNOG00000011648,ENSRNOG00000019496,ENSRNOG00000027017
GO:0045893	positive regulation of transcription, DNA-templated	biological_process	0.0857	1	6	42	1494	20272	ENSRNOG00000025584,ENSRNOG00000027017,ENSRNOG00000024413,ENSRNOG00000046458,ENSRNOG00000019913,ENSRNOG00000006850
GO:1903508	positive regulation of nucleic acid-templated transcription	biological_process	0.0857	1	6	42	1494	20272	ENSRNOG00000025584,ENSRNOG00000027017,ENSRNOG00000024413,ENSRNOG00000046458,ENSRNOG00000019913,ENSRNOG00000006850
GO:0040011	locomotion	biological_process	0.08589	1	6	42	1495	20272	ENSRNOG00000011648,ENSRNOG00000019496,ENSRNOG00000014399,ENSRNOG00000011271,ENSRNOG00000019913,ENSRNOG00000006850
GO:1902680	positive regulation of RNA biosynthetic process	biological_process	0.086992	1	6	42	1500	20272	ENSRNOG00000025584,ENSRNOG00000027017,ENSRNOG00000024413,ENSRNOG00000046458,ENSRNOG00000019913,ENSRNOG00000006850
GO:0006164	purine nucleotide biosynthetic process	biological_process	0.087037	1	2	42	238	20272	ENSRNOG00000009440,ENSRNOG00000011648
GO:0015144	carbohydrate transmembrane transporter activity	molecular_function	0.087299	1	1	42	44	20272	ENSRNOG00000011648
GO:0045739	positive regulation of DNA repair	biological_process	0.087299	1	1	42	44	20272	ENSRNOG00000012962
GO:1901476	carbohydrate transporter activity	molecular_function	0.087299	1	1	42	44	20272	ENSRNOG00000011648
GO:0030163	protein catabolic process	biological_process	0.087832	1	4	42	817	20272	ENSRNOG00000013383,ENSRNOG00000018986,ENSRNOG00000025584,ENSRNOG00000007842
GO:0071375	cellular response to peptide hormone stimulus	biological_process	0.088909	1	2	42	241	20272	ENSRNOG00000027017,ENSRNOG00000019496
GO:0006893	Golgi to plasma membrane transport	biological_process	0.089194	1	1	42	45	20272	ENSRNOG00000042086
GO:0008235	metalloexopeptidase activity	molecular_function	0.089194	1	1	42	45	20272	ENSRNOG00000012962
GO:0071466	cellular response to xenobiotic stimulus	biological_process	0.089194	1	1	42	45	20272	ENSRNOG00000003510
GO:1902743	regulation of lamellipodium organization	biological_process	0.089194	1	1	42	45	20272	ENSRNOG00000011648
GO:0051270	regulation of cellular component movement	biological_process	0.089966	1	4	42	824	20272	ENSRNOG00000011648,ENSRNOG00000019496,ENSRNOG00000011271,ENSRNOG00000019913
GO:1901565	organonitrogen compound catabolic process	biological_process	0.090163	1	2	42	243	20272	ENSRNOG00000012962,ENSRNOG00000011831
GO:0032147	activation of protein kinase activity	biological_process	0.090637	1	2	42	244	20272	ENSRNOG00000025584,ENSRNOG00000019908
GO:0000288	nuclear-transcribed mRNA catabolic process, deadenylation-dependent decay	biological_process	0.091085	1	1	42	46	20272	ENSRNOG00000019831
GO:0071549	cellular response to dexamethasone stimulus	biological_process	0.091085	1	1	42	46	20272	ENSRNOG00000011648
GO:0006366	transcription from RNA polymerase II promoter	biological_process	0.091539	1	7	42	1890	20272	ENSRNOG00000024413,ENSRNOG00000027017,ENSRNOG00000028534,ENSRNOG00000025584,ENSRNOG00000006850,ENSRNOG00000019913,ENSRNOG00000046458
GO:0009260	ribonucleotide biosynthetic process	biological_process	0.092057	1	2	42	246	20272	ENSRNOG00000009440,ENSRNOG00000011648
GO:0045184	establishment of protein localization	biological_process	0.092253	1	6	42	1524	20272	ENSRNOG00000042086,ENSRNOG00000045860,ENSRNOG00000014367,ENSRNOG00000011271,ENSRNOG00000007842,ENSRNOG00000046458
GO:0051173	positive regulation of nitrogen compound metabolic process	biological_process	0.092537	1	7	42	1895	20272	ENSRNOG00000006850,ENSRNOG00000019913,ENSRNOG00000046458,ENSRNOG00000012962,ENSRNOG00000024413,ENSRNOG00000027017,ENSRNOG00000025584
GO:0045604	regulation of epidermal cell differentiation	biological_process	0.092942	1	1	42	47	20272	ENSRNOG00000006850
GO:0010828	positive regulation of glucose transport	biological_process	0.092973	1	1	42	47	20272	ENSRNOG00000027017
GO:0030145	manganese ion binding	molecular_function	0.092973	1	1	42	47	20272	ENSRNOG00000012962
GO:0045178	basal part of cell	cellular_component	0.092973	1	1	42	47	20272	ENSRNOG00000011648
GO:0048278	vesicle docking	biological_process	0.092973	1	1	42	47	20272	ENSRNOG00000042086
GO:2001239	regulation of extrinsic apoptotic signaling pathway in absence of ligand	biological_process	0.092973	1	1	42	47	20272	ENSRNOG00000025584
GO:0046390	ribose phosphate biosynthetic process	biological_process	0.093325	1	2	42	248	20272	ENSRNOG00000011648,ENSRNOG00000009440
GO:0072522	purine-containing compound biosynthetic process	biological_process	0.093961	1	2	42	249	20272	ENSRNOG00000011648,ENSRNOG00000009440
GO:0031301	integral component of organelle membrane	cellular_component	0.094578	1	2	42	250	20272	ENSRNOG00000007842,ENSRNOG00000028100
GO:0002067	glandular epithelial cell differentiation	biological_process	0.09485	1	1	42	48	20272	ENSRNOG00000046458
GO:0019748	secondary metabolic process	biological_process	0.094856	1	1	42	48	20272	ENSRNOG00000003510
GO:0034654	nucleobase-containing compound biosynthetic process	biological_process	0.095213	1	11	42	3493	20272	ENSRNOG00000024413,ENSRNOG00000019496,ENSRNOG00000011648,ENSRNOG00000027017,ENSRNOG00000025584,ENSRNOG00000019913,ENSRNOG00000046458,ENSRNOG00000028534,ENSRNOG00000009440,ENSRNOG00000019831,ENSRNOG00000006850
GO:0000975	regulatory region DNA binding	molecular_function	0.095243	1	4	42	841	20272	ENSRNOG00000046458,ENSRNOG00000006850,ENSRNOG00000019913,ENSRNOG00000024413
GO:0044212	transcription regulatory region DNA binding	molecular_function	0.095243	1	4	42	841	20272	ENSRNOG00000046458,ENSRNOG00000006850,ENSRNOG00000019913,ENSRNOG00000024413
GO:0001067	regulatory region nucleic acid binding	molecular_function	0.095874	1	4	42	843	20272	ENSRNOG00000019913,ENSRNOG00000006850,ENSRNOG00000046458,ENSRNOG00000024413
GO:0030104	water homeostasis	biological_process	0.096736	1	1	42	49	20272	ENSRNOG00000011648
GO:0030658	transport vesicle membrane	cellular_component	0.096736	1	1	42	49	20272	ENSRNOG00000042086
GO:1901700	response to oxygen-containing compound	biological_process	0.097666	1	6	42	1548	20272	ENSRNOG00000011648,ENSRNOG00000019908,ENSRNOG00000019496,ENSRNOG00000013982,ENSRNOG00000027017,ENSRNOG00000046458
GO:0005778	peroxisomal membrane	cellular_component	0.098554	1	1	42	50	20272	ENSRNOG00000028100
GO:0031903	microbody membrane	cellular_component	0.098554	1	1	42	50	20272	ENSRNOG00000028100
GO:0061383	trabecula morphogenesis	biological_process	0.098581	1	1	42	50	20272	ENSRNOG00000006850
GO:0000768	syncytium formation by plasma membrane fusion	biological_process	0.098611	1	1	42	50	20272	ENSRNOG00000020353
GO:0031300	intrinsic component of organelle membrane	cellular_component	0.099722	1	2	42	258	20272	ENSRNOG00000007842,ENSRNOG00000028100
GO:0051254	positive regulation of RNA metabolic process	biological_process	0.10005	1	6	42	1558	20272	ENSRNOG00000046458,ENSRNOG00000019913,ENSRNOG00000006850,ENSRNOG00000025584,ENSRNOG00000027017,ENSRNOG00000024413
GO:1903513	endoplasmic reticulum to cytosol transport	biological_process	0.10048	1	1	42	51	20272	ENSRNOG00000007842
GO:0004714	transmembrane receptor protein tyrosine kinase activity	molecular_function	0.10048	1	1	42	51	20272	ENSRNOG00000014367
GO:2000779	regulation of double-strand break repair	biological_process	0.10048	1	1	42	51	20272	ENSRNOG00000012962
GO:0048546	digestive tract morphogenesis	biological_process	0.10232	1	1	42	52	20272	ENSRNOG00000006850
GO:0006949	syncytium formation	biological_process	0.10235	1	1	42	52	20272	ENSRNOG00000020353
GO:0031492	nucleosomal DNA binding	molecular_function	0.10235	1	1	42	52	20272	ENSRNOG00000019913
GO:0006511	ubiquitin-dependent protein catabolic process	biological_process	0.10326	1	3	42	546	20272	ENSRNOG00000018986,ENSRNOG00000013383,ENSRNOG00000007842
GO:0048522	positive regulation of cellular process	biological_process	0.10348	1	14	42	4818	20272	ENSRNOG00000046458,ENSRNOG00000019913,ENSRNOG00000022863,ENSRNOG00000025584,ENSRNOG00000027017,ENSRNOG00000045860,ENSRNOG00000011648,ENSRNOG00000024413,ENSRNOG00000019496,ENSRNOG00000012962,ENSRNOG00000006850,ENSRNOG00000014367,ENSRNOG00000002364,ENSRNOG00000019908
GO:0044238	primary metabolic process	biological_process	0.10389	1	25	42	9860	20272	ENSRNOG00000011831,ENSRNOG00000006850,ENSRNOG00000012962,ENSRNOG00000007842,ENSRNOG00000015866,ENSRNOG00000011648,ENSRNOG00000019381,ENSRNOG00000019908,ENSRNOG00000006002,ENSRNOG00000028534,ENSRNOG00000019831,ENSRNOG00000009440,ENSRNOG00000014367,ENSRNOG00000019913,ENSRNOG00000046458,ENSRNOG00000019496,ENSRNOG00000045860,ENSRNOG00000024413,ENSRNOG00000013383,ENSRNOG00000027017,ENSRNOG00000003510,…
GO:0032940	secretion by cell	biological_process	0.10394	1	4	42	868	20272	ENSRNOG00000042086,ENSRNOG00000011648,ENSRNOG00000014367,ENSRNOG00000046458
GO:0044260	cellular macromolecule metabolic process	biological_process	0.10416	1	21	42	7968	20272	ENSRNOG00000011648,ENSRNOG00000019381,ENSRNOG00000007842,ENSRNOG00000015866,ENSRNOG00000006850,ENSRNOG00000012962,ENSRNOG00000027017,ENSRNOG00000013383,ENSRNOG00000018986,ENSRNOG00000045860,ENSRNOG00000024413,ENSRNOG00000019496,ENSRNOG00000025584,ENSRNOG00000017781,ENSRNOG00000019913,ENSRNOG00000046458,ENSRNOG00000006002,ENSRNOG00000019908,ENSRNOG00000014367,ENSRNOG00000019831,ENSRNOG00000028534
GO:2000737	negative regulation of stem cell differentiation	biological_process	0.10419	1	1	42	53	20272	ENSRNOG00000006850
GO:0031526	brush border membrane	cellular_component	0.10422	1	1	42	53	20272	ENSRNOG00000011648
GO:0098805	whole membrane	cellular_component	0.10424	1	6	42	1576	20272	ENSRNOG00000017731,ENSRNOG00000028100,ENSRNOG00000013383,ENSRNOG00000042086,ENSRNOG00000011648,ENSRNOG00000019908
GO:0018130	heterocycle biosynthetic process	biological_process	0.10463	1	11	42	3553	20272	ENSRNOG00000025584,ENSRNOG00000027017,ENSRNOG00000019496,ENSRNOG00000011648,ENSRNOG00000024413,ENSRNOG00000046458,ENSRNOG00000019913,ENSRNOG00000028534,ENSRNOG00000019831,ENSRNOG00000009440,ENSRNOG00000006850
GO:0019438	aromatic compound biosynthetic process	biological_process	0.10512	1	11	42	3556	20272	ENSRNOG00000006850,ENSRNOG00000019831,ENSRNOG00000028534,ENSRNOG00000009440,ENSRNOG00000046458,ENSRNOG00000019913,ENSRNOG00000025584,ENSRNOG00000019496,ENSRNOG00000011648,ENSRNOG00000024413,ENSRNOG00000027017
GO:0019941	modification-dependent protein catabolic process	biological_process	0.10583	1	3	42	552	20272	ENSRNOG00000013383,ENSRNOG00000018986,ENSRNOG00000007842
GO:0061178	regulation of insulin secretion involved in cellular response to glucose stimulus	biological_process	0.10607	1	1	42	54	20272	ENSRNOG00000046458
GO:0070059	intrinsic apoptotic signaling pathway in response to endoplasmic reticulum stress	biological_process	0.10607	1	1	42	54	20272	ENSRNOG00000046458
GO:0009410	response to xenobiotic stimulus	biological_process	0.10608	1	1	42	54	20272	ENSRNOG00000003510
GO:0010605	negative regulation of macromolecule metabolic process	biological_process	0.1075	1	8	42	2355	20272	ENSRNOG00000019831,ENSRNOG00000006850,ENSRNOG00000011648,ENSRNOG00000024413,ENSRNOG00000025584,ENSRNOG00000019913,ENSRNOG00000015866,ENSRNOG00000046458
GO:0001947	heart looping	biological_process	0.1079	1	1	42	55	20272	ENSRNOG00000006850
GO:0009725	response to hormone	biological_process	0.10926	1	4	42	884	20272	ENSRNOG00000011648,ENSRNOG00000019496,ENSRNOG00000027017,ENSRNOG00000046458
GO:0043632	modification-dependent macromolecule catabolic process	biological_process	0.10928	1	3	42	560	20272	ENSRNOG00000007842,ENSRNOG00000018986,ENSRNOG00000013383
GO:0032947	protein complex scaffold	molecular_function	0.10933	1	1	42	56	20272	ENSRNOG00000019908
GO:0008150	biological_process	biological_process	0.10938	1	40	42	17863	20272	ENSRNOG00000024413,ENSRNOG00000019496,ENSRNOG00000017781,ENSRNOG00000020353,ENSRNOG00000017731,ENSRNOG00000013968,ENSRNOG00000010005,ENSRNOG00000028534,ENSRNOG00000028100,ENSRNOG00000017165,ENSRNOG00000011648,ENSRNOG00000007842,ENSRNOG00000005800,ENSRNOG00000002364,ENSRNOG00000045860,ENSRNOG00000027017,ENSRNOG00000018986,ENSRNOG00000013383,ENSRNOG00000003510,ENSRNOG00000025584,ENSRNOG00000034258,…
GO:0060711	labyrinthine layer development	biological_process	0.10976	1	1	42	56	20272	ENSRNOG00000006850
GO:0006801	superoxide metabolic process	biological_process	0.10979	1	1	42	56	20272	ENSRNOG00000020353
GO:0010633	negative regulation of epithelial cell migration	biological_process	0.10979	1	1	42	56	20272	ENSRNOG00000011271
GO:0050661	NADP binding	molecular_function	0.10979	1	1	42	56	20272	ENSRNOG00000003510
GO:0045121	membrane raft	cellular_component	0.11076	1	2	42	275	20272	ENSRNOG00000019908,ENSRNOG00000011648
GO:0014909	smooth muscle cell migration	biological_process	0.11141	1	1	42	57	20272	ENSRNOG00000014399
GO:0030858	positive regulation of epithelial cell differentiation	biological_process	0.11161	1	1	42	57	20272	ENSRNOG00000006850
GO:0000118	histone deacetylase complex	cellular_component	0.11164	1	1	42	57	20272	ENSRNOG00000019913
GO:0032835	glomerulus development	biological_process	0.11164	1	1	42	57	20272	ENSRNOG00000011648
GO:0071320	cellular response to cAMP	biological_process	0.11164	1	1	42	57	20272	ENSRNOG00000011648
GO:0035094	response to nicotine	biological_process	0.11348	1	1	42	58	20272	ENSRNOG00000046458
GO:0060986	endocrine hormone secretion	biological_process	0.11348	1	1	42	58	20272	ENSRNOG00000011648
GO:0015833	peptide transport	biological_process	0.11428	1	2	42	280	20272	ENSRNOG00000046458,ENSRNOG00000011648
GO:0009987	cellular process	biological_process	0.11509	1	37	42	16133	20272	ENSRNOG00000010005,ENSRNOG00000028534,ENSRNOG00000028100,ENSRNOG00000024413,ENSRNOG00000019496,ENSRNOG00000017781,ENSRNOG00000017731,ENSRNOG00000020353,ENSRNOG00000002364,ENSRNOG00000011648,ENSRNOG00000005800,ENSRNOG00000007842,ENSRNOG00000006002,ENSRNOG00000019908,ENSRNOG00000014367,ENSRNOG00000009440,ENSRNOG00000019831,ENSRNOG00000010150,ENSRNOG00000027017,ENSRNOG00000003510,ENSRNOG00000018986,…
GO:0014015	positive regulation of gliogenesis	biological_process	0.11532	1	1	42	59	20272	ENSRNOG00000002364
GO:0019005	SCF ubiquitin ligase complex	cellular_component	0.11532	1	1	42	59	20272	ENSRNOG00000018986
GO:0061077	chaperone-mediated protein folding	biological_process	0.11532	1	1	42	59	20272	ENSRNOG00000017781
GO:0071156	regulation of cell cycle arrest	biological_process	0.11532	1	1	42	59	20272	ENSRNOG00000002364
GO:0006928	movement of cell or subcellular component	biological_process	0.11534	1	6	42	1621	20272	ENSRNOG00000011648,ENSRNOG00000019496,ENSRNOG00000014399,ENSRNOG00000011271,ENSRNOG00000006850,ENSRNOG00000019913
GO:1901653	cellular response to peptide	biological_process	0.11563	1	2	42	282	20272	ENSRNOG00000019496,ENSRNOG00000027017
GO:0046879	hormone secretion	biological_process	0.11698	1	2	42	284	20272	ENSRNOG00000046458,ENSRNOG00000011648
GO:0014032	neural crest cell development	biological_process	0.11713	1	1	42	60	20272	ENSRNOG00000006850
GO:0002437	inflammatory response to antigenic stimulus	biological_process	0.11716	1	1	42	60	20272	ENSRNOG00000014367
GO:0070491	repressing transcription factor binding	molecular_function	0.11716	1	1	42	60	20272	ENSRNOG00000019913
GO:0030855	epithelial cell differentiation	biological_process	0.11856	1	3	42	581	20272	ENSRNOG00000006850,ENSRNOG00000046458,ENSRNOG00000024413
GO:0061371	determination of heart left/right asymmetry	biological_process	0.11897	1	1	42	61	20272	ENSRNOG00000006850
GO:0022406	membrane docking	biological_process	0.119	1	1	42	61	20272	ENSRNOG00000042086
GO:0046324	regulation of glucose import	biological_process	0.119	1	1	42	61	20272	ENSRNOG00000027017
GO:0048146	positive regulation of fibroblast proliferation	biological_process	0.119	1	1	42	61	20272	ENSRNOG00000011648
GO:0071548	response to dexamethasone	biological_process	0.119	1	1	42	61	20272	ENSRNOG00000011648
GO:2000756	regulation of peptidyl-lysine acetylation	biological_process	0.12036	1	1	42	62	20272	ENSRNOG00000015866
GO:0071230	cellular response to amino acid stimulus	biological_process	0.12037	1	1	42	62	20272	ENSRNOG00000019908
GO:1901362	organic cyclic compound biosynthetic process	biological_process	0.12051	1	11	42	3647	20272	ENSRNOG00000019913,ENSRNOG00000046458,ENSRNOG00000027017,ENSRNOG00000019496,ENSRNOG00000024413,ENSRNOG00000011648,ENSRNOG00000025584,ENSRNOG00000006850,ENSRNOG00000019831,ENSRNOG00000028534,ENSRNOG00000009440
GO:0044438	microbody part	cellular_component	0.12077	1	1	42	62	20272	ENSRNOG00000028100
GO:0044439	peroxisomal part	cellular_component	0.12077	1	1	42	62	20272	ENSRNOG00000028100
GO:0003143	embryonic heart tube morphogenesis	biological_process	0.1208	1	1	42	62	20272	ENSRNOG00000006850
GO:0035773	insulin secretion involved in cellular response to glucose stimulus	biological_process	0.12082	1	1	42	62	20272	ENSRNOG00000046458
GO:0014068	positive regulation of phosphatidylinositol 3-kinase signaling	biological_process	0.12083	1	1	42	62	20272	ENSRNOG00000025584
GO:0030032	lamellipodium assembly	biological_process	0.12083	1	1	42	62	20272	ENSRNOG00000011648
GO:0071300	cellular response to retinoic acid	biological_process	0.12083	1	1	42	62	20272	ENSRNOG00000011648
GO:0010033	response to organic substance	biological_process	0.121	1	9	42	2823	20272	ENSRNOG00000011648,ENSRNOG00000019496,ENSRNOG00000013383,ENSRNOG00000013982,ENSRNOG00000027017,ENSRNOG00000046458,ENSRNOG00000007842,ENSRNOG00000005800,ENSRNOG00000019908
GO:0051050	positive regulation of transport	biological_process	0.1213	1	4	42	919	20272	ENSRNOG00000011648,ENSRNOG00000045860,ENSRNOG00000027017,ENSRNOG00000046458
GO:0048863	stem cell differentiation	biological_process	0.12173	1	2	42	291	20272	ENSRNOG00000006850,ENSRNOG00000046458
GO:0032879	regulation of localization	biological_process	0.12246	1	8	42	2427	20272	ENSRNOG00000027017,ENSRNOG00000045860,ENSRNOG00000019496,ENSRNOG00000011648,ENSRNOG00000019913,ENSRNOG00000046458,ENSRNOG00000042086,ENSRNOG00000011271
GO:0006305	DNA alkylation	biological_process	0.12265	1	1	42	63	20272	ENSRNOG00000019913
GO:0006306	DNA methylation	biological_process	0.12265	1	1	42	63	20272	ENSRNOG00000019913
GO:0043535	regulation of blood vessel endothelial cell migration	biological_process	0.12265	1	1	42	63	20272	ENSRNOG00000019496
GO:0051965	positive regulation of synapse assembly	biological_process	0.12265	1	1	42	63	20272	ENSRNOG00000022863
GO:1900076	regulation of cellular response to insulin stimulus	biological_process	0.12265	1	1	42	63	20272	ENSRNOG00000027017
GO:0016607	nuclear speck	cellular_component	0.12305	1	2	42	293	20272	ENSRNOG00000045860,ENSRNOG00000046458
GO:0048518	positive regulation of biological process	biological_process	0.12331	1	15	42	5390	20272	ENSRNOG00000046458,ENSRNOG00000019913,ENSRNOG00000022863,ENSRNOG00000020353,ENSRNOG00000025584,ENSRNOG00000027017,ENSRNOG00000024413,ENSRNOG00000045860,ENSRNOG00000011648,ENSRNOG00000019496,ENSRNOG00000012962,ENSRNOG00000006850,ENSRNOG00000014367,ENSRNOG00000002364,ENSRNOG00000019908
GO:0007417	central nervous system development	biological_process	0.12381	1	4	42	926	20272	ENSRNOG00000024413,ENSRNOG00000011648,ENSRNOG00000019831,ENSRNOG00000046458
GO:0001725	stress fiber	cellular_component	0.12448	1	1	42	64	20272	ENSRNOG00000034258
GO:0009914	hormone transport	biological_process	0.12449	1	2	42	295	20272	ENSRNOG00000046458,ENSRNOG00000011648
GO:0008285	negative regulation of cell proliferation	biological_process	0.12629	1	3	42	598	20272	ENSRNOG00000006850,ENSRNOG00000046458,ENSRNOG00000011271
GO:0016604	nuclear body	cellular_component	0.12718	1	3	42	600	20272	ENSRNOG00000045860,ENSRNOG00000006002,ENSRNOG00000046458
GO:0004672	protein kinase activity	molecular_function	0.12722	1	3	42	600	20272	ENSRNOG00000006002,ENSRNOG00000027017,ENSRNOG00000014367
GO:0045787	positive regulation of cell cycle	biological_process	0.12725	1	2	42	299	20272	ENSRNOG00000012962,ENSRNOG00000002364
GO:0031902	late endosome membrane	cellular_component	0.12766	1	1	42	66	20272	ENSRNOG00000019908
GO:0003725	double-stranded RNA binding	molecular_function	0.12811	1	1	42	66	20272	ENSRNOG00000010150
GO:0045685	regulation of glial cell differentiation	biological_process	0.12811	1	1	42	66	20272	ENSRNOG00000002364
GO:0046427	positive regulation of JAK-STAT cascade	biological_process	0.12811	1	1	42	66	20272	ENSRNOG00000025584
GO:0005856	cytoskeleton	cellular_component	0.12834	1	6	42	1671	20272	ENSRNOG00000020353,ENSRNOG00000034258,ENSRNOG00000000414,ENSRNOG00000014399,ENSRNOG00000013383,ENSRNOG00000010150
GO:0000151	ubiquitin ligase complex	cellular_component	0.12864	1	2	42	301	20272	ENSRNOG00000007842,ENSRNOG00000018986
GO:0042886	amide transport	biological_process	0.12933	1	2	42	302	20272	ENSRNOG00000046458,ENSRNOG00000011648
GO:0014033	neural crest cell differentiation	biological_process	0.1299	1	1	42	67	20272	ENSRNOG00000006850
GO:1904035	regulation of epithelial cell apoptotic process	biological_process	0.12992	1	1	42	67	20272	ENSRNOG00000046458
GO:0000932	cytoplasmic mRNA processing body	cellular_component	0.12993	1	1	42	67	20272	ENSRNOG00000019831
GO:0001938	positive regulation of endothelial cell proliferation	biological_process	0.12993	1	1	42	67	20272	ENSRNOG00000019496
GO:0030667	secretory granule membrane	cellular_component	0.12993	1	1	42	67	20272	ENSRNOG00000042086
GO:0051851	modification by host of symbiont morphology or physiology	biological_process	0.12993	1	1	42	67	20272	ENSRNOG00000011648
GO:0032024	positive regulation of insulin secretion	biological_process	0.13173	1	1	42	68	20272	ENSRNOG00000046458
GO:0005901	caveola	cellular_component	0.13173	1	1	42	68	20272	ENSRNOG00000011648
GO:0019199	transmembrane receptor protein kinase activity	molecular_function	0.13173	1	1	42	68	20272	ENSRNOG00000014367
GO:0030295	protein kinase activator activity	molecular_function	0.13173	1	1	42	68	20272	ENSRNOG00000025584
GO:0045069	regulation of viral genome replication	biological_process	0.13173	1	1	42	68	20272	ENSRNOG00000027017
GO:1901983	regulation of protein acetylation	biological_process	0.13307	1	1	42	69	20272	ENSRNOG00000015866
GO:0014812	muscle cell migration	biological_process	0.13332	1	1	42	69	20272	ENSRNOG00000014399
GO:0070603	SWI/SNF superfamily-type complex	cellular_component	0.13354	1	1	42	69	20272	ENSRNOG00000019913
GO:0044451	nucleoplasm part	cellular_component	0.1343	1	4	42	955	20272	ENSRNOG00000019913,ENSRNOG00000046458,ENSRNOG00000045860,ENSRNOG00000006002
GO:0016811	hydrolase activity, acting on carbon-nitrogen (but not peptide) bonds, in linear amides	molecular_function	0.13534	1	1	42	70	20272	ENSRNOG00000019913
GO:0009165	nucleotide biosynthetic process	biological_process	0.13562	1	2	42	311	20272	ENSRNOG00000009440,ENSRNOG00000011648
GO:0005768	endosome	cellular_component	0.13597	1	3	42	619	20272	ENSRNOG00000019908,ENSRNOG00000013383,ENSRNOG00000042086
GO:0043566	structure-specific DNA binding	molecular_function	0.13703	1	2	42	313	20272	ENSRNOG00000019913,ENSRNOG00000024413
GO:0045682	regulation of epidermis development	biological_process	0.13711	1	1	42	71	20272	ENSRNOG00000006850
GO:0032432	actin filament bundle	cellular_component	0.13714	1	1	42	71	20272	ENSRNOG00000034258
GO:0051702	interaction with symbiont	biological_process	0.13714	1	1	42	71	20272	ENSRNOG00000011648
GO:1903901	negative regulation of viral life cycle	biological_process	0.13714	1	1	42	71	20272	ENSRNOG00000027017
GO:0016772	transferase activity, transferring phosphorus-containing groups	molecular_function	0.1373	1	4	42	963	20272	ENSRNOG00000027017,ENSRNOG00000010005,ENSRNOG00000006002,ENSRNOG00000014367
GO:2000113	negative regulation of cellular macromolecule biosynthetic process	biological_process	0.13737	1	5	42	1326	20272	ENSRNOG00000024413,ENSRNOG00000019831,ENSRNOG00000019913,ENSRNOG00000006850,ENSRNOG00000046458
GO:0044403	symbiosis, encompassing mutualism through parasitism	biological_process	0.13773	1	2	42	314	20272	ENSRNOG00000027017,ENSRNOG00000011648
GO:0044419	interspecies interaction between organisms	biological_process	0.13773	1	2	42	314	20272	ENSRNOG00000011648,ENSRNOG00000027017
GO:1901293	nucleoside phosphate biosynthetic process	biological_process	0.13773	1	2	42	314	20272	ENSRNOG00000011648,ENSRNOG00000009440
GO:0006892	post-Golgi vesicle-mediated transport	biological_process	0.13893	1	1	42	72	20272	ENSRNOG00000042086
GO:0010595	positive regulation of endothelial cell migration	biological_process	0.13893	1	1	42	72	20272	ENSRNOG00000019496
GO:0010827	regulation of glucose transport	biological_process	0.13893	1	1	42	72	20272	ENSRNOG00000027017
GO:0061180	mammary gland epithelium development	biological_process	0.13893	1	1	42	72	20272	ENSRNOG00000025584
GO:0032259	methylation	biological_process	0.13914	1	2	42	316	20272	ENSRNOG00000013968,ENSRNOG00000019913
GO:0007399	nervous system development	biological_process	0.13931	1	7	42	2102	20272	ENSRNOG00000022863,ENSRNOG00000006850,ENSRNOG00000046458,ENSRNOG00000024413,ENSRNOG00000011648,ENSRNOG00000002364,ENSRNOG00000019831
GO:0034641	cellular nitrogen compound metabolic process	biological_process	0.13975	1	16	42	5940	20272	ENSRNOG00000012962,ENSRNOG00000011831,ENSRNOG00000006850,ENSRNOG00000019381,ENSRNOG00000011648,ENSRNOG00000028534,ENSRNOG00000009440,ENSRNOG00000019831,ENSRNOG00000025584,ENSRNOG00000024413,ENSRNOG00000019496,ENSRNOG00000045860,ENSRNOG00000003510,ENSRNOG00000027017,ENSRNOG00000046458,ENSRNOG00000019913
GO:2000026	regulation of multicellular organismal development	biological_process	0.1401	1	6	42	1714	20272	ENSRNOG00000025584,ENSRNOG00000024413,ENSRNOG00000011648,ENSRNOG00000002364,ENSRNOG00000006850,ENSRNOG00000022863
GO:0065009	regulation of molecular function	biological_process	0.14026	1	9	42	2916	20272	ENSRNOG00000014367,ENSRNOG00000019908,ENSRNOG00000025584,ENSRNOG00000020353,ENSRNOG00000024413,ENSRNOG00000011648,ENSRNOG00000046458,ENSRNOG00000007842,ENSRNOG00000005800
GO:0033554	cellular response to stress	biological_process	0.14064	1	6	42	1716	20272	ENSRNOG00000013383,ENSRNOG00000011648,ENSRNOG00000045860,ENSRNOG00000007842,ENSRNOG00000012962,ENSRNOG00000046458
GO:0008593	regulation of Notch signaling pathway	biological_process	0.14069	1	1	42	73	20272	ENSRNOG00000006850
GO:0017053	transcriptional repressor complex	cellular_component	0.14072	1	1	42	73	20272	ENSRNOG00000019913
GO:0038034	signal transduction in absence of ligand	biological_process	0.14072	1	1	42	73	20272	ENSRNOG00000025584
GO:0097192	extrinsic apoptotic signaling pathway in absence of ligand	biological_process	0.14072	1	1	42	73	20272	ENSRNOG00000025584
GO:0051098	regulation of binding	biological_process	0.14127	1	2	42	319	20272	ENSRNOG00000014367,ENSRNOG00000046458
GO:0019209	kinase activator activity	molecular_function	0.14251	1	1	42	74	20272	ENSRNOG00000025584
GO:0042641	actomyosin	cellular_component	0.14251	1	1	42	74	20272	ENSRNOG00000034258
GO:0044728	DNA methylation or demethylation	biological_process	0.14251	1	1	42	74	20272	ENSRNOG00000019913
GO:0046323	glucose import	biological_process	0.14251	1	1	42	74	20272	ENSRNOG00000027017
GO:0048525	negative regulation of viral process	biological_process	0.14251	1	1	42	74	20272	ENSRNOG00000027017
GO:0055114	oxidation-reduction process	biological_process	0.14369	1	4	42	980	20272	ENSRNOG00000017165,ENSRNOG00000003510,ENSRNOG00000013982,ENSRNOG00000020353
GO:0010557	positive regulation of macromolecule biosynthetic process	biological_process	0.14375	1	6	42	1727	20272	ENSRNOG00000046458,ENSRNOG00000019913,ENSRNOG00000006850,ENSRNOG00000025584,ENSRNOG00000027017,ENSRNOG00000024413
GO:0008104	protein localization	biological_process	0.14378	1	7	42	2120	20272	ENSRNOG00000045860,ENSRNOG00000019908,ENSRNOG00000042086,ENSRNOG00000011271,ENSRNOG00000014367,ENSRNOG00000007842,ENSRNOG00000046458
GO:0031491	nucleosome binding	molecular_function	0.14429	1	1	42	75	20272	ENSRNOG00000019913
GO:0071385	cellular response to glucocorticoid stimulus	biological_process	0.14429	1	1	42	75	20272	ENSRNOG00000011648
GO:0048731	system development	biological_process	0.1447	1	12	42	4206	20272	ENSRNOG00000006850,ENSRNOG00000019831,ENSRNOG00000042086,ENSRNOG00000002364,ENSRNOG00000046458,ENSRNOG00000022863,ENSRNOG00000025584,ENSRNOG00000020353,ENSRNOG00000034258,ENSRNOG00000024413,ENSRNOG00000011648,ENSRNOG00000013982
GO:0030684	preribosome	cellular_component	0.14586	1	1	42	76	20272	ENSRNOG00000014399
GO:0010717	regulation of epithelial to mesenchymal transition	biological_process	0.14604	1	1	42	76	20272	ENSRNOG00000006850
GO:0035050	embryonic heart tube development	biological_process	0.14604	1	1	42	76	20272	ENSRNOG00000006850
GO:0000502	proteasome complex	cellular_component	0.14607	1	1	42	76	20272	ENSRNOG00000007842
GO:0071260	cellular response to mechanical stimulus	biological_process	0.14607	1	1	42	76	20272	ENSRNOG00000011648
GO:2001022	positive regulation of response to DNA damage stimulus	biological_process	0.14607	1	1	42	76	20272	ENSRNOG00000012962
GO:0080135	regulation of cellular response to stress	biological_process	0.14611	1	3	42	640	20272	ENSRNOG00000046458,ENSRNOG00000012962,ENSRNOG00000045860
GO:0051603	proteolysis involved in cellular protein catabolic process	biological_process	0.14809	1	3	42	644	20272	ENSRNOG00000013383,ENSRNOG00000018986,ENSRNOG00000007842
GO:0035295	tube development	biological_process	0.14857	1	3	42	645	20272	ENSRNOG00000006850,ENSRNOG00000046458,ENSRNOG00000011648
GO:0006970	response to osmotic stress	biological_process	0.14962	1	1	42	78	20272	ENSRNOG00000011648
GO:0016363	nuclear matrix	cellular_component	0.14962	1	1	42	78	20272	ENSRNOG00000027017
GO:0034644	cellular response to UV	biological_process	0.14962	1	1	42	78	20272	ENSRNOG00000011648
GO:0050660	flavin adenine dinucleotide binding	molecular_function	0.14962	1	1	42	78	20272	ENSRNOG00000003510
GO:0051963	regulation of synapse assembly	biological_process	0.14962	1	1	42	78	20272	ENSRNOG00000022863
GO:0071384	cellular response to corticosteroid stimulus	biological_process	0.14962	1	1	42	78	20272	ENSRNOG00000011648
GO:0032535	regulation of cellular component size	biological_process	0.15053	1	2	42	332	20272	ENSRNOG00000028100,ENSRNOG00000011648
GO:0046914	transition metal ion binding	molecular_function	0.1506	1	4	42	998	20272	ENSRNOG00000002364,ENSRNOG00000018986,ENSRNOG00000019913,ENSRNOG00000012962
GO:0046903	secretion	biological_process	0.15137	1	4	42	1000	20272	ENSRNOG00000011648,ENSRNOG00000042086,ENSRNOG00000014367,ENSRNOG00000046458
GO:0019843	rRNA binding	molecular_function	0.15139	1	1	42	79	20272	ENSRNOG00000027017
GO:0015630	microtubule cytoskeleton	cellular_component	0.15171	1	4	42	1001	20272	ENSRNOG00000013383,ENSRNOG00000014399,ENSRNOG00000000414,ENSRNOG00000010150
GO:0071704	organic substance metabolic process	biological_process	0.15204	1	25	42	10221	20272	ENSRNOG00000011831,ENSRNOG00000006850,ENSRNOG00000012962,ENSRNOG00000011648,ENSRNOG00000019381,ENSRNOG00000015866,ENSRNOG00000007842,ENSRNOG00000019908,ENSRNOG00000006002,ENSRNOG00000028534,ENSRNOG00000019831,ENSRNOG00000009440,ENSRNOG00000014367,ENSRNOG00000024413,ENSRNOG00000045860,ENSRNOG00000019496,ENSRNOG00000027017,ENSRNOG00000003510,ENSRNOG00000013383,ENSRNOG00000018986,ENSRNOG00000025584,…
GO:0044699	single-organism process	biological_process	0.15212	1	33	42	14222	20272	ENSRNOG00000019496,ENSRNOG00000024413,ENSRNOG00000017731,ENSRNOG00000020353,ENSRNOG00000028100,ENSRNOG00000017165,ENSRNOG00000011648,ENSRNOG00000007842,ENSRNOG00000005800,ENSRNOG00000002364,ENSRNOG00000027017,ENSRNOG00000013383,ENSRNOG00000003510,ENSRNOG00000045860,ENSRNOG00000034258,ENSRNOG00000025584,ENSRNOG00000019913,ENSRNOG00000022863,ENSRNOG00000046458,ENSRNOG00000019908,ENSRNOG00000014367,…
GO:0000422	mitophagy	biological_process	0.153	1	1	42	80	20272	ENSRNOG00000045860
GO:0061726	mitochondrion disassembly	biological_process	0.153	1	1	42	80	20272	ENSRNOG00000045860
GO:0007166	cell surface receptor signaling pathway	biological_process	0.15396	1	7	42	2159	20272	ENSRNOG00000046458,ENSRNOG00000006850,ENSRNOG00000005800,ENSRNOG00000011271,ENSRNOG00000025584,ENSRNOG00000014367,ENSRNOG00000019496
GO:0071702	organic substance transport	biological_process	0.15397	1	7	42	2159	20272	ENSRNOG00000046458,ENSRNOG00000007842,ENSRNOG00000014367,ENSRNOG00000045860,ENSRNOG00000011648,ENSRNOG00000027017,ENSRNOG00000042086
GO:0019222	regulation of metabolic process	biological_process	0.15428	1	16	42	6028	20272	ENSRNOG00000019908,ENSRNOG00000019831,ENSRNOG00000028534,ENSRNOG00000027017,ENSRNOG00000019496,ENSRNOG00000045860,ENSRNOG00000024413,ENSRNOG00000020353,ENSRNOG00000025584,ENSRNOG00000019913,ENSRNOG00000046458,ENSRNOG00000006850,ENSRNOG00000012962,ENSRNOG00000011648,ENSRNOG00000007842,ENSRNOG00000015866
GO:0006355	regulation of transcription, DNA-templated	biological_process	0.15451	1	9	42	2980	20272	ENSRNOG00000006850,ENSRNOG00000028534,ENSRNOG00000019831,ENSRNOG00000019913,ENSRNOG00000046458,ENSRNOG00000027017,ENSRNOG00000019496,ENSRNOG00000024413,ENSRNOG00000025584
GO:0051082	unfolded protein binding	molecular_function	0.1547	1	1	42	81	20272	ENSRNOG00000014399
GO:0048814	regulation of dendrite morphogenesis	biological_process	0.15491	1	1	42	81	20272	ENSRNOG00000024413
GO:0006304	DNA modification	biological_process	0.15491	1	1	42	81	20272	ENSRNOG00000019913
GO:0014066	regulation of phosphatidylinositol 3-kinase signaling	biological_process	0.15491	1	1	42	81	20272	ENSRNOG00000025584
GO:0016575	histone deacetylation	biological_process	0.15491	1	1	42	81	20272	ENSRNOG00000019913
GO:0097581	lamellipodium organization	biological_process	0.15491	1	1	42	81	20272	ENSRNOG00000011648
GO:0003723	RNA binding	molecular_function	0.15523	1	6	42	1767	20272	ENSRNOG00000010150,ENSRNOG00000012962,ENSRNOG00000045860,ENSRNOG00000019381,ENSRNOG00000027017,ENSRNOG00000019831
GO:0010769	regulation of cell morphogenesis involved in differentiation	biological_process	0.15559	1	2	42	339	20272	ENSRNOG00000024413,ENSRNOG00000006850
GO:0010558	negative regulation of macromolecule biosynthetic process	biological_process	0.15582	1	5	42	1383	20272	ENSRNOG00000019913,ENSRNOG00000006850,ENSRNOG00000046458,ENSRNOG00000024413,ENSRNOG00000019831
GO:0010038	response to metal ion	biological_process	0.15633	1	2	42	340	20272	ENSRNOG00000046458,ENSRNOG00000011648
GO:0043534	blood vessel endothelial cell migration	biological_process	0.15843	1	1	42	83	20272	ENSRNOG00000019496
GO:0051239	regulation of multicellular organismal process	biological_process	0.15951	1	8	42	2587	20272	ENSRNOG00000002364,ENSRNOG00000011271,ENSRNOG00000006850,ENSRNOG00000019496,ENSRNOG00000024413,ENSRNOG00000011648,ENSRNOG00000025584,ENSRNOG00000022863
GO:1903955	positive regulation of protein targeting to mitochondrion	biological_process	0.16002	1	1	42	84	20272	ENSRNOG00000045860
GO:0019079	viral genome replication	biological_process	0.16018	1	1	42	84	20272	ENSRNOG00000027017
GO:0045055	regulated secretory pathway	biological_process	0.16018	1	1	42	84	20272	ENSRNOG00000042086
GO:1903749	positive regulation of establishment of protein localization to mitochondrion	biological_process	0.16177	1	1	42	85	20272	ENSRNOG00000045860
GO:1903506	regulation of nucleic acid-templated transcription	biological_process	0.16188	1	9	42	3012	20272	ENSRNOG00000019913,ENSRNOG00000046458,ENSRNOG00000027017,ENSRNOG00000024413,ENSRNOG00000019496,ENSRNOG00000025584,ENSRNOG00000006850,ENSRNOG00000019831,ENSRNOG00000028534
GO:0001656	metanephros development	biological_process	0.16192	1	1	42	85	20272	ENSRNOG00000011648
GO:0021954	central nervous system neuron development	biological_process	0.16192	1	1	42	85	20272	ENSRNOG00000019831
GO:0044853	plasma membrane raft	cellular_component	0.16192	1	1	42	85	20272	ENSRNOG00000011648
GO:0045666	positive regulation of neuron differentiation	biological_process	0.16215	1	2	42	348	20272	ENSRNOG00000024413,ENSRNOG00000002364
GO:0042254	ribosome biogenesis	biological_process	0.16279	1	2	42	349	20272	ENSRNOG00000027017,ENSRNOG00000014399
GO:2001141	regulation of RNA biosynthetic process	biological_process	0.16328	1	9	42	3018	20272	ENSRNOG00000028534,ENSRNOG00000019831,ENSRNOG00000006850,ENSRNOG00000024413,ENSRNOG00000019496,ENSRNOG00000027017,ENSRNOG00000025584,ENSRNOG00000019913,ENSRNOG00000046458
GO:0009968	negative regulation of signal transduction	biological_process	0.16438	1	4	42	1033	20272	ENSRNOG00000006850,ENSRNOG00000046458,ENSRNOG00000025584,ENSRNOG00000011271
GO:0009892	negative regulation of metabolic process	biological_process	0.16444	1	8	42	2607	20272	ENSRNOG00000011648,ENSRNOG00000024413,ENSRNOG00000025584,ENSRNOG00000019913,ENSRNOG00000015866,ENSRNOG00000046458,ENSRNOG00000019831,ENSRNOG00000006850
GO:0044257	cellular protein catabolic process	biological_process	0.16445	1	3	42	677	20272	ENSRNOG00000007842,ENSRNOG00000018986,ENSRNOG00000013383
GO:0003014	renal system process	biological_process	0.16541	1	1	42	87	20272	ENSRNOG00000011648
GO:0022600	digestive system process	biological_process	0.16541	1	1	42	87	20272	ENSRNOG00000011648
GO:0051817	modification of morphology or physiology of other organism involved in symbiotic interaction	biological_process	0.16541	1	1	42	87	20272	ENSRNOG00000011648
GO:0043228	non-membrane-bounded organelle	cellular_component	0.16606	1	11	42	3882	20272	ENSRNOG00000019913,ENSRNOG00000015866,ENSRNOG00000013383,ENSRNOG00000014399,ENSRNOG00000034258,ENSRNOG00000025584,ENSRNOG00000020353,ENSRNOG00000010150,ENSRNOG00000012962,ENSRNOG00000000414,ENSRNOG00000019831
GO:0043232	intracellular non-membrane-bounded organelle	cellular_component	0.16606	1	11	42	3882	20272	ENSRNOG00000015866,ENSRNOG00000019913,ENSRNOG00000020353,ENSRNOG00000025584,ENSRNOG00000034258,ENSRNOG00000014399,ENSRNOG00000013383,ENSRNOG00000012962,ENSRNOG00000010150,ENSRNOG00000019831,ENSRNOG00000000414
GO:0070542	response to fatty acid	biological_process	0.16714	1	1	42	88	20272	ENSRNOG00000046458
GO:0002456	T cell mediated immunity	biological_process	0.16714	1	1	42	88	20272	ENSRNOG00000014367
GO:0006282	regulation of DNA repair	biological_process	0.16714	1	1	42	88	20272	ENSRNOG00000012962
GO:0032092	positive regulation of protein binding	biological_process	0.16714	1	1	42	88	20272	ENSRNOG00000014367
GO:0043154	negative regulation of cysteine-type endopeptidase activity involved in apoptotic process	biological_process	0.16714	1	1	42	88	20272	ENSRNOG00000011648
GO:0051046	regulation of secretion	biological_process	0.1685	1	3	42	685	20272	ENSRNOG00000011648,ENSRNOG00000042086,ENSRNOG00000046458
GO:0015696	ammonium transport	biological_process	0.16888	1	1	42	89	20272	ENSRNOG00000011648
GO:0030316	osteoclast differentiation	biological_process	0.16888	1	1	42	89	20272	ENSRNOG00000020353
GO:0032941	secretion by tissue	biological_process	0.16888	1	1	42	89	20272	ENSRNOG00000011648
GO:1904019	epithelial cell apoptotic process	biological_process	0.1706	1	1	42	90	20272	ENSRNOG00000046458
GO:0003006	developmental process involved in reproduction	biological_process	0.17154	1	3	42	691	20272	ENSRNOG00000006850,ENSRNOG00000010150,ENSRNOG00000013982
GO:0008270	zinc ion binding	molecular_function	0.17156	1	3	42	691	20272	ENSRNOG00000018986,ENSRNOG00000002364,ENSRNOG00000019913
GO:1903214	regulation of protein targeting to mitochondrion	biological_process	0.17218	1	1	42	91	20272	ENSRNOG00000045860
GO:0090277	positive regulation of peptide hormone secretion	biological_process	0.17233	1	1	42	91	20272	ENSRNOG00000046458
GO:0000976	transcription regulatory region sequence-specific DNA binding	molecular_function	0.1736	1	3	42	695	20272	ENSRNOG00000024413,ENSRNOG00000046458,ENSRNOG00000019913
GO:0006397	mRNA processing	biological_process	0.17384	1	2	42	364	20272	ENSRNOG00000027017,ENSRNOG00000045860
GO:0010628	positive regulation of gene expression	biological_process	0.17393	1	6	42	1829	20272	ENSRNOG00000006850,ENSRNOG00000019913,ENSRNOG00000046458,ENSRNOG00000024413,ENSRNOG00000027017,ENSRNOG00000025584
GO:0004540	ribonuclease activity	molecular_function	0.17405	1	1	42	92	20272	ENSRNOG00000027017
GO:0008238	exopeptidase activity	molecular_function	0.17405	1	1	42	92	20272	ENSRNOG00000012962
GO:0048145	regulation of fibroblast proliferation	biological_process	0.17405	1	1	42	92	20272	ENSRNOG00000011648
GO:0050886	endocrine process	biological_process	0.17405	1	1	42	92	20272	ENSRNOG00000011648
GO:0071482	cellular response to light stimulus	biological_process	0.17405	1	1	42	92	20272	ENSRNOG00000011648
GO:0016070	RNA metabolic process	biological_process	0.17492	1	11	42	3923	20272	ENSRNOG00000019913,ENSRNOG00000046458,ENSRNOG00000045860,ENSRNOG00000024413,ENSRNOG00000019496,ENSRNOG00000027017,ENSRNOG00000025584,ENSRNOG00000006850,ENSRNOG00000012962,ENSRNOG00000028534,ENSRNOG00000019831
GO:0044236	multicellular organismal metabolic process	biological_process	0.17533	1	1	42	93	20272	ENSRNOG00000015866
GO:0005884	actin filament	cellular_component	0.17577	1	1	42	93	20272	ENSRNOG00000034258
GO:0007589	body fluid secretion	biological_process	0.17577	1	1	42	93	20272	ENSRNOG00000011648
GO:0070301	cellular response to hydrogen peroxide	biological_process	0.17577	1	1	42	93	20272	ENSRNOG00000011648
GO:0043434	response to peptide hormone	biological_process	0.17613	1	2	42	367	20272	ENSRNOG00000019496,ENSRNOG00000027017
GO:0015031	protein transport	biological_process	0.17631	1	5	42	1443	20272	ENSRNOG00000007842,ENSRNOG00000046458,ENSRNOG00000042086,ENSRNOG00000045860,ENSRNOG00000014367
GO:0006351	transcription, DNA-templated	biological_process	0.17664	1	9	42	3074	20272	ENSRNOG00000025584,ENSRNOG00000019496,ENSRNOG00000024413,ENSRNOG00000027017,ENSRNOG00000046458,ENSRNOG00000019913,ENSRNOG00000028534,ENSRNOG00000019831,ENSRNOG00000006850
GO:0031328	positive regulation of cellular biosynthetic process	biological_process	0.17671	1	6	42	1838	20272	ENSRNOG00000027017,ENSRNOG00000024413,ENSRNOG00000025584,ENSRNOG00000019913,ENSRNOG00000006850,ENSRNOG00000046458
GO:0002793	positive regulation of peptide secretion	biological_process	0.17748	1	1	42	94	20272	ENSRNOG00000046458
GO:0003705	transcription factor activity, RNA polymerase II distal enhancer sequence-specific binding	molecular_function	0.17748	1	1	42	94	20272	ENSRNOG00000046458
GO:2001243	negative regulation of intrinsic apoptotic signaling pathway	biological_process	0.17748	1	1	42	94	20272	ENSRNOG00000046458
GO:0048144	fibroblast proliferation	biological_process	0.17749	1	1	42	94	20272	ENSRNOG00000011648
GO:1901135	carbohydrate derivative metabolic process	biological_process	0.17863	1	4	42	1068	20272	ENSRNOG00000011831,ENSRNOG00000012962,ENSRNOG00000011648,ENSRNOG00000009440
GO:0019219	regulation of nucleobase-containing compound metabolic process	biological_process	0.17879	1	10	42	3509	20272	ENSRNOG00000028534,ENSRNOG00000019831,ENSRNOG00000006850,ENSRNOG00000012962,ENSRNOG00000027017,ENSRNOG00000024413,ENSRNOG00000019496,ENSRNOG00000025584,ENSRNOG00000019913,ENSRNOG00000046458
GO:1903747	regulation of establishment of protein localization to mitochondrion	biological_process	0.17905	1	1	42	95	20272	ENSRNOG00000045860
GO:0031327	negative regulation of cellular biosynthetic process	biological_process	0.17915	1	5	42	1451	20272	ENSRNOG00000046458,ENSRNOG00000019913,ENSRNOG00000006850,ENSRNOG00000019831,ENSRNOG00000024413
GO:0006476	protein deacetylation	biological_process	0.1792	1	1	42	95	20272	ENSRNOG00000019913
GO:0072080	nephron tubule development	biological_process	0.1792	1	1	42	95	20272	ENSRNOG00000011648
GO:0016773	phosphotransferase activity, alcohol group as acceptor	molecular_function	0.17927	1	3	42	706	20272	ENSRNOG00000027017,ENSRNOG00000006002,ENSRNOG00000014367
GO:0071013	catalytic step 2 spliceosome	cellular_component	0.18076	1	1	42	96	20272	ENSRNOG00000045860
GO:0051101	regulation of DNA binding	biological_process	0.18261	1	1	42	97	20272	ENSRNOG00000046458
GO:0001936	regulation of endothelial cell proliferation	biological_process	0.18261	1	1	42	97	20272	ENSRNOG00000019496
GO:2001237	negative regulation of extrinsic apoptotic signaling pathway	biological_process	0.18261	1	1	42	97	20272	ENSRNOG00000025584
GO:0016740	transferase activity	molecular_function	0.18349	1	7	42	2266	20272	ENSRNOG00000013968,ENSRNOG00000027017,ENSRNOG00000006002,ENSRNOG00000018986,ENSRNOG00000010005,ENSRNOG00000014367,ENSRNOG00000017731
GO:0032006	regulation of TOR signaling	biological_process	0.18389	1	1	42	98	20272	ENSRNOG00000019908
GO:0097659	nucleic acid-templated transcription	biological_process	0.18402	1	9	42	3104	20272	ENSRNOG00000027017,ENSRNOG00000024413,ENSRNOG00000019496,ENSRNOG00000025584,ENSRNOG00000019913,ENSRNOG00000046458,ENSRNOG00000028534,ENSRNOG00000019831,ENSRNOG00000006850
GO:0044763	single-organism cellular process	biological_process	0.18409	1	30	42	12882	20272	ENSRNOG00000007842,ENSRNOG00000005800,ENSRNOG00000011648,ENSRNOG00000014399,ENSRNOG00000012962,ENSRNOG00000006850,ENSRNOG00000011831,ENSRNOG00000011271,ENSRNOG00000042086,ENSRNOG00000020587,ENSRNOG00000002364,ENSRNOG00000046458,ENSRNOG00000022863,ENSRNOG00000019913,ENSRNOG00000020353,ENSRNOG00000025584,ENSRNOG00000017731,ENSRNOG00000034258,ENSRNOG00000045860,ENSRNOG00000019496,ENSRNOG00000024413,…
GO:0000956	nuclear-transcribed mRNA catabolic process	biological_process	0.18432	1	1	42	98	20272	ENSRNOG00000019831
GO:0051248	negative regulation of protein metabolic process	biological_process	0.18476	1	4	42	1083	20272	ENSRNOG00000015866,ENSRNOG00000019831,ENSRNOG00000025584,ENSRNOG00000011648
GO:0009891	positive regulation of biosynthetic process	biological_process	0.18519	1	6	42	1865	20272	ENSRNOG00000046458,ENSRNOG00000019913,ENSRNOG00000006850,ENSRNOG00000025584,ENSRNOG00000027017,ENSRNOG00000024413
GO:0006807	nitrogen compound metabolic process	biological_process	0.18542	1	16	42	6200	20272	ENSRNOG00000011831,ENSRNOG00000006850,ENSRNOG00000012962,ENSRNOG00000019381,ENSRNOG00000011648,ENSRNOG00000009440,ENSRNOG00000019831,ENSRNOG00000028534,ENSRNOG00000027017,ENSRNOG00000003510,ENSRNOG00000019496,ENSRNOG00000045860,ENSRNOG00000024413,ENSRNOG00000025584,ENSRNOG00000019913,ENSRNOG00000046458
GO:0010608	posttranscriptional regulation of gene expression	biological_process	0.18581	1	2	42	380	20272	ENSRNOG00000019831,ENSRNOG00000027017
GO:1903008	organelle disassembly	biological_process	0.18586	1	1	42	99	20272	ENSRNOG00000045860
GO:0043130	ubiquitin binding	molecular_function	0.18601	1	1	42	99	20272	ENSRNOG00000007842
GO:0008047	enzyme activator activity	molecular_function	0.1873	1	2	42	382	20272	ENSRNOG00000020353,ENSRNOG00000025584
GO:0090304	nucleic acid metabolic process	biological_process	0.1875	1	12	42	4418	20272	ENSRNOG00000012962,ENSRNOG00000006850,ENSRNOG00000028534,ENSRNOG00000019831,ENSRNOG00000046458,ENSRNOG00000019913,ENSRNOG00000025584,ENSRNOG00000045860,ENSRNOG00000019496,ENSRNOG00000019381,ENSRNOG00000024413,ENSRNOG00000027017
GO:0009890	negative regulation of biosynthetic process	biological_process	0.1877	1	5	42	1475	20272	ENSRNOG00000019831,ENSRNOG00000024413,ENSRNOG00000046458,ENSRNOG00000019913,ENSRNOG00000006850
GO:0061326	renal tubule development	biological_process	0.18771	1	1	42	100	20272	ENSRNOG00000011648
GO:0090090	negative regulation of canonical Wnt signaling pathway	biological_process	0.18771	1	1	42	100	20272	ENSRNOG00000011271
GO:0032774	RNA biosynthetic process	biological_process	0.18826	1	9	42	3121	20272	ENSRNOG00000027017,ENSRNOG00000024413,ENSRNOG00000019496,ENSRNOG00000025584,ENSRNOG00000019913,ENSRNOG00000046458,ENSRNOG00000028534,ENSRNOG00000019831,ENSRNOG00000006850
GO:0001525	angiogenesis	biological_process	0.18879	1	2	42	384	20272	ENSRNOG00000006850,ENSRNOG00000011648
GO:0023061	signal release	biological_process	0.1888	1	2	42	384	20272	ENSRNOG00000046458,ENSRNOG00000011648
GO:2001233	regulation of apoptotic signaling pathway	biological_process	0.1888	1	2	42	384	20272	ENSRNOG00000025584,ENSRNOG00000046458
GO:0009953	dorsal/ventral pattern formation	biological_process	0.18937	1	1	42	101	20272	ENSRNOG00000006850
GO:0010629	negative regulation of gene expression	biological_process	0.1895	1	5	42	1480	20272	ENSRNOG00000046458,ENSRNOG00000019913,ENSRNOG00000006850,ENSRNOG00000019831,ENSRNOG00000024413
GO:0003727	single-stranded RNA binding	molecular_function	0.19109	1	1	42	102	20272	ENSRNOG00000010150
GO:0007420	brain development	biological_process	0.19128	1	3	42	729	20272	ENSRNOG00000024413,ENSRNOG00000011648,ENSRNOG00000019831
GO:0000978	RNA polymerase II core promoter proximal region sequence-specific DNA binding	molecular_function	0.19255	1	2	42	389	20272	ENSRNOG00000046458,ENSRNOG00000024413
GO:0051047	positive regulation of secretion	biological_process	0.19255	1	2	42	389	20272	ENSRNOG00000046458,ENSRNOG00000011648
GO:0030216	keratinocyte differentiation	biological_process	0.19274	1	1	42	103	20272	ENSRNOG00000006850
GO:0002526	acute inflammatory response	biological_process	0.19277	1	1	42	103	20272	ENSRNOG00000014367
GO:0031072	heat shock protein binding	molecular_function	0.19277	1	1	42	103	20272	ENSRNOG00000017781
GO:1901655	cellular response to ketone	biological_process	0.19277	1	1	42	103	20272	ENSRNOG00000011648
GO:2000117	negative regulation of cysteine-type endopeptidase activity	biological_process	0.19277	1	1	42	103	20272	ENSRNOG00000011648
GO:0031323	regulation of cellular metabolic process	biological_process	0.19312	1	14	42	5335	20272	ENSRNOG00000019908,ENSRNOG00000028534,ENSRNOG00000019831,ENSRNOG00000006850,ENSRNOG00000012962,ENSRNOG00000011648,ENSRNOG00000045860,ENSRNOG00000024413,ENSRNOG00000019496,ENSRNOG00000027017,ENSRNOG00000025584,ENSRNOG00000015866,ENSRNOG00000019913,ENSRNOG00000046458
GO:0001892	embryonic placenta development	biological_process	0.19442	1	1	42	104	20272	ENSRNOG00000006850
GO:0021510	spinal cord development	biological_process	0.19445	1	1	42	104	20272	ENSRNOG00000024413
GO:0031100	organ regeneration	biological_process	0.19612	1	1	42	105	20272	ENSRNOG00000046458
GO:0034399	nuclear periphery	cellular_component	0.19613	1	1	42	105	20272	ENSRNOG00000027017
GO:0001701	in utero embryonic development	biological_process	0.1963	1	2	42	394	20272	ENSRNOG00000013982,ENSRNOG00000006850
GO:0051172	negative regulation of nitrogen compound metabolic process	biological_process	0.19641	1	5	42	1499	20272	ENSRNOG00000006850,ENSRNOG00000019913,ENSRNOG00000046458,ENSRNOG00000024413,ENSRNOG00000019831
GO:0071495	cellular response to endogenous stimulus	biological_process	0.1966	1	4	42	1111	20272	ENSRNOG00000019908,ENSRNOG00000019496,ENSRNOG00000011648,ENSRNOG00000027017
GO:0051252	regulation of RNA metabolic process	biological_process	0.19664	1	9	42	3154	20272	ENSRNOG00000006850,ENSRNOG00000028534,ENSRNOG00000019831,ENSRNOG00000019913,ENSRNOG00000046458,ENSRNOG00000027017,ENSRNOG00000019496,ENSRNOG00000024413,ENSRNOG00000025584
GO:0010771	negative regulation of cell morphogenesis involved in differentiation	biological_process	0.19778	1	1	42	106	20272	ENSRNOG00000006850
GO:0033273	response to vitamin	biological_process	0.1978	1	1	42	106	20272	ENSRNOG00000046458
GO:0035601	protein deacylation	biological_process	0.1978	1	1	42	106	20272	ENSRNOG00000019913
GO:0046474	glycerophospholipid biosynthetic process	biological_process	0.1978	1	1	42	106	20272	ENSRNOG00000017731
GO:0051591	response to cAMP	biological_process	0.1978	1	1	42	106	20272	ENSRNOG00000011648
GO:0071840	cellular component organization or biogenesis	biological_process	0.19835	1	15	42	5812	20272	ENSRNOG00000028100,ENSRNOG00000042086,ENSRNOG00000020587,ENSRNOG00000019908,ENSRNOG00000012962,ENSRNOG00000006850,ENSRNOG00000034258,ENSRNOG00000020353,ENSRNOG00000027017,ENSRNOG00000045860,ENSRNOG00000011648,ENSRNOG00000024413,ENSRNOG00000014399,ENSRNOG00000019913,ENSRNOG00000022863
GO:0001228	transcriptional activator activity, RNA polymerase II transcription regulatory region sequence-specific binding	molecular_function	0.19932	1	2	42	398	20272	ENSRNOG00000006850,ENSRNOG00000024413
GO:0044267	cellular protein metabolic process	biological_process	0.1994	1	13	42	4917	20272	ENSRNOG00000019831,ENSRNOG00000014367,ENSRNOG00000019908,ENSRNOG00000006002,ENSRNOG00000007842,ENSRNOG00000015866,ENSRNOG00000019913,ENSRNOG00000025584,ENSRNOG00000017781,ENSRNOG00000011648,ENSRNOG00000018986,ENSRNOG00000027017,ENSRNOG00000013383
GO:0005903	brush border	cellular_component	0.19947	1	1	42	107	20272	ENSRNOG00000011648
GO:0017148	negative regulation of translation	biological_process	0.19947	1	1	42	107	20272	ENSRNOG00000019831
GO:0019233	sensory perception of pain	biological_process	0.19947	1	1	42	107	20272	ENSRNOG00000011648
GO:0098732	macromolecule deacylation	biological_process	0.19947	1	1	42	107	20272	ENSRNOG00000019913
GO:0048513	organ development	biological_process	0.20101	1	9	42	3171	20272	ENSRNOG00000006850,ENSRNOG00000019831,ENSRNOG00000046458,ENSRNOG00000025584,ENSRNOG00000020353,ENSRNOG00000034258,ENSRNOG00000011648,ENSRNOG00000024413,ENSRNOG00000013982
GO:0014020	primary neural tube formation	biological_process	0.20111	1	1	42	108	20272	ENSRNOG00000006850
GO:0072009	nephron epithelium development	biological_process	0.20114	1	1	42	108	20272	ENSRNOG00000011648
GO:0000987	core promoter proximal region sequence-specific DNA binding	molecular_function	0.2016	1	2	42	401	20272	ENSRNOG00000046458,ENSRNOG00000024413
GO:0001159	core promoter proximal region DNA binding	molecular_function	0.2016	1	2	42	401	20272	ENSRNOG00000046458,ENSRNOG00000024413
GO:0031929	TOR signaling	biological_process	0.20239	1	1	42	109	20272	ENSRNOG00000019908
GO:0000904	cell morphogenesis involved in differentiation	biological_process	0.20243	1	3	42	750	20272	ENSRNOG00000024413,ENSRNOG00000006850,ENSRNOG00000022863
GO:0014013	regulation of gliogenesis	biological_process	0.20281	1	1	42	109	20272	ENSRNOG00000002364
GO:0003158	endothelium development	biological_process	0.20444	1	1	42	110	20272	ENSRNOG00000006850
GO:0014065	phosphatidylinositol 3-kinase signaling	biological_process	0.20447	1	1	42	110	20272	ENSRNOG00000025584
GO:0017111	nucleoside-triphosphatase activity	molecular_function	0.20565	1	3	42	756	20272	ENSRNOG00000002364,ENSRNOG00000042086,ENSRNOG00000025584
GO:0072091	regulation of stem cell proliferation	biological_process	0.2061	1	1	42	111	20272	ENSRNOG00000006850
GO:0042383	sarcolemma	cellular_component	0.20612	1	1	42	111	20272	ENSRNOG00000011648
GO:0030335	positive regulation of cell migration	biological_process	0.20691	1	2	42	408	20272	ENSRNOG00000019496,ENSRNOG00000011648
GO:0007368	determination of left/right symmetry	biological_process	0.20775	1	1	42	112	20272	ENSRNOG00000006850
GO:0001935	endothelial cell proliferation	biological_process	0.20778	1	1	42	112	20272	ENSRNOG00000019496
GO:0042826	histone deacetylase binding	molecular_function	0.20943	1	1	42	113	20272	ENSRNOG00000019913
GO:0048593	camera-type eye morphogenesis	biological_process	0.20943	1	1	42	113	20272	ENSRNOG00000011648
GO:0015629	actin cytoskeleton	cellular_component	0.2107	1	2	42	413	20272	ENSRNOG00000020353,ENSRNOG00000034258
GO:0001046	core promoter sequence-specific DNA binding	molecular_function	0.21107	1	1	42	114	20272	ENSRNOG00000046458
GO:0034249	negative regulation of cellular amide metabolic process	biological_process	0.21107	1	1	42	114	20272	ENSRNOG00000019831
GO:0060322	head development	biological_process	0.21212	1	3	42	768	20272	ENSRNOG00000019831,ENSRNOG00000011648,ENSRNOG00000024413
GO:0016491	oxidoreductase activity	molecular_function	0.21265	1	3	42	769	20272	ENSRNOG00000003510,ENSRNOG00000013982,ENSRNOG00000017165
GO:0030176	integral component of endoplasmic reticulum membrane	cellular_component	0.21272	1	1	42	115	20272	ENSRNOG00000007842
GO:0021549	cerebellum development	biological_process	0.21272	1	1	42	115	20272	ENSRNOG00000019831
GO:0048856	anatomical structure development	biological_process	0.21352	1	13	42	4981	20272	ENSRNOG00000010150,ENSRNOG00000006850,ENSRNOG00000019831,ENSRNOG00000002364,ENSRNOG00000042086,ENSRNOG00000046458,ENSRNOG00000022863,ENSRNOG00000034258,ENSRNOG00000020353,ENSRNOG00000025584,ENSRNOG00000013982,ENSRNOG00000024413,ENSRNOG00000011648
GO:0030900	forebrain development	biological_process	0.21375	1	2	42	417	20272	ENSRNOG00000011648,ENSRNOG00000024413
GO:0016241	regulation of macroautophagy	biological_process	0.21421	1	1	42	116	20272	ENSRNOG00000045860
GO:0000122	negative regulation of transcription from RNA polymerase II promoter	biological_process	0.21429	1	3	42	772	20272	ENSRNOG00000024413,ENSRNOG00000046458,ENSRNOG00000019913
GO:0005267	potassium channel activity	molecular_function	0.21436	1	1	42	116	20272	ENSRNOG00000011648
GO:0035821	modification of morphology or physiology of other organism	biological_process	0.21599	1	1	42	117	20272	ENSRNOG00000011648
GO:0031324	negative regulation of cellular metabolic process	biological_process	0.21615	1	7	42	2376	20272	ENSRNOG00000011648,ENSRNOG00000024413,ENSRNOG00000019831,ENSRNOG00000019913,ENSRNOG00000015866,ENSRNOG00000006850,ENSRNOG00000046458
GO:0023057	negative regulation of signaling	biological_process	0.21666	1	4	42	1157	20272	ENSRNOG00000046458,ENSRNOG00000006850,ENSRNOG00000025584,ENSRNOG00000011271
GO:0032182	ubiquitin-like protein binding	molecular_function	0.21763	1	1	42	118	20272	ENSRNOG00000007842
GO:0010594	regulation of endothelial cell migration	biological_process	0.21763	1	1	42	118	20272	ENSRNOG00000019496
GO:0015758	glucose transport	biological_process	0.21763	1	1	42	118	20272	ENSRNOG00000027017
GO:0045892	negative regulation of transcription, DNA-templated	biological_process	0.21843	1	4	42	1161	20272	ENSRNOG00000024413,ENSRNOG00000019913,ENSRNOG00000006850,ENSRNOG00000046458
GO:0042273	ribosomal large subunit biogenesis	biological_process	0.21906	1	1	42	119	20272	ENSRNOG00000014399
GO:0010817	regulation of hormone levels	biological_process	0.21908	1	2	42	424	20272	ENSRNOG00000011648,ENSRNOG00000046458
GO:0044767	single-organism developmental process	biological_process	0.21975	1	14	42	5460	20272	ENSRNOG00000010150,ENSRNOG00000006850,ENSRNOG00000042086,ENSRNOG00000002364,ENSRNOG00000019831,ENSRNOG00000022863,ENSRNOG00000046458,ENSRNOG00000013982,ENSRNOG00000027017,ENSRNOG00000024413,ENSRNOG00000011648,ENSRNOG00000034258,ENSRNOG00000025584,ENSRNOG00000020353
GO:0098588	bounding membrane of organelle	cellular_component	0.21984	1	5	42	1562	20272	ENSRNOG00000007842,ENSRNOG00000042086,ENSRNOG00000019908,ENSRNOG00000017731,ENSRNOG00000028100
GO:2000147	positive regulation of cell motility	biological_process	0.22061	1	2	42	426	20272	ENSRNOG00000011648,ENSRNOG00000019496
GO:0005777	peroxisome	cellular_component	0.22084	1	1	42	120	20272	ENSRNOG00000028100
GO:0042579	microbody	cellular_component	0.22084	1	1	42	120	20272	ENSRNOG00000028100
GO:0001841	neural tube formation	biological_process	0.22086	1	1	42	120	20272	ENSRNOG00000006850
GO:0009855	determination of bilateral symmetry	biological_process	0.22086	1	1	42	120	20272	ENSRNOG00000006850
GO:0004713	protein tyrosine kinase activity	molecular_function	0.22089	1	1	42	120	20272	ENSRNOG00000014367
GO:0050807	regulation of synapse organization	biological_process	0.22089	1	1	42	120	20272	ENSRNOG00000022863
GO:0009799	specification of symmetry	biological_process	0.22248	1	1	42	121	20272	ENSRNOG00000006850
GO:0031227	intrinsic component of endoplasmic reticulum membrane	cellular_component	0.22251	1	1	42	121	20272	ENSRNOG00000007842
GO:0004497	monooxygenase activity	molecular_function	0.22251	1	1	42	121	20272	ENSRNOG00000003510
GO:0008645	hexose transport	biological_process	0.22251	1	1	42	121	20272	ENSRNOG00000027017
GO:0045860	positive regulation of protein kinase activity	biological_process	0.22272	1	2	42	429	20272	ENSRNOG00000025584,ENSRNOG00000019908
GO:0055037	recycling endosome	cellular_component	0.22412	1	1	42	122	20272	ENSRNOG00000013383
GO:0046887	positive regulation of hormone secretion	biological_process	0.22413	1	1	42	122	20272	ENSRNOG00000046458
GO:0001085	RNA polymerase II transcription factor binding	molecular_function	0.22413	1	1	42	122	20272	ENSRNOG00000019913
GO:0010648	negative regulation of cell communication	biological_process	0.22419	1	4	42	1174	20272	ENSRNOG00000011271,ENSRNOG00000025584,ENSRNOG00000006850,ENSRNOG00000046458
GO:1901652	response to peptide	biological_process	0.22444	1	2	42	431	20272	ENSRNOG00000027017,ENSRNOG00000019496
GO:0006338	chromatin remodeling	biological_process	0.22575	1	1	42	123	20272	ENSRNOG00000019913
GO:0015749	monosaccharide transport	biological_process	0.22575	1	1	42	123	20272	ENSRNOG00000027017
GO:0016810	hydrolase activity, acting on carbon-nitrogen (but not peptide) bonds	molecular_function	0.22575	1	1	42	123	20272	ENSRNOG00000019913
GO:0051272	positive regulation of cellular component movement	biological_process	0.22597	1	2	42	433	20272	ENSRNOG00000011648,ENSRNOG00000019496
GO:0007275	multicellular organismal development	biological_process	0.22657	1	12	42	4590	20272	ENSRNOG00000022863,ENSRNOG00000046458,ENSRNOG00000024413,ENSRNOG00000011648,ENSRNOG00000013982,ENSRNOG00000025584,ENSRNOG00000020353,ENSRNOG00000034258,ENSRNOG00000006850,ENSRNOG00000042086,ENSRNOG00000002364,ENSRNOG00000019831
GO:0070851	growth factor receptor binding	molecular_function	0.22717	1	1	42	124	20272	ENSRNOG00000005800
GO:0007050	cell cycle arrest	biological_process	0.22736	1	1	42	124	20272	ENSRNOG00000002364
GO:0042476	odontogenesis	biological_process	0.22736	1	1	42	124	20272	ENSRNOG00000011648
GO:0050680	negative regulation of epithelial cell proliferation	biological_process	0.22736	1	1	42	124	20272	ENSRNOG00000011271
GO:1903507	negative regulation of nucleic acid-templated transcription	biological_process	0.22776	1	4	42	1182	20272	ENSRNOG00000024413,ENSRNOG00000046458,ENSRNOG00000006850,ENSRNOG00000019913
GO:0098772	molecular function regulator	molecular_function	0.2281	1	4	42	1183	20272	ENSRNOG00000019908,ENSRNOG00000020353,ENSRNOG00000025584,ENSRNOG00000007842
GO:0008201	heparin binding	molecular_function	0.22878	1	1	42	125	20272	ENSRNOG00000014399
GO:0001837	epithelial to mesenchymal transition	biological_process	0.22895	1	1	42	125	20272	ENSRNOG00000006850
GO:0022037	metencephalon development	biological_process	0.22897	1	1	42	125	20272	ENSRNOG00000019831
GO:0043679	axon terminus	cellular_component	0.22897	1	1	42	125	20272	ENSRNOG00000011648
GO:0032502	developmental process	biological_process	0.23016	1	14	42	5507	20272	ENSRNOG00000019831,ENSRNOG00000042086,ENSRNOG00000002364,ENSRNOG00000006850,ENSRNOG00000010150,ENSRNOG00000025584,ENSRNOG00000020353,ENSRNOG00000034258,ENSRNOG00000011648,ENSRNOG00000024413,ENSRNOG00000013982,ENSRNOG00000027017,ENSRNOG00000046458,ENSRNOG00000022863
GO:0003206	cardiac chamber morphogenesis	biological_process	0.23055	1	1	42	126	20272	ENSRNOG00000006850
GO:0070887	cellular response to chemical stimulus	biological_process	0.23077	1	7	42	2423	20272	ENSRNOG00000046458,ENSRNOG00000005800,ENSRNOG00000019908,ENSRNOG00000019496,ENSRNOG00000011648,ENSRNOG00000027017,ENSRNOG00000003510
GO:0090066	regulation of anatomical structure size	biological_process	0.23131	1	2	42	440	20272	ENSRNOG00000011648,ENSRNOG00000028100
GO:0010604	positive regulation of macromolecule metabolic process	biological_process	0.23167	1	8	42	2853	20272	ENSRNOG00000027017,ENSRNOG00000024413,ENSRNOG00000025584,ENSRNOG00000019913,ENSRNOG00000046458,ENSRNOG00000019908,ENSRNOG00000006850,ENSRNOG00000012962
GO:0043021	ribonucleoprotein complex binding	molecular_function	0.23218	1	1	42	127	20272	ENSRNOG00000027017
GO:0033036	macromolecule localization	biological_process	0.23268	1	7	42	2429	20272	ENSRNOG00000007842,ENSRNOG00000046458,ENSRNOG00000019908,ENSRNOG00000045860,ENSRNOG00000042086,ENSRNOG00000011271,ENSRNOG00000014367
GO:0044089	positive regulation of cellular component biogenesis	biological_process	0.23287	1	2	42	442	20272	ENSRNOG00000011648,ENSRNOG00000022863
GO:0009719	response to endogenous stimulus	biological_process	0.23293	1	5	42	1596	20272	ENSRNOG00000046458,ENSRNOG00000027017,ENSRNOG00000019496,ENSRNOG00000019908,ENSRNOG00000011648
GO:0043170	macromolecule metabolic process	biological_process	0.23294	1	21	42	8771	20272	ENSRNOG00000028534,ENSRNOG00000019831,ENSRNOG00000014367,ENSRNOG00000019908,ENSRNOG00000006002,ENSRNOG00000046458,ENSRNOG00000019913,ENSRNOG00000025584,ENSRNOG00000017781,ENSRNOG00000045860,ENSRNOG00000019496,ENSRNOG00000024413,ENSRNOG00000027017,ENSRNOG00000018986,ENSRNOG00000013383,ENSRNOG00000012962,ENSRNOG00000006850,ENSRNOG00000015866,ENSRNOG00000007842,ENSRNOG00000011648,ENSRNOG00000019381
GO:1902679	negative regulation of RNA biosynthetic process	biological_process	0.23314	1	4	42	1194	20272	ENSRNOG00000019913,ENSRNOG00000006850,ENSRNOG00000046458,ENSRNOG00000024413
GO:0050769	positive regulation of neurogenesis	biological_process	0.23363	1	2	42	443	20272	ENSRNOG00000002364,ENSRNOG00000024413
GO:0071310	cellular response to organic substance	biological_process	0.23366	1	6	42	2011	20272	ENSRNOG00000005800,ENSRNOG00000046458,ENSRNOG00000019908,ENSRNOG00000019496,ENSRNOG00000011648,ENSRNOG00000027017
GO:0015276	ligand-gated ion channel activity	molecular_function	0.23378	1	1	42	128	20272	ENSRNOG00000011648
GO:0022834	ligand-gated channel activity	molecular_function	0.23378	1	1	42	128	20272	ENSRNOG00000011648
GO:0009451	RNA modification	biological_process	0.23538	1	1	42	129	20272	ENSRNOG00000012962
GO:0019362	pyridine nucleotide metabolic process	biological_process	0.23538	1	1	42	129	20272	ENSRNOG00000003510
GO:0030133	transport vesicle	cellular_component	0.23538	1	1	42	129	20272	ENSRNOG00000042086
GO:0045766	positive regulation of angiogenesis	biological_process	0.23538	1	1	42	129	20272	ENSRNOG00000011648
GO:0046496	nicotinamide nucleotide metabolic process	biological_process	0.23538	1	1	42	129	20272	ENSRNOG00000003510
GO:0044877	macromolecular complex binding	molecular_function	0.23652	1	5	42	1605	20272	ENSRNOG00000046458,ENSRNOG00000006850,ENSRNOG00000019913,ENSRNOG00000024413,ENSRNOG00000027017
GO:0040017	positive regulation of locomotion	biological_process	0.23671	1	2	42	447	20272	ENSRNOG00000019496,ENSRNOG00000011648
GO:0030856	regulation of epithelial cell differentiation	biological_process	0.23695	1	1	42	130	20272	ENSRNOG00000006850
GO:0030178	negative regulation of Wnt signaling pathway	biological_process	0.23698	1	1	42	130	20272	ENSRNOG00000011271
GO:0045017	glycerolipid biosynthetic process	biological_process	0.23698	1	1	42	130	20272	ENSRNOG00000017731
GO:0007224	smoothened signaling pathway	biological_process	0.23856	1	1	42	131	20272	ENSRNOG00000046458
GO:0007416	synapse assembly	biological_process	0.23857	1	1	42	131	20272	ENSRNOG00000022863
GO:0031325	positive regulation of cellular metabolic process	biological_process	0.23995	1	8	42	2881	20272	ENSRNOG00000019908,ENSRNOG00000006850,ENSRNOG00000012962,ENSRNOG00000027017,ENSRNOG00000024413,ENSRNOG00000025584,ENSRNOG00000019913,ENSRNOG00000046458
GO:0005741	mitochondrial outer membrane	cellular_component	0.24015	1	1	42	132	20272	ENSRNOG00000017731
GO:0042177	negative regulation of protein catabolic process	biological_process	0.24015	1	1	42	132	20272	ENSRNOG00000025584
GO:0046425	regulation of JAK-STAT cascade	biological_process	0.24015	1	1	42	132	20272	ENSRNOG00000025584
GO:0048015	phosphatidylinositol-mediated signaling	biological_process	0.24015	1	1	42	132	20272	ENSRNOG00000025584
GO:0072524	pyridine-containing compound metabolic process	biological_process	0.24015	1	1	42	132	20272	ENSRNOG00000003510
GO:0051171	regulation of nitrogen compound metabolic process	biological_process	0.24133	1	10	42	3760	20272	ENSRNOG00000019831,ENSRNOG00000028534,ENSRNOG00000006850,ENSRNOG00000012962,ENSRNOG00000024413,ENSRNOG00000019496,ENSRNOG00000027017,ENSRNOG00000025584,ENSRNOG00000019913,ENSRNOG00000046458
GO:0016787	hydrolase activity	molecular_function	0.24139	1	7	42	2456	20272	ENSRNOG00000011831,ENSRNOG00000019913,ENSRNOG00000012962,ENSRNOG00000002364,ENSRNOG00000042086,ENSRNOG00000027017,ENSRNOG00000025584
GO:0071333	cellular response to glucose stimulus	biological_process	0.24173	1	1	42	133	20272	ENSRNOG00000046458
GO:0071456	cellular response to hypoxia	biological_process	0.24174	1	1	42	133	20272	ENSRNOG00000011648
GO:0046872	metal ion binding	molecular_function	0.24208	1	8	42	2888	20272	ENSRNOG00000002364,ENSRNOG00000020587,ENSRNOG00000012962,ENSRNOG00000011831,ENSRNOG00000025584,ENSRNOG00000018986,ENSRNOG00000045860,ENSRNOG00000019913
GO:0048523	negative regulation of cellular process	biological_process	0.24209	1	11	42	4207	20272	ENSRNOG00000015866,ENSRNOG00000019913,ENSRNOG00000046458,ENSRNOG00000011648,ENSRNOG00000024413,ENSRNOG00000027017,ENSRNOG00000025584,ENSRNOG00000006850,ENSRNOG00000002364,ENSRNOG00000019831,ENSRNOG00000011271
GO:0006950	response to stress	biological_process	0.24314	1	9	42	3327	20272	ENSRNOG00000014367,ENSRNOG00000012962,ENSRNOG00000013383,ENSRNOG00000027017,ENSRNOG00000011648,ENSRNOG00000045860,ENSRNOG00000046458,ENSRNOG00000005800,ENSRNOG00000007842
GO:0001078	transcriptional repressor activity, RNA polymerase II core promoter proximal region sequence-specific binding	molecular_function	0.24332	1	1	42	134	20272	ENSRNOG00000024413
GO:0003690	double-stranded DNA binding	molecular_function	0.24332	1	1	42	134	20272	ENSRNOG00000024413
GO:0048813	dendrite morphogenesis	biological_process	0.24332	1	1	42	134	20272	ENSRNOG00000024413
GO:0090501	RNA phosphodiester bond hydrolysis	biological_process	0.24332	1	1	42	134	20272	ENSRNOG00000027017
GO:0071496	cellular response to external stimulus	biological_process	0.24356	1	2	42	456	20272	ENSRNOG00000011648,ENSRNOG00000045860
GO:0044281	small molecule metabolic process	biological_process	0.24476	1	5	42	1626	20272	ENSRNOG00000009440,ENSRNOG00000011648,ENSRNOG00000003510,ENSRNOG00000012962,ENSRNOG00000011831
GO:0048017	inositol lipid-mediated signaling	biological_process	0.2449	1	1	42	135	20272	ENSRNOG00000025584
GO:0034660	ncRNA metabolic process	biological_process	0.24517	1	2	42	458	20272	ENSRNOG00000012962,ENSRNOG00000027017
GO:0051960	regulation of nervous system development	biological_process	0.24568	1	3	42	829	20272	ENSRNOG00000024413,ENSRNOG00000002364,ENSRNOG00000022863
GO:0033674	positive regulation of kinase activity	biological_process	0.24575	1	2	42	459	20272	ENSRNOG00000019908,ENSRNOG00000025584
GO:0071331	cellular response to hexose stimulus	biological_process	0.24647	1	1	42	136	20272	ENSRNOG00000046458
GO:0009411	response to UV	biological_process	0.24647	1	1	42	136	20272	ENSRNOG00000011648
GO:0072006	nephron development	biological_process	0.24647	1	1	42	136	20272	ENSRNOG00000011648
GO:0006259	DNA metabolic process	biological_process	0.24789	1	3	42	833	20272	ENSRNOG00000019381,ENSRNOG00000019913,ENSRNOG00000012962
GO:0006626	protein targeting to mitochondrion	biological_process	0.24791	1	1	42	137	20272	ENSRNOG00000045860
GO:0071326	cellular response to monosaccharide stimulus	biological_process	0.24804	1	1	42	137	20272	ENSRNOG00000046458
GO:0008021	synaptic vesicle	cellular_component	0.24804	1	1	42	137	20272	ENSRNOG00000042086
GO:0044306	neuron projection terminus	cellular_component	0.24804	1	1	42	137	20272	ENSRNOG00000011648
GO:0046683	response to organophosphorus	biological_process	0.24804	1	1	42	137	20272	ENSRNOG00000011648
GO:0070062	extracellular exosome	cellular_component	0.24873	1	7	42	2479	20272	ENSRNOG00000017781,ENSRNOG00000025584,ENSRNOG00000020587,ENSRNOG00000011648,ENSRNOG00000019908,ENSRNOG00000007842,ENSRNOG00000017165
GO:0048468	cell development	biological_process	0.24887	1	6	42	2054	20272	ENSRNOG00000024413,ENSRNOG00000002364,ENSRNOG00000019831,ENSRNOG00000022863,ENSRNOG00000006850,ENSRNOG00000010150
GO:0048608	reproductive structure development	biological_process	0.249	1	2	42	463	20272	ENSRNOG00000013982,ENSRNOG00000006850
GO:0032104	regulation of response to extracellular stimulus	biological_process	0.24947	1	1	42	138	20272	ENSRNOG00000045860
GO:0032107	regulation of response to nutrient levels	biological_process	0.24947	1	1	42	138	20272	ENSRNOG00000045860
GO:0008654	phospholipid biosynthetic process	biological_process	0.24961	1	1	42	138	20272	ENSRNOG00000017731
GO:1903900	regulation of viral life cycle	biological_process	0.24961	1	1	42	138	20272	ENSRNOG00000027017
GO:0006886	intracellular protein transport	biological_process	0.2501	1	3	42	837	20272	ENSRNOG00000042086,ENSRNOG00000045860,ENSRNOG00000007842
GO:0065010	extracellular membrane-bounded organelle	cellular_component	0.25068	1	7	42	2485	20272	ENSRNOG00000011648,ENSRNOG00000019908,ENSRNOG00000020587,ENSRNOG00000025584,ENSRNOG00000017781,ENSRNOG00000017165,ENSRNOG00000007842
GO:0036294	cellular response to decreased oxygen levels	biological_process	0.25118	1	1	42	139	20272	ENSRNOG00000011648
GO:0072073	kidney epithelium development	biological_process	0.25118	1	1	42	139	20272	ENSRNOG00000011648
GO:2000112	regulation of cellular macromolecule biosynthetic process	biological_process	0.2514	1	9	42	3356	20272	ENSRNOG00000019913,ENSRNOG00000046458,ENSRNOG00000027017,ENSRNOG00000019496,ENSRNOG00000024413,ENSRNOG00000025584,ENSRNOG00000006850,ENSRNOG00000028534,ENSRNOG00000019831
GO:0005739	mitochondrion	cellular_component	0.25178	1	5	42	1644	20272	ENSRNOG00000010005,ENSRNOG00000017731,ENSRNOG00000025584,ENSRNOG00000013968,ENSRNOG00000015866
GO:0061458	reproductive system development	biological_process	0.25208	1	2	42	467	20272	ENSRNOG00000013982,ENSRNOG00000006850
GO:0048514	blood vessel morphogenesis	biological_process	0.25209	1	2	42	467	20272	ENSRNOG00000006850,ENSRNOG00000011648
GO:0042493	response to drug	biological_process	0.2521	1	2	42	467	20272	ENSRNOG00000046458,ENSRNOG00000011648
GO:0043066	negative regulation of apoptotic process	biological_process	0.25239	1	3	42	841	20272	ENSRNOG00000011648,ENSRNOG00000025584,ENSRNOG00000046458
GO:0030182	neuron differentiation	biological_process	0.25269	1	4	42	1237	20272	ENSRNOG00000022863,ENSRNOG00000002364,ENSRNOG00000024413,ENSRNOG00000019831
GO:0050773	regulation of dendrite development	biological_process	0.25274	1	1	42	140	20272	ENSRNOG00000024413
GO:0051253	negative regulation of RNA metabolic process	biological_process	0.25314	1	4	42	1238	20272	ENSRNOG00000024413,ENSRNOG00000006850,ENSRNOG00000019913,ENSRNOG00000046458
GO:1903561	extracellular vesicle	cellular_component	0.25361	1	7	42	2494	20272	ENSRNOG00000007842,ENSRNOG00000017165,ENSRNOG00000025584,ENSRNOG00000017781,ENSRNOG00000020587,ENSRNOG00000011648,ENSRNOG00000019908
GO:0042542	response to hydrogen peroxide	biological_process	0.2543	1	1	42	141	20272	ENSRNOG00000011648
GO:0016310	phosphorylation	biological_process	0.25483	1	6	42	2071	20272	ENSRNOG00000014367,ENSRNOG00000025584,ENSRNOG00000006002,ENSRNOG00000027017,ENSRNOG00000010005,ENSRNOG00000019908
GO:0043230	extracellular organelle	cellular_component	0.25558	1	7	42	2500	20272	ENSRNOG00000017165,ENSRNOG00000007842,ENSRNOG00000025584,ENSRNOG00000017781,ENSRNOG00000020587,ENSRNOG00000011648,ENSRNOG00000019908
GO:0001838	embryonic epithelial tube formation	biological_process	0.25583	1	1	42	142	20272	ENSRNOG00000006850
GO:2000736	regulation of stem cell differentiation	biological_process	0.25583	1	1	42	142	20272	ENSRNOG00000006850
GO:0015079	potassium ion transmembrane transporter activity	molecular_function	0.25585	1	1	42	142	20272	ENSRNOG00000011648
GO:0000989	transcription factor activity, transcription factor binding	molecular_function	0.25673	1	2	42	473	20272	ENSRNOG00000019913,ENSRNOG00000024413
GO:0010822	positive regulation of mitochondrion organization	biological_process	0.25727	1	1	42	143	20272	ENSRNOG00000045860
GO:0072175	epithelial tube formation	biological_process	0.25738	1	1	42	143	20272	ENSRNOG00000006850
GO:1904018	positive regulation of vasculature development	biological_process	0.25741	1	1	42	143	20272	ENSRNOG00000011648
GO:0009893	positive regulation of metabolic process	biological_process	0.25791	1	9	42	3379	20272	ENSRNOG00000019913,ENSRNOG00000046458,ENSRNOG00000024413,ENSRNOG00000027017,ENSRNOG00000025584,ENSRNOG00000020353,ENSRNOG00000006850,ENSRNOG00000012962,ENSRNOG00000019908
GO:0051222	positive regulation of protein transport	biological_process	0.25821	1	2	42	475	20272	ENSRNOG00000045860,ENSRNOG00000046458
GO:0051726	regulation of cell cycle	biological_process	0.25856	1	3	42	852	20272	ENSRNOG00000002364,ENSRNOG00000006850,ENSRNOG00000012962
GO:0006733	oxidoreduction coenzyme metabolic process	biological_process	0.25896	1	1	42	144	20272	ENSRNOG00000003510
GO:0006508	proteolysis	biological_process	0.25906	1	5	42	1662	20272	ENSRNOG00000011648,ENSRNOG00000018986,ENSRNOG00000013383,ENSRNOG00000007842,ENSRNOG00000012962
GO:0043069	negative regulation of programmed cell death	biological_process	0.26026	1	3	42	855	20272	ENSRNOG00000011648,ENSRNOG00000025584,ENSRNOG00000046458
GO:0050796	regulation of insulin secretion	biological_process	0.2605	1	1	42	145	20272	ENSRNOG00000046458
GO:0030879	mammary gland development	biological_process	0.26205	1	1	42	146	20272	ENSRNOG00000025584
GO:0097285	cell-type specific apoptotic process	biological_process	0.26213	1	2	42	480	20272	ENSRNOG00000046458,ENSRNOG00000025584
GO:0000988	transcription factor activity, protein binding	molecular_function	0.26214	1	2	42	480	20272	ENSRNOG00000024413,ENSRNOG00000019913
GO:0048583	regulation of response to stimulus	biological_process	0.26218	1	9	42	3394	20272	ENSRNOG00000005800,ENSRNOG00000046458,ENSRNOG00000045860,ENSRNOG00000027017,ENSRNOG00000025584,ENSRNOG00000006850,ENSRNOG00000012962,ENSRNOG00000019908,ENSRNOG00000011271
GO:0071322	cellular response to carbohydrate stimulus	biological_process	0.26358	1	1	42	147	20272	ENSRNOG00000046458
GO:0043524	negative regulation of neuron apoptotic process	biological_process	0.26359	1	1	42	147	20272	ENSRNOG00000025584
GO:0001678	cellular glucose homeostasis	biological_process	0.26512	1	1	42	148	20272	ENSRNOG00000046458
GO:0050792	regulation of viral process	biological_process	0.26512	1	1	42	148	20272	ENSRNOG00000027017
GO:0071248	cellular response to metal ion	biological_process	0.26512	1	1	42	148	20272	ENSRNOG00000011648
GO:0022613	ribonucleoprotein complex biogenesis	biological_process	0.26513	1	2	42	484	20272	ENSRNOG00000014399,ENSRNOG00000027017
GO:0019538	protein metabolic process	biological_process	0.26548	1	14	42	5660	20272	ENSRNOG00000015866,ENSRNOG00000007842,ENSRNOG00000019913,ENSRNOG00000011648,ENSRNOG00000013383,ENSRNOG00000027017,ENSRNOG00000018986,ENSRNOG00000025584,ENSRNOG00000017781,ENSRNOG00000012962,ENSRNOG00000019908,ENSRNOG00000006002,ENSRNOG00000019831,ENSRNOG00000014367
GO:0002065	columnar/cuboidal epithelial cell differentiation	biological_process	0.26665	1	1	42	149	20272	ENSRNOG00000046458
GO:0019867	outer membrane	cellular_component	0.26666	1	1	42	149	20272	ENSRNOG00000017731
GO:0031968	organelle outer membrane	cellular_component	0.26666	1	1	42	149	20272	ENSRNOG00000017731
GO:0030234	enzyme regulator activity	molecular_function	0.26703	1	3	42	867	20272	ENSRNOG00000020353,ENSRNOG00000025584,ENSRNOG00000007842
GO:0090150	establishment of protein localization to membrane	biological_process	0.26819	1	1	42	150	20272	ENSRNOG00000042086
GO:0043169	cation binding	molecular_function	0.26856	1	8	42	2975	20272	ENSRNOG00000019913,ENSRNOG00000045860,ENSRNOG00000018986,ENSRNOG00000025584,ENSRNOG00000011831,ENSRNOG00000012962,ENSRNOG00000002364,ENSRNOG00000020587
GO:0005770	late endosome	cellular_component	0.26933	1	1	42	151	20272	ENSRNOG00000019908
GO:0072655	establishment of protein localization to mitochondrion	biological_process	0.26958	1	1	42	151	20272	ENSRNOG00000045860
GO:0060491	regulation of cell projection assembly	biological_process	0.26971	1	1	42	151	20272	ENSRNOG00000011648
GO:0007219	Notch signaling pathway	biological_process	0.27121	1	1	42	152	20272	ENSRNOG00000006850
GO:0043901	negative regulation of multi-organism process	biological_process	0.27124	1	1	42	152	20272	ENSRNOG00000027017
GO:0048592	eye morphogenesis	biological_process	0.27124	1	1	42	152	20272	ENSRNOG00000011648
GO:0070585	protein localization to mitochondrion	biological_process	0.27263	1	1	42	153	20272	ENSRNOG00000045860
GO:0045211	postsynaptic membrane	cellular_component	0.27275	1	1	42	153	20272	ENSRNOG00000013383
GO:0043542	endothelial cell migration	biological_process	0.27276	1	1	42	153	20272	ENSRNOG00000019496
GO:0071478	cellular response to radiation	biological_process	0.27428	1	1	42	154	20272	ENSRNOG00000011648
GO:0006468	protein phosphorylation	biological_process	0.27429	1	5	42	1700	20272	ENSRNOG00000006002,ENSRNOG00000027017,ENSRNOG00000019908,ENSRNOG00000014367,ENSRNOG00000025584
GO:0002009	morphogenesis of an epithelium	biological_process	0.27448	1	2	42	496	20272	ENSRNOG00000046458,ENSRNOG00000006850
GO:0007169	transmembrane receptor protein tyrosine kinase signaling pathway	biological_process	0.27449	1	2	42	496	20272	ENSRNOG00000019496,ENSRNOG00000014367
GO:0071453	cellular response to oxygen levels	biological_process	0.27579	1	1	42	155	20272	ENSRNOG00000011648
GO:0048667	cell morphogenesis involved in neuron differentiation	biological_process	0.27604	1	2	42	498	20272	ENSRNOG00000022863,ENSRNOG00000024413
GO:0048732	gland development	biological_process	0.27681	1	2	42	499	20272	ENSRNOG00000046458,ENSRNOG00000025584
GO:0035148	tube formation	biological_process	0.27728	1	1	42	156	20272	ENSRNOG00000006850
GO:0007286	spermatid development	biological_process	0.2773	1	1	42	156	20272	ENSRNOG00000010150
GO:2001242	regulation of intrinsic apoptotic signaling pathway	biological_process	0.27881	1	1	42	157	20272	ENSRNOG00000046458
GO:0014074	response to purine-containing compound	biological_process	0.28032	1	1	42	158	20272	ENSRNOG00000011648
GO:0050870	positive regulation of T cell activation	biological_process	0.28032	1	1	42	158	20272	ENSRNOG00000014367
GO:0045597	positive regulation of cell differentiation	biological_process	0.28064	1	3	42	891	20272	ENSRNOG00000002364,ENSRNOG00000024413,ENSRNOG00000006850
GO:0010556	regulation of macromolecule biosynthetic process	biological_process	0.28135	1	9	42	3459	20272	ENSRNOG00000025584,ENSRNOG00000027017,ENSRNOG00000019496,ENSRNOG00000024413,ENSRNOG00000046458,ENSRNOG00000019913,ENSRNOG00000019831,ENSRNOG00000028534,ENSRNOG00000006850
GO:0006457	protein folding	biological_process	0.28182	1	1	42	159	20272	ENSRNOG00000017781
GO:0020037	heme binding	molecular_function	0.28182	1	1	42	159	20272	ENSRNOG00000009440
GO:0036464	cytoplasmic ribonucleoprotein granule	cellular_component	0.28182	1	1	42	159	20272	ENSRNOG00000019831
GO:0080090	regulation of primary metabolic process	biological_process	0.28193	1	13	42	5269	20272	ENSRNOG00000025584,ENSRNOG00000027017,ENSRNOG00000024413,ENSRNOG00000011648,ENSRNOG00000019496,ENSRNOG00000046458,ENSRNOG00000019913,ENSRNOG00000015866,ENSRNOG00000028534,ENSRNOG00000019831,ENSRNOG00000019908,ENSRNOG00000012962,ENSRNOG00000006850
GO:0010564	regulation of cell cycle process	biological_process	0.28299	1	2	42	507	20272	ENSRNOG00000012962,ENSRNOG00000002364
GO:0034614	cellular response to reactive oxygen species	biological_process	0.28332	1	1	42	160	20272	ENSRNOG00000011648
GO:0097306	cellular response to alcohol	biological_process	0.28332	1	1	42	160	20272	ENSRNOG00000011648
GO:1901564	organonitrogen compound metabolic process	biological_process	0.28434	1	6	42	2152	20272	ENSRNOG00000012962,ENSRNOG00000011831,ENSRNOG00000009440,ENSRNOG00000019831,ENSRNOG00000011648,ENSRNOG00000003510
GO:0018394	peptidyl-lysine acetylation	biological_process	0.28443	1	1	42	161	20272	ENSRNOG00000015866
GO:0048515	spermatid differentiation	biological_process	0.28482	1	1	42	161	20272	ENSRNOG00000010150
GO:2001236	regulation of extrinsic apoptotic signaling pathway	biological_process	0.28482	1	1	42	161	20272	ENSRNOG00000025584
GO:0048545	response to steroid hormone	biological_process	0.28607	1	2	42	511	20272	ENSRNOG00000011648,ENSRNOG00000046458
GO:0034112	positive regulation of homotypic cell-cell adhesion	biological_process	0.28631	1	1	42	162	20272	ENSRNOG00000014367
GO:0060255	regulation of macromolecule metabolic process	biological_process	0.28699	1	13	42	5289	20272	ENSRNOG00000028534,ENSRNOG00000019831,ENSRNOG00000019908,ENSRNOG00000012962,ENSRNOG00000006850,ENSRNOG00000025584,ENSRNOG00000024413,ENSRNOG00000011648,ENSRNOG00000019496,ENSRNOG00000027017,ENSRNOG00000046458,ENSRNOG00000015866,ENSRNOG00000019913
GO:0051049	regulation of transport	biological_process	0.28826	1	5	42	1734	20272	ENSRNOG00000046458,ENSRNOG00000027017,ENSRNOG00000042086,ENSRNOG00000045860,ENSRNOG00000011648
GO:0001889	liver development	biological_process	0.28929	1	1	42	164	20272	ENSRNOG00000046458
GO:0017157	regulation of exocytosis	biological_process	0.28929	1	1	42	164	20272	ENSRNOG00000042086
GO:1903039	positive regulation of leukocyte cell-cell adhesion	biological_process	0.28929	1	1	42	164	20272	ENSRNOG00000014367
GO:0010256	endomembrane system organization	biological_process	0.28993	1	2	42	516	20272	ENSRNOG00000011648,ENSRNOG00000042086
GO:0031988	membrane-bounded vesicle	cellular_component	0.29207	1	8	42	3050	20272	ENSRNOG00000011648,ENSRNOG00000025584,ENSRNOG00000017781,ENSRNOG00000007842,ENSRNOG00000020587,ENSRNOG00000042086,ENSRNOG00000019908,ENSRNOG00000017165
GO:0005125	cytokine activity	molecular_function	0.29208	1	1	42	166	20272	ENSRNOG00000005800
GO:0019887	protein kinase regulator activity	molecular_function	0.29226	1	1	42	166	20272	ENSRNOG00000025584
GO:0046906	tetrapyrrole binding	molecular_function	0.29226	1	1	42	166	20272	ENSRNOG00000009440
GO:0006954	inflammatory response	biological_process	0.2937	1	2	42	521	20272	ENSRNOG00000005800,ENSRNOG00000014367
GO:0043279	response to alkaloid	biological_process	0.29373	1	1	42	167	20272	ENSRNOG00000046458
GO:0061008	hepaticobiliary system development	biological_process	0.29373	1	1	42	167	20272	ENSRNOG00000046458
GO:0071804	cellular potassium ion transport	biological_process	0.29521	1	1	42	168	20272	ENSRNOG00000011648
GO:0071805	potassium ion transmembrane transport	biological_process	0.29521	1	1	42	168	20272	ENSRNOG00000011648
GO:2001020	regulation of response to DNA damage stimulus	biological_process	0.29521	1	1	42	168	20272	ENSRNOG00000012962
GO:0022604	regulation of cell morphogenesis	biological_process	0.29532	1	2	42	523	20272	ENSRNOG00000006850,ENSRNOG00000024413
GO:0005829	cytosol	cellular_component	0.29657	1	8	42	3064	20272	ENSRNOG00000046458,ENSRNOG00000025584,ENSRNOG00000017781,ENSRNOG00000013383,ENSRNOG00000019496,ENSRNOG00000014399,ENSRNOG00000017165,ENSRNOG00000019831
GO:0044430	cytoskeletal part	cellular_component	0.29659	1	4	42	1331	20272	ENSRNOG00000000414,ENSRNOG00000013383,ENSRNOG00000020353,ENSRNOG00000034258
GO:0009913	epidermal cell differentiation	biological_process	0.29666	1	1	42	169	20272	ENSRNOG00000006850
GO:0072089	stem cell proliferation	biological_process	0.29666	1	1	42	169	20272	ENSRNOG00000006850
GO:0031090	organelle membrane	cellular_component	0.29684	1	6	42	2186	20272	ENSRNOG00000017731,ENSRNOG00000028100,ENSRNOG00000019908,ENSRNOG00000011648,ENSRNOG00000042086,ENSRNOG00000007842
GO:0051347	positive regulation of transferase activity	biological_process	0.29745	1	2	42	526	20272	ENSRNOG00000019908,ENSRNOG00000025584
GO:0010035	response to inorganic substance	biological_process	0.29764	1	2	42	526	20272	ENSRNOG00000046458,ENSRNOG00000011648
GO:0005539	glycosaminoglycan binding	molecular_function	0.29797	1	1	42	170	20272	ENSRNOG00000014399
GO:0035770	ribonucleoprotein granule	cellular_component	0.29815	1	1	42	170	20272	ENSRNOG00000019831
GO:0044271	cellular nitrogen compound biosynthetic process	biological_process	0.29927	1	11	42	4422	20272	ENSRNOG00000019913,ENSRNOG00000046458,ENSRNOG00000011648,ENSRNOG00000019496,ENSRNOG00000024413,ENSRNOG00000027017,ENSRNOG00000025584,ENSRNOG00000006850,ENSRNOG00000028534,ENSRNOG00000009440,ENSRNOG00000019831
GO:0003205	cardiac chamber development	biological_process	0.29959	1	1	42	171	20272	ENSRNOG00000006850
GO:0008361	regulation of cell size	biological_process	0.29962	1	1	42	171	20272	ENSRNOG00000011648
GO:0016829	lyase activity	molecular_function	0.29962	1	1	42	171	20272	ENSRNOG00000009440
GO:0032869	cellular response to insulin stimulus	biological_process	0.29962	1	1	42	171	20272	ENSRNOG00000027017
GO:0030154	cell differentiation	biological_process	0.29962	1	9	42	3520	20272	ENSRNOG00000019831,ENSRNOG00000002364,ENSRNOG00000010150,ENSRNOG00000006850,ENSRNOG00000020353,ENSRNOG00000027017,ENSRNOG00000024413,ENSRNOG00000046458,ENSRNOG00000022863
GO:0030073	insulin secretion	biological_process	0.30108	1	1	42	172	20272	ENSRNOG00000046458
GO:0014031	mesenchymal cell development	biological_process	0.30252	1	1	42	173	20272	ENSRNOG00000006850
GO:0005681	spliceosomal complex	cellular_component	0.30387	1	1	42	174	20272	ENSRNOG00000045860
GO:0007163	establishment or maintenance of cell polarity	biological_process	0.304	1	1	42	174	20272	ENSRNOG00000011648
GO:0042098	T cell proliferation	biological_process	0.304	1	1	42	174	20272	ENSRNOG00000014367
GO:0071241	cellular response to inorganic substance	biological_process	0.304	1	1	42	174	20272	ENSRNOG00000011648
GO:0008134	transcription factor binding	molecular_function	0.30458	1	2	42	535	20272	ENSRNOG00000019913,ENSRNOG00000046458
GO:0060548	negative regulation of cell death	biological_process	0.30523	1	3	42	934	20272	ENSRNOG00000011648,ENSRNOG00000025584,ENSRNOG00000046458
GO:0033993	response to lipid	biological_process	0.30637	1	3	42	936	20272	ENSRNOG00000046458,ENSRNOG00000013982,ENSRNOG00000011648
GO:0072358	cardiovascular system development	biological_process	0.30694	1	3	42	937	20272	ENSRNOG00000006850,ENSRNOG00000034258,ENSRNOG00000011648
GO:0072359	circulatory system development	biological_process	0.30694	1	3	42	937	20272	ENSRNOG00000006850,ENSRNOG00000034258,ENSRNOG00000011648
GO:0048585	negative regulation of response to stimulus	biological_process	0.30703	1	4	42	1353	20272	ENSRNOG00000011271,ENSRNOG00000025584,ENSRNOG00000046458,ENSRNOG00000006850
GO:0060284	regulation of cell development	biological_process	0.30751	1	3	42	938	20272	ENSRNOG00000002364,ENSRNOG00000024413,ENSRNOG00000006850
GO:0022603	regulation of anatomical structure morphogenesis	biological_process	0.30809	1	3	42	939	20272	ENSRNOG00000011648,ENSRNOG00000024413,ENSRNOG00000006850
GO:0048812	neuron projection morphogenesis	biological_process	0.3092	1	2	42	541	20272	ENSRNOG00000022863,ENSRNOG00000024413
GO:0048864	stem cell development	biological_process	0.31122	1	1	42	179	20272	ENSRNOG00000006850
GO:0090276	regulation of peptide hormone secretion	biological_process	0.31124	1	1	42	179	20272	ENSRNOG00000046458
GO:0060828	regulation of canonical Wnt signaling pathway	biological_process	0.31124	1	1	42	179	20272	ENSRNOG00000011271
GO:0051179	localization	biological_process	0.31225	1	13	42	5387	20272	ENSRNOG00000027017,ENSRNOG00000011648,ENSRNOG00000045860,ENSRNOG00000014399,ENSRNOG00000019496,ENSRNOG00000019913,ENSRNOG00000007842,ENSRNOG00000046458,ENSRNOG00000042086,ENSRNOG00000019908,ENSRNOG00000014367,ENSRNOG00000011271,ENSRNOG00000006850
GO:0021915	neural tube development	biological_process	0.31266	1	1	42	180	20272	ENSRNOG00000006850
GO:0006006	glucose metabolic process	biological_process	0.31268	1	1	42	180	20272	ENSRNOG00000046458
GO:0043903	regulation of symbiosis, encompassing mutualism through parasitism	biological_process	0.31268	1	1	42	180	20272	ENSRNOG00000027017
GO:0007507	heart development	biological_process	0.31456	1	2	42	548	20272	ENSRNOG00000034258,ENSRNOG00000006850
GO:0021953	central nervous system neuron differentiation	biological_process	0.31555	1	1	42	182	20272	ENSRNOG00000019831
GO:0031461	cullin-RING ubiquitin ligase complex	cellular_component	0.31555	1	1	42	182	20272	ENSRNOG00000018986
GO:0098589	membrane region	cellular_component	0.31599	1	3	42	953	20272	ENSRNOG00000013383,ENSRNOG00000011648,ENSRNOG00000019908
GO:0010720	positive regulation of cell development	biological_process	0.31611	1	2	42	550	20272	ENSRNOG00000002364,ENSRNOG00000024413
GO:0002791	regulation of peptide secretion	biological_process	0.31698	1	1	42	183	20272	ENSRNOG00000046458
GO:0008168	methyltransferase activity	molecular_function	0.31698	1	1	42	183	20272	ENSRNOG00000013968
GO:0016705	oxidoreductase activity, acting on paired donors, with incorporation or reduction of molecular oxygen	molecular_function	0.31698	1	1	42	183	20272	ENSRNOG00000003510
GO:0048699	generation of neurons	biological_process	0.31706	1	4	42	1374	20272	ENSRNOG00000022863,ENSRNOG00000002364,ENSRNOG00000024413,ENSRNOG00000019831
GO:0006473	protein acetylation	biological_process	0.31804	1	1	42	184	20272	ENSRNOG00000015866
GO:0009888	tissue development	biological_process	0.31819	1	5	42	1806	20272	ENSRNOG00000024413,ENSRNOG00000011648,ENSRNOG00000025584,ENSRNOG00000006850,ENSRNOG00000046458
GO:0008237	metallopeptidase activity	molecular_function	0.31841	1	1	42	184	20272	ENSRNOG00000012962
GO:0048762	mesenchymal cell differentiation	biological_process	0.31981	1	1	42	185	20272	ENSRNOG00000006850
GO:0016482	cytoplasmic transport	biological_process	0.32068	1	3	42	961	20272	ENSRNOG00000007842,ENSRNOG00000042086,ENSRNOG00000045860
GO:0050793	regulation of developmental process	biological_process	0.32099	1	6	42	2250	20272	ENSRNOG00000006850,ENSRNOG00000022863,ENSRNOG00000024413,ENSRNOG00000011648,ENSRNOG00000002364,ENSRNOG00000025584
GO:0001568	blood vessel development	biological_process	0.32377	1	2	42	560	20272	ENSRNOG00000006850,ENSRNOG00000011648
GO:0030036	actin cytoskeleton organization	biological_process	0.32378	1	2	42	560	20272	ENSRNOG00000011648,ENSRNOG00000034258
GO:0006302	double-strand break repair	biological_process	0.32409	1	1	42	188	20272	ENSRNOG00000012962
GO:0019207	kinase regulator activity	molecular_function	0.32409	1	1	42	188	20272	ENSRNOG00000025584
GO:0051607	defense response to virus	biological_process	0.32409	1	1	42	188	20272	ENSRNOG00000027017
GO:0048519	negative regulation of biological process	biological_process	0.32434	1	11	42	4512	20272	ENSRNOG00000011648,ENSRNOG00000024413,ENSRNOG00000027017,ENSRNOG00000025584,ENSRNOG00000015866,ENSRNOG00000019913,ENSRNOG00000046458,ENSRNOG00000002364,ENSRNOG00000019831,ENSRNOG00000011271,ENSRNOG00000006850
GO:0004518	nuclease activity	molecular_function	0.32551	1	1	42	189	20272	ENSRNOG00000027017
GO:0045934	negative regulation of nucleobase-containing compound metabolic process	biological_process	0.32567	1	4	42	1392	20272	ENSRNOG00000019913,ENSRNOG00000006850,ENSRNOG00000046458,ENSRNOG00000024413
GO:0016323	basolateral plasma membrane	cellular_component	0.32832	1	1	42	191	20272	ENSRNOG00000011648
GO:0050663	cytokine secretion	biological_process	0.32832	1	1	42	191	20272	ENSRNOG00000014367
GO:0051128	regulation of cellular component organization	biological_process	0.32884	1	6	42	2271	20272	ENSRNOG00000022863,ENSRNOG00000006850,ENSRNOG00000045860,ENSRNOG00000024413,ENSRNOG00000019908,ENSRNOG00000011648
GO:0002573	myeloid leukocyte differentiation	biological_process	0.32973	1	1	42	192	20272	ENSRNOG00000020353
GO:0043393	regulation of protein binding	biological_process	0.32973	1	1	42	192	20272	ENSRNOG00000014367
GO:0003674	molecular_function	molecular_function	0.33007	1	37	42	17073	20272	ENSRNOG00000011648,ENSRNOG00000005800,ENSRNOG00000000476,ENSRNOG00000007842,ENSRNOG00000002364,ENSRNOG00000019496,ENSRNOG00000024413,ENSRNOG00000017781,ENSRNOG00000017731,ENSRNOG00000020353,ENSRNOG00000013968,ENSRNOG00000010005,ENSRNOG00000028534,ENSRNOG00000017165,ENSRNOG00000013982,ENSRNOG00000019381,ENSRNOG00000014399,ENSRNOG00000015866,ENSRNOG00000042086,ENSRNOG00000020587,ENSRNOG00000006850,…
GO:0044464	cell part	cellular_component	0.3303	1	35	42	16058	20272	ENSRNOG00000011648,ENSRNOG00000000476,ENSRNOG00000007842,ENSRNOG00000002364,ENSRNOG00000000414,ENSRNOG00000024413,ENSRNOG00000019496,ENSRNOG00000020353,ENSRNOG00000017731,ENSRNOG00000017781,ENSRNOG00000013968,ENSRNOG00000010005,ENSRNOG00000028534,ENSRNOG00000028100,ENSRNOG00000017165,ENSRNOG00000014399,ENSRNOG00000015866,ENSRNOG00000042086,ENSRNOG00000011271,ENSRNOG00000006850,ENSRNOG00000012962,…
GO:0016741	transferase activity, transferring one-carbon groups	molecular_function	0.33113	1	1	42	193	20272	ENSRNOG00000013968
GO:0019932	second-messenger-mediated signaling	biological_process	0.33252	1	1	42	194	20272	ENSRNOG00000046458
GO:0031326	regulation of cellular biosynthetic process	biological_process	0.33278	1	9	42	3628	20272	ENSRNOG00000046458,ENSRNOG00000019913,ENSRNOG00000025584,ENSRNOG00000019496,ENSRNOG00000024413,ENSRNOG00000027017,ENSRNOG00000006850,ENSRNOG00000028534,ENSRNOG00000019831
GO:0097190	apoptotic signaling pathway	biological_process	0.33295	1	2	42	572	20272	ENSRNOG00000046458,ENSRNOG00000025584
GO:1901681	sulfur compound binding	molecular_function	0.33376	1	1	42	195	20272	ENSRNOG00000014399
GO:0022409	positive regulation of cell-cell adhesion	biological_process	0.33393	1	1	42	195	20272	ENSRNOG00000014367
GO:0005085	guanyl-nucleotide exchange factor activity	molecular_function	0.33497	1	1	42	196	20272	ENSRNOG00000019908
GO:0007584	response to nutrient	biological_process	0.33531	1	1	42	196	20272	ENSRNOG00000046458
GO:1901215	negative regulation of neuron death	biological_process	0.33532	1	1	42	196	20272	ENSRNOG00000025584
GO:0016236	macroautophagy	biological_process	0.33659	1	1	42	197	20272	ENSRNOG00000045860
GO:0048666	neuron development	biological_process	0.338	1	3	42	991	20272	ENSRNOG00000024413,ENSRNOG00000019831,ENSRNOG00000022863
GO:0009749	response to glucose	biological_process	0.33948	1	1	42	199	20272	ENSRNOG00000046458
GO:0071383	cellular response to steroid hormone stimulus	biological_process	0.33948	1	1	42	199	20272	ENSRNOG00000011648
GO:0051649	establishment of localization in cell	biological_process	0.34077	1	6	42	2302	20272	ENSRNOG00000014367,ENSRNOG00000042086,ENSRNOG00000045860,ENSRNOG00000011648,ENSRNOG00000046458,ENSRNOG00000007842
GO:0015850	organic hydroxy compound transport	biological_process	0.34086	1	1	42	200	20272	ENSRNOG00000011648
GO:0050662	coenzyme binding	molecular_function	0.34086	1	1	42	200	20272	ENSRNOG00000003510
GO:0005096	GTPase activator activity	molecular_function	0.34224	1	1	42	201	20272	ENSRNOG00000025584
GO:0010001	glial cell differentiation	biological_process	0.34224	1	1	42	201	20272	ENSRNOG00000002364
GO:0044421	extracellular region part	cellular_component	0.34263	1	9	42	3660	20272	ENSRNOG00000017165,ENSRNOG00000019908,ENSRNOG00000020587,ENSRNOG00000005800,ENSRNOG00000007842,ENSRNOG00000011648,ENSRNOG00000014399,ENSRNOG00000025584,ENSRNOG00000017781
GO:0034613	cellular protein localization	biological_process	0.34281	1	4	42	1428	20272	ENSRNOG00000007842,ENSRNOG00000045860,ENSRNOG00000019908,ENSRNOG00000042086
GO:0043412	macromolecule modification	biological_process	0.34388	1	9	42	3664	20272	ENSRNOG00000012962,ENSRNOG00000006002,ENSRNOG00000019908,ENSRNOG00000014367,ENSRNOG00000019913,ENSRNOG00000015866,ENSRNOG00000027017,ENSRNOG00000018986,ENSRNOG00000025584
GO:0001944	vasculature development	biological_process	0.34437	1	2	42	587	20272	ENSRNOG00000011648,ENSRNOG00000006850
GO:0010506	regulation of autophagy	biological_process	0.34487	1	1	42	203	20272	ENSRNOG00000045860
GO:0009746	response to hexose	biological_process	0.34499	1	1	42	203	20272	ENSRNOG00000046458
GO:0006364	rRNA processing	biological_process	0.34499	1	1	42	203	20272	ENSRNOG00000027017
GO:0044456	synapse part	cellular_component	0.3459	1	2	42	589	20272	ENSRNOG00000042086,ENSRNOG00000013383
GO:0005623	cell	cellular_component	0.34663	1	35	42	16115	20272	ENSRNOG00000000476,ENSRNOG00000007842,ENSRNOG00000011648,ENSRNOG00000000414,ENSRNOG00000002364,ENSRNOG00000013968,ENSRNOG00000020353,ENSRNOG00000017781,ENSRNOG00000017731,ENSRNOG00000024413,ENSRNOG00000019496,ENSRNOG00000017165,ENSRNOG00000028534,ENSRNOG00000028100,ENSRNOG00000010005,ENSRNOG00000015866,ENSRNOG00000014399,ENSRNOG00000012962,ENSRNOG00000006850,ENSRNOG00000011271,ENSRNOG00000042086,…
GO:0048584	positive regulation of response to stimulus	biological_process	0.34718	1	5	42	1875	20272	ENSRNOG00000012962,ENSRNOG00000046458,ENSRNOG00000027017,ENSRNOG00000019908,ENSRNOG00000025584
GO:0097060	synaptic membrane	cellular_component	0.34772	1	1	42	205	20272	ENSRNOG00000013383
GO:0006650	glycerophospholipid metabolic process	biological_process	0.34773	1	1	42	205	20272	ENSRNOG00000017731
GO:0098793	presynapse	cellular_component	0.34773	1	1	42	205	20272	ENSRNOG00000042086
GO:0031344	regulation of cell projection organization	biological_process	0.34818	1	2	42	592	20272	ENSRNOG00000011648,ENSRNOG00000024413
GO:0009889	regulation of biosynthetic process	biological_process	0.34842	1	9	42	3678	20272	ENSRNOG00000025584,ENSRNOG00000027017,ENSRNOG00000019496,ENSRNOG00000024413,ENSRNOG00000046458,ENSRNOG00000019913,ENSRNOG00000019831,ENSRNOG00000028534,ENSRNOG00000006850
GO:0010821	regulation of mitochondrion organization	biological_process	0.34898	1	1	42	206	20272	ENSRNOG00000045860
GO:0070727	cellular macromolecule localization	biological_process	0.34908	1	4	42	1441	20272	ENSRNOG00000042086,ENSRNOG00000045860,ENSRNOG00000019908,ENSRNOG00000007842
GO:0001227	transcriptional repressor activity, RNA polymerase II transcription regulatory region sequence-specific binding	molecular_function	0.3491	1	1	42	206	20272	ENSRNOG00000024413
GO:0030198	extracellular matrix organization	biological_process	0.35046	1	1	42	207	20272	ENSRNOG00000020587
GO:0006813	potassium ion transport	biological_process	0.35046	1	1	42	207	20272	ENSRNOG00000011648
GO:0032846	positive regulation of homeostatic process	biological_process	0.35181	1	1	42	208	20272	ENSRNOG00000046458
GO:0043062	extracellular structure organization	biological_process	0.35182	1	1	42	208	20272	ENSRNOG00000020587
GO:0019318	hexose metabolic process	biological_process	0.35317	1	1	42	209	20272	ENSRNOG00000046458
GO:0048193	Golgi vesicle transport	biological_process	0.35317	1	1	42	209	20272	ENSRNOG00000042086
GO:0034284	response to monosaccharide	biological_process	0.35452	1	1	42	210	20272	ENSRNOG00000046458
GO:0016072	rRNA metabolic process	biological_process	0.35453	1	1	42	210	20272	ENSRNOG00000027017
GO:0043281	regulation of cysteine-type endopeptidase activity involved in apoptotic process	biological_process	0.35453	1	1	42	210	20272	ENSRNOG00000011648
GO:0051054	positive regulation of DNA metabolic process	biological_process	0.35453	1	1	42	210	20272	ENSRNOG00000012962
GO:0032269	negative regulation of cellular protein metabolic process	biological_process	0.35453	1	3	42	1020	20272	ENSRNOG00000015866,ENSRNOG00000011648,ENSRNOG00000019831
GO:0045664	regulation of neuron differentiation	biological_process	0.355	1	2	42	601	20272	ENSRNOG00000002364,ENSRNOG00000024413
GO:0010468	regulation of gene expression	biological_process	0.35693	1	9	42	3705	20272	ENSRNOG00000019913,ENSRNOG00000046458,ENSRNOG00000027017,ENSRNOG00000019496,ENSRNOG00000024413,ENSRNOG00000025584,ENSRNOG00000006850,ENSRNOG00000028534,ENSRNOG00000019831
GO:0043565	sequence-specific DNA binding	molecular_function	0.35698	1	3	42	1024	20272	ENSRNOG00000046458,ENSRNOG00000019913,ENSRNOG00000024413
GO:0031982	vesicle	cellular_component	0.35775	1	8	42	3251	20272	ENSRNOG00000020587,ENSRNOG00000042086,ENSRNOG00000019908,ENSRNOG00000017165,ENSRNOG00000011648,ENSRNOG00000017781,ENSRNOG00000025584,ENSRNOG00000007842
GO:0031099	regeneration	biological_process	0.35991	1	1	42	214	20272	ENSRNOG00000046458
GO:0016747	transferase activity, transferring acyl groups other than amino-acyl groups	molecular_function	0.35992	1	1	42	214	20272	ENSRNOG00000017731
GO:0043523	regulation of neuron apoptotic process	biological_process	0.35992	1	1	42	214	20272	ENSRNOG00000025584
GO:0031226	intrinsic component of plasma membrane	cellular_component	0.361	1	3	42	1031	20272	ENSRNOG00000014367,ENSRNOG00000042086,ENSRNOG00000011648
GO:0045444	fat cell differentiation	biological_process	0.36126	1	1	42	215	20272	ENSRNOG00000027017
GO:0051641	cellular localization	biological_process	0.36164	1	7	42	2808	20272	ENSRNOG00000014367,ENSRNOG00000042086,ENSRNOG00000019908,ENSRNOG00000045860,ENSRNOG00000011648,ENSRNOG00000046458,ENSRNOG00000007842
GO:0005815	microtubule organizing center	cellular_component	0.36179	1	2	42	610	20272	ENSRNOG00000000414,ENSRNOG00000013383
GO:0051091	positive regulation of sequence-specific DNA binding transcription factor activity	biological_process	0.36259	1	1	42	216	20272	ENSRNOG00000024413
GO:0035091	phosphatidylinositol binding	molecular_function	0.36259	1	1	42	216	20272	ENSRNOG00000020353
GO:0005575	cellular_component	cellular_component	0.36376	1	40	42	18716	20272	ENSRNOG00000002364,ENSRNOG00000000414,ENSRNOG00000011648,ENSRNOG00000000476,ENSRNOG00000005800,ENSRNOG00000007842,ENSRNOG00000010005,ENSRNOG00000028100,ENSRNOG00000028534,ENSRNOG00000017165,ENSRNOG00000024413,ENSRNOG00000019496,ENSRNOG00000017731,ENSRNOG00000017781,ENSRNOG00000020353,ENSRNOG00000013968,ENSRNOG00000042086,ENSRNOG00000020587,ENSRNOG00000011271,ENSRNOG00000006850,ENSRNOG00000012962,…
GO:0005765	lysosomal membrane	cellular_component	0.36493	1	1	42	218	20272	ENSRNOG00000019908
GO:0045765	regulation of angiogenesis	biological_process	0.36526	1	1	42	218	20272	ENSRNOG00000011648
GO:0097191	extrinsic apoptotic signaling pathway	biological_process	0.36526	1	1	42	218	20272	ENSRNOG00000025584
GO:0022008	neurogenesis	biological_process	0.36708	1	4	42	1478	20272	ENSRNOG00000019831,ENSRNOG00000002364,ENSRNOG00000024413,ENSRNOG00000022863
GO:0043543	protein acylation	biological_process	0.36758	1	1	42	220	20272	ENSRNOG00000015866
GO:0031667	response to nutrient levels	biological_process	0.36775	1	2	42	618	20272	ENSRNOG00000046458,ENSRNOG00000045860
GO:0030336	negative regulation of cell migration	biological_process	0.36924	1	1	42	221	20272	ENSRNOG00000011271
GO:0030695	GTPase regulator activity	molecular_function	0.36924	1	1	42	221	20272	ENSRNOG00000025584
GO:0016043	cellular component organization	biological_process	0.36996	1	13	42	5602	20272	ENSRNOG00000012962,ENSRNOG00000006850,ENSRNOG00000028100,ENSRNOG00000020587,ENSRNOG00000042086,ENSRNOG00000019908,ENSRNOG00000019913,ENSRNOG00000022863,ENSRNOG00000034258,ENSRNOG00000020353,ENSRNOG00000045860,ENSRNOG00000011648,ENSRNOG00000024413
GO:0031965	nuclear membrane	cellular_component	0.37056	1	1	42	222	20272	ENSRNOG00000011648
GO:0090087	regulation of peptide transport	biological_process	0.37188	1	1	42	223	20272	ENSRNOG00000046458
GO:0019058	viral life cycle	biological_process	0.37188	1	1	42	223	20272	ENSRNOG00000027017
GO:0000302	response to reactive oxygen species	biological_process	0.3732	1	1	42	224	20272	ENSRNOG00000011648
GO:0030659	cytoplasmic vesicle membrane	cellular_component	0.3732	1	1	42	224	20272	ENSRNOG00000042086
GO:0010008	endosome membrane	cellular_component	0.37418	1	1	42	225	20272	ENSRNOG00000019908
GO:0048598	embryonic morphogenesis	biological_process	0.37455	1	2	42	627	20272	ENSRNOG00000046458,ENSRNOG00000006850
GO:0000977	RNA polymerase II regulatory region sequence-specific DNA binding	molecular_function	0.37531	1	2	42	628	20272	ENSRNOG00000024413,ENSRNOG00000046458
GO:0030029	actin filament-based process	biological_process	0.37531	1	2	42	628	20272	ENSRNOG00000034258,ENSRNOG00000011648
GO:0009895	negative regulation of catabolic process	biological_process	0.37582	1	1	42	226	20272	ENSRNOG00000025584
GO:0090305	nucleic acid phosphodiester bond hydrolysis	biological_process	0.37582	1	1	42	226	20272	ENSRNOG00000027017
GO:0009790	embryo development	biological_process	0.37704	1	3	42	1059	20272	ENSRNOG00000013982,ENSRNOG00000046458,ENSRNOG00000006850
GO:0032501	multicellular organismal process	biological_process	0.37726	1	17	42	7511	20272	ENSRNOG00000010150,ENSRNOG00000019831,ENSRNOG00000014367,ENSRNOG00000022863,ENSRNOG00000046458,ENSRNOG00000019496,ENSRNOG00000024413,ENSRNOG00000025584,ENSRNOG00000020353,ENSRNOG00000034258,ENSRNOG00000006850,ENSRNOG00000002364,ENSRNOG00000042086,ENSRNOG00000011271,ENSRNOG00000015866,ENSRNOG00000011648,ENSRNOG00000013982
GO:0001012	RNA polymerase II regulatory region DNA binding	molecular_function	0.3783	1	2	42	632	20272	ENSRNOG00000046458,ENSRNOG00000024413
GO:0005737	cytoplasm	cellular_component	0.37926	1	21	42	9421	20272	ENSRNOG00000017165,ENSRNOG00000019908,ENSRNOG00000010005,ENSRNOG00000019831,ENSRNOG00000028100,ENSRNOG00000013968,ENSRNOG00000046458,ENSRNOG00000019496,ENSRNOG00000024413,ENSRNOG00000013383,ENSRNOG00000017731,ENSRNOG00000025584,ENSRNOG00000017781,ENSRNOG00000012962,ENSRNOG00000042086,ENSRNOG00000002364,ENSRNOG00000011271,ENSRNOG00000007842,ENSRNOG00000015866,ENSRNOG00000014399,ENSRNOG00000011648
GO:0016358	dendrite development	biological_process	0.37973	1	1	42	229	20272	ENSRNOG00000024413
GO:0005996	monosaccharide metabolic process	biological_process	0.38103	1	1	42	230	20272	ENSRNOG00000046458
GO:0050808	synapse organization	biological_process	0.38103	1	1	42	230	20272	ENSRNOG00000022863
GO:0003713	transcription coactivator activity	molecular_function	0.38233	1	1	42	231	20272	ENSRNOG00000024413
GO:0032868	response to insulin	biological_process	0.38233	1	1	42	231	20272	ENSRNOG00000027017
GO:1903530	regulation of secretion by cell	biological_process	0.38277	1	2	42	638	20272	ENSRNOG00000042086,ENSRNOG00000046458
GO:0048729	tissue morphogenesis	biological_process	0.38351	1	2	42	639	20272	ENSRNOG00000046458,ENSRNOG00000006850
GO:0046883	regulation of hormone secretion	biological_process	0.38362	1	1	42	232	20272	ENSRNOG00000046458
GO:0048646	anatomical structure formation involved in morphogenesis	biological_process	0.38391	1	3	42	1071	20272	ENSRNOG00000020353,ENSRNOG00000011648,ENSRNOG00000006850
GO:1901137	carbohydrate derivative biosynthetic process	biological_process	0.38426	1	2	42	640	20272	ENSRNOG00000009440,ENSRNOG00000011648
GO:0033500	carbohydrate homeostasis	biological_process	0.38491	1	1	42	233	20272	ENSRNOG00000046458
GO:0042593	glucose homeostasis	biological_process	0.38491	1	1	42	233	20272	ENSRNOG00000046458
GO:0048869	cellular developmental process	biological_process	0.38491	1	9	42	3793	20272	ENSRNOG00000027017,ENSRNOG00000024413,ENSRNOG00000020353,ENSRNOG00000022863,ENSRNOG00000046458,ENSRNOG00000002364,ENSRNOG00000019831,ENSRNOG00000010150,ENSRNOG00000006850
GO:0040029	regulation of gene expression, epigenetic	biological_process	0.38492	1	1	42	233	20272	ENSRNOG00000019913
GO:1901654	response to ketone	biological_process	0.38492	1	1	42	233	20272	ENSRNOG00000011648
GO:0043588	skin development	biological_process	0.38619	1	1	42	234	20272	ENSRNOG00000006850
GO:0060485	mesenchyme development	biological_process	0.38619	1	1	42	234	20272	ENSRNOG00000006850
GO:0072659	protein localization to plasma membrane	biological_process	0.38621	1	1	42	234	20272	ENSRNOG00000042086
GO:0050790	regulation of catalytic activity	biological_process	0.38717	1	5	42	1969	20272	ENSRNOG00000007842,ENSRNOG00000019908,ENSRNOG00000011648,ENSRNOG00000025584,ENSRNOG00000020353
GO:0009991	response to extracellular stimulus	biological_process	0.38717	1	2	42	644	20272	ENSRNOG00000046458,ENSRNOG00000045860
GO:0000377	RNA splicing, via transesterification reactions with bulged adenosine as nucleophile	biological_process	0.38738	1	1	42	235	20272	ENSRNOG00000045860
GO:0000398	mRNA splicing, via spliceosome	biological_process	0.38738	1	1	42	235	20272	ENSRNOG00000045860
GO:0009743	response to carbohydrate	biological_process	0.38749	1	1	42	235	20272	ENSRNOG00000046458
GO:0031253	cell projection membrane	cellular_component	0.38749	1	1	42	235	20272	ENSRNOG00000011648
GO:0072593	reactive oxygen species metabolic process	biological_process	0.38749	1	1	42	235	20272	ENSRNOG00000020353
GO:2000116	regulation of cysteine-type endopeptidase activity	biological_process	0.38749	1	1	42	235	20272	ENSRNOG00000011648
GO:0000375	RNA splicing, via transesterification reactions	biological_process	0.38866	1	1	42	236	20272	ENSRNOG00000045860
GO:0003007	heart morphogenesis	biological_process	0.38876	1	1	42	236	20272	ENSRNOG00000006850
GO:0050714	positive regulation of protein secretion	biological_process	0.38877	1	1	42	236	20272	ENSRNOG00000046458
GO:0060070	canonical Wnt signaling pathway	biological_process	0.38878	1	1	42	236	20272	ENSRNOG00000011271
GO:1990778	protein localization to cell periphery	biological_process	0.39006	1	1	42	237	20272	ENSRNOG00000042086
GO:1901342	regulation of vasculature development	biological_process	0.39134	1	1	42	238	20272	ENSRNOG00000011648
GO:0051402	neuron apoptotic process	biological_process	0.39261	1	1	42	239	20272	ENSRNOG00000025584
GO:2000146	negative regulation of cell motility	biological_process	0.39261	1	1	42	239	20272	ENSRNOG00000011271
GO:0043627	response to estrogen	biological_process	0.39389	1	1	42	240	20272	ENSRNOG00000011648
GO:0005126	cytokine receptor binding	molecular_function	0.39627	1	1	42	242	20272	ENSRNOG00000005800
GO:0044440	endosomal part	cellular_component	0.39738	1	1	42	243	20272	ENSRNOG00000019908
GO:0030111	regulation of Wnt signaling pathway	biological_process	0.39769	1	1	42	243	20272	ENSRNOG00000011271
GO:0033267	axon part	cellular_component	0.39769	1	1	42	243	20272	ENSRNOG00000011648
GO:0043009	chordate embryonic development	biological_process	0.40126	1	2	42	663	20272	ENSRNOG00000013982,ENSRNOG00000006850
GO:0016324	apical plasma membrane	cellular_component	0.40147	1	1	42	246	20272	ENSRNOG00000011648
GO:0045859	regulation of protein kinase activity	biological_process	0.40183	1	2	42	664	20272	ENSRNOG00000019908,ENSRNOG00000025584
GO:0012506	vesicle membrane	cellular_component	0.40273	1	1	42	247	20272	ENSRNOG00000042086
GO:0010646	regulation of cell communication	biological_process	0.40501	1	7	42	2929	20272	ENSRNOG00000005800,ENSRNOG00000006850,ENSRNOG00000046458,ENSRNOG00000019908,ENSRNOG00000045860,ENSRNOG00000025584,ENSRNOG00000011271
GO:0016746	transferase activity, transferring acyl groups	molecular_function	0.40523	1	1	42	249	20272	ENSRNOG00000017731
GO:0009894	regulation of catabolic process	biological_process	0.40635	1	2	42	670	20272	ENSRNOG00000025584,ENSRNOG00000045860
GO:0016032	viral process	biological_process	0.40772	1	1	42	251	20272	ENSRNOG00000027017
GO:0060589	nucleoside-triphosphatase regulator activity	molecular_function	0.40772	1	1	42	251	20272	ENSRNOG00000025584
GO:0009792	embryo development ending in birth or egg hatching	biological_process	0.40786	1	2	42	672	20272	ENSRNOG00000013982,ENSRNOG00000006850
GO:0016791	phosphatase activity	molecular_function	0.40896	1	1	42	252	20272	ENSRNOG00000012962
GO:0007281	germ cell development	biological_process	0.4102	1	1	42	253	20272	ENSRNOG00000010150
GO:0051271	negative regulation of cellular component movement	biological_process	0.4102	1	1	42	253	20272	ENSRNOG00000011271
GO:0010951	negative regulation of endopeptidase activity	biological_process	0.41144	1	1	42	254	20272	ENSRNOG00000011648
GO:0050863	regulation of T cell activation	biological_process	0.41144	1	1	42	254	20272	ENSRNOG00000014367
GO:0006839	mitochondrial transport	biological_process	0.41257	1	1	42	255	20272	ENSRNOG00000045860
GO:0009144	purine nucleoside triphosphate metabolic process	biological_process	0.41268	1	1	42	255	20272	ENSRNOG00000012962
GO:0044702	single organism reproductive process	biological_process	0.41291	1	3	42	1122	20272	ENSRNOG00000013982,ENSRNOG00000010150,ENSRNOG00000006850
GO:0071705	nitrogen compound transport	biological_process	0.41299	1	2	42	679	20272	ENSRNOG00000046458,ENSRNOG00000011648
GO:0009615	response to virus	biological_process	0.41391	1	1	42	256	20272	ENSRNOG00000027017
GO:0002252	immune effector process	biological_process	0.41445	1	2	42	681	20272	ENSRNOG00000014367,ENSRNOG00000027017
GO:0090316	positive regulation of intracellular protein transport	biological_process	0.41503	1	1	42	257	20272	ENSRNOG00000045860
GO:0016050	vesicle organization	biological_process	0.41514	1	1	42	257	20272	ENSRNOG00000011648
GO:0046651	lymphocyte proliferation	biological_process	0.41637	1	1	42	258	20272	ENSRNOG00000014367
GO:0016042	lipid catabolic process	biological_process	0.41728	1	1	42	259	20272	ENSRNOG00000015866
GO:0032943	mononuclear cell proliferation	biological_process	0.41759	1	1	42	259	20272	ENSRNOG00000014367
GO:0005261	cation channel activity	molecular_function	0.41881	1	1	42	260	20272	ENSRNOG00000011648
GO:1902494	catalytic complex	cellular_component	0.42195	1	3	42	1138	20272	ENSRNOG00000007842,ENSRNOG00000019913,ENSRNOG00000018986
GO:0005774	vacuolar membrane	cellular_component	0.42216	1	1	42	263	20272	ENSRNOG00000019908
GO:0050803	regulation of synapse structure or activity	biological_process	0.42246	1	1	42	263	20272	ENSRNOG00000022863
GO:0044707	single-multicellular organism process	biological_process	0.4242	1	16	42	7218	20272	ENSRNOG00000013982,ENSRNOG00000011648,ENSRNOG00000015866,ENSRNOG00000002364,ENSRNOG00000042086,ENSRNOG00000011271,ENSRNOG00000006850,ENSRNOG00000024413,ENSRNOG00000019496,ENSRNOG00000034258,ENSRNOG00000020353,ENSRNOG00000025584,ENSRNOG00000022863,ENSRNOG00000046458,ENSRNOG00000014367,ENSRNOG00000019831
GO:1903037	regulation of leukocyte cell-cell adhesion	biological_process	0.42489	1	1	42	265	20272	ENSRNOG00000014367
GO:0009611	response to wounding	biological_process	0.42532	1	2	42	696	20272	ENSRNOG00000046458,ENSRNOG00000011648
GO:1903651	positive regulation of cytoplasmic transport	biological_process	0.42599	1	1	42	266	20272	ENSRNOG00000045860
GO:0034599	cellular response to oxidative stress	biological_process	0.42609	1	1	42	266	20272	ENSRNOG00000011648
GO:0043085	positive regulation of catalytic activity	biological_process	0.42631	1	3	42	1146	20272	ENSRNOG00000025584,ENSRNOG00000020353,ENSRNOG00000019908
GO:0008544	epidermis development	biological_process	0.42728	1	1	42	267	20272	ENSRNOG00000006850
GO:0070661	leukocyte proliferation	biological_process	0.4285	1	1	42	268	20272	ENSRNOG00000014367
GO:0044249	cellular biosynthetic process	biological_process	0.42882	1	12	42	5341	20272	ENSRNOG00000006850,ENSRNOG00000028534,ENSRNOG00000019831,ENSRNOG00000009440,ENSRNOG00000046458,ENSRNOG00000019913,ENSRNOG00000025584,ENSRNOG00000017731,ENSRNOG00000027017,ENSRNOG00000019496,ENSRNOG00000011648,ENSRNOG00000024413
GO:0016788	hydrolase activity, acting on ester bonds	molecular_function	0.43036	1	2	42	703	20272	ENSRNOG00000027017,ENSRNOG00000012962
GO:0080134	regulation of response to stress	biological_process	0.43089	1	3	42	1154	20272	ENSRNOG00000012962,ENSRNOG00000046458,ENSRNOG00000045860
GO:0001822	kidney development	biological_process	0.4309	1	1	42	270	20272	ENSRNOG00000011648
GO:0042063	gliogenesis	biological_process	0.4309	1	1	42	270	20272	ENSRNOG00000002364
GO:0009653	anatomical structure morphogenesis	biological_process	0.43132	1	6	42	2536	20272	ENSRNOG00000046458,ENSRNOG00000006850,ENSRNOG00000022863,ENSRNOG00000020353,ENSRNOG00000011648,ENSRNOG00000024413
GO:0040013	negative regulation of locomotion	biological_process	0.43329	1	1	42	272	20272	ENSRNOG00000011271
GO:0010466	negative regulation of peptidase activity	biological_process	0.43448	1	1	42	273	20272	ENSRNOG00000011648
GO:0034110	regulation of homotypic cell-cell adhesion	biological_process	0.43448	1	1	42	273	20272	ENSRNOG00000014367
GO:0001077	transcriptional activator activity, RNA polymerase II core promoter proximal region sequence-specific binding	molecular_function	0.43566	1	1	42	274	20272	ENSRNOG00000024413
GO:0043414	macromolecule methylation	biological_process	0.43566	1	1	42	274	20272	ENSRNOG00000019913
GO:0044437	vacuolar part	cellular_component	0.43655	1	1	42	275	20272	ENSRNOG00000019908
GO:0009141	nucleoside triphosphate metabolic process	biological_process	0.43803	1	1	42	276	20272	ENSRNOG00000012962
GO:0006732	coenzyme metabolic process	biological_process	0.43921	1	1	42	277	20272	ENSRNOG00000003510
GO:0090596	sensory organ morphogenesis	biological_process	0.43921	1	1	42	277	20272	ENSRNOG00000011648
GO:0009966	regulation of signal transduction	biological_process	0.43931	1	6	42	2557	20272	ENSRNOG00000019908,ENSRNOG00000025584,ENSRNOG00000011271,ENSRNOG00000005800,ENSRNOG00000006850,ENSRNOG00000046458
GO:0043549	regulation of kinase activity	biological_process	0.44091	1	2	42	718	20272	ENSRNOG00000025584,ENSRNOG00000019908
GO:0030529	ribonucleoprotein complex	cellular_component	0.44144	1	3	42	1173	20272	ENSRNOG00000014399,ENSRNOG00000045860,ENSRNOG00000019831
GO:0048037	cofactor binding	molecular_function	0.44156	1	1	42	279	20272	ENSRNOG00000003510
GO:0006464	cellular protein modification process	biological_process	0.44344	1	8	42	3505	20272	ENSRNOG00000019913,ENSRNOG00000015866,ENSRNOG00000025584,ENSRNOG00000018986,ENSRNOG00000027017,ENSRNOG00000014367,ENSRNOG00000006002,ENSRNOG00000019908
GO:0036211	protein modification process	biological_process	0.44344	1	8	42	3505	20272	ENSRNOG00000019908,ENSRNOG00000006002,ENSRNOG00000014367,ENSRNOG00000027017,ENSRNOG00000018986,ENSRNOG00000025584,ENSRNOG00000015866,ENSRNOG00000019913
GO:0097193	intrinsic apoptotic signaling pathway	biological_process	0.4439	1	1	42	281	20272	ENSRNOG00000046458
GO:0021537	telencephalon development	biological_process	0.44391	1	1	42	281	20272	ENSRNOG00000011648
GO:0030031	cell projection assembly	biological_process	0.44508	1	1	42	282	20272	ENSRNOG00000011648
GO:0051223	regulation of protein transport	biological_process	0.44529	1	2	42	724	20272	ENSRNOG00000046458,ENSRNOG00000045860
GO:0009416	response to light stimulus	biological_process	0.44624	1	1	42	283	20272	ENSRNOG00000011648
GO:0046486	glycerolipid metabolic process	biological_process	0.44857	1	1	42	285	20272	ENSRNOG00000017731
GO:0044764	multi-organism cellular process	biological_process	0.44973	1	1	42	286	20272	ENSRNOG00000027017
GO:0071214	cellular response to abiotic stimulus	biological_process	0.44973	1	1	42	286	20272	ENSRNOG00000011648
GO:1901576	organic substance biosynthetic process	biological_process	0.45106	1	12	42	5418	20272	ENSRNOG00000046458,ENSRNOG00000019913,ENSRNOG00000017731,ENSRNOG00000025584,ENSRNOG00000011648,ENSRNOG00000024413,ENSRNOG00000019496,ENSRNOG00000027017,ENSRNOG00000006850,ENSRNOG00000028534,ENSRNOG00000019831,ENSRNOG00000009440
GO:1903533	regulation of protein targeting	biological_process	0.45193	1	1	42	288	20272	ENSRNOG00000045860
GO:0070201	regulation of establishment of protein localization	biological_process	0.45306	1	2	42	735	20272	ENSRNOG00000045860,ENSRNOG00000046458
GO:0045202	synapse	cellular_component	0.45312	1	2	42	735	20272	ENSRNOG00000042086,ENSRNOG00000013383
GO:0044433	cytoplasmic vesicle part	cellular_component	0.45319	1	1	42	289	20272	ENSRNOG00000042086
GO:0006417	regulation of translation	biological_process	0.45434	1	1	42	290	20272	ENSRNOG00000019831
GO:0072001	renal system development	biological_process	0.45548	1	1	42	291	20272	ENSRNOG00000011648
GO:0044085	cellular component biogenesis	biological_process	0.45641	1	6	42	2601	20272	ENSRNOG00000020587,ENSRNOG00000027017,ENSRNOG00000011648,ENSRNOG00000014399,ENSRNOG00000020353,ENSRNOG00000022863
GO:0006887	exocytosis	biological_process	0.45663	1	1	42	292	20272	ENSRNOG00000042086
GO:0051130	positive regulation of cellular component organization	biological_process	0.45758	1	3	42	1202	20272	ENSRNOG00000045860,ENSRNOG00000011648,ENSRNOG00000022863
GO:0022411	cellular component disassembly	biological_process	0.45767	1	1	42	293	20272	ENSRNOG00000045860
GO:0050767	regulation of neurogenesis	biological_process	0.45803	1	2	42	742	20272	ENSRNOG00000024413,ENSRNOG00000002364
GO:1901214	regulation of neuron death	biological_process	0.46118	1	1	42	296	20272	ENSRNOG00000025584
GO:0005576	extracellular region	cellular_component	0.46328	1	9	42	4037	20272	ENSRNOG00000007842,ENSRNOG00000005800,ENSRNOG00000014399,ENSRNOG00000011648,ENSRNOG00000017781,ENSRNOG00000025584,ENSRNOG00000017165,ENSRNOG00000019908,ENSRNOG00000020587
GO:0007009	plasma membrane organization	biological_process	0.46345	1	1	42	298	20272	ENSRNOG00000042086
GO:0002449	lymphocyte mediated immunity	biological_process	0.4657	1	1	42	300	20272	ENSRNOG00000014367
GO:0000902	cell morphogenesis	biological_process	0.4675	1	3	42	1220	20272	ENSRNOG00000024413,ENSRNOG00000022863,ENSRNOG00000006850
GO:0002460	adaptive immune response based on somatic recombination of immune receptors built from immunoglobulin superfamily domains	biological_process	0.46906	1	1	42	303	20272	ENSRNOG00000014367
GO:0022412	cellular process involved in reproduction in multicellular organism	biological_process	0.46906	1	1	42	303	20272	ENSRNOG00000010150
GO:0048562	embryonic organ morphogenesis	biological_process	0.47016	1	1	42	304	20272	ENSRNOG00000006850
GO:0022836	gated channel activity	molecular_function	0.47018	1	1	42	304	20272	ENSRNOG00000011648
GO:0006396	RNA processing	biological_process	0.47257	1	2	42	763	20272	ENSRNOG00000027017,ENSRNOG00000045860
GO:0022414	reproductive process	biological_process	0.47459	1	3	42	1233	20272	ENSRNOG00000010150,ENSRNOG00000006850,ENSRNOG00000013982
GO:0046983	protein dimerization activity	molecular_function	0.47461	1	3	42	1233	20272	ENSRNOG00000024413,ENSRNOG00000046458,ENSRNOG00000012962
GO:0048871	multicellular organismal homeostasis	biological_process	0.47462	1	1	42	308	20272	ENSRNOG00000011648
GO:1990234	transferase complex	cellular_component	0.47538	1	2	42	767	20272	ENSRNOG00000018986,ENSRNOG00000007842
GO:0044087	regulation of cellular component biogenesis	biological_process	0.47607	1	2	42	768	20272	ENSRNOG00000011648,ENSRNOG00000022863
GO:0001666	response to hypoxia	biological_process	0.47683	1	1	42	310	20272	ENSRNOG00000011648
GO:0006644	phospholipid metabolic process	biological_process	0.47683	1	1	42	310	20272	ENSRNOG00000017731
GO:0098590	plasma membrane region	cellular_component	0.47744	1	2	42	770	20272	ENSRNOG00000011648,ENSRNOG00000013383
GO:0000790	nuclear chromatin	cellular_component	0.47793	1	1	42	311	20272	ENSRNOG00000019913
GO:0009058	biosynthetic process	biological_process	0.47824	1	12	42	5512	20272	ENSRNOG00000025584,ENSRNOG00000017731,ENSRNOG00000019496,ENSRNOG00000011648,ENSRNOG00000024413,ENSRNOG00000027017,ENSRNOG00000046458,ENSRNOG00000019913,ENSRNOG00000028534,ENSRNOG00000009440,ENSRNOG00000019831,ENSRNOG00000006850
GO:0009267	cellular response to starvation	biological_process	0.47893	1	1	42	312	20272	ENSRNOG00000045860
GO:0034097	response to cytokine	biological_process	0.47941	1	2	42	773	20272	ENSRNOG00000005800,ENSRNOG00000046458
GO:0006952	defense response	biological_process	0.47997	1	3	42	1243	20272	ENSRNOG00000005800,ENSRNOG00000027017,ENSRNOG00000014367
GO:0060341	regulation of cellular localization	biological_process	0.47999	1	3	42	1243	20272	ENSRNOG00000045860,ENSRNOG00000042086,ENSRNOG00000046458
GO:0043547	positive regulation of GTPase activity	biological_process	0.48013	1	1	42	313	20272	ENSRNOG00000025584
GO:0008380	RNA splicing	biological_process	0.48112	1	1	42	314	20272	ENSRNOG00000045860
GO:0043010	camera-type eye development	biological_process	0.4834	1	1	42	316	20272	ENSRNOG00000011648
GO:0044444	cytoplasmic part	cellular_component	0.48523	1	16	42	7448	20272	ENSRNOG00000013968,ENSRNOG00000046458,ENSRNOG00000019496,ENSRNOG00000013383,ENSRNOG00000017781,ENSRNOG00000017731,ENSRNOG00000025584,ENSRNOG00000017165,ENSRNOG00000019908,ENSRNOG00000010005,ENSRNOG00000028100,ENSRNOG00000019831,ENSRNOG00000007842,ENSRNOG00000015866,ENSRNOG00000014399,ENSRNOG00000042086
GO:0036293	response to decreased oxygen levels	biological_process	0.48557	1	1	42	318	20272	ENSRNOG00000011648
GO:0051186	cofactor metabolic process	biological_process	0.48557	1	1	42	318	20272	ENSRNOG00000003510
GO:0007167	enzyme linked receptor protein signaling pathway	biological_process	0.48564	1	2	42	782	20272	ENSRNOG00000014367,ENSRNOG00000019496
GO:0030141	secretory granule	cellular_component	0.48666	1	1	42	319	20272	ENSRNOG00000042086
GO:0034248	regulation of cellular amide metabolic process	biological_process	0.48666	1	1	42	319	20272	ENSRNOG00000019831
GO:0050878	regulation of body fluid levels	biological_process	0.48666	1	1	42	319	20272	ENSRNOG00000011648
GO:0051251	positive regulation of lymphocyte activation	biological_process	0.48774	1	1	42	320	20272	ENSRNOG00000014367
GO:0009605	response to external stimulus	biological_process	0.48946	1	5	42	2211	20272	ENSRNOG00000027017,ENSRNOG00000045860,ENSRNOG00000011648,ENSRNOG00000046458,ENSRNOG00000010150
GO:0019725	cellular homeostasis	biological_process	0.49038	1	2	42	789	20272	ENSRNOG00000011648,ENSRNOG00000046458
GO:0005667	transcription factor complex	cellular_component	0.49097	1	1	42	323	20272	ENSRNOG00000019913
GO:0046128	purine ribonucleoside metabolic process	biological_process	0.49204	1	1	42	324	20272	ENSRNOG00000011831
GO:0030030	cell projection organization	biological_process	0.49297	1	3	42	1267	20272	ENSRNOG00000022863,ENSRNOG00000024413,ENSRNOG00000011648
GO:0006914	autophagy	biological_process	0.49408	1	1	42	326	20272	ENSRNOG00000045860
GO:0007568	aging	biological_process	0.49417	1	1	42	326	20272	ENSRNOG00000046458
GO:0035556	intracellular signal transduction	biological_process	0.49477	1	5	42	2224	20272	ENSRNOG00000019496,ENSRNOG00000019908,ENSRNOG00000009440,ENSRNOG00000025584,ENSRNOG00000046458
GO:0048858	cell projection morphogenesis	biological_process	0.4951	1	2	42	796	20272	ENSRNOG00000024413,ENSRNOG00000022863
GO:0042278	purine nucleoside metabolic process	biological_process	0.49524	1	1	42	327	20272	ENSRNOG00000011831
GO:0010721	negative regulation of cell development	biological_process	0.49946	1	1	42	331	20272	ENSRNOG00000006850
GO:0045177	apical part of cell	cellular_component	0.49948	1	1	42	331	20272	ENSRNOG00000011648
GO:0042578	phosphoric ester hydrolase activity	molecular_function	0.50053	1	1	42	332	20272	ENSRNOG00000012962
GO:0070997	neuron death	biological_process	0.50053	1	1	42	332	20272	ENSRNOG00000025584
GO:0009986	cell surface	cellular_component	0.50105	1	2	42	805	20272	ENSRNOG00000014399,ENSRNOG00000014367
GO:0034470	ncRNA processing	biological_process	0.50158	1	1	42	333	20272	ENSRNOG00000027017
GO:0005515	protein binding	molecular_function	0.502	1	14	42	6553	20272	ENSRNOG00000019908,ENSRNOG00000012962,ENSRNOG00000024413,ENSRNOG00000045860,ENSRNOG00000011648,ENSRNOG00000014399,ENSRNOG00000027017,ENSRNOG00000025584,ENSRNOG00000017781,ENSRNOG00000034258,ENSRNOG00000005800,ENSRNOG00000007842,ENSRNOG00000019913,ENSRNOG00000046458
GO:0051090	regulation of sequence-specific DNA binding transcription factor activity	biological_process	0.50577	1	1	42	337	20272	ENSRNOG00000024413
GO:1903829	positive regulation of cellular protein localization	biological_process	0.50672	1	1	42	338	20272	ENSRNOG00000045860
GO:0003779	actin binding	molecular_function	0.50681	1	1	42	338	20272	ENSRNOG00000034258
GO:0032990	cell part morphogenesis	biological_process	0.50712	1	2	42	814	20272	ENSRNOG00000022863,ENSRNOG00000024413
GO:0018205	peptidyl-lysine modification	biological_process	0.50966	1	1	42	341	20272	ENSRNOG00000015866
GO:0001655	urogenital system development	biological_process	0.50992	1	1	42	341	20272	ENSRNOG00000011648
GO:0016055	Wnt signaling pathway	biological_process	0.50992	1	1	42	341	20272	ENSRNOG00000011271
GO:0022407	regulation of cell-cell adhesion	biological_process	0.50992	1	1	42	341	20272	ENSRNOG00000014367
GO:0030099	myeloid cell differentiation	biological_process	0.50992	1	1	42	341	20272	ENSRNOG00000020353
GO:0043900	regulation of multi-organism process	biological_process	0.50992	1	1	42	341	20272	ENSRNOG00000027017
GO:0070482	response to oxygen levels	biological_process	0.51096	1	1	42	342	20272	ENSRNOG00000011648
GO:0042594	response to starvation	biological_process	0.51189	1	1	42	343	20272	ENSRNOG00000045860
GO:0060562	epithelial tube morphogenesis	biological_process	0.51197	1	1	42	343	20272	ENSRNOG00000006850
GO:0015077	monovalent inorganic cation transmembrane transporter activity	molecular_function	0.51199	1	1	42	343	20272	ENSRNOG00000011648
GO:0045785	positive regulation of cell adhesion	biological_process	0.51199	1	1	42	343	20272	ENSRNOG00000014367
GO:0032388	positive regulation of intracellular transport	biological_process	0.51292	1	1	42	344	20272	ENSRNOG00000045860
GO:0032989	cellular component morphogenesis	biological_process	0.51367	1	3	42	1306	20272	ENSRNOG00000022863,ENSRNOG00000006850,ENSRNOG00000024413
GO:0044711	single-organism biosynthetic process	biological_process	0.51368	1	3	42	1306	20272	ENSRNOG00000011648,ENSRNOG00000009440,ENSRNOG00000017731
GO:0019221	cytokine-mediated signaling pathway	biological_process	0.51494	1	1	42	346	20272	ENSRNOG00000005800
GO:0009119	ribonucleoside metabolic process	biological_process	0.51506	1	1	42	346	20272	ENSRNOG00000011831
GO:0031346	positive regulation of cell projection organization	biological_process	0.51711	1	1	42	348	20272	ENSRNOG00000011648
GO:0003002	regionalization	biological_process	0.51811	1	1	42	349	20272	ENSRNOG00000006850
GO:0051716	cellular response to stimulus	biological_process	0.51931	1	16	42	7576	20272	ENSRNOG00000019908,ENSRNOG00000009440,ENSRNOG00000014367,ENSRNOG00000046458,ENSRNOG00000019496,ENSRNOG00000045860,ENSRNOG00000013383,ENSRNOG00000003510,ENSRNOG00000027017,ENSRNOG00000025584,ENSRNOG00000006850,ENSRNOG00000012962,ENSRNOG00000011271,ENSRNOG00000005800,ENSRNOG00000007842,ENSRNOG00000011648
GO:0031175	neuron projection development	biological_process	0.52091	1	2	42	835	20272	ENSRNOG00000022863,ENSRNOG00000024413
GO:0005543	phospholipid binding	molecular_function	0.52117	1	1	42	352	20272	ENSRNOG00000020353
GO:0051338	regulation of transferase activity	biological_process	0.52205	1	2	42	837	20272	ENSRNOG00000019908,ENSRNOG00000025584
GO:0005635	nuclear envelope	cellular_component	0.52318	1	1	42	354	20272	ENSRNOG00000011648
GO:0031669	cellular response to nutrient levels	biological_process	0.5251	1	1	42	356	20272	ENSRNOG00000045860
GO:1902533	positive regulation of intracellular signal transduction	biological_process	0.52529	1	2	42	842	20272	ENSRNOG00000019908,ENSRNOG00000025584
GO:0002696	positive regulation of leukocyte activation	biological_process	0.52619	1	1	42	357	20272	ENSRNOG00000014367
GO:0001558	regulation of cell growth	biological_process	0.52794	1	1	42	359	20272	ENSRNOG00000019908
GO:0009116	nucleoside metabolic process	biological_process	0.52819	1	1	42	359	20272	ENSRNOG00000011831
GO:0042176	regulation of protein catabolic process	biological_process	0.52819	1	1	42	359	20272	ENSRNOG00000025584
GO:0002250	adaptive immune response	biological_process	0.52918	1	1	42	360	20272	ENSRNOG00000014367
GO:0001654	eye development	biological_process	0.53018	1	1	42	361	20272	ENSRNOG00000011648
GO:0045786	negative regulation of cell cycle	biological_process	0.53018	1	1	42	361	20272	ENSRNOG00000002364
GO:0006996	organelle organization	biological_process	0.53023	1	7	42	3280	20272	ENSRNOG00000011648,ENSRNOG00000045860,ENSRNOG00000034258,ENSRNOG00000028100,ENSRNOG00000020353,ENSRNOG00000019913,ENSRNOG00000012962
GO:0001934	positive regulation of protein phosphorylation	biological_process	0.53045	1	2	42	850	20272	ENSRNOG00000019908,ENSRNOG00000025584
GO:0007049	cell cycle	biological_process	0.53138	1	3	42	1340	20272	ENSRNOG00000002364,ENSRNOG00000012962,ENSRNOG00000006850
GO:1903532	positive regulation of secretion by cell	biological_process	0.53413	1	1	42	365	20272	ENSRNOG00000046458
GO:0033157	regulation of intracellular protein transport	biological_process	0.53601	1	1	42	367	20272	ENSRNOG00000045860
GO:0050867	positive regulation of cell activation	biological_process	0.53609	1	1	42	367	20272	ENSRNOG00000014367
GO:0005925	focal adhesion	cellular_component	0.53902	1	1	42	370	20272	ENSRNOG00000034258
GO:0042060	wound healing	biological_process	0.53902	1	1	42	370	20272	ENSRNOG00000011648
GO:0043087	regulation of GTPase activity	biological_process	0.53902	1	1	42	370	20272	ENSRNOG00000025584
GO:0051052	regulation of DNA metabolic process	biological_process	0.54097	1	1	42	372	20272	ENSRNOG00000012962
GO:0032268	regulation of cellular protein metabolic process	biological_process	0.54179	1	5	42	2340	20272	ENSRNOG00000019908,ENSRNOG00000011648,ENSRNOG00000019831,ENSRNOG00000025584,ENSRNOG00000015866
GO:0002443	leukocyte mediated immunity	biological_process	0.5429	1	1	42	374	20272	ENSRNOG00000014367
GO:0005924	cell-substrate adherens junction	cellular_component	0.54387	1	1	42	375	20272	ENSRNOG00000034258
GO:0098794	postsynapse	cellular_component	0.54482	1	1	42	376	20272	ENSRNOG00000013383
GO:0005524	ATP binding	molecular_function	0.54825	1	3	42	1373	20272	ENSRNOG00000014367,ENSRNOG00000006002,ENSRNOG00000027017
GO:0030055	cell-substrate junction	cellular_component	0.54866	1	1	42	380	20272	ENSRNOG00000034258
GO:0035239	tube morphogenesis	biological_process	0.55055	1	1	42	382	20272	ENSRNOG00000006850
GO:1901657	glycosyl compound metabolic process	biological_process	0.55056	1	1	42	382	20272	ENSRNOG00000011831
GO:0031668	cellular response to extracellular stimulus	biological_process	0.55143	1	1	42	383	20272	ENSRNOG00000045860
GO:0050708	regulation of protein secretion	biological_process	0.55151	1	1	42	383	20272	ENSRNOG00000046458
GO:0007409	axonogenesis	biological_process	0.55246	1	1	42	384	20272	ENSRNOG00000022863
GO:0042327	positive regulation of phosphorylation	biological_process	0.55384	1	2	42	887	20272	ENSRNOG00000019908,ENSRNOG00000025584
GO:0045861	negative regulation of proteolysis	biological_process	0.55529	1	1	42	387	20272	ENSRNOG00000011648
GO:0000139	Golgi membrane	cellular_component	0.55623	1	1	42	388	20272	ENSRNOG00000042086
GO:1902582	single-organism intracellular transport	biological_process	0.55677	1	3	42	1390	20272	ENSRNOG00000007842,ENSRNOG00000045860,ENSRNOG00000042086
GO:0005216	ion channel activity	molecular_function	0.55717	1	1	42	389	20272	ENSRNOG00000011648
GO:0046873	metal ion transmembrane transporter activity	molecular_function	0.55717	1	1	42	389	20272	ENSRNOG00000011648
GO:0042981	regulation of apoptotic process	biological_process	0.55781	1	3	42	1392	20272	ENSRNOG00000046458,ENSRNOG00000011648,ENSRNOG00000025584
GO:0032559	adenyl ribonucleotide binding	molecular_function	0.5623	1	3	42	1401	20272	ENSRNOG00000027017,ENSRNOG00000006002,ENSRNOG00000014367
GO:0000982	transcription factor activity, RNA polymerase II core promoter proximal region sequence-specific binding	molecular_function	0.5646	1	1	42	397	20272	ENSRNOG00000024413
GO:0006281	DNA repair	biological_process	0.5646	1	1	42	397	20272	ENSRNOG00000012962
GO:0022838	substrate-specific channel activity	molecular_function	0.5646	1	1	42	397	20272	ENSRNOG00000011648
GO:0023051	regulation of signaling	biological_process	0.56461	1	6	42	2890	20272	ENSRNOG00000046458,ENSRNOG00000005800,ENSRNOG00000006850,ENSRNOG00000011271,ENSRNOG00000025584,ENSRNOG00000019908
GO:0030554	adenyl nucleotide binding	molecular_function	0.56627	1	3	42	1409	20272	ENSRNOG00000006002,ENSRNOG00000027017,ENSRNOG00000014367
GO:0043067	regulation of programmed cell death	biological_process	0.56726	1	3	42	1411	20272	ENSRNOG00000046458,ENSRNOG00000025584,ENSRNOG00000011648
GO:0072657	protein localization to membrane	biological_process	0.56735	1	1	42	400	20272	ENSRNOG00000042086
GO:0052548	regulation of endopeptidase activity	biological_process	0.56826	1	1	42	401	20272	ENSRNOG00000011648
GO:0016311	dephosphorylation	biological_process	0.571	1	1	42	404	20272	ENSRNOG00000012962
GO:0042110	T cell activation	biological_process	0.571	1	1	42	404	20272	ENSRNOG00000014367
GO:0070489	T cell aggregation	biological_process	0.571	1	1	42	404	20272	ENSRNOG00000014367
GO:0071593	lymphocyte aggregation	biological_process	0.5719	1	1	42	405	20272	ENSRNOG00000014367
GO:0003712	transcription cofactor activity	molecular_function	0.57461	1	1	42	408	20272	ENSRNOG00000024413
GO:0004842	ubiquitin-protein transferase activity	molecular_function	0.57731	1	1	42	411	20272	ENSRNOG00000018986
GO:0048285	organelle fission	biological_process	0.57817	1	1	42	412	20272	ENSRNOG00000028100
GO:0070486	leukocyte aggregation	biological_process	0.5782	1	1	42	412	20272	ENSRNOG00000014367
GO:0032880	regulation of protein localization	biological_process	0.5801	1	2	42	930	20272	ENSRNOG00000046458,ENSRNOG00000045860
GO:0023056	positive regulation of signaling	biological_process	0.58133	1	3	42	1440	20272	ENSRNOG00000025584,ENSRNOG00000019908,ENSRNOG00000046458
GO:0051346	negative regulation of hydrolase activity	biological_process	0.58176	1	1	42	416	20272	ENSRNOG00000011648
GO:0007267	cell-cell signaling	biological_process	0.58254	1	2	42	934	20272	ENSRNOG00000011648,ENSRNOG00000046458
GO:0061564	axon development	biological_process	0.58528	1	1	42	420	20272	ENSRNOG00000022863
GO:0006979	response to oxidative stress	biological_process	0.58791	1	1	42	423	20272	ENSRNOG00000011648
GO:0031967	organelle envelope	cellular_component	0.58962	1	2	42	946	20272	ENSRNOG00000011648,ENSRNOG00000017731
GO:0031975	envelope	cellular_component	0.58962	1	2	42	946	20272	ENSRNOG00000017731,ENSRNOG00000011648
GO:0042221	response to chemical	biological_process	0.58999	1	10	42	4931	20272	ENSRNOG00000019908,ENSRNOG00000005800,ENSRNOG00000007842,ENSRNOG00000046458,ENSRNOG00000027017,ENSRNOG00000013383,ENSRNOG00000013982,ENSRNOG00000003510,ENSRNOG00000019496,ENSRNOG00000011648
GO:0009887	organ morphogenesis	biological_process	0.59078	1	2	42	948	20272	ENSRNOG00000006850,ENSRNOG00000011648
GO:0019787	ubiquitin-like protein transferase activity	molecular_function	0.59139	1	1	42	427	20272	ENSRNOG00000018986
GO:0010647	positive regulation of cell communication	biological_process	0.59143	1	3	42	1461	20272	ENSRNOG00000046458,ENSRNOG00000019908,ENSRNOG00000025584
GO:1903649	regulation of cytoplasmic transport	biological_process	0.59304	1	1	42	429	20272	ENSRNOG00000045860
GO:0052547	regulation of peptidase activity	biological_process	0.59311	1	1	42	429	20272	ENSRNOG00000011648
GO:1901566	organonitrogen compound biosynthetic process	biological_process	0.59394	1	3	42	1466	20272	ENSRNOG00000009440,ENSRNOG00000019831,ENSRNOG00000011648
GO:0012505	endomembrane system	cellular_component	0.59448	1	6	42	2974	20272	ENSRNOG00000019908,ENSRNOG00000011648,ENSRNOG00000013383,ENSRNOG00000042086,ENSRNOG00000017165,ENSRNOG00000007842
GO:0010467	gene expression	biological_process	0.59614	1	10	42	4952	20272	ENSRNOG00000006850,ENSRNOG00000019831,ENSRNOG00000028534,ENSRNOG00000046458,ENSRNOG00000019913,ENSRNOG00000025584,ENSRNOG00000027017,ENSRNOG00000024413,ENSRNOG00000045860,ENSRNOG00000019496
GO:0015267	channel activity	molecular_function	0.59655	1	1	42	433	20272	ENSRNOG00000011648
GO:0022803	passive transmembrane transporter activity	molecular_function	0.59655	1	1	42	433	20272	ENSRNOG00000011648
GO:0060627	regulation of vesicle-mediated transport	biological_process	0.59655	1	1	42	433	20272	ENSRNOG00000042086
GO:1902531	regulation of intracellular signal transduction	biological_process	0.59714	1	3	42	1473	20272	ENSRNOG00000019908,ENSRNOG00000025584,ENSRNOG00000046458
GO:0034645	cellular macromolecule biosynthetic process	biological_process	0.59757	1	9	42	4466	20272	ENSRNOG00000028534,ENSRNOG00000019831,ENSRNOG00000006850,ENSRNOG00000025584,ENSRNOG00000024413,ENSRNOG00000019496,ENSRNOG00000027017,ENSRNOG00000046458,ENSRNOG00000019913
GO:0000323	lytic vacuole	cellular_component	0.59974	1	1	42	437	20272	ENSRNOG00000019908
GO:0005764	lysosome	cellular_component	0.59974	1	1	42	437	20272	ENSRNOG00000019908
GO:0009314	response to radiation	biological_process	0.59995	1	1	42	437	20272	ENSRNOG00000011648
GO:0043410	positive regulation of MAPK cascade	biological_process	0.60228	1	1	42	440	20272	ENSRNOG00000019908
GO:0030424	axon	cellular_component	0.60333	1	1	42	441	20272	ENSRNOG00000011648
GO:0007159	leukocyte cell-cell adhesion	biological_process	0.60417	1	1	42	442	20272	ENSRNOG00000014367
GO:0016049	cell growth	biological_process	0.6048	1	1	42	443	20272	ENSRNOG00000019908
GO:0048878	chemical homeostasis	biological_process	0.60523	1	2	42	973	20272	ENSRNOG00000011648,ENSRNOG00000046458
GO:0010975	regulation of neuron projection development	biological_process	0.60668	1	1	42	445	20272	ENSRNOG00000024413
GO:0005887	integral component of plasma membrane	cellular_component	0.60694	1	2	42	976	20272	ENSRNOG00000014367,ENSRNOG00000011648
GO:0044057	regulation of system process	biological_process	0.60752	1	1	42	446	20272	ENSRNOG00000011648
GO:0032844	regulation of homeostatic process	biological_process	0.60834	1	1	42	447	20272	ENSRNOG00000046458
GO:0022402	cell cycle process	biological_process	0.60864	1	2	42	979	20272	ENSRNOG00000002364,ENSRNOG00000012962
GO:0016570	histone modification	biological_process	0.61166	1	1	42	451	20272	ENSRNOG00000019913
GO:0007389	pattern specification process	biological_process	0.61246	1	1	42	452	20272	ENSRNOG00000006850
GO:0051246	regulation of protein metabolic process	biological_process	0.61323	1	5	42	2526	20272	ENSRNOG00000019908,ENSRNOG00000011648,ENSRNOG00000019831,ENSRNOG00000025584,ENSRNOG00000015866
GO:0051249	regulation of lymphocyte activation	biological_process	0.61412	1	1	42	454	20272	ENSRNOG00000014367
GO:0007283	spermatogenesis	biological_process	0.61657	1	1	42	457	20272	ENSRNOG00000010150
GO:0014070	response to organic cyclic compound	biological_process	0.61819	1	2	42	996	20272	ENSRNOG00000011648,ENSRNOG00000046458
GO:0048232	male gamete generation	biological_process	0.61819	1	1	42	459	20272	ENSRNOG00000010150
GO:0010562	positive regulation of phosphorus metabolic process	biological_process	0.61861	1	2	42	997	20272	ENSRNOG00000019908,ENSRNOG00000025584
GO:0045937	positive regulation of phosphate metabolic process	biological_process	0.61861	1	2	42	997	20272	ENSRNOG00000019908,ENSRNOG00000025584
GO:0002521	leukocyte differentiation	biological_process	0.61981	1	1	42	461	20272	ENSRNOG00000020353
GO:0010469	regulation of receptor activity	biological_process	0.62052	1	1	42	462	20272	ENSRNOG00000005800
GO:0097305	response to alcohol	biological_process	0.62061	1	1	42	462	20272	ENSRNOG00000011648
GO:0044708	single-organism behavior	biological_process	0.62142	1	1	42	463	20272	ENSRNOG00000010150
GO:0050789	regulation of biological process	biological_process	0.62185	1	23	42	11335	20272	ENSRNOG00000014367,ENSRNOG00000009440,ENSRNOG00000028534,ENSRNOG00000019831,ENSRNOG00000019908,ENSRNOG00000046458,ENSRNOG00000019913,ENSRNOG00000022863,ENSRNOG00000020353,ENSRNOG00000025584,ENSRNOG00000027017,ENSRNOG00000019496,ENSRNOG00000045860,ENSRNOG00000024413,ENSRNOG00000012962,ENSRNOG00000006850,ENSRNOG00000011271,ENSRNOG00000042086,ENSRNOG00000002364,ENSRNOG00000005800,ENSRNOG00000015866,…
GO:0010941	regulation of cell death	biological_process	0.62369	1	3	42	1530	20272	ENSRNOG00000025584,ENSRNOG00000011648,ENSRNOG00000046458
GO:0048568	embryonic organ development	biological_process	0.62381	1	1	42	466	20272	ENSRNOG00000006850
GO:0043025	neuronal cell body	cellular_component	0.62541	1	1	42	468	20272	ENSRNOG00000011648
GO:0008610	lipid biosynthetic process	biological_process	0.62621	1	1	42	469	20272	ENSRNOG00000017731
GO:0051276	chromosome organization	biological_process	0.62647	1	2	42	1011	20272	ENSRNOG00000019913,ENSRNOG00000012962
GO:0034109	homotypic cell-cell adhesion	biological_process	0.627	1	1	42	470	20272	ENSRNOG00000014367
GO:0065007	biological regulation	biological_process	0.62756	1	24	42	11834	20272	ENSRNOG00000045860,ENSRNOG00000019496,ENSRNOG00000024413,ENSRNOG00000027017,ENSRNOG00000025584,ENSRNOG00000020353,ENSRNOG00000022863,ENSRNOG00000019913,ENSRNOG00000046458,ENSRNOG00000019908,ENSRNOG00000028534,ENSRNOG00000009440,ENSRNOG00000028100,ENSRNOG00000019831,ENSRNOG00000014367,ENSRNOG00000011648,ENSRNOG00000005800,ENSRNOG00000015866,ENSRNOG00000007842,ENSRNOG00000002364,ENSRNOG00000042086,…
GO:0030054	cell junction	cellular_component	0.6292	1	2	42	1016	20272	ENSRNOG00000013383,ENSRNOG00000034258
GO:0044459	plasma membrane part	cellular_component	0.63121	1	4	42	2064	20272	ENSRNOG00000011648,ENSRNOG00000013383,ENSRNOG00000042086,ENSRNOG00000014367
GO:0005912	adherens junction	cellular_component	0.6325	1	1	42	477	20272	ENSRNOG00000034258
GO:0009059	macromolecule biosynthetic process	biological_process	0.63269	1	9	42	4586	20272	ENSRNOG00000006850,ENSRNOG00000028534,ENSRNOG00000019831,ENSRNOG00000046458,ENSRNOG00000019913,ENSRNOG00000025584,ENSRNOG00000019496,ENSRNOG00000024413,ENSRNOG00000027017
GO:0098796	membrane protein complex	cellular_component	0.63341	1	2	42	1024	20272	ENSRNOG00000007842,ENSRNOG00000019908
GO:0050896	response to stimulus	biological_process	0.63344	1	18	42	8986	20272	ENSRNOG00000011271,ENSRNOG00000012962,ENSRNOG00000006850,ENSRNOG00000013982,ENSRNOG00000011648,ENSRNOG00000007842,ENSRNOG00000005800,ENSRNOG00000014367,ENSRNOG00000009440,ENSRNOG00000019908,ENSRNOG00000010150,ENSRNOG00000025584,ENSRNOG00000013383,ENSRNOG00000003510,ENSRNOG00000027017,ENSRNOG00000019496,ENSRNOG00000045860,ENSRNOG00000046458
GO:0071396	cellular response to lipid	biological_process	0.6387	1	1	42	485	20272	ENSRNOG00000011648
GO:0032403	protein complex binding	molecular_function	0.63944	1	2	42	1035	20272	ENSRNOG00000046458,ENSRNOG00000019913
GO:1902532	negative regulation of intracellular signal transduction	biological_process	0.63946	1	1	42	486	20272	ENSRNOG00000046458
GO:0071407	cellular response to organic cyclic compound	biological_process	0.63946	1	1	42	486	20272	ENSRNOG00000011648
GO:0070161	anchoring junction	cellular_component	0.64176	1	1	42	489	20272	ENSRNOG00000034258
GO:0022890	inorganic cation transmembrane transporter activity	molecular_function	0.64327	1	1	42	491	20272	ENSRNOG00000011648
GO:0046907	intracellular transport	biological_process	0.64328	1	3	42	1574	20272	ENSRNOG00000007842,ENSRNOG00000042086,ENSRNOG00000045860
GO:0072594	establishment of protein localization to organelle	biological_process	0.64472	1	1	42	493	20272	ENSRNOG00000045860
GO:0051336	regulation of hydrolase activity	biological_process	0.64475	1	2	42	1045	20272	ENSRNOG00000011648,ENSRNOG00000025584
GO:0051241	negative regulation of multicellular organismal process	biological_process	0.64527	1	2	42	1046	20272	ENSRNOG00000006850,ENSRNOG00000011271
GO:0045595	regulation of cell differentiation	biological_process	0.6455	1	3	42	1579	20272	ENSRNOG00000024413,ENSRNOG00000002364,ENSRNOG00000006850
GO:0016569	covalent chromatin modification	biological_process	0.64554	1	1	42	494	20272	ENSRNOG00000019913
GO:0000785	chromatin	cellular_component	0.64854	1	1	42	498	20272	ENSRNOG00000019913
GO:0044454	nuclear chromosome part	cellular_component	0.64929	1	1	42	499	20272	ENSRNOG00000019913
GO:0031401	positive regulation of protein modification process	biological_process	0.64986	1	2	42	1055	20272	ENSRNOG00000025584,ENSRNOG00000019908
GO:0042802	identical protein binding	molecular_function	0.65244	1	3	42	1595	20272	ENSRNOG00000027017,ENSRNOG00000011648,ENSRNOG00000012962
GO:0005813	centrosome	cellular_component	0.653	1	1	42	504	20272	ENSRNOG00000000414
GO:0044765	single-organism transport	biological_process	0.65315	1	7	42	3655	20272	ENSRNOG00000007842,ENSRNOG00000046458,ENSRNOG00000045860,ENSRNOG00000011648,ENSRNOG00000027017,ENSRNOG00000042086,ENSRNOG00000014367
GO:0065008	regulation of biological quality	biological_process	0.65629	1	6	42	3158	20272	ENSRNOG00000028100,ENSRNOG00000019831,ENSRNOG00000027017,ENSRNOG00000011648,ENSRNOG00000046458,ENSRNOG00000022863
GO:1902580	single-organism cellular localization	biological_process	0.65667	1	2	42	1068	20272	ENSRNOG00000045860,ENSRNOG00000042086
GO:0006629	lipid metabolic process	biological_process	0.66271	1	2	42	1080	20272	ENSRNOG00000015866,ENSRNOG00000017731
GO:0005794	Golgi apparatus	cellular_component	0.66385	1	2	42	1082	20272	ENSRNOG00000017165,ENSRNOG00000042086
GO:0046982	protein heterodimerization activity	molecular_function	0.66461	1	1	42	520	20272	ENSRNOG00000046458
GO:0005773	vacuole	cellular_component	0.66586	1	1	42	522	20272	ENSRNOG00000019908
GO:0002694	regulation of leukocyte activation	biological_process	0.66746	1	1	42	524	20272	ENSRNOG00000014367
GO:0051234	establishment of localization	biological_process	0.66803	1	8	42	4210	20272	ENSRNOG00000045860,ENSRNOG00000011648,ENSRNOG00000027017,ENSRNOG00000007842,ENSRNOG00000046458,ENSRNOG00000042086,ENSRNOG00000011271,ENSRNOG00000014367
GO:0006915	apoptotic process	biological_process	0.66896	1	3	42	1634	20272	ENSRNOG00000011648,ENSRNOG00000025584,ENSRNOG00000046458
GO:0000228	nuclear chromosome	cellular_component	0.67098	1	1	42	529	20272	ENSRNOG00000019913
GO:0009628	response to abiotic stimulus	biological_process	0.67137	1	2	42	1097	20272	ENSRNOG00000010150,ENSRNOG00000011648
GO:0098542	defense response to other organism	biological_process	0.67238	1	1	42	531	20272	ENSRNOG00000027017
GO:0031399	regulation of protein modification process	biological_process	0.67331	1	3	42	1645	20272	ENSRNOG00000015866,ENSRNOG00000025584,ENSRNOG00000019908
GO:1903827	regulation of cellular protein localization	biological_process	0.67371	1	1	42	533	20272	ENSRNOG00000045860
GO:0006605	protein targeting	biological_process	0.6744	1	1	42	534	20272	ENSRNOG00000045860
GO:0044297	cell body	cellular_component	0.67516	1	1	42	535	20272	ENSRNOG00000011648
GO:0002376	immune system process	biological_process	0.67916	1	4	42	2191	20272	ENSRNOG00000005800,ENSRNOG00000027017,ENSRNOG00000020353,ENSRNOG00000014367
GO:0044431	Golgi apparatus part	cellular_component	0.68065	1	1	42	543	20272	ENSRNOG00000042086
GO:0015672	monovalent inorganic cation transport	biological_process	0.68132	1	1	42	544	20272	ENSRNOG00000011648
GO:0012501	programmed cell death	biological_process	0.6817	1	3	42	1665	20272	ENSRNOG00000025584,ENSRNOG00000011648,ENSRNOG00000046458
GO:0007005	mitochondrion organization	biological_process	0.68464	1	1	42	549	20272	ENSRNOG00000045860
GO:0007010	cytoskeleton organization	biological_process	0.68553	1	2	42	1126	20272	ENSRNOG00000034258,ENSRNOG00000011648
GO:0070925	organelle assembly	biological_process	0.68805	1	1	42	554	20272	ENSRNOG00000020353
GO:0019901	protein kinase binding	molecular_function	0.68871	1	1	42	555	20272	ENSRNOG00000025584
GO:0050865	regulation of cell activation	biological_process	0.68871	1	1	42	555	20272	ENSRNOG00000014367
GO:0031966	mitochondrial membrane	cellular_component	0.68937	1	1	42	556	20272	ENSRNOG00000017731
GO:0031329	regulation of cellular catabolic process	biological_process	0.69195	1	1	42	560	20272	ENSRNOG00000045860
GO:0032386	regulation of intracellular transport	biological_process	0.69195	1	1	42	560	20272	ENSRNOG00000045860
GO:0008324	cation transmembrane transporter activity	molecular_function	0.69528	1	1	42	565	20272	ENSRNOG00000011648
GO:0016568	chromatin modification	biological_process	0.69658	1	1	42	567	20272	ENSRNOG00000019913
GO:0007423	sensory organ development	biological_process	0.69851	1	1	42	570	20272	ENSRNOG00000011648
GO:0098662	inorganic cation transmembrane transport	biological_process	0.70298	1	1	42	577	20272	ENSRNOG00000011648
GO:0016337	single organismal cell-cell adhesion	biological_process	0.70864	1	1	42	586	20272	ENSRNOG00000014367
GO:0008289	lipid binding	molecular_function	0.70988	1	1	42	588	20272	ENSRNOG00000020353
GO:0030155	regulation of cell adhesion	biological_process	0.71111	1	1	42	590	20272	ENSRNOG00000014367
GO:0040008	regulation of growth	biological_process	0.71219	1	1	42	592	20272	ENSRNOG00000019908
GO:0010638	positive regulation of organelle organization	biological_process	0.71413	1	1	42	595	20272	ENSRNOG00000045860
GO:1902578	single-organism localization	biological_process	0.71626	1	7	42	3874	20272	ENSRNOG00000046458,ENSRNOG00000007842,ENSRNOG00000014367,ENSRNOG00000011648,ENSRNOG00000045860,ENSRNOG00000042086,ENSRNOG00000027017
GO:0051345	positive regulation of hydrolase activity	biological_process	0.71722	1	1	42	600	20272	ENSRNOG00000025584
GO:0005740	mitochondrial envelope	cellular_component	0.71783	1	1	42	601	20272	ENSRNOG00000017731
GO:1902589	single-organism organelle organization	biological_process	0.7193	1	4	42	2307	20272	ENSRNOG00000019913,ENSRNOG00000045860,ENSRNOG00000011648,ENSRNOG00000034258
GO:0031400	negative regulation of protein modification process	biological_process	0.72007	1	1	42	605	20272	ENSRNOG00000015866
GO:0044723	single-organism carbohydrate metabolic process	biological_process	0.72142	1	1	42	607	20272	ENSRNOG00000046458
GO:0007276	gamete generation	biological_process	0.72202	1	1	42	608	20272	ENSRNOG00000010150
GO:0005789	endoplasmic reticulum membrane	cellular_component	0.72438	1	1	42	612	20272	ENSRNOG00000007842
GO:0010942	positive regulation of cell death	biological_process	0.72497	1	1	42	613	20272	ENSRNOG00000046458
GO:0001816	cytokine production	biological_process	0.7279	1	1	42	618	20272	ENSRNOG00000014367
GO:0097458	neuron part	cellular_component	0.72941	1	2	42	1223	20272	ENSRNOG00000042086,ENSRNOG00000011648
GO:0070011	peptidase activity, acting on L-amino acid peptides	molecular_function	0.72964	1	1	42	621	20272	ENSRNOG00000012962
GO:0043408	regulation of MAPK cascade	biological_process	0.7318	1	1	42	625	20272	ENSRNOG00000019908
GO:0008219	cell death	biological_process	0.7324	1	3	42	1798	20272	ENSRNOG00000046458,ENSRNOG00000011648,ENSRNOG00000025584
GO:0016265	death	biological_process	0.7324	1	3	42	1798	20272	ENSRNOG00000046458,ENSRNOG00000025584,ENSRNOG00000011648
GO:0042175	nuclear outer membrane-endoplasmic reticulum membrane network	cellular_component	0.73366	1	1	42	628	20272	ENSRNOG00000007842
GO:0005509	calcium ion binding	molecular_function	0.73423	1	1	42	629	20272	ENSRNOG00000020587
GO:0019900	kinase binding	molecular_function	0.73423	1	1	42	629	20272	ENSRNOG00000025584
GO:0022607	cellular component assembly	biological_process	0.73424	1	4	42	2353	20272	ENSRNOG00000022863,ENSRNOG00000020353,ENSRNOG00000020587,ENSRNOG00000011648
GO:0031224	intrinsic component of membrane	cellular_component	0.7359	1	12	42	6489	20272	ENSRNOG00000002364,ENSRNOG00000042086,ENSRNOG00000028100,ENSRNOG00000014367,ENSRNOG00000011648,ENSRNOG00000013982,ENSRNOG00000013383,ENSRNOG00000003510,ENSRNOG00000017731,ENSRNOG00000007842,ENSRNOG00000022863,ENSRNOG00000013968
GO:0098655	cation transmembrane transport	biological_process	0.73762	1	1	42	635	20272	ENSRNOG00000011648
GO:0001932	regulation of protein phosphorylation	biological_process	0.73812	1	2	42	1244	20272	ENSRNOG00000019908,ENSRNOG00000025584
GO:0019904	protein domain specific binding	molecular_function	0.73981	1	1	42	639	20272	ENSRNOG00000045860
GO:0043234	protein complex	cellular_component	0.74134	1	8	42	4487	20272	ENSRNOG00000019908,ENSRNOG00000028100,ENSRNOG00000007842,ENSRNOG00000019913,ENSRNOG00000045860,ENSRNOG00000018986,ENSRNOG00000020353,ENSRNOG00000034258
GO:0051129	negative regulation of cellular component organization	biological_process	0.74207	1	1	42	643	20272	ENSRNOG00000006850
GO:0098602	single organism cell adhesion	biological_process	0.74208	1	1	42	643	20272	ENSRNOG00000014367
GO:0050794	regulation of cellular process	biological_process	0.74273	1	21	42	10909	20272	ENSRNOG00000025584,ENSRNOG00000045860,ENSRNOG00000024413,ENSRNOG00000019496,ENSRNOG00000027017,ENSRNOG00000046458,ENSRNOG00000022863,ENSRNOG00000019913,ENSRNOG00000028534,ENSRNOG00000009440,ENSRNOG00000019831,ENSRNOG00000014367,ENSRNOG00000019908,ENSRNOG00000011648,ENSRNOG00000005800,ENSRNOG00000015866,ENSRNOG00000011271,ENSRNOG00000002364,ENSRNOG00000042086,ENSRNOG00000012962,ENSRNOG00000006850
GO:0009967	positive regulation of signal transduction	biological_process	0.74549	1	2	42	1262	20272	ENSRNOG00000019908,ENSRNOG00000025584
GO:0008233	peptidase activity	molecular_function	0.74591	1	1	42	650	20272	ENSRNOG00000012962
GO:0098660	inorganic ion transmembrane transport	biological_process	0.74916	1	1	42	656	20272	ENSRNOG00000011648
GO:0045596	negative regulation of cell differentiation	biological_process	0.75236	1	1	42	662	20272	ENSRNOG00000006850
GO:0071345	cellular response to cytokine stimulus	biological_process	0.75652	1	1	42	670	20272	ENSRNOG00000005800
GO:0006974	cellular response to DNA damage stimulus	biological_process	0.75762	1	1	42	672	20272	ENSRNOG00000012962
GO:0032991	macromolecular complex	cellular_component	0.75776	1	10	42	5581	20272	ENSRNOG00000028100,ENSRNOG00000019831,ENSRNOG00000019908,ENSRNOG00000020353,ENSRNOG00000034258,ENSRNOG00000045860,ENSRNOG00000014399,ENSRNOG00000018986,ENSRNOG00000007842,ENSRNOG00000019913
GO:0055082	cellular chemical homeostasis	biological_process	0.76072	1	1	42	678	20272	ENSRNOG00000046458
GO:0006325	chromatin organization	biological_process	0.76072	1	1	42	678	20272	ENSRNOG00000019913
GO:0046649	lymphocyte activation	biological_process	0.76327	1	1	42	683	20272	ENSRNOG00000014367
GO:0000165	MAPK cascade	biological_process	0.76517	1	1	42	687	20272	ENSRNOG00000019908
GO:0005975	carbohydrate metabolic process	biological_process	0.7668	1	1	42	690	20272	ENSRNOG00000046458
GO:0036477	somatodendritic compartment	cellular_component	0.76979	1	1	42	696	20272	ENSRNOG00000011648
GO:0006955	immune response	biological_process	0.77072	1	2	42	1327	20272	ENSRNOG00000014367,ENSRNOG00000005800
GO:0044432	endoplasmic reticulum part	cellular_component	0.77078	1	1	42	698	20272	ENSRNOG00000007842
GO:0006810	transport	biological_process	0.77178	1	7	42	4093	20272	ENSRNOG00000027017,ENSRNOG00000042086,ENSRNOG00000045860,ENSRNOG00000011648,ENSRNOG00000014367,ENSRNOG00000007842,ENSRNOG00000046458
GO:0042325	regulation of phosphorylation	biological_process	0.77691	1	2	42	1344	20272	ENSRNOG00000019908,ENSRNOG00000025584
GO:0032270	positive regulation of cellular protein metabolic process	biological_process	0.77979	1	2	42	1352	20272	ENSRNOG00000019908,ENSRNOG00000025584
GO:0016567	protein ubiquitination	biological_process	0.77995	1	1	42	717	20272	ENSRNOG00000018986
GO:0023014	signal transduction by protein phosphorylation	biological_process	0.78124	1	1	42	720	20272	ENSRNOG00000019908
GO:0032101	regulation of response to external stimulus	biological_process	0.78226	1	1	42	722	20272	ENSRNOG00000045860
GO:0051704	multi-organism process	biological_process	0.78507	1	3	42	1958	20272	ENSRNOG00000010150,ENSRNOG00000027017,ENSRNOG00000011648
GO:0030162	regulation of proteolysis	biological_process	0.78555	1	1	42	729	20272	ENSRNOG00000011648
GO:0030097	hemopoiesis	biological_process	0.79012	1	1	42	739	20272	ENSRNOG00000020353
GO:0019953	sexual reproduction	biological_process	0.79326	1	1	42	746	20272	ENSRNOG00000010150
GO:0033365	protein localization to organelle	biological_process	0.79806	1	1	42	757	20272	ENSRNOG00000045860
GO:0030001	metal ion transport	biological_process	0.80069	1	1	42	763	20272	ENSRNOG00000011648
GO:0032446	protein modification by small protein conjugation	biological_process	0.80112	1	1	42	764	20272	ENSRNOG00000018986
GO:0042803	protein homodimerization activity	molecular_function	0.80368	1	1	42	770	20272	ENSRNOG00000012962
GO:0007610	behavior	biological_process	0.8041	1	1	42	771	20272	ENSRNOG00000010150
GO:0048609	multicellular organismal reproductive process	biological_process	0.8041	1	1	42	771	20272	ENSRNOG00000010150
GO:0016023	cytoplasmic membrane-bounded vesicle	cellular_component	0.8062	1	1	42	776	20272	ENSRNOG00000042086
GO:0043086	negative regulation of catalytic activity	biological_process	0.80828	1	1	42	781	20272	ENSRNOG00000011648
GO:0032504	multicellular organism reproduction	biological_process	0.81033	1	1	42	786	20272	ENSRNOG00000010150
GO:0048534	hematopoietic or lymphoid organ development	biological_process	0.81074	1	1	42	787	20272	ENSRNOG00000020353
GO:0044429	mitochondrial part	cellular_component	0.81115	1	1	42	788	20272	ENSRNOG00000017731
GO:0051247	positive regulation of protein metabolic process	biological_process	0.81167	1	2	42	1447	20272	ENSRNOG00000025584,ENSRNOG00000019908
GO:0044802	single-organism membrane organization	biological_process	0.81277	1	1	42	792	20272	ENSRNOG00000042086
GO:0098609	cell-cell adhesion	biological_process	0.81478	1	1	42	797	20272	ENSRNOG00000014367
GO:0045321	leukocyte activation	biological_process	0.81518	1	1	42	798	20272	ENSRNOG00000014367
GO:0008092	cytoskeletal protein binding	molecular_function	0.81835	1	1	42	806	20272	ENSRNOG00000034258
GO:0015075	ion transmembrane transporter activity	molecular_function	0.81874	1	1	42	807	20272	ENSRNOG00000011648
GO:0005102	receptor binding	molecular_function	0.81941	1	2	42	1472	20272	ENSRNOG00000005800,ENSRNOG00000011648
GO:0016021	integral component of membrane	cellular_component	0.82234	1	11	42	6416	20272	ENSRNOG00000002364,ENSRNOG00000028100,ENSRNOG00000014367,ENSRNOG00000007842,ENSRNOG00000022863,ENSRNOG00000013968,ENSRNOG00000011648,ENSRNOG00000003510,ENSRNOG00000013383,ENSRNOG00000013982,ENSRNOG00000017731
GO:0044427	chromosomal part	cellular_component	0.8249	1	1	42	823	20272	ENSRNOG00000019913
GO:0044255	cellular lipid metabolic process	biological_process	0.82678	1	1	42	828	20272	ENSRNOG00000017731
GO:0002520	immune system development	biological_process	0.82902	1	1	42	834	20272	ENSRNOG00000020353
GO:0002684	positive regulation of immune system process	biological_process	0.82975	1	1	42	836	20272	ENSRNOG00000014367
GO:0006082	organic acid metabolic process	biological_process	0.83555	1	1	42	852	20272	ENSRNOG00000003510
GO:0042592	homeostatic process	biological_process	0.83846	1	2	42	1538	20272	ENSRNOG00000046458,ENSRNOG00000011648
GO:0005615	extracellular space	cellular_component	0.84007	1	2	42	1544	20272	ENSRNOG00000005800,ENSRNOG00000020587
GO:0044425	membrane part	cellular_component	0.84586	1	13	42	7573	20272	ENSRNOG00000017731,ENSRNOG00000011648,ENSRNOG00000013383,ENSRNOG00000003510,ENSRNOG00000013982,ENSRNOG00000022863,ENSRNOG00000007842,ENSRNOG00000013968,ENSRNOG00000028100,ENSRNOG00000014367,ENSRNOG00000019908,ENSRNOG00000042086,ENSRNOG00000002364
GO:0022891	substrate-specific transmembrane transporter activity	molecular_function	0.8459	1	1	42	882	20272	ENSRNOG00000011648
GO:0019220	regulation of phosphate metabolic process	biological_process	0.84645	1	2	42	1568	20272	ENSRNOG00000019908,ENSRNOG00000025584
GO:0051093	negative regulation of developmental process	biological_process	0.84755	1	1	42	887	20272	ENSRNOG00000006850
GO:0051174	regulation of phosphorus metabolic process	biological_process	0.84775	1	2	42	1573	20272	ENSRNOG00000025584,ENSRNOG00000019908
GO:0051707	response to other organism	biological_process	0.84822	1	1	42	889	20272	ENSRNOG00000027017
GO:0070647	protein modification by small protein conjugation or removal	biological_process	0.84822	1	1	42	889	20272	ENSRNOG00000018986
GO:0006412	translation	biological_process	0.84855	1	1	42	890	20272	ENSRNOG00000019831
GO:0043207	response to external biotic stimulus	biological_process	0.8492	1	1	42	892	20272	ENSRNOG00000027017
GO:0005694	chromosome	cellular_component	0.8518	1	1	42	900	20272	ENSRNOG00000019913
GO:0034220	ion transmembrane transport	biological_process	0.8518	1	1	42	900	20272	ENSRNOG00000011648
GO:0043043	peptide biosynthetic process	biological_process	0.85403	1	1	42	907	20272	ENSRNOG00000019831
GO:0016020	membrane	cellular_component	0.85426	1	17	42	9610	20272	ENSRNOG00000013982,ENSRNOG00000011648,ENSRNOG00000007842,ENSRNOG00000042086,ENSRNOG00000002364,ENSRNOG00000011271,ENSRNOG00000003510,ENSRNOG00000013383,ENSRNOG00000017731,ENSRNOG00000017781,ENSRNOG00000025584,ENSRNOG00000013968,ENSRNOG00000019913,ENSRNOG00000022863,ENSRNOG00000019908,ENSRNOG00000014367,ENSRNOG00000028100
GO:0005198	structural molecule activity	molecular_function	0.85459	1	1	42	909	20272	ENSRNOG00000019908
GO:0044703	multi-organism reproductive process	biological_process	0.85498	1	1	42	910	20272	ENSRNOG00000010150
GO:0001775	cell activation	biological_process	0.85561	1	1	42	912	20272	ENSRNOG00000014367
GO:0040007	growth	biological_process	0.85678	1	1	42	916	20272	ENSRNOG00000019908
GO:0044463	cell projection part	cellular_component	0.86024	1	1	42	927	20272	ENSRNOG00000011648
GO:0009607	response to biotic stimulus	biological_process	0.86324	1	1	42	937	20272	ENSRNOG00000027017
GO:0031410	cytoplasmic vesicle	cellular_component	0.86619	1	1	42	947	20272	ENSRNOG00000042086
GO:0043005	neuron projection	cellular_component	0.86677	1	1	42	949	20272	ENSRNOG00000011648
GO:0061024	membrane organization	biological_process	0.87133	1	1	42	965	20272	ENSRNOG00000042086
GO:0043604	amide biosynthetic process	biological_process	0.8741	1	1	42	975	20272	ENSRNOG00000019831
GO:0022857	transmembrane transporter activity	molecular_function	0.87762	1	1	42	988	20272	ENSRNOG00000011648
GO:0000003	reproduction	biological_process	0.87841	1	1	42	991	20272	ENSRNOG00000010150
GO:0007154	cell communication	biological_process	0.87954	1	11	42	6786	20272	ENSRNOG00000019908,ENSRNOG00000014367,ENSRNOG00000011271,ENSRNOG00000009440,ENSRNOG00000006850,ENSRNOG00000011648,ENSRNOG00000045860,ENSRNOG00000019496,ENSRNOG00000025584,ENSRNOG00000005800,ENSRNOG00000046458
GO:0006812	cation transport	biological_process	0.88207	1	1	42	1005	20272	ENSRNOG00000011648
GO:0006518	peptide metabolic process	biological_process	0.88258	1	1	42	1007	20272	ENSRNOG00000019831
GO:0044092	negative regulation of molecular function	biological_process	0.89428	1	1	42	1055	20272	ENSRNOG00000011648
GO:0022892	substrate-specific transporter activity	molecular_function	0.89769	1	1	42	1070	20272	ENSRNOG00000011648
GO:0018193	peptidyl-amino acid modification	biological_process	0.90415	1	1	42	1100	20272	ENSRNOG00000015866
GO:0019899	enzyme binding	molecular_function	0.9078	1	2	42	1858	20272	ENSRNOG00000019913,ENSRNOG00000025584
GO:0043603	cellular amide metabolic process	biological_process	0.91167	1	1	42	1137	20272	ENSRNOG00000019831
GO:0033043	regulation of organelle organization	biological_process	0.913	1	1	42	1144	20272	ENSRNOG00000045860
GO:0002682	regulation of immune system process	biological_process	0.91621	1	1	42	1161	20272	ENSRNOG00000014367
GO:0044700	single organism signaling	biological_process	0.92073	1	10	42	6619	20272	ENSRNOG00000019908,ENSRNOG00000014367,ENSRNOG00000009440,ENSRNOG00000011271,ENSRNOG00000006850,ENSRNOG00000011648,ENSRNOG00000019496,ENSRNOG00000025584,ENSRNOG00000005800,ENSRNOG00000046458
GO:0007155	cell adhesion	biological_process	0.92087	1	1	42	1187	20272	ENSRNOG00000014367
GO:0023052	signaling	biological_process	0.922	1	10	42	6632	20272	ENSRNOG00000006850,ENSRNOG00000011271,ENSRNOG00000009440,ENSRNOG00000014367,ENSRNOG00000019908,ENSRNOG00000046458,ENSRNOG00000005800,ENSRNOG00000025584,ENSRNOG00000019496,ENSRNOG00000011648
GO:0022610	biological adhesion	biological_process	0.92243	1	1	42	1196	20272	ENSRNOG00000014367
GO:0005215	transporter activity	molecular_function	0.92512	1	1	42	1212	20272	ENSRNOG00000011648
GO:0016192	vesicle-mediated transport	biological_process	0.92512	1	1	42	1212	20272	ENSRNOG00000042086
GO:0005783	endoplasmic reticulum	cellular_component	0.93022	1	1	42	1244	20272	ENSRNOG00000007842
GO:0007165	signal transduction	biological_process	0.9314	1	9	42	6198	20272	ENSRNOG00000046458,ENSRNOG00000005800,ENSRNOG00000025584,ENSRNOG00000019496,ENSRNOG00000006850,ENSRNOG00000009440,ENSRNOG00000011271,ENSRNOG00000014367,ENSRNOG00000019908
GO:0055085	transmembrane transport	biological_process	0.93309	1	1	42	1263	20272	ENSRNOG00000011648
GO:0006461	protein complex assembly	biological_process	0.9452	1	1	42	1353	20272	ENSRNOG00000020353
GO:0070271	protein complex biogenesis	biological_process	0.94532	1	1	42	1354	20272	ENSRNOG00000020353
GO:0009593	detection of chemical stimulus	biological_process	0.95455	1	1	42	1437	20272	ENSRNOG00000046458
GO:0006811	ion transport	biological_process	0.95455	1	1	42	1437	20272	ENSRNOG00000011648
GO:0051606	detection of stimulus	biological_process	0.96557	1	1	42	1561	20272	ENSRNOG00000046458
GO:0043933	macromolecular complex subunit organization	biological_process	0.97109	1	2	42	2472	20272	ENSRNOG00000020353,ENSRNOG00000019913
GO:0065003	macromolecular complex assembly	biological_process	0.97226	1	1	42	1657	20272	ENSRNOG00000020353
GO:0071822	protein complex subunit organization	biological_process	0.97432	1	1	42	1691	20272	ENSRNOG00000020353
GO:0042995	cell projection	cellular_component	0.97633	1	1	42	1727	20272	ENSRNOG00000011648
GO:0004871	signal transducer activity	molecular_function	0.97712	1	2	42	2590	20272	ENSRNOG00000019496,ENSRNOG00000014367
GO:0060089	molecular transducer activity	molecular_function	0.9834	1	2	42	2749	20272	ENSRNOG00000014367,ENSRNOG00000019496
GO:0007600	sensory perception	biological_process	0.98443	1	1	42	1911	20272	ENSRNOG00000011648
GO:0005886	plasma membrane	cellular_component	0.99055	1	5	42	5141	20272	ENSRNOG00000042086,ENSRNOG00000013383,ENSRNOG00000011648,ENSRNOG00000014367,ENSRNOG00000011271
GO:0071944	cell periphery	cellular_component	0.99256	1	5	42	5271	20272	ENSRNOG00000011271,ENSRNOG00000014367,ENSRNOG00000011648,ENSRNOG00000042086,ENSRNOG00000013383
GO:0050877	neurological system process	biological_process	0.9931	1	1	42	2263	20272	ENSRNOG00000011648
GO:0004888	transmembrane signaling receptor activity	molecular_function	0.99343	1	1	42	2284	20272	ENSRNOG00000014367
GO:0038023	signaling receptor activity	molecular_function	0.99471	1	1	42	2376	20272	ENSRNOG00000014367
GO:0004872	receptor activity	molecular_function	0.99638	1	1	42	2537	20272	ENSRNOG00000014367
GO:0003008	system process	biological_process	0.99815	1	1	42	2819	20272	ENSRNOG00000011648
