# Supplementary material for: Crosstalk Between Polygonatum kingianum, the miRNA, and Gut Microbiota in the Regulation of Lipid Metabolism
Source: Front Pharmacol. 2021 Oct 27;12:740528. doi: 10.3389/fphar.2021.740528 (PMC8578870; doi:10.3389/fphar.2021.740528)
Supplement: Supplementary file 1 [file DataSheet3.ZIP › 3 Differential miRNA target gene enrichment analysis/MODvsPS_H/KEGGenrichment/MODvsPS_H.DEG_KEGG_pathway_enrichment_result.xls]

##Databases: KEGG PATHWAY
##Statistical test method: hypergeometric test / Fisher's exact test
##FDR correction method: Benjamini and Hochberg

#Term	Database	ID	Input number	Background number	P-Value	Corrected P-Value	Input	Hyperlink
Maturity onset diabetes of the young	KEGG PATHWAY	rno04950	2	26	0.000993582859666	0.038749731527	ENSRNOG00000046458|ENSRNOG00000024413	http://www.genome.jp/kegg-bin/show_pathway?rno04950/rno:29535%09red/rno:60329%09red
Proximal tubule bicarbonate reclamation	KEGG PATHWAY	rno04964	1	22	0.0375859744904	0.276115347615	ENSRNOG00000011648	http://www.genome.jp/kegg-bin/show_pathway?rno04964/rno:25240%09red
Purine metabolism	KEGG PATHWAY	rno00230	2	182	0.0375948414741	0.276115347615	ENSRNOG00000009440|ENSRNOG00000012962	http://www.genome.jp/kegg-bin/show_pathway?rno00230/rno:363129%09red/rno:25206%09red
Type II diabetes mellitus	KEGG PATHWAY	rno04930	1	51	0.0830157641931	0.276115347615	ENSRNOG00000046458	http://www.genome.jp/kegg-bin/show_pathway?rno04930/rno:29535%09red
Glycerolipid metabolism	KEGG PATHWAY	rno00561	1	56	0.0906339792656	0.276115347615	ENSRNOG00000017731	http://www.genome.jp/kegg-bin/show_pathway?rno00561/rno:170919%09red
Ovarian steroidogenesis	KEGG PATHWAY	rno04913	1	56	0.0906339792656	0.276115347615	ENSRNOG00000013982	http://www.genome.jp/kegg-bin/show_pathway?rno04913/rno:79243%09red
Acute myeloid leukemia	KEGG PATHWAY	rno05221	1	57	0.0921501909715	0.276115347615	ENSRNOG00000019496	http://www.genome.jp/kegg-bin/show_pathway?rno05221/rno:24918%09red
Long-term depression	KEGG PATHWAY	rno04730	1	62	0.0996943088494	0.276115347615	ENSRNOG00000009440	http://www.genome.jp/kegg-bin/show_pathway?rno04730/rno:25206%09red
Drug metabolism - cytochrome P450	KEGG PATHWAY	rno00982	1	69	0.110153349497	0.276115347615	ENSRNOG00000003510	http://www.genome.jp/kegg-bin/show_pathway?rno00982/rno:246245%09red
Bile secretion	KEGG PATHWAY	rno04976	1	72	0.114599398757	0.276115347615	ENSRNOG00000011648	http://www.genome.jp/kegg-bin/show_pathway?rno04976/rno:25240%09red
Prolactin signaling pathway	KEGG PATHWAY	rno04917	1	75	0.119023760011	0.276115347615	ENSRNOG00000019496	http://www.genome.jp/kegg-bin/show_pathway?rno04917/rno:24918%09red
Chronic myeloid leukemia	KEGG PATHWAY	rno05220	1	76	0.120493745394	0.276115347615	ENSRNOG00000019496	http://www.genome.jp/kegg-bin/show_pathway?rno05220/rno:24918%09red
Salivary secretion	KEGG PATHWAY	rno04970	1	76	0.120493745394	0.276115347615	ENSRNOG00000009440	http://www.genome.jp/kegg-bin/show_pathway?rno04970/rno:25206%09red
Steroid hormone biosynthesis	KEGG PATHWAY	rno00140	1	80	0.126349780017	0.276115347615	ENSRNOG00000013982	http://www.genome.jp/kegg-bin/show_pathway?rno00140/rno:79243%09red
RNA degradation	KEGG PATHWAY	rno03018	1	81	0.127807830928	0.276115347615	ENSRNOG00000012962	http://www.genome.jp/kegg-bin/show_pathway?rno03018/rno:363129%09red
Peroxisome	KEGG PATHWAY	rno04146	1	82	0.129263506315	0.276115347615	ENSRNOG00000028100	http://www.genome.jp/kegg-bin/show_pathway?rno04146/rno:288369%09red
Insulin secretion	KEGG PATHWAY	rno04911	1	86	0.135062528044	0.276115347615	ENSRNOG00000046458	http://www.genome.jp/kegg-bin/show_pathway?rno04911/rno:29535%09red
Gap junction	KEGG PATHWAY	rno04540	1	88	0.137947883659	0.276115347615	ENSRNOG00000009440	http://www.genome.jp/kegg-bin/show_pathway?rno04540/rno:25206%09red
ErbB signaling pathway	KEGG PATHWAY	rno04012	1	90	0.140823842407	0.276115347615	ENSRNOG00000019496	http://www.genome.jp/kegg-bin/show_pathway?rno04012/rno:24918%09red
Glycerophospholipid metabolism	KEGG PATHWAY	rno00564	1	92	0.143690434148	0.276115347615	ENSRNOG00000017731	http://www.genome.jp/kegg-bin/show_pathway?rno00564/rno:170919%09red
Circadian entrainment	KEGG PATHWAY	rno04713	1	96	0.149395635583	0.276115347615	ENSRNOG00000009440	http://www.genome.jp/kegg-bin/show_pathway?rno04713/rno:25206%09red
Vascular smooth muscle contraction	KEGG PATHWAY	rno04270	1	123	0.18694675675	0.276115347615	ENSRNOG00000009440	http://www.genome.jp/kegg-bin/show_pathway?rno04270/rno:25206%09red
Hepatitis C	KEGG PATHWAY	rno05160	1	128	0.193720818621	0.276115347615	ENSRNOG00000027017	http://www.genome.jp/kegg-bin/show_pathway?rno05160/rno:359726%09red
Axon guidance	KEGG PATHWAY	rno04360	1	130	0.196414989074	0.276115347615	ENSRNOG00000014367	http://www.genome.jp/kegg-bin/show_pathway?rno04360/rno:312275%09red
Platelet activation	KEGG PATHWAY	rno04611	1	133	0.200439774337	0.276115347615	ENSRNOG00000009440	http://www.genome.jp/kegg-bin/show_pathway?rno04611/rno:25206%09red
Measles	KEGG PATHWAY	rno05162	1	135	0.203112024999	0.276115347615	ENSRNOG00000019496	http://www.genome.jp/kegg-bin/show_pathway?rno05162/rno:24918%09red
FoxO signaling pathway	KEGG PATHWAY	rno04068	1	135	0.203112024999	0.276115347615	ENSRNOG00000025584	http://www.genome.jp/kegg-bin/show_pathway?rno04068/rno:65218%09red
Spliceosome	KEGG PATHWAY	rno03040	1	140	0.209754566228	0.276115347615	ENSRNOG00000045860	http://www.genome.jp/kegg-bin/show_pathway?rno03040/rno:687575%09red
Hepatitis B	KEGG PATHWAY	rno05161	1	141	0.211076573247	0.276115347615	ENSRNOG00000019496	http://www.genome.jp/kegg-bin/show_pathway?rno05161/rno:24918%09red
Jak-STAT signaling pathway	KEGG PATHWAY	rno04630	1	142	0.212396421242	0.276115347615	ENSRNOG00000019496	http://www.genome.jp/kegg-bin/show_pathway?rno04630/rno:24918%09red
Oxytocin signaling pathway	KEGG PATHWAY	rno04921	1	158	0.233223152815	0.293409772896	ENSRNOG00000009440	http://www.genome.jp/kegg-bin/show_pathway?rno04921/rno:25206%09red
cGMP-PKG signaling pathway	KEGG PATHWAY	rno04022	1	171	0.249748134405	0.302558318336	ENSRNOG00000009440	http://www.genome.jp/kegg-bin/show_pathway?rno04022/rno:25206%09red
Influenza A	KEGG PATHWAY	rno05164	1	176	0.256010884746	0.302558318336	ENSRNOG00000027017	http://www.genome.jp/kegg-bin/show_pathway?rno05164/rno:359726%09red
Herpes simplex infection	KEGG PATHWAY	rno05168	1	218	0.306641821037	0.351736206484	ENSRNOG00000027017	http://www.genome.jp/kegg-bin/show_pathway?rno05168/rno:359726%09red
Viral carcinogenesis	KEGG PATHWAY	rno05203	1	234	0.325031398442	0.362177843978	ENSRNOG00000019496	http://www.genome.jp/kegg-bin/show_pathway?rno05203/rno:24918%09red
Endocytosis	KEGG PATHWAY	rno04144	1	245	0.337397134603	0.365513562486	ENSRNOG00000025584	http://www.genome.jp/kegg-bin/show_pathway?rno04144/rno:65218%09red
HTLV-I infection	KEGG PATHWAY	rno05166	1	292	0.387787326968	0.408748804102	ENSRNOG00000019496	http://www.genome.jp/kegg-bin/show_pathway?rno05166/rno:24918%09red
Pathways in cancer	KEGG PATHWAY	rno05200	1	329	0.424805850072	0.43598495139	ENSRNOG00000019496	http://www.genome.jp/kegg-bin/show_pathway?rno05200/rno:24918%09red
Metabolic pathways	KEGG PATHWAY	rno01100	2	1295	0.642827116869	0.642827116869	ENSRNOG00000017731|ENSRNOG00000013982	http://www.genome.jp/kegg-bin/show_pathway?rno01100/rno:79243%09red/rno:170919%09red

--------------------

#Term	Database	ID	Input number	Background number	P-Value	Corrected P-Value	Input	Hyperlink

--------------------

#Term	Database	ID	Input number	Background number	P-Value	Corrected P-Value	Input	Hyperlink

--------------------
