# Supplementary material for: Crosstalk Between Polygonatum kingianum, the miRNA, and Gut Microbiota in the Regulation of Lipid Metabolism
Source: Front Pharmacol. 2021 Oct 27;12:740528. doi: 10.3389/fphar.2021.740528 (PMC8578870; doi:10.3389/fphar.2021.740528)
Supplement: Supplementary file 1 [file DataSheet3.ZIP › 3 Differential miRNA target gene enrichment analysis/MODvsPS_L/GOenrichment/MODvsPS_L.DEG_GO_enrichment_result.xls]

GO_accession	Description	Term_type	Over_represented_pValue	Corrected_pValue	DEG_item	DEG_list	Bg_item	Bg_list	Gene_names
GO:0034657	GID complex	cellular_component	0.0015776	1	1	8	4	20272	ENSRNOG00000047719
GO:0070236	negative regulation of activation-induced cell death of T cells	biological_process	0.0023655	1	1	8	6	20272	ENSRNOG00000024616
GO:0070235	regulation of activation-induced cell death of T cells	biological_process	0.0035465	1	1	8	9	20272	ENSRNOG00000024616
GO:1990825	sequence-specific mRNA binding	molecular_function	0.0035465	1	1	8	9	20272	ENSRNOG00000010007
GO:0006924	activation-induced cell death of T cells	biological_process	0.0051192	1	1	8	13	20272	ENSRNOG00000024616
GO:0043227	membrane-bounded organelle	cellular_component	0.0051298	1	8	8	10490	20272	ENSRNOG00000000481,ENSRNOG00000004489,ENSRNOG00000010007,ENSRNOG00000024616,ENSRNOG00000020400,ENSRNOG00000047719,ENSRNOG00000020882,ENSRNOG00000009266
GO:0046827	positive regulation of protein export from nucleus	biological_process	0.0062963	1	1	8	16	20272	ENSRNOG00000009266
GO:0070233	negative regulation of T cell apoptotic process	biological_process	0.0086497	1	1	8	22	20272	ENSRNOG00000024616
GO:0048025	negative regulation of mRNA splicing, via spliceosome	biological_process	0.0094328	1	1	8	24	20272	ENSRNOG00000010007
GO:0045742	positive regulation of epidermal growth factor receptor signaling pathway	biological_process	0.0098242	1	1	8	25	20272	ENSRNOG00000020882
GO:0033119	negative regulation of RNA splicing	biological_process	0.010606	1	1	8	27	20272	ENSRNOG00000010007
GO:1901186	positive regulation of ERBB signaling pathway	biological_process	0.010606	1	1	8	27	20272	ENSRNOG00000020882
GO:0046825	regulation of protein export from nucleus	biological_process	0.012168	1	1	8	31	20272	ENSRNOG00000009266
GO:0021591	ventricular system development	biological_process	0.012559	1	1	8	32	20272	ENSRNOG00000009266
GO:0050686	negative regulation of mRNA processing	biological_process	0.01256	1	1	8	32	20272	ENSRNOG00000010007
GO:0001205	transcriptional activator activity, RNA polymerase II distal enhancer sequence-specific binding	molecular_function	0.012948	1	1	8	33	20272	ENSRNOG00000020400
GO:0070229	negative regulation of lymphocyte apoptotic process	biological_process	0.01295	1	1	8	33	20272	ENSRNOG00000024616
GO:0043226	organelle	cellular_component	0.013013	1	8	8	11784	20272	ENSRNOG00000004489,ENSRNOG00000000481,ENSRNOG00000047719,ENSRNOG00000020400,ENSRNOG00000010007,ENSRNOG00000024616,ENSRNOG00000009266,ENSRNOG00000020882
GO:0070232	regulation of T cell apoptotic process	biological_process	0.01451	1	1	8	37	20272	ENSRNOG00000024616
GO:0043029	T cell homeostasis	biological_process	0.015289	1	1	8	39	20272	ENSRNOG00000024616
GO:1903312	negative regulation of mRNA metabolic process	biological_process	0.016067	1	1	8	41	20272	ENSRNOG00000010007
GO:0070063	RNA polymerase binding	molecular_function	0.017622	1	1	8	45	20272	ENSRNOG00000009266
GO:2000107	negative regulation of leukocyte apoptotic process	biological_process	0.019176	1	1	8	49	20272	ENSRNOG00000024616
GO:0070231	T cell apoptotic process	biological_process	0.019564	1	1	8	50	20272	ENSRNOG00000024616
GO:0006611	protein export from nucleus	biological_process	0.021501	1	1	8	55	20272	ENSRNOG00000009266
GO:0042058	regulation of epidermal growth factor receptor signaling pathway	biological_process	0.021502	1	1	8	55	20272	ENSRNOG00000020882
GO:0070228	regulation of lymphocyte apoptotic process	biological_process	0.022663	1	1	8	58	20272	ENSRNOG00000024616
GO:1901184	regulation of ERBB signaling pathway	biological_process	0.023049	1	1	8	59	20272	ENSRNOG00000020882
GO:0051965	positive regulation of synapse assembly	biological_process	0.024595	1	1	8	63	20272	ENSRNOG00000004489
GO:0002260	lymphocyte homeostasis	biological_process	0.026139	1	1	8	67	20272	ENSRNOG00000024616
GO:0070227	lymphocyte apoptotic process	biological_process	0.028065	1	1	8	72	20272	ENSRNOG00000024616
GO:0006919	activation of cysteine-type endopeptidase activity involved in apoptotic process	biological_process	0.029218	1	1	8	75	20272	ENSRNOG00000009266
GO:0000980	RNA polymerase II distal enhancer sequence-specific DNA binding	molecular_function	0.029602	1	1	8	76	20272	ENSRNOG00000020400
GO:0019899	enzyme binding	molecular_function	0.030266	1	3	8	1858	20272	ENSRNOG00000000481,ENSRNOG00000020400,ENSRNOG00000009266
GO:0006970	response to osmotic stress	biological_process	0.030372	1	1	8	78	20272	ENSRNOG00000024616
GO:0051963	regulation of synapse assembly	biological_process	0.030372	1	1	8	78	20272	ENSRNOG00000004489
GO:0048024	regulation of mRNA splicing, via spliceosome	biological_process	0.030757	1	1	8	79	20272	ENSRNOG00000010007
GO:0097202	activation of cysteine-type endopeptidase activity	biological_process	0.031907	1	1	8	82	20272	ENSRNOG00000009266
GO:2000106	regulation of leukocyte apoptotic process	biological_process	0.031908	1	1	8	82	20272	ENSRNOG00000024616
GO:0007173	epidermal growth factor receptor signaling pathway	biological_process	0.033441	1	1	8	86	20272	ENSRNOG00000020882
GO:0060021	palate development	biological_process	0.033824	1	1	8	87	20272	ENSRNOG00000009266
GO:0001776	leukocyte homeostasis	biological_process	0.03459	1	1	8	89	20272	ENSRNOG00000024616
GO:0003705	transcription factor activity, RNA polymerase II distal enhancer sequence-specific binding	molecular_function	0.0365	1	1	8	94	20272	ENSRNOG00000020400
GO:0038127	ERBB signaling pathway	biological_process	0.037266	1	1	8	96	20272	ENSRNOG00000020882
GO:0071887	leukocyte apoptotic process	biological_process	0.038029	1	1	8	98	20272	ENSRNOG00000024616
GO:0001158	enhancer sequence-specific DNA binding	molecular_function	0.039933	1	1	8	103	20272	ENSRNOG00000020400
GO:0035326	enhancer binding	molecular_function	0.043355	1	1	8	112	20272	ENSRNOG00000020400
GO:0006334	nucleosome assembly	biological_process	0.043356	1	1	8	112	20272	ENSRNOG00000009266
GO:0042826	histone deacetylase binding	molecular_function	0.043735	1	1	8	113	20272	ENSRNOG00000020400
GO:0031638	zymogen activation	biological_process	0.044115	1	1	8	114	20272	ENSRNOG00000009266
GO:0043484	regulation of RNA splicing	biological_process	0.044116	1	1	8	114	20272	ENSRNOG00000010007
GO:0050684	regulation of mRNA processing	biological_process	0.045633	1	1	8	118	20272	ENSRNOG00000010007
GO:0046824	positive regulation of nucleocytoplasmic transport	biological_process	0.046011	1	1	8	119	20272	ENSRNOG00000009266
GO:0050807	regulation of synapse organization	biological_process	0.04639	1	1	8	120	20272	ENSRNOG00000004489
GO:0043280	positive regulation of cysteine-type endopeptidase activity involved in apoptotic process	biological_process	0.046768	1	1	8	121	20272	ENSRNOG00000009266
GO:0031497	chromatin assembly	biological_process	0.049791	1	1	8	129	20272	ENSRNOG00000009266
GO:2001056	positive regulation of cysteine-type endopeptidase activity	biological_process	0.050546	1	1	8	131	20272	ENSRNOG00000009266
GO:0007416	synapse assembly	biological_process	0.050547	1	1	8	131	20272	ENSRNOG00000004489
GO:0005634	nucleus	cellular_component	0.052005	1	5	8	5922	20272	ENSRNOG00000020400,ENSRNOG00000047719,ENSRNOG00000009266,ENSRNOG00000024616,ENSRNOG00000010007
GO:0034728	nucleosome organization	biological_process	0.053559	1	1	8	139	20272	ENSRNOG00000009266
GO:0042787	protein ubiquitination involved in ubiquitin-dependent protein catabolic process	biological_process	0.05356	1	1	8	139	20272	ENSRNOG00000047719
GO:1903311	regulation of mRNA metabolic process	biological_process	0.05356	1	1	8	139	20272	ENSRNOG00000010007
GO:0051168	nuclear export	biological_process	0.055813	1	1	8	145	20272	ENSRNOG00000009266
GO:0022607	cellular component assembly	biological_process	0.055833	1	3	8	2353	20272	ENSRNOG00000020882,ENSRNOG00000009266,ENSRNOG00000004489
GO:0010950	positive regulation of endopeptidase activity	biological_process	0.056188	1	1	8	146	20272	ENSRNOG00000009266
GO:0006333	chromatin assembly or disassembly	biological_process	0.056939	1	1	8	148	20272	ENSRNOG00000009266
GO:0002244	hematopoietic progenitor cell differentiation	biological_process	0.059187	1	1	8	154	20272	ENSRNOG00000010007
GO:0010952	positive regulation of peptidase activity	biological_process	0.060308	1	1	8	157	20272	ENSRNOG00000009266
GO:0001071	nucleic acid binding transcription factor activity	molecular_function	0.062404	1	2	8	1064	20272	ENSRNOG00000020400,ENSRNOG00000024616
GO:0003700	transcription factor activity, sequence-specific DNA binding	molecular_function	0.062404	1	2	8	1064	20272	ENSRNOG00000024616,ENSRNOG00000020400
GO:0006323	DNA packaging	biological_process	0.062548	1	1	8	163	20272	ENSRNOG00000009266
GO:0070062	extracellular exosome	cellular_component	0.063683	1	3	8	2479	20272	ENSRNOG00000009266,ENSRNOG00000000481,ENSRNOG00000004489
GO:0065010	extracellular membrane-bounded organelle	cellular_component	0.064071	1	3	8	2485	20272	ENSRNOG00000009266,ENSRNOG00000004489,ENSRNOG00000000481
GO:1903561	extracellular vesicle	cellular_component	0.064655	1	3	8	2494	20272	ENSRNOG00000004489,ENSRNOG00000000481,ENSRNOG00000009266
GO:0043230	extracellular organelle	cellular_component	0.065046	1	3	8	2500	20272	ENSRNOG00000004489,ENSRNOG00000000481,ENSRNOG00000009266
GO:0065004	protein-DNA complex assembly	biological_process	0.069611	1	1	8	182	20272	ENSRNOG00000009266
GO:0044085	cellular component biogenesis	biological_process	0.071818	1	3	8	2601	20272	ENSRNOG00000004489,ENSRNOG00000020882,ENSRNOG00000009266
GO:0032845	negative regulation of homeostatic process	biological_process	0.071833	1	1	8	188	20272	ENSRNOG00000024616
GO:0042393	histone binding	molecular_function	0.072202	1	1	8	189	20272	ENSRNOG00000009266
GO:0043281	regulation of cysteine-type endopeptidase activity involved in apoptotic process	biological_process	0.079935	1	1	8	210	20272	ENSRNOG00000009266
GO:0046822	regulation of nucleocytoplasmic transport	biological_process	0.080302	1	1	8	211	20272	ENSRNOG00000009266
GO:0071824	protein-DNA complex subunit organization	biological_process	0.080302	1	1	8	211	20272	ENSRNOG00000009266
GO:0048839	inner ear development	biological_process	0.081035	1	1	8	213	20272	ENSRNOG00000009266
GO:0003729	mRNA binding	molecular_function	0.081769	1	1	8	215	20272	ENSRNOG00000010007
GO:0044822	poly(A) RNA binding	molecular_function	0.081769	1	1	8	215	20272	ENSRNOG00000010007
GO:0071103	DNA conformation change	biological_process	0.083598	1	1	8	220	20272	ENSRNOG00000009266
GO:0050808	synapse organization	biological_process	0.087249	1	1	8	230	20272	ENSRNOG00000004489
GO:0032868	response to insulin	biological_process	0.087613	1	1	8	231	20272	ENSRNOG00000010007
GO:2000116	regulation of cysteine-type endopeptidase activity	biological_process	0.089068	1	1	8	235	20272	ENSRNOG00000009266
GO:0000377	RNA splicing, via transesterification reactions with bulged adenosine as nucleophile	biological_process	0.089069	1	1	8	235	20272	ENSRNOG00000010007
GO:0000398	mRNA splicing, via spliceosome	biological_process	0.089069	1	1	8	235	20272	ENSRNOG00000010007
GO:0000375	RNA splicing, via transesterification reactions	biological_process	0.089433	1	1	8	236	20272	ENSRNOG00000010007
GO:0043583	ear development	biological_process	0.091611	1	1	8	242	20272	ENSRNOG00000009266
GO:0016485	protein processing	biological_process	0.095233	1	1	8	252	20272	ENSRNOG00000009266
GO:0006461	protein complex assembly	biological_process	0.095264	1	2	8	1353	20272	ENSRNOG00000009266,ENSRNOG00000020882
GO:0070271	protein complex biogenesis	biological_process	0.095385	1	2	8	1354	20272	ENSRNOG00000009266,ENSRNOG00000020882
GO:0090316	positive regulation of intracellular protein transport	biological_process	0.09704	1	1	8	257	20272	ENSRNOG00000009266
GO:0048522	positive regulation of cellular process	biological_process	0.09738	1	4	8	4818	20272	ENSRNOG00000020400,ENSRNOG00000009266,ENSRNOG00000020882,ENSRNOG00000004489
GO:0048872	homeostasis of number of cells	biological_process	0.098844	1	1	8	262	20272	ENSRNOG00000024616
GO:0050803	regulation of synapse structure or activity	biological_process	0.099204	1	1	8	263	20272	ENSRNOG00000004489
GO:0042981	regulation of apoptotic process	biological_process	0.10005	1	2	8	1392	20272	ENSRNOG00000024616,ENSRNOG00000009266
GO:1903651	positive regulation of cytoplasmic transport	biological_process	0.10028	1	1	8	266	20272	ENSRNOG00000009266
GO:0043231	intracellular membrane-bounded organelle	cellular_component	0.1004	1	6	8	9371	20272	ENSRNOG00000020400,ENSRNOG00000047719,ENSRNOG00000009266,ENSRNOG00000024616,ENSRNOG00000020882,ENSRNOG00000010007
GO:0043067	regulation of programmed cell death	biological_process	0.10241	1	2	8	1411	20272	ENSRNOG00000024616,ENSRNOG00000009266
GO:0001077	transcriptional activator activity, RNA polymerase II core promoter proximal region sequence-specific binding	molecular_function	0.10316	1	1	8	274	20272	ENSRNOG00000020400
GO:0051604	protein maturation	biological_process	0.10423	1	1	8	277	20272	ENSRNOG00000009266
GO:0031988	membrane-bounded vesicle	cellular_component	0.1059	1	3	8	3050	20272	ENSRNOG00000009266,ENSRNOG00000004489,ENSRNOG00000000481
GO:0010467	gene expression	biological_process	0.10597	1	4	8	4952	20272	ENSRNOG00000024616,ENSRNOG00000010007,ENSRNOG00000020400,ENSRNOG00000009266
GO:0016607	nuclear speck	cellular_component	0.10995	1	1	8	293	20272	ENSRNOG00000010007
GO:0051252	regulation of RNA metabolic process	biological_process	0.11471	1	3	8	3154	20272	ENSRNOG00000020400,ENSRNOG00000024616,ENSRNOG00000010007
GO:0045862	positive regulation of proteolysis	biological_process	0.11493	1	1	8	307	20272	ENSRNOG00000009266
GO:0051260	protein homooligomerization	biological_process	0.11706	1	1	8	313	20272	ENSRNOG00000020882
GO:0008380	RNA splicing	biological_process	0.11741	1	1	8	314	20272	ENSRNOG00000010007
GO:0010941	regulation of cell death	biological_process	0.11759	1	2	8	1530	20272	ENSRNOG00000024616,ENSRNOG00000009266
GO:0005667	transcription factor complex	cellular_component	0.12059	1	1	8	323	20272	ENSRNOG00000020400
GO:0031982	vesicle	cellular_component	0.12318	1	3	8	3251	20272	ENSRNOG00000000481,ENSRNOG00000004489,ENSRNOG00000009266
GO:1903829	positive regulation of cellular protein localization	biological_process	0.12587	1	1	8	338	20272	ENSRNOG00000009266
GO:0010038	response to metal ion	biological_process	0.12651	1	1	8	340	20272	ENSRNOG00000000481
GO:0080090	regulation of primary metabolic process	biological_process	0.12791	1	4	8	5269	20272	ENSRNOG00000010007,ENSRNOG00000024616,ENSRNOG00000009266,ENSRNOG00000020400
GO:0032388	positive regulation of intracellular transport	biological_process	0.12797	1	1	8	344	20272	ENSRNOG00000009266
GO:0060255	regulation of macromolecule metabolic process	biological_process	0.12937	1	4	8	5289	20272	ENSRNOG00000020400,ENSRNOG00000009266,ENSRNOG00000024616,ENSRNOG00000010007
GO:0006915	apoptotic process	biological_process	0.13135	1	2	8	1634	20272	ENSRNOG00000024616,ENSRNOG00000009266
GO:0031323	regulation of cellular metabolic process	biological_process	0.13276	1	4	8	5335	20272	ENSRNOG00000010007,ENSRNOG00000024616,ENSRNOG00000009266,ENSRNOG00000020400
GO:0065003	macromolecular complex assembly	biological_process	0.13446	1	2	8	1657	20272	ENSRNOG00000009266,ENSRNOG00000020882
GO:0006397	mRNA processing	biological_process	0.13495	1	1	8	364	20272	ENSRNOG00000010007
GO:0006508	proteolysis	biological_process	0.13513	1	2	8	1662	20272	ENSRNOG00000009266,ENSRNOG00000047719
GO:0043161	proteasome-mediated ubiquitin-dependent protein catabolic process	biological_process	0.13529	1	1	8	365	20272	ENSRNOG00000047719
GO:0012501	programmed cell death	biological_process	0.13554	1	2	8	1665	20272	ENSRNOG00000009266,ENSRNOG00000024616
GO:0033157	regulation of intracellular protein transport	biological_process	0.13599	1	1	8	367	20272	ENSRNOG00000009266
GO:0043434	response to peptide hormone	biological_process	0.13599	1	1	8	367	20272	ENSRNOG00000010007
GO:0048518	positive regulation of biological process	biological_process	0.13688	1	4	8	5390	20272	ENSRNOG00000009266,ENSRNOG00000020400,ENSRNOG00000020882,ENSRNOG00000004489
GO:0005925	focal adhesion	cellular_component	0.13703	1	1	8	370	20272	ENSRNOG00000004489
GO:0005924	cell-substrate adherens junction	cellular_component	0.13876	1	1	8	375	20272	ENSRNOG00000004489
GO:0071822	protein complex subunit organization	biological_process	0.13908	1	2	8	1691	20272	ENSRNOG00000020882,ENSRNOG00000009266
GO:0030055	cell-substrate junction	cellular_component	0.14049	1	1	8	380	20272	ENSRNOG00000004489
GO:0000978	RNA polymerase II core promoter proximal region sequence-specific DNA binding	molecular_function	0.1436	1	1	8	389	20272	ENSRNOG00000020400
GO:0006913	nucleocytoplasmic transport	biological_process	0.14601	1	1	8	396	20272	ENSRNOG00000009266
GO:0000982	transcription factor activity, RNA polymerase II core promoter proximal region sequence-specific binding	molecular_function	0.14635	1	1	8	397	20272	ENSRNOG00000020400
GO:0002683	negative regulation of immune system process	biological_process	0.14635	1	1	8	397	20272	ENSRNOG00000024616
GO:0001228	transcriptional activator activity, RNA polymerase II transcription regulatory region sequence-specific binding	molecular_function	0.14669	1	1	8	398	20272	ENSRNOG00000020400
GO:0019219	regulation of nucleobase-containing compound metabolic process	biological_process	0.14706	1	3	8	3509	20272	ENSRNOG00000020400,ENSRNOG00000010007,ENSRNOG00000024616
GO:0051169	nuclear transport	biological_process	0.14738	1	1	8	400	20272	ENSRNOG00000009266
GO:0000987	core promoter proximal region sequence-specific DNA binding	molecular_function	0.14772	1	1	8	401	20272	ENSRNOG00000020400
GO:0001159	core promoter proximal region DNA binding	molecular_function	0.14772	1	1	8	401	20272	ENSRNOG00000020400
GO:0052548	regulation of endopeptidase activity	biological_process	0.14773	1	1	8	401	20272	ENSRNOG00000009266
GO:0010498	proteasomal protein catabolic process	biological_process	0.1491	1	1	8	405	20272	ENSRNOG00000047719
GO:0004842	ubiquitin-protein transferase activity	molecular_function	0.15115	1	1	8	411	20272	ENSRNOG00000047719
GO:0008219	cell death	biological_process	0.1539	1	2	8	1798	20272	ENSRNOG00000024616,ENSRNOG00000009266
GO:0016265	death	biological_process	0.1539	1	2	8	1798	20272	ENSRNOG00000009266,ENSRNOG00000024616
GO:0019787	ubiquitin-like protein transferase activity	molecular_function	0.15661	1	1	8	427	20272	ENSRNOG00000047719
GO:0052547	regulation of peptidase activity	biological_process	0.15729	1	1	8	429	20272	ENSRNOG00000009266
GO:1903649	regulation of cytoplasmic transport	biological_process	0.15729	1	1	8	429	20272	ENSRNOG00000009266
GO:1901652	response to peptide	biological_process	0.15797	1	1	8	431	20272	ENSRNOG00000010007
GO:0000323	lytic vacuole	cellular_component	0.16	1	1	8	437	20272	ENSRNOG00000020882
GO:0005764	lysosome	cellular_component	0.16	1	1	8	437	20272	ENSRNOG00000020882
GO:0044089	positive regulation of cellular component biogenesis	biological_process	0.16169	1	1	8	442	20272	ENSRNOG00000004489
GO:0044421	extracellular region part	cellular_component	0.16183	1	3	8	3660	20272	ENSRNOG00000004489,ENSRNOG00000000481,ENSRNOG00000009266
GO:0044260	cellular macromolecule metabolic process	biological_process	0.163	1	5	8	7968	20272	ENSRNOG00000010007,ENSRNOG00000024616,ENSRNOG00000009266,ENSRNOG00000047719,ENSRNOG00000020400
GO:0032844	regulation of homeostatic process	biological_process	0.16338	1	1	8	447	20272	ENSRNOG00000024616
GO:0010468	regulation of gene expression	biological_process	0.16637	1	3	8	3705	20272	ENSRNOG00000020400,ENSRNOG00000024616,ENSRNOG00000010007
GO:0016071	mRNA metabolic process	biological_process	0.16776	1	1	8	460	20272	ENSRNOG00000010007
GO:0051171	regulation of nitrogen compound metabolic process	biological_process	0.17195	1	3	8	3760	20272	ENSRNOG00000020400,ENSRNOG00000010007,ENSRNOG00000024616
GO:0051222	positive regulation of protein transport	biological_process	0.17279	1	1	8	475	20272	ENSRNOG00000009266
GO:0005912	adherens junction	cellular_component	0.17346	1	1	8	477	20272	ENSRNOG00000004489
GO:0097285	cell-type specific apoptotic process	biological_process	0.17446	1	1	8	480	20272	ENSRNOG00000024616
GO:0070161	anchoring junction	cellular_component	0.17746	1	1	8	489	20272	ENSRNOG00000004489
GO:0007169	transmembrane receptor protein tyrosine kinase signaling pathway	biological_process	0.17979	1	1	8	496	20272	ENSRNOG00000020882
GO:0051259	protein oligomerization	biological_process	0.17979	1	1	8	496	20272	ENSRNOG00000020882
GO:0051962	positive regulation of nervous system development	biological_process	0.18111	1	1	8	500	20272	ENSRNOG00000004489
GO:0043229	intracellular organelle	cellular_component	0.18689	1	6	8	10738	20272	ENSRNOG00000010007,ENSRNOG00000020882,ENSRNOG00000024616,ENSRNOG00000009266,ENSRNOG00000047719,ENSRNOG00000020400
GO:0005773	vacuole	cellular_component	0.18837	1	1	8	522	20272	ENSRNOG00000020882
GO:0016070	RNA metabolic process	biological_process	0.18891	1	3	8	3923	20272	ENSRNOG00000020400,ENSRNOG00000024616,ENSRNOG00000010007
GO:0019222	regulation of metabolic process	biological_process	0.18924	1	4	8	6028	20272	ENSRNOG00000020400,ENSRNOG00000009266,ENSRNOG00000024616,ENSRNOG00000010007
GO:0010035	response to inorganic substance	biological_process	0.18963	1	1	8	526	20272	ENSRNOG00000000481
GO:1903827	regulation of cellular protein localization	biological_process	0.19198	1	1	8	533	20272	ENSRNOG00000009266
GO:0006511	ubiquitin-dependent protein catabolic process	biological_process	0.19623	1	1	8	546	20272	ENSRNOG00000047719
GO:0043065	positive regulation of apoptotic process	biological_process	0.19688	1	1	8	548	20272	ENSRNOG00000009266
GO:0007399	nervous system development	biological_process	0.19789	1	2	8	2102	20272	ENSRNOG00000009266,ENSRNOG00000004489
GO:0019941	modification-dependent protein catabolic process	biological_process	0.19818	1	1	8	552	20272	ENSRNOG00000047719
GO:0043068	positive regulation of programmed cell death	biological_process	0.19981	1	1	8	557	20272	ENSRNOG00000009266
GO:0050794	regulation of cellular process	biological_process	0.20024	1	6	8	10909	20272	ENSRNOG00000004489,ENSRNOG00000009266,ENSRNOG00000020400,ENSRNOG00000010007,ENSRNOG00000024616,ENSRNOG00000020882
GO:0008104	protein localization	biological_process	0.20054	1	2	8	2120	20272	ENSRNOG00000000481,ENSRNOG00000009266
GO:0032386	regulation of intracellular transport	biological_process	0.20078	1	1	8	560	20272	ENSRNOG00000009266
GO:0043632	modification-dependent macromolecule catabolic process	biological_process	0.20078	1	1	8	560	20272	ENSRNOG00000047719
GO:0005576	extracellular region	cellular_component	0.2011	1	3	8	4037	20272	ENSRNOG00000004489,ENSRNOG00000000481,ENSRNOG00000009266
GO:0007423	sensory organ development	biological_process	0.20402	1	1	8	570	20272	ENSRNOG00000009266
GO:0007166	cell surface receptor signaling pathway	biological_process	0.20639	1	2	8	2159	20272	ENSRNOG00000020882,ENSRNOG00000004489
GO:0001944	vasculature development	biological_process	0.2095	1	1	8	587	20272	ENSRNOG00000009266
GO:0002376	immune system process	biological_process	0.21119	1	2	8	2191	20272	ENSRNOG00000010007,ENSRNOG00000024616
GO:0051345	positive regulation of hydrolase activity	biological_process	0.21367	1	1	8	600	20272	ENSRNOG00000009266
GO:0016604	nuclear body	cellular_component	0.21367	1	1	8	600	20272	ENSRNOG00000010007
GO:0010942	positive regulation of cell death	biological_process	0.21781	1	1	8	613	20272	ENSRNOG00000009266
GO:0048731	system development	biological_process	0.2197	1	3	8	4206	20272	ENSRNOG00000004489,ENSRNOG00000009266,ENSRNOG00000010007
GO:0048523	negative regulation of cellular process	biological_process	0.21981	1	3	8	4207	20272	ENSRNOG00000009266,ENSRNOG00000024616,ENSRNOG00000010007
GO:0050793	regulation of developmental process	biological_process	0.22009	1	2	8	2250	20272	ENSRNOG00000004489,ENSRNOG00000009266
GO:0000977	RNA polymerase II regulatory region sequence-specific DNA binding	molecular_function	0.22258	1	1	8	628	20272	ENSRNOG00000020400
GO:0005509	calcium ion binding	molecular_function	0.22289	1	1	8	629	20272	ENSRNOG00000004489
GO:0001012	RNA polymerase II regulatory region DNA binding	molecular_function	0.22384	1	1	8	632	20272	ENSRNOG00000020400
GO:0051603	proteolysis involved in cellular protein catabolic process	biological_process	0.22763	1	1	8	644	20272	ENSRNOG00000047719
GO:0043170	macromolecule metabolic process	biological_process	0.22817	1	5	8	8771	20272	ENSRNOG00000009266,ENSRNOG00000020400,ENSRNOG00000047719,ENSRNOG00000010007,ENSRNOG00000024616
GO:0045596	negative regulation of cell differentiation	biological_process	0.23328	1	1	8	662	20272	ENSRNOG00000009266
GO:0050789	regulation of biological process	biological_process	0.23598	1	6	8	11335	20272	ENSRNOG00000009266,ENSRNOG00000020400,ENSRNOG00000010007,ENSRNOG00000024616,ENSRNOG00000020882,ENSRNOG00000004489
GO:0044257	cellular protein catabolic process	biological_process	0.23796	1	1	8	677	20272	ENSRNOG00000047719
GO:0006325	chromatin organization	biological_process	0.23827	1	1	8	678	20272	ENSRNOG00000009266
GO:0000976	transcription regulatory region sequence-specific DNA binding	molecular_function	0.24354	1	1	8	695	20272	ENSRNOG00000020400
GO:0090304	nucleic acid metabolic process	biological_process	0.24374	1	3	8	4418	20272	ENSRNOG00000024616,ENSRNOG00000010007,ENSRNOG00000020400
GO:0000981	RNA polymerase II transcription factor activity, sequence-specific DNA binding	molecular_function	0.24724	1	1	8	707	20272	ENSRNOG00000020400
GO:0033036	macromolecule localization	biological_process	0.2474	1	2	8	2429	20272	ENSRNOG00000000481,ENSRNOG00000009266
GO:0050896	response to stimulus	biological_process	0.24755	1	5	8	8986	20272	ENSRNOG00000024616,ENSRNOG00000020882,ENSRNOG00000010007,ENSRNOG00000004489,ENSRNOG00000000481
GO:0016567	protein ubiquitination	biological_process	0.25031	1	1	8	717	20272	ENSRNOG00000047719
GO:0051223	regulation of protein transport	biological_process	0.25246	1	1	8	724	20272	ENSRNOG00000009266
GO:0007420	brain development	biological_process	0.25399	1	1	8	729	20272	ENSRNOG00000009266
GO:0030162	regulation of proteolysis	biological_process	0.25399	1	1	8	729	20272	ENSRNOG00000009266
GO:0043933	macromolecular complex subunit organization	biological_process	0.25406	1	2	8	2472	20272	ENSRNOG00000020882,ENSRNOG00000009266
GO:0048519	negative regulation of biological process	biological_process	0.25463	1	3	8	4512	20272	ENSRNOG00000024616,ENSRNOG00000010007,ENSRNOG00000009266
GO:0070201	regulation of establishment of protein localization	biological_process	0.25582	1	1	8	735	20272	ENSRNOG00000009266
GO:0030097	hemopoiesis	biological_process	0.25704	1	1	8	739	20272	ENSRNOG00000010007
GO:0007275	multicellular organismal development	biological_process	0.26377	1	3	8	4590	20272	ENSRNOG00000004489,ENSRNOG00000009266,ENSRNOG00000010007
GO:0006396	RNA processing	biological_process	0.26431	1	1	8	763	20272	ENSRNOG00000010007
GO:0032446	protein modification by small protein conjugation	biological_process	0.26461	1	1	8	764	20272	ENSRNOG00000047719
GO:0060322	head development	biological_process	0.26581	1	1	8	768	20272	ENSRNOG00000009266
GO:0044087	regulation of cellular component biogenesis	biological_process	0.26582	1	1	8	768	20272	ENSRNOG00000004489
GO:0007167	enzyme linked receptor protein signaling pathway	biological_process	0.27002	1	1	8	782	20272	ENSRNOG00000020882
GO:0005730	nucleolus	cellular_component	0.27062	1	1	8	784	20272	ENSRNOG00000009266
GO:0048534	hematopoietic or lymphoid organ development	biological_process	0.27152	1	1	8	787	20272	ENSRNOG00000010007
GO:0030163	protein catabolic process	biological_process	0.28044	1	1	8	817	20272	ENSRNOG00000047719
GO:0065007	biological regulation	biological_process	0.28224	1	6	8	11834	20272	ENSRNOG00000020400,ENSRNOG00000009266,ENSRNOG00000020882,ENSRNOG00000024616,ENSRNOG00000010007,ENSRNOG00000004489
GO:0010243	response to organonitrogen compound	biological_process	0.2834	1	1	8	827	20272	ENSRNOG00000010007
GO:0051960	regulation of nervous system development	biological_process	0.28399	1	1	8	829	20272	ENSRNOG00000004489
GO:0002520	immune system development	biological_process	0.28546	1	1	8	834	20272	ENSRNOG00000010007
GO:0006886	intracellular protein transport	biological_process	0.28634	1	1	8	837	20272	ENSRNOG00000009266
GO:0000975	regulatory region DNA binding	molecular_function	0.28751	1	1	8	841	20272	ENSRNOG00000020400
GO:0044212	transcription regulatory region DNA binding	molecular_function	0.28751	1	1	8	841	20272	ENSRNOG00000020400
GO:0043066	negative regulation of apoptotic process	biological_process	0.28751	1	1	8	841	20272	ENSRNOG00000024616
GO:0001067	regulatory region nucleic acid binding	molecular_function	0.2881	1	1	8	843	20272	ENSRNOG00000020400
GO:0044265	cellular macromolecule catabolic process	biological_process	0.28957	1	1	8	848	20272	ENSRNOG00000047719
GO:0043069	negative regulation of programmed cell death	biological_process	0.29161	1	1	8	855	20272	ENSRNOG00000024616
GO:0009725	response to hormone	biological_process	0.30003	1	1	8	884	20272	ENSRNOG00000010007
GO:0051093	negative regulation of developmental process	biological_process	0.3009	1	1	8	887	20272	ENSRNOG00000009266
GO:0070647	protein modification by small protein conjugation or removal	biological_process	0.30147	1	1	8	889	20272	ENSRNOG00000047719
GO:0006139	nucleobase-containing compound metabolic process	biological_process	0.30975	1	3	8	4973	20272	ENSRNOG00000010007,ENSRNOG00000024616,ENSRNOG00000020400
GO:0051050	positive regulation of transport	biological_process	0.31008	1	1	8	919	20272	ENSRNOG00000009266
GO:1901698	response to nitrogen compound	biological_process	0.31008	1	1	8	919	20272	ENSRNOG00000010007
GO:0048856	anatomical structure development	biological_process	0.31072	1	3	8	4981	20272	ENSRNOG00000010007,ENSRNOG00000009266,ENSRNOG00000004489
GO:0007417	central nervous system development	biological_process	0.31207	1	1	8	926	20272	ENSRNOG00000009266
GO:0032880	regulation of protein localization	biological_process	0.31321	1	1	8	930	20272	ENSRNOG00000009266
GO:0010604	positive regulation of macromolecule metabolic process	biological_process	0.31339	1	2	8	2853	20272	ENSRNOG00000020400,ENSRNOG00000009266
GO:0060548	negative regulation of cell death	biological_process	0.31434	1	1	8	934	20272	ENSRNOG00000024616
GO:0072358	cardiovascular system development	biological_process	0.31519	1	1	8	937	20272	ENSRNOG00000009266
GO:0072359	circulatory system development	biological_process	0.31519	1	1	8	937	20272	ENSRNOG00000009266
GO:0044237	cellular metabolic process	biological_process	0.31659	1	5	8	9694	20272	ENSRNOG00000009266,ENSRNOG00000047719,ENSRNOG00000020400,ENSRNOG00000010007,ENSRNOG00000024616
GO:0031325	positive regulation of cellular metabolic process	biological_process	0.31778	1	2	8	2881	20272	ENSRNOG00000020400,ENSRNOG00000009266
GO:0034622	cellular macromolecular complex assembly	biological_process	0.31972	1	1	8	953	20272	ENSRNOG00000009266
GO:0044451	nucleoplasm part	cellular_component	0.32028	1	1	8	955	20272	ENSRNOG00000010007
GO:0016482	cytoplasmic transport	biological_process	0.32197	1	1	8	961	20272	ENSRNOG00000009266
GO:0046483	heterocycle metabolic process	biological_process	0.32594	1	3	8	5105	20272	ENSRNOG00000024616,ENSRNOG00000010007,ENSRNOG00000020400
GO:0006725	cellular aromatic compound metabolic process	biological_process	0.32939	1	3	8	5133	20272	ENSRNOG00000024616,ENSRNOG00000010007,ENSRNOG00000020400
GO:0006355	regulation of transcription, DNA-templated	biological_process	0.33327	1	2	8	2980	20272	ENSRNOG00000020400,ENSRNOG00000024616
GO:0044238	primary metabolic process	biological_process	0.3338	1	5	8	9860	20272	ENSRNOG00000010007,ENSRNOG00000024616,ENSRNOG00000009266,ENSRNOG00000020400,ENSRNOG00000047719
GO:0051276	chromosome organization	biological_process	0.33589	1	1	8	1011	20272	ENSRNOG00000009266
GO:0030054	cell junction	cellular_component	0.33726	1	1	8	1016	20272	ENSRNOG00000004489
GO:1903506	regulation of nucleic acid-templated transcription	biological_process	0.33827	1	2	8	3012	20272	ENSRNOG00000024616,ENSRNOG00000020400
GO:2001141	regulation of RNA biosynthetic process	biological_process	0.33921	1	2	8	3018	20272	ENSRNOG00000020400,ENSRNOG00000024616
GO:0043565	sequence-specific DNA binding	molecular_function	0.33946	1	1	8	1024	20272	ENSRNOG00000020400
GO:0031981	nuclear lumen	cellular_component	0.33968	1	2	8	3021	20272	ENSRNOG00000010007,ENSRNOG00000009266
GO:0009057	macromolecule catabolic process	biological_process	0.34084	1	1	8	1029	20272	ENSRNOG00000047719
GO:0044424	intracellular part	cellular_component	0.34087	1	6	8	12407	20272	ENSRNOG00000009266,ENSRNOG00000047719,ENSRNOG00000020400,ENSRNOG00000010007,ENSRNOG00000024616,ENSRNOG00000020882
GO:0051336	regulation of hydrolase activity	biological_process	0.34521	1	1	8	1045	20272	ENSRNOG00000009266
GO:0006351	transcription, DNA-templated	biological_process	0.34796	1	2	8	3074	20272	ENSRNOG00000024616,ENSRNOG00000020400
GO:1901360	organic cyclic compound metabolic process	biological_process	0.3496	1	3	8	5296	20272	ENSRNOG00000020400,ENSRNOG00000010007,ENSRNOG00000024616
GO:0097659	nucleic acid-templated transcription	biological_process	0.35265	1	2	8	3104	20272	ENSRNOG00000024616,ENSRNOG00000020400
GO:0032774	RNA biosynthetic process	biological_process	0.3553	1	2	8	3121	20272	ENSRNOG00000024616,ENSRNOG00000020400
GO:0045944	positive regulation of transcription from RNA polymerase II promoter	biological_process	0.35844	1	1	8	1094	20272	ENSRNOG00000020400
GO:0009628	response to abiotic stimulus	biological_process	0.35924	1	1	8	1097	20272	ENSRNOG00000024616
GO:0065008	regulation of biological quality	biological_process	0.36107	1	2	8	3158	20272	ENSRNOG00000024616,ENSRNOG00000004489
GO:0048513	organ development	biological_process	0.36309	1	2	8	3171	20272	ENSRNOG00000009266,ENSRNOG00000010007
GO:0008150	biological_process	biological_process	0.36311	1	8	8	17863	20272	ENSRNOG00000024616,ENSRNOG00000010007,ENSRNOG00000020400,ENSRNOG00000047719,ENSRNOG00000000481,ENSRNOG00000004489,ENSRNOG00000020882,ENSRNOG00000009266
GO:0044767	single-organism developmental process	biological_process	0.37007	1	3	8	5460	20272	ENSRNOG00000004489,ENSRNOG00000009266,ENSRNOG00000010007
GO:0043085	positive regulation of catalytic activity	biological_process	0.37223	1	1	8	1146	20272	ENSRNOG00000009266
GO:0071704	organic substance metabolic process	biological_process	0.37236	1	5	8	10221	20272	ENSRNOG00000009266,ENSRNOG00000020400,ENSRNOG00000047719,ENSRNOG00000010007,ENSRNOG00000024616
GO:0032502	developmental process	biological_process	0.37596	1	3	8	5507	20272	ENSRNOG00000009266,ENSRNOG00000010007,ENSRNOG00000004489
GO:0002682	regulation of immune system process	biological_process	0.37615	1	1	8	1161	20272	ENSRNOG00000024616
GO:0070013	intracellular organelle lumen	cellular_component	0.38421	1	2	8	3307	20272	ENSRNOG00000010007,ENSRNOG00000009266
GO:0043233	organelle lumen	cellular_component	0.3853	1	2	8	3314	20272	ENSRNOG00000009266,ENSRNOG00000010007
GO:0051130	positive regulation of cellular component organization	biological_process	0.38678	1	1	8	1202	20272	ENSRNOG00000004489
GO:0016043	cellular component organization	biological_process	0.38788	1	3	8	5602	20272	ENSRNOG00000009266,ENSRNOG00000020882,ENSRNOG00000004489
GO:2000112	regulation of cellular macromolecule biosynthetic process	biological_process	0.39179	1	2	8	3356	20272	ENSRNOG00000024616,ENSRNOG00000020400
GO:0046983	protein dimerization activity	molecular_function	0.39471	1	1	8	1233	20272	ENSRNOG00000020400
GO:0031974	membrane-enclosed lumen	cellular_component	0.39472	1	2	8	3375	20272	ENSRNOG00000010007,ENSRNOG00000009266
GO:0009893	positive regulation of metabolic process	biological_process	0.39534	1	2	8	3379	20272	ENSRNOG00000009266,ENSRNOG00000020400
GO:0051253	negative regulation of RNA metabolic process	biological_process	0.39598	1	1	8	1238	20272	ENSRNOG00000010007
GO:0060341	regulation of cellular localization	biological_process	0.39725	1	1	8	1243	20272	ENSRNOG00000009266
GO:0051094	positive regulation of developmental process	biological_process	0.39725	1	1	8	1243	20272	ENSRNOG00000004489
GO:0009967	positive regulation of signal transduction	biological_process	0.40205	1	1	8	1262	20272	ENSRNOG00000020882
GO:0005622	intracellular	cellular_component	0.40527	1	6	8	12985	20272	ENSRNOG00000024616,ENSRNOG00000020882,ENSRNOG00000010007,ENSRNOG00000047719,ENSRNOG00000020400,ENSRNOG00000009266
GO:0044428	nuclear part	cellular_component	0.40565	1	2	8	3446	20272	ENSRNOG00000010007,ENSRNOG00000009266
GO:0010556	regulation of macromolecule biosynthetic process	biological_process	0.40765	1	2	8	3459	20272	ENSRNOG00000020400,ENSRNOG00000024616
GO:0034654	nucleobase-containing compound biosynthetic process	biological_process	0.41286	1	2	8	3493	20272	ENSRNOG00000024616,ENSRNOG00000020400
GO:0071840	cellular component organization or biogenesis	biological_process	0.41429	1	3	8	5812	20272	ENSRNOG00000020882,ENSRNOG00000009266,ENSRNOG00000004489
GO:0030154	cell differentiation	biological_process	0.41698	1	2	8	3520	20272	ENSRNOG00000010007,ENSRNOG00000009266
GO:0018130	heterocycle biosynthetic process	biological_process	0.42202	1	2	8	3553	20272	ENSRNOG00000020400,ENSRNOG00000024616
GO:0019438	aromatic compound biosynthetic process	biological_process	0.42248	1	2	8	3556	20272	ENSRNOG00000020400,ENSRNOG00000024616
GO:0032270	positive regulation of cellular protein metabolic process	biological_process	0.42433	1	1	8	1352	20272	ENSRNOG00000009266
GO:0034641	cellular nitrogen compound metabolic process	biological_process	0.43039	1	3	8	5940	20272	ENSRNOG00000020400,ENSRNOG00000010007,ENSRNOG00000024616
GO:0031326	regulation of cellular biosynthetic process	biological_process	0.43341	1	2	8	3628	20272	ENSRNOG00000020400,ENSRNOG00000024616
GO:1902582	single-organism intracellular transport	biological_process	0.43351	1	1	8	1390	20272	ENSRNOG00000009266
GO:0045934	negative regulation of nucleobase-containing compound metabolic process	biological_process	0.43399	1	1	8	1392	20272	ENSRNOG00000010007
GO:1901362	organic cyclic compound biosynthetic process	biological_process	0.43629	1	2	8	3647	20272	ENSRNOG00000024616,ENSRNOG00000020400
GO:0009889	regulation of biosynthetic process	biological_process	0.44097	1	2	8	3678	20272	ENSRNOG00000020400,ENSRNOG00000024616
GO:0034613	cellular protein localization	biological_process	0.44257	1	1	8	1428	20272	ENSRNOG00000009266
GO:0023056	positive regulation of signaling	biological_process	0.4454	1	1	8	1440	20272	ENSRNOG00000020882
GO:0070727	cellular macromolecule localization	biological_process	0.44564	1	1	8	1441	20272	ENSRNOG00000009266
GO:0015031	protein transport	biological_process	0.44611	1	1	8	1443	20272	ENSRNOG00000009266
GO:0051247	positive regulation of protein metabolic process	biological_process	0.44705	1	1	8	1447	20272	ENSRNOG00000009266
GO:0044093	positive regulation of molecular function	biological_process	0.44729	1	1	8	1448	20272	ENSRNOG00000009266
GO:0010647	positive regulation of cell communication	biological_process	0.45033	1	1	8	1461	20272	ENSRNOG00000020882
GO:0010629	negative regulation of gene expression	biological_process	0.45476	1	1	8	1480	20272	ENSRNOG00000010007
GO:0045893	positive regulation of transcription, DNA-templated	biological_process	0.458	1	1	8	1494	20272	ENSRNOG00000020400
GO:1903508	positive regulation of nucleic acid-templated transcription	biological_process	0.458	1	1	8	1494	20272	ENSRNOG00000020400
GO:0048869	cellular developmental process	biological_process	0.45822	1	2	8	3793	20272	ENSRNOG00000010007,ENSRNOG00000009266
GO:0051172	negative regulation of nitrogen compound metabolic process	biological_process	0.45915	1	1	8	1499	20272	ENSRNOG00000010007
GO:1902680	positive regulation of RNA biosynthetic process	biological_process	0.45938	1	1	8	1500	20272	ENSRNOG00000020400
GO:0051240	positive regulation of multicellular organismal process	biological_process	0.45961	1	1	8	1501	20272	ENSRNOG00000004489
GO:0006807	nitrogen compound metabolic process	biological_process	0.46298	1	3	8	6200	20272	ENSRNOG00000020400,ENSRNOG00000024616,ENSRNOG00000010007
GO:0045184	establishment of protein localization	biological_process	0.46489	1	1	8	1524	20272	ENSRNOG00000009266
GO:0042592	homeostatic process	biological_process	0.46808	1	1	8	1538	20272	ENSRNOG00000024616
GO:0008152	metabolic process	biological_process	0.46986	1	5	8	11089	20272	ENSRNOG00000024616,ENSRNOG00000010007,ENSRNOG00000047719,ENSRNOG00000020400,ENSRNOG00000009266
GO:1901700	response to oxygen-containing compound	biological_process	0.47035	1	1	8	1548	20272	ENSRNOG00000010007
GO:0051254	positive regulation of RNA metabolic process	biological_process	0.4726	1	1	8	1558	20272	ENSRNOG00000020400
GO:0046907	intracellular transport	biological_process	0.4762	1	1	8	1574	20272	ENSRNOG00000009266
GO:0003676	nucleic acid binding	molecular_function	0.47718	1	2	8	3921	20272	ENSRNOG00000010007,ENSRNOG00000020400
GO:0045595	regulation of cell differentiation	biological_process	0.47732	1	1	8	1579	20272	ENSRNOG00000009266
GO:1901575	organic substance catabolic process	biological_process	0.47799	1	1	8	1582	20272	ENSRNOG00000047719
GO:0009719	response to endogenous stimulus	biological_process	0.48111	1	1	8	1596	20272	ENSRNOG00000010007
GO:0044248	cellular catabolic process	biological_process	0.48222	1	1	8	1601	20272	ENSRNOG00000047719
GO:0009987	cellular process	biological_process	0.49089	1	7	8	16133	20272	ENSRNOG00000010007,ENSRNOG00000020882,ENSRNOG00000024616,ENSRNOG00000009266,ENSRNOG00000020400,ENSRNOG00000047719,ENSRNOG00000004489
GO:0005515	protein binding	molecular_function	0.50675	1	3	8	6553	20272	ENSRNOG00000009266,ENSRNOG00000020400,ENSRNOG00000000481
GO:2000026	regulation of multicellular organismal development	biological_process	0.50677	1	1	8	1714	20272	ENSRNOG00000004489
GO:0010557	positive regulation of macromolecule biosynthetic process	biological_process	0.50953	1	1	8	1727	20272	ENSRNOG00000020400
GO:0051049	regulation of transport	biological_process	0.51101	1	1	8	1734	20272	ENSRNOG00000009266
GO:0003723	RNA binding	molecular_function	0.51793	1	1	8	1767	20272	ENSRNOG00000010007
GO:0045935	positive regulation of nucleobase-containing compound metabolic process	biological_process	0.52063	1	1	8	1780	20272	ENSRNOG00000020400
GO:0005575	cellular_component	cellular_component	0.5274	1	8	8	18716	20272	ENSRNOG00000020882,ENSRNOG00000009266,ENSRNOG00000024616,ENSRNOG00000010007,ENSRNOG00000020400,ENSRNOG00000047719,ENSRNOG00000004489,ENSRNOG00000000481
GO:0003677	DNA binding	molecular_function	0.52886	1	1	8	1820	20272	ENSRNOG00000020400
GO:0006357	regulation of transcription from RNA polymerase II promoter	biological_process	0.52927	1	1	8	1822	20272	ENSRNOG00000020400
GO:0010628	positive regulation of gene expression	biological_process	0.5307	1	1	8	1829	20272	ENSRNOG00000020400
GO:0031328	positive regulation of cellular biosynthetic process	biological_process	0.53253	1	1	8	1838	20272	ENSRNOG00000020400
GO:0009891	positive regulation of biosynthetic process	biological_process	0.53798	1	1	8	1865	20272	ENSRNOG00000020400
GO:0048584	positive regulation of response to stimulus	biological_process	0.53998	1	1	8	1875	20272	ENSRNOG00000020882
GO:0006366	transcription from RNA polymerase II promoter	biological_process	0.54297	1	1	8	1890	20272	ENSRNOG00000020400
GO:0051173	positive regulation of nitrogen compound metabolic process	biological_process	0.54397	1	1	8	1895	20272	ENSRNOG00000020400
GO:0009056	catabolic process	biological_process	0.54437	1	1	8	1897	20272	ENSRNOG00000047719
GO:0044271	cellular nitrogen compound biosynthetic process	biological_process	0.54862	1	2	8	4422	20272	ENSRNOG00000024616,ENSRNOG00000020400
GO:0034645	cellular macromolecule biosynthetic process	biological_process	0.55466	1	2	8	4466	20272	ENSRNOG00000020400,ENSRNOG00000024616
GO:0005737	cytoplasm	cellular_component	0.55716	1	4	8	9421	20272	ENSRNOG00000047719,ENSRNOG00000009266,ENSRNOG00000024616,ENSRNOG00000020882
GO:0043234	protein complex	cellular_component	0.55753	1	2	8	4487	20272	ENSRNOG00000047719,ENSRNOG00000020400
GO:0050790	regulation of catalytic activity	biological_process	0.55845	1	1	8	1969	20272	ENSRNOG00000009266
GO:0004930	G-protein coupled receptor activity	molecular_function	0.56345	1	1	8	1995	20272	ENSRNOG00000004489
GO:0009059	macromolecule biosynthetic process	biological_process	0.57091	1	2	8	4586	20272	ENSRNOG00000024616,ENSRNOG00000020400
GO:0044707	single-multicellular organism process	biological_process	0.58652	1	3	8	7218	20272	ENSRNOG00000004489,ENSRNOG00000009266,ENSRNOG00000010007
GO:0005488	binding	molecular_function	0.59301	1	5	8	12155	20272	ENSRNOG00000010007,ENSRNOG00000020400,ENSRNOG00000009266,ENSRNOG00000004489,ENSRNOG00000000481
GO:0071702	organic substance transport	biological_process	0.59382	1	1	8	2159	20272	ENSRNOG00000009266
GO:0005654	nucleoplasm	cellular_component	0.60691	1	1	8	2233	20272	ENSRNOG00000010007
GO:0016740	transferase activity	molecular_function	0.61263	1	1	8	2266	20272	ENSRNOG00000047719
GO:0051128	regulation of cellular component organization	biological_process	0.61349	1	1	8	2271	20272	ENSRNOG00000004489
GO:0044267	cellular protein metabolic process	biological_process	0.61407	1	2	8	4917	20272	ENSRNOG00000009266,ENSRNOG00000047719
GO:0004888	transmembrane signaling receptor activity	molecular_function	0.61571	1	1	8	2284	20272	ENSRNOG00000004489
GO:0042221	response to chemical	biological_process	0.61582	1	2	8	4931	20272	ENSRNOG00000010007,ENSRNOG00000000481
GO:0007186	G-protein coupled receptor signaling pathway	biological_process	0.61827	1	1	8	2299	20272	ENSRNOG00000004489
GO:0051649	establishment of localization in cell	biological_process	0.61878	1	1	8	2302	20272	ENSRNOG00000009266
GO:0032501	multicellular organismal process	biological_process	0.62005	1	3	8	7511	20272	ENSRNOG00000009266,ENSRNOG00000010007,ENSRNOG00000004489
GO:0032268	regulation of cellular protein metabolic process	biological_process	0.62518	1	1	8	2340	20272	ENSRNOG00000009266
GO:0010605	negative regulation of macromolecule metabolic process	biological_process	0.62768	1	1	8	2355	20272	ENSRNOG00000010007
GO:0031324	negative regulation of cellular metabolic process	biological_process	0.63116	1	1	8	2376	20272	ENSRNOG00000010007
GO:0038023	signaling receptor activity	molecular_function	0.63116	1	1	8	2376	20272	ENSRNOG00000004489
GO:0003674	molecular_function	molecular_function	0.63224	1	7	8	17073	20272	ENSRNOG00000000481,ENSRNOG00000004489,ENSRNOG00000010007,ENSRNOG00000024616,ENSRNOG00000009266,ENSRNOG00000047719,ENSRNOG00000020400
GO:0032879	regulation of localization	biological_process	0.63949	1	1	8	2427	20272	ENSRNOG00000009266
GO:0051246	regulation of protein metabolic process	biological_process	0.65518	1	1	8	2526	20272	ENSRNOG00000009266
GO:0004872	receptor activity	molecular_function	0.65689	1	1	8	2537	20272	ENSRNOG00000004489
GO:0009966	regulation of signal transduction	biological_process	0.65997	1	1	8	2557	20272	ENSRNOG00000020882
GO:0051239	regulation of multicellular organismal process	biological_process	0.66455	1	1	8	2587	20272	ENSRNOG00000004489
GO:0004871	signal transducer activity	molecular_function	0.66501	1	1	8	2590	20272	ENSRNOG00000004489
GO:0044249	cellular biosynthetic process	biological_process	0.66555	1	2	8	5341	20272	ENSRNOG00000020400,ENSRNOG00000024616
GO:0009892	negative regulation of metabolic process	biological_process	0.66757	1	1	8	2607	20272	ENSRNOG00000010007
GO:0051179	localization	biological_process	0.67085	1	2	8	5387	20272	ENSRNOG00000009266,ENSRNOG00000000481
GO:1901576	organic substance biosynthetic process	biological_process	0.67443	1	2	8	5418	20272	ENSRNOG00000024616,ENSRNOG00000020400
GO:0044763	single-organism cellular process	biological_process	0.67462	1	5	8	12882	20272	ENSRNOG00000004489,ENSRNOG00000009266,ENSRNOG00000024616,ENSRNOG00000020882,ENSRNOG00000010007
GO:0009058	biosynthetic process	biological_process	0.68506	1	2	8	5512	20272	ENSRNOG00000020400,ENSRNOG00000024616
GO:0060089	molecular transducer activity	molecular_function	0.68836	1	1	8	2749	20272	ENSRNOG00000004489
GO:0032991	macromolecular complex	cellular_component	0.69272	1	2	8	5581	20272	ENSRNOG00000020400,ENSRNOG00000047719
GO:0051641	cellular localization	biological_process	0.69666	1	1	8	2808	20272	ENSRNOG00000009266
GO:0010033	response to organic substance	biological_process	0.69874	1	1	8	2823	20272	ENSRNOG00000010007
GO:0019538	protein metabolic process	biological_process	0.70135	1	2	8	5660	20272	ENSRNOG00000047719,ENSRNOG00000009266
GO:0046872	metal ion binding	molecular_function	0.7076	1	1	8	2888	20272	ENSRNOG00000004489
GO:0023051	regulation of signaling	biological_process	0.70787	1	1	8	2890	20272	ENSRNOG00000020882
GO:0065009	regulation of molecular function	biological_process	0.71135	1	1	8	2916	20272	ENSRNOG00000009266
GO:0010646	regulation of cell communication	biological_process	0.71307	1	1	8	2929	20272	ENSRNOG00000020882
GO:1901363	heterocyclic compound binding	molecular_function	0.71477	1	2	8	5786	20272	ENSRNOG00000010007,ENSRNOG00000020400
GO:0043169	cation binding	molecular_function	0.7191	1	1	8	2975	20272	ENSRNOG00000004489
GO:0097159	organic cyclic compound binding	molecular_function	0.72268	1	2	8	5862	20272	ENSRNOG00000010007,ENSRNOG00000020400
GO:0007165	signal transduction	biological_process	0.75588	1	2	8	6198	20272	ENSRNOG00000020882,ENSRNOG00000004489
GO:0006996	organelle organization	biological_process	0.75637	1	1	8	3280	20272	ENSRNOG00000009266
GO:0006950	response to stress	biological_process	0.76171	1	1	8	3327	20272	ENSRNOG00000024616
GO:0048583	regulation of response to stimulus	biological_process	0.76915	1	1	8	3394	20272	ENSRNOG00000020882
GO:0044464	cell part	cellular_component	0.7792	1	6	8	16058	20272	ENSRNOG00000020882,ENSRNOG00000024616,ENSRNOG00000010007,ENSRNOG00000020400,ENSRNOG00000047719,ENSRNOG00000009266
GO:0006464	cellular protein modification process	biological_process	0.78102	1	1	8	3505	20272	ENSRNOG00000047719
GO:0036211	protein modification process	biological_process	0.78102	1	1	8	3505	20272	ENSRNOG00000047719
GO:0005623	cell	cellular_component	0.78554	1	6	8	16115	20272	ENSRNOG00000009266,ENSRNOG00000047719,ENSRNOG00000020400,ENSRNOG00000010007,ENSRNOG00000020882,ENSRNOG00000024616
GO:0044700	single organism signaling	biological_process	0.7935	1	2	8	6619	20272	ENSRNOG00000020882,ENSRNOG00000004489
GO:0023052	signaling	biological_process	0.79459	1	2	8	6632	20272	ENSRNOG00000020882,ENSRNOG00000004489
GO:0044765	single-organism transport	biological_process	0.79621	1	1	8	3655	20272	ENSRNOG00000009266
GO:0043412	macromolecule modification	biological_process	0.79709	1	1	8	3664	20272	ENSRNOG00000047719
GO:0007154	cell communication	biological_process	0.80722	1	2	8	6786	20272	ENSRNOG00000004489,ENSRNOG00000020882
GO:0044699	single-organism process	biological_process	0.80864	1	5	8	14222	20272	ENSRNOG00000009266,ENSRNOG00000010007,ENSRNOG00000024616,ENSRNOG00000020882,ENSRNOG00000004489
GO:1902578	single-organism localization	biological_process	0.81673	1	1	8	3874	20272	ENSRNOG00000009266
GO:0043228	non-membrane-bounded organelle	cellular_component	0.81745	1	1	8	3882	20272	ENSRNOG00000009266
GO:0043232	intracellular non-membrane-bounded organelle	cellular_component	0.81745	1	1	8	3882	20272	ENSRNOG00000009266
GO:0044446	intracellular organelle part	cellular_component	0.81859	1	2	8	6931	20272	ENSRNOG00000010007,ENSRNOG00000009266
GO:0044422	organelle part	cellular_component	0.83405	1	2	8	7139	20272	ENSRNOG00000009266,ENSRNOG00000010007
GO:0006810	transport	biological_process	0.83542	1	1	8	4093	20272	ENSRNOG00000009266
GO:0051234	establishment of localization	biological_process	0.84471	1	1	8	4210	20272	ENSRNOG00000009266
GO:0051716	cellular response to stimulus	biological_process	0.86335	1	2	8	7576	20272	ENSRNOG00000020882,ENSRNOG00000004489
GO:0043167	ion binding	molecular_function	0.89235	1	1	8	4929	20272	ENSRNOG00000004489
GO:0003824	catalytic activity	molecular_function	0.9299	1	1	8	5730	20272	ENSRNOG00000047719
GO:0016020	membrane	cellular_component	0.95193	1	2	8	9610	20272	ENSRNOG00000000481,ENSRNOG00000004489
GO:0016021	integral component of membrane	cellular_component	0.95238	1	1	8	6416	20272	ENSRNOG00000004489
GO:0031224	intrinsic component of membrane	cellular_component	0.95435	1	1	8	6489	20272	ENSRNOG00000004489
GO:0044444	cytoplasmic part	cellular_component	0.97436	1	1	8	7448	20272	ENSRNOG00000020882
GO:0044425	membrane part	cellular_component	0.9763	1	1	8	7573	20272	ENSRNOG00000004489
