# Supplementary material for: Crosstalk Between Polygonatum kingianum, the miRNA, and Gut Microbiota in the Regulation of Lipid Metabolism
Source: Front Pharmacol. 2021 Oct 27;12:740528. doi: 10.3389/fphar.2021.740528 (PMC8578870; doi:10.3389/fphar.2021.740528)
Supplement: Supplementary file 1 [file DataSheet3.ZIP › 3 Differential miRNA target gene enrichment analysis/MODvsPS_L/KEGGenrichment/MODvsPS_L.DEG_KEGG_pathway_enrichment_result.xls]

##Databases: KEGG PATHWAY
##Statistical test method: hypergeometric test / Fisher's exact test
##FDR correction method: Benjamini and Hochberg

#Term	Database	ID	Input number	Background number	P-Value	Corrected P-Value	Input	Hyperlink
Spliceosome	KEGG PATHWAY	rno03040	1	140	0.0166873600101	0.0258383970345	ENSRNOG00000010007	http://www.genome.jp/kegg-bin/show_pathway?rno03040/rno:362612%09red
cGMP-PKG signaling pathway	KEGG PATHWAY	rno04022	1	171	0.0203311414353	0.0258383970345	ENSRNOG00000020400	http://www.genome.jp/kegg-bin/show_pathway?rno04022/rno:498607%09red
Herpes simplex infection	KEGG PATHWAY	rno05168	1	218	0.0258383970345	0.0258383970345	ENSRNOG00000010007	http://www.genome.jp/kegg-bin/show_pathway?rno05168/rno:362612%09red

--------------------

#Term	Database	ID	Input number	Background number	P-Value	Corrected P-Value	Input	Hyperlink

--------------------

#Term	Database	ID	Input number	Background number	P-Value	Corrected P-Value	Input	Hyperlink

--------------------
