# Supplementary material for: Crosstalk Between Polygonatum kingianum, the miRNA, and Gut Microbiota in the Regulation of Lipid Metabolism
Source: Front Pharmacol. 2021 Oct 27;12:740528. doi: 10.3389/fphar.2021.740528 (PMC8578870; doi:10.3389/fphar.2021.740528)
Supplement: Supplementary file 1 [file DataSheet3.ZIP › 3 Differential miRNA target gene enrichment analysis/MODvsPS_L/KEGGenrichment/MODvsPS_L.DEG_enriched_KEGG_pathway_top20.xls]

pathway_term	rich_factor	qvalue	gene_number
Spliceosome	0.00714285714285714	0.0258383970345	1
cGMP-PKG signaling pathway	0.00584795321637427	0.0258383970345	1
Herpes simplex infection	0.00458715596330275	0.0258383970345	1
