# Supplementary material for: Crosstalk Between Polygonatum kingianum, the miRNA, and Gut Microbiota in the Regulation of Lipid Metabolism
Source: Front Pharmacol. 2021 Oct 27;12:740528. doi: 10.3389/fphar.2021.740528 (PMC8578870; doi:10.3389/fphar.2021.740528)
Supplement: Supplementary file 1 [file DataSheet3.ZIP › 3 Differential miRNA target gene enrichment analysis/MODvsPS_M/GOenrichment/MODvsPS_M.DEG_GO_enrichment_result.xls]

GO_accession	Description	Term_type	Over_represented_pValue	Corrected_pValue	DEG_item	DEG_list	Bg_item	Bg_list	Gene_names
GO:0036146	cellular response to mycotoxin	biological_process	1.8207e-05	0.37427	2	87	2	20272	ENSRNOG00000062030,ENSRNOG00000008012
GO:0034316	negative regulation of Arp2/3 complex-mediated actin nucleation	biological_process	0.00010863	1	2	87	4	20272	ENSRNOG00000021828,ENSRNOG00000001091
GO:0010046	response to mycotoxin	biological_process	0.00018054	1	2	87	5	20272	ENSRNOG00000008012,ENSRNOG00000062030
GO:0044424	intracellular part	cellular_component	0.00023453	1	69	87	12407	20272	ENSRNOG00000001493,ENSRNOG00000004917,ENSRNOG00000003967,ENSRNOG00000010204,ENSRNOG00000019383,ENSRNOG00000005303,ENSRNOG00000062030,ENSRNOG00000001204,ENSRNOG00000008399,ENSRNOG00000020970,ENSRNOG00000047988,ENSRNOG00000014675,ENSRNOG00000021828,ENSRNOG00000032208,ENSRNOG00000024602,ENSRNOG00000033426,ENSRNOG00000017912,ENSRNOG00000007922,ENSRNOG00000011518,ENSRNOG00000019296,ENSRNOG00000000901,…
GO:0051126	negative regulation of actin nucleation	biological_process	0.00027006	1	2	87	6	20272	ENSRNOG00000021828,ENSRNOG00000001091
GO:0005773	vacuole	cellular_component	0.00040015	1	9	87	522	20272	ENSRNOG00000010204,ENSRNOG00000003967,ENSRNOG00000052549,ENSRNOG00000001409,ENSRNOG00000007650,ENSRNOG00000020532,ENSRNOG00000014675,ENSRNOG00000005303,ENSRNOG00000000435
GO:0098590	plasma membrane region	cellular_component	0.00044638	1	11	87	770	20272	ENSRNOG00000008012,ENSRNOG00000020539,ENSRNOG00000017528,ENSRNOG00000010378,ENSRNOG00000007922,ENSRNOG00000001091,ENSRNOG00000006226,ENSRNOG00000002916,ENSRNOG00000014675,ENSRNOG00000003098,ENSRNOG00000020532
GO:2001046	positive regulation of integrin-mediated signaling pathway	biological_process	0.00049057	1	2	87	8	20272	ENSRNOG00000007650,ENSRNOG00000016021
GO:0005737	cytoplasm	cellular_component	0.00057082	1	56	87	9421	20272	ENSRNOG00000028261,ENSRNOG00000054385,ENSRNOG00000010574,ENSRNOG00000001409,ENSRNOG00000020539,ENSRNOG00000009881,ENSRNOG00000019831,ENSRNOG00000018177,ENSRNOG00000047396,ENSRNOG00000019965,ENSRNOG00000002916,ENSRNOG00000008845,ENSRNOG00000025296,ENSRNOG00000007650,ENSRNOG00000003098,ENSRNOG00000013845,ENSRNOG00000033426,ENSRNOG00000017912,ENSRNOG00000007922,ENSRNOG00000011518,ENSRNOG00000015236,…
GO:0044058	regulation of digestive system process	biological_process	0.00057752	1	3	87	38	20272	ENSRNOG00000001091,ENSRNOG00000008012,ENSRNOG00000020532
GO:0010944	negative regulation of transcription by competitive promoter binding	biological_process	0.00063994	1	2	87	9	20272	ENSRNOG00000006850,ENSRNOG00000020539
GO:0005622	intracellular	cellular_component	0.00065157	1	70	87	12985	20272	ENSRNOG00000012157,ENSRNOG00000020376,ENSRNOG00000052549,ENSRNOG00000015235,ENSRNOG00000022868,ENSRNOG00000020532,ENSRNOG00000018653,ENSRNOG00000008012,ENSRNOG00000011716,ENSRNOG00000027099,ENSRNOG00000020881,ENSRNOG00000020736,ENSRNOG00000012584,ENSRNOG00000048273,ENSRNOG00000027422,ENSRNOG00000002117,ENSRNOG00000019497,ENSRNOG00000014928,ENSRNOG00000053334,ENSRNOG00000016475,ENSRNOG00000007262,…
GO:0098589	membrane region	cellular_component	0.0007468	1	12	87	953	20272	ENSRNOG00000020532,ENSRNOG00000003998,ENSRNOG00000003098,ENSRNOG00000014675,ENSRNOG00000001091,ENSRNOG00000007922,ENSRNOG00000006226,ENSRNOG00000002916,ENSRNOG00000017528,ENSRNOG00000010378,ENSRNOG00000008012,ENSRNOG00000020539
GO:0060453	regulation of gastric acid secretion	biological_process	0.00080034	1	2	87	10	20272	ENSRNOG00000020532,ENSRNOG00000001091
GO:0046717	acid secretion	biological_process	0.00084058	1	4	87	98	20272	ENSRNOG00000020532,ENSRNOG00000014928,ENSRNOG00000008012,ENSRNOG00000001091
GO:0031982	vesicle	cellular_component	0.00086396	1	26	87	3251	20272	ENSRNOG00000024602,ENSRNOG00000018177,ENSRNOG00000021828,ENSRNOG00000020539,ENSRNOG00000001409,ENSRNOG00000010574,ENSRNOG00000052549,ENSRNOG00000003098,ENSRNOG00000007650,ENSRNOG00000004610,ENSRNOG00000002916,ENSRNOG00000048273,ENSRNOG00000010600,ENSRNOG00000008012,ENSRNOG00000033426,ENSRNOG00000029810,ENSRNOG00000014675,ENSRNOG00000007467,ENSRNOG00000047988,ENSRNOG00000000901,ENSRNOG00000013971,…
GO:1902166	negative regulation of intrinsic apoptotic signaling pathway in response to DNA damage by p53 class mediator	biological_process	0.00097648	1	2	87	11	20272	ENSRNOG00000022868,ENSRNOG00000020539
GO:0005912	adherens junction	cellular_component	0.001019	1	8	87	477	20272	ENSRNOG00000003365,ENSRNOG00000024602,ENSRNOG00000001409,ENSRNOG00000021828,ENSRNOG00000016021,ENSRNOG00000008012,ENSRNOG00000029810,ENSRNOG00000019965
GO:0008253	5'-nucleotidase activity	molecular_function	0.0011685	1	2	87	12	20272	ENSRNOG00000026793,ENSRNOG00000016475
GO:0070161	anchoring junction	cellular_component	0.0011943	1	8	87	489	20272	ENSRNOG00000003365,ENSRNOG00000024602,ENSRNOG00000001409,ENSRNOG00000021828,ENSRNOG00000016021,ENSRNOG00000008012,ENSRNOG00000029810,ENSRNOG00000019965
GO:0048008	platelet-derived growth factor receptor signaling pathway	biological_process	0.0012869	1	3	87	50	20272	ENSRNOG00000048273,ENSRNOG00000010574,ENSRNOG00000001091
GO:0030054	cell junction	cellular_component	0.0012983	1	12	87	1016	20272	ENSRNOG00000003998,ENSRNOG00000014675,ENSRNOG00000029810,ENSRNOG00000006226,ENSRNOG00000019965,ENSRNOG00000007922,ENSRNOG00000024602,ENSRNOG00000003365,ENSRNOG00000016021,ENSRNOG00000008012,ENSRNOG00000021828,ENSRNOG00000001409
GO:2001233	regulation of apoptotic signaling pathway	biological_process	0.0013197	1	7	87	384	20272	ENSRNOG00000046036,ENSRNOG00000005227,ENSRNOG00000053771,ENSRNOG00000001091,ENSRNOG00000022868,ENSRNOG00000010574,ENSRNOG00000020539
GO:2001044	regulation of integrin-mediated signaling pathway	biological_process	0.0013591	1	2	87	13	20272	ENSRNOG00000007650,ENSRNOG00000016021
GO:0035791	platelet-derived growth factor receptor-beta signaling pathway	biological_process	0.0013771	1	2	87	13	20272	ENSRNOG00000010574,ENSRNOG00000001091
GO:0032403	protein complex binding	molecular_function	0.0015176	1	12	87	1035	20272	ENSRNOG00000001493,ENSRNOG00000001409,ENSRNOG00000028261,ENSRNOG00000010574,ENSRNOG00000021828,ENSRNOG00000001091,ENSRNOG00000008471,ENSRNOG00000019296,ENSRNOG00000007650,ENSRNOG00000004610,ENSRNOG00000014675,ENSRNOG00000029810
GO:1902165	regulation of intrinsic apoptotic signaling pathway in response to DNA damage by p53 class mediator	biological_process	0.0016022	1	2	87	14	20272	ENSRNOG00000020539,ENSRNOG00000022868
GO:0051348	negative regulation of transferase activity	biological_process	0.0016989	1	6	87	295	20272	ENSRNOG00000005227,ENSRNOG00000053771,ENSRNOG00000046036,ENSRNOG00000011518,ENSRNOG00000062030,ENSRNOG00000010574
GO:0008252	nucleotidase activity	molecular_function	0.0018435	1	2	87	15	20272	ENSRNOG00000026793,ENSRNOG00000016475
GO:0034315	regulation of Arp2/3 complex-mediated actin nucleation	biological_process	0.0018435	1	2	87	15	20272	ENSRNOG00000001091,ENSRNOG00000021828
GO:0005546	phosphatidylinositol-4,5-bisphosphate binding	molecular_function	0.0020861	1	3	87	59	20272	ENSRNOG00000001091,ENSRNOG00000020532,ENSRNOG00000059005
GO:0071156	regulation of cell cycle arrest	biological_process	0.0020866	1	3	87	59	20272	ENSRNOG00000005227,ENSRNOG00000015236,ENSRNOG00000020539
GO:0034330	cell junction organization	biological_process	0.0021084	1	5	87	210	20272	ENSRNOG00000016021,ENSRNOG00000003967,ENSRNOG00000007922,ENSRNOG00000024602,ENSRNOG00000048273
GO:2001234	negative regulation of apoptotic signaling pathway	biological_process	0.0025334	1	5	87	219	20272	ENSRNOG00000010574,ENSRNOG00000022868,ENSRNOG00000020539,ENSRNOG00000046036,ENSRNOG00000053771
GO:0044459	plasma membrane part	cellular_component	0.002608	1	18	87	2064	20272	ENSRNOG00000020539,ENSRNOG00000003365,ENSRNOG00000032208,ENSRNOG00000017528,ENSRNOG00000002916,ENSRNOG00000003098,ENSRNOG00000003998,ENSRNOG00000020532,ENSRNOG00000007650,ENSRNOG00000004917,ENSRNOG00000008012,ENSRNOG00000010378,ENSRNOG00000001091,ENSRNOG00000007922,ENSRNOG00000006226,ENSRNOG00000019296,ENSRNOG00000014675,ENSRNOG00000029810
GO:0072331	signal transduction by p53 class mediator	biological_process	0.0026593	1	4	87	134	20272	ENSRNOG00000005227,ENSRNOG00000022868,ENSRNOG00000015236,ENSRNOG00000020539
GO:0001696	gastric acid secretion	biological_process	0.0026624	1	2	87	18	20272	ENSRNOG00000020532,ENSRNOG00000001091
GO:0060219	camera-type eye photoreceptor cell differentiation	biological_process	0.0026638	1	2	87	18	20272	ENSRNOG00000003098,ENSRNOG00000019296
GO:0000323	lytic vacuole	cellular_component	0.0027317	1	7	87	437	20272	ENSRNOG00000014675,ENSRNOG00000020532,ENSRNOG00000010204,ENSRNOG00000007650,ENSRNOG00000001409,ENSRNOG00000000435,ENSRNOG00000052549
GO:0005764	lysosome	cellular_component	0.0027317	1	7	87	437	20272	ENSRNOG00000052549,ENSRNOG00000000435,ENSRNOG00000001409,ENSRNOG00000020532,ENSRNOG00000007650,ENSRNOG00000010204,ENSRNOG00000014675
GO:0098805	whole membrane	cellular_component	0.0027348	1	15	87	1576	20272	ENSRNOG00000014675,ENSRNOG00000003098,ENSRNOG00000003998,ENSRNOG00000020532,ENSRNOG00000007650,ENSRNOG00000002916,ENSRNOG00000006226,ENSRNOG00000001091,ENSRNOG00000007922,ENSRNOG00000010378,ENSRNOG00000017528,ENSRNOG00000008012,ENSRNOG00000020539,ENSRNOG00000003967,ENSRNOG00000001409
GO:0006469	negative regulation of protein kinase activity	biological_process	0.002738	1	5	87	223	20272	ENSRNOG00000005227,ENSRNOG00000053771,ENSRNOG00000046036,ENSRNOG00000010574,ENSRNOG00000011518
GO:0010640	regulation of platelet-derived growth factor receptor signaling pathway	biological_process	0.002942	1	2	87	19	20272	ENSRNOG00000001091,ENSRNOG00000048273
GO:0012505	endomembrane system	cellular_component	0.0029468	1	23	87	2974	20272	ENSRNOG00000007650,ENSRNOG00000020532,ENSRNOG00000003098,ENSRNOG00000002916,ENSRNOG00000032208,ENSRNOG00000018177,ENSRNOG00000052549,ENSRNOG00000054385,ENSRNOG00000010574,ENSRNOG00000000901,ENSRNOG00000007467,ENSRNOG00000014675,ENSRNOG00000001091,ENSRNOG00000005303,ENSRNOG00000007262,ENSRNOG00000062030,ENSRNOG00000011518,ENSRNOG00000053334,ENSRNOG00000014928,ENSRNOG00000010204,ENSRNOG00000003967,…
GO:0015701	bicarbonate transport	biological_process	0.0029657	1	2	87	19	20272	ENSRNOG00000002916,ENSRNOG00000010378
GO:1902254	negative regulation of intrinsic apoptotic signaling pathway by p53 class mediator	biological_process	0.002969	1	2	87	19	20272	ENSRNOG00000020539,ENSRNOG00000022868
GO:0045177	apical part of cell	cellular_component	0.0030177	1	6	87	331	20272	ENSRNOG00000001091,ENSRNOG00000020539,ENSRNOG00000008012,ENSRNOG00000002916,ENSRNOG00000032208,ENSRNOG00000003098
GO:0005793	endoplasmic reticulum-Golgi intermediate compartment	cellular_component	0.0031273	1	3	87	68	20272	ENSRNOG00000003098,ENSRNOG00000002916,ENSRNOG00000003967
GO:0097190	apoptotic signaling pathway	biological_process	0.0031689	1	8	87	572	20272	ENSRNOG00000010574,ENSRNOG00000020539,ENSRNOG00000046036,ENSRNOG00000053771,ENSRNOG00000005227,ENSRNOG00000022868,ENSRNOG00000001091,ENSRNOG00000015236
GO:0031253	cell projection membrane	cellular_component	0.0034274	1	5	87	235	20272	ENSRNOG00000017528,ENSRNOG00000003098,ENSRNOG00000001091,ENSRNOG00000008012,ENSRNOG00000002916
GO:0033673	negative regulation of kinase activity	biological_process	0.0036172	1	5	87	238	20272	ENSRNOG00000005227,ENSRNOG00000053771,ENSRNOG00000046036,ENSRNOG00000010574,ENSRNOG00000011518
GO:0060588	negative regulation of lipoprotein lipid oxidation	biological_process	0.0039116	1	1	87	1	20272	ENSRNOG00000048273
GO:0009360	DNA polymerase III complex	cellular_component	0.0039563	1	1	87	1	20272	ENSRNOG00000000901
GO:0005682	U5 snRNP	cellular_component	0.0039774	1	2	87	22	20272	ENSRNOG00000008399,ENSRNOG00000012157
GO:0006978	DNA damage response, signal transduction by p53 class mediator resulting in transcription of p21 class mediator	biological_process	0.0039774	1	2	87	22	20272	ENSRNOG00000005227,ENSRNOG00000020539
GO:0031988	membrane-bounded vesicle	cellular_component	0.0040609	1	23	87	3050	20272	ENSRNOG00000010600,ENSRNOG00000008012,ENSRNOG00000033426,ENSRNOG00000048273,ENSRNOG00000014928,ENSRNOG00000011518,ENSRNOG00000001091,ENSRNOG00000000435,ENSRNOG00000014675,ENSRNOG00000007467,ENSRNOG00000047988,ENSRNOG00000000901,ENSRNOG00000013971,ENSRNOG00000021828,ENSRNOG00000020539,ENSRNOG00000001409,ENSRNOG00000052549,ENSRNOG00000024602,ENSRNOG00000018177,ENSRNOG00000002916,ENSRNOG00000003098,…
GO:0016324	apical plasma membrane	cellular_component	0.0041615	1	5	87	246	20272	ENSRNOG00000020539,ENSRNOG00000002916,ENSRNOG00000008012,ENSRNOG00000001091,ENSRNOG00000003098
GO:1902310	positive regulation of peptidyl-serine dephosphorylation	biological_process	0.0042212	1	1	87	1	20272	ENSRNOG00000011518
GO:0000170	sphingosine hydroxylase activity	molecular_function	0.0042369	1	1	87	1	20272	ENSRNOG00000011716
GO:0010717	regulation of epithelial to mesenchymal transition	biological_process	0.0042791	1	3	87	76	20272	ENSRNOG00000019965,ENSRNOG00000022868,ENSRNOG00000006850
GO:0002560	basophil mediated immunity	biological_process	0.0042915	1	1	87	1	20272	ENSRNOG00000014675
GO:0002561	basophil degranulation	biological_process	0.0042915	1	1	87	1	20272	ENSRNOG00000014675
GO:0033644	host cell membrane	cellular_component	0.0042915	1	1	87	1	20272	ENSRNOG00000014675
GO:0044221	host cell synapse	cellular_component	0.0042915	1	1	87	1	20272	ENSRNOG00000014675
GO:0044231	host cell presynaptic membrane	cellular_component	0.0042915	1	1	87	1	20272	ENSRNOG00000014675
GO:0072556	other organism presynaptic membrane	cellular_component	0.0042915	1	1	87	1	20272	ENSRNOG00000014675
GO:0042564	NLS-dependent protein nuclear import complex	cellular_component	0.0042915	1	1	87	1	20272	ENSRNOG00000015236
GO:0003952	NAD+ synthase (glutamine-hydrolyzing) activity	molecular_function	0.0042915	1	1	87	1	20272	ENSRNOG00000020736
GO:0004648	O-phospho-L-serine:2-oxoglutarate aminotransferase activity	molecular_function	0.0042915	1	1	87	1	20272	ENSRNOG00000013971
GO:0033231	carbohydrate export	biological_process	0.0042915	1	1	87	1	20272	ENSRNOG00000008012
GO:0038177	death receptor agonist activity	molecular_function	0.0042915	1	1	87	1	20272	ENSRNOG00000032208
GO:0043215	daunorubicin transport	biological_process	0.0042915	1	1	87	1	20272	ENSRNOG00000008012
GO:0061110	dense core granule biogenesis	biological_process	0.0042915	1	1	87	1	20272	ENSRNOG00000052549
GO:0071914	prominosome	cellular_component	0.0042915	1	1	87	1	20272	ENSRNOG00000003098
GO:0072721	cellular response to dithiothreitol	biological_process	0.0042915	1	1	87	1	20272	ENSRNOG00000062030
GO:1901557	response to fenofibrate	biological_process	0.0042915	1	1	87	1	20272	ENSRNOG00000008012
GO:1990565	HSP90-CDC37 chaperone complex	cellular_component	0.0042915	1	1	87	1	20272	ENSRNOG00000033426
GO:2000705	regulation of dense core granule biogenesis	biological_process	0.0042915	1	1	87	1	20272	ENSRNOG00000052549
GO:2000707	positive regulation of dense core granule biogenesis	biological_process	0.0042915	1	1	87	1	20272	ENSRNOG00000052549
GO:0042772	DNA damage response, signal transduction resulting in transcription	biological_process	0.0043441	1	2	87	23	20272	ENSRNOG00000005227,ENSRNOG00000020539
GO:0031226	intrinsic component of plasma membrane	cellular_component	0.0045354	1	11	87	1031	20272	ENSRNOG00000006226,ENSRNOG00000002916,ENSRNOG00000003098,ENSRNOG00000029810,ENSRNOG00000014675,ENSRNOG00000020532,ENSRNOG00000007650,ENSRNOG00000004917,ENSRNOG00000003365,ENSRNOG00000032208,ENSRNOG00000010378
GO:0009968	negative regulation of signal transduction	biological_process	0.0046008	1	11	87	1033	20272	ENSRNOG00000046036,ENSRNOG00000006850,ENSRNOG00000053771,ENSRNOG00000011518,ENSRNOG00000022868,ENSRNOG00000019965,ENSRNOG00000048273,ENSRNOG00000010574,ENSRNOG00000004917,ENSRNOG00000001493,ENSRNOG00000020539
GO:0005246	calcium channel regulator activity	molecular_function	0.0047258	1	2	87	24	20272	ENSRNOG00000006226,ENSRNOG00000001409
GO:0008483	transaminase activity	molecular_function	0.0047258	1	2	87	24	20272	ENSRNOG00000005303,ENSRNOG00000013971
GO:0051125	regulation of actin nucleation	biological_process	0.0047258	1	2	87	24	20272	ENSRNOG00000021828,ENSRNOG00000001091
GO:1902230	negative regulation of intrinsic apoptotic signaling pathway in response to DNA damage	biological_process	0.0051225	1	2	87	25	20272	ENSRNOG00000022868,ENSRNOG00000020539
GO:0005925	focal adhesion	cellular_component	0.0051848	1	6	87	370	20272	ENSRNOG00000029810,ENSRNOG00000021828,ENSRNOG00000016021,ENSRNOG00000008012,ENSRNOG00000001409,ENSRNOG00000019965
GO:0072332	intrinsic apoptotic signaling pathway by p53 class mediator	biological_process	0.0052959	1	3	87	82	20272	ENSRNOG00000022868,ENSRNOG00000015236,ENSRNOG00000020539
GO:0005924	cell-substrate adherens junction	cellular_component	0.0055284	1	6	87	375	20272	ENSRNOG00000029810,ENSRNOG00000019965,ENSRNOG00000001409,ENSRNOG00000016021,ENSRNOG00000008012,ENSRNOG00000021828
GO:0016769	transferase activity, transferring nitrogenous groups	molecular_function	0.005534	1	2	87	26	20272	ENSRNOG00000005303,ENSRNOG00000013971
GO:1902936	phosphatidylinositol bisphosphate binding	molecular_function	0.0058513	1	3	87	85	20272	ENSRNOG00000001091,ENSRNOG00000020532,ENSRNOG00000059005
GO:0030055	cell-substrate junction	cellular_component	0.0058885	1	6	87	380	20272	ENSRNOG00000029810,ENSRNOG00000019965,ENSRNOG00000001409,ENSRNOG00000008012,ENSRNOG00000016021,ENSRNOG00000021828
GO:0019902	phosphatase binding	molecular_function	0.0059213	1	4	87	168	20272	ENSRNOG00000036690,ENSRNOG00000020532,ENSRNOG00000027099,ENSRNOG00000010574
GO:0097237	cellular response to toxic substance	biological_process	0.0059601	1	2	87	27	20272	ENSRNOG00000062030,ENSRNOG00000008012
GO:1902253	regulation of intrinsic apoptotic signaling pathway by p53 class mediator	biological_process	0.0059601	1	2	87	27	20272	ENSRNOG00000022868,ENSRNOG00000020539
GO:0022600	digestive system process	biological_process	0.006241	1	3	87	87	20272	ENSRNOG00000008012,ENSRNOG00000001091,ENSRNOG00000020532
GO:1902042	negative regulation of extrinsic apoptotic signaling pathway via death domain receptors	biological_process	0.0064008	1	2	87	28	20272	ENSRNOG00000046036,ENSRNOG00000053771
GO:0060548	negative regulation of cell death	biological_process	0.0066196	1	10	87	934	20272	ENSRNOG00000018177,ENSRNOG00000012584,ENSRNOG00000010574,ENSRNOG00000020539,ENSRNOG00000016021,ENSRNOG00000008012,ENSRNOG00000046036,ENSRNOG00000053771,ENSRNOG00000022868,ENSRNOG00000001091
GO:0031410	cytoplasmic vesicle	cellular_component	0.0072717	1	10	87	947	20272	ENSRNOG00000014928,ENSRNOG00000002916,ENSRNOG00000001091,ENSRNOG00000008471,ENSRNOG00000014675,ENSRNOG00000007650,ENSRNOG00000007467,ENSRNOG00000000901,ENSRNOG00000010574,ENSRNOG00000052549
GO:1901797	negative regulation of signal transduction by p53 class mediator	biological_process	0.0073252	1	2	87	30	20272	ENSRNOG00000020539,ENSRNOG00000022868
GO:0071840	cellular component organization or biogenesis	biological_process	0.0073544	1	36	87	5812	20272	ENSRNOG00000029810,ENSRNOG00000014675,ENSRNOG00000047988,ENSRNOG00000053334,ENSRNOG00000005303,ENSRNOG00000001091,ENSRNOG00000019497,ENSRNOG00000014928,ENSRNOG00000048273,ENSRNOG00000002117,ENSRNOG00000010378,ENSRNOG00000001493,ENSRNOG00000003967,ENSRNOG00000008012,ENSRNOG00000018653,ENSRNOG00000022868,ENSRNOG00000024602,ENSRNOG00000020376,ENSRNOG00000052549,ENSRNOG00000021828,ENSRNOG00000006850,…
GO:0016043	cellular component organization	biological_process	0.0073587	1	35	87	5602	20272	ENSRNOG00000047988,ENSRNOG00000014675,ENSRNOG00000029810,ENSRNOG00000001091,ENSRNOG00000005303,ENSRNOG00000053334,ENSRNOG00000014928,ENSRNOG00000019497,ENSRNOG00000048273,ENSRNOG00000002117,ENSRNOG00000010378,ENSRNOG00000001493,ENSRNOG00000003967,ENSRNOG00000008012,ENSRNOG00000018653,ENSRNOG00000022868,ENSRNOG00000024602,ENSRNOG00000020376,ENSRNOG00000021828,ENSRNOG00000005227,ENSRNOG00000006850,…
GO:2001243	negative regulation of intrinsic apoptotic signaling pathway	biological_process	0.0077262	1	3	87	94	20272	ENSRNOG00000010574,ENSRNOG00000022868,ENSRNOG00000020539
GO:0034314	Arp2/3 complex-mediated actin nucleation	biological_process	0.0078087	1	2	87	31	20272	ENSRNOG00000001091,ENSRNOG00000021828
GO:0034439	lipoprotein lipid oxidation	biological_process	0.0081866	1	1	87	2	20272	ENSRNOG00000048273
GO:0060587	regulation of lipoprotein lipid oxidation	biological_process	0.0081866	1	1	87	2	20272	ENSRNOG00000048273
GO:2000098	negative regulation of smooth muscle cell-matrix adhesion	biological_process	0.0081866	1	1	87	2	20272	ENSRNOG00000048273
GO:0031904	endosome lumen	cellular_component	0.0081939	1	1	87	2	20272	ENSRNOG00000007650
GO:0001635	calcitonin gene-related peptide receptor activity	molecular_function	0.008231	1	1	87	2	20272	ENSRNOG00000000901
GO:0004647	phosphoserine phosphatase activity	molecular_function	0.0084948	1	1	87	2	20272	ENSRNOG00000011518
GO:0002276	basophil activation involved in immune response	biological_process	0.0085649	1	1	87	2	20272	ENSRNOG00000014675
GO:0061182	negative regulation of chondrocyte development	biological_process	0.0085649	1	1	87	2	20272	ENSRNOG00000001011
GO:1990264	peptidyl-tyrosine dephosphorylation involved in inactivation of protein kinase activity	biological_process	0.0085649	1	1	87	2	20272	ENSRNOG00000010574
GO:0072139	glomerular parietal epithelial cell differentiation	biological_process	0.0085649	1	1	87	2	20272	ENSRNOG00000003098
GO:0072720	response to dithiothreitol	biological_process	0.0085649	1	1	87	2	20272	ENSRNOG00000062030
GO:0090554	phosphatidylcholine-translocating ATPase activity	molecular_function	0.0085649	1	1	87	2	20272	ENSRNOG00000008012
GO:0090555	phosphatidylethanolamine-translocating ATPase activity	molecular_function	0.0085649	1	1	87	2	20272	ENSRNOG00000008012
GO:0098749	cerebellar neuron development	biological_process	0.0085649	1	1	87	2	20272	ENSRNOG00000019831
GO:1901656	glycoside transport	biological_process	0.0085649	1	1	87	2	20272	ENSRNOG00000008012
GO:1902463	protein localization to cell leading edge	biological_process	0.0085649	1	1	87	2	20272	ENSRNOG00000021828
GO:2000588	positive regulation of platelet-derived growth factor receptor-beta signaling pathway	biological_process	0.0085649	1	1	87	2	20272	ENSRNOG00000001091
GO:2001025	positive regulation of response to drug	biological_process	0.0085649	1	1	87	2	20272	ENSRNOG00000008012
GO:0045216	cell-cell junction organization	biological_process	0.0089159	1	4	87	189	20272	ENSRNOG00000024602,ENSRNOG00000048273,ENSRNOG00000016021,ENSRNOG00000007922
GO:0043066	negative regulation of apoptotic process	biological_process	0.0099415	1	9	87	841	20272	ENSRNOG00000010574,ENSRNOG00000016021,ENSRNOG00000020539,ENSRNOG00000018177,ENSRNOG00000012584,ENSRNOG00000022868,ENSRNOG00000001091,ENSRNOG00000046036,ENSRNOG00000053771
GO:0032273	positive regulation of protein polymerization	biological_process	0.010432	1	3	87	105	20272	ENSRNOG00000028261,ENSRNOG00000001091,ENSRNOG00000021828
GO:1902229	regulation of intrinsic apoptotic signaling pathway in response to DNA damage	biological_process	0.010434	1	2	87	36	20272	ENSRNOG00000020539,ENSRNOG00000022868
GO:0023057	negative regulation of signaling	biological_process	0.010451	1	11	87	1157	20272	ENSRNOG00000011518,ENSRNOG00000022868,ENSRNOG00000019965,ENSRNOG00000046036,ENSRNOG00000053771,ENSRNOG00000006850,ENSRNOG00000010574,ENSRNOG00000004917,ENSRNOG00000001493,ENSRNOG00000020539,ENSRNOG00000048273
GO:0005903	brush border	cellular_component	0.010992	1	3	87	107	20272	ENSRNOG00000003098,ENSRNOG00000002916,ENSRNOG00000008012
GO:0043069	negative regulation of programmed cell death	biological_process	0.010996	1	9	87	855	20272	ENSRNOG00000022868,ENSRNOG00000001091,ENSRNOG00000053771,ENSRNOG00000046036,ENSRNOG00000016021,ENSRNOG00000020539,ENSRNOG00000010574,ENSRNOG00000012584,ENSRNOG00000018177
GO:0071158	positive regulation of cell cycle arrest	biological_process	0.011	1	2	87	37	20272	ENSRNOG00000015236,ENSRNOG00000020539
GO:0009966	regulation of signal transduction	biological_process	0.011104	1	19	87	2557	20272	ENSRNOG00000032208,ENSRNOG00000010574,ENSRNOG00000020539,ENSRNOG00000046036,ENSRNOG00000053771,ENSRNOG00000007650,ENSRNOG00000019965,ENSRNOG00000022868,ENSRNOG00000048273,ENSRNOG00000033426,ENSRNOG00000027099,ENSRNOG00000004917,ENSRNOG00000001493,ENSRNOG00000016021,ENSRNOG00000006850,ENSRNOG00000005227,ENSRNOG00000011518,ENSRNOG00000001091,ENSRNOG00000006226
GO:0010648	negative regulation of cell communication	biological_process	0.011572	1	11	87	1174	20272	ENSRNOG00000048273,ENSRNOG00000010574,ENSRNOG00000001493,ENSRNOG00000004917,ENSRNOG00000020539,ENSRNOG00000046036,ENSRNOG00000053771,ENSRNOG00000006850,ENSRNOG00000011518,ENSRNOG00000022868,ENSRNOG00000019965
GO:0048471	perinuclear region of cytoplasm	cellular_component	0.011576	1	7	87	573	20272	ENSRNOG00000001409,ENSRNOG00000028261,ENSRNOG00000052549,ENSRNOG00000001091,ENSRNOG00000021828,ENSRNOG00000002916,ENSRNOG00000048273
GO:0060170	ciliary membrane	cellular_component	0.012171	1	2	87	39	20272	ENSRNOG00000003098,ENSRNOG00000017528
GO:0035637	multicellular organismal signaling	biological_process	0.012432	1	3	87	112	20272	ENSRNOG00000007922,ENSRNOG00000006226,ENSRNOG00000020532
GO:0034443	negative regulation of lipoprotein oxidation	biological_process	0.012443	1	1	87	3	20272	ENSRNOG00000048273
GO:2000097	regulation of smooth muscle cell-matrix adhesion	biological_process	0.012443	1	1	87	3	20272	ENSRNOG00000048273
GO:2000405	negative regulation of T cell migration	biological_process	0.012443	1	1	87	3	20272	ENSRNOG00000048273
GO:0004807	triose-phosphate isomerase activity	molecular_function	0.012532	1	1	87	3	20272	ENSRNOG00000055222
GO:0019563	glycerol catabolic process	biological_process	0.012532	1	1	87	3	20272	ENSRNOG00000055222
GO:0048585	negative regulation of response to stimulus	biological_process	0.01265	1	12	87	1353	20272	ENSRNOG00000046036,ENSRNOG00000053771,ENSRNOG00000006850,ENSRNOG00000022868,ENSRNOG00000019965,ENSRNOG00000011518,ENSRNOG00000048273,ENSRNOG00000004917,ENSRNOG00000001493,ENSRNOG00000010574,ENSRNOG00000020539,ENSRNOG00000021828
GO:0006667	sphinganine metabolic process	biological_process	0.012766	1	1	87	3	20272	ENSRNOG00000011716
GO:0086089	voltage-gated potassium channel activity involved in atrial cardiac muscle cell action potential repolarization	molecular_function	0.012798	1	1	87	3	20272	ENSRNOG00000020532
GO:0004430	1-phosphatidylinositol 4-kinase activity	molecular_function	0.01282	1	1	87	3	20272	ENSRNOG00000014675
GO:0035651	AP-3 adaptor complex binding	molecular_function	0.01282	1	1	87	3	20272	ENSRNOG00000014675
GO:0035838	growing cell tip	cellular_component	0.01282	1	1	87	3	20272	ENSRNOG00000014675
GO:0044218	other organism cell membrane	cellular_component	0.01282	1	1	87	3	20272	ENSRNOG00000014675
GO:0044279	other organism membrane	cellular_component	0.01282	1	1	87	3	20272	ENSRNOG00000014675
GO:0045575	basophil activation	biological_process	0.01282	1	1	87	3	20272	ENSRNOG00000014675
GO:0061181	regulation of chondrocyte development	biological_process	0.01282	1	1	87	3	20272	ENSRNOG00000001011
GO:0031074	nucleocytoplasmic shuttling complex	cellular_component	0.01282	1	1	87	3	20272	ENSRNOG00000015236
GO:1903898	negative regulation of PERK-mediated unfolded protein response	biological_process	0.01282	1	1	87	3	20272	ENSRNOG00000010574
GO:0035633	maintenance of blood-brain barrier	biological_process	0.01282	1	1	87	3	20272	ENSRNOG00000008012
GO:0045218	zonula adherens maintenance	biological_process	0.01282	1	1	87	3	20272	ENSRNOG00000024602
GO:0046618	drug export	biological_process	0.01282	1	1	87	3	20272	ENSRNOG00000008012
GO:0061152	trachea submucosa development	biological_process	0.01282	1	1	87	3	20272	ENSRNOG00000032208
GO:0061153	trachea gland development	biological_process	0.01282	1	1	87	3	20272	ENSRNOG00000032208
GO:0071217	cellular response to external biotic stimulus	biological_process	0.01282	1	1	87	3	20272	ENSRNOG00000008012
GO:0071475	cellular hyperosmotic salinity response	biological_process	0.01282	1	1	87	3	20272	ENSRNOG00000008012
GO:0071492	cellular response to UV-A	biological_process	0.01282	1	1	87	3	20272	ENSRNOG00000062030
GO:1903412	response to bile acid	biological_process	0.01282	1	1	87	3	20272	ENSRNOG00000008012
GO:1903413	cellular response to bile acid	biological_process	0.01282	1	1	87	3	20272	ENSRNOG00000008012
GO:2000768	positive regulation of nephron tubule epithelial cell differentiation	biological_process	0.01282	1	1	87	3	20272	ENSRNOG00000003098
GO:0007586	digestion	biological_process	0.013037	1	3	87	114	20272	ENSRNOG00000001091,ENSRNOG00000008012,ENSRNOG00000020532
GO:0045010	actin nucleation	biological_process	0.014025	1	2	87	42	20272	ENSRNOG00000001091,ENSRNOG00000021828
GO:0043226	organelle	cellular_component	0.014121	1	61	87	11784	20272	ENSRNOG00000024602,ENSRNOG00000015235,ENSRNOG00000032208,ENSRNOG00000021828,ENSRNOG00000012157,ENSRNOG00000052549,ENSRNOG00000020376,ENSRNOG00000020532,ENSRNOG00000022868,ENSRNOG00000010204,ENSRNOG00000027422,ENSRNOG00000048273,ENSRNOG00000002117,ENSRNOG00000003967,ENSRNOG00000011716,ENSRNOG00000008012,ENSRNOG00000010600,ENSRNOG00000020881,ENSRNOG00000001493,ENSRNOG00000047988,ENSRNOG00000007467,…
GO:0048583	regulation of response to stimulus	biological_process	0.014672	1	23	87	3394	20272	ENSRNOG00000001091,ENSRNOG00000005303,ENSRNOG00000011518,ENSRNOG00000006226,ENSRNOG00000006850,ENSRNOG00000005227,ENSRNOG00000001493,ENSRNOG00000004917,ENSRNOG00000027099,ENSRNOG00000033426,ENSRNOG00000008012,ENSRNOG00000016021,ENSRNOG00000048273,ENSRNOG00000022868,ENSRNOG00000019965,ENSRNOG00000046036,ENSRNOG00000007650,ENSRNOG00000003998,ENSRNOG00000053771,ENSRNOG00000010574,ENSRNOG00000020539,…
GO:0019903	protein phosphatase binding	molecular_function	0.015621	1	3	87	122	20272	ENSRNOG00000020532,ENSRNOG00000010574,ENSRNOG00000027099
GO:0001754	eye photoreceptor cell differentiation	biological_process	0.015993	1	2	87	45	20272	ENSRNOG00000019296,ENSRNOG00000003098
GO:0042771	intrinsic apoptotic signaling pathway in response to DNA damage by p53 class mediator	biological_process	0.015993	1	2	87	45	20272	ENSRNOG00000020539,ENSRNOG00000022868
GO:0044767	single-organism developmental process	biological_process	0.016184	1	33	87	5460	20272	ENSRNOG00000014928,ENSRNOG00000001091,ENSRNOG00000019383,ENSRNOG00000053334,ENSRNOG00000062030,ENSRNOG00000012584,ENSRNOG00000010378,ENSRNOG00000002117,ENSRNOG00000048273,ENSRNOG00000008012,ENSRNOG00000003967,ENSRNOG00000020532,ENSRNOG00000018653,ENSRNOG00000022868,ENSRNOG00000032208,ENSRNOG00000021828,ENSRNOG00000012157,ENSRNOG00000006850,ENSRNOG00000019296,ENSRNOG00000015236,ENSRNOG00000016021,…
GO:0044571	[2Fe-2S] cluster assembly	biological_process	0.016264	1	1	87	4	20272	ENSRNOG00000047988
GO:0007050	cell cycle arrest	biological_process	0.01631	1	3	87	124	20272	ENSRNOG00000015236,ENSRNOG00000020539,ENSRNOG00000005227
GO:0001837	epithelial to mesenchymal transition	biological_process	0.016654	1	3	87	125	20272	ENSRNOG00000019965,ENSRNOG00000022868,ENSRNOG00000006850
GO:0031513	nonmotile primary cilium	cellular_component	0.01666	1	3	87	125	20272	ENSRNOG00000003098,ENSRNOG00000019296,ENSRNOG00000009881
GO:0072372	primary cilium	cellular_component	0.01666	1	3	87	125	20272	ENSRNOG00000003098,ENSRNOG00000019296,ENSRNOG00000009881
GO:0071549	cellular response to dexamethasone stimulus	biological_process	0.016674	1	2	87	46	20272	ENSRNOG00000008012,ENSRNOG00000005227
GO:0034442	regulation of lipoprotein oxidation	biological_process	0.016682	1	1	87	4	20272	ENSRNOG00000048273
GO:0097487	multivesicular body, internal vesicle	cellular_component	0.016689	1	1	87	4	20272	ENSRNOG00000007650
GO:2000680	regulation of rubidium ion transport	biological_process	0.016689	1	1	87	4	20272	ENSRNOG00000007650
GO:0019405	alditol catabolic process	biological_process	0.01677	1	1	87	4	20272	ENSRNOG00000055222
GO:0046166	glyceraldehyde-3-phosphate biosynthetic process	biological_process	0.01677	1	1	87	4	20272	ENSRNOG00000055222
GO:0060214	endocardium formation	biological_process	0.016974	1	1	87	4	20272	ENSRNOG00000006850
GO:0004090	carbonyl reductase (NADPH) activity	molecular_function	0.016975	1	1	87	4	20272	ENSRNOG00000018177
GO:1902308	regulation of peptidyl-serine dephosphorylation	biological_process	0.016988	1	1	87	4	20272	ENSRNOG00000011518
GO:0042284	sphingolipid delta-4 desaturase activity	molecular_function	0.017003	1	1	87	4	20272	ENSRNOG00000011716
GO:0098914	membrane repolarization during atrial cardiac muscle cell action potential	biological_process	0.017035	1	1	87	4	20272	ENSRNOG00000020532
GO:1900158	negative regulation of bone mineralization involved in bone maturation	biological_process	0.017057	1	1	87	4	20272	ENSRNOG00000001011
GO:0006564	L-serine biosynthetic process	biological_process	0.017057	1	1	87	4	20272	ENSRNOG00000013971
GO:0008241	peptidyl-dipeptidase activity	molecular_function	0.017057	1	1	87	4	20272	ENSRNOG00000007467
GO:0033326	cerebrospinal fluid secretion	biological_process	0.017057	1	1	87	4	20272	ENSRNOG00000010378
GO:0034657	GID complex	cellular_component	0.017057	1	1	87	4	20272	ENSRNOG00000047396
GO:0071672	negative regulation of smooth muscle cell chemotaxis	biological_process	0.017057	1	1	87	4	20272	ENSRNOG00000021828
GO:0090135	actin filament branching	biological_process	0.017057	1	1	87	4	20272	ENSRNOG00000021828
GO:0097443	sorting endosome	cellular_component	0.017057	1	1	87	4	20272	ENSRNOG00000010574
GO:1902202	regulation of hepatocyte growth factor receptor signaling pathway	biological_process	0.017057	1	1	87	4	20272	ENSRNOG00000010574
GO:2000346	negative regulation of hepatocyte proliferation	biological_process	0.017057	1	1	87	4	20272	ENSRNOG00000016021
GO:2000698	positive regulation of epithelial cell differentiation involved in kidney development	biological_process	0.017057	1	1	87	4	20272	ENSRNOG00000003098
GO:0008559	xenobiotic-transporting ATPase activity	molecular_function	0.017057	1	1	87	4	20272	ENSRNOG00000008012
GO:0061091	regulation of phospholipid translocation	biological_process	0.017057	1	1	87	4	20272	ENSRNOG00000008012
GO:0061092	positive regulation of phospholipid translocation	biological_process	0.017057	1	1	87	4	20272	ENSRNOG00000008012
GO:1901529	positive regulation of anion channel activity	biological_process	0.017057	1	1	87	4	20272	ENSRNOG00000008012
GO:0046513	ceramide biosynthetic process	biological_process	0.017358	1	2	87	47	20272	ENSRNOG00000011716,ENSRNOG00000062030
GO:1902532	negative regulation of intracellular signal transduction	biological_process	0.018186	1	6	87	486	20272	ENSRNOG00000020539,ENSRNOG00000022868,ENSRNOG00000004917,ENSRNOG00000001493,ENSRNOG00000011518,ENSRNOG00000010574
GO:0016023	cytoplasmic membrane-bounded vesicle	cellular_component	0.018221	1	8	87	776	20272	ENSRNOG00000001091,ENSRNOG00000002916,ENSRNOG00000014928,ENSRNOG00000000901,ENSRNOG00000007650,ENSRNOG00000007467,ENSRNOG00000014675,ENSRNOG00000052549
GO:0030029	actin filament-based process	biological_process	0.018309	1	7	87	628	20272	ENSRNOG00000018653,ENSRNOG00000020532,ENSRNOG00000001011,ENSRNOG00000021828,ENSRNOG00000001493,ENSRNOG00000001091,ENSRNOG00000010574
GO:0032502	developmental process	biological_process	0.018344	1	33	87	5507	20272	ENSRNOG00000022868,ENSRNOG00000020532,ENSRNOG00000018653,ENSRNOG00000012157,ENSRNOG00000021828,ENSRNOG00000032208,ENSRNOG00000014928,ENSRNOG00000001091,ENSRNOG00000019383,ENSRNOG00000053334,ENSRNOG00000062030,ENSRNOG00000008012,ENSRNOG00000003967,ENSRNOG00000012584,ENSRNOG00000010378,ENSRNOG00000048273,ENSRNOG00000002117,ENSRNOG00000019965,ENSRNOG00000007650,ENSRNOG00000004610,ENSRNOG00000003998,…
GO:0042149	cellular response to glucose starvation	biological_process	0.018789	1	2	87	49	20272	ENSRNOG00000015236,ENSRNOG00000001493
GO:0044877	macromolecular complex binding	molecular_function	0.01905	1	13	87	1605	20272	ENSRNOG00000010574,ENSRNOG00000028261,ENSRNOG00000001409,ENSRNOG00000001493,ENSRNOG00000021828,ENSRNOG00000008471,ENSRNOG00000001091,ENSRNOG00000019296,ENSRNOG00000014675,ENSRNOG00000029810,ENSRNOG00000006850,ENSRNOG00000007650,ENSRNOG00000004610
GO:1901981	phosphatidylinositol phosphate binding	molecular_function	0.02079	1	3	87	136	20272	ENSRNOG00000001091,ENSRNOG00000020532,ENSRNOG00000059005
GO:0042160	lipoprotein modification	biological_process	0.020903	1	1	87	5	20272	ENSRNOG00000048273
GO:0042161	lipoprotein oxidation	biological_process	0.020903	1	1	87	5	20272	ENSRNOG00000048273
GO:0061302	smooth muscle cell-matrix adhesion	biological_process	0.020903	1	1	87	5	20272	ENSRNOG00000048273
GO:0035826	rubidium ion transport	biological_process	0.02091	1	1	87	5	20272	ENSRNOG00000007650
GO:1902041	regulation of extrinsic apoptotic signaling pathway via death domain receptors	biological_process	0.021011	1	2	87	52	20272	ENSRNOG00000053771,ENSRNOG00000046036
GO:0060372	regulation of atrial cardiac muscle cell membrane repolarization	biological_process	0.021254	1	1	87	5	20272	ENSRNOG00000020532
GO:0010853	cyclase activator activity	molecular_function	0.021275	1	1	87	5	20272	ENSRNOG00000020970
GO:0030250	guanylate cyclase activator activity	molecular_function	0.021275	1	1	87	5	20272	ENSRNOG00000020970
GO:0008510	sodium:bicarbonate symporter activity	molecular_function	0.021276	1	1	87	5	20272	ENSRNOG00000010378
GO:0010641	positive regulation of platelet-derived growth factor receptor signaling pathway	biological_process	0.021276	1	1	87	5	20272	ENSRNOG00000001091
GO:0032914	positive regulation of transforming growth factor beta1 production	biological_process	0.021276	1	1	87	5	20272	ENSRNOG00000004610
GO:0035615	clathrin adaptor activity	molecular_function	0.021276	1	1	87	5	20272	ENSRNOG00000001091
GO:0042910	xenobiotic transporter activity	molecular_function	0.021276	1	1	87	5	20272	ENSRNOG00000008012
GO:0048495	Roundabout binding	molecular_function	0.021276	1	1	87	5	20272	ENSRNOG00000019965
GO:0097327	response to antineoplastic agent	biological_process	0.021276	1	1	87	5	20272	ENSRNOG00000008012
GO:0098748	endocytic adaptor activity	molecular_function	0.021276	1	1	87	5	20272	ENSRNOG00000001091
GO:1903416	response to glycoside	biological_process	0.021276	1	1	87	5	20272	ENSRNOG00000008012
GO:2000646	positive regulation of receptor catabolic process	biological_process	0.021276	1	1	87	5	20272	ENSRNOG00000010574
GO:2001023	regulation of response to drug	biological_process	0.021276	1	1	87	5	20272	ENSRNOG00000008012
GO:0010646	regulation of cell communication	biological_process	0.02169	1	20	87	2929	20272	ENSRNOG00000020539,ENSRNOG00000010574,ENSRNOG00000032208,ENSRNOG00000019965,ENSRNOG00000022868,ENSRNOG00000007650,ENSRNOG00000053771,ENSRNOG00000046036,ENSRNOG00000016021,ENSRNOG00000004917,ENSRNOG00000001493,ENSRNOG00000033426,ENSRNOG00000027099,ENSRNOG00000048273,ENSRNOG00000006226,ENSRNOG00000001091,ENSRNOG00000005303,ENSRNOG00000011518,ENSRNOG00000006850,ENSRNOG00000005227
GO:0031526	brush border membrane	cellular_component	0.021767	1	2	87	53	20272	ENSRNOG00000008012,ENSRNOG00000002916
GO:0008092	cytoskeletal protein binding	molecular_function	0.022314	1	8	87	806	20272	ENSRNOG00000028261,ENSRNOG00000001493,ENSRNOG00000021828,ENSRNOG00000053334,ENSRNOG00000001091,ENSRNOG00000008471,ENSRNOG00000001011,ENSRNOG00000003098
GO:0060042	retina morphogenesis in camera-type eye	biological_process	0.02255	1	2	87	54	20272	ENSRNOG00000019296,ENSRNOG00000003098
GO:0000315	organellar large ribosomal subunit	cellular_component	0.023186	1	2	87	55	20272	ENSRNOG00000013845,ENSRNOG00000019497
GO:0005762	mitochondrial large ribosomal subunit	cellular_component	0.023186	1	2	87	55	20272	ENSRNOG00000013845,ENSRNOG00000019497
GO:0016791	phosphatase activity	molecular_function	0.023246	1	4	87	252	20272	ENSRNOG00000026793,ENSRNOG00000011518,ENSRNOG00000016475,ENSRNOG00000010574
GO:2000736	regulation of stem cell differentiation	biological_process	0.023253	1	3	87	142	20272	ENSRNOG00000006850,ENSRNOG00000019965,ENSRNOG00000022868
GO:0022843	voltage-gated cation channel activity	molecular_function	0.02326	1	3	87	142	20272	ENSRNOG00000020532,ENSRNOG00000059005,ENSRNOG00000006226
GO:0005887	integral component of plasma membrane	cellular_component	0.023965	1	9	87	976	20272	ENSRNOG00000010378,ENSRNOG00000003365,ENSRNOG00000032208,ENSRNOG00000006226,ENSRNOG00000014675,ENSRNOG00000029810,ENSRNOG00000003098,ENSRNOG00000007650,ENSRNOG00000020532
GO:0001933	negative regulation of protein phosphorylation	biological_process	0.024083	1	5	87	381	20272	ENSRNOG00000046036,ENSRNOG00000005227,ENSRNOG00000053771,ENSRNOG00000011518,ENSRNOG00000010574
GO:0097428	protein maturation by iron-sulfur cluster transfer	biological_process	0.024691	1	1	87	6	20272	ENSRNOG00000047988
GO:0030858	positive regulation of epithelial cell differentiation	biological_process	0.024928	1	2	87	57	20272	ENSRNOG00000003098,ENSRNOG00000006850
GO:0008156	negative regulation of DNA replication	biological_process	0.024944	1	2	87	57	20272	ENSRNOG00000020376,ENSRNOG00000062030
GO:0050748	negative regulation of lipoprotein metabolic process	biological_process	0.025106	1	1	87	6	20272	ENSRNOG00000048273
GO:0071638	negative regulation of monocyte chemotactic protein-1 production	biological_process	0.025106	1	1	87	6	20272	ENSRNOG00000048273
GO:0097642	calcitonin family receptor activity	molecular_function	0.025149	1	1	87	6	20272	ENSRNOG00000000901
GO:0097427	microtubule bundle	cellular_component	0.025235	1	1	87	6	20272	ENSRNOG00000028261
GO:0016272	prefoldin complex	cellular_component	0.025281	1	1	87	6	20272	ENSRNOG00000018653
GO:0098915	membrane repolarization during ventricular cardiac muscle cell action potential	biological_process	0.025456	1	1	87	6	20272	ENSRNOG00000020532
GO:1902282	voltage-gated potassium channel activity involved in ventricular cardiac muscle cell action potential repolarization	molecular_function	0.025456	1	1	87	6	20272	ENSRNOG00000020532
GO:0010851	cyclase regulator activity	molecular_function	0.025476	1	1	87	6	20272	ENSRNOG00000020970
GO:0030249	guanylate cyclase regulator activity	molecular_function	0.025476	1	1	87	6	20272	ENSRNOG00000020970
GO:1900157	regulation of bone mineralization involved in bone maturation	biological_process	0.025478	1	1	87	6	20272	ENSRNOG00000001011
GO:0008525	phosphatidylcholine transporter activity	molecular_function	0.025478	1	1	87	6	20272	ENSRNOG00000008012
GO:0016012	sarcoglycan complex	cellular_component	0.025478	1	1	87	6	20272	ENSRNOG00000003998
GO:0030579	ubiquitin-dependent SMAD protein catabolic process	biological_process	0.025478	1	1	87	6	20272	ENSRNOG00000019965
GO:0030948	negative regulation of vascular endothelial growth factor receptor signaling pathway	biological_process	0.025478	1	1	87	6	20272	ENSRNOG00000010574
GO:0032051	clathrin light chain binding	molecular_function	0.025478	1	1	87	6	20272	ENSRNOG00000001091
GO:0032762	mast cell cytokine production	biological_process	0.025478	1	1	87	6	20272	ENSRNOG00000052549
GO:0036498	IRE1-mediated unfolded protein response	biological_process	0.025478	1	1	87	6	20272	ENSRNOG00000010574
GO:0042908	xenobiotic transport	biological_process	0.025478	1	1	87	6	20272	ENSRNOG00000008012
GO:0060605	tube lumen cavitation	biological_process	0.025478	1	1	87	6	20272	ENSRNOG00000032208
GO:0060662	salivary gland cavitation	biological_process	0.025478	1	1	87	6	20272	ENSRNOG00000032208
GO:0060789	hair follicle placode formation	biological_process	0.025478	1	1	87	6	20272	ENSRNOG00000032208
GO:0071671	regulation of smooth muscle cell chemotaxis	biological_process	0.025478	1	1	87	6	20272	ENSRNOG00000021828
GO:0097068	response to thyroxine	biological_process	0.025478	1	1	87	6	20272	ENSRNOG00000008012
GO:1900102	negative regulation of endoplasmic reticulum unfolded protein response	biological_process	0.025478	1	1	87	6	20272	ENSRNOG00000010574
GO:1903961	positive regulation of anion transmembrane transport	biological_process	0.025478	1	1	87	6	20272	ENSRNOG00000008012
GO:2000586	regulation of platelet-derived growth factor receptor-beta signaling pathway	biological_process	0.025478	1	1	87	6	20272	ENSRNOG00000001091
GO:2001021	negative regulation of response to DNA damage stimulus	biological_process	0.025764	1	2	87	58	20272	ENSRNOG00000020539,ENSRNOG00000022868
GO:0046873	metal ion transmembrane transporter activity	molecular_function	0.026044	1	5	87	389	20272	ENSRNOG00000059005,ENSRNOG00000010378,ENSRNOG00000020532,ENSRNOG00000017912,ENSRNOG00000006226
GO:0005774	vacuolar membrane	cellular_component	0.026633	1	4	87	263	20272	ENSRNOG00000014675,ENSRNOG00000007650,ENSRNOG00000003967,ENSRNOG00000001409
GO:0005770	late endosome	cellular_component	0.02721	1	3	87	151	20272	ENSRNOG00000020532,ENSRNOG00000010204,ENSRNOG00000007650
GO:0030427	site of polarized growth	cellular_component	0.02725	1	3	87	151	20272	ENSRNOG00000008471,ENSRNOG00000053334,ENSRNOG00000014675
GO:0048523	negative regulation of cellular process	biological_process	0.027874	1	26	87	4207	20272	ENSRNOG00000046036,ENSRNOG00000007650,ENSRNOG00000001011,ENSRNOG00000053771,ENSRNOG00000022868,ENSRNOG00000019965,ENSRNOG00000019831,ENSRNOG00000018177,ENSRNOG00000052549,ENSRNOG00000010574,ENSRNOG00000020376,ENSRNOG00000020539,ENSRNOG00000021828,ENSRNOG00000036690,ENSRNOG00000006850,ENSRNOG00000005227,ENSRNOG00000001091,ENSRNOG00000011518,ENSRNOG00000062030,ENSRNOG00000015236,ENSRNOG00000048273,…
GO:0019226	transmission of nerve impulse	biological_process	0.028289	1	2	87	61	20272	ENSRNOG00000006226,ENSRNOG00000007922
GO:0071548	response to dexamethasone	biological_process	0.028289	1	2	87	61	20272	ENSRNOG00000008012,ENSRNOG00000005227
GO:0005515	protein binding	molecular_function	0.029011	1	37	87	6553	20272	ENSRNOG00000009881,ENSRNOG00000020539,ENSRNOG00000010574,ENSRNOG00000028261,ENSRNOG00000001409,ENSRNOG00000001011,ENSRNOG00000003098,ENSRNOG00000007650,ENSRNOG00000004610,ENSRNOG00000025296,ENSRNOG00000019965,ENSRNOG00000033426,ENSRNOG00000005227,ENSRNOG00000036690,ENSRNOG00000019296,ENSRNOG00000006226,ENSRNOG00000011518,ENSRNOG00000024602,ENSRNOG00000003365,ENSRNOG00000032208,ENSRNOG00000012157,…
GO:0010563	negative regulation of phosphorus metabolic process	biological_process	0.029058	1	6	87	542	20272	ENSRNOG00000005227,ENSRNOG00000053771,ENSRNOG00000036690,ENSRNOG00000046036,ENSRNOG00000010574,ENSRNOG00000011518
GO:0045936	negative regulation of phosphate metabolic process	biological_process	0.029058	1	6	87	542	20272	ENSRNOG00000010574,ENSRNOG00000011518,ENSRNOG00000053771,ENSRNOG00000005227,ENSRNOG00000046036,ENSRNOG00000036690
GO:0051015	actin filament binding	molecular_function	0.029137	1	3	87	155	20272	ENSRNOG00000021828,ENSRNOG00000001493,ENSRNOG00000001091
GO:0046530	photoreceptor cell differentiation	biological_process	0.029151	1	2	87	62	20272	ENSRNOG00000003098,ENSRNOG00000019296
GO:1901796	regulation of signal transduction by p53 class mediator	biological_process	0.029151	1	2	87	62	20272	ENSRNOG00000020539,ENSRNOG00000022868
GO:0032585	multivesicular body membrane	cellular_component	0.029298	1	1	87	7	20272	ENSRNOG00000007650
GO:0003160	endocardium morphogenesis	biological_process	0.029579	1	1	87	7	20272	ENSRNOG00000006850
GO:0045617	negative regulation of keratinocyte differentiation	biological_process	0.029579	1	1	87	7	20272	ENSRNOG00000006850
GO:0031284	positive regulation of guanylate cyclase activity	biological_process	0.02966	1	1	87	7	20272	ENSRNOG00000020970
GO:0002329	pre-B cell differentiation	biological_process	0.029661	1	1	87	7	20272	ENSRNOG00000025296
GO:0016011	dystroglycan complex	cellular_component	0.029661	1	1	87	7	20272	ENSRNOG00000003998
GO:0032782	bile acid secretion	biological_process	0.029661	1	1	87	7	20272	ENSRNOG00000008012
GO:0046581	intercellular canaliculus	cellular_component	0.029661	1	1	87	7	20272	ENSRNOG00000008012
GO:0050291	sphingosine N-acyltransferase activity	molecular_function	0.029661	1	1	87	7	20272	ENSRNOG00000062030
GO:0070141	response to UV-A	biological_process	0.029661	1	1	87	7	20272	ENSRNOG00000062030
GO:0098779	mitophagy in response to mitochondrial depolarization	biological_process	0.029661	1	1	87	7	20272	ENSRNOG00000033426
GO:1903897	regulation of PERK-mediated unfolded protein response	biological_process	0.029661	1	1	87	7	20272	ENSRNOG00000010574
GO:1904386	response to L-phenylalanine derivative	biological_process	0.029661	1	1	87	7	20272	ENSRNOG00000008012
GO:2000210	positive regulation of anoikis	biological_process	0.029661	1	1	87	7	20272	ENSRNOG00000015236
GO:2000394	positive regulation of lamellipodium morphogenesis	biological_process	0.029661	1	1	87	7	20272	ENSRNOG00000021828
GO:2001269	positive regulation of cysteine-type endopeptidase activity involved in apoptotic signaling pathway	biological_process	0.029661	1	1	87	7	20272	ENSRNOG00000005227
GO:0044444	cytoplasmic part	cellular_component	0.029833	1	41	87	7448	20272	ENSRNOG00000005227,ENSRNOG00000026793,ENSRNOG00000013971,ENSRNOG00000000901,ENSRNOG00000011518,ENSRNOG00000017912,ENSRNOG00000033426,ENSRNOG00000013845,ENSRNOG00000003098,ENSRNOG00000007650,ENSRNOG00000002916,ENSRNOG00000018177,ENSRNOG00000019831,ENSRNOG00000001409,ENSRNOG00000028261,ENSRNOG00000010574,ENSRNOG00000014675,ENSRNOG00000007467,ENSRNOG00000055222,ENSRNOG00000020970,ENSRNOG00000019497,…
GO:0016311	dephosphorylation	biological_process	0.029939	1	5	87	404	20272	ENSRNOG00000016475,ENSRNOG00000010574,ENSRNOG00000011518,ENSRNOG00000036690,ENSRNOG00000026793
GO:0010941	regulation of cell death	biological_process	0.02997	1	12	87	1530	20272	ENSRNOG00000005227,ENSRNOG00000053771,ENSRNOG00000046036,ENSRNOG00000015236,ENSRNOG00000022868,ENSRNOG00000001091,ENSRNOG00000012584,ENSRNOG00000018177,ENSRNOG00000020539,ENSRNOG00000016021,ENSRNOG00000008012,ENSRNOG00000010574
GO:0001750	photoreceptor outer segment	cellular_component	0.030024	1	2	87	63	20272	ENSRNOG00000003098,ENSRNOG00000019296
GO:2001242	regulation of intrinsic apoptotic signaling pathway	biological_process	0.030104	1	3	87	157	20272	ENSRNOG00000020539,ENSRNOG00000022868,ENSRNOG00000010574
GO:0005911	cell-cell junction	cellular_component	0.030262	1	5	87	405	20272	ENSRNOG00000024602,ENSRNOG00000003998,ENSRNOG00000003365,ENSRNOG00000008012,ENSRNOG00000007922
GO:0044437	vacuolar part	cellular_component	0.030676	1	4	87	275	20272	ENSRNOG00000007650,ENSRNOG00000014675,ENSRNOG00000003967,ENSRNOG00000001409
GO:0003407	neural retina development	biological_process	0.030908	1	2	87	64	20272	ENSRNOG00000003098,ENSRNOG00000019296
GO:0043299	leukocyte degranulation	biological_process	0.030908	1	2	87	64	20272	ENSRNOG00000052549,ENSRNOG00000014675
GO:0060041	retina development in camera-type eye	biological_process	0.031088	1	3	87	159	20272	ENSRNOG00000019296,ENSRNOG00000003098,ENSRNOG00000010378
GO:0044763	single-organism cellular process	biological_process	0.031116	1	64	87	12882	20272	ENSRNOG00000003967,ENSRNOG00000004917,ENSRNOG00000001493,ENSRNOG00000010378,ENSRNOG00000005303,ENSRNOG00000062030,ENSRNOG00000014675,ENSRNOG00000020970,ENSRNOG00000021828,ENSRNOG00000024602,ENSRNOG00000003365,ENSRNOG00000032208,ENSRNOG00000017912,ENSRNOG00000016021,ENSRNOG00000033426,ENSRNOG00000019296,ENSRNOG00000007922,ENSRNOG00000011518,ENSRNOG00000013971,ENSRNOG00000000901,ENSRNOG00000009881,…
GO:0070373	negative regulation of ERK1 and ERK2 cascade	biological_process	0.031787	1	2	87	65	20272	ENSRNOG00000011518,ENSRNOG00000010574
GO:0005488	binding	molecular_function	0.032097	1	61	87	12155	20272	ENSRNOG00000004610,ENSRNOG00000007650,ENSRNOG00000003998,ENSRNOG00000003098,ENSRNOG00000001011,ENSRNOG00000025296,ENSRNOG00000002916,ENSRNOG00000019965,ENSRNOG00000019831,ENSRNOG00000020539,ENSRNOG00000009881,ENSRNOG00000054385,ENSRNOG00000028261,ENSRNOG00000001409,ENSRNOG00000010574,ENSRNOG00000000246,ENSRNOG00000005227,ENSRNOG00000006850,ENSRNOG00000000901,ENSRNOG00000026793,ENSRNOG00000036690,…
GO:0050839	cell adhesion molecule binding	molecular_function	0.032234	1	5	87	412	20272	ENSRNOG00000021828,ENSRNOG00000010574,ENSRNOG00000029810,ENSRNOG00000003098,ENSRNOG00000003365
GO:0042995	cell projection	cellular_component	0.032358	1	13	87	1727	20272	ENSRNOG00000014675,ENSRNOG00000003098,ENSRNOG00000053334,ENSRNOG00000008471,ENSRNOG00000001091,ENSRNOG00000019296,ENSRNOG00000006226,ENSRNOG00000002916,ENSRNOG00000017528,ENSRNOG00000001493,ENSRNOG00000021828,ENSRNOG00000009881,ENSRNOG00000008012
GO:0031225	anchored component of membrane	cellular_component	0.032696	1	2	87	66	20272	ENSRNOG00000010574,ENSRNOG00000002916
GO:0097193	intrinsic apoptotic signaling pathway	biological_process	0.032858	1	4	87	281	20272	ENSRNOG00000015236,ENSRNOG00000020539,ENSRNOG00000022868,ENSRNOG00000010574
GO:0070062	extracellular exosome	cellular_component	0.033081	1	17	87	2479	20272	ENSRNOG00000018177,ENSRNOG00000024602,ENSRNOG00000001409,ENSRNOG00000020539,ENSRNOG00000021828,ENSRNOG00000007650,ENSRNOG00000004610,ENSRNOG00000003098,ENSRNOG00000002916,ENSRNOG00000048273,ENSRNOG00000033426,ENSRNOG00000008012,ENSRNOG00000010600,ENSRNOG00000013971,ENSRNOG00000047988,ENSRNOG00000000435,ENSRNOG00000011518
GO:0030036	actin cytoskeleton organization	biological_process	0.033349	1	6	87	560	20272	ENSRNOG00000001011,ENSRNOG00000018653,ENSRNOG00000021828,ENSRNOG00000010574,ENSRNOG00000001091,ENSRNOG00000001493
GO:1900016	negative regulation of cytokine production involved in inflammatory response	biological_process	0.033458	1	1	87	8	20272	ENSRNOG00000048273
GO:2000402	negative regulation of lymphocyte migration	biological_process	0.033458	1	1	87	8	20272	ENSRNOG00000048273
GO:0030330	DNA damage response, signal transduction by p53 class mediator	biological_process	0.03362	1	2	87	67	20272	ENSRNOG00000005227,ENSRNOG00000020539
GO:0065010	extracellular membrane-bounded organelle	cellular_component	0.033756	1	17	87	2485	20272	ENSRNOG00000002916,ENSRNOG00000004610,ENSRNOG00000007650,ENSRNOG00000003098,ENSRNOG00000020539,ENSRNOG00000021828,ENSRNOG00000001409,ENSRNOG00000024602,ENSRNOG00000018177,ENSRNOG00000000435,ENSRNOG00000011518,ENSRNOG00000047988,ENSRNOG00000013971,ENSRNOG00000008012,ENSRNOG00000010600,ENSRNOG00000033426,ENSRNOG00000048273
GO:0044387	negative regulation of protein kinase activity by regulation of protein phosphorylation	biological_process	0.033759	1	1	87	8	20272	ENSRNOG00000011518
GO:0100002	negative regulation of protein kinase activity by protein phosphorylation	biological_process	0.033759	1	1	87	8	20272	ENSRNOG00000011518
GO:0097623	potassium ion export across plasma membrane	biological_process	0.033805	1	1	87	8	20272	ENSRNOG00000020532
GO:0046549	retinal cone cell development	biological_process	0.033826	1	1	87	8	20272	ENSRNOG00000019296
GO:0051286	cell tip	cellular_component	0.033827	1	1	87	8	20272	ENSRNOG00000014675
GO:1903011	negative regulation of bone development	biological_process	0.033827	1	1	87	8	20272	ENSRNOG00000001011
GO:0005225	volume-sensitive anion channel activity	molecular_function	0.033827	1	1	87	8	20272	ENSRNOG00000025296
GO:0005915	zonula adherens	cellular_component	0.033827	1	1	87	8	20272	ENSRNOG00000024602
GO:0006563	L-serine metabolic process	biological_process	0.033827	1	1	87	8	20272	ENSRNOG00000013971
GO:0019227	neuronal action potential propagation	biological_process	0.033827	1	1	87	8	20272	ENSRNOG00000007922
GO:0033629	negative regulation of cell adhesion mediated by integrin	biological_process	0.033827	1	1	87	8	20272	ENSRNOG00000020539
GO:0042622	photoreceptor outer segment membrane	cellular_component	0.033827	1	1	87	8	20272	ENSRNOG00000003098
GO:0042795	snRNA transcription from RNA polymerase II promoter	biological_process	0.033827	1	1	87	8	20272	ENSRNOG00000022868
GO:0047484	regulation of response to osmotic stress	biological_process	0.033827	1	1	87	8	20272	ENSRNOG00000008012
GO:0071472	cellular response to salt stress	biological_process	0.033827	1	1	87	8	20272	ENSRNOG00000008012
GO:0071670	smooth muscle cell chemotaxis	biological_process	0.033827	1	1	87	8	20272	ENSRNOG00000021828
GO:0090240	positive regulation of histone H4 acetylation	biological_process	0.033827	1	1	87	8	20272	ENSRNOG00000020539
GO:0098839	postsynaptic density membrane	cellular_component	0.033827	1	1	87	8	20272	ENSRNOG00000006226
GO:1901030	positive regulation of mitochondrial outer membrane permeabilization involved in apoptotic signaling pathway	biological_process	0.033827	1	1	87	8	20272	ENSRNOG00000001091
GO:0042326	negative regulation of phosphorylation	biological_process	0.034282	1	5	87	419	20272	ENSRNOG00000011518,ENSRNOG00000010574,ENSRNOG00000005227,ENSRNOG00000053771,ENSRNOG00000046036
GO:0097525	spliceosomal snRNP complex	cellular_component	0.034544	1	2	87	68	20272	ENSRNOG00000008399,ENSRNOG00000012157
GO:0019887	protein kinase regulator activity	molecular_function	0.034665	1	3	87	166	20272	ENSRNOG00000033426,ENSRNOG00000053771,ENSRNOG00000046036
GO:1903561	extracellular vesicle	cellular_component	0.034788	1	17	87	2494	20272	ENSRNOG00000021828,ENSRNOG00000020539,ENSRNOG00000001409,ENSRNOG00000024602,ENSRNOG00000018177,ENSRNOG00000002916,ENSRNOG00000003098,ENSRNOG00000004610,ENSRNOG00000007650,ENSRNOG00000010600,ENSRNOG00000008012,ENSRNOG00000033426,ENSRNOG00000048273,ENSRNOG00000011518,ENSRNOG00000000435,ENSRNOG00000047988,ENSRNOG00000013971
GO:0044464	cell part	cellular_component	0.035071	1	76	87	16058	20272	ENSRNOG00000019831,ENSRNOG00000018177,ENSRNOG00000047396,ENSRNOG00000001409,ENSRNOG00000010574,ENSRNOG00000020539,ENSRNOG00000025296,ENSRNOG00000003098,ENSRNOG00000001011,ENSRNOG00000008845,ENSRNOG00000002916,ENSRNOG00000013845,ENSRNOG00000026793,ENSRNOG00000005227,ENSRNOG00000006850,ENSRNOG00000006226,ENSRNOG00000015236,ENSRNOG00000015235,ENSRNOG00000052549,ENSRNOG00000020376,ENSRNOG00000012157,…
GO:0043230	extracellular organelle	cellular_component	0.035488	1	17	87	2500	20272	ENSRNOG00000001409,ENSRNOG00000021828,ENSRNOG00000020539,ENSRNOG00000018177,ENSRNOG00000024602,ENSRNOG00000002916,ENSRNOG00000003098,ENSRNOG00000004610,ENSRNOG00000007650,ENSRNOG00000033426,ENSRNOG00000010600,ENSRNOG00000008012,ENSRNOG00000048273,ENSRNOG00000011518,ENSRNOG00000000435,ENSRNOG00000013971,ENSRNOG00000047988
GO:0042981	regulation of apoptotic process	biological_process	0.035511	1	11	87	1392	20272	ENSRNOG00000015236,ENSRNOG00000022868,ENSRNOG00000001091,ENSRNOG00000005227,ENSRNOG00000053771,ENSRNOG00000046036,ENSRNOG00000020539,ENSRNOG00000016021,ENSRNOG00000010574,ENSRNOG00000012584,ENSRNOG00000018177
GO:0002274	myeloid leukocyte activation	biological_process	0.035714	1	3	87	168	20272	ENSRNOG00000052549,ENSRNOG00000014675,ENSRNOG00000018177
GO:0023051	regulation of signaling	biological_process	0.035791	1	19	87	2890	20272	ENSRNOG00000016021,ENSRNOG00000027099,ENSRNOG00000033426,ENSRNOG00000004917,ENSRNOG00000001493,ENSRNOG00000048273,ENSRNOG00000006226,ENSRNOG00000011518,ENSRNOG00000001091,ENSRNOG00000005227,ENSRNOG00000006850,ENSRNOG00000020539,ENSRNOG00000010574,ENSRNOG00000032208,ENSRNOG00000022868,ENSRNOG00000019965,ENSRNOG00000053771,ENSRNOG00000007650,ENSRNOG00000046036
GO:0048519	negative regulation of biological process	biological_process	0.036149	1	27	87	4512	20272	ENSRNOG00000005227,ENSRNOG00000006850,ENSRNOG00000036690,ENSRNOG00000015236,ENSRNOG00000011518,ENSRNOG00000062030,ENSRNOG00000001091,ENSRNOG00000012584,ENSRNOG00000048273,ENSRNOG00000016021,ENSRNOG00000008012,ENSRNOG00000004917,ENSRNOG00000001493,ENSRNOG00000053771,ENSRNOG00000001011,ENSRNOG00000020532,ENSRNOG00000007650,ENSRNOG00000046036,ENSRNOG00000022868,ENSRNOG00000019965,ENSRNOG00000018177,…
GO:0098562	cytoplasmic side of membrane	cellular_component	0.037345	1	3	87	171	20272	ENSRNOG00000010574,ENSRNOG00000004917,ENSRNOG00000019296
GO:0030148	sphingolipid biosynthetic process	biological_process	0.037362	1	2	87	71	20272	ENSRNOG00000011716,ENSRNOG00000062030
GO:0032432	actin filament bundle	cellular_component	0.037375	1	2	87	71	20272	ENSRNOG00000001011,ENSRNOG00000021828
GO:0005776	autophagosome	cellular_component	0.037375	1	2	87	71	20272	ENSRNOG00000005303,ENSRNOG00000003967
GO:0035646	endosome to melanosome transport	biological_process	0.037615	1	1	87	9	20272	ENSRNOG00000007650
GO:0043476	pigment accumulation	biological_process	0.037615	1	1	87	9	20272	ENSRNOG00000007650
GO:0043482	cellular pigment accumulation	biological_process	0.037615	1	1	87	9	20272	ENSRNOG00000007650
GO:0043485	endosome to pigment granule transport	biological_process	0.037615	1	1	87	9	20272	ENSRNOG00000007650
GO:0048757	pigment granule maturation	biological_process	0.037615	1	1	87	9	20272	ENSRNOG00000007650
GO:0034329	cell junction assembly	biological_process	0.037845	1	3	87	172	20272	ENSRNOG00000048273,ENSRNOG00000007922,ENSRNOG00000003967
GO:0005244	voltage-gated ion channel activity	molecular_function	0.03789	1	3	87	172	20272	ENSRNOG00000059005,ENSRNOG00000020532,ENSRNOG00000006226
GO:0022832	voltage-gated channel activity	molecular_function	0.03789	1	3	87	172	20272	ENSRNOG00000059005,ENSRNOG00000020532,ENSRNOG00000006226
GO:0001842	neural fold formation	biological_process	0.037893	1	1	87	9	20272	ENSRNOG00000006850
GO:0070262	peptidyl-serine dephosphorylation	biological_process	0.037907	1	1	87	9	20272	ENSRNOG00000011518
GO:0031282	regulation of guanylate cyclase activity	biological_process	0.037973	1	1	87	9	20272	ENSRNOG00000020970
GO:0042670	retinal cone cell differentiation	biological_process	0.037974	1	1	87	9	20272	ENSRNOG00000019296
GO:0005583	fibrillar collagen trimer	cellular_component	0.037975	1	1	87	9	20272	ENSRNOG00000004610
GO:0010359	regulation of anion channel activity	biological_process	0.037975	1	1	87	9	20272	ENSRNOG00000008012
GO:0031235	intrinsic component of the cytoplasmic side of the plasma membrane	cellular_component	0.037975	1	1	87	9	20272	ENSRNOG00000004917
GO:0032905	transforming growth factor beta1 production	biological_process	0.037975	1	1	87	9	20272	ENSRNOG00000004610
GO:0032908	regulation of transforming growth factor beta1 production	biological_process	0.037975	1	1	87	9	20272	ENSRNOG00000004610
GO:0070097	delta-catenin binding	molecular_function	0.037975	1	1	87	9	20272	ENSRNOG00000024602
GO:0070411	I-SMAD binding	molecular_function	0.037975	1	1	87	9	20272	ENSRNOG00000019965
GO:0071933	Arp2/3 complex binding	molecular_function	0.037975	1	1	87	9	20272	ENSRNOG00000021828
GO:0098554	cytoplasmic side of endoplasmic reticulum membrane	cellular_component	0.037975	1	1	87	9	20272	ENSRNOG00000010574
GO:0098643	banded collagen fibril	cellular_component	0.037975	1	1	87	9	20272	ENSRNOG00000004610
GO:1901096	regulation of autophagosome maturation	biological_process	0.037975	1	1	87	9	20272	ENSRNOG00000005303
GO:1902065	response to L-glutamate	biological_process	0.037975	1	1	87	9	20272	ENSRNOG00000008012
GO:2000644	regulation of receptor catabolic process	biological_process	0.037975	1	1	87	9	20272	ENSRNOG00000010574
GO:2001138	regulation of phospholipid transport	biological_process	0.037975	1	1	87	9	20272	ENSRNOG00000008012
GO:2001140	positive regulation of phospholipid transport	biological_process	0.037975	1	1	87	9	20272	ENSRNOG00000008012
GO:2001225	regulation of chloride transport	biological_process	0.037975	1	1	87	9	20272	ENSRNOG00000008012
GO:0002275	myeloid cell activation involved in immune response	biological_process	0.038337	1	2	87	72	20272	ENSRNOG00000052549,ENSRNOG00000014675
GO:0014031	mesenchymal cell development	biological_process	0.038435	1	3	87	173	20272	ENSRNOG00000006850,ENSRNOG00000019965,ENSRNOG00000022868
GO:0043067	regulation of programmed cell death	biological_process	0.038607	1	11	87	1411	20272	ENSRNOG00000018177,ENSRNOG00000012584,ENSRNOG00000010574,ENSRNOG00000020539,ENSRNOG00000016021,ENSRNOG00000046036,ENSRNOG00000005227,ENSRNOG00000053771,ENSRNOG00000022868,ENSRNOG00000001091,ENSRNOG00000015236
GO:0030855	epithelial cell differentiation	biological_process	0.038797	1	6	87	581	20272	ENSRNOG00000020539,ENSRNOG00000019965,ENSRNOG00000007650,ENSRNOG00000010378,ENSRNOG00000003098,ENSRNOG00000006850
GO:0030532	small nuclear ribonucleoprotein complex	cellular_component	0.03931	1	2	87	73	20272	ENSRNOG00000008399,ENSRNOG00000012157
GO:0045935	positive regulation of nucleobase-containing compound metabolic process	biological_process	0.039843	1	13	87	1780	20272	ENSRNOG00000006850,ENSRNOG00000005227,ENSRNOG00000004610,ENSRNOG00000020970,ENSRNOG00000019383,ENSRNOG00000022868,ENSRNOG00000019965,ENSRNOG00000012584,ENSRNOG00000002117,ENSRNOG00000032208,ENSRNOG00000020539,ENSRNOG00000054385,ENSRNOG00000020376
GO:0005623	cell	cellular_component	0.040134	1	76	87	16115	20272	ENSRNOG00000033426,ENSRNOG00000016021,ENSRNOG00000017912,ENSRNOG00000011518,ENSRNOG00000007922,ENSRNOG00000019296,ENSRNOG00000013971,ENSRNOG00000000901,ENSRNOG00000028261,ENSRNOG00000054385,ENSRNOG00000009881,ENSRNOG00000017528,ENSRNOG00000019965,ENSRNOG00000003998,ENSRNOG00000007650,ENSRNOG00000001493,ENSRNOG00000004917,ENSRNOG00000003967,ENSRNOG00000010378,ENSRNOG00000010204,ENSRNOG00000008399,…
GO:0005783	endoplasmic reticulum	cellular_component	0.040169	1	10	87	1244	20272	ENSRNOG00000062030,ENSRNOG00000007262,ENSRNOG00000002916,ENSRNOG00000003098,ENSRNOG00000020532,ENSRNOG00000010574,ENSRNOG00000003967,ENSRNOG00000011716,ENSRNOG00000017912,ENSRNOG00000032208
GO:0007160	cell-matrix adhesion	biological_process	0.040598	1	3	87	177	20272	ENSRNOG00000048273,ENSRNOG00000032208,ENSRNOG00000007650
GO:0006672	ceramide metabolic process	biological_process	0.041269	1	2	87	75	20272	ENSRNOG00000011716,ENSRNOG00000062030
GO:0008625	extrinsic apoptotic signaling pathway via death domain receptors	biological_process	0.041282	1	2	87	75	20272	ENSRNOG00000053771,ENSRNOG00000046036
GO:0071385	cellular response to glucocorticoid stimulus	biological_process	0.041282	1	2	87	75	20272	ENSRNOG00000008012,ENSRNOG00000005227
GO:0032271	regulation of protein polymerization	biological_process	0.041814	1	3	87	179	20272	ENSRNOG00000028261,ENSRNOG00000001091,ENSRNOG00000021828
GO:0016861	intramolecular oxidoreductase activity, interconverting aldoses and ketoses	molecular_function	0.041826	1	1	87	10	20272	ENSRNOG00000055222
GO:0046184	aldehyde biosynthetic process	biological_process	0.041826	1	1	87	10	20272	ENSRNOG00000055222
GO:0048864	stem cell development	biological_process	0.041836	1	3	87	179	20272	ENSRNOG00000022868,ENSRNOG00000019965,ENSRNOG00000006850
GO:0060452	positive regulation of cardiac muscle contraction	biological_process	0.042084	1	1	87	10	20272	ENSRNOG00000020532
GO:0086008	voltage-gated potassium channel activity involved in cardiac muscle cell action potential repolarization	molecular_function	0.042084	1	1	87	10	20272	ENSRNOG00000020532
GO:0060187	cell pole	cellular_component	0.042105	1	1	87	10	20272	ENSRNOG00000014675
GO:0002551	mast cell chemotaxis	biological_process	0.042105	1	1	87	10	20272	ENSRNOG00000052549
GO:0009301	snRNA transcription	biological_process	0.042105	1	1	87	10	20272	ENSRNOG00000022868
GO:0036499	PERK-mediated unfolded protein response	biological_process	0.042105	1	1	87	10	20272	ENSRNOG00000010574
GO:0071474	cellular hyperosmotic response	biological_process	0.042105	1	1	87	10	20272	ENSRNOG00000008012
GO:1904478	regulation of intestinal absorption	biological_process	0.042105	1	1	87	10	20272	ENSRNOG00000008012
GO:2000392	regulation of lamellipodium morphogenesis	biological_process	0.042105	1	1	87	10	20272	ENSRNOG00000021828
GO:0002039	p53 binding	molecular_function	0.042266	1	2	87	76	20272	ENSRNOG00000020539,ENSRNOG00000011518
GO:0004860	protein kinase inhibitor activity	molecular_function	0.043291	1	2	87	77	20272	ENSRNOG00000053771,ENSRNOG00000046036
GO:0019751	polyol metabolic process	biological_process	0.044227	1	2	87	78	20272	ENSRNOG00000055222,ENSRNOG00000011716
GO:0006970	response to osmotic stress	biological_process	0.044309	1	2	87	78	20272	ENSRNOG00000025296,ENSRNOG00000008012
GO:0071384	cellular response to corticosteroid stimulus	biological_process	0.044309	1	2	87	78	20272	ENSRNOG00000005227,ENSRNOG00000008012
GO:0008237	metallopeptidase activity	molecular_function	0.044795	1	3	87	184	20272	ENSRNOG00000025728,ENSRNOG00000000246,ENSRNOG00000007467
GO:0009267	cellular response to starvation	biological_process	0.045359	1	4	87	312	20272	ENSRNOG00000015236,ENSRNOG00000033426,ENSRNOG00000001493,ENSRNOG00000005303
GO:0044463	cell projection part	cellular_component	0.045371	1	8	87	927	20272	ENSRNOG00000053334,ENSRNOG00000001091,ENSRNOG00000008471,ENSRNOG00000002916,ENSRNOG00000003098,ENSRNOG00000009881,ENSRNOG00000008012,ENSRNOG00000017528
GO:0048762	mesenchymal cell differentiation	biological_process	0.045385	1	3	87	185	20272	ENSRNOG00000019965,ENSRNOG00000022868,ENSRNOG00000006850
GO:0031400	negative regulation of protein modification process	biological_process	0.045689	1	6	87	605	20272	ENSRNOG00000005227,ENSRNOG00000053771,ENSRNOG00000046036,ENSRNOG00000036690,ENSRNOG00000011518,ENSRNOG00000010574
GO:0048511	rhythmic process	biological_process	0.045801	1	4	87	313	20272	ENSRNOG00000017528,ENSRNOG00000019383,ENSRNOG00000008012,ENSRNOG00000015236
GO:0008474	palmitoyl-(protein) hydrolase activity	molecular_function	0.04583	1	1	87	11	20272	ENSRNOG00000000435
GO:0098599	palmitoyl hydrolase activity	molecular_function	0.04583	1	1	87	11	20272	ENSRNOG00000000435
GO:0098734	macromolecule depalmitoylation	biological_process	0.04583	1	1	87	11	20272	ENSRNOG00000000435
GO:0034311	diol metabolic process	biological_process	0.046166	1	1	87	11	20272	ENSRNOG00000011716
GO:0086013	membrane repolarization during cardiac muscle cell action potential	biological_process	0.046197	1	1	87	11	20272	ENSRNOG00000020532
GO:0036312	phosphatidylinositol 3-kinase regulatory subunit binding	molecular_function	0.046218	1	1	87	11	20272	ENSRNOG00000027099
GO:0043047	single-stranded telomeric DNA binding	molecular_function	0.046218	1	1	87	11	20272	ENSRNOG00000020376
GO:0035630	bone mineralization involved in bone maturation	biological_process	0.046218	1	1	87	11	20272	ENSRNOG00000001011
GO:0002327	immature B cell differentiation	biological_process	0.046218	1	1	87	11	20272	ENSRNOG00000025296
GO:0016884	carbon-nitrogen ligase activity, with glutamine as amido-N-donor	molecular_function	0.046218	1	1	87	11	20272	ENSRNOG00000020736
GO:0042538	hyperosmotic salinity response	biological_process	0.046218	1	1	87	11	20272	ENSRNOG00000008012
GO:0043922	negative regulation by host of viral transcription	biological_process	0.046218	1	1	87	11	20272	ENSRNOG00000005227
GO:0097531	mast cell migration	biological_process	0.046218	1	1	87	11	20272	ENSRNOG00000052549
GO:0071496	cellular response to external stimulus	biological_process	0.046473	1	5	87	456	20272	ENSRNOG00000015236,ENSRNOG00000008012,ENSRNOG00000005303,ENSRNOG00000001493,ENSRNOG00000033426
GO:0043269	regulation of ion transport	biological_process	0.046628	1	6	87	608	20272	ENSRNOG00000025296,ENSRNOG00000059005,ENSRNOG00000007650,ENSRNOG00000020532,ENSRNOG00000006226,ENSRNOG00000008012
GO:0019207	kinase regulator activity	molecular_function	0.047225	1	3	87	188	20272	ENSRNOG00000053771,ENSRNOG00000046036,ENSRNOG00000033426
GO:0042770	signal transduction in response to DNA damage	biological_process	0.047416	1	2	87	81	20272	ENSRNOG00000020539,ENSRNOG00000005227
GO:0030141	secretory granule	cellular_component	0.048464	1	4	87	319	20272	ENSRNOG00000002916,ENSRNOG00000052549,ENSRNOG00000007467,ENSRNOG00000000901
GO:0002444	myeloid leukocyte mediated immunity	biological_process	0.048469	1	2	87	82	20272	ENSRNOG00000014675,ENSRNOG00000052549
GO:0019210	kinase inhibitor activity	molecular_function	0.048469	1	2	87	82	20272	ENSRNOG00000053771,ENSRNOG00000046036
GO:0030838	positive regulation of actin filament polymerization	biological_process	0.048469	1	2	87	82	20272	ENSRNOG00000021828,ENSRNOG00000001091
GO:0016323	basolateral plasma membrane	cellular_component	0.049087	1	3	87	191	20272	ENSRNOG00000010378,ENSRNOG00000020532,ENSRNOG00000007922
GO:0031328	positive regulation of cellular biosynthetic process	biological_process	0.049421	1	13	87	1838	20272	ENSRNOG00000019383,ENSRNOG00000022868,ENSRNOG00000019965,ENSRNOG00000005227,ENSRNOG00000006850,ENSRNOG00000004610,ENSRNOG00000020970,ENSRNOG00000020539,ENSRNOG00000020376,ENSRNOG00000054385,ENSRNOG00000012584,ENSRNOG00000002117,ENSRNOG00000032208
GO:0010642	negative regulation of platelet-derived growth factor receptor signaling pathway	biological_process	0.049951	1	1	87	12	20272	ENSRNOG00000048273
GO:0003157	endocardium development	biological_process	0.050233	1	1	87	12	20272	ENSRNOG00000006850
GO:0045605	negative regulation of epidermal cell differentiation	biological_process	0.050233	1	1	87	12	20272	ENSRNOG00000006850
GO:0046519	sphingoid metabolic process	biological_process	0.050261	1	1	87	12	20272	ENSRNOG00000011716
GO:0015271	outward rectifier potassium channel activity	molecular_function	0.050292	1	1	87	12	20272	ENSRNOG00000020532
GO:0045989	positive regulation of striated muscle contraction	biological_process	0.050292	1	1	87	12	20272	ENSRNOG00000020532
GO:0086014	atrial cardiac muscle cell action potential	biological_process	0.050292	1	1	87	12	20272	ENSRNOG00000020532
GO:0086026	atrial cardiac muscle cell to AV node cell signaling	biological_process	0.050292	1	1	87	12	20272	ENSRNOG00000020532
GO:0086066	atrial cardiac muscle cell to AV node cell communication	biological_process	0.050292	1	1	87	12	20272	ENSRNOG00000020532
GO:0005388	calcium-transporting ATPase activity	molecular_function	0.050314	1	1	87	12	20272	ENSRNOG00000017912
GO:0006977	DNA damage response, signal transduction by p53 class mediator resulting in cell cycle arrest	biological_process	0.050314	1	1	87	12	20272	ENSRNOG00000020539
GO:0014877	response to muscle inactivity involved in regulation of muscle adaptation	biological_process	0.050314	1	1	87	12	20272	ENSRNOG00000003998
GO:0014894	response to denervation involved in regulation of muscle adaptation	biological_process	0.050314	1	1	87	12	20272	ENSRNOG00000003998
GO:0045217	cell-cell junction maintenance	biological_process	0.050314	1	1	87	12	20272	ENSRNOG00000024602
GO:0048012	hepatocyte growth factor receptor signaling pathway	biological_process	0.050314	1	1	87	12	20272	ENSRNOG00000010574
GO:0051974	negative regulation of telomerase activity	biological_process	0.050314	1	1	87	12	20272	ENSRNOG00000062030
GO:0060019	radial glial cell differentiation	biological_process	0.050314	1	1	87	12	20272	ENSRNOG00000017528
GO:0060081	membrane hyperpolarization	biological_process	0.050314	1	1	87	12	20272	ENSRNOG00000006226
GO:0060856	establishment of blood-brain barrier	biological_process	0.050314	1	1	87	12	20272	ENSRNOG00000008012
GO:0072182	regulation of nephron tubule epithelial cell differentiation	biological_process	0.050314	1	1	87	12	20272	ENSRNOG00000003098
GO:2001267	regulation of cysteine-type endopeptidase activity involved in apoptotic signaling pathway	biological_process	0.050314	1	1	87	12	20272	ENSRNOG00000005227
GO:0031334	positive regulation of protein complex assembly	biological_process	0.050317	1	3	87	193	20272	ENSRNOG00000021828,ENSRNOG00000028261,ENSRNOG00000001091
GO:0007623	circadian rhythm	biological_process	0.050354	1	3	87	193	20272	ENSRNOG00000017528,ENSRNOG00000008012,ENSRNOG00000015236
GO:0043086	negative regulation of catalytic activity	biological_process	0.050453	1	7	87	781	20272	ENSRNOG00000005227,ENSRNOG00000053771,ENSRNOG00000036690,ENSRNOG00000046036,ENSRNOG00000011518,ENSRNOG00000062030,ENSRNOG00000010574
GO:0043473	pigmentation	biological_process	0.050508	1	2	87	84	20272	ENSRNOG00000032208,ENSRNOG00000007650
GO:0045055	regulated secretory pathway	biological_process	0.050601	1	2	87	84	20272	ENSRNOG00000014675,ENSRNOG00000052549
GO:0035690	cellular response to drug	biological_process	0.051673	1	2	87	85	20272	ENSRNOG00000062030,ENSRNOG00000020532
GO:0006914	autophagy	biological_process	0.051768	1	4	87	326	20272	ENSRNOG00000003967,ENSRNOG00000005303,ENSRNOG00000027099,ENSRNOG00000033426
GO:0005856	cytoskeleton	cellular_component	0.053004	1	12	87	1671	20272	ENSRNOG00000024602,ENSRNOG00000009881,ENSRNOG00000021828,ENSRNOG00000008012,ENSRNOG00000020376,ENSRNOG00000028261,ENSRNOG00000020881,ENSRNOG00000001493,ENSRNOG00000001011,ENSRNOG00000019965,ENSRNOG00000008471,ENSRNOG00000001091
GO:0043227	membrane-bounded organelle	cellular_component	0.053254	1	53	87	10490	20272	ENSRNOG00000018177,ENSRNOG00000017528,ENSRNOG00000047396,ENSRNOG00000001409,ENSRNOG00000028261,ENSRNOG00000010574,ENSRNOG00000020539,ENSRNOG00000003098,ENSRNOG00000004610,ENSRNOG00000007650,ENSRNOG00000019965,ENSRNOG00000002916,ENSRNOG00000033426,ENSRNOG00000013845,ENSRNOG00000017912,ENSRNOG00000000901,ENSRNOG00000026793,ENSRNOG00000013971,ENSRNOG00000006850,ENSRNOG00000005227,ENSRNOG00000011518,…
GO:0003014	renal system process	biological_process	0.053854	1	2	87	87	20272	ENSRNOG00000010378,ENSRNOG00000020532
GO:0051895	negative regulation of focal adhesion assembly	biological_process	0.054031	1	1	87	13	20272	ENSRNOG00000048273
GO:0009636	response to toxic substance	biological_process	0.054225	1	3	87	199	20272	ENSRNOG00000008012,ENSRNOG00000062030,ENSRNOG00000018177
GO:0045618	positive regulation of keratinocyte differentiation	biological_process	0.054311	1	1	87	13	20272	ENSRNOG00000006850
GO:0060347	heart trabecula formation	biological_process	0.054311	1	1	87	13	20272	ENSRNOG00000006850
GO:0004089	carbonate dehydratase activity	molecular_function	0.054348	1	1	87	13	20272	ENSRNOG00000002916
GO:0045893	positive regulation of transcription, DNA-templated	biological_process	0.054366	1	11	87	1494	20272	ENSRNOG00000004610,ENSRNOG00000006850,ENSRNOG00000005227,ENSRNOG00000022868,ENSRNOG00000019383,ENSRNOG00000019965,ENSRNOG00000012584,ENSRNOG00000032208,ENSRNOG00000002117,ENSRNOG00000020539,ENSRNOG00000054385
GO:1903508	positive regulation of nucleic acid-templated transcription	biological_process	0.054366	1	11	87	1494	20272	ENSRNOG00000020539,ENSRNOG00000054385,ENSRNOG00000012584,ENSRNOG00000032208,ENSRNOG00000002117,ENSRNOG00000022868,ENSRNOG00000019965,ENSRNOG00000019383,ENSRNOG00000004610,ENSRNOG00000006850,ENSRNOG00000005227
GO:0009891	positive regulation of biosynthetic process	biological_process	0.05439	1	13	87	1865	20272	ENSRNOG00000022868,ENSRNOG00000019383,ENSRNOG00000019965,ENSRNOG00000020970,ENSRNOG00000005227,ENSRNOG00000006850,ENSRNOG00000004610,ENSRNOG00000054385,ENSRNOG00000020376,ENSRNOG00000020539,ENSRNOG00000002117,ENSRNOG00000032208,ENSRNOG00000012584
GO:0009642	response to light intensity	biological_process	0.054391	1	1	87	13	20272	ENSRNOG00000019296
GO:0052742	phosphatidylinositol kinase activity	molecular_function	0.054392	1	1	87	13	20272	ENSRNOG00000014675
GO:0009070	serine family amino acid biosynthetic process	biological_process	0.054392	1	1	87	13	20272	ENSRNOG00000013971
GO:0009435	NAD biosynthetic process	biological_process	0.054392	1	1	87	13	20272	ENSRNOG00000020736
GO:0048311	mitochondrion distribution	biological_process	0.054392	1	1	87	13	20272	ENSRNOG00000010378
GO:0072431	signal transduction involved in mitotic G1 DNA damage checkpoint	biological_process	0.054392	1	1	87	13	20272	ENSRNOG00000020539
GO:0090136	epithelial cell-cell adhesion	biological_process	0.054392	1	1	87	13	20272	ENSRNOG00000024602
GO:0098780	response to mitochondrial depolarisation	biological_process	0.054392	1	1	87	13	20272	ENSRNOG00000033426
GO:1902400	intracellular signal transduction involved in G1 DNA damage checkpoint	biological_process	0.054392	1	1	87	13	20272	ENSRNOG00000020539
GO:1904262	negative regulation of TORC1 signaling	biological_process	0.054392	1	1	87	13	20272	ENSRNOG00000001493
GO:2000345	regulation of hepatocyte proliferation	biological_process	0.054392	1	1	87	13	20272	ENSRNOG00000016021
GO:0042578	phosphoric ester hydrolase activity	molecular_function	0.054651	1	4	87	332	20272	ENSRNOG00000026793,ENSRNOG00000016475,ENSRNOG00000010574,ENSRNOG00000011518
GO:0032535	regulation of cellular component size	biological_process	0.054659	1	4	87	332	20272	ENSRNOG00000025296,ENSRNOG00000002117,ENSRNOG00000001091,ENSRNOG00000021828
GO:0000313	organellar ribosome	cellular_component	0.05475	1	2	87	88	20272	ENSRNOG00000013845,ENSRNOG00000019497
GO:0005761	mitochondrial ribosome	cellular_component	0.05475	1	2	87	88	20272	ENSRNOG00000013845,ENSRNOG00000019497
GO:0005249	voltage-gated potassium channel activity	molecular_function	0.054957	1	2	87	88	20272	ENSRNOG00000059005,ENSRNOG00000020532
GO:0007015	actin filament organization	biological_process	0.055642	1	4	87	334	20272	ENSRNOG00000001011,ENSRNOG00000021828,ENSRNOG00000001493,ENSRNOG00000001091
GO:1902680	positive regulation of RNA biosynthetic process	biological_process	0.055653	1	11	87	1500	20272	ENSRNOG00000004610,ENSRNOG00000005227,ENSRNOG00000006850,ENSRNOG00000022868,ENSRNOG00000019383,ENSRNOG00000019965,ENSRNOG00000032208,ENSRNOG00000002117,ENSRNOG00000012584,ENSRNOG00000054385,ENSRNOG00000020539
GO:0032941	secretion by tissue	biological_process	0.056073	1	2	87	89	20272	ENSRNOG00000008012,ENSRNOG00000010378
GO:0030100	regulation of endocytosis	biological_process	0.056847	1	3	87	203	20272	ENSRNOG00000001091,ENSRNOG00000010574,ENSRNOG00000007650
GO:1903392	negative regulation of adherens junction organization	biological_process	0.058093	1	1	87	14	20272	ENSRNOG00000048273
GO:1900746	regulation of vascular endothelial growth factor signaling pathway	biological_process	0.0581	1	1	87	14	20272	ENSRNOG00000007650
GO:0010769	regulation of cell morphogenesis involved in differentiation	biological_process	0.058131	1	4	87	339	20272	ENSRNOG00000002117,ENSRNOG00000006850,ENSRNOG00000022868,ENSRNOG00000019965
GO:2000177	regulation of neural precursor cell proliferation	biological_process	0.058318	1	2	87	91	20272	ENSRNOG00000016021,ENSRNOG00000022868
GO:0031362	anchored component of external side of plasma membrane	cellular_component	0.058409	1	1	87	14	20272	ENSRNOG00000002916
GO:0034236	protein kinase A catalytic subunit binding	molecular_function	0.058431	1	1	87	14	20272	ENSRNOG00000020532
GO:0071435	potassium ion export	biological_process	0.058431	1	1	87	14	20272	ENSRNOG00000020532
GO:0031005	filamin binding	molecular_function	0.058452	1	1	87	14	20272	ENSRNOG00000001011
GO:0005123	death receptor binding	molecular_function	0.058452	1	1	87	14	20272	ENSRNOG00000032208
GO:0014051	gamma-aminobutyric acid secretion	biological_process	0.058452	1	1	87	14	20272	ENSRNOG00000014928
GO:0014870	response to muscle inactivity	biological_process	0.058452	1	1	87	14	20272	ENSRNOG00000003998
GO:0033604	negative regulation of catecholamine secretion	biological_process	0.058452	1	1	87	14	20272	ENSRNOG00000052549
GO:0060330	regulation of response to interferon-gamma	biological_process	0.058452	1	1	87	14	20272	ENSRNOG00000033426
GO:0060334	regulation of interferon-gamma-mediated signaling pathway	biological_process	0.058452	1	1	87	14	20272	ENSRNOG00000033426
GO:0072160	nephron tubule epithelial cell differentiation	biological_process	0.058452	1	1	87	14	20272	ENSRNOG00000003098
GO:0090239	regulation of histone H4 acetylation	biological_process	0.058452	1	1	87	14	20272	ENSRNOG00000020539
GO:2000696	regulation of epithelial cell differentiation involved in kidney development	biological_process	0.058452	1	1	87	14	20272	ENSRNOG00000003098
GO:0051128	regulation of cellular component organization	biological_process	0.058823	1	15	87	2271	20272	ENSRNOG00000006850,ENSRNOG00000007650,ENSRNOG00000053334,ENSRNOG00000005303,ENSRNOG00000022868,ENSRNOG00000019965,ENSRNOG00000001091,ENSRNOG00000048273,ENSRNOG00000002117,ENSRNOG00000021828,ENSRNOG00000020539,ENSRNOG00000008012,ENSRNOG00000020376,ENSRNOG00000028261,ENSRNOG00000010574
GO:0022890	inorganic cation transmembrane transporter activity	molecular_function	0.060111	1	5	87	491	20272	ENSRNOG00000020532,ENSRNOG00000059005,ENSRNOG00000010378,ENSRNOG00000017912,ENSRNOG00000006226
GO:0042594	response to starvation	biological_process	0.060183	1	4	87	343	20272	ENSRNOG00000015236,ENSRNOG00000005303,ENSRNOG00000001493,ENSRNOG00000033426
GO:0051173	positive regulation of nitrogen compound metabolic process	biological_process	0.060307	1	13	87	1895	20272	ENSRNOG00000022868,ENSRNOG00000019965,ENSRNOG00000019383,ENSRNOG00000020970,ENSRNOG00000005227,ENSRNOG00000006850,ENSRNOG00000004610,ENSRNOG00000054385,ENSRNOG00000020376,ENSRNOG00000020539,ENSRNOG00000002117,ENSRNOG00000032208,ENSRNOG00000012584
GO:0005884	actin filament	cellular_component	0.060594	1	2	87	93	20272	ENSRNOG00000001493,ENSRNOG00000021828
GO:0007589	body fluid secretion	biological_process	0.060594	1	2	87	93	20272	ENSRNOG00000010378,ENSRNOG00000008012
GO:0005913	cell-cell adherens junction	cellular_component	0.061744	1	2	87	94	20272	ENSRNOG00000024602,ENSRNOG00000003365
GO:0050746	regulation of lipoprotein metabolic process	biological_process	0.062138	1	1	87	15	20272	ENSRNOG00000048273
GO:1902547	regulation of cellular response to vascular endothelial growth factor stimulus	biological_process	0.062145	1	1	87	15	20272	ENSRNOG00000007650
GO:0042575	DNA polymerase complex	cellular_component	0.06218	1	1	87	15	20272	ENSRNOG00000000901
GO:0006071	glycerol metabolic process	biological_process	0.062222	1	1	87	15	20272	ENSRNOG00000055222
GO:0006349	regulation of gene expression by genetic imprinting	biological_process	0.062475	1	1	87	15	20272	ENSRNOG00000020532
GO:0060307	regulation of ventricular cardiac muscle cell membrane repolarization	biological_process	0.062475	1	1	87	15	20272	ENSRNOG00000020532
GO:0070293	renal absorption	biological_process	0.062475	1	1	87	15	20272	ENSRNOG00000020532
GO:0086011	membrane repolarization during action potential	biological_process	0.062475	1	1	87	15	20272	ENSRNOG00000020532
GO:0030828	positive regulation of cGMP biosynthetic process	biological_process	0.062494	1	1	87	15	20272	ENSRNOG00000020970
GO:0031083	BLOC-1 complex	cellular_component	0.062496	1	1	87	15	20272	ENSRNOG00000014675
GO:0033643	host cell part	cellular_component	0.062496	1	1	87	15	20272	ENSRNOG00000014675
GO:0034331	cell junction maintenance	biological_process	0.062496	1	1	87	15	20272	ENSRNOG00000024602
GO:0045472	response to ether	biological_process	0.062496	1	1	87	15	20272	ENSRNOG00000008012
GO:0048268	clathrin coat assembly	biological_process	0.062496	1	1	87	15	20272	ENSRNOG00000001091
GO:0060788	ectodermal placode formation	biological_process	0.062496	1	1	87	15	20272	ENSRNOG00000032208
GO:0061318	renal filtration cell differentiation	biological_process	0.062496	1	1	87	15	20272	ENSRNOG00000003098
GO:0071636	positive regulation of transforming growth factor beta production	biological_process	0.062496	1	1	87	15	20272	ENSRNOG00000004610
GO:0071696	ectodermal placode development	biological_process	0.062496	1	1	87	15	20272	ENSRNOG00000032208
GO:0071697	ectodermal placode morphogenesis	biological_process	0.062496	1	1	87	15	20272	ENSRNOG00000032208
GO:0072112	glomerular visceral epithelial cell differentiation	biological_process	0.062496	1	1	87	15	20272	ENSRNOG00000003098
GO:0072311	glomerular epithelial cell differentiation	biological_process	0.062496	1	1	87	15	20272	ENSRNOG00000003098
GO:1900101	regulation of endoplasmic reticulum unfolded protein response	biological_process	0.062496	1	1	87	15	20272	ENSRNOG00000010574
GO:0071013	catalytic step 2 spliceosome	cellular_component	0.064065	1	2	87	96	20272	ENSRNOG00000008399,ENSRNOG00000012157
GO:0010557	positive regulation of macromolecule biosynthetic process	biological_process	0.064807	1	12	87	1727	20272	ENSRNOG00000054385,ENSRNOG00000020376,ENSRNOG00000020539,ENSRNOG00000002117,ENSRNOG00000032208,ENSRNOG00000012584,ENSRNOG00000022868,ENSRNOG00000019383,ENSRNOG00000019965,ENSRNOG00000006850,ENSRNOG00000005227,ENSRNOG00000004610
GO:0046903	secretion	biological_process	0.065019	1	8	87	1000	20272	ENSRNOG00000052549,ENSRNOG00000008012,ENSRNOG00000003967,ENSRNOG00000010378,ENSRNOG00000001091,ENSRNOG00000014928,ENSRNOG00000014675,ENSRNOG00000020532
GO:0007229	integrin-mediated signaling pathway	biological_process	0.065134	1	2	87	97	20272	ENSRNOG00000016021,ENSRNOG00000007650
GO:2001237	negative regulation of extrinsic apoptotic signaling pathway	biological_process	0.065236	1	2	87	97	20272	ENSRNOG00000053771,ENSRNOG00000046036
GO:0045859	regulation of protein kinase activity	biological_process	0.065849	1	6	87	664	20272	ENSRNOG00000046036,ENSRNOG00000005227,ENSRNOG00000053771,ENSRNOG00000033426,ENSRNOG00000010574,ENSRNOG00000011518
GO:0035091	phosphatidylinositol binding	molecular_function	0.065992	1	3	87	216	20272	ENSRNOG00000001091,ENSRNOG00000059005,ENSRNOG00000020532
GO:0071605	monocyte chemotactic protein-1 production	biological_process	0.066166	1	1	87	16	20272	ENSRNOG00000048273
GO:0071637	regulation of monocyte chemotactic protein-1 production	biological_process	0.066166	1	1	87	16	20272	ENSRNOG00000048273
GO:0046174	polyol catabolic process	biological_process	0.066249	1	1	87	16	20272	ENSRNOG00000055222
GO:0007030	Golgi organization	biological_process	0.066415	1	2	87	98	20272	ENSRNOG00000014675,ENSRNOG00000003967
GO:0051049	regulation of transport	biological_process	0.066416	1	12	87	1734	20272	ENSRNOG00000032208,ENSRNOG00000048273,ENSRNOG00000052549,ENSRNOG00000010574,ENSRNOG00000008012,ENSRNOG00000025296,ENSRNOG00000007650,ENSRNOG00000020532,ENSRNOG00000059005,ENSRNOG00000001091,ENSRNOG00000005303,ENSRNOG00000006226
GO:0031233	intrinsic component of external side of plasma membrane	cellular_component	0.066479	1	1	87	16	20272	ENSRNOG00000002916
GO:0008157	protein phosphatase 1 binding	molecular_function	0.066501	1	1	87	16	20272	ENSRNOG00000020532
GO:0018995	host	cellular_component	0.066522	1	1	87	16	20272	ENSRNOG00000014675
GO:0043657	host cell	cellular_component	0.066522	1	1	87	16	20272	ENSRNOG00000014675
GO:0015695	organic cation transport	biological_process	0.066522	1	1	87	16	20272	ENSRNOG00000008012
GO:0016010	dystrophin-associated glycoprotein complex	cellular_component	0.066522	1	1	87	16	20272	ENSRNOG00000003998
GO:0032373	positive regulation of sterol transport	biological_process	0.066522	1	1	87	16	20272	ENSRNOG00000008012
GO:0032376	positive regulation of cholesterol transport	biological_process	0.066522	1	1	87	16	20272	ENSRNOG00000008012
GO:0043923	positive regulation by host of viral transcription	biological_process	0.066522	1	1	87	16	20272	ENSRNOG00000005227
GO:0072413	signal transduction involved in mitotic cell cycle checkpoint	biological_process	0.066522	1	1	87	16	20272	ENSRNOG00000020539
GO:0098644	complex of collagen trimers	cellular_component	0.066522	1	1	87	16	20272	ENSRNOG00000004610
GO:1902402	signal transduction involved in mitotic DNA damage checkpoint	biological_process	0.066522	1	1	87	16	20272	ENSRNOG00000020539
GO:1902403	signal transduction involved in mitotic DNA integrity checkpoint	biological_process	0.066522	1	1	87	16	20272	ENSRNOG00000020539
GO:0098656	anion transmembrane transport	biological_process	0.066722	1	3	87	217	20272	ENSRNOG00000008012,ENSRNOG00000010378,ENSRNOG00000025296
GO:0098772	molecular function regulator	molecular_function	0.066823	1	9	87	1183	20272	ENSRNOG00000032208,ENSRNOG00000033426,ENSRNOG00000001409,ENSRNOG00000004917,ENSRNOG00000053771,ENSRNOG00000046036,ENSRNOG00000020970,ENSRNOG00000006226,ENSRNOG00000005303
GO:0031669	cellular response to nutrient levels	biological_process	0.067082	1	4	87	356	20272	ENSRNOG00000033426,ENSRNOG00000005303,ENSRNOG00000001493,ENSRNOG00000015236
GO:0005765	lysosomal membrane	cellular_component	0.067388	1	3	87	218	20272	ENSRNOG00000014675,ENSRNOG00000007650,ENSRNOG00000001409
GO:0007155	cell adhesion	biological_process	0.067898	1	9	87	1187	20272	ENSRNOG00000011518,ENSRNOG00000007650,ENSRNOG00000003967,ENSRNOG00000020539,ENSRNOG00000016021,ENSRNOG00000024602,ENSRNOG00000003365,ENSRNOG00000032208,ENSRNOG00000048273
GO:0051338	regulation of transferase activity	biological_process	0.068017	1	7	87	837	20272	ENSRNOG00000053771,ENSRNOG00000005227,ENSRNOG00000046036,ENSRNOG00000033426,ENSRNOG00000062030,ENSRNOG00000011518,ENSRNOG00000010574
GO:0031109	microtubule polymerization or depolymerization	biological_process	0.068718	1	2	87	100	20272	ENSRNOG00000028261,ENSRNOG00000053334
GO:0051254	positive regulation of RNA metabolic process	biological_process	0.069165	1	11	87	1558	20272	ENSRNOG00000005227,ENSRNOG00000006850,ENSRNOG00000004610,ENSRNOG00000019965,ENSRNOG00000022868,ENSRNOG00000019383,ENSRNOG00000012584,ENSRNOG00000002117,ENSRNOG00000032208,ENSRNOG00000020539,ENSRNOG00000054385
GO:0000975	regulatory region DNA binding	molecular_function	0.069393	1	7	87	841	20272	ENSRNOG00000002117,ENSRNOG00000006850,ENSRNOG00000005227,ENSRNOG00000019383,ENSRNOG00000022868,ENSRNOG00000020539,ENSRNOG00000015236
GO:0044212	transcription regulatory region DNA binding	molecular_function	0.069393	1	7	87	841	20272	ENSRNOG00000020539,ENSRNOG00000015236,ENSRNOG00000019383,ENSRNOG00000022868,ENSRNOG00000005227,ENSRNOG00000006850,ENSRNOG00000002117
GO:0030336	negative regulation of cell migration	biological_process	0.069531	1	3	87	221	20272	ENSRNOG00000007650,ENSRNOG00000048273,ENSRNOG00000021828
GO:0001067	regulatory region nucleic acid binding	molecular_function	0.070087	1	7	87	843	20272	ENSRNOG00000002117,ENSRNOG00000005227,ENSRNOG00000006850,ENSRNOG00000019383,ENSRNOG00000022868,ENSRNOG00000015236,ENSRNOG00000020539
GO:0032682	negative regulation of chemokine production	biological_process	0.070176	1	1	87	17	20272	ENSRNOG00000048273
GO:0098588	bounding membrane of organelle	cellular_component	0.070203	1	11	87	1562	20272	ENSRNOG00000002916,ENSRNOG00000007650,ENSRNOG00000003098,ENSRNOG00000014675,ENSRNOG00000017912,ENSRNOG00000011716,ENSRNOG00000003967,ENSRNOG00000001409,ENSRNOG00000010574,ENSRNOG00000032208,ENSRNOG00000017528
GO:0006098	pentose-phosphate shunt	biological_process	0.07026	1	1	87	17	20272	ENSRNOG00000055222
GO:0045683	negative regulation of epidermis development	biological_process	0.070452	1	1	87	17	20272	ENSRNOG00000006850
GO:0022610	biological adhesion	biological_process	0.070482	1	9	87	1196	20272	ENSRNOG00000020539,ENSRNOG00000003967,ENSRNOG00000016021,ENSRNOG00000003365,ENSRNOG00000032208,ENSRNOG00000048273,ENSRNOG00000024602,ENSRNOG00000011518,ENSRNOG00000007650
GO:0005251	delayed rectifier potassium channel activity	molecular_function	0.07051	1	1	87	17	20272	ENSRNOG00000020532
GO:0030825	positive regulation of cGMP metabolic process	biological_process	0.07053	1	1	87	17	20272	ENSRNOG00000020970
GO:0070382	exocytic vesicle	cellular_component	0.070531	1	1	87	17	20272	ENSRNOG00000014675
GO:0015238	drug transmembrane transporter activity	molecular_function	0.070531	1	1	87	17	20272	ENSRNOG00000008012
GO:0015721	bile acid and bile salt transport	biological_process	0.070531	1	1	87	17	20272	ENSRNOG00000008012
GO:0019359	nicotinamide nucleotide biosynthetic process	biological_process	0.070531	1	1	87	17	20272	ENSRNOG00000020736
GO:0019363	pyridine nucleotide biosynthetic process	biological_process	0.070531	1	1	87	17	20272	ENSRNOG00000020736
GO:0072010	glomerular epithelium development	biological_process	0.070531	1	1	87	17	20272	ENSRNOG00000003098
GO:0072574	hepatocyte proliferation	biological_process	0.070531	1	1	87	17	20272	ENSRNOG00000016021
GO:0072575	epithelial cell proliferation involved in liver morphogenesis	biological_process	0.070531	1	1	87	17	20272	ENSRNOG00000016021
GO:0072673	lamellipodium morphogenesis	biological_process	0.070531	1	1	87	17	20272	ENSRNOG00000021828
GO:2000311	regulation of alpha-amino-3-hydroxy-5-methyl-4-isoxazole propionate selective glutamate receptor activity	biological_process	0.070531	1	1	87	17	20272	ENSRNOG00000006226
GO:0004725	protein tyrosine phosphatase activity	molecular_function	0.072394	1	2	87	103	20272	ENSRNOG00000010574,ENSRNOG00000011518
GO:0035335	peptidyl-tyrosine dephosphorylation	biological_process	0.072394	1	2	87	103	20272	ENSRNOG00000010574,ENSRNOG00000011518
GO:1901655	cellular response to ketone	biological_process	0.072413	1	2	87	103	20272	ENSRNOG00000008012,ENSRNOG00000005227
GO:0034767	positive regulation of ion transmembrane transport	biological_process	0.073627	1	2	87	104	20272	ENSRNOG00000008012,ENSRNOG00000020532
GO:0019400	alditol metabolic process	biological_process	0.074253	1	1	87	18	20272	ENSRNOG00000055222
GO:0019682	glyceraldehyde-3-phosphate metabolic process	biological_process	0.074253	1	1	87	18	20272	ENSRNOG00000055222
GO:0022604	regulation of cell morphogenesis	biological_process	0.074381	1	5	87	523	20272	ENSRNOG00000006850,ENSRNOG00000002117,ENSRNOG00000021828,ENSRNOG00000019965,ENSRNOG00000022868
GO:0034237	protein kinase A regulatory subunit binding	molecular_function	0.074503	1	1	87	18	20272	ENSRNOG00000020532
GO:0030826	regulation of cGMP biosynthetic process	biological_process	0.074522	1	1	87	18	20272	ENSRNOG00000020970
GO:0051428	peptide hormone receptor binding	molecular_function	0.074522	1	1	87	18	20272	ENSRNOG00000020970
GO:0030502	negative regulation of bone mineralization	biological_process	0.074524	1	1	87	18	20272	ENSRNOG00000001011
GO:0043931	ossification involved in bone maturation	biological_process	0.074524	1	1	87	18	20272	ENSRNOG00000001011
GO:0000289	nuclear-transcribed mRNA poly(A) tail shortening	biological_process	0.074524	1	1	87	18	20272	ENSRNOG00000019831
GO:0000423	macromitophagy	biological_process	0.074524	1	1	87	18	20272	ENSRNOG00000033426
GO:0005242	inward rectifier potassium channel activity	molecular_function	0.074524	1	1	87	18	20272	ENSRNOG00000059005
GO:0014854	response to inactivity	biological_process	0.074524	1	1	87	18	20272	ENSRNOG00000003998
GO:0014874	response to stimulus involved in regulation of muscle adaptation	biological_process	0.074524	1	1	87	18	20272	ENSRNOG00000003998
GO:0015106	bicarbonate transmembrane transporter activity	molecular_function	0.074524	1	1	87	18	20272	ENSRNOG00000010378
GO:0015812	gamma-aminobutyric acid transport	biological_process	0.074524	1	1	87	18	20272	ENSRNOG00000014928
GO:0060338	regulation of type I interferon-mediated signaling pathway	biological_process	0.074524	1	1	87	18	20272	ENSRNOG00000033426
GO:0072401	signal transduction involved in DNA integrity checkpoint	biological_process	0.074524	1	1	87	18	20272	ENSRNOG00000020539
GO:0072422	signal transduction involved in DNA damage checkpoint	biological_process	0.074524	1	1	87	18	20272	ENSRNOG00000020539
GO:0016247	channel regulator activity	molecular_function	0.074861	1	2	87	105	20272	ENSRNOG00000001409,ENSRNOG00000006226
GO:0007166	cell surface receptor signaling pathway	biological_process	0.075745	1	14	87	2159	20272	ENSRNOG00000010574,ENSRNOG00000033426,ENSRNOG00000016021,ENSRNOG00000017528,ENSRNOG00000032208,ENSRNOG00000048273,ENSRNOG00000019965,ENSRNOG00000001091,ENSRNOG00000006226,ENSRNOG00000046036,ENSRNOG00000007650,ENSRNOG00000053771,ENSRNOG00000029810,ENSRNOG00000006850
GO:0015711	organic anion transport	biological_process	0.07611	1	4	87	372	20272	ENSRNOG00000010378,ENSRNOG00000002916,ENSRNOG00000014928,ENSRNOG00000008012
GO:0051258	protein polymerization	biological_process	0.076439	1	3	87	230	20272	ENSRNOG00000021828,ENSRNOG00000001091,ENSRNOG00000028261
GO:1901889	negative regulation of cell junction assembly	biological_process	0.078147	1	1	87	19	20272	ENSRNOG00000048273
GO:0048557	embryonic digestive tract morphogenesis	biological_process	0.07842	1	1	87	19	20272	ENSRNOG00000006850
GO:0050908	detection of light stimulus involved in visual perception	biological_process	0.078498	1	1	87	19	20272	ENSRNOG00000019296
GO:0050962	detection of light stimulus involved in sensory perception	biological_process	0.078498	1	1	87	19	20272	ENSRNOG00000019296
GO:0032331	negative regulation of chondrocyte differentiation	biological_process	0.078499	1	1	87	19	20272	ENSRNOG00000001011
GO:0004012	phospholipid-translocating ATPase activity	molecular_function	0.078499	1	1	87	19	20272	ENSRNOG00000008012
GO:0006855	drug transmembrane transport	biological_process	0.078499	1	1	87	19	20272	ENSRNOG00000008012
GO:0006884	cell volume homeostasis	biological_process	0.078499	1	1	87	19	20272	ENSRNOG00000025296
GO:0010842	retina layer formation	biological_process	0.078499	1	1	87	19	20272	ENSRNOG00000003098
GO:0014912	negative regulation of smooth muscle cell migration	biological_process	0.078499	1	1	87	19	20272	ENSRNOG00000021828
GO:0035695	mitophagy by induced vacuole formation	biological_process	0.078499	1	1	87	19	20272	ENSRNOG00000033426
GO:0072395	signal transduction involved in cell cycle checkpoint	biological_process	0.078499	1	1	87	19	20272	ENSRNOG00000020539
GO:0072576	liver morphogenesis	biological_process	0.078499	1	1	87	19	20272	ENSRNOG00000016021
GO:1901028	regulation of mitochondrial outer membrane permeabilization involved in apoptotic signaling pathway	biological_process	0.078499	1	1	87	19	20272	ENSRNOG00000001091
GO:1902236	negative regulation of endoplasmic reticulum stress-induced intrinsic apoptotic signaling pathway	biological_process	0.078499	1	1	87	19	20272	ENSRNOG00000010574
GO:0008630	intrinsic apoptotic signaling pathway in response to DNA damage	biological_process	0.078581	1	2	87	108	20272	ENSRNOG00000022868,ENSRNOG00000020539
GO:0060485	mesenchyme development	biological_process	0.079593	1	3	87	234	20272	ENSRNOG00000022868,ENSRNOG00000019965,ENSRNOG00000006850
GO:0031929	TOR signaling	biological_process	0.079798	1	2	87	109	20272	ENSRNOG00000054385,ENSRNOG00000001493
GO:0090287	regulation of cellular response to growth factor stimulus	biological_process	0.081122	1	3	87	236	20272	ENSRNOG00000010574,ENSRNOG00000019965,ENSRNOG00000007650
GO:0005769	early endosome	cellular_component	0.081187	1	3	87	236	20272	ENSRNOG00000010574,ENSRNOG00000020532,ENSRNOG00000014675
GO:0016226	iron-sulfur cluster assembly	biological_process	0.081716	1	1	87	20	20272	ENSRNOG00000047988
GO:0031163	metallo-sulfur cluster assembly	biological_process	0.081716	1	1	87	20	20272	ENSRNOG00000047988
GO:0002092	positive regulation of receptor internalization	biological_process	0.082114	1	1	87	20	20272	ENSRNOG00000007650
GO:0008219	cell death	biological_process	0.082208	1	12	87	1798	20272	ENSRNOG00000015236,ENSRNOG00000001091,ENSRNOG00000022868,ENSRNOG00000005227,ENSRNOG00000053771,ENSRNOG00000046036,ENSRNOG00000008012,ENSRNOG00000020539,ENSRNOG00000016021,ENSRNOG00000010574,ENSRNOG00000012584,ENSRNOG00000018177
GO:0016265	death	biological_process	0.082208	1	12	87	1798	20272	ENSRNOG00000010574,ENSRNOG00000020539,ENSRNOG00000016021,ENSRNOG00000008012,ENSRNOG00000018177,ENSRNOG00000012584,ENSRNOG00000001091,ENSRNOG00000022868,ENSRNOG00000015236,ENSRNOG00000046036,ENSRNOG00000053771,ENSRNOG00000005227
GO:0003159	morphogenesis of an endothelium	biological_process	0.082379	1	1	87	20	20272	ENSRNOG00000006850
GO:0031082	BLOC complex	cellular_component	0.082457	1	1	87	20	20272	ENSRNOG00000014675
GO:0032211	negative regulation of telomere maintenance via telomerase	biological_process	0.082457	1	1	87	20	20272	ENSRNOG00000020376
GO:0070977	bone maturation	biological_process	0.082457	1	1	87	20	20272	ENSRNOG00000001011
GO:0030371	translation repressor activity	molecular_function	0.082457	1	1	87	20	20272	ENSRNOG00000019831
GO:0030947	regulation of vascular endothelial growth factor receptor signaling pathway	biological_process	0.082457	1	1	87	20	20272	ENSRNOG00000010574
GO:0060333	interferon-gamma-mediated signaling pathway	biological_process	0.082457	1	1	87	20	20272	ENSRNOG00000033426
GO:0061462	protein localization to lysosome	biological_process	0.082457	1	1	87	20	20272	ENSRNOG00000001493
GO:0071157	negative regulation of cell cycle arrest	biological_process	0.082457	1	1	87	20	20272	ENSRNOG00000005227
GO:0071236	cellular response to antibiotic	biological_process	0.082457	1	1	87	20	20272	ENSRNOG00000008012
GO:0072525	pyridine-containing compound biosynthetic process	biological_process	0.082457	1	1	87	20	20272	ENSRNOG00000020736
GO:0031668	cellular response to extracellular stimulus	biological_process	0.082667	1	4	87	383	20272	ENSRNOG00000001493,ENSRNOG00000005303,ENSRNOG00000033426,ENSRNOG00000015236
GO:0043229	intracellular organelle	cellular_component	0.082978	1	53	87	10738	20272	ENSRNOG00000018177,ENSRNOG00000019831,ENSRNOG00000047396,ENSRNOG00000028261,ENSRNOG00000001409,ENSRNOG00000010574,ENSRNOG00000009881,ENSRNOG00000020539,ENSRNOG00000001011,ENSRNOG00000003098,ENSRNOG00000007650,ENSRNOG00000019965,ENSRNOG00000002916,ENSRNOG00000013845,ENSRNOG00000017912,ENSRNOG00000026793,ENSRNOG00000000901,ENSRNOG00000005227,ENSRNOG00000006850,ENSRNOG00000011518,ENSRNOG00000007922,…
GO:2000146	negative regulation of cell motility	biological_process	0.08345	1	3	87	239	20272	ENSRNOG00000021828,ENSRNOG00000048273,ENSRNOG00000007650
GO:0034702	ion channel complex	cellular_component	0.083587	1	3	87	239	20272	ENSRNOG00000025296,ENSRNOG00000020532,ENSRNOG00000006226
GO:0071901	negative regulation of protein serine/threonine kinase activity	biological_process	0.083629	1	2	87	112	20272	ENSRNOG00000005227,ENSRNOG00000010574
GO:0006820	anion transport	biological_process	0.08367	1	5	87	542	20272	ENSRNOG00000025296,ENSRNOG00000010378,ENSRNOG00000002916,ENSRNOG00000014928,ENSRNOG00000008012
GO:0009888	tissue development	biological_process	0.084368	1	12	87	1806	20272	ENSRNOG00000020539,ENSRNOG00000010378,ENSRNOG00000032208,ENSRNOG00000019296,ENSRNOG00000019965,ENSRNOG00000022868,ENSRNOG00000003998,ENSRNOG00000007650,ENSRNOG00000004610,ENSRNOG00000001011,ENSRNOG00000006850,ENSRNOG00000003098
GO:0015672	monovalent inorganic cation transport	biological_process	0.084641	1	5	87	544	20272	ENSRNOG00000008012,ENSRNOG00000020532,ENSRNOG00000007650,ENSRNOG00000059005,ENSRNOG00000010378
GO:0034764	positive regulation of transmembrane transport	biological_process	0.0849	1	2	87	113	20272	ENSRNOG00000020532,ENSRNOG00000008012
GO:0048593	camera-type eye morphogenesis	biological_process	0.084906	1	2	87	113	20272	ENSRNOG00000019296,ENSRNOG00000003098
GO:0045606	positive regulation of epidermal cell differentiation	biological_process	0.086321	1	1	87	21	20272	ENSRNOG00000006850
GO:0043011	myeloid dendritic cell differentiation	biological_process	0.086322	1	1	87	21	20272	ENSRNOG00000018177
GO:0005216	ion channel activity	molecular_function	0.086351	1	4	87	389	20272	ENSRNOG00000006226,ENSRNOG00000025296,ENSRNOG00000020532,ENSRNOG00000059005
GO:0007602	phototransduction	biological_process	0.086398	1	1	87	21	20272	ENSRNOG00000019296
GO:0044215	other organism	cellular_component	0.086399	1	1	87	21	20272	ENSRNOG00000014675
GO:0044216	other organism cell	cellular_component	0.086399	1	1	87	21	20272	ENSRNOG00000014675
GO:0044217	other organism part	cellular_component	0.086399	1	1	87	21	20272	ENSRNOG00000014675
GO:0070168	negative regulation of biomineral tissue development	biological_process	0.086399	1	1	87	21	20272	ENSRNOG00000001011
GO:1903010	regulation of bone development	biological_process	0.086399	1	1	87	21	20272	ENSRNOG00000001011
GO:0005452	inorganic anion exchanger activity	molecular_function	0.086399	1	1	87	21	20272	ENSRNOG00000010378
GO:0033189	response to vitamin A	biological_process	0.086399	1	1	87	21	20272	ENSRNOG00000008012
GO:0033762	response to glucagon	biological_process	0.086399	1	1	87	21	20272	ENSRNOG00000008012
GO:0043325	phosphatidylinositol-3,4-bisphosphate binding	molecular_function	0.086399	1	1	87	21	20272	ENSRNOG00000001091
GO:0050434	positive regulation of viral transcription	biological_process	0.086399	1	1	87	21	20272	ENSRNOG00000005227
GO:0060438	trachea development	biological_process	0.086399	1	1	87	21	20272	ENSRNOG00000032208
GO:0061082	myeloid leukocyte cytokine production	biological_process	0.086399	1	1	87	21	20272	ENSRNOG00000052549
GO:2000209	regulation of anoikis	biological_process	0.086399	1	1	87	21	20272	ENSRNOG00000015236
GO:0021549	cerebellum development	biological_process	0.087419	1	2	87	115	20272	ENSRNOG00000019831,ENSRNOG00000018653
GO:0006665	sphingolipid metabolic process	biological_process	0.087462	1	2	87	115	20272	ENSRNOG00000062030,ENSRNOG00000011716
GO:0046467	membrane lipid biosynthetic process	biological_process	0.087462	1	2	87	115	20272	ENSRNOG00000011716,ENSRNOG00000062030
GO:0042626	ATPase activity, coupled to transmembrane movement of substances	molecular_function	0.087479	1	2	87	115	20272	ENSRNOG00000017912,ENSRNOG00000008012
GO:0006811	ion transport	biological_process	0.087624	1	10	87	1437	20272	ENSRNOG00000008012,ENSRNOG00000017912,ENSRNOG00000010378,ENSRNOG00000014928,ENSRNOG00000002916,ENSRNOG00000006226,ENSRNOG00000059005,ENSRNOG00000020532,ENSRNOG00000007650,ENSRNOG00000025296
GO:0043549	regulation of kinase activity	biological_process	0.088198	1	6	87	718	20272	ENSRNOG00000033426,ENSRNOG00000010574,ENSRNOG00000011518,ENSRNOG00000046036,ENSRNOG00000053771,ENSRNOG00000005227
GO:0034765	regulation of ion transmembrane transport	biological_process	0.088224	1	4	87	392	20272	ENSRNOG00000008012,ENSRNOG00000006226,ENSRNOG00000059005,ENSRNOG00000020532
GO:0051092	positive regulation of NF-kappaB transcription factor activity	biological_process	0.088737	1	2	87	116	20272	ENSRNOG00000032208,ENSRNOG00000054385
GO:0005267	potassium channel activity	molecular_function	0.088767	1	2	87	116	20272	ENSRNOG00000020532,ENSRNOG00000059005
GO:0007601	visual perception	biological_process	0.088774	1	2	87	116	20272	ENSRNOG00000019296,ENSRNOG00000004610
GO:0015085	calcium ion transmembrane transporter activity	molecular_function	0.088774	1	2	87	116	20272	ENSRNOG00000006226,ENSRNOG00000017912
GO:0006915	apoptotic process	biological_process	0.0899	1	11	87	1634	20272	ENSRNOG00000018177,ENSRNOG00000012584,ENSRNOG00000010574,ENSRNOG00000020539,ENSRNOG00000016021,ENSRNOG00000046036,ENSRNOG00000005227,ENSRNOG00000053771,ENSRNOG00000001091,ENSRNOG00000022868,ENSRNOG00000015236
GO:0010460	positive regulation of heart rate	biological_process	0.090303	1	1	87	22	20272	ENSRNOG00000020532
GO:0005575	cellular_component	cellular_component	0.090306	1	84	87	18716	20272	ENSRNOG00000008012,ENSRNOG00000011716,ENSRNOG00000020881,ENSRNOG00000027099,ENSRNOG00000012584,ENSRNOG00000020736,ENSRNOG00000027422,ENSRNOG00000048273,ENSRNOG00000002117,ENSRNOG00000014928,ENSRNOG00000019497,ENSRNOG00000001091,ENSRNOG00000008471,ENSRNOG00000007262,ENSRNOG00000000435,ENSRNOG00000016475,ENSRNOG00000053334,ENSRNOG00000055222,ENSRNOG00000007467,ENSRNOG00000029810,ENSRNOG00000012157,…
GO:0031683	G-protein beta/gamma-subunit complex binding	molecular_function	0.090323	1	1	87	22	20272	ENSRNOG00000019296
GO:0032897	negative regulation of viral transcription	biological_process	0.090324	1	1	87	22	20272	ENSRNOG00000005227
GO:0045332	phospholipid translocation	biological_process	0.090324	1	1	87	22	20272	ENSRNOG00000008012
GO:0045736	negative regulation of cyclin-dependent protein serine/threonine kinase activity	biological_process	0.090324	1	1	87	22	20272	ENSRNOG00000005227
GO:0080025	phosphatidylinositol-3,5-bisphosphate binding	molecular_function	0.090324	1	1	87	22	20272	ENSRNOG00000001091
GO:0045598	regulation of fat cell differentiation	biological_process	0.09113	1	2	87	118	20272	ENSRNOG00000019965,ENSRNOG00000012584
GO:0016820	hydrolase activity, acting on acid anhydrides, catalyzing transmembrane movement of substances	molecular_function	0.091381	1	2	87	118	20272	ENSRNOG00000017912,ENSRNOG00000008012
GO:0022838	substrate-specific channel activity	molecular_function	0.091391	1	4	87	397	20272	ENSRNOG00000020532,ENSRNOG00000059005,ENSRNOG00000025296,ENSRNOG00000006226
GO:0034220	ion transmembrane transport	biological_process	0.091657	1	7	87	900	20272	ENSRNOG00000006226,ENSRNOG00000017912,ENSRNOG00000008012,ENSRNOG00000025296,ENSRNOG00000020532,ENSRNOG00000059005,ENSRNOG00000010378
GO:0001228	transcriptional activator activity, RNA polymerase II transcription regulatory region sequence-specific binding	molecular_function	0.092022	1	4	87	398	20272	ENSRNOG00000019383,ENSRNOG00000005227,ENSRNOG00000006850,ENSRNOG00000002117
GO:0051248	negative regulation of protein metabolic process	biological_process	0.092922	1	8	87	1083	20272	ENSRNOG00000010574,ENSRNOG00000019831,ENSRNOG00000048273,ENSRNOG00000011518,ENSRNOG00000005227,ENSRNOG00000053771,ENSRNOG00000046036,ENSRNOG00000036690
GO:0001669	acrosomal vesicle	cellular_component	0.093908	1	2	87	120	20272	ENSRNOG00000000901,ENSRNOG00000007467
GO:0010719	negative regulation of epithelial to mesenchymal transition	biological_process	0.094155	1	1	87	23	20272	ENSRNOG00000006850
GO:0060343	trabecula formation	biological_process	0.094155	1	1	87	23	20272	ENSRNOG00000006850
GO:2000647	negative regulation of stem cell proliferation	biological_process	0.094155	1	1	87	23	20272	ENSRNOG00000006850
GO:0086019	cell-cell signaling involved in cardiac conduction	biological_process	0.094211	1	1	87	23	20272	ENSRNOG00000020532
GO:0031146	SCF-dependent proteasomal ubiquitin-dependent protein catabolic process	biological_process	0.094232	1	1	87	23	20272	ENSRNOG00000027099
GO:0006972	hyperosmotic response	biological_process	0.094232	1	1	87	23	20272	ENSRNOG00000008012
GO:0030511	positive regulation of transforming growth factor beta receptor signaling pathway	biological_process	0.094232	1	1	87	23	20272	ENSRNOG00000019965
GO:0033017	sarcoplasmic reticulum membrane	cellular_component	0.094232	1	1	87	23	20272	ENSRNOG00000017912
GO:0034204	lipid translocation	biological_process	0.094232	1	1	87	23	20272	ENSRNOG00000008012
GO:0035255	ionotropic glutamate receptor binding	molecular_function	0.094232	1	1	87	23	20272	ENSRNOG00000006226
GO:0036003	positive regulation of transcription from RNA polymerase II promoter in response to stress	biological_process	0.094232	1	1	87	23	20272	ENSRNOG00000020539
GO:0036120	cellular response to platelet-derived growth factor stimulus	biological_process	0.094232	1	1	87	23	20272	ENSRNOG00000021828
GO:0042629	mast cell granule	cellular_component	0.094232	1	1	87	23	20272	ENSRNOG00000052549
GO:0051953	negative regulation of amine transport	biological_process	0.094232	1	1	87	23	20272	ENSRNOG00000052549
GO:0090484	drug transporter activity	molecular_function	0.094232	1	1	87	23	20272	ENSRNOG00000008012
GO:1903846	positive regulation of cellular response to transforming growth factor beta stimulus	biological_process	0.094232	1	1	87	23	20272	ENSRNOG00000019965
GO:0051271	negative regulation of cellular component movement	biological_process	0.095039	1	3	87	253	20272	ENSRNOG00000007650,ENSRNOG00000048273,ENSRNOG00000021828
GO:0050953	sensory perception of light stimulus	biological_process	0.095334	1	2	87	121	20272	ENSRNOG00000004610,ENSRNOG00000019296
GO:0043280	positive regulation of cysteine-type endopeptidase activity involved in apoptotic process	biological_process	0.095334	1	2	87	121	20272	ENSRNOG00000005227,ENSRNOG00000001091
GO:0008324	cation transmembrane transporter activity	molecular_function	0.095701	1	5	87	565	20272	ENSRNOG00000006226,ENSRNOG00000017912,ENSRNOG00000020532,ENSRNOG00000010378,ENSRNOG00000059005
GO:0051494	negative regulation of cytoskeleton organization	biological_process	0.096663	1	2	87	122	20272	ENSRNOG00000001091,ENSRNOG00000021828
GO:0045944	positive regulation of transcription from RNA polymerase II promoter	biological_process	0.097106	1	8	87	1094	20272	ENSRNOG00000020539,ENSRNOG00000012584,ENSRNOG00000002117,ENSRNOG00000022868,ENSRNOG00000019383,ENSRNOG00000004610,ENSRNOG00000006850,ENSRNOG00000005227
GO:0043296	apical junction complex	cellular_component	0.097997	1	2	87	123	20272	ENSRNOG00000024602,ENSRNOG00000007922
GO:0090288	negative regulation of cellular response to growth factor stimulus	biological_process	0.097997	1	2	87	123	20272	ENSRNOG00000019965,ENSRNOG00000010574
GO:0048799	organ maturation	biological_process	0.098123	1	1	87	24	20272	ENSRNOG00000001011
GO:0061037	negative regulation of cartilage development	biological_process	0.098123	1	1	87	24	20272	ENSRNOG00000001011
GO:0000421	autophagosome membrane	cellular_component	0.098123	1	1	87	24	20272	ENSRNOG00000003967
GO:0003887	DNA-directed DNA polymerase activity	molecular_function	0.098123	1	1	87	24	20272	ENSRNOG00000015236
GO:0031571	mitotic G1 DNA damage checkpoint	biological_process	0.098123	1	1	87	24	20272	ENSRNOG00000020539
GO:0032801	receptor catabolic process	biological_process	0.098123	1	1	87	24	20272	ENSRNOG00000010574
GO:0036119	response to platelet-derived growth factor	biological_process	0.098123	1	1	87	24	20272	ENSRNOG00000021828
GO:0042346	positive regulation of NF-kappaB import into nucleus	biological_process	0.098123	1	1	87	24	20272	ENSRNOG00000032208
GO:1904030	negative regulation of cyclin-dependent protein kinase activity	biological_process	0.098123	1	1	87	24	20272	ENSRNOG00000005227
GO:2000178	negative regulation of neural precursor cell proliferation	biological_process	0.098123	1	1	87	24	20272	ENSRNOG00000016021
GO:0012501	programmed cell death	biological_process	0.099358	1	11	87	1665	20272	ENSRNOG00000012584,ENSRNOG00000018177,ENSRNOG00000016021,ENSRNOG00000020539,ENSRNOG00000010574,ENSRNOG00000053771,ENSRNOG00000005227,ENSRNOG00000046036,ENSRNOG00000015236,ENSRNOG00000022868,ENSRNOG00000001091
GO:0034762	regulation of transmembrane transport	biological_process	0.099877	1	4	87	410	20272	ENSRNOG00000006226,ENSRNOG00000008012,ENSRNOG00000020532,ENSRNOG00000059005
GO:0016787	hydrolase activity	molecular_function	0.099893	1	15	87	2456	20272	ENSRNOG00000007467,ENSRNOG00000000246,ENSRNOG00000026793,ENSRNOG00000019296,ENSRNOG00000016475,ENSRNOG00000011518,ENSRNOG00000008471,ENSRNOG00000000435,ENSRNOG00000020736,ENSRNOG00000012157,ENSRNOG00000008012,ENSRNOG00000017912,ENSRNOG00000025728,ENSRNOG00000054385,ENSRNOG00000010574
GO:0016887	ATPase activity	molecular_function	0.10055	1	4	87	411	20272	ENSRNOG00000012157,ENSRNOG00000008012,ENSRNOG00000017912,ENSRNOG00000008471
GO:0022037	metencephalon development	biological_process	0.10062	1	2	87	125	20272	ENSRNOG00000018653,ENSRNOG00000019831
GO:0005261	cation channel activity	molecular_function	0.10122	1	3	87	260	20272	ENSRNOG00000059005,ENSRNOG00000020532,ENSRNOG00000006226
GO:0038084	vascular endothelial growth factor signaling pathway	biological_process	0.10166	1	1	87	25	20272	ENSRNOG00000007650
GO:0051156	glucose 6-phosphate metabolic process	biological_process	0.10174	1	1	87	25	20272	ENSRNOG00000055222
GO:0015629	actin cytoskeleton	cellular_component	0.10189	1	4	87	413	20272	ENSRNOG00000001493,ENSRNOG00000008012,ENSRNOG00000021828,ENSRNOG00000001011
GO:0060716	labyrinthine layer blood vessel development	biological_process	0.10192	1	1	87	25	20272	ENSRNOG00000006850
GO:0030823	regulation of cGMP metabolic process	biological_process	0.102	1	1	87	25	20272	ENSRNOG00000020970
GO:0006901	vesicle coating	biological_process	0.102	1	1	87	25	20272	ENSRNOG00000001091
GO:0014047	glutamate secretion	biological_process	0.102	1	1	87	25	20272	ENSRNOG00000014928
GO:0033116	endoplasmic reticulum-Golgi intermediate compartment membrane	cellular_component	0.102	1	1	87	25	20272	ENSRNOG00000003967
GO:0035767	endothelial cell chemotaxis	biological_process	0.102	1	1	87	25	20272	ENSRNOG00000021828
GO:0043921	modulation by host of viral transcription	biological_process	0.102	1	1	87	25	20272	ENSRNOG00000005227
GO:0044783	G1 DNA damage checkpoint	biological_process	0.102	1	1	87	25	20272	ENSRNOG00000020539
GO:0044819	mitotic G1/S transition checkpoint	biological_process	0.102	1	1	87	25	20272	ENSRNOG00000020539
GO:0045742	positive regulation of epidermal growth factor receptor signaling pathway	biological_process	0.102	1	1	87	25	20272	ENSRNOG00000001091
GO:0051646	mitochondrion localization	biological_process	0.102	1	1	87	25	20272	ENSRNOG00000010378
GO:0052472	modulation by host of symbiont transcription	biological_process	0.102	1	1	87	25	20272	ENSRNOG00000005227
GO:0060337	type I interferon signaling pathway	biological_process	0.102	1	1	87	25	20272	ENSRNOG00000033426
GO:0071357	cellular response to type I interferon	biological_process	0.102	1	1	87	25	20272	ENSRNOG00000033426
GO:0097352	autophagosome maturation	biological_process	0.102	1	1	87	25	20272	ENSRNOG00000005303
GO:2000279	negative regulation of DNA biosynthetic process	biological_process	0.102	1	1	87	25	20272	ENSRNOG00000062030
GO:0098662	inorganic cation transmembrane transport	biological_process	0.10231	1	5	87	577	20272	ENSRNOG00000020532,ENSRNOG00000059005,ENSRNOG00000010378,ENSRNOG00000006226,ENSRNOG00000017912
GO:0048856	anatomical structure development	biological_process	0.10241	1	27	87	4981	20272	ENSRNOG00000002117,ENSRNOG00000010378,ENSRNOG00000008012,ENSRNOG00000016021,ENSRNOG00000006850,ENSRNOG00000001091,ENSRNOG00000053334,ENSRNOG00000062030,ENSRNOG00000019296,ENSRNOG00000014928,ENSRNOG00000017528,ENSRNOG00000032208,ENSRNOG00000019831,ENSRNOG00000018177,ENSRNOG00000020539,ENSRNOG00000021828,ENSRNOG00000009881,ENSRNOG00000025296,ENSRNOG00000020532,ENSRNOG00000007650,ENSRNOG00000018653,…
GO:0015718	monocarboxylic acid transport	biological_process	0.10338	1	2	87	127	20272	ENSRNOG00000008012,ENSRNOG00000014928
GO:0031325	positive regulation of cellular metabolic process	biological_process	0.1046	1	17	87	2881	20272	ENSRNOG00000012584,ENSRNOG00000002117,ENSRNOG00000011518,ENSRNOG00000019383,ENSRNOG00000001091,ENSRNOG00000005227,ENSRNOG00000006850,ENSRNOG00000020970,ENSRNOG00000020539,ENSRNOG00000054385,ENSRNOG00000020376,ENSRNOG00000010574,ENSRNOG00000032208,ENSRNOG00000019965,ENSRNOG00000022868,ENSRNOG00000004610,ENSRNOG00000007650
GO:0071897	DNA biosynthetic process	biological_process	0.10474	1	2	87	128	20272	ENSRNOG00000015236,ENSRNOG00000062030
GO:0002063	chondrocyte development	biological_process	0.10586	1	1	87	26	20272	ENSRNOG00000001011
GO:0032281	AMPA glutamate receptor complex	cellular_component	0.10586	1	1	87	26	20272	ENSRNOG00000006226
GO:0032786	positive regulation of DNA-templated transcription, elongation	biological_process	0.10586	1	1	87	26	20272	ENSRNOG00000022868
GO:0048018	receptor agonist activity	molecular_function	0.10586	1	1	87	26	20272	ENSRNOG00000032208
GO:0051482	positive regulation of cytosolic calcium ion concentration involved in phospholipase C-activating G-protein coupled signaling pathway	biological_process	0.10586	1	1	87	26	20272	ENSRNOG00000017528
GO:0052312	modulation of transcription in other organism involved in symbiotic interaction	biological_process	0.10586	1	1	87	26	20272	ENSRNOG00000005227
GO:0071634	regulation of transforming growth factor beta production	biological_process	0.10586	1	1	87	26	20272	ENSRNOG00000004610
GO:0072583	clathrin-mediated endocytosis	biological_process	0.10586	1	1	87	26	20272	ENSRNOG00000001091
GO:0097576	vacuole fusion	biological_process	0.10586	1	1	87	26	20272	ENSRNOG00000005303
GO:1903432	regulation of TORC1 signaling	biological_process	0.10586	1	1	87	26	20272	ENSRNOG00000001493
GO:0019362	pyridine nucleotide metabolic process	biological_process	0.10602	1	2	87	129	20272	ENSRNOG00000020736,ENSRNOG00000055222
GO:0046496	nicotinamide nucleotide metabolic process	biological_process	0.10602	1	2	87	129	20272	ENSRNOG00000020736,ENSRNOG00000055222
GO:0030133	transport vesicle	cellular_component	0.10609	1	2	87	129	20272	ENSRNOG00000002916,ENSRNOG00000014675
GO:0051053	negative regulation of DNA metabolic process	biological_process	0.10611	1	2	87	129	20272	ENSRNOG00000020376,ENSRNOG00000062030
GO:0017111	nucleoside-triphosphatase activity	molecular_function	0.10615	1	6	87	756	20272	ENSRNOG00000012157,ENSRNOG00000017912,ENSRNOG00000019296,ENSRNOG00000008012,ENSRNOG00000054385,ENSRNOG00000008471
GO:0030856	regulation of epithelial cell differentiation	biological_process	0.10745	1	2	87	130	20272	ENSRNOG00000003098,ENSRNOG00000006850
GO:0015399	primary active transmembrane transporter activity	molecular_function	0.10748	1	2	87	130	20272	ENSRNOG00000017912,ENSRNOG00000008012
GO:0015405	P-P-bond-hydrolysis-driven transmembrane transporter activity	molecular_function	0.10748	1	2	87	130	20272	ENSRNOG00000008012,ENSRNOG00000017912
GO:0043492	ATPase activity, coupled to movement of substances	molecular_function	0.10885	1	2	87	131	20272	ENSRNOG00000008012,ENSRNOG00000017912
GO:2001056	positive regulation of cysteine-type endopeptidase activity	biological_process	0.10885	1	2	87	131	20272	ENSRNOG00000001091,ENSRNOG00000005227
GO:0001953	negative regulation of cell-matrix adhesion	biological_process	0.10936	1	1	87	27	20272	ENSRNOG00000048273
GO:0044183	protein binding involved in protein folding	molecular_function	0.10952	1	1	87	27	20272	ENSRNOG00000018653
GO:0030001	metal ion transport	biological_process	0.10962	1	6	87	763	20272	ENSRNOG00000010378,ENSRNOG00000059005,ENSRNOG00000020532,ENSRNOG00000007650,ENSRNOG00000017912,ENSRNOG00000006226
GO:0045616	regulation of keratinocyte differentiation	biological_process	0.10962	1	1	87	27	20272	ENSRNOG00000006850
GO:0086005	ventricular cardiac muscle cell action potential	biological_process	0.10968	1	1	87	27	20272	ENSRNOG00000020532
GO:0007257	activation of JUN kinase activity	biological_process	0.1097	1	1	87	27	20272	ENSRNOG00000010574
GO:0015893	drug transport	biological_process	0.1097	1	1	87	27	20272	ENSRNOG00000008012
GO:0050681	androgen receptor binding	molecular_function	0.1097	1	1	87	27	20272	ENSRNOG00000019965
GO:0071604	transforming growth factor beta production	biological_process	0.1097	1	1	87	27	20272	ENSRNOG00000004610
GO:1901186	positive regulation of ERBB signaling pathway	biological_process	0.1097	1	1	87	27	20272	ENSRNOG00000001091
GO:1902235	regulation of endoplasmic reticulum stress-induced intrinsic apoptotic signaling pathway	biological_process	0.1097	1	1	87	27	20272	ENSRNOG00000010574
GO:0007010	cytoskeleton organization	biological_process	0.10987	1	8	87	1126	20272	ENSRNOG00000053334,ENSRNOG00000001091,ENSRNOG00000001011,ENSRNOG00000018653,ENSRNOG00000021828,ENSRNOG00000010574,ENSRNOG00000028261,ENSRNOG00000001493
GO:1902495	transmembrane transporter complex	cellular_component	0.1101	1	3	87	270	20272	ENSRNOG00000006226,ENSRNOG00000025296,ENSRNOG00000020532
GO:0072524	pyridine-containing compound metabolic process	biological_process	0.11014	1	2	87	132	20272	ENSRNOG00000020736,ENSRNOG00000055222
GO:0061572	actin filament bundle organization	biological_process	0.11023	1	2	87	132	20272	ENSRNOG00000021828,ENSRNOG00000001011
GO:0007275	multicellular organismal development	biological_process	0.11066	1	25	87	4590	20272	ENSRNOG00000022868,ENSRNOG00000019965,ENSRNOG00000025296,ENSRNOG00000018653,ENSRNOG00000020532,ENSRNOG00000004610,ENSRNOG00000003098,ENSRNOG00000001011,ENSRNOG00000020539,ENSRNOG00000032208,ENSRNOG00000017528,ENSRNOG00000019831,ENSRNOG00000018177,ENSRNOG00000001091,ENSRNOG00000019383,ENSRNOG00000053334,ENSRNOG00000062030,ENSRNOG00000014928,ENSRNOG00000019296,ENSRNOG00000006850,ENSRNOG00000008012,…
GO:0040013	negative regulation of locomotion	biological_process	0.11175	1	3	87	272	20272	ENSRNOG00000007650,ENSRNOG00000048273,ENSRNOG00000021828
GO:0016779	nucleotidyltransferase activity	molecular_function	0.11289	1	2	87	134	20272	ENSRNOG00000015236,ENSRNOG00000000901
GO:0010837	regulation of keratinocyte proliferation	biological_process	0.11345	1	1	87	28	20272	ENSRNOG00000006850
GO:0060571	morphogenesis of an epithelial fold	biological_process	0.11345	1	1	87	28	20272	ENSRNOG00000006850
GO:0060306	regulation of membrane repolarization	biological_process	0.1135	1	1	87	28	20272	ENSRNOG00000020532
GO:1904357	negative regulation of telomere maintenance via telomere lengthening	biological_process	0.11352	1	1	87	28	20272	ENSRNOG00000020376
GO:0046540	U4/U6 x U5 tri-snRNP complex	cellular_component	0.11352	1	1	87	28	20272	ENSRNOG00000012157
GO:0050892	intestinal absorption	biological_process	0.11352	1	1	87	28	20272	ENSRNOG00000008012
GO:0051721	protein phosphatase 2A binding	molecular_function	0.11352	1	1	87	28	20272	ENSRNOG00000010574
GO:0097345	mitochondrial outer membrane permeabilization	biological_process	0.11352	1	1	87	28	20272	ENSRNOG00000001091
GO:0065009	regulation of molecular function	biological_process	0.11366	1	17	87	2916	20272	ENSRNOG00000004917,ENSRNOG00000033426,ENSRNOG00000008012,ENSRNOG00000020970,ENSRNOG00000036690,ENSRNOG00000005227,ENSRNOG00000001091,ENSRNOG00000005303,ENSRNOG00000062030,ENSRNOG00000011518,ENSRNOG00000006226,ENSRNOG00000032208,ENSRNOG00000010574,ENSRNOG00000054385,ENSRNOG00000001409,ENSRNOG00000046036,ENSRNOG00000053771
GO:0001077	transcriptional activator activity, RNA polymerase II core promoter proximal region sequence-specific binding	molecular_function	0.11374	1	3	87	274	20272	ENSRNOG00000019383,ENSRNOG00000005227,ENSRNOG00000002117
GO:1902589	single-organism organelle organization	biological_process	0.1145	1	14	87	2307	20272	ENSRNOG00000010378,ENSRNOG00000001493,ENSRNOG00000033426,ENSRNOG00000028261,ENSRNOG00000020376,ENSRNOG00000010574,ENSRNOG00000020539,ENSRNOG00000021828,ENSRNOG00000009881,ENSRNOG00000018653,ENSRNOG00000001011,ENSRNOG00000005303,ENSRNOG00000001091,ENSRNOG00000053334
GO:0045121	membrane raft	cellular_component	0.11465	1	3	87	275	20272	ENSRNOG00000014675,ENSRNOG00000003998,ENSRNOG00000020532
GO:0060627	regulation of vesicle-mediated transport	biological_process	0.1157	1	4	87	433	20272	ENSRNOG00000010574,ENSRNOG00000005303,ENSRNOG00000001091,ENSRNOG00000007650
GO:0015267	channel activity	molecular_function	0.11575	1	4	87	433	20272	ENSRNOG00000020532,ENSRNOG00000059005,ENSRNOG00000025296,ENSRNOG00000006226
GO:0022803	passive transmembrane transporter activity	molecular_function	0.11575	1	4	87	433	20272	ENSRNOG00000020532,ENSRNOG00000059005,ENSRNOG00000025296,ENSRNOG00000006226
GO:0022612	gland morphogenesis	biological_process	0.11579	1	2	87	136	20272	ENSRNOG00000016021,ENSRNOG00000032208
GO:0030833	regulation of actin filament polymerization	biological_process	0.11579	1	2	87	136	20272	ENSRNOG00000001091,ENSRNOG00000021828
GO:1990351	transporter complex	cellular_component	0.11649	1	3	87	277	20272	ENSRNOG00000025296,ENSRNOG00000020532,ENSRNOG00000006226
GO:1900015	regulation of cytokine production involved in inflammatory response	biological_process	0.117	1	1	87	29	20272	ENSRNOG00000048273
GO:0005771	multivesicular body	cellular_component	0.117	1	1	87	29	20272	ENSRNOG00000007650
GO:0008021	synaptic vesicle	cellular_component	0.11719	1	2	87	137	20272	ENSRNOG00000014928,ENSRNOG00000014675
GO:0000407	pre-autophagosomal structure	cellular_component	0.11733	1	1	87	29	20272	ENSRNOG00000003967
GO:0035304	regulation of protein dephosphorylation	biological_process	0.11836	1	2	87	138	20272	ENSRNOG00000011518,ENSRNOG00000036690
GO:0045296	cadherin binding	molecular_function	0.11927	1	3	87	280	20272	ENSRNOG00000010574,ENSRNOG00000021828,ENSRNOG00000003098
GO:0090066	regulation of anatomical structure size	biological_process	0.1208	1	4	87	440	20272	ENSRNOG00000021828,ENSRNOG00000001091,ENSRNOG00000002117,ENSRNOG00000025296
GO:0001773	myeloid dendritic cell activation	biological_process	0.12105	1	1	87	30	20272	ENSRNOG00000018177
GO:0006730	one-carbon metabolic process	biological_process	0.12109	1	1	87	30	20272	ENSRNOG00000002916
GO:0071514	genetic imprinting	biological_process	0.12111	1	1	87	30	20272	ENSRNOG00000020532
GO:1901381	positive regulation of potassium ion transmembrane transport	biological_process	0.12111	1	1	87	30	20272	ENSRNOG00000020532
GO:0005158	insulin receptor binding	molecular_function	0.12113	1	1	87	30	20272	ENSRNOG00000010574
GO:0009651	response to salt stress	biological_process	0.12113	1	1	87	30	20272	ENSRNOG00000008012
GO:0035066	positive regulation of histone acetylation	biological_process	0.12113	1	1	87	30	20272	ENSRNOG00000020539
GO:0043276	anoikis	biological_process	0.12113	1	1	87	30	20272	ENSRNOG00000015236
GO:0071470	cellular response to osmotic stress	biological_process	0.12113	1	1	87	30	20272	ENSRNOG00000008012
GO:0072665	protein localization to vacuole	biological_process	0.12113	1	1	87	30	20272	ENSRNOG00000001493
GO:0080008	Cul4-RING E3 ubiquitin ligase complex	cellular_component	0.12113	1	1	87	30	20272	ENSRNOG00000008399
GO:0044089	positive regulation of cellular component biogenesis	biological_process	0.12221	1	4	87	442	20272	ENSRNOG00000028261,ENSRNOG00000052549,ENSRNOG00000001091,ENSRNOG00000021828
GO:0048869	cellular developmental process	biological_process	0.12385	1	21	87	3793	20272	ENSRNOG00000020539,ENSRNOG00000021828,ENSRNOG00000009881,ENSRNOG00000012157,ENSRNOG00000019831,ENSRNOG00000017528,ENSRNOG00000018177,ENSRNOG00000019965,ENSRNOG00000022868,ENSRNOG00000025296,ENSRNOG00000007650,ENSRNOG00000001011,ENSRNOG00000003098,ENSRNOG00000008012,ENSRNOG00000002117,ENSRNOG00000012584,ENSRNOG00000010378,ENSRNOG00000053334,ENSRNOG00000019296,ENSRNOG00000015236,ENSRNOG00000006850
GO:0015079	potassium ion transmembrane transporter activity	molecular_function	0.12426	1	2	87	142	20272	ENSRNOG00000020532,ENSRNOG00000059005
GO:0002534	cytokine production involved in inflammatory response	biological_process	0.12457	1	1	87	31	20272	ENSRNOG00000048273
GO:0050931	pigment cell differentiation	biological_process	0.12458	1	1	87	31	20272	ENSRNOG00000007650
GO:0005834	heterotrimeric G-protein complex	cellular_component	0.1249	1	1	87	31	20272	ENSRNOG00000019296
GO:0036230	granulocyte activation	biological_process	0.12491	1	1	87	31	20272	ENSRNOG00000014675
GO:0006984	ER-nucleus signaling pathway	biological_process	0.12491	1	1	87	31	20272	ENSRNOG00000010574
GO:0035850	epithelial cell differentiation involved in kidney development	biological_process	0.12491	1	1	87	31	20272	ENSRNOG00000003098
GO:0046875	ephrin receptor binding	molecular_function	0.12491	1	1	87	31	20272	ENSRNOG00000010574
GO:0051879	Hsp90 protein binding	molecular_function	0.12491	1	1	87	31	20272	ENSRNOG00000033426
GO:0070888	E-box binding	molecular_function	0.12491	1	1	87	31	20272	ENSRNOG00000005227
GO:0097066	response to thyroid hormone	biological_process	0.12491	1	1	87	31	20272	ENSRNOG00000008012
GO:1900449	regulation of glutamate receptor signaling pathway	biological_process	0.12491	1	1	87	31	20272	ENSRNOG00000006226
GO:1902110	positive regulation of mitochondrial membrane permeability involved in apoptotic process	biological_process	0.12491	1	1	87	31	20272	ENSRNOG00000001091
GO:1902745	positive regulation of lamellipodium organization	biological_process	0.12491	1	1	87	31	20272	ENSRNOG00000021828
GO:2000758	positive regulation of peptidyl-lysine acetylation	biological_process	0.12491	1	1	87	31	20272	ENSRNOG00000020539
GO:0044057	regulation of system process	biological_process	0.12519	1	4	87	446	20272	ENSRNOG00000001091,ENSRNOG00000008012,ENSRNOG00000020532,ENSRNOG00000003998
GO:0009893	positive regulation of metabolic process	biological_process	0.12598	1	19	87	3379	20272	ENSRNOG00000032208,ENSRNOG00000020539,ENSRNOG00000010574,ENSRNOG00000054385,ENSRNOG00000020376,ENSRNOG00000004610,ENSRNOG00000007650,ENSRNOG00000022868,ENSRNOG00000019965,ENSRNOG00000012584,ENSRNOG00000002117,ENSRNOG00000004917,ENSRNOG00000006850,ENSRNOG00000005227,ENSRNOG00000020970,ENSRNOG00000011518,ENSRNOG00000001091,ENSRNOG00000019383,ENSRNOG00000005303
GO:0031667	response to nutrient levels	biological_process	0.12657	1	5	87	618	20272	ENSRNOG00000033426,ENSRNOG00000001493,ENSRNOG00000005303,ENSRNOG00000008012,ENSRNOG00000015236
GO:0031589	cell-substrate adhesion	biological_process	0.12664	1	3	87	288	20272	ENSRNOG00000032208,ENSRNOG00000048273,ENSRNOG00000007650
GO:0006733	oxidoreduction coenzyme metabolic process	biological_process	0.12702	1	2	87	144	20272	ENSRNOG00000055222,ENSRNOG00000020736
GO:0005768	endosome	cellular_component	0.12713	1	5	87	619	20272	ENSRNOG00000010204,ENSRNOG00000020532,ENSRNOG00000007650,ENSRNOG00000014675,ENSRNOG00000010574
GO:0043231	intracellular membrane-bounded organelle	cellular_component	0.12736	1	46	87	9371	20272	ENSRNOG00000007650,ENSRNOG00000003098,ENSRNOG00000002916,ENSRNOG00000019965,ENSRNOG00000047396,ENSRNOG00000018177,ENSRNOG00000020539,ENSRNOG00000001409,ENSRNOG00000028261,ENSRNOG00000010574,ENSRNOG00000006850,ENSRNOG00000005227,ENSRNOG00000000901,ENSRNOG00000026793,ENSRNOG00000015236,ENSRNOG00000007922,ENSRNOG00000011518,ENSRNOG00000017912,ENSRNOG00000013845,ENSRNOG00000020532,ENSRNOG00000022868,…
GO:0016462	pyrophosphatase activity	molecular_function	0.12805	1	6	87	798	20272	ENSRNOG00000019296,ENSRNOG00000017912,ENSRNOG00000008012,ENSRNOG00000012157,ENSRNOG00000008471,ENSRNOG00000054385
GO:0098797	plasma membrane protein complex	cellular_component	0.12816	1	4	87	450	20272	ENSRNOG00000020532,ENSRNOG00000003998,ENSRNOG00000019296,ENSRNOG00000006226
GO:0000002	mitochondrial genome maintenance	biological_process	0.1283	1	1	87	32	20272	ENSRNOG00000019497
GO:0015485	cholesterol binding	molecular_function	0.12833	1	1	87	32	20272	ENSRNOG00000048273
GO:2000404	regulation of T cell migration	biological_process	0.12833	1	1	87	32	20272	ENSRNOG00000048273
GO:0070848	response to growth factor	biological_process	0.12838	1	5	87	621	20272	ENSRNOG00000010574,ENSRNOG00000019965,ENSRNOG00000021828,ENSRNOG00000004610,ENSRNOG00000007650
GO:0045746	negative regulation of Notch signaling pathway	biological_process	0.12859	1	1	87	32	20272	ENSRNOG00000006850
GO:0086091	regulation of heart rate by cardiac conduction	biological_process	0.12865	1	1	87	32	20272	ENSRNOG00000020532
GO:0009584	detection of visible light	biological_process	0.12867	1	1	87	32	20272	ENSRNOG00000019296
GO:0042462	eye photoreceptor cell development	biological_process	0.12867	1	1	87	32	20272	ENSRNOG00000019296
GO:0043548	phosphatidylinositol 3-kinase binding	molecular_function	0.12867	1	1	87	32	20272	ENSRNOG00000027099
GO:0042162	telomeric DNA binding	molecular_function	0.12867	1	1	87	32	20272	ENSRNOG00000020376
GO:0005891	voltage-gated calcium channel complex	cellular_component	0.12867	1	1	87	32	20272	ENSRNOG00000006226
GO:0034340	response to type I interferon	biological_process	0.12867	1	1	87	32	20272	ENSRNOG00000033426
GO:0038202	TORC1 signaling	biological_process	0.12867	1	1	87	32	20272	ENSRNOG00000001493
GO:0010605	negative regulation of macromolecule metabolic process	biological_process	0.1292	1	14	87	2355	20272	ENSRNOG00000015236,ENSRNOG00000011518,ENSRNOG00000062030,ENSRNOG00000020532,ENSRNOG00000053771,ENSRNOG00000006850,ENSRNOG00000005227,ENSRNOG00000046036,ENSRNOG00000036690,ENSRNOG00000020539,ENSRNOG00000010574,ENSRNOG00000020376,ENSRNOG00000019831,ENSRNOG00000048273
GO:0048863	stem cell differentiation	biological_process	0.12966	1	3	87	291	20272	ENSRNOG00000022868,ENSRNOG00000019965,ENSRNOG00000006850
GO:0016818	hydrolase activity, acting on acid anhydrides, in phosphorus-containing anhydrides	molecular_function	0.12969	1	6	87	801	20272	ENSRNOG00000012157,ENSRNOG00000019296,ENSRNOG00000017912,ENSRNOG00000008012,ENSRNOG00000054385,ENSRNOG00000008471
GO:0035303	regulation of dephosphorylation	biological_process	0.12975	1	2	87	146	20272	ENSRNOG00000011518,ENSRNOG00000036690
GO:0043409	negative regulation of MAPK cascade	biological_process	0.12997	1	2	87	146	20272	ENSRNOG00000011518,ENSRNOG00000010574
GO:0030426	growth cone	cellular_component	0.12999	1	2	87	146	20272	ENSRNOG00000053334,ENSRNOG00000008471
GO:0051427	hormone receptor binding	molecular_function	0.12999	1	2	87	146	20272	ENSRNOG00000020970,ENSRNOG00000019965
GO:0010950	positive regulation of endopeptidase activity	biological_process	0.12999	1	2	87	146	20272	ENSRNOG00000001091,ENSRNOG00000005227
GO:0006887	exocytosis	biological_process	0.13064	1	3	87	292	20272	ENSRNOG00000003967,ENSRNOG00000052549,ENSRNOG00000014675
GO:0022857	transmembrane transporter activity	molecular_function	0.13153	1	7	87	988	20272	ENSRNOG00000020532,ENSRNOG00000059005,ENSRNOG00000010378,ENSRNOG00000025296,ENSRNOG00000017912,ENSRNOG00000006226,ENSRNOG00000008012
GO:0009986	cell surface	cellular_component	0.13186	1	6	87	805	20272	ENSRNOG00000025296,ENSRNOG00000007650,ENSRNOG00000003098,ENSRNOG00000020539,ENSRNOG00000008012,ENSRNOG00000002916
GO:0048662	negative regulation of smooth muscle cell proliferation	biological_process	0.13208	1	1	87	33	20272	ENSRNOG00000048273
GO:0006739	NADP metabolic process	biological_process	0.13216	1	1	87	33	20272	ENSRNOG00000055222
GO:0031281	positive regulation of cyclase activity	biological_process	0.13241	1	1	87	33	20272	ENSRNOG00000020970
GO:0051349	positive regulation of lyase activity	biological_process	0.13241	1	1	87	33	20272	ENSRNOG00000020970
GO:0016233	telomere capping	biological_process	0.13241	1	1	87	33	20272	ENSRNOG00000020376
GO:0005164	tumor necrosis factor receptor binding	molecular_function	0.13241	1	1	87	33	20272	ENSRNOG00000032208
GO:0071011	precatalytic spliceosome	cellular_component	0.13241	1	1	87	33	20272	ENSRNOG00000008399
GO:1902686	mitochondrial outer membrane permeabilization involved in programmed cell death	biological_process	0.13241	1	1	87	33	20272	ENSRNOG00000001091
GO:0016817	hydrolase activity, acting on acid anhydrides	molecular_function	0.13245	1	6	87	806	20272	ENSRNOG00000008471,ENSRNOG00000054385,ENSRNOG00000008012,ENSRNOG00000019296,ENSRNOG00000017912,ENSRNOG00000012157
GO:0034703	cation channel complex	cellular_component	0.13287	1	2	87	148	20272	ENSRNOG00000020532,ENSRNOG00000006226
GO:0015698	inorganic anion transport	biological_process	0.13288	1	2	87	148	20272	ENSRNOG00000008012,ENSRNOG00000010378
GO:0030041	actin filament polymerization	biological_process	0.13288	1	2	87	148	20272	ENSRNOG00000001091,ENSRNOG00000021828
GO:0015075	ion transmembrane transporter activity	molecular_function	0.13302	1	6	87	807	20272	ENSRNOG00000017912,ENSRNOG00000006226,ENSRNOG00000025296,ENSRNOG00000059005,ENSRNOG00000010378,ENSRNOG00000020532
GO:0043112	receptor metabolic process	biological_process	0.13421	1	2	87	149	20272	ENSRNOG00000007650,ENSRNOG00000010574
GO:0055123	digestive system development	biological_process	0.1343	1	2	87	149	20272	ENSRNOG00000006850,ENSRNOG00000001091
GO:0044070	regulation of anion transport	biological_process	0.13433	1	2	87	149	20272	ENSRNOG00000008012,ENSRNOG00000025296
GO:0050790	regulation of catalytic activity	biological_process	0.13544	1	12	87	1969	20272	ENSRNOG00000036690,ENSRNOG00000046036,ENSRNOG00000020970,ENSRNOG00000005227,ENSRNOG00000053771,ENSRNOG00000011518,ENSRNOG00000062030,ENSRNOG00000005303,ENSRNOG00000001091,ENSRNOG00000033426,ENSRNOG00000010574,ENSRNOG00000004917
GO:0002686	negative regulation of leukocyte migration	biological_process	0.13581	1	1	87	34	20272	ENSRNOG00000048273
GO:0060674	placenta blood vessel development	biological_process	0.13607	1	1	87	34	20272	ENSRNOG00000006850
GO:0045823	positive regulation of heart contraction	biological_process	0.13612	1	1	87	34	20272	ENSRNOG00000020532
GO:0006182	cGMP biosynthetic process	biological_process	0.13614	1	1	87	34	20272	ENSRNOG00000020970
GO:0014072	response to isoquinoline alkaloid	biological_process	0.13614	1	1	87	34	20272	ENSRNOG00000008012
GO:0032371	regulation of sterol transport	biological_process	0.13614	1	1	87	34	20272	ENSRNOG00000008012
GO:0032374	regulation of cholesterol transport	biological_process	0.13614	1	1	87	34	20272	ENSRNOG00000008012
GO:0043278	response to morphine	biological_process	0.13614	1	1	87	34	20272	ENSRNOG00000008012
GO:0045182	translation regulator activity	molecular_function	0.13614	1	1	87	34	20272	ENSRNOG00000019831
GO:0042623	ATPase activity, coupled	molecular_function	0.13647	1	3	87	298	20272	ENSRNOG00000012157,ENSRNOG00000017912,ENSRNOG00000008012
GO:0030027	lamellipodium	cellular_component	0.13724	1	2	87	151	20272	ENSRNOG00000021828,ENSRNOG00000001493
GO:0098655	cation transmembrane transport	biological_process	0.13734	1	5	87	635	20272	ENSRNOG00000006226,ENSRNOG00000017912,ENSRNOG00000020532,ENSRNOG00000059005,ENSRNOG00000010378
GO:0015631	tubulin binding	molecular_function	0.13738	1	3	87	299	20272	ENSRNOG00000008471,ENSRNOG00000028261,ENSRNOG00000053334
GO:0019222	regulation of metabolic process	biological_process	0.13855	1	31	87	6028	20272	ENSRNOG00000019965,ENSRNOG00000022868,ENSRNOG00000053771,ENSRNOG00000020532,ENSRNOG00000007650,ENSRNOG00000004610,ENSRNOG00000046036,ENSRNOG00000020539,ENSRNOG00000020376,ENSRNOG00000054385,ENSRNOG00000010574,ENSRNOG00000032208,ENSRNOG00000019831,ENSRNOG00000014928,ENSRNOG00000015236,ENSRNOG00000062030,ENSRNOG00000011518,ENSRNOG00000001091,ENSRNOG00000005303,ENSRNOG00000019383,ENSRNOG00000005227,…
GO:0048592	eye morphogenesis	biological_process	0.1387	1	2	87	152	20272	ENSRNOG00000019296,ENSRNOG00000003098
GO:0002090	regulation of receptor internalization	biological_process	0.13953	1	1	87	35	20272	ENSRNOG00000007650
GO:0045684	positive regulation of epidermis development	biological_process	0.13978	1	1	87	35	20272	ENSRNOG00000006850
GO:0048566	embryonic digestive tract development	biological_process	0.13978	1	1	87	35	20272	ENSRNOG00000006850
GO:0061384	heart trabecula morphogenesis	biological_process	0.13978	1	1	87	35	20272	ENSRNOG00000006850
GO:0032205	negative regulation of telomere maintenance	biological_process	0.13985	1	1	87	35	20272	ENSRNOG00000020376
GO:0015662	ATPase activity, coupled to transmembrane movement of ions, phosphorylative mechanism	molecular_function	0.13985	1	1	87	35	20272	ENSRNOG00000017912
GO:0032420	stereocilium	cellular_component	0.13985	1	1	87	35	20272	ENSRNOG00000003098
GO:0043403	skeletal muscle tissue regeneration	biological_process	0.13985	1	1	87	35	20272	ENSRNOG00000003998
GO:0097526	spliceosomal tri-snRNP complex	cellular_component	0.13985	1	1	87	35	20272	ENSRNOG00000012157
GO:1901985	positive regulation of protein acetylation	biological_process	0.13985	1	1	87	35	20272	ENSRNOG00000020539
GO:1903959	regulation of anion transmembrane transport	biological_process	0.13985	1	1	87	35	20272	ENSRNOG00000008012
GO:0006812	cation transport	biological_process	0.14007	1	7	87	1005	20272	ENSRNOG00000017912,ENSRNOG00000006226,ENSRNOG00000008012,ENSRNOG00000010378,ENSRNOG00000059005,ENSRNOG00000020532,ENSRNOG00000007650
GO:0045333	cellular respiration	biological_process	0.14017	1	2	87	153	20272	ENSRNOG00000027422,ENSRNOG00000015236
GO:0005802	trans-Golgi network	cellular_component	0.14162	1	2	87	154	20272	ENSRNOG00000002916,ENSRNOG00000014675
GO:0072509	divalent inorganic cation transmembrane transporter activity	molecular_function	0.14163	1	2	87	154	20272	ENSRNOG00000006226,ENSRNOG00000017912
GO:0022836	gated channel activity	molecular_function	0.14237	1	3	87	304	20272	ENSRNOG00000020532,ENSRNOG00000059005,ENSRNOG00000006226
GO:0051129	negative regulation of cellular component organization	biological_process	0.14248	1	5	87	643	20272	ENSRNOG00000048273,ENSRNOG00000006850,ENSRNOG00000001091,ENSRNOG00000020376,ENSRNOG00000021828
GO:0008064	regulation of actin polymerization or depolymerization	biological_process	0.1431	1	2	87	155	20272	ENSRNOG00000021828,ENSRNOG00000001091
GO:0030832	regulation of actin filament length	biological_process	0.1431	1	2	87	155	20272	ENSRNOG00000001091,ENSRNOG00000021828
GO:0009991	response to extracellular stimulus	biological_process	0.14321	1	5	87	644	20272	ENSRNOG00000015236,ENSRNOG00000008012,ENSRNOG00000033426,ENSRNOG00000001493,ENSRNOG00000005303
GO:0032934	sterol binding	molecular_function	0.14323	1	1	87	36	20272	ENSRNOG00000048273
GO:0033059	cellular pigmentation	biological_process	0.14323	1	1	87	36	20272	ENSRNOG00000007650
GO:0086065	cell communication involved in cardiac conduction	biological_process	0.14353	1	1	87	36	20272	ENSRNOG00000020532
GO:0001580	detection of chemical stimulus involved in sensory perception of bitter taste	biological_process	0.14355	1	1	87	36	20272	ENSRNOG00000019296
GO:0001709	cell fate determination	biological_process	0.14355	1	1	87	36	20272	ENSRNOG00000002117
GO:0005245	voltage-gated calcium channel activity	molecular_function	0.14355	1	1	87	36	20272	ENSRNOG00000006226
GO:0005547	phosphatidylinositol-3,4,5-trisphosphate binding	molecular_function	0.14355	1	1	87	36	20272	ENSRNOG00000001091
GO:0009069	serine family amino acid metabolic process	biological_process	0.14355	1	1	87	36	20272	ENSRNOG00000013971
GO:0031941	filamentous actin	cellular_component	0.14355	1	1	87	36	20272	ENSRNOG00000001493
GO:0033280	response to vitamin D	biological_process	0.14355	1	1	87	36	20272	ENSRNOG00000008012
GO:0035794	positive regulation of mitochondrial membrane permeability	biological_process	0.14355	1	1	87	36	20272	ENSRNOG00000001091
GO:0048010	vascular endothelial growth factor receptor signaling pathway	biological_process	0.14355	1	1	87	36	20272	ENSRNOG00000010574
GO:0008152	metabolic process	biological_process	0.14419	1	53	87	11089	20272	ENSRNOG00000053771,ENSRNOG00000007650,ENSRNOG00000004610,ENSRNOG00000002916,ENSRNOG00000019965,ENSRNOG00000047396,ENSRNOG00000018177,ENSRNOG00000019831,ENSRNOG00000020539,ENSRNOG00000010574,ENSRNOG00000054385,ENSRNOG00000006850,ENSRNOG00000005227,ENSRNOG00000000246,ENSRNOG00000036690,ENSRNOG00000026793,ENSRNOG00000013971,ENSRNOG00000000901,ENSRNOG00000015236,ENSRNOG00000011518,ENSRNOG00000033426,…
GO:0035148	tube formation	biological_process	0.14455	1	2	87	156	20272	ENSRNOG00000032208,ENSRNOG00000006850
GO:0009898	cytoplasmic side of plasma membrane	cellular_component	0.14458	1	2	87	156	20272	ENSRNOG00000004917,ENSRNOG00000019296
GO:0010952	positive regulation of peptidase activity	biological_process	0.14605	1	2	87	157	20272	ENSRNOG00000001091,ENSRNOG00000005227
GO:0044699	single-organism process	biological_process	0.14655	1	66	87	14222	20272	ENSRNOG00000022868,ENSRNOG00000020532,ENSRNOG00000018653,ENSRNOG00000059005,ENSRNOG00000046036,ENSRNOG00000012157,ENSRNOG00000052549,ENSRNOG00000020376,ENSRNOG00000014928,ENSRNOG00000008471,ENSRNOG00000001091,ENSRNOG00000016475,ENSRNOG00000053334,ENSRNOG00000055222,ENSRNOG00000029810,ENSRNOG00000008012,ENSRNOG00000011716,ENSRNOG00000027099,ENSRNOG00000020736,ENSRNOG00000012584,ENSRNOG00000048273,…
GO:0001755	neural crest cell migration	biological_process	0.14716	1	1	87	37	20272	ENSRNOG00000006850
GO:0030857	negative regulation of epithelial cell differentiation	biological_process	0.14716	1	1	87	37	20272	ENSRNOG00000006850
GO:0046658	anchored component of plasma membrane	cellular_component	0.14719	1	1	87	37	20272	ENSRNOG00000002916
GO:0043268	positive regulation of potassium ion transport	biological_process	0.14722	1	1	87	37	20272	ENSRNOG00000020532
GO:0046854	phosphatidylinositol phosphorylation	biological_process	0.14723	1	1	87	37	20272	ENSRNOG00000014675
GO:0015301	anion:anion antiporter activity	molecular_function	0.14723	1	1	87	37	20272	ENSRNOG00000010378
GO:0019674	NAD metabolic process	biological_process	0.14723	1	1	87	37	20272	ENSRNOG00000020736
GO:0030546	receptor activator activity	molecular_function	0.14723	1	1	87	37	20272	ENSRNOG00000032208
GO:1902108	regulation of mitochondrial membrane permeability involved in apoptotic process	biological_process	0.14723	1	1	87	37	20272	ENSRNOG00000001091
GO:0032269	negative regulation of cellular protein metabolic process	biological_process	0.14782	1	7	87	1020	20272	ENSRNOG00000053771,ENSRNOG00000005227,ENSRNOG00000036690,ENSRNOG00000046036,ENSRNOG00000019831,ENSRNOG00000010574,ENSRNOG00000011518
GO:0001890	placenta development	biological_process	0.14899	1	2	87	159	20272	ENSRNOG00000008012,ENSRNOG00000006850
GO:0061351	neural precursor cell proliferation	biological_process	0.14902	1	2	87	159	20272	ENSRNOG00000022868,ENSRNOG00000016021
GO:0006470	protein dephosphorylation	biological_process	0.14921	1	3	87	311	20272	ENSRNOG00000036690,ENSRNOG00000010574,ENSRNOG00000011518
GO:0044772	mitotic cell cycle phase transition	biological_process	0.14938	1	3	87	311	20272	ENSRNOG00000005227,ENSRNOG00000008012,ENSRNOG00000020539
GO:0097306	cellular response to alcohol	biological_process	0.1505	1	2	87	160	20272	ENSRNOG00000008012,ENSRNOG00000005227
GO:0035924	cellular response to vascular endothelial growth factor stimulus	biological_process	0.15058	1	1	87	38	20272	ENSRNOG00000007650
GO:0097028	dendritic cell differentiation	biological_process	0.15083	1	1	87	38	20272	ENSRNOG00000018177
GO:0001102	RNA polymerase II activating transcription factor binding	molecular_function	0.15084	1	1	87	38	20272	ENSRNOG00000011518
GO:0007019	microtubule depolymerization	biological_process	0.15088	1	1	87	38	20272	ENSRNOG00000053334
GO:0086009	membrane repolarization	biological_process	0.15088	1	1	87	38	20272	ENSRNOG00000020532
GO:0004180	carboxypeptidase activity	molecular_function	0.1509	1	1	87	38	20272	ENSRNOG00000007467
GO:0015296	anion:cation symporter activity	molecular_function	0.1509	1	1	87	38	20272	ENSRNOG00000010378
GO:0016073	snRNA metabolic process	biological_process	0.1509	1	1	87	38	20272	ENSRNOG00000022868
GO:0033628	regulation of cell adhesion mediated by integrin	biological_process	0.1509	1	1	87	38	20272	ENSRNOG00000020539
GO:0097035	regulation of membrane lipid distribution	biological_process	0.1509	1	1	87	38	20272	ENSRNOG00000008012
GO:0098660	inorganic ion transmembrane transport	biological_process	0.1512	1	5	87	656	20272	ENSRNOG00000020532,ENSRNOG00000059005,ENSRNOG00000010378,ENSRNOG00000017912,ENSRNOG00000006226
GO:2001235	positive regulation of apoptotic signaling pathway	biological_process	0.15199	1	2	87	161	20272	ENSRNOG00000005227,ENSRNOG00000001091
GO:2001236	regulation of extrinsic apoptotic signaling pathway	biological_process	0.15199	1	2	87	161	20272	ENSRNOG00000046036,ENSRNOG00000053771
GO:0031252	cell leading edge	cellular_component	0.15242	1	3	87	314	20272	ENSRNOG00000001091,ENSRNOG00000001493,ENSRNOG00000021828
GO:0043010	camera-type eye development	biological_process	0.15446	1	3	87	316	20272	ENSRNOG00000010378,ENSRNOG00000003098,ENSRNOG00000019296
GO:0007157	heterophilic cell-cell adhesion via plasma membrane cell adhesion molecules	biological_process	0.15455	1	1	87	39	20272	ENSRNOG00000003365
GO:0007528	neuromuscular junction development	biological_process	0.15455	1	1	87	39	20272	ENSRNOG00000006226
GO:0035254	glutamate receptor binding	molecular_function	0.15455	1	1	87	39	20272	ENSRNOG00000006226
GO:0045494	photoreceptor cell maintenance	biological_process	0.15455	1	1	87	39	20272	ENSRNOG00000003098
GO:0090407	organophosphate biosynthetic process	biological_process	0.15531	1	4	87	485	20272	ENSRNOG00000020970,ENSRNOG00000020736,ENSRNOG00000055222,ENSRNOG00000014675
GO:0005929	cilium	cellular_component	0.15537	1	4	87	485	20272	ENSRNOG00000003098,ENSRNOG00000017528,ENSRNOG00000009881,ENSRNOG00000019296
GO:0010604	positive regulation of macromolecule metabolic process	biological_process	0.1567	1	16	87	2853	20272	ENSRNOG00000005227,ENSRNOG00000006850,ENSRNOG00000011518,ENSRNOG00000019383,ENSRNOG00000001091,ENSRNOG00000012584,ENSRNOG00000002117,ENSRNOG00000004610,ENSRNOG00000007650,ENSRNOG00000022868,ENSRNOG00000019965,ENSRNOG00000032208,ENSRNOG00000020539,ENSRNOG00000010574,ENSRNOG00000054385,ENSRNOG00000020376
GO:0003899	DNA-directed RNA polymerase activity	molecular_function	0.1579	1	1	87	40	20272	ENSRNOG00000000901
GO:0004721	phosphoprotein phosphatase activity	molecular_function	0.15796	1	2	87	165	20272	ENSRNOG00000011518,ENSRNOG00000010574
GO:0043616	keratinocyte proliferation	biological_process	0.15812	1	1	87	40	20272	ENSRNOG00000006850
GO:0086002	cardiac muscle cell action potential involved in contraction	biological_process	0.15817	1	1	87	40	20272	ENSRNOG00000020532
GO:0001917	photoreceptor inner segment	cellular_component	0.15819	1	1	87	40	20272	ENSRNOG00000019296
GO:0050912	detection of chemical stimulus involved in sensory perception of taste	biological_process	0.15819	1	1	87	40	20272	ENSRNOG00000019296
GO:0050913	sensory perception of bitter taste	biological_process	0.15819	1	1	87	40	20272	ENSRNOG00000019296
GO:0007435	salivary gland morphogenesis	biological_process	0.15819	1	1	87	40	20272	ENSRNOG00000032208
GO:0010718	positive regulation of epithelial to mesenchymal transition	biological_process	0.15819	1	1	87	40	20272	ENSRNOG00000019965
GO:0016529	sarcoplasmic reticulum	cellular_component	0.15819	1	1	87	40	20272	ENSRNOG00000017912
GO:0030199	collagen fibril organization	biological_process	0.15819	1	1	87	40	20272	ENSRNOG00000004610
GO:0032391	photoreceptor connecting cilium	cellular_component	0.15819	1	1	87	40	20272	ENSRNOG00000009881
GO:0050922	negative regulation of chemotaxis	biological_process	0.15819	1	1	87	40	20272	ENSRNOG00000021828
GO:0090184	positive regulation of kidney development	biological_process	0.15819	1	1	87	40	20272	ENSRNOG00000003098
GO:1903573	negative regulation of response to endoplasmic reticulum stress	biological_process	0.15819	1	1	87	40	20272	ENSRNOG00000010574
GO:0010628	positive regulation of gene expression	biological_process	0.15897	1	11	87	1829	20272	ENSRNOG00000020539,ENSRNOG00000054385,ENSRNOG00000012584,ENSRNOG00000002117,ENSRNOG00000032208,ENSRNOG00000022868,ENSRNOG00000019383,ENSRNOG00000019965,ENSRNOG00000006850,ENSRNOG00000005227,ENSRNOG00000004610
GO:0042306	regulation of protein import into nucleus	biological_process	0.15935	1	2	87	166	20272	ENSRNOG00000032208,ENSRNOG00000048273
GO:0030902	hindbrain development	biological_process	0.15941	1	2	87	166	20272	ENSRNOG00000018653,ENSRNOG00000019831
GO:0006643	membrane lipid metabolic process	biological_process	0.15947	1	2	87	166	20272	ENSRNOG00000011716,ENSRNOG00000062030
GO:0001667	ameboidal-type cell migration	biological_process	0.1605	1	3	87	322	20272	ENSRNOG00000007650,ENSRNOG00000006850,ENSRNOG00000021828
GO:0006275	regulation of DNA replication	biological_process	0.16099	1	2	87	167	20272	ENSRNOG00000020376,ENSRNOG00000062030
GO:0034062	RNA polymerase activity	molecular_function	0.16152	1	1	87	41	20272	ENSRNOG00000000901
GO:0001540	beta-amyloid binding	molecular_function	0.16181	1	1	87	41	20272	ENSRNOG00000014928
GO:0032784	regulation of DNA-templated transcription, elongation	biological_process	0.16181	1	1	87	41	20272	ENSRNOG00000022868
GO:0042805	actinin binding	molecular_function	0.16181	1	1	87	41	20272	ENSRNOG00000003098
GO:0061005	cell differentiation involved in kidney development	biological_process	0.16181	1	1	87	41	20272	ENSRNOG00000003098
GO:0071804	cellular potassium ion transport	biological_process	0.16249	1	2	87	168	20272	ENSRNOG00000020532,ENSRNOG00000059005
GO:0071805	potassium ion transmembrane transport	biological_process	0.16249	1	2	87	168	20272	ENSRNOG00000020532,ENSRNOG00000059005
GO:2001020	regulation of response to DNA damage stimulus	biological_process	0.1625	1	2	87	168	20272	ENSRNOG00000020539,ENSRNOG00000022868
GO:1904589	regulation of protein import	biological_process	0.16388	1	2	87	169	20272	ENSRNOG00000048273,ENSRNOG00000032208
GO:0016331	morphogenesis of embryonic epithelium	biological_process	0.16398	1	2	87	169	20272	ENSRNOG00000019965,ENSRNOG00000006850
GO:0072089	stem cell proliferation	biological_process	0.16398	1	2	87	169	20272	ENSRNOG00000008012,ENSRNOG00000006850
GO:0007169	transmembrane receptor protein tyrosine kinase signaling pathway	biological_process	0.16419	1	4	87	496	20272	ENSRNOG00000010574,ENSRNOG00000001091,ENSRNOG00000007650,ENSRNOG00000048273
GO:0016790	thiolester hydrolase activity	molecular_function	0.16507	1	1	87	42	20272	ENSRNOG00000000435
GO:0048066	developmental pigmentation	biological_process	0.1651	1	1	87	42	20272	ENSRNOG00000007650
GO:0006383	transcription from RNA polymerase III promoter	biological_process	0.16513	1	1	87	42	20272	ENSRNOG00000000901
GO:0042345	regulation of NF-kappaB import into nucleus	biological_process	0.16541	1	1	87	42	20272	ENSRNOG00000032208
GO:0046782	regulation of viral transcription	biological_process	0.16541	1	1	87	42	20272	ENSRNOG00000005227
GO:0071392	cellular response to estradiol stimulus	biological_process	0.16541	1	1	87	42	20272	ENSRNOG00000008012
GO:0005739	mitochondrion	cellular_component	0.16593	1	10	87	1644	20272	ENSRNOG00000011518,ENSRNOG00000001091,ENSRNOG00000019497,ENSRNOG00000026793,ENSRNOG00000014675,ENSRNOG00000005227,ENSRNOG00000028261,ENSRNOG00000013845,ENSRNOG00000018177,ENSRNOG00000027422
GO:0044092	negative regulation of molecular function	biological_process	0.16681	1	7	87	1055	20272	ENSRNOG00000062030,ENSRNOG00000011518,ENSRNOG00000010574,ENSRNOG00000053771,ENSRNOG00000005227,ENSRNOG00000036690,ENSRNOG00000046036
GO:0030154	cell differentiation	biological_process	0.16692	1	19	87	3520	20272	ENSRNOG00000008012,ENSRNOG00000010378,ENSRNOG00000012584,ENSRNOG00000002117,ENSRNOG00000015236,ENSRNOG00000019296,ENSRNOG00000053334,ENSRNOG00000006850,ENSRNOG00000012157,ENSRNOG00000020539,ENSRNOG00000018177,ENSRNOG00000019831,ENSRNOG00000017528,ENSRNOG00000022868,ENSRNOG00000019965,ENSRNOG00000003098,ENSRNOG00000001011,ENSRNOG00000007650,ENSRNOG00000025296
GO:0008361	regulation of cell size	biological_process	0.16704	1	2	87	171	20272	ENSRNOG00000002117,ENSRNOG00000025296
GO:0044093	positive regulation of molecular function	biological_process	0.16774	1	9	87	1448	20272	ENSRNOG00000010574,ENSRNOG00000054385,ENSRNOG00000004917,ENSRNOG00000008012,ENSRNOG00000032208,ENSRNOG00000001091,ENSRNOG00000005303,ENSRNOG00000020970,ENSRNOG00000005227
GO:0030234	enzyme regulator activity	molecular_function	0.16839	1	6	87	867	20272	ENSRNOG00000004917,ENSRNOG00000005303,ENSRNOG00000033426,ENSRNOG00000053771,ENSRNOG00000020970,ENSRNOG00000046036
GO:0048260	positive regulation of receptor-mediated endocytosis	biological_process	0.16869	1	1	87	43	20272	ENSRNOG00000007650
GO:0035307	positive regulation of protein dephosphorylation	biological_process	0.16894	1	1	87	43	20272	ENSRNOG00000011518
GO:0009583	detection of light stimulus	biological_process	0.169	1	1	87	43	20272	ENSRNOG00000019296
GO:0007032	endosome organization	biological_process	0.169	1	1	87	43	20272	ENSRNOG00000014675
GO:0032330	regulation of chondrocyte differentiation	biological_process	0.169	1	1	87	43	20272	ENSRNOG00000001011
GO:0042348	NF-kappaB import into nucleus	biological_process	0.169	1	1	87	43	20272	ENSRNOG00000032208
GO:0043303	mast cell degranulation	biological_process	0.169	1	1	87	43	20272	ENSRNOG00000052549
GO:0043954	cellular component maintenance	biological_process	0.169	1	1	87	43	20272	ENSRNOG00000024602
GO:0061098	positive regulation of protein tyrosine kinase activity	biological_process	0.169	1	1	87	43	20272	ENSRNOG00000010574
GO:0071312	cellular response to alkaloid	biological_process	0.169	1	1	87	43	20272	ENSRNOG00000008012
GO:0098781	ncRNA transcription	biological_process	0.169	1	1	87	43	20272	ENSRNOG00000022868
GO:0005681	spliceosomal complex	cellular_component	0.17161	1	2	87	174	20272	ENSRNOG00000012157,ENSRNOG00000008399
GO:0035306	positive regulation of dephosphorylation	biological_process	0.17252	1	1	87	44	20272	ENSRNOG00000011518
GO:0045933	positive regulation of muscle contraction	biological_process	0.17256	1	1	87	44	20272	ENSRNOG00000020532
GO:0042461	photoreceptor cell development	biological_process	0.17257	1	1	87	44	20272	ENSRNOG00000019296
GO:0002279	mast cell activation involved in immune response	biological_process	0.17257	1	1	87	44	20272	ENSRNOG00000052549
GO:0007029	endoplasmic reticulum organization	biological_process	0.17257	1	1	87	44	20272	ENSRNOG00000003967
GO:0008328	ionotropic glutamate receptor complex	cellular_component	0.17257	1	1	87	44	20272	ENSRNOG00000006226
GO:0032813	tumor necrosis factor receptor superfamily binding	molecular_function	0.17257	1	1	87	44	20272	ENSRNOG00000032208
GO:0034198	cellular response to amino acid starvation	biological_process	0.17257	1	1	87	44	20272	ENSRNOG00000001493
GO:0044088	regulation of vacuole organization	biological_process	0.17257	1	1	87	44	20272	ENSRNOG00000005303
GO:0051972	regulation of telomerase activity	biological_process	0.17257	1	1	87	44	20272	ENSRNOG00000062030
GO:0022804	active transmembrane transporter activity	molecular_function	0.17315	1	3	87	334	20272	ENSRNOG00000008012,ENSRNOG00000017912,ENSRNOG00000010378
GO:0098552	side of membrane	cellular_component	0.17433	1	4	87	508	20272	ENSRNOG00000002916,ENSRNOG00000019296,ENSRNOG00000004917,ENSRNOG00000010574
GO:0051216	cartilage development	biological_process	0.17466	1	2	87	176	20272	ENSRNOG00000004610,ENSRNOG00000001011
GO:0060255	regulation of macromolecule metabolic process	biological_process	0.1752	1	27	87	5289	20272	ENSRNOG00000015236,ENSRNOG00000014928,ENSRNOG00000001091,ENSRNOG00000019383,ENSRNOG00000011518,ENSRNOG00000062030,ENSRNOG00000005227,ENSRNOG00000006850,ENSRNOG00000036690,ENSRNOG00000033426,ENSRNOG00000012584,ENSRNOG00000010378,ENSRNOG00000048273,ENSRNOG00000002117,ENSRNOG00000022868,ENSRNOG00000019965,ENSRNOG00000004610,ENSRNOG00000020532,ENSRNOG00000007650,ENSRNOG00000053771,ENSRNOG00000046036,…
GO:0010639	negative regulation of organelle organization	biological_process	0.17527	1	3	87	336	20272	ENSRNOG00000001091,ENSRNOG00000020376,ENSRNOG00000021828
GO:0044441	ciliary part	cellular_component	0.17527	1	3	87	336	20272	ENSRNOG00000009881,ENSRNOG00000017528,ENSRNOG00000003098
GO:0022892	substrate-specific transporter activity	molecular_function	0.17536	1	7	87	1070	20272	ENSRNOG00000017912,ENSRNOG00000008012,ENSRNOG00000006226,ENSRNOG00000025296,ENSRNOG00000020532,ENSRNOG00000059005,ENSRNOG00000010378
GO:2000401	regulation of lymphocyte migration	biological_process	0.17582	1	1	87	45	20272	ENSRNOG00000048273
GO:0051018	protein kinase A binding	molecular_function	0.17611	1	1	87	45	20272	ENSRNOG00000020532
GO:0002448	mast cell mediated immunity	biological_process	0.17613	1	1	87	45	20272	ENSRNOG00000052549
GO:0007431	salivary gland development	biological_process	0.17613	1	1	87	45	20272	ENSRNOG00000032208
GO:0019083	viral transcription	biological_process	0.17613	1	1	87	45	20272	ENSRNOG00000005227
GO:0031529	ruffle organization	biological_process	0.17613	1	1	87	45	20272	ENSRNOG00000021828
GO:0034061	DNA polymerase activity	molecular_function	0.17613	1	1	87	45	20272	ENSRNOG00000015236
GO:0042993	positive regulation of transcription factor import into nucleus	biological_process	0.17613	1	1	87	45	20272	ENSRNOG00000032208
GO:1902743	regulation of lamellipodium organization	biological_process	0.17613	1	1	87	45	20272	ENSRNOG00000021828
GO:0060429	epithelium development	biological_process	0.17645	1	7	87	1072	20272	ENSRNOG00000020539,ENSRNOG00000019965,ENSRNOG00000007650,ENSRNOG00000010378,ENSRNOG00000006850,ENSRNOG00000003098,ENSRNOG00000032208
GO:0003779	actin binding	molecular_function	0.17739	1	3	87	338	20272	ENSRNOG00000021828,ENSRNOG00000001493,ENSRNOG00000001091
GO:0022891	substrate-specific transmembrane transporter activity	molecular_function	0.17781	1	6	87	882	20272	ENSRNOG00000017912,ENSRNOG00000006226,ENSRNOG00000020532,ENSRNOG00000010378,ENSRNOG00000059005,ENSRNOG00000025296
GO:0000288	nuclear-transcribed mRNA catabolic process, deadenylation-dependent decay	biological_process	0.17968	1	1	87	46	20272	ENSRNOG00000019831
GO:0007595	lactation	biological_process	0.17968	1	1	87	46	20272	ENSRNOG00000008012
GO:0043618	regulation of transcription from RNA polymerase II promoter in response to stress	biological_process	0.17968	1	1	87	46	20272	ENSRNOG00000020539
GO:0046580	negative regulation of Ras protein signal transduction	biological_process	0.17968	1	1	87	46	20272	ENSRNOG00000004917
GO:0046626	regulation of insulin receptor signaling pathway	biological_process	0.17968	1	1	87	46	20272	ENSRNOG00000010574
GO:0006006	glucose metabolic process	biological_process	0.18056	1	2	87	180	20272	ENSRNOG00000055222,ENSRNOG00000048273
GO:0032970	regulation of actin filament-based process	biological_process	0.18058	1	3	87	341	20272	ENSRNOG00000020532,ENSRNOG00000021828,ENSRNOG00000001091
GO:0008154	actin polymerization or depolymerization	biological_process	0.1808	1	2	87	180	20272	ENSRNOG00000001091,ENSRNOG00000021828
GO:0044770	cell cycle phase transition	biological_process	0.18166	1	3	87	342	20272	ENSRNOG00000020539,ENSRNOG00000008012,ENSRNOG00000005227
GO:0015077	monovalent inorganic cation transmembrane transporter activity	molecular_function	0.18273	1	3	87	343	20272	ENSRNOG00000059005,ENSRNOG00000010378,ENSRNOG00000020532
GO:0010812	negative regulation of cell-substrate adhesion	biological_process	0.18289	1	1	87	47	20272	ENSRNOG00000048273
GO:0072678	T cell migration	biological_process	0.18289	1	1	87	47	20272	ENSRNOG00000048273
GO:0045604	regulation of epidermal cell differentiation	biological_process	0.18314	1	1	87	47	20272	ENSRNOG00000006850
GO:0046834	lipid phosphorylation	biological_process	0.1832	1	1	87	47	20272	ENSRNOG00000014675
GO:0005871	kinesin complex	cellular_component	0.1832	1	1	87	47	20272	ENSRNOG00000008471
GO:0030837	negative regulation of actin filament polymerization	biological_process	0.1832	1	1	87	47	20272	ENSRNOG00000001091
GO:0045599	negative regulation of fat cell differentiation	biological_process	0.1832	1	1	87	47	20272	ENSRNOG00000019965
GO:0031461	cullin-RING ubiquitin ligase complex	cellular_component	0.18388	1	2	87	182	20272	ENSRNOG00000008399,ENSRNOG00000027099
GO:0071229	cellular response to acid chemical	biological_process	0.18388	1	2	87	182	20272	ENSRNOG00000008012,ENSRNOG00000020539
GO:0016788	hydrolase activity, acting on ester bonds	molecular_function	0.18417	1	5	87	703	20272	ENSRNOG00000026793,ENSRNOG00000016475,ENSRNOG00000011518,ENSRNOG00000010574,ENSRNOG00000000435
GO:0051384	response to glucocorticoid	biological_process	0.18543	1	2	87	183	20272	ENSRNOG00000008012,ENSRNOG00000005227
GO:0008138	protein tyrosine/serine/threonine phosphatase activity	molecular_function	0.18666	1	1	87	48	20272	ENSRNOG00000011518
GO:0042734	presynaptic membrane	cellular_component	0.18672	1	1	87	48	20272	ENSRNOG00000014675
GO:0005905	coated pit	cellular_component	0.18672	1	1	87	48	20272	ENSRNOG00000001091
GO:0006368	transcription elongation from RNA polymerase II promoter	biological_process	0.18672	1	1	87	48	20272	ENSRNOG00000022868
GO:0043297	apical junction assembly	biological_process	0.18672	1	1	87	48	20272	ENSRNOG00000007922
GO:0043392	negative regulation of DNA binding	biological_process	0.18672	1	1	87	48	20272	ENSRNOG00000005227
GO:0048512	circadian behavior	biological_process	0.18672	1	1	87	48	20272	ENSRNOG00000017528
GO:0071822	protein complex subunit organization	biological_process	0.18759	1	10	87	1691	20272	ENSRNOG00000028261,ENSRNOG00000001493,ENSRNOG00000021828,ENSRNOG00000005227,ENSRNOG00000029810,ENSRNOG00000001011,ENSRNOG00000004610,ENSRNOG00000053334,ENSRNOG00000001091,ENSRNOG00000014928
GO:0031323	regulation of cellular metabolic process	biological_process	0.18818	1	27	87	5335	20272	ENSRNOG00000033426,ENSRNOG00000027099,ENSRNOG00000048273,ENSRNOG00000002117,ENSRNOG00000012584,ENSRNOG00000019383,ENSRNOG00000001091,ENSRNOG00000005303,ENSRNOG00000062030,ENSRNOG00000011518,ENSRNOG00000015236,ENSRNOG00000020970,ENSRNOG00000036690,ENSRNOG00000006850,ENSRNOG00000005227,ENSRNOG00000020376,ENSRNOG00000054385,ENSRNOG00000010574,ENSRNOG00000020539,ENSRNOG00000032208,ENSRNOG00000019831,…
GO:0007565	female pregnancy	biological_process	0.18852	1	2	87	185	20272	ENSRNOG00000020539,ENSRNOG00000003967
GO:0051893	regulation of focal adhesion assembly	biological_process	0.18991	1	1	87	49	20272	ENSRNOG00000048273
GO:0090109	regulation of cell-substrate junction assembly	biological_process	0.18991	1	1	87	49	20272	ENSRNOG00000048273
GO:0030658	transport vesicle membrane	cellular_component	0.19018	1	1	87	49	20272	ENSRNOG00000002916
GO:0046068	cGMP metabolic process	biological_process	0.19022	1	1	87	49	20272	ENSRNOG00000020970
GO:0032210	regulation of telomere maintenance via telomerase	biological_process	0.19022	1	1	87	49	20272	ENSRNOG00000020376
GO:0007622	rhythmic behavior	biological_process	0.19022	1	1	87	49	20272	ENSRNOG00000017528
GO:0030276	clathrin binding	molecular_function	0.19022	1	1	87	49	20272	ENSRNOG00000001091
GO:0030971	receptor tyrosine kinase binding	molecular_function	0.19022	1	1	87	49	20272	ENSRNOG00000010574
GO:0034704	calcium channel complex	cellular_component	0.19022	1	1	87	49	20272	ENSRNOG00000006226
GO:0097223	sperm part	cellular_component	0.1915	1	2	87	187	20272	ENSRNOG00000000901,ENSRNOG00000007467
GO:0005543	phospholipid binding	molecular_function	0.19245	1	3	87	352	20272	ENSRNOG00000001091,ENSRNOG00000059005,ENSRNOG00000020532
GO:0046164	alcohol catabolic process	biological_process	0.19346	1	1	87	50	20272	ENSRNOG00000055222
GO:0048513	organ development	biological_process	0.19349	1	17	87	3171	20272	ENSRNOG00000006850,ENSRNOG00000062030,ENSRNOG00000019296,ENSRNOG00000010378,ENSRNOG00000016021,ENSRNOG00000008012,ENSRNOG00000025296,ENSRNOG00000020532,ENSRNOG00000004610,ENSRNOG00000018653,ENSRNOG00000001011,ENSRNOG00000003098,ENSRNOG00000022868,ENSRNOG00000019965,ENSRNOG00000032208,ENSRNOG00000019831,ENSRNOG00000018177
GO:0061383	trabecula morphogenesis	biological_process	0.19363	1	1	87	50	20272	ENSRNOG00000006850
GO:0016836	hydro-lyase activity	molecular_function	0.19366	1	1	87	50	20272	ENSRNOG00000002916
GO:0086001	cardiac muscle cell action potential	biological_process	0.19368	1	1	87	50	20272	ENSRNOG00000020532
GO:0014910	regulation of smooth muscle cell migration	biological_process	0.1937	1	1	87	50	20272	ENSRNOG00000021828
GO:0043620	regulation of DNA-templated transcription in response to stress	biological_process	0.1937	1	1	87	50	20272	ENSRNOG00000020539
GO:0032991	macromolecular complex	cellular_component	0.19515	1	28	87	5581	20272	ENSRNOG00000019497,ENSRNOG00000006226,ENSRNOG00000015236,ENSRNOG00000019296,ENSRNOG00000008399,ENSRNOG00000008471,ENSRNOG00000005227,ENSRNOG00000014675,ENSRNOG00000026793,ENSRNOG00000000901,ENSRNOG00000027099,ENSRNOG00000033426,ENSRNOG00000001493,ENSRNOG00000013845,ENSRNOG00000022868,ENSRNOG00000018653,ENSRNOG00000020532,ENSRNOG00000007650,ENSRNOG00000003998,ENSRNOG00000004610,ENSRNOG00000025296,…
GO:0032412	regulation of ion transmembrane transporter activity	biological_process	0.19628	1	2	87	190	20272	ENSRNOG00000008012,ENSRNOG00000006226
GO:0044711	single-organism biosynthetic process	biological_process	0.19716	1	8	87	1306	20272	ENSRNOG00000055222,ENSRNOG00000014675,ENSRNOG00000013971,ENSRNOG00000020970,ENSRNOG00000062030,ENSRNOG00000020736,ENSRNOG00000011716,ENSRNOG00000020376
GO:0016528	sarcoplasm	cellular_component	0.19717	1	1	87	51	20272	ENSRNOG00000017912
GO:0046902	regulation of mitochondrial membrane permeability	biological_process	0.19717	1	1	87	51	20272	ENSRNOG00000001091
GO:0043234	protein complex	cellular_component	0.19847	1	23	87	4487	20272	ENSRNOG00000047396,ENSRNOG00000021828,ENSRNOG00000001409,ENSRNOG00000028261,ENSRNOG00000020532,ENSRNOG00000007650,ENSRNOG00000018653,ENSRNOG00000003998,ENSRNOG00000004610,ENSRNOG00000025296,ENSRNOG00000022868,ENSRNOG00000001493,ENSRNOG00000033426,ENSRNOG00000027099,ENSRNOG00000005227,ENSRNOG00000014675,ENSRNOG00000000901,ENSRNOG00000026793,ENSRNOG00000015236,ENSRNOG00000006226,ENSRNOG00000019296,…
GO:0033554	cellular response to stress	biological_process	0.19959	1	10	87	1716	20272	ENSRNOG00000018177,ENSRNOG00000033426,ENSRNOG00000010574,ENSRNOG00000001493,ENSRNOG00000008012,ENSRNOG00000020539,ENSRNOG00000005227,ENSRNOG00000022868,ENSRNOG00000005303,ENSRNOG00000015236
GO:1903391	regulation of adherens junction organization	biological_process	0.20032	1	1	87	52	20272	ENSRNOG00000048273
GO:0016860	intramolecular oxidoreductase activity	molecular_function	0.20039	1	1	87	52	20272	ENSRNOG00000055222
GO:0048546	digestive tract morphogenesis	biological_process	0.20056	1	1	87	52	20272	ENSRNOG00000006850
GO:0031338	regulation of vesicle fusion	biological_process	0.20062	1	1	87	52	20272	ENSRNOG00000005303
GO:0050433	regulation of catecholamine secretion	biological_process	0.20062	1	1	87	52	20272	ENSRNOG00000052549
GO:0051058	negative regulation of small GTPase mediated signal transduction	biological_process	0.20062	1	1	87	52	20272	ENSRNOG00000004917
GO:1901264	carbohydrate derivative transport	biological_process	0.20062	1	1	87	52	20272	ENSRNOG00000008012
GO:2000179	positive regulation of neural precursor cell proliferation	biological_process	0.20062	1	1	87	52	20272	ENSRNOG00000022868
GO:0001654	eye development	biological_process	0.20231	1	3	87	361	20272	ENSRNOG00000010378,ENSRNOG00000003098,ENSRNOG00000019296
GO:0045786	negative regulation of cell cycle	biological_process	0.20231	1	3	87	361	20272	ENSRNOG00000005227,ENSRNOG00000020539,ENSRNOG00000015236
GO:0045600	positive regulation of fat cell differentiation	biological_process	0.2034	1	1	87	53	20272	ENSRNOG00000012584
GO:0002532	production of molecular mediator involved in inflammatory response	biological_process	0.20376	1	1	87	53	20272	ENSRNOG00000048273
GO:0030258	lipid modification	biological_process	0.20395	1	2	87	195	20272	ENSRNOG00000014675,ENSRNOG00000048273
GO:2000737	negative regulation of stem cell differentiation	biological_process	0.20399	1	1	87	53	20272	ENSRNOG00000006850
GO:0005548	phospholipid transporter activity	molecular_function	0.20406	1	1	87	53	20272	ENSRNOG00000008012
GO:0032370	positive regulation of lipid transport	biological_process	0.20406	1	1	87	53	20272	ENSRNOG00000008012
GO:0033627	cell adhesion mediated by integrin	biological_process	0.20406	1	1	87	53	20272	ENSRNOG00000020539
GO:0071391	cellular response to estrogen stimulus	biological_process	0.20406	1	1	87	53	20272	ENSRNOG00000008012
GO:2000134	negative regulation of G1/S transition of mitotic cell cycle	biological_process	0.20406	1	1	87	53	20272	ENSRNOG00000020539
GO:0048518	positive regulation of biological process	biological_process	0.20445	1	27	87	5390	20272	ENSRNOG00000016021,ENSRNOG00000008012,ENSRNOG00000004917,ENSRNOG00000012584,ENSRNOG00000002117,ENSRNOG00000015236,ENSRNOG00000011518,ENSRNOG00000001091,ENSRNOG00000019383,ENSRNOG00000005303,ENSRNOG00000005227,ENSRNOG00000006850,ENSRNOG00000020970,ENSRNOG00000021828,ENSRNOG00000020539,ENSRNOG00000028261,ENSRNOG00000054385,ENSRNOG00000020376,ENSRNOG00000010574,ENSRNOG00000052549,ENSRNOG00000032208,…
GO:0022898	regulation of transmembrane transporter activity	biological_process	0.20565	1	2	87	196	20272	ENSRNOG00000008012,ENSRNOG00000006226
GO:0043209	myelin sheath	cellular_component	0.20713	1	2	87	197	20272	ENSRNOG00000001409,ENSRNOG00000028261
GO:0016236	macroautophagy	biological_process	0.20722	1	2	87	197	20272	ENSRNOG00000033426,ENSRNOG00000005303
GO:0051495	positive regulation of cytoskeleton organization	biological_process	0.20722	1	2	87	197	20272	ENSRNOG00000001091,ENSRNOG00000021828
GO:0007566	embryo implantation	biological_process	0.20749	1	1	87	54	20272	ENSRNOG00000003967
GO:0016879	ligase activity, forming carbon-nitrogen bonds	molecular_function	0.20749	1	1	87	54	20272	ENSRNOG00000020736
GO:0032421	stereocilium bundle	cellular_component	0.20749	1	1	87	54	20272	ENSRNOG00000003098
GO:0070059	intrinsic apoptotic signaling pathway in response to endoplasmic reticulum stress	biological_process	0.20749	1	1	87	54	20272	ENSRNOG00000010574
GO:0090183	regulation of kidney development	biological_process	0.20749	1	1	87	54	20272	ENSRNOG00000003098
GO:2000113	negative regulation of cellular macromolecule biosynthetic process	biological_process	0.20835	1	8	87	1326	20272	ENSRNOG00000062030,ENSRNOG00000011518,ENSRNOG00000015236,ENSRNOG00000005227,ENSRNOG00000006850,ENSRNOG00000020376,ENSRNOG00000020539,ENSRNOG00000019831
GO:0010948	negative regulation of cell cycle process	biological_process	0.20878	1	2	87	198	20272	ENSRNOG00000020539,ENSRNOG00000005227
GO:0033157	regulation of intracellular protein transport	biological_process	0.20885	1	3	87	367	20272	ENSRNOG00000048273,ENSRNOG00000032208,ENSRNOG00000010574
GO:0006091	generation of precursor metabolites and energy	biological_process	0.20887	1	3	87	367	20272	ENSRNOG00000015236,ENSRNOG00000027422,ENSRNOG00000055222
GO:0007005	mitochondrion organization	biological_process	0.2099	1	4	87	549	20272	ENSRNOG00000019497,ENSRNOG00000033426,ENSRNOG00000001091,ENSRNOG00000010378
GO:0071383	cellular response to steroid hormone stimulus	biological_process	0.21035	1	2	87	199	20272	ENSRNOG00000008012,ENSRNOG00000005227
GO:0001947	heart looping	biological_process	0.21083	1	1	87	55	20272	ENSRNOG00000006850
GO:0061337	cardiac conduction	biological_process	0.21088	1	1	87	55	20272	ENSRNOG00000020532
GO:0086004	regulation of cardiac muscle cell contraction	biological_process	0.21088	1	1	87	55	20272	ENSRNOG00000020532
GO:0005518	collagen binding	molecular_function	0.2109	1	1	87	55	20272	ENSRNOG00000004610
GO:0032007	negative regulation of TOR signaling	biological_process	0.2109	1	1	87	55	20272	ENSRNOG00000001493
GO:0032922	circadian regulation of gene expression	biological_process	0.2109	1	1	87	55	20272	ENSRNOG00000015236
GO:0042058	regulation of epidermal growth factor receptor signaling pathway	biological_process	0.2109	1	1	87	55	20272	ENSRNOG00000001091
GO:0043254	regulation of protein complex assembly	biological_process	0.2111	1	3	87	369	20272	ENSRNOG00000028261,ENSRNOG00000001091,ENSRNOG00000021828
GO:0015850	organic hydroxy compound transport	biological_process	0.21192	1	2	87	200	20272	ENSRNOG00000052549,ENSRNOG00000008012
GO:0031960	response to corticosteroid	biological_process	0.21192	1	2	87	200	20272	ENSRNOG00000005227,ENSRNOG00000008012
GO:0070588	calcium ion transmembrane transport	biological_process	0.21192	1	2	87	200	20272	ENSRNOG00000006226,ENSRNOG00000017912
GO:1900180	regulation of protein localization to nucleus	biological_process	0.21336	1	2	87	201	20272	ENSRNOG00000048273,ENSRNOG00000032208
GO:0005096	GTPase activator activity	molecular_function	0.2135	1	2	87	201	20272	ENSRNOG00000005303,ENSRNOG00000004917
GO:0042308	negative regulation of protein import into nucleus	biological_process	0.21399	1	1	87	56	20272	ENSRNOG00000048273
GO:1904590	negative regulation of protein import	biological_process	0.21399	1	1	87	56	20272	ENSRNOG00000048273
GO:0010633	negative regulation of epithelial cell migration	biological_process	0.214	1	1	87	56	20272	ENSRNOG00000007650
GO:0060711	labyrinthine layer development	biological_process	0.21423	1	1	87	56	20272	ENSRNOG00000006850
GO:0086003	cardiac muscle cell contraction	biological_process	0.21428	1	1	87	56	20272	ENSRNOG00000020532
GO:0097110	scaffold protein binding	molecular_function	0.21428	1	1	87	56	20272	ENSRNOG00000020532
GO:0071695	anatomical structure maturation	biological_process	0.21429	1	1	87	56	20272	ENSRNOG00000001011
GO:0035065	regulation of histone acetylation	biological_process	0.21429	1	1	87	56	20272	ENSRNOG00000020539
GO:0046677	response to antibiotic	biological_process	0.21429	1	1	87	56	20272	ENSRNOG00000008012
GO:0046686	response to cadmium ion	biological_process	0.21429	1	1	87	56	20272	ENSRNOG00000008012
GO:0050432	catecholamine secretion	biological_process	0.21429	1	1	87	56	20272	ENSRNOG00000052549
GO:1902807	negative regulation of cell cycle G1/S phase transition	biological_process	0.21429	1	1	87	56	20272	ENSRNOG00000020539
GO:0051239	regulation of multicellular organismal process	biological_process	0.21506	1	14	87	2587	20272	ENSRNOG00000002117,ENSRNOG00000048273,ENSRNOG00000016021,ENSRNOG00000008012,ENSRNOG00000006850,ENSRNOG00000001011,ENSRNOG00000003098,ENSRNOG00000004610,ENSRNOG00000020532,ENSRNOG00000007650,ENSRNOG00000003998,ENSRNOG00000001091,ENSRNOG00000022868,ENSRNOG00000019965
GO:0031324	negative regulation of cellular metabolic process	biological_process	0.21544	1	13	87	2376	20272	ENSRNOG00000015236,ENSRNOG00000011518,ENSRNOG00000062030,ENSRNOG00000053771,ENSRNOG00000005227,ENSRNOG00000006850,ENSRNOG00000036690,ENSRNOG00000046036,ENSRNOG00000020539,ENSRNOG00000010574,ENSRNOG00000020376,ENSRNOG00000048273,ENSRNOG00000019831
GO:0022603	regulation of anatomical structure morphogenesis	biological_process	0.21548	1	6	87	939	20272	ENSRNOG00000016021,ENSRNOG00000021828,ENSRNOG00000019965,ENSRNOG00000022868,ENSRNOG00000006850,ENSRNOG00000002117
GO:0043228	non-membrane-bounded organelle	cellular_component	0.21561	1	20	87	3882	20272	ENSRNOG00000024602,ENSRNOG00000019831,ENSRNOG00000020539,ENSRNOG00000021828,ENSRNOG00000009881,ENSRNOG00000020376,ENSRNOG00000028261,ENSRNOG00000003098,ENSRNOG00000001011,ENSRNOG00000022868,ENSRNOG00000019965,ENSRNOG00000003967,ENSRNOG00000008012,ENSRNOG00000001493,ENSRNOG00000013845,ENSRNOG00000020881,ENSRNOG00000015236,ENSRNOG00000019497,ENSRNOG00000008471,ENSRNOG00000001091
GO:0043232	intracellular non-membrane-bounded organelle	cellular_component	0.21561	1	20	87	3882	20272	ENSRNOG00000001011,ENSRNOG00000003098,ENSRNOG00000022868,ENSRNOG00000019965,ENSRNOG00000024602,ENSRNOG00000019831,ENSRNOG00000020539,ENSRNOG00000009881,ENSRNOG00000021828,ENSRNOG00000020376,ENSRNOG00000028261,ENSRNOG00000015236,ENSRNOG00000019497,ENSRNOG00000001091,ENSRNOG00000008471,ENSRNOG00000008012,ENSRNOG00000003967,ENSRNOG00000020881,ENSRNOG00000001493,ENSRNOG00000013845
GO:0010506	regulation of autophagy	biological_process	0.21664	1	2	87	203	20272	ENSRNOG00000005303,ENSRNOG00000027099
GO:0071320	cellular response to cAMP	biological_process	0.21766	1	1	87	57	20272	ENSRNOG00000020532
GO:0030672	synaptic vesicle membrane	cellular_component	0.21767	1	1	87	57	20272	ENSRNOG00000014675
GO:0014909	smooth muscle cell migration	biological_process	0.21767	1	1	87	57	20272	ENSRNOG00000021828
GO:0019080	viral gene expression	biological_process	0.21767	1	1	87	57	20272	ENSRNOG00000005227
GO:0032835	glomerulus development	biological_process	0.21767	1	1	87	57	20272	ENSRNOG00000003098
GO:0045576	mast cell activation	biological_process	0.21767	1	1	87	57	20272	ENSRNOG00000052549
GO:0097060	synaptic membrane	cellular_component	0.21979	1	2	87	205	20272	ENSRNOG00000014675,ENSRNOG00000006226
GO:0098793	presynapse	cellular_component	0.21979	1	2	87	205	20272	ENSRNOG00000014675,ENSRNOG00000014928
GO:0032409	regulation of transporter activity	biological_process	0.21979	1	2	87	205	20272	ENSRNOG00000008012,ENSRNOG00000006226
GO:0032386	regulation of intracellular transport	biological_process	0.21982	1	4	87	560	20272	ENSRNOG00000048273,ENSRNOG00000032208,ENSRNOG00000010574,ENSRNOG00000001091
GO:1901616	organic hydroxy compound catabolic process	biological_process	0.22081	1	1	87	58	20272	ENSRNOG00000055222
GO:1904356	regulation of telomere maintenance via telomere lengthening	biological_process	0.22104	1	1	87	58	20272	ENSRNOG00000020376
GO:0030968	endoplasmic reticulum unfolded protein response	biological_process	0.22104	1	1	87	58	20272	ENSRNOG00000010574
GO:0090559	regulation of membrane permeability	biological_process	0.22104	1	1	87	58	20272	ENSRNOG00000001091
GO:1901222	regulation of NIK/NF-kappaB signaling	biological_process	0.22104	1	1	87	58	20272	ENSRNOG00000032208
GO:0009887	organ morphogenesis	biological_process	0.22168	1	6	87	948	20272	ENSRNOG00000032208,ENSRNOG00000003098,ENSRNOG00000006850,ENSRNOG00000001011,ENSRNOG00000016021,ENSRNOG00000019296
GO:0006813	potassium ion transport	biological_process	0.22294	1	2	87	207	20272	ENSRNOG00000059005,ENSRNOG00000020532
GO:0009892	negative regulation of metabolic process	biological_process	0.22346	1	14	87	2607	20272	ENSRNOG00000020539,ENSRNOG00000020376,ENSRNOG00000010574,ENSRNOG00000048273,ENSRNOG00000019831,ENSRNOG00000015236,ENSRNOG00000062030,ENSRNOG00000011518,ENSRNOG00000005227,ENSRNOG00000053771,ENSRNOG00000006850,ENSRNOG00000020532,ENSRNOG00000036690,ENSRNOG00000046036
GO:0010608	posttranscriptional regulation of gene expression	biological_process	0.22348	1	3	87	380	20272	ENSRNOG00000002117,ENSRNOG00000019831,ENSRNOG00000033426
GO:0006081	cellular aldehyde metabolic process	biological_process	0.22417	1	1	87	59	20272	ENSRNOG00000055222
GO:0044275	cellular carbohydrate catabolic process	biological_process	0.22417	1	1	87	59	20272	ENSRNOG00000055222
GO:1903115	regulation of actin filament-based movement	biological_process	0.22438	1	1	87	59	20272	ENSRNOG00000020532
GO:0019005	SCF ubiquitin ligase complex	cellular_component	0.22439	1	1	87	59	20272	ENSRNOG00000027099
GO:0007004	telomere maintenance via telomerase	biological_process	0.22439	1	1	87	59	20272	ENSRNOG00000020376
GO:0061035	regulation of cartilage development	biological_process	0.22439	1	1	87	59	20272	ENSRNOG00000001011
GO:0030512	negative regulation of transforming growth factor beta receptor signaling pathway	biological_process	0.22439	1	1	87	59	20272	ENSRNOG00000019965
GO:0032272	negative regulation of protein polymerization	biological_process	0.22439	1	1	87	59	20272	ENSRNOG00000001091
GO:0048521	negative regulation of behavior	biological_process	0.22439	1	1	87	59	20272	ENSRNOG00000021828
GO:1901184	regulation of ERBB signaling pathway	biological_process	0.22439	1	1	87	59	20272	ENSRNOG00000001091
GO:0001649	osteoblast differentiation	biological_process	0.22453	1	2	87	208	20272	ENSRNOG00000012157,ENSRNOG00000015236
GO:0031090	organelle membrane	cellular_component	0.22497	1	12	87	2186	20272	ENSRNOG00000019497,ENSRNOG00000002916,ENSRNOG00000003098,ENSRNOG00000014675,ENSRNOG00000007650,ENSRNOG00000017912,ENSRNOG00000003967,ENSRNOG00000011716,ENSRNOG00000010574,ENSRNOG00000001409,ENSRNOG00000017528,ENSRNOG00000032208
GO:1901701	cellular response to oxygen-containing compound	biological_process	0.22515	1	6	87	953	20272	ENSRNOG00000020532,ENSRNOG00000005227,ENSRNOG00000008012,ENSRNOG00000020539,ENSRNOG00000010574,ENSRNOG00000062030
GO:0008047	enzyme activator activity	molecular_function	0.22574	1	3	87	382	20272	ENSRNOG00000004917,ENSRNOG00000005303,ENSRNOG00000020970
GO:0019318	hexose metabolic process	biological_process	0.22586	1	2	87	209	20272	ENSRNOG00000055222,ENSRNOG00000048273
GO:0080134	regulation of response to stress	biological_process	0.22594	1	7	87	1154	20272	ENSRNOG00000008012,ENSRNOG00000020539,ENSRNOG00000005303,ENSRNOG00000022868,ENSRNOG00000033426,ENSRNOG00000010574,ENSRNOG00000048273
GO:0014032	neural crest cell development	biological_process	0.22767	1	1	87	60	20272	ENSRNOG00000006850
GO:0002366	leukocyte activation involved in immune response	biological_process	0.22769	1	2	87	210	20272	ENSRNOG00000014675,ENSRNOG00000052549
GO:0043281	regulation of cysteine-type endopeptidase activity involved in apoptotic process	biological_process	0.22769	1	2	87	210	20272	ENSRNOG00000005227,ENSRNOG00000001091
GO:0090068	positive regulation of cell cycle process	biological_process	0.22769	1	2	87	210	20272	ENSRNOG00000020539,ENSRNOG00000015236
GO:0031279	regulation of cyclase activity	biological_process	0.22773	1	1	87	60	20272	ENSRNOG00000020970
GO:0006661	phosphatidylinositol biosynthetic process	biological_process	0.22773	1	1	87	60	20272	ENSRNOG00000014675
GO:0006354	DNA-templated transcription, elongation	biological_process	0.22773	1	1	87	60	20272	ENSRNOG00000022868
GO:0015914	phospholipid transport	biological_process	0.22773	1	1	87	60	20272	ENSRNOG00000008012
GO:0035272	exocrine system development	biological_process	0.22773	1	1	87	60	20272	ENSRNOG00000032208
GO:0043507	positive regulation of JUN kinase activity	biological_process	0.22773	1	1	87	60	20272	ENSRNOG00000010574
GO:0044773	mitotic DNA damage checkpoint	biological_process	0.22773	1	1	87	60	20272	ENSRNOG00000020539
GO:1903793	positive regulation of anion transport	biological_process	0.22773	1	1	87	60	20272	ENSRNOG00000008012
GO:0007423	sensory organ development	biological_process	0.22901	1	4	87	570	20272	ENSRNOG00000019296,ENSRNOG00000020532,ENSRNOG00000003098,ENSRNOG00000010378
GO:0046822	regulation of nucleocytoplasmic transport	biological_process	0.22913	1	2	87	211	20272	ENSRNOG00000048273,ENSRNOG00000032208
GO:0061371	determination of heart left/right asymmetry	biological_process	0.23099	1	1	87	61	20272	ENSRNOG00000006850
GO:0005581	collagen trimer	cellular_component	0.23106	1	1	87	61	20272	ENSRNOG00000004610
GO:0030545	receptor regulator activity	molecular_function	0.23106	1	1	87	61	20272	ENSRNOG00000032208
GO:1903845	negative regulation of cellular response to transforming growth factor beta stimulus	biological_process	0.23106	1	1	87	61	20272	ENSRNOG00000019965
GO:0046907	intracellular transport	biological_process	0.23261	1	9	87	1574	20272	ENSRNOG00000032208,ENSRNOG00000048273,ENSRNOG00000052549,ENSRNOG00000010574,ENSRNOG00000007650,ENSRNOG00000001091,ENSRNOG00000005303,ENSRNOG00000014928,ENSRNOG00000015236
GO:0034654	nucleobase-containing compound biosynthetic process	biological_process	0.23282	1	18	87	3493	20272	ENSRNOG00000020736,ENSRNOG00000012584,ENSRNOG00000002117,ENSRNOG00000005227,ENSRNOG00000006850,ENSRNOG00000000901,ENSRNOG00000020970,ENSRNOG00000015236,ENSRNOG00000011518,ENSRNOG00000062030,ENSRNOG00000019383,ENSRNOG00000032208,ENSRNOG00000019831,ENSRNOG00000020539,ENSRNOG00000054385,ENSRNOG00000004610,ENSRNOG00000019965,ENSRNOG00000022868
GO:0001503	ossification	biological_process	0.23367	1	3	87	389	20272	ENSRNOG00000015236,ENSRNOG00000012157,ENSRNOG00000001011
GO:0000978	RNA polymerase II core promoter proximal region sequence-specific DNA binding	molecular_function	0.23367	1	3	87	389	20272	ENSRNOG00000019383,ENSRNOG00000020539,ENSRNOG00000005227
GO:0044087	regulation of cellular component biogenesis	biological_process	0.23373	1	5	87	768	20272	ENSRNOG00000052549,ENSRNOG00000001091,ENSRNOG00000028261,ENSRNOG00000021828,ENSRNOG00000048273
GO:0003143	embryonic heart tube morphogenesis	biological_process	0.2343	1	1	87	62	20272	ENSRNOG00000006850
GO:1901379	regulation of potassium ion transmembrane transport	biological_process	0.23435	1	1	87	62	20272	ENSRNOG00000020532
GO:0051339	regulation of lyase activity	biological_process	0.23436	1	1	87	62	20272	ENSRNOG00000020970
GO:0006513	protein monoubiquitination	biological_process	0.23437	1	1	87	62	20272	ENSRNOG00000027099
GO:0031901	early endosome membrane	cellular_component	0.23437	1	1	87	62	20272	ENSRNOG00000014675
GO:0001895	retina homeostasis	biological_process	0.23437	1	1	87	62	20272	ENSRNOG00000003098
GO:0071300	cellular response to retinoic acid	biological_process	0.23437	1	1	87	62	20272	ENSRNOG00000020539
GO:2000738	positive regulation of stem cell differentiation	biological_process	0.23437	1	1	87	62	20272	ENSRNOG00000019965
GO:2000756	regulation of peptidyl-lysine acetylation	biological_process	0.23437	1	1	87	62	20272	ENSRNOG00000020539
GO:0006996	organelle organization	biological_process	0.2346	1	17	87	3280	20272	ENSRNOG00000020539,ENSRNOG00000009881,ENSRNOG00000021828,ENSRNOG00000028261,ENSRNOG00000020376,ENSRNOG00000010574,ENSRNOG00000018653,ENSRNOG00000001011,ENSRNOG00000003967,ENSRNOG00000001493,ENSRNOG00000033426,ENSRNOG00000010378,ENSRNOG00000019497,ENSRNOG00000005303,ENSRNOG00000001091,ENSRNOG00000053334,ENSRNOG00000014675
GO:0048522	positive regulation of cellular process	biological_process	0.23461	1	24	87	4818	20272	ENSRNOG00000003098,ENSRNOG00000007650,ENSRNOG00000020532,ENSRNOG00000004610,ENSRNOG00000019965,ENSRNOG00000022868,ENSRNOG00000032208,ENSRNOG00000021828,ENSRNOG00000020539,ENSRNOG00000028261,ENSRNOG00000054385,ENSRNOG00000010574,ENSRNOG00000020376,ENSRNOG00000005227,ENSRNOG00000006850,ENSRNOG00000020970,ENSRNOG00000015236,ENSRNOG00000011518,ENSRNOG00000019383,ENSRNOG00000001091,ENSRNOG00000012584,…
GO:0045444	fat cell differentiation	biological_process	0.2353	1	2	87	215	20272	ENSRNOG00000019965,ENSRNOG00000012584
GO:0002263	cell activation involved in immune response	biological_process	0.2356	1	2	87	215	20272	ENSRNOG00000014675,ENSRNOG00000052549
GO:1901990	regulation of mitotic cell cycle phase transition	biological_process	0.2356	1	2	87	215	20272	ENSRNOG00000005227,ENSRNOG00000020539
GO:0070887	cellular response to chemical stimulus	biological_process	0.23639	1	13	87	2423	20272	ENSRNOG00000032208,ENSRNOG00000018177,ENSRNOG00000052549,ENSRNOG00000033426,ENSRNOG00000010574,ENSRNOG00000020539,ENSRNOG00000008012,ENSRNOG00000021828,ENSRNOG00000020532,ENSRNOG00000007650,ENSRNOG00000005227,ENSRNOG00000019965,ENSRNOG00000062030
GO:0007162	negative regulation of cell adhesion	biological_process	0.23705	1	2	87	216	20272	ENSRNOG00000048273,ENSRNOG00000020539
GO:0008017	microtubule binding	molecular_function	0.23709	1	2	87	216	20272	ENSRNOG00000028261,ENSRNOG00000008471
GO:0051091	positive regulation of sequence-specific DNA binding transcription factor activity	biological_process	0.23714	1	2	87	216	20272	ENSRNOG00000054385,ENSRNOG00000032208
GO:0046785	microtubule polymerization	biological_process	0.23747	1	1	87	63	20272	ENSRNOG00000028261
GO:0019829	cation-transporting ATPase activity	molecular_function	0.23766	1	1	87	63	20272	ENSRNOG00000017912
GO:0034620	cellular response to unfolded protein	biological_process	0.23766	1	1	87	63	20272	ENSRNOG00000010574
GO:1900076	regulation of cellular response to insulin stimulus	biological_process	0.23766	1	1	87	63	20272	ENSRNOG00000010574
GO:1990782	protein tyrosine kinase binding	molecular_function	0.23766	1	1	87	63	20272	ENSRNOG00000010574
GO:0032879	regulation of localization	biological_process	0.23818	1	13	87	2427	20272	ENSRNOG00000025296,ENSRNOG00000059005,ENSRNOG00000007650,ENSRNOG00000020532,ENSRNOG00000001091,ENSRNOG00000005303,ENSRNOG00000006226,ENSRNOG00000048273,ENSRNOG00000032208,ENSRNOG00000010574,ENSRNOG00000052549,ENSRNOG00000021828,ENSRNOG00000008012
GO:0001701	in utero embryonic development	biological_process	0.23934	1	3	87	394	20272	ENSRNOG00000006850,ENSRNOG00000020539,ENSRNOG00000014928
GO:0006898	receptor-mediated endocytosis	biological_process	0.24022	1	2	87	218	20272	ENSRNOG00000001091,ENSRNOG00000007650
GO:0090257	regulation of muscle system process	biological_process	0.24035	1	2	87	218	20272	ENSRNOG00000020532,ENSRNOG00000003998
GO:0097191	extrinsic apoptotic signaling pathway	biological_process	0.24036	1	2	87	218	20272	ENSRNOG00000053771,ENSRNOG00000046036
GO:0046823	negative regulation of nucleocytoplasmic transport	biological_process	0.24065	1	1	87	64	20272	ENSRNOG00000048273
GO:0001725	stress fiber	cellular_component	0.24094	1	1	87	64	20272	ENSRNOG00000021828
GO:0008023	transcription elongation factor complex	cellular_component	0.24094	1	1	87	64	20272	ENSRNOG00000022868
GO:0032418	lysosome localization	biological_process	0.24094	1	1	87	64	20272	ENSRNOG00000052549
GO:0042246	tissue regeneration	biological_process	0.24094	1	1	87	64	20272	ENSRNOG00000003998
GO:0042625	ATPase activity, coupled to transmembrane movement of ions	molecular_function	0.24094	1	1	87	64	20272	ENSRNOG00000017912
GO:0043407	negative regulation of MAP kinase activity	biological_process	0.24094	1	1	87	64	20272	ENSRNOG00000010574
GO:0044774	mitotic DNA integrity checkpoint	biological_process	0.24094	1	1	87	64	20272	ENSRNOG00000020539
GO:0090630	activation of GTPase activity	biological_process	0.24094	1	1	87	64	20272	ENSRNOG00000005303
GO:0003824	catalytic activity	molecular_function	0.24096	1	28	87	5730	20272	ENSRNOG00000002916,ENSRNOG00000012157,ENSRNOG00000054385,ENSRNOG00000025728,ENSRNOG00000010574,ENSRNOG00000047396,ENSRNOG00000018177,ENSRNOG00000019296,ENSRNOG00000015236,ENSRNOG00000016475,ENSRNOG00000062030,ENSRNOG00000011518,ENSRNOG00000005303,ENSRNOG00000000435,ENSRNOG00000008471,ENSRNOG00000014675,ENSRNOG00000000246,ENSRNOG00000055222,ENSRNOG00000007467,ENSRNOG00000000901,ENSRNOG00000026793,…
GO:0010558	negative regulation of macromolecule biosynthetic process	biological_process	0.24152	1	8	87	1383	20272	ENSRNOG00000019831,ENSRNOG00000020376,ENSRNOG00000020539,ENSRNOG00000006850,ENSRNOG00000005227,ENSRNOG00000062030,ENSRNOG00000011518,ENSRNOG00000015236
GO:0006913	nucleocytoplasmic transport	biological_process	0.24155	1	3	87	396	20272	ENSRNOG00000032208,ENSRNOG00000048273,ENSRNOG00000015236
GO:0071310	cellular response to organic substance	biological_process	0.2424	1	11	87	2011	20272	ENSRNOG00000062030,ENSRNOG00000019965,ENSRNOG00000005227,ENSRNOG00000020532,ENSRNOG00000007650,ENSRNOG00000010574,ENSRNOG00000033426,ENSRNOG00000021828,ENSRNOG00000020539,ENSRNOG00000008012,ENSRNOG00000032208
GO:0000982	transcription factor activity, RNA polymerase II core promoter proximal region sequence-specific binding	molecular_function	0.2428	1	3	87	397	20272	ENSRNOG00000019383,ENSRNOG00000005227,ENSRNOG00000002117
GO:0003724	RNA helicase activity	molecular_function	0.24421	1	1	87	65	20272	ENSRNOG00000012157
GO:0004004	ATP-dependent RNA helicase activity	molecular_function	0.24421	1	1	87	65	20272	ENSRNOG00000012157
GO:0043967	histone H4 acetylation	biological_process	0.24421	1	1	87	65	20272	ENSRNOG00000020539
GO:0007167	enzyme linked receptor protein signaling pathway	biological_process	0.24487	1	5	87	782	20272	ENSRNOG00000010574,ENSRNOG00000019965,ENSRNOG00000001091,ENSRNOG00000048273,ENSRNOG00000007650
GO:0030695	GTPase regulator activity	molecular_function	0.24512	1	2	87	221	20272	ENSRNOG00000005303,ENSRNOG00000004917
GO:0008289	lipid binding	molecular_function	0.24558	1	4	87	588	20272	ENSRNOG00000001091,ENSRNOG00000020532,ENSRNOG00000059005,ENSRNOG00000048273
GO:0051169	nuclear transport	biological_process	0.24613	1	3	87	400	20272	ENSRNOG00000015236,ENSRNOG00000048273,ENSRNOG00000032208
GO:0031902	late endosome membrane	cellular_component	0.24718	1	1	87	66	20272	ENSRNOG00000007650
GO:0030155	regulation of cell adhesion	biological_process	0.24736	1	4	87	590	20272	ENSRNOG00000048273,ENSRNOG00000007650,ENSRNOG00000011518,ENSRNOG00000020539
GO:0000987	core promoter proximal region sequence-specific DNA binding	molecular_function	0.24738	1	3	87	401	20272	ENSRNOG00000005227,ENSRNOG00000020539,ENSRNOG00000019383
GO:0001159	core promoter proximal region DNA binding	molecular_function	0.24738	1	3	87	401	20272	ENSRNOG00000019383,ENSRNOG00000020539,ENSRNOG00000005227
GO:0008186	RNA-dependent ATPase activity	molecular_function	0.24747	1	1	87	66	20272	ENSRNOG00000012157
GO:0030301	cholesterol transport	biological_process	0.24747	1	1	87	66	20272	ENSRNOG00000008012
GO:0038061	NIK/NF-kappaB signaling	biological_process	0.24747	1	1	87	66	20272	ENSRNOG00000032208
GO:0044248	cellular catabolic process	biological_process	0.24771	1	9	87	1601	20272	ENSRNOG00000003967,ENSRNOG00000033426,ENSRNOG00000027099,ENSRNOG00000010574,ENSRNOG00000047396,ENSRNOG00000019831,ENSRNOG00000005303,ENSRNOG00000019965,ENSRNOG00000055222
GO:0007045	cell-substrate adherens junction assembly	biological_process	0.25042	1	1	87	67	20272	ENSRNOG00000048273
GO:0048041	focal adhesion assembly	biological_process	0.25042	1	1	87	67	20272	ENSRNOG00000048273
GO:0006094	gluconeogenesis	biological_process	0.25049	1	1	87	67	20272	ENSRNOG00000055222
GO:0014033	neural crest cell differentiation	biological_process	0.25064	1	1	87	67	20272	ENSRNOG00000006850
GO:0030667	secretory granule membrane	cellular_component	0.25067	1	1	87	67	20272	ENSRNOG00000002916
GO:0000079	regulation of cyclin-dependent protein serine/threonine kinase activity	biological_process	0.25071	1	1	87	67	20272	ENSRNOG00000005227
GO:0000932	cytoplasmic mRNA processing body	cellular_component	0.25071	1	1	87	67	20272	ENSRNOG00000019831
GO:0015918	sterol transport	biological_process	0.25071	1	1	87	67	20272	ENSRNOG00000008012
GO:0051851	modification by host of symbiont morphology or physiology	biological_process	0.25071	1	1	87	67	20272	ENSRNOG00000005227
GO:0010008	endosome membrane	cellular_component	0.25134	1	2	87	225	20272	ENSRNOG00000007650,ENSRNOG00000014675
GO:0043270	positive regulation of ion transport	biological_process	0.25147	1	2	87	225	20272	ENSRNOG00000020532,ENSRNOG00000008012
GO:0071363	cellular response to growth factor stimulus	biological_process	0.25214	1	4	87	595	20272	ENSRNOG00000021828,ENSRNOG00000019965,ENSRNOG00000010574,ENSRNOG00000007650
GO:0098791	Golgi subcompartment	cellular_component	0.25305	1	2	87	226	20272	ENSRNOG00000014675,ENSRNOG00000002916
GO:0048731	system development	biological_process	0.25339	1	21	87	4206	20272	ENSRNOG00000016021,ENSRNOG00000008012,ENSRNOG00000010378,ENSRNOG00000002117,ENSRNOG00000019296,ENSRNOG00000053334,ENSRNOG00000062030,ENSRNOG00000001091,ENSRNOG00000006850,ENSRNOG00000018177,ENSRNOG00000019831,ENSRNOG00000032208,ENSRNOG00000017528,ENSRNOG00000019965,ENSRNOG00000022868,ENSRNOG00000003098,ENSRNOG00000001011,ENSRNOG00000004610,ENSRNOG00000020532,ENSRNOG00000018653,ENSRNOG00000025296
GO:0032642	regulation of chemokine production	biological_process	0.25365	1	1	87	68	20272	ENSRNOG00000048273
GO:1900181	negative regulation of protein localization to nucleus	biological_process	0.25365	1	1	87	68	20272	ENSRNOG00000048273
GO:0042470	melanosome	cellular_component	0.25365	1	1	87	68	20272	ENSRNOG00000007650
GO:0048770	pigment granule	cellular_component	0.25365	1	1	87	68	20272	ENSRNOG00000007650
GO:0033613	activating transcription factor binding	molecular_function	0.25388	1	1	87	68	20272	ENSRNOG00000011518
GO:0030500	regulation of bone mineralization	biological_process	0.25393	1	1	87	68	20272	ENSRNOG00000001011
GO:0006900	membrane budding	biological_process	0.25393	1	1	87	68	20272	ENSRNOG00000001091
GO:0007215	glutamate receptor signaling pathway	biological_process	0.25393	1	1	87	68	20272	ENSRNOG00000006226
GO:0032587	ruffle membrane	cellular_component	0.25393	1	1	87	68	20272	ENSRNOG00000001091
GO:0043488	regulation of mRNA stability	biological_process	0.25393	1	1	87	68	20272	ENSRNOG00000019831
GO:0051937	catecholamine transport	biological_process	0.25393	1	1	87	68	20272	ENSRNOG00000052549
GO:0010631	epithelial cell migration	biological_process	0.25452	1	2	87	227	20272	ENSRNOG00000007650,ENSRNOG00000021828
GO:0015980	energy derivation by oxidation of organic compounds	biological_process	0.25466	1	2	87	227	20272	ENSRNOG00000015236,ENSRNOG00000027422
GO:0008285	negative regulation of cell proliferation	biological_process	0.25494	1	4	87	598	20272	ENSRNOG00000016021,ENSRNOG00000048273,ENSRNOG00000006850,ENSRNOG00000005227
GO:0003712	transcription cofactor activity	molecular_function	0.25544	1	3	87	408	20272	ENSRNOG00000019965,ENSRNOG00000020539,ENSRNOG00000015236
GO:0018130	heterocycle biosynthetic process	biological_process	0.2563	1	18	87	3553	20272	ENSRNOG00000002117,ENSRNOG00000012584,ENSRNOG00000020736,ENSRNOG00000062030,ENSRNOG00000011518,ENSRNOG00000019383,ENSRNOG00000015236,ENSRNOG00000000901,ENSRNOG00000020970,ENSRNOG00000005227,ENSRNOG00000006850,ENSRNOG00000054385,ENSRNOG00000020539,ENSRNOG00000032208,ENSRNOG00000019831,ENSRNOG00000019965,ENSRNOG00000022868,ENSRNOG00000004610
GO:0051345	positive regulation of hydrolase activity	biological_process	0.25693	1	4	87	600	20272	ENSRNOG00000005227,ENSRNOG00000005303,ENSRNOG00000004917,ENSRNOG00000001091
GO:0019319	hexose biosynthetic process	biological_process	0.25693	1	1	87	69	20272	ENSRNOG00000055222
GO:0051130	positive regulation of cellular component organization	biological_process	0.25696	1	7	87	1202	20272	ENSRNOG00000001091,ENSRNOG00000019965,ENSRNOG00000028261,ENSRNOG00000020539,ENSRNOG00000008012,ENSRNOG00000021828,ENSRNOG00000007650
GO:1903524	positive regulation of blood circulation	biological_process	0.25713	1	1	87	69	20272	ENSRNOG00000020532
GO:0014812	muscle cell migration	biological_process	0.25714	1	1	87	69	20272	ENSRNOG00000021828
GO:1901607	alpha-amino acid biosynthetic process	biological_process	0.25714	1	1	87	69	20272	ENSRNOG00000013971
GO:1901983	regulation of protein acetylation	biological_process	0.25714	1	1	87	69	20272	ENSRNOG00000020539
GO:1903902	positive regulation of viral life cycle	biological_process	0.25714	1	1	87	69	20272	ENSRNOG00000005227
GO:0019438	aromatic compound biosynthetic process	biological_process	0.2575	1	18	87	3556	20272	ENSRNOG00000020736,ENSRNOG00000012584,ENSRNOG00000002117,ENSRNOG00000015236,ENSRNOG00000019383,ENSRNOG00000062030,ENSRNOG00000011518,ENSRNOG00000006850,ENSRNOG00000005227,ENSRNOG00000020970,ENSRNOG00000000901,ENSRNOG00000020539,ENSRNOG00000054385,ENSRNOG00000032208,ENSRNOG00000019831,ENSRNOG00000022868,ENSRNOG00000019965,ENSRNOG00000004610
GO:0090132	epithelium migration	biological_process	0.2577	1	2	87	229	20272	ENSRNOG00000007650,ENSRNOG00000021828
GO:0045321	leukocyte activation	biological_process	0.2579	1	5	87	798	20272	ENSRNOG00000014675,ENSRNOG00000018653,ENSRNOG00000018177,ENSRNOG00000025296,ENSRNOG00000052549
GO:0005996	monosaccharide metabolic process	biological_process	0.25918	1	2	87	230	20272	ENSRNOG00000048273,ENSRNOG00000055222
GO:0016835	carbon-oxygen lyase activity	molecular_function	0.26031	1	1	87	70	20272	ENSRNOG00000002916
GO:0050909	sensory perception of taste	biological_process	0.26034	1	1	87	70	20272	ENSRNOG00000019296
GO:0051453	regulation of intracellular pH	biological_process	0.26034	1	1	87	70	20272	ENSRNOG00000010378
GO:0045682	regulation of epidermis development	biological_process	0.26347	1	1	87	71	20272	ENSRNOG00000006850
GO:0030804	positive regulation of cyclic nucleotide biosynthetic process	biological_process	0.26353	1	1	87	71	20272	ENSRNOG00000020970
GO:0006835	dicarboxylic acid transport	biological_process	0.26353	1	1	87	71	20272	ENSRNOG00000014928
GO:0044033	multi-organism metabolic process	biological_process	0.26353	1	1	87	71	20272	ENSRNOG00000005227
GO:0051702	interaction with symbiont	biological_process	0.26353	1	1	87	71	20272	ENSRNOG00000005227
GO:0051899	membrane depolarization	biological_process	0.26353	1	1	87	71	20272	ENSRNOG00000006226
GO:1903901	negative regulation of viral life cycle	biological_process	0.26353	1	1	87	71	20272	ENSRNOG00000005227
GO:0016192	vesicle-mediated transport	biological_process	0.26363	1	7	87	1212	20272	ENSRNOG00000010574,ENSRNOG00000052549,ENSRNOG00000001091,ENSRNOG00000005303,ENSRNOG00000003967,ENSRNOG00000014675,ENSRNOG00000007650
GO:0005215	transporter activity	molecular_function	0.26368	1	7	87	1212	20272	ENSRNOG00000017912,ENSRNOG00000008012,ENSRNOG00000006226,ENSRNOG00000020532,ENSRNOG00000059005,ENSRNOG00000010378,ENSRNOG00000025296
GO:1901654	response to ketone	biological_process	0.2642	1	2	87	233	20272	ENSRNOG00000005227,ENSRNOG00000008012
GO:0090130	tissue migration	biological_process	0.26565	1	2	87	234	20272	ENSRNOG00000007650,ENSRNOG00000021828
GO:0043588	skin development	biological_process	0.26576	1	2	87	234	20272	ENSRNOG00000006850,ENSRNOG00000032208
GO:0044706	multi-multicellular organism process	biological_process	0.26579	1	2	87	234	20272	ENSRNOG00000020539,ENSRNOG00000003967
GO:0032414	positive regulation of ion transmembrane transporter activity	biological_process	0.2667	1	1	87	72	20272	ENSRNOG00000008012
GO:0046332	SMAD binding	molecular_function	0.2667	1	1	87	72	20272	ENSRNOG00000019965
GO:1904029	regulation of cyclin-dependent protein kinase activity	biological_process	0.2667	1	1	87	72	20272	ENSRNOG00000005227
GO:0061448	connective tissue development	biological_process	0.26738	1	2	87	235	20272	ENSRNOG00000001011,ENSRNOG00000004610
GO:2000116	regulation of cysteine-type endopeptidase activity	biological_process	0.26738	1	2	87	235	20272	ENSRNOG00000005227,ENSRNOG00000001091
GO:0005789	endoplasmic reticulum membrane	cellular_component	0.26827	1	4	87	612	20272	ENSRNOG00000032208,ENSRNOG00000010574,ENSRNOG00000011716,ENSRNOG00000017912
GO:0034613	cellular protein localization	biological_process	0.26885	1	8	87	1428	20272	ENSRNOG00000007650,ENSRNOG00000005303,ENSRNOG00000014928,ENSRNOG00000048273,ENSRNOG00000032208,ENSRNOG00000010574,ENSRNOG00000001493,ENSRNOG00000021828
GO:0005886	plasma membrane	cellular_component	0.26943	1	25	87	5141	20272	ENSRNOG00000010378,ENSRNOG00000004917,ENSRNOG00000008012,ENSRNOG00000003967,ENSRNOG00000016021,ENSRNOG00000020970,ENSRNOG00000014675,ENSRNOG00000029810,ENSRNOG00000001204,ENSRNOG00000007922,ENSRNOG00000001091,ENSRNOG00000006226,ENSRNOG00000019296,ENSRNOG00000003365,ENSRNOG00000032208,ENSRNOG00000017528,ENSRNOG00000010574,ENSRNOG00000021828,ENSRNOG00000020539,ENSRNOG00000025296,ENSRNOG00000003098,…
GO:0032602	chemokine production	biological_process	0.26958	1	1	87	73	20272	ENSRNOG00000048273
GO:1901888	regulation of cell junction assembly	biological_process	0.26958	1	1	87	73	20272	ENSRNOG00000048273
GO:0048259	regulation of receptor-mediated endocytosis	biological_process	0.26958	1	1	87	73	20272	ENSRNOG00000007650
GO:0046364	monosaccharide biosynthetic process	biological_process	0.26964	1	1	87	73	20272	ENSRNOG00000055222
GO:0008593	regulation of Notch signaling pathway	biological_process	0.2698	1	1	87	73	20272	ENSRNOG00000006850
GO:0031110	regulation of microtubule polymerization or depolymerization	biological_process	0.26984	1	1	87	73	20272	ENSRNOG00000053334
GO:0070252	actin-mediated cell contraction	biological_process	0.26984	1	1	87	73	20272	ENSRNOG00000020532
GO:0032204	regulation of telomere maintenance	biological_process	0.26986	1	1	87	73	20272	ENSRNOG00000020376
GO:0008652	cellular amino acid biosynthetic process	biological_process	0.26986	1	1	87	73	20272	ENSRNOG00000013971
GO:0017053	transcriptional repressor complex	cellular_component	0.26986	1	1	87	73	20272	ENSRNOG00000005227
GO:0031503	protein complex localization	biological_process	0.26986	1	1	87	73	20272	ENSRNOG00000032208
GO:0061097	regulation of protein tyrosine kinase activity	biological_process	0.26986	1	1	87	73	20272	ENSRNOG00000010574
GO:0071346	cellular response to interferon-gamma	biological_process	0.26986	1	1	87	73	20272	ENSRNOG00000033426
GO:0090263	positive regulation of canonical Wnt signaling pathway	biological_process	0.26986	1	1	87	73	20272	ENSRNOG00000032208
GO:0097458	neuron part	cellular_component	0.27104	1	7	87	1223	20272	ENSRNOG00000019296,ENSRNOG00000006226,ENSRNOG00000014928,ENSRNOG00000053334,ENSRNOG00000008471,ENSRNOG00000014675,ENSRNOG00000003098
GO:0008076	voltage-gated potassium channel complex	cellular_component	0.27299	1	1	87	74	20272	ENSRNOG00000020532
GO:1904064	positive regulation of cation transmembrane transport	biological_process	0.27299	1	1	87	74	20272	ENSRNOG00000020532
GO:0010833	telomere maintenance via telomere lengthening	biological_process	0.273	1	1	87	74	20272	ENSRNOG00000020376
GO:0042641	actomyosin	cellular_component	0.273	1	1	87	74	20272	ENSRNOG00000021828
GO:0043487	regulation of RNA stability	biological_process	0.273	1	1	87	74	20272	ENSRNOG00000019831
GO:0048525	negative regulation of viral process	biological_process	0.273	1	1	87	74	20272	ENSRNOG00000005227
GO:0009117	nucleotide metabolic process	biological_process	0.27394	1	4	87	618	20272	ENSRNOG00000020970,ENSRNOG00000055222,ENSRNOG00000020736,ENSRNOG00000016475
GO:0010923	negative regulation of phosphatase activity	biological_process	0.27564	1	1	87	75	20272	ENSRNOG00000036690
GO:0005496	steroid binding	molecular_function	0.27586	1	1	87	75	20272	ENSRNOG00000048273
GO:0045833	negative regulation of lipid metabolic process	biological_process	0.27586	1	1	87	75	20272	ENSRNOG00000048273
GO:0006278	RNA-dependent DNA replication	biological_process	0.27613	1	1	87	75	20272	ENSRNOG00000020376
GO:0006919	activation of cysteine-type endopeptidase activity involved in apoptotic process	biological_process	0.27613	1	1	87	75	20272	ENSRNOG00000001091
GO:0043506	regulation of JUN kinase activity	biological_process	0.27613	1	1	87	75	20272	ENSRNOG00000010574
GO:0043565	sequence-specific DNA binding	molecular_function	0.2762	1	6	87	1024	20272	ENSRNOG00000015236,ENSRNOG00000020539,ENSRNOG00000019383,ENSRNOG00000020376,ENSRNOG00000005227,ENSRNOG00000002117
GO:0070727	cellular macromolecule localization	biological_process	0.27694	1	8	87	1441	20272	ENSRNOG00000048273,ENSRNOG00000032208,ENSRNOG00000010574,ENSRNOG00000001493,ENSRNOG00000021828,ENSRNOG00000007650,ENSRNOG00000005303,ENSRNOG00000014928
GO:0009987	cellular process	biological_process	0.27838	1	72	87	16133	20272	ENSRNOG00000000901,ENSRNOG00000013971,ENSRNOG00000036690,ENSRNOG00000007922,ENSRNOG00000011518,ENSRNOG00000019296,ENSRNOG00000033426,ENSRNOG00000017912,ENSRNOG00000016021,ENSRNOG00000007650,ENSRNOG00000003998,ENSRNOG00000053771,ENSRNOG00000019965,ENSRNOG00000017528,ENSRNOG00000054385,ENSRNOG00000028261,ENSRNOG00000009881,ENSRNOG00000020970,ENSRNOG00000047988,ENSRNOG00000014675,ENSRNOG00000019383,…
GO:0007204	positive regulation of cytosolic calcium ion concentration	biological_process	0.27852	1	2	87	242	20272	ENSRNOG00000019296,ENSRNOG00000017528
GO:1901987	regulation of cell cycle phase transition	biological_process	0.27852	1	2	87	242	20272	ENSRNOG00000020539,ENSRNOG00000005227
GO:0034333	adherens junction assembly	biological_process	0.27898	1	1	87	76	20272	ENSRNOG00000048273
GO:0031623	receptor internalization	biological_process	0.27898	1	1	87	76	20272	ENSRNOG00000007650
GO:0035050	embryonic heart tube development	biological_process	0.27919	1	1	87	76	20272	ENSRNOG00000006850
GO:0034705	potassium channel complex	cellular_component	0.27924	1	1	87	76	20272	ENSRNOG00000020532
GO:0035258	steroid hormone receptor binding	molecular_function	0.27925	1	1	87	76	20272	ENSRNOG00000019965
GO:0043502	regulation of muscle adaptation	biological_process	0.27925	1	1	87	76	20272	ENSRNOG00000003998
GO:0050829	defense response to Gram-negative bacterium	biological_process	0.27925	1	1	87	76	20272	ENSRNOG00000052549
GO:0044440	endosomal part	cellular_component	0.27998	1	2	87	243	20272	ENSRNOG00000014675,ENSRNOG00000007650
GO:0060326	cell chemotaxis	biological_process	0.28011	1	2	87	243	20272	ENSRNOG00000021828,ENSRNOG00000052549
GO:0006753	nucleoside phosphate metabolic process	biological_process	0.28063	1	4	87	625	20272	ENSRNOG00000020970,ENSRNOG00000020736,ENSRNOG00000055222,ENSRNOG00000016475
GO:0010467	gene expression	biological_process	0.28195	1	24	87	4952	20272	ENSRNOG00000020532,ENSRNOG00000004610,ENSRNOG00000022868,ENSRNOG00000019965,ENSRNOG00000019831,ENSRNOG00000032208,ENSRNOG00000054385,ENSRNOG00000020539,ENSRNOG00000012157,ENSRNOG00000000901,ENSRNOG00000047988,ENSRNOG00000005227,ENSRNOG00000006850,ENSRNOG00000001091,ENSRNOG00000019383,ENSRNOG00000008399,ENSRNOG00000011518,ENSRNOG00000014928,ENSRNOG00000015236,ENSRNOG00000019497,ENSRNOG00000002117,…
GO:0072676	lymphocyte migration	biological_process	0.28208	1	1	87	77	20272	ENSRNOG00000048273
GO:0070167	regulation of biomineral tissue development	biological_process	0.28236	1	1	87	77	20272	ENSRNOG00000001011
GO:0003777	microtubule motor activity	molecular_function	0.28236	1	1	87	77	20272	ENSRNOG00000008471
GO:0030136	clathrin-coated vesicle	cellular_component	0.28236	1	1	87	77	20272	ENSRNOG00000001091
GO:0030641	regulation of cellular pH	biological_process	0.28236	1	1	87	77	20272	ENSRNOG00000010378
GO:0032411	positive regulation of transporter activity	biological_process	0.28236	1	1	87	77	20272	ENSRNOG00000008012
GO:0048524	positive regulation of viral process	biological_process	0.28236	1	1	87	77	20272	ENSRNOG00000005227
GO:0044707	single-multicellular organism process	biological_process	0.28317	1	34	87	7218	20272	ENSRNOG00000016021,ENSRNOG00000006850,ENSRNOG00000007922,ENSRNOG00000019296,ENSRNOG00000006226,ENSRNOG00000015236,ENSRNOG00000017528,ENSRNOG00000019831,ENSRNOG00000018177,ENSRNOG00000020539,ENSRNOG00000025296,ENSRNOG00000007650,ENSRNOG00000003998,ENSRNOG00000004610,ENSRNOG00000001011,ENSRNOG00000003098,ENSRNOG00000019965,ENSRNOG00000048273,ENSRNOG00000002117,ENSRNOG00000010378,ENSRNOG00000008012,…
GO:0031327	negative regulation of cellular biosynthetic process	biological_process	0.2833	1	8	87	1451	20272	ENSRNOG00000020376,ENSRNOG00000020539,ENSRNOG00000019831,ENSRNOG00000062030,ENSRNOG00000011518,ENSRNOG00000015236,ENSRNOG00000005227,ENSRNOG00000006850
GO:0042175	nuclear outer membrane-endoplasmic reticulum membrane network	cellular_component	0.28357	1	4	87	628	20272	ENSRNOG00000010574,ENSRNOG00000011716,ENSRNOG00000017912,ENSRNOG00000032208
GO:0000977	RNA polymerase II regulatory region sequence-specific DNA binding	molecular_function	0.28358	1	4	87	628	20272	ENSRNOG00000020539,ENSRNOG00000019383,ENSRNOG00000005227,ENSRNOG00000002117
GO:0007044	cell-substrate junction assembly	biological_process	0.28518	1	1	87	78	20272	ENSRNOG00000048273
GO:0071704	organic substance metabolic process	biological_process	0.28536	1	47	87	10221	20272	ENSRNOG00000011716,ENSRNOG00000027099,ENSRNOG00000010378,ENSRNOG00000020736,ENSRNOG00000012584,ENSRNOG00000002117,ENSRNOG00000048273,ENSRNOG00000027422,ENSRNOG00000019497,ENSRNOG00000014928,ENSRNOG00000062030,ENSRNOG00000008399,ENSRNOG00000016475,ENSRNOG00000001091,ENSRNOG00000000435,ENSRNOG00000019383,ENSRNOG00000014675,ENSRNOG00000055222,ENSRNOG00000047988,ENSRNOG00000007467,ENSRNOG00000020970,…
GO:0005791	rough endoplasmic reticulum	cellular_component	0.28542	1	1	87	78	20272	ENSRNOG00000002916
GO:0016363	nuclear matrix	cellular_component	0.28545	1	1	87	78	20272	ENSRNOG00000019965
GO:0034644	cellular response to UV	biological_process	0.28545	1	1	87	78	20272	ENSRNOG00000062030
GO:0001012	RNA polymerase II regulatory region DNA binding	molecular_function	0.28742	1	4	87	632	20272	ENSRNOG00000002117,ENSRNOG00000005227,ENSRNOG00000019383,ENSRNOG00000020539
GO:0031984	organelle subcompartment	cellular_component	0.28805	1	2	87	248	20272	ENSRNOG00000002916,ENSRNOG00000014675
GO:0030279	negative regulation of ossification	biological_process	0.28853	1	1	87	79	20272	ENSRNOG00000001011
GO:0007399	nervous system development	biological_process	0.28949	1	11	87	2102	20272	ENSRNOG00000008012,ENSRNOG00000017528,ENSRNOG00000019831,ENSRNOG00000002117,ENSRNOG00000022868,ENSRNOG00000062030,ENSRNOG00000053334,ENSRNOG00000019296,ENSRNOG00000018653,ENSRNOG00000003098,ENSRNOG00000006850
GO:0021700	developmental maturation	biological_process	0.28951	1	2	87	249	20272	ENSRNOG00000007650,ENSRNOG00000001011
GO:0006139	nucleobase-containing compound metabolic process	biological_process	0.2898	1	24	87	4973	20272	ENSRNOG00000002117,ENSRNOG00000012584,ENSRNOG00000020736,ENSRNOG00000000901,ENSRNOG00000020970,ENSRNOG00000055222,ENSRNOG00000006850,ENSRNOG00000005227,ENSRNOG00000019383,ENSRNOG00000062030,ENSRNOG00000011518,ENSRNOG00000008399,ENSRNOG00000016475,ENSRNOG00000015236,ENSRNOG00000019831,ENSRNOG00000032208,ENSRNOG00000020376,ENSRNOG00000054385,ENSRNOG00000020539,ENSRNOG00000012157,ENSRNOG00000004610,…
GO:0006886	intracellular protein transport	biological_process	0.29008	1	5	87	837	20272	ENSRNOG00000014928,ENSRNOG00000010574,ENSRNOG00000005303,ENSRNOG00000048273,ENSRNOG00000032208
GO:0006096	glycolytic process	biological_process	0.29139	1	1	87	80	20272	ENSRNOG00000055222
GO:0030810	positive regulation of nucleotide biosynthetic process	biological_process	0.29159	1	1	87	80	20272	ENSRNOG00000020970
GO:1900373	positive regulation of purine nucleotide biosynthetic process	biological_process	0.29159	1	1	87	80	20272	ENSRNOG00000020970
GO:0000422	mitophagy	biological_process	0.29159	1	1	87	80	20272	ENSRNOG00000033426
GO:0007043	cell-cell junction assembly	biological_process	0.29159	1	1	87	80	20272	ENSRNOG00000007922
GO:0015844	monoamine transport	biological_process	0.29159	1	1	87	80	20272	ENSRNOG00000052549
GO:0042990	regulation of transcription factor import into nucleus	biological_process	0.29159	1	1	87	80	20272	ENSRNOG00000032208
GO:0061726	mitochondrion disassembly	biological_process	0.29159	1	1	87	80	20272	ENSRNOG00000033426
GO:2000278	regulation of DNA biosynthetic process	biological_process	0.29159	1	1	87	80	20272	ENSRNOG00000062030
GO:1901566	organonitrogen compound biosynthetic process	biological_process	0.29274	1	8	87	1466	20272	ENSRNOG00000019497,ENSRNOG00000062030,ENSRNOG00000020970,ENSRNOG00000013971,ENSRNOG00000011716,ENSRNOG00000020736,ENSRNOG00000019831,ENSRNOG00000002117
GO:0060589	nucleoside-triphosphatase regulator activity	molecular_function	0.29283	1	2	87	251	20272	ENSRNOG00000005303,ENSRNOG00000004917
GO:0048729	tissue morphogenesis	biological_process	0.29415	1	4	87	639	20272	ENSRNOG00000019296,ENSRNOG00000019965,ENSRNOG00000006850,ENSRNOG00000003098
GO:0006757	ATP generation from ADP	biological_process	0.29444	1	1	87	81	20272	ENSRNOG00000055222
GO:0051082	unfolded protein binding	molecular_function	0.2945	1	1	87	81	20272	ENSRNOG00000018653
GO:0030801	positive regulation of cyclic nucleotide metabolic process	biological_process	0.29464	1	1	87	81	20272	ENSRNOG00000020970
GO:0014066	regulation of phosphatidylinositol 3-kinase signaling	biological_process	0.29464	1	1	87	81	20272	ENSRNOG00000027099
GO:0005253	anion channel activity	molecular_function	0.29464	1	1	87	81	20272	ENSRNOG00000025296
GO:0035967	cellular response to topologically incorrect protein	biological_process	0.29464	1	1	87	81	20272	ENSRNOG00000010574
GO:0051952	regulation of amine transport	biological_process	0.29464	1	1	87	81	20272	ENSRNOG00000052549
GO:0097581	lamellipodium organization	biological_process	0.29464	1	1	87	81	20272	ENSRNOG00000021828
GO:1901362	organic cyclic compound biosynthetic process	biological_process	0.29496	1	18	87	3647	20272	ENSRNOG00000022868,ENSRNOG00000019965,ENSRNOG00000004610,ENSRNOG00000020539,ENSRNOG00000054385,ENSRNOG00000019831,ENSRNOG00000032208,ENSRNOG00000015236,ENSRNOG00000019383,ENSRNOG00000011518,ENSRNOG00000062030,ENSRNOG00000006850,ENSRNOG00000005227,ENSRNOG00000000901,ENSRNOG00000020970,ENSRNOG00000012584,ENSRNOG00000020736,ENSRNOG00000002117
GO:0080135	regulation of cellular response to stress	biological_process	0.29514	1	4	87	640	20272	ENSRNOG00000020539,ENSRNOG00000005303,ENSRNOG00000022868,ENSRNOG00000010574
GO:0005102	receptor binding	molecular_function	0.29663	1	8	87	1472	20272	ENSRNOG00000003365,ENSRNOG00000032208,ENSRNOG00000010574,ENSRNOG00000029810,ENSRNOG00000020970,ENSRNOG00000006226,ENSRNOG00000019296,ENSRNOG00000019965
GO:1902531	regulation of intracellular signal transduction	biological_process	0.29726	1	8	87	1473	20272	ENSRNOG00000020539,ENSRNOG00000010574,ENSRNOG00000027099,ENSRNOG00000001493,ENSRNOG00000004917,ENSRNOG00000032208,ENSRNOG00000011518,ENSRNOG00000022868
GO:0009967	positive regulation of signal transduction	biological_process	0.2975	1	7	87	1262	20272	ENSRNOG00000019965,ENSRNOG00000001091,ENSRNOG00000010574,ENSRNOG00000016021,ENSRNOG00000032208,ENSRNOG00000007650,ENSRNOG00000005227
GO:0022904	respiratory electron transport chain	biological_process	0.29768	1	1	87	82	20272	ENSRNOG00000015236
GO:0097202	activation of cysteine-type endopeptidase activity	biological_process	0.29768	1	1	87	82	20272	ENSRNOG00000001091
GO:0055085	transmembrane transport	biological_process	0.29824	1	7	87	1263	20272	ENSRNOG00000017912,ENSRNOG00000008012,ENSRNOG00000006226,ENSRNOG00000059005,ENSRNOG00000010378,ENSRNOG00000020532,ENSRNOG00000025296
GO:0009890	negative regulation of biosynthetic process	biological_process	0.29852	1	8	87	1475	20272	ENSRNOG00000020539,ENSRNOG00000020376,ENSRNOG00000019831,ENSRNOG00000015236,ENSRNOG00000011518,ENSRNOG00000062030,ENSRNOG00000006850,ENSRNOG00000005227
GO:0005759	mitochondrial matrix	cellular_component	0.29887	1	2	87	255	20272	ENSRNOG00000019497,ENSRNOG00000013845
GO:0070372	regulation of ERK1 and ERK2 cascade	biological_process	0.29915	1	2	87	255	20272	ENSRNOG00000010574,ENSRNOG00000011518
GO:0035308	negative regulation of protein dephosphorylation	biological_process	0.30024	1	1	87	83	20272	ENSRNOG00000036690
GO:0001578	microtubule bundle formation	biological_process	0.30054	1	1	87	83	20272	ENSRNOG00000028261
GO:0055117	regulation of cardiac muscle contraction	biological_process	0.30069	1	1	87	83	20272	ENSRNOG00000020532
GO:0006986	response to unfolded protein	biological_process	0.30071	1	1	87	83	20272	ENSRNOG00000010574
GO:0015297	antiporter activity	molecular_function	0.30071	1	1	87	83	20272	ENSRNOG00000010378
GO:0016050	vesicle organization	biological_process	0.30235	1	2	87	257	20272	ENSRNOG00000001091,ENSRNOG00000005303
GO:0007218	neuropeptide signaling pathway	biological_process	0.30349	1	1	87	84	20272	ENSRNOG00000000901
GO:0002027	regulation of heart rate	biological_process	0.30371	1	1	87	84	20272	ENSRNOG00000020532
GO:0015837	amine transport	biological_process	0.30372	1	1	87	84	20272	ENSRNOG00000052549
GO:0042991	transcription factor import into nucleus	biological_process	0.30372	1	1	87	84	20272	ENSRNOG00000032208
GO:0046942	carboxylic acid transport	biological_process	0.30393	1	2	87	258	20272	ENSRNOG00000014928,ENSRNOG00000008012
GO:0035305	negative regulation of dephosphorylation	biological_process	0.30625	1	1	87	85	20272	ENSRNOG00000036690
GO:0043266	regulation of potassium ion transport	biological_process	0.30671	1	1	87	85	20272	ENSRNOG00000020532
GO:0008286	insulin receptor signaling pathway	biological_process	0.30672	1	1	87	85	20272	ENSRNOG00000010574
GO:0017124	SH3 domain binding	molecular_function	0.30672	1	1	87	85	20272	ENSRNOG00000001091
GO:0021954	central nervous system neuron development	biological_process	0.30672	1	1	87	85	20272	ENSRNOG00000019831
GO:0051493	regulation of cytoskeleton organization	biological_process	0.30913	1	3	87	454	20272	ENSRNOG00000053334,ENSRNOG00000001091,ENSRNOG00000021828
GO:0034440	lipid oxidation	biological_process	0.30945	1	1	87	86	20272	ENSRNOG00000048273
GO:0030048	actin filament-based movement	biological_process	0.3097	1	1	87	86	20272	ENSRNOG00000020532
GO:0007173	epidermal growth factor receptor signaling pathway	biological_process	0.30971	1	1	87	86	20272	ENSRNOG00000001091
GO:0006606	protein import into nucleus	biological_process	0.31013	1	2	87	262	20272	ENSRNOG00000032208,ENSRNOG00000048273
GO:0044744	protein targeting to nucleus	biological_process	0.31013	1	2	87	262	20272	ENSRNOG00000048273,ENSRNOG00000032208
GO:1902593	single-organism nuclear import	biological_process	0.31013	1	2	87	262	20272	ENSRNOG00000048273,ENSRNOG00000032208
GO:0015849	organic acid transport	biological_process	0.31185	1	2	87	263	20272	ENSRNOG00000014928,ENSRNOG00000008012
GO:0046031	ADP metabolic process	biological_process	0.31249	1	1	87	87	20272	ENSRNOG00000055222
GO:0002367	cytokine production involved in immune response	biological_process	0.31269	1	1	87	87	20272	ENSRNOG00000052549
GO:0051817	modification of morphology or physiology of other organism involved in symbiotic interaction	biological_process	0.31269	1	1	87	87	20272	ENSRNOG00000005227
GO:0016020	membrane	cellular_component	0.31306	1	44	87	9610	20272	ENSRNOG00000017912,ENSRNOG00000016021,ENSRNOG00000007922,ENSRNOG00000019296,ENSRNOG00000015236,ENSRNOG00000006226,ENSRNOG00000017528,ENSRNOG00000054385,ENSRNOG00000001409,ENSRNOG00000010574,ENSRNOG00000020539,ENSRNOG00000025296,ENSRNOG00000003098,ENSRNOG00000053771,ENSRNOG00000007650,ENSRNOG00000003998,ENSRNOG00000039582,ENSRNOG00000028636,ENSRNOG00000002916,ENSRNOG00000010378,ENSRNOG00000010204,…
GO:0045165	cell fate commitment	biological_process	0.31343	1	2	87	264	20272	ENSRNOG00000002117,ENSRNOG00000019965
GO:0051172	negative regulation of nitrogen compound metabolic process	biological_process	0.31394	1	8	87	1499	20272	ENSRNOG00000020539,ENSRNOG00000020376,ENSRNOG00000019831,ENSRNOG00000015236,ENSRNOG00000062030,ENSRNOG00000011518,ENSRNOG00000005227,ENSRNOG00000006850
GO:0008509	anion transmembrane transporter activity	molecular_function	0.31501	1	2	87	265	20272	ENSRNOG00000010378,ENSRNOG00000025296
GO:0090317	negative regulation of intracellular protein transport	biological_process	0.31539	1	1	87	88	20272	ENSRNOG00000048273
GO:0051641	cellular localization	biological_process	0.31549	1	14	87	2808	20272	ENSRNOG00000005303,ENSRNOG00000001091,ENSRNOG00000014928,ENSRNOG00000015236,ENSRNOG00000007650,ENSRNOG00000014675,ENSRNOG00000001493,ENSRNOG00000052549,ENSRNOG00000010574,ENSRNOG00000003967,ENSRNOG00000021828,ENSRNOG00000032208,ENSRNOG00000048273,ENSRNOG00000010378
GO:0030516	regulation of axon extension	biological_process	0.31565	1	1	87	88	20272	ENSRNOG00000002117
GO:0006885	regulation of pH	biological_process	0.31565	1	1	87	88	20272	ENSRNOG00000010378
GO:0015294	solute:cation symporter activity	molecular_function	0.31565	1	1	87	88	20272	ENSRNOG00000010378
GO:0032092	positive regulation of protein binding	biological_process	0.31565	1	1	87	88	20272	ENSRNOG00000001091
GO:0051170	nuclear import	biological_process	0.31645	1	2	87	266	20272	ENSRNOG00000048273,ENSRNOG00000032208
GO:0071944	cell periphery	cellular_component	0.31724	1	25	87	5271	20272	ENSRNOG00000003098,ENSRNOG00000020532,ENSRNOG00000007650,ENSRNOG00000003998,ENSRNOG00000025296,ENSRNOG00000002916,ENSRNOG00000017528,ENSRNOG00000032208,ENSRNOG00000003365,ENSRNOG00000021828,ENSRNOG00000020539,ENSRNOG00000010574,ENSRNOG00000029810,ENSRNOG00000014675,ENSRNOG00000020970,ENSRNOG00000019296,ENSRNOG00000006226,ENSRNOG00000001204,ENSRNOG00000007922,ENSRNOG00000001091,ENSRNOG00000010378,…
GO:0008544	epidermis development	biological_process	0.31814	1	2	87	267	20272	ENSRNOG00000006850,ENSRNOG00000032208
GO:0034332	adherens junction organization	biological_process	0.31834	1	1	87	89	20272	ENSRNOG00000048273
GO:0001959	regulation of cytokine-mediated signaling pathway	biological_process	0.3186	1	1	87	89	20272	ENSRNOG00000033426
GO:0015696	ammonium transport	biological_process	0.3186	1	1	87	89	20272	ENSRNOG00000008012
GO:0032368	regulation of lipid transport	biological_process	0.3186	1	1	87	89	20272	ENSRNOG00000008012
GO:0010468	regulation of gene expression	biological_process	0.31983	1	18	87	3705	20272	ENSRNOG00000022868,ENSRNOG00000019965,ENSRNOG00000004610,ENSRNOG00000020532,ENSRNOG00000054385,ENSRNOG00000020539,ENSRNOG00000019831,ENSRNOG00000032208,ENSRNOG00000011518,ENSRNOG00000019383,ENSRNOG00000014928,ENSRNOG00000015236,ENSRNOG00000005227,ENSRNOG00000006850,ENSRNOG00000033426,ENSRNOG00000002117,ENSRNOG00000010378,ENSRNOG00000012584
GO:0055086	nucleobase-containing small molecule metabolic process	biological_process	0.32032	1	4	87	666	20272	ENSRNOG00000016475,ENSRNOG00000055222,ENSRNOG00000020736,ENSRNOG00000020970
GO:0003924	GTPase activity	molecular_function	0.32128	1	2	87	269	20272	ENSRNOG00000019296,ENSRNOG00000054385
GO:0070371	ERK1 and ERK2 cascade	biological_process	0.3213	1	2	87	269	20272	ENSRNOG00000010574,ENSRNOG00000011518
GO:0007006	mitochondrial membrane organization	biological_process	0.32154	1	1	87	90	20272	ENSRNOG00000001091
GO:0008026	ATP-dependent helicase activity	molecular_function	0.32154	1	1	87	90	20272	ENSRNOG00000012157
GO:0031532	actin cytoskeleton reorganization	biological_process	0.32154	1	1	87	90	20272	ENSRNOG00000010574
GO:0042475	odontogenesis of dentin-containing tooth	biological_process	0.32154	1	1	87	90	20272	ENSRNOG00000032208
GO:0070035	purine NTP-dependent helicase activity	molecular_function	0.32154	1	1	87	90	20272	ENSRNOG00000012157
GO:0043178	alcohol binding	molecular_function	0.3242	1	1	87	91	20272	ENSRNOG00000048273
GO:0042493	response to drug	biological_process	0.32443	1	3	87	467	20272	ENSRNOG00000020532,ENSRNOG00000062030,ENSRNOG00000008012
GO:0003073	regulation of systemic arterial blood pressure	biological_process	0.32446	1	1	87	91	20272	ENSRNOG00000010378
GO:0007200	phospholipase C-activating G-protein coupled receptor signaling pathway	biological_process	0.32446	1	1	87	91	20272	ENSRNOG00000017528
GO:0034341	response to interferon-gamma	biological_process	0.32446	1	1	87	91	20272	ENSRNOG00000033426
GO:2000045	regulation of G1/S transition of mitotic cell cycle	biological_process	0.32446	1	1	87	91	20272	ENSRNOG00000020539
GO:0071417	cellular response to organonitrogen compound	biological_process	0.32561	1	3	87	468	20272	ENSRNOG00000020532,ENSRNOG00000010574,ENSRNOG00000008012
GO:0043235	receptor complex	cellular_component	0.32605	1	2	87	272	20272	ENSRNOG00000006226,ENSRNOG00000026793
GO:0008610	lipid biosynthetic process	biological_process	0.32678	1	3	87	469	20272	ENSRNOG00000014675,ENSRNOG00000011716,ENSRNOG00000062030
GO:0008238	exopeptidase activity	molecular_function	0.32737	1	1	87	92	20272	ENSRNOG00000007467
GO:0030004	cellular monovalent inorganic cation homeostasis	biological_process	0.32737	1	1	87	92	20272	ENSRNOG00000010378
GO:0071482	cellular response to light stimulus	biological_process	0.32737	1	1	87	92	20272	ENSRNOG00000062030
GO:0045740	positive regulation of DNA replication	biological_process	0.33027	1	1	87	93	20272	ENSRNOG00000020376
GO:0017015	regulation of transforming growth factor beta receptor signaling pathway	biological_process	0.33027	1	1	87	93	20272	ENSRNOG00000019965
GO:0031058	positive regulation of histone modification	biological_process	0.33027	1	1	87	93	20272	ENSRNOG00000020539
GO:0009628	response to abiotic stimulus	biological_process	0.33131	1	6	87	1097	20272	ENSRNOG00000025296,ENSRNOG00000019965,ENSRNOG00000062030,ENSRNOG00000019296,ENSRNOG00000020539,ENSRNOG00000008012
GO:0000989	transcription factor activity, transcription factor binding	molecular_function	0.3315	1	3	87	473	20272	ENSRNOG00000020539,ENSRNOG00000015236,ENSRNOG00000019965
GO:0019219	regulation of nucleobase-containing compound metabolic process	biological_process	0.33185	1	17	87	3509	20272	ENSRNOG00000012584,ENSRNOG00000002117,ENSRNOG00000015236,ENSRNOG00000062030,ENSRNOG00000011518,ENSRNOG00000019383,ENSRNOG00000005227,ENSRNOG00000006850,ENSRNOG00000020970,ENSRNOG00000020539,ENSRNOG00000054385,ENSRNOG00000020376,ENSRNOG00000019831,ENSRNOG00000032208,ENSRNOG00000022868,ENSRNOG00000019965,ENSRNOG00000004610
GO:0051480	cytosolic calcium ion homeostasis	biological_process	0.33234	1	2	87	276	20272	ENSRNOG00000017528,ENSRNOG00000019296
GO:0001952	regulation of cell-matrix adhesion	biological_process	0.3329	1	1	87	94	20272	ENSRNOG00000048273
GO:0071705	nitrogen compound transport	biological_process	0.33309	1	4	87	679	20272	ENSRNOG00000008012,ENSRNOG00000014928,ENSRNOG00000052549,ENSRNOG00000032208
GO:0006942	regulation of striated muscle contraction	biological_process	0.33315	1	1	87	94	20272	ENSRNOG00000020532
GO:0001942	hair follicle development	biological_process	0.33316	1	1	87	94	20272	ENSRNOG00000032208
GO:0003705	transcription factor activity, RNA polymerase II distal enhancer sequence-specific binding	molecular_function	0.33316	1	1	87	94	20272	ENSRNOG00000005227
GO:0051604	protein maturation	biological_process	0.33362	1	2	87	277	20272	ENSRNOG00000047988,ENSRNOG00000001091
GO:0006732	coenzyme metabolic process	biological_process	0.3338	1	2	87	277	20272	ENSRNOG00000055222,ENSRNOG00000020736
GO:0090596	sensory organ morphogenesis	biological_process	0.33391	1	2	87	277	20272	ENSRNOG00000003098,ENSRNOG00000019296
GO:0045597	positive regulation of cell differentiation	biological_process	0.33569	1	5	87	891	20272	ENSRNOG00000019965,ENSRNOG00000022868,ENSRNOG00000012584,ENSRNOG00000003098,ENSRNOG00000006850
GO:0009135	purine nucleoside diphosphate metabolic process	biological_process	0.33584	1	1	87	95	20272	ENSRNOG00000055222
GO:0009179	purine ribonucleoside diphosphate metabolic process	biological_process	0.33584	1	1	87	95	20272	ENSRNOG00000055222
GO:0015748	organophosphate ester transport	biological_process	0.33604	1	1	87	95	20272	ENSRNOG00000008012
GO:0072080	nephron tubule development	biological_process	0.33604	1	1	87	95	20272	ENSRNOG00000003098
GO:1903844	regulation of cellular response to transforming growth factor beta stimulus	biological_process	0.33604	1	1	87	95	20272	ENSRNOG00000019965
GO:0006351	transcription, DNA-templated	biological_process	0.33684	1	15	87	3074	20272	ENSRNOG00000015236,ENSRNOG00000011518,ENSRNOG00000019383,ENSRNOG00000022868,ENSRNOG00000019965,ENSRNOG00000006850,ENSRNOG00000005227,ENSRNOG00000004610,ENSRNOG00000000901,ENSRNOG00000020539,ENSRNOG00000054385,ENSRNOG00000012584,ENSRNOG00000002117,ENSRNOG00000019831,ENSRNOG00000032208
GO:0006869	lipid transport	biological_process	0.33847	1	2	87	280	20272	ENSRNOG00000008012,ENSRNOG00000048273
GO:0031234	extrinsic component of cytoplasmic side of plasma membrane	cellular_component	0.3389	1	1	87	96	20272	ENSRNOG00000019296
GO:0005262	calcium channel activity	molecular_function	0.3389	1	1	87	96	20272	ENSRNOG00000006226
GO:0009108	coenzyme biosynthetic process	biological_process	0.3389	1	1	87	96	20272	ENSRNOG00000020736
GO:0022404	molting cycle process	biological_process	0.3389	1	1	87	96	20272	ENSRNOG00000032208
GO:0022405	hair cycle process	biological_process	0.3389	1	1	87	96	20272	ENSRNOG00000032208
GO:0038127	ERBB signaling pathway	biological_process	0.3389	1	1	87	96	20272	ENSRNOG00000001091
GO:0090100	positive regulation of transmembrane receptor protein serine/threonine kinase signaling pathway	biological_process	0.3389	1	1	87	96	20272	ENSRNOG00000019965
GO:0098773	skin epidermis development	biological_process	0.3389	1	1	87	96	20272	ENSRNOG00000032208
GO:0000988	transcription factor activity, protein binding	molecular_function	0.33975	1	3	87	480	20272	ENSRNOG00000019965,ENSRNOG00000015236,ENSRNOG00000020539
GO:0050900	leukocyte migration	biological_process	0.34004	1	2	87	281	20272	ENSRNOG00000052549,ENSRNOG00000048273
GO:0046483	heterocycle metabolic process	biological_process	0.34043	1	24	87	5105	20272	ENSRNOG00000002117,ENSRNOG00000012584,ENSRNOG00000020736,ENSRNOG00000011518,ENSRNOG00000062030,ENSRNOG00000008399,ENSRNOG00000016475,ENSRNOG00000019383,ENSRNOG00000015236,ENSRNOG00000000901,ENSRNOG00000020970,ENSRNOG00000006850,ENSRNOG00000005227,ENSRNOG00000055222,ENSRNOG00000054385,ENSRNOG00000020376,ENSRNOG00000012157,ENSRNOG00000020539,ENSRNOG00000019831,ENSRNOG00000032208,ENSRNOG00000019965,…
GO:0044237	cellular metabolic process	biological_process	0.3409	1	44	87	9694	20272	ENSRNOG00000033426,ENSRNOG00000005227,ENSRNOG00000006850,ENSRNOG00000026793,ENSRNOG00000000901,ENSRNOG00000013971,ENSRNOG00000036690,ENSRNOG00000015236,ENSRNOG00000011518,ENSRNOG00000047396,ENSRNOG00000019831,ENSRNOG00000020539,ENSRNOG00000010574,ENSRNOG00000054385,ENSRNOG00000004610,ENSRNOG00000007650,ENSRNOG00000053771,ENSRNOG00000002916,ENSRNOG00000019965,ENSRNOG00000012584,ENSRNOG00000020736,…
GO:1903650	negative regulation of cytoplasmic transport	biological_process	0.3415	1	1	87	97	20272	ENSRNOG00000048273
GO:0006165	nucleoside diphosphate phosphorylation	biological_process	0.34156	1	1	87	97	20272	ENSRNOG00000055222
GO:0009185	ribonucleoside diphosphate metabolic process	biological_process	0.34156	1	1	87	97	20272	ENSRNOG00000055222
GO:0032102	negative regulation of response to external stimulus	biological_process	0.3416	1	2	87	282	20272	ENSRNOG00000048273,ENSRNOG00000021828
GO:0043170	macromolecule metabolic process	biological_process	0.34168	1	40	87	8771	20272	ENSRNOG00000007467,ENSRNOG00000047988,ENSRNOG00000062030,ENSRNOG00000008399,ENSRNOG00000019383,ENSRNOG00000001091,ENSRNOG00000000435,ENSRNOG00000019497,ENSRNOG00000014928,ENSRNOG00000002117,ENSRNOG00000048273,ENSRNOG00000027422,ENSRNOG00000010378,ENSRNOG00000012584,ENSRNOG00000027099,ENSRNOG00000046036,ENSRNOG00000020532,ENSRNOG00000018653,ENSRNOG00000022868,ENSRNOG00000032208,ENSRNOG00000020376,…
GO:0005178	integrin binding	molecular_function	0.34174	1	1	87	97	20272	ENSRNOG00000029810
GO:0032956	regulation of actin cytoskeleton organization	biological_process	0.34174	1	2	87	282	20272	ENSRNOG00000021828,ENSRNOG00000001091
GO:0003697	single-stranded DNA binding	molecular_function	0.34175	1	1	87	97	20272	ENSRNOG00000020376
GO:0002062	chondrocyte differentiation	biological_process	0.34175	1	1	87	97	20272	ENSRNOG00000001011
GO:0005902	microvillus	cellular_component	0.34175	1	1	87	97	20272	ENSRNOG00000003098
GO:0051101	regulation of DNA binding	biological_process	0.34175	1	1	87	97	20272	ENSRNOG00000005227
GO:0060759	regulation of response to cytokine stimulus	biological_process	0.34175	1	1	87	97	20272	ENSRNOG00000033426
GO:0071495	cellular response to endogenous stimulus	biological_process	0.34207	1	6	87	1111	20272	ENSRNOG00000019965,ENSRNOG00000010574,ENSRNOG00000008012,ENSRNOG00000021828,ENSRNOG00000020532,ENSRNOG00000005227
GO:0009416	response to light stimulus	biological_process	0.34331	1	2	87	283	20272	ENSRNOG00000062030,ENSRNOG00000019296
GO:0000956	nuclear-transcribed mRNA catabolic process	biological_process	0.34459	1	1	87	98	20272	ENSRNOG00000019831
GO:0009408	response to heat	biological_process	0.34459	1	1	87	98	20272	ENSRNOG00000019965
GO:0032006	regulation of TOR signaling	biological_process	0.34459	1	1	87	98	20272	ENSRNOG00000001493
GO:0006066	alcohol metabolic process	biological_process	0.34474	1	2	87	284	20272	ENSRNOG00000055222,ENSRNOG00000011716
GO:0071396	cellular response to lipid	biological_process	0.34563	1	3	87	485	20272	ENSRNOG00000005227,ENSRNOG00000020539,ENSRNOG00000008012
GO:0044430	cytoskeletal part	cellular_component	0.34574	1	7	87	1331	20272	ENSRNOG00000009881,ENSRNOG00000021828,ENSRNOG00000008471,ENSRNOG00000001493,ENSRNOG00000028261,ENSRNOG00000024602,ENSRNOG00000001011
GO:0071407	cellular response to organic cyclic compound	biological_process	0.3468	1	3	87	486	20272	ENSRNOG00000005227,ENSRNOG00000020532,ENSRNOG00000008012
GO:0051261	protein depolymerization	biological_process	0.3474	1	1	87	99	20272	ENSRNOG00000053334
GO:0006821	chloride transport	biological_process	0.34741	1	1	87	99	20272	ENSRNOG00000008012
GO:0042307	positive regulation of protein import into nucleus	biological_process	0.34741	1	1	87	99	20272	ENSRNOG00000032208
GO:0050830	defense response to Gram-positive bacterium	biological_process	0.34741	1	1	87	99	20272	ENSRNOG00000052549
GO:1903008	organelle disassembly	biological_process	0.34741	1	1	87	99	20272	ENSRNOG00000033426
GO:0071214	cellular response to abiotic stimulus	biological_process	0.34799	1	2	87	286	20272	ENSRNOG00000062030,ENSRNOG00000008012
GO:0000976	transcription regulatory region sequence-specific DNA binding	molecular_function	0.34876	1	4	87	695	20272	ENSRNOG00000005227,ENSRNOG00000002117,ENSRNOG00000020539,ENSRNOG00000019383
GO:0006796	phosphate-containing compound metabolic process	biological_process	0.34889	1	14	87	2876	20272	ENSRNOG00000033426,ENSRNOG00000010574,ENSRNOG00000020736,ENSRNOG00000027422,ENSRNOG00000016475,ENSRNOG00000011518,ENSRNOG00000055222,ENSRNOG00000053771,ENSRNOG00000005227,ENSRNOG00000014675,ENSRNOG00000046036,ENSRNOG00000026793,ENSRNOG00000020970,ENSRNOG00000036690
GO:0000166	nucleotide binding	molecular_function	0.3499	1	10	87	1992	20272	ENSRNOG00000014675,ENSRNOG00000000901,ENSRNOG00000019296,ENSRNOG00000008471,ENSRNOG00000016475,ENSRNOG00000020736,ENSRNOG00000008012,ENSRNOG00000017912,ENSRNOG00000012157,ENSRNOG00000054385
GO:1901265	nucleoside phosphate binding	molecular_function	0.3499	1	10	87	1992	20272	ENSRNOG00000008471,ENSRNOG00000016475,ENSRNOG00000019296,ENSRNOG00000000901,ENSRNOG00000014675,ENSRNOG00000054385,ENSRNOG00000017912,ENSRNOG00000008012,ENSRNOG00000012157,ENSRNOG00000020736
GO:0000784	nuclear chromosome, telomeric region	cellular_component	0.35023	1	1	87	100	20272	ENSRNOG00000020376
GO:0000086	G2/M transition of mitotic cell cycle	biological_process	0.35023	1	1	87	100	20272	ENSRNOG00000008012
GO:0043500	muscle adaptation	biological_process	0.35023	1	1	87	100	20272	ENSRNOG00000003998
GO:0061326	renal tubule development	biological_process	0.35023	1	1	87	100	20272	ENSRNOG00000003098
GO:1903310	positive regulation of chromatin modification	biological_process	0.35023	1	1	87	100	20272	ENSRNOG00000020539
GO:1903533	regulation of protein targeting	biological_process	0.35097	1	2	87	288	20272	ENSRNOG00000032208,ENSRNOG00000048273
GO:0006950	response to stress	biological_process	0.35104	1	16	87	3327	20272	ENSRNOG00000018177,ENSRNOG00000020539,ENSRNOG00000021828,ENSRNOG00000052549,ENSRNOG00000010574,ENSRNOG00000003998,ENSRNOG00000025296,ENSRNOG00000019965,ENSRNOG00000022868,ENSRNOG00000048273,ENSRNOG00000008012,ENSRNOG00000001493,ENSRNOG00000033426,ENSRNOG00000005227,ENSRNOG00000015236,ENSRNOG00000005303
GO:0097659	nucleic acid-templated transcription	biological_process	0.35125	1	15	87	3104	20272	ENSRNOG00000012584,ENSRNOG00000032208,ENSRNOG00000019831,ENSRNOG00000002117,ENSRNOG00000020539,ENSRNOG00000054385,ENSRNOG00000004610,ENSRNOG00000005227,ENSRNOG00000006850,ENSRNOG00000000901,ENSRNOG00000015236,ENSRNOG00000022868,ENSRNOG00000019383,ENSRNOG00000019965,ENSRNOG00000011518
GO:0006725	cellular aromatic compound metabolic process	biological_process	0.35151	1	24	87	5133	20272	ENSRNOG00000020532,ENSRNOG00000004610,ENSRNOG00000019965,ENSRNOG00000022868,ENSRNOG00000019831,ENSRNOG00000032208,ENSRNOG00000020539,ENSRNOG00000012157,ENSRNOG00000020376,ENSRNOG00000054385,ENSRNOG00000055222,ENSRNOG00000005227,ENSRNOG00000006850,ENSRNOG00000020970,ENSRNOG00000000901,ENSRNOG00000015236,ENSRNOG00000019383,ENSRNOG00000062030,ENSRNOG00000008399,ENSRNOG00000011518,ENSRNOG00000016475,…
GO:0044432	endoplasmic reticulum part	cellular_component	0.35169	1	4	87	698	20272	ENSRNOG00000032208,ENSRNOG00000010574,ENSRNOG00000011716,ENSRNOG00000017912
GO:0044433	cytoplasmic vesicle part	cellular_component	0.35265	1	2	87	289	20272	ENSRNOG00000002916,ENSRNOG00000014675
GO:0009953	dorsal/ventral pattern formation	biological_process	0.35298	1	1	87	101	20272	ENSRNOG00000006850
GO:0000187	activation of MAPK activity	biological_process	0.35303	1	1	87	101	20272	ENSRNOG00000010574
GO:0008637	apoptotic mitochondrial changes	biological_process	0.35303	1	1	87	101	20272	ENSRNOG00000001091
GO:0001775	cell activation	biological_process	0.3538	1	5	87	912	20272	ENSRNOG00000018177,ENSRNOG00000025296,ENSRNOG00000014675,ENSRNOG00000018653,ENSRNOG00000052549
GO:0006417	regulation of translation	biological_process	0.35422	1	2	87	290	20272	ENSRNOG00000019831,ENSRNOG00000002117
GO:0030282	bone mineralization	biological_process	0.35582	1	1	87	102	20272	ENSRNOG00000001011
GO:1904591	positive regulation of protein import	biological_process	0.35582	1	1	87	102	20272	ENSRNOG00000032208
GO:0035556	intracellular signal transduction	biological_process	0.35646	1	11	87	2224	20272	ENSRNOG00000005227,ENSRNOG00000011518,ENSRNOG00000022868,ENSRNOG00000015236,ENSRNOG00000032208,ENSRNOG00000054385,ENSRNOG00000027099,ENSRNOG00000010574,ENSRNOG00000004917,ENSRNOG00000001493,ENSRNOG00000020539
GO:0048660	regulation of smooth muscle cell proliferation	biological_process	0.35835	1	1	87	103	20272	ENSRNOG00000048273
GO:0030216	keratinocyte differentiation	biological_process	0.35854	1	1	87	103	20272	ENSRNOG00000006850
GO:0016410	N-acyltransferase activity	molecular_function	0.3586	1	1	87	103	20272	ENSRNOG00000062030
GO:0031072	heat shock protein binding	molecular_function	0.3586	1	1	87	103	20272	ENSRNOG00000033426
GO:0035966	response to topologically incorrect protein	biological_process	0.3586	1	1	87	103	20272	ENSRNOG00000010574
GO:0022411	cellular component disassembly	biological_process	0.35887	1	2	87	293	20272	ENSRNOG00000033426,ENSRNOG00000053334
GO:0019220	regulation of phosphate metabolic process	biological_process	0.35904	1	8	87	1568	20272	ENSRNOG00000005227,ENSRNOG00000053771,ENSRNOG00000036690,ENSRNOG00000046036,ENSRNOG00000020970,ENSRNOG00000011518,ENSRNOG00000010574,ENSRNOG00000033426
GO:0032774	RNA biosynthetic process	biological_process	0.35949	1	15	87	3121	20272	ENSRNOG00000012584,ENSRNOG00000019831,ENSRNOG00000032208,ENSRNOG00000002117,ENSRNOG00000020539,ENSRNOG00000054385,ENSRNOG00000004610,ENSRNOG00000006850,ENSRNOG00000005227,ENSRNOG00000000901,ENSRNOG00000015236,ENSRNOG00000022868,ENSRNOG00000019965,ENSRNOG00000019383,ENSRNOG00000011518
GO:0051050	positive regulation of transport	biological_process	0.35979	1	5	87	919	20272	ENSRNOG00000007650,ENSRNOG00000020532,ENSRNOG00000032208,ENSRNOG00000008012,ENSRNOG00000001091
GO:0000981	RNA polymerase II transcription factor activity, sequence-specific DNA binding	molecular_function	0.36051	1	4	87	707	20272	ENSRNOG00000006850,ENSRNOG00000005227,ENSRNOG00000002117,ENSRNOG00000019383
GO:0001892	embryonic placenta development	biological_process	0.36131	1	1	87	104	20272	ENSRNOG00000006850
GO:0001508	action potential	biological_process	0.36135	1	1	87	104	20272	ENSRNOG00000020532
GO:0045727	positive regulation of translation	biological_process	0.36137	1	1	87	104	20272	ENSRNOG00000002117
GO:0061387	regulation of extent of cell growth	biological_process	0.36137	1	1	87	104	20272	ENSRNOG00000002117
GO:0015103	inorganic anion transmembrane transporter activity	molecular_function	0.36137	1	1	87	104	20272	ENSRNOG00000010378
GO:0030183	B cell differentiation	biological_process	0.36137	1	1	87	104	20272	ENSRNOG00000025296
GO:0090101	negative regulation of transmembrane receptor protein serine/threonine kinase signaling pathway	biological_process	0.36137	1	1	87	104	20272	ENSRNOG00000019965
GO:1902806	regulation of cell cycle G1/S phase transition	biological_process	0.36137	1	1	87	104	20272	ENSRNOG00000020539
GO:0048732	gland development	biological_process	0.36209	1	3	87	499	20272	ENSRNOG00000032208,ENSRNOG00000016021,ENSRNOG00000008012
GO:0051174	regulation of phosphorus metabolic process	biological_process	0.36235	1	8	87	1573	20272	ENSRNOG00000020970,ENSRNOG00000046036,ENSRNOG00000036690,ENSRNOG00000005227,ENSRNOG00000053771,ENSRNOG00000011518,ENSRNOG00000033426,ENSRNOG00000010574
GO:0006090	pyruvate metabolic process	biological_process	0.36393	1	1	87	105	20272	ENSRNOG00000055222
GO:0046939	nucleotide phosphorylation	biological_process	0.36393	1	1	87	105	20272	ENSRNOG00000055222
GO:0030177	positive regulation of Wnt signaling pathway	biological_process	0.36412	1	1	87	105	20272	ENSRNOG00000032208
GO:0034399	nuclear periphery	cellular_component	0.36412	1	1	87	105	20272	ENSRNOG00000019965
GO:2000112	regulation of cellular macromolecule biosynthetic process	biological_process	0.36463	1	16	87	3356	20272	ENSRNOG00000006850,ENSRNOG00000005227,ENSRNOG00000015236,ENSRNOG00000019383,ENSRNOG00000011518,ENSRNOG00000062030,ENSRNOG00000012584,ENSRNOG00000002117,ENSRNOG00000004610,ENSRNOG00000019965,ENSRNOG00000022868,ENSRNOG00000032208,ENSRNOG00000019831,ENSRNOG00000020539,ENSRNOG00000020376,ENSRNOG00000054385
GO:0032870	cellular response to hormone stimulus	biological_process	0.36678	1	3	87	503	20272	ENSRNOG00000008012,ENSRNOG00000010574,ENSRNOG00000005227
GO:0010771	negative regulation of cell morphogenesis involved in differentiation	biological_process	0.36681	1	1	87	106	20272	ENSRNOG00000006850
GO:0051591	response to cAMP	biological_process	0.36685	1	1	87	106	20272	ENSRNOG00000020532
GO:0046474	glycerophospholipid biosynthetic process	biological_process	0.36686	1	1	87	106	20272	ENSRNOG00000014675
GO:0005923	bicellular tight junction	cellular_component	0.36686	1	1	87	106	20272	ENSRNOG00000007922
GO:0033273	response to vitamin	biological_process	0.36686	1	1	87	106	20272	ENSRNOG00000008012
GO:0033043	regulation of organelle organization	biological_process	0.36759	1	6	87	1144	20272	ENSRNOG00000021828,ENSRNOG00000020539,ENSRNOG00000053334,ENSRNOG00000020376,ENSRNOG00000001091,ENSRNOG00000005303
GO:0005874	microtubule	cellular_component	0.36807	1	2	87	299	20272	ENSRNOG00000028261,ENSRNOG00000008471
GO:0045787	positive regulation of cell cycle	biological_process	0.36816	1	2	87	299	20272	ENSRNOG00000020539,ENSRNOG00000015236
GO:0043085	positive regulation of catalytic activity	biological_process	0.36914	1	6	87	1146	20272	ENSRNOG00000010574,ENSRNOG00000004917,ENSRNOG00000005303,ENSRNOG00000001091,ENSRNOG00000020970,ENSRNOG00000005227
GO:0003674	molecular_function	molecular_function	0.36921	1	75	87	17073	20272	ENSRNOG00000019383,ENSRNOG00000005303,ENSRNOG00000062030,ENSRNOG00000008399,ENSRNOG00000020970,ENSRNOG00000014675,ENSRNOG00000001493,ENSRNOG00000004917,ENSRNOG00000003967,ENSRNOG00000027459,ENSRNOG00000010378,ENSRNOG00000021828,ENSRNOG00000032208,ENSRNOG00000003365,ENSRNOG00000024602,ENSRNOG00000007922,ENSRNOG00000011518,ENSRNOG00000019296,ENSRNOG00000013971,ENSRNOG00000000901,ENSRNOG00000036690,…
GO:0098732	macromolecule deacylation	biological_process	0.36934	1	1	87	107	20272	ENSRNOG00000000435
GO:0048659	smooth muscle cell proliferation	biological_process	0.36935	1	1	87	107	20272	ENSRNOG00000048273
GO:0015293	symporter activity	molecular_function	0.3696	1	1	87	107	20272	ENSRNOG00000010378
GO:0017148	negative regulation of translation	biological_process	0.3696	1	1	87	107	20272	ENSRNOG00000019831
GO:0055088	lipid homeostasis	biological_process	0.3696	1	1	87	107	20272	ENSRNOG00000008012
GO:0000151	ubiquitin ligase complex	cellular_component	0.37124	1	2	87	301	20272	ENSRNOG00000008399,ENSRNOG00000027099
GO:0010564	regulation of cell cycle process	biological_process	0.37147	1	3	87	507	20272	ENSRNOG00000005227,ENSRNOG00000015236,ENSRNOG00000020539
GO:0006793	phosphorus metabolic process	biological_process	0.37195	1	14	87	2922	20272	ENSRNOG00000046036,ENSRNOG00000020970,ENSRNOG00000026793,ENSRNOG00000036690,ENSRNOG00000055222,ENSRNOG00000053771,ENSRNOG00000014675,ENSRNOG00000005227,ENSRNOG00000016475,ENSRNOG00000011518,ENSRNOG00000027422,ENSRNOG00000020736,ENSRNOG00000033426,ENSRNOG00000010574
GO:0014020	primary neural tube formation	biological_process	0.37226	1	1	87	108	20272	ENSRNOG00000006850
GO:0016616	oxidoreductase activity, acting on the CH-OH group of donors, NAD or NADP as acceptor	molecular_function	0.37226	1	1	87	108	20272	ENSRNOG00000018177
GO:0043204	perikaryon	cellular_component	0.37232	1	1	87	108	20272	ENSRNOG00000014675
GO:0072009	nephron epithelium development	biological_process	0.37232	1	1	87	108	20272	ENSRNOG00000003098
GO:0007154	cell communication	biological_process	0.37261	1	31	87	6786	20272	ENSRNOG00000053771,ENSRNOG00000020532,ENSRNOG00000007650,ENSRNOG00000025296,ENSRNOG00000046036,ENSRNOG00000019965,ENSRNOG00000022868,ENSRNOG00000017528,ENSRNOG00000032208,ENSRNOG00000020539,ENSRNOG00000010574,ENSRNOG00000054385,ENSRNOG00000001409,ENSRNOG00000029810,ENSRNOG00000005227,ENSRNOG00000006850,ENSRNOG00000000901,ENSRNOG00000006226,ENSRNOG00000019296,ENSRNOG00000014928,ENSRNOG00000015236,…
GO:0033044	regulation of chromosome organization	biological_process	0.37431	1	2	87	303	20272	ENSRNOG00000020376,ENSRNOG00000020539
GO:0045981	positive regulation of nucleotide metabolic process	biological_process	0.37502	1	1	87	109	20272	ENSRNOG00000020970
GO:1900544	positive regulation of purine nucleotide metabolic process	biological_process	0.37502	1	1	87	109	20272	ENSRNOG00000020970
GO:0044420	extracellular matrix component	cellular_component	0.37502	1	1	87	109	20272	ENSRNOG00000004610
GO:0070160	occluding junction	cellular_component	0.37502	1	1	87	109	20272	ENSRNOG00000007922
GO:0050678	regulation of epithelial cell proliferation	biological_process	0.37582	1	2	87	304	20272	ENSRNOG00000006850,ENSRNOG00000016021
GO:0060284	regulation of cell development	biological_process	0.3762	1	5	87	938	20272	ENSRNOG00000006850,ENSRNOG00000001011,ENSRNOG00000002117,ENSRNOG00000022868,ENSRNOG00000019965
GO:0042802	identical protein binding	molecular_function	0.37708	1	8	87	1595	20272	ENSRNOG00000025296,ENSRNOG00000005227,ENSRNOG00000001091,ENSRNOG00000019383,ENSRNOG00000003365,ENSRNOG00000009881,ENSRNOG00000012157,ENSRNOG00000021828
GO:0050728	negative regulation of inflammatory response	biological_process	0.37748	1	1	87	110	20272	ENSRNOG00000048273
GO:0003158	endothelium development	biological_process	0.37767	1	1	87	110	20272	ENSRNOG00000006850
GO:0060048	cardiac muscle contraction	biological_process	0.37771	1	1	87	110	20272	ENSRNOG00000020532
GO:0014065	phosphatidylinositol 3-kinase signaling	biological_process	0.37772	1	1	87	110	20272	ENSRNOG00000027099
GO:0001650	fibrillar center	cellular_component	0.37772	1	1	87	110	20272	ENSRNOG00000020376
GO:0005319	lipid transporter activity	molecular_function	0.37772	1	1	87	110	20272	ENSRNOG00000008012
GO:0030674	protein binding, bridging	molecular_function	0.37772	1	1	87	110	20272	ENSRNOG00000001091
GO:0044839	cell cycle G2/M phase transition	biological_process	0.37772	1	1	87	110	20272	ENSRNOG00000008012
GO:0060359	response to ammonium ion	biological_process	0.37772	1	1	87	110	20272	ENSRNOG00000008012
GO:0006260	DNA replication	biological_process	0.37892	1	2	87	306	20272	ENSRNOG00000062030,ENSRNOG00000020376
GO:0072091	regulation of stem cell proliferation	biological_process	0.38035	1	1	87	111	20272	ENSRNOG00000006850
GO:0030802	regulation of cyclic nucleotide biosynthetic process	biological_process	0.3804	1	1	87	111	20272	ENSRNOG00000020970
GO:0042383	sarcolemma	cellular_component	0.3804	1	1	87	111	20272	ENSRNOG00000003998
GO:0045862	positive regulation of proteolysis	biological_process	0.38045	1	2	87	307	20272	ENSRNOG00000005227,ENSRNOG00000001091
GO:0051020	GTPase binding	molecular_function	0.38045	1	2	87	307	20272	ENSRNOG00000001409,ENSRNOG00000005303
GO:0006357	regulation of transcription from RNA polymerase II promoter	biological_process	0.38068	1	9	87	1822	20272	ENSRNOG00000004610,ENSRNOG00000006850,ENSRNOG00000005227,ENSRNOG00000019383,ENSRNOG00000022868,ENSRNOG00000011518,ENSRNOG00000012584,ENSRNOG00000002117,ENSRNOG00000020539
GO:0007420	brain development	biological_process	0.38205	1	4	87	729	20272	ENSRNOG00000008012,ENSRNOG00000062030,ENSRNOG00000018653,ENSRNOG00000019831
GO:0010921	regulation of phosphatase activity	biological_process	0.38266	1	1	87	112	20272	ENSRNOG00000036690
GO:0007368	determination of left/right symmetry	biological_process	0.38303	1	1	87	112	20272	ENSRNOG00000006850
GO:0005516	calmodulin binding	molecular_function	0.38306	1	1	87	112	20272	ENSRNOG00000020532
GO:0009582	detection of abiotic stimulus	biological_process	0.38308	1	1	87	112	20272	ENSRNOG00000019296
GO:0000723	telomere maintenance	biological_process	0.38308	1	1	87	112	20272	ENSRNOG00000020376
GO:0032200	telomere organization	biological_process	0.38308	1	1	87	112	20272	ENSRNOG00000020376
GO:0035326	enhancer binding	molecular_function	0.38308	1	1	87	112	20272	ENSRNOG00000022868
GO:0042113	B cell activation	biological_process	0.38344	1	2	87	309	20272	ENSRNOG00000018653,ENSRNOG00000025296
GO:0036094	small molecule binding	molecular_function	0.38463	1	11	87	2274	20272	ENSRNOG00000020736,ENSRNOG00000048273,ENSRNOG00000012157,ENSRNOG00000017912,ENSRNOG00000008012,ENSRNOG00000054385,ENSRNOG00000014675,ENSRNOG00000000901,ENSRNOG00000019296,ENSRNOG00000016475,ENSRNOG00000008471
GO:0001666	response to hypoxia	biological_process	0.38503	1	2	87	310	20272	ENSRNOG00000008012,ENSRNOG00000020539
GO:0032501	multicellular organismal process	biological_process	0.38571	1	34	87	7511	20272	ENSRNOG00000016021,ENSRNOG00000007922,ENSRNOG00000015236,ENSRNOG00000019296,ENSRNOG00000006226,ENSRNOG00000006850,ENSRNOG00000020539,ENSRNOG00000019831,ENSRNOG00000017528,ENSRNOG00000018177,ENSRNOG00000019965,ENSRNOG00000025296,ENSRNOG00000003998,ENSRNOG00000007650,ENSRNOG00000004610,ENSRNOG00000001011,ENSRNOG00000003098,ENSRNOG00000003967,ENSRNOG00000008012,ENSRNOG00000002117,ENSRNOG00000048273,…
GO:0009581	detection of external stimulus	biological_process	0.38574	1	1	87	113	20272	ENSRNOG00000019296
GO:0048675	axon extension	biological_process	0.38574	1	1	87	113	20272	ENSRNOG00000002117
GO:0042826	histone deacetylase binding	molecular_function	0.38574	1	1	87	113	20272	ENSRNOG00000005227
GO:0016477	cell migration	biological_process	0.38608	1	6	87	1168	20272	ENSRNOG00000048273,ENSRNOG00000002117,ENSRNOG00000006850,ENSRNOG00000007650,ENSRNOG00000052549,ENSRNOG00000021828
GO:0017038	protein import	biological_process	0.38642	1	2	87	311	20272	ENSRNOG00000032208,ENSRNOG00000048273
GO:0031326	regulation of cellular biosynthetic process	biological_process	0.38644	1	17	87	3628	20272	ENSRNOG00000015236,ENSRNOG00000019383,ENSRNOG00000011518,ENSRNOG00000062030,ENSRNOG00000005227,ENSRNOG00000006850,ENSRNOG00000020970,ENSRNOG00000012584,ENSRNOG00000002117,ENSRNOG00000022868,ENSRNOG00000019965,ENSRNOG00000004610,ENSRNOG00000020539,ENSRNOG00000020376,ENSRNOG00000054385,ENSRNOG00000019831,ENSRNOG00000032208
GO:0009165	nucleotide biosynthetic process	biological_process	0.38656	1	2	87	311	20272	ENSRNOG00000020970,ENSRNOG00000020736
GO:0048468	cell development	biological_process	0.38665	1	10	87	2054	20272	ENSRNOG00000010378,ENSRNOG00000002117,ENSRNOG00000019831,ENSRNOG00000008012,ENSRNOG00000006850,ENSRNOG00000001011,ENSRNOG00000019296,ENSRNOG00000053334,ENSRNOG00000022868,ENSRNOG00000019965
GO:0030003	cellular cation homeostasis	biological_process	0.38783	1	3	87	521	20272	ENSRNOG00000017528,ENSRNOG00000010378,ENSRNOG00000019296
GO:0000077	DNA damage checkpoint	biological_process	0.38839	1	1	87	114	20272	ENSRNOG00000020539
GO:0004386	helicase activity	molecular_function	0.38839	1	1	87	114	20272	ENSRNOG00000012157
GO:0031333	negative regulation of protein complex assembly	biological_process	0.38839	1	1	87	114	20272	ENSRNOG00000001091
GO:0031638	zymogen activation	biological_process	0.38839	1	1	87	114	20272	ENSRNOG00000001091
GO:0034249	negative regulation of cellular amide metabolic process	biological_process	0.38839	1	1	87	114	20272	ENSRNOG00000019831
GO:0042303	molting cycle	biological_process	0.38839	1	1	87	114	20272	ENSRNOG00000032208
GO:0042633	hair cycle	biological_process	0.38839	1	1	87	114	20272	ENSRNOG00000032208
GO:0045934	negative regulation of nucleobase-containing compound metabolic process	biological_process	0.38921	1	7	87	1392	20272	ENSRNOG00000062030,ENSRNOG00000011518,ENSRNOG00000020376,ENSRNOG00000015236,ENSRNOG00000020539,ENSRNOG00000005227,ENSRNOG00000006850
GO:0043566	structure-specific DNA binding	molecular_function	0.38961	1	2	87	313	20272	ENSRNOG00000020376,ENSRNOG00000019383
GO:0043547	positive regulation of GTPase activity	biological_process	0.38961	1	2	87	313	20272	ENSRNOG00000004917,ENSRNOG00000005303
GO:0044724	single-organism carbohydrate catabolic process	biological_process	0.39085	1	1	87	115	20272	ENSRNOG00000055222
GO:0046330	positive regulation of JNK cascade	biological_process	0.39103	1	1	87	115	20272	ENSRNOG00000010574
GO:1901293	nucleoside phosphate biosynthetic process	biological_process	0.39113	1	2	87	314	20272	ENSRNOG00000020970,ENSRNOG00000020736
GO:0008380	RNA splicing	biological_process	0.39113	1	2	87	314	20272	ENSRNOG00000012157,ENSRNOG00000008399
GO:0006810	transport	biological_process	0.39168	1	19	87	4093	20272	ENSRNOG00000010378,ENSRNOG00000048273,ENSRNOG00000003967,ENSRNOG00000017912,ENSRNOG00000008012,ENSRNOG00000014675,ENSRNOG00000014928,ENSRNOG00000015236,ENSRNOG00000006226,ENSRNOG00000001091,ENSRNOG00000005303,ENSRNOG00000032208,ENSRNOG00000052549,ENSRNOG00000010574,ENSRNOG00000020532,ENSRNOG00000007650,ENSRNOG00000059005,ENSRNOG00000025296,ENSRNOG00000002916
GO:0010876	lipid localization	biological_process	0.39251	1	2	87	315	20272	ENSRNOG00000008012,ENSRNOG00000048273
GO:0044325	ion channel binding	molecular_function	0.39365	1	1	87	116	20272	ENSRNOG00000020532
GO:0007093	mitotic cell cycle checkpoint	biological_process	0.39366	1	1	87	116	20272	ENSRNOG00000020539
GO:0016241	regulation of macroautophagy	biological_process	0.39366	1	1	87	116	20272	ENSRNOG00000005303
GO:0031256	leading edge membrane	cellular_component	0.39366	1	1	87	116	20272	ENSRNOG00000001091
GO:0032526	response to retinoic acid	biological_process	0.39366	1	1	87	116	20272	ENSRNOG00000020539
GO:0006928	movement of cell or subcellular component	biological_process	0.39428	1	8	87	1621	20272	ENSRNOG00000052549,ENSRNOG00000021828,ENSRNOG00000048273,ENSRNOG00000002117,ENSRNOG00000008471,ENSRNOG00000020532,ENSRNOG00000007650,ENSRNOG00000006850
GO:0019637	organophosphate metabolic process	biological_process	0.39508	1	5	87	960	20272	ENSRNOG00000014675,ENSRNOG00000055222,ENSRNOG00000020736,ENSRNOG00000020970,ENSRNOG00000016475
GO:0009132	nucleoside diphosphate metabolic process	biological_process	0.3961	1	1	87	117	20272	ENSRNOG00000055222
GO:0044700	single organism signaling	biological_process	0.39621	1	30	87	6619	20272	ENSRNOG00000005227,ENSRNOG00000029810,ENSRNOG00000006850,ENSRNOG00000000901,ENSRNOG00000014928,ENSRNOG00000019296,ENSRNOG00000006226,ENSRNOG00000015236,ENSRNOG00000011518,ENSRNOG00000007922,ENSRNOG00000001091,ENSRNOG00000048273,ENSRNOG00000016021,ENSRNOG00000033426,ENSRNOG00000027099,ENSRNOG00000001493,ENSRNOG00000004917,ENSRNOG00000053771,ENSRNOG00000020532,ENSRNOG00000007650,ENSRNOG00000025296,…
GO:0043624	cellular protein complex disassembly	biological_process	0.39626	1	1	87	117	20272	ENSRNOG00000053334
GO:0006906	vesicle fusion	biological_process	0.39628	1	1	87	117	20272	ENSRNOG00000005303
GO:0017137	Rab GTPase binding	molecular_function	0.39628	1	1	87	117	20272	ENSRNOG00000005303
GO:0035725	sodium ion transmembrane transport	biological_process	0.39628	1	1	87	117	20272	ENSRNOG00000010378
GO:0035821	modification of morphology or physiology of other organism	biological_process	0.39628	1	1	87	117	20272	ENSRNOG00000005227
GO:0051188	cofactor biosynthetic process	biological_process	0.39628	1	1	87	117	20272	ENSRNOG00000020736
GO:0051186	cofactor metabolic process	biological_process	0.39709	1	2	87	318	20272	ENSRNOG00000020736,ENSRNOG00000055222
GO:0036293	response to decreased oxygen levels	biological_process	0.39719	1	2	87	318	20272	ENSRNOG00000020539,ENSRNOG00000008012
GO:0034248	regulation of cellular amide metabolic process	biological_process	0.3987	1	2	87	319	20272	ENSRNOG00000019831,ENSRNOG00000002117
GO:0050878	regulation of body fluid levels	biological_process	0.3987	1	2	87	319	20272	ENSRNOG00000008012,ENSRNOG00000010378
GO:0051098	regulation of binding	biological_process	0.3987	1	2	87	319	20272	ENSRNOG00000001091,ENSRNOG00000005227
GO:0004222	metalloendopeptidase activity	molecular_function	0.39888	1	1	87	118	20272	ENSRNOG00000025728
GO:0006402	mRNA catabolic process	biological_process	0.39888	1	1	87	118	20272	ENSRNOG00000019831
GO:0036064	ciliary basal body	cellular_component	0.39888	1	1	87	118	20272	ENSRNOG00000009881
GO:1900182	positive regulation of protein localization to nucleus	biological_process	0.39888	1	1	87	118	20272	ENSRNOG00000032208
GO:0051246	regulation of protein metabolic process	biological_process	0.39998	1	12	87	2526	20272	ENSRNOG00000001091,ENSRNOG00000011518,ENSRNOG00000046036,ENSRNOG00000036690,ENSRNOG00000005227,ENSRNOG00000053771,ENSRNOG00000010574,ENSRNOG00000033426,ENSRNOG00000020539,ENSRNOG00000019831,ENSRNOG00000048273,ENSRNOG00000002117
GO:0051649	establishment of localization in cell	biological_process	0.40058	1	11	87	2302	20272	ENSRNOG00000007650,ENSRNOG00000014675,ENSRNOG00000014928,ENSRNOG00000015236,ENSRNOG00000001091,ENSRNOG00000005303,ENSRNOG00000032208,ENSRNOG00000048273,ENSRNOG00000003967,ENSRNOG00000052549,ENSRNOG00000010574
GO:0023052	signaling	biological_process	0.40118	1	30	87	6632	20272	ENSRNOG00000032208,ENSRNOG00000017528,ENSRNOG00000010574,ENSRNOG00000054385,ENSRNOG00000001409,ENSRNOG00000020539,ENSRNOG00000025296,ENSRNOG00000046036,ENSRNOG00000020532,ENSRNOG00000007650,ENSRNOG00000053771,ENSRNOG00000019965,ENSRNOG00000022868,ENSRNOG00000048273,ENSRNOG00000004917,ENSRNOG00000001493,ENSRNOG00000033426,ENSRNOG00000027099,ENSRNOG00000016021,ENSRNOG00000000901,ENSRNOG00000006850,…
GO:0044421	extracellular region part	cellular_component	0.4012	1	17	87	3660	20272	ENSRNOG00000047988,ENSRNOG00000013971,ENSRNOG00000011518,ENSRNOG00000000435,ENSRNOG00000048273,ENSRNOG00000010600,ENSRNOG00000008012,ENSRNOG00000033426,ENSRNOG00000003098,ENSRNOG00000004610,ENSRNOG00000007650,ENSRNOG00000002916,ENSRNOG00000024602,ENSRNOG00000018177,ENSRNOG00000021828,ENSRNOG00000020539,ENSRNOG00000001409
GO:0045807	positive regulation of endocytosis	biological_process	0.40125	1	1	87	119	20272	ENSRNOG00000007650
GO:0016052	carbohydrate catabolic process	biological_process	0.4013	1	1	87	119	20272	ENSRNOG00000055222
GO:0006355	regulation of transcription, DNA-templated	biological_process	0.40137	1	14	87	2980	20272	ENSRNOG00000004610,ENSRNOG00000005227,ENSRNOG00000006850,ENSRNOG00000015236,ENSRNOG00000019383,ENSRNOG00000022868,ENSRNOG00000019965,ENSRNOG00000011518,ENSRNOG00000012584,ENSRNOG00000032208,ENSRNOG00000019831,ENSRNOG00000002117,ENSRNOG00000020539,ENSRNOG00000054385
GO:0031570	DNA integrity checkpoint	biological_process	0.40148	1	1	87	119	20272	ENSRNOG00000020539
GO:0046824	positive regulation of nucleocytoplasmic transport	biological_process	0.40148	1	1	87	119	20272	ENSRNOG00000032208
GO:1903827	regulation of cellular protein localization	biological_process	0.40167	1	3	87	533	20272	ENSRNOG00000010574,ENSRNOG00000048273,ENSRNOG00000032208
GO:0000904	cell morphogenesis involved in differentiation	biological_process	0.4026	1	4	87	750	20272	ENSRNOG00000022868,ENSRNOG00000019965,ENSRNOG00000006850,ENSRNOG00000002117
GO:0001841	neural tube formation	biological_process	0.40401	1	1	87	120	20272	ENSRNOG00000006850
GO:0009855	determination of bilateral symmetry	biological_process	0.40401	1	1	87	120	20272	ENSRNOG00000006850
GO:0034250	positive regulation of cellular amide metabolic process	biological_process	0.40406	1	1	87	120	20272	ENSRNOG00000002117
GO:0006873	cellular ion homeostasis	biological_process	0.40409	1	3	87	535	20272	ENSRNOG00000010378,ENSRNOG00000017528,ENSRNOG00000019296
GO:0015934	large ribosomal subunit	cellular_component	0.40595	1	2	87	324	20272	ENSRNOG00000013845,ENSRNOG00000019497
GO:0080090	regulation of primary metabolic process	biological_process	0.40656	1	24	87	5269	20272	ENSRNOG00000032208,ENSRNOG00000019831,ENSRNOG00000020539,ENSRNOG00000020376,ENSRNOG00000054385,ENSRNOG00000010574,ENSRNOG00000053771,ENSRNOG00000004610,ENSRNOG00000046036,ENSRNOG00000022868,ENSRNOG00000019965,ENSRNOG00000012584,ENSRNOG00000002117,ENSRNOG00000048273,ENSRNOG00000033426,ENSRNOG00000005227,ENSRNOG00000006850,ENSRNOG00000036690,ENSRNOG00000020970,ENSRNOG00000015236,ENSRNOG00000062030,…
GO:0009799	specification of symmetry	biological_process	0.40658	1	1	87	121	20272	ENSRNOG00000006850
GO:0043604	amide biosynthetic process	biological_process	0.40793	1	5	87	975	20272	ENSRNOG00000011716,ENSRNOG00000019497,ENSRNOG00000062030,ENSRNOG00000019831,ENSRNOG00000002117
GO:0001085	RNA polymerase II transcription factor binding	molecular_function	0.40915	1	1	87	122	20272	ENSRNOG00000011518
GO:0030808	regulation of nucleotide biosynthetic process	biological_process	0.40919	1	1	87	122	20272	ENSRNOG00000020970
GO:1900371	regulation of purine nucleotide biosynthetic process	biological_process	0.40919	1	1	87	122	20272	ENSRNOG00000020970
GO:0046488	phosphatidylinositol metabolic process	biological_process	0.4092	1	1	87	122	20272	ENSRNOG00000014675
GO:0051716	cellular response to stimulus	biological_process	0.40973	1	34	87	7576	20272	ENSRNOG00000029810,ENSRNOG00000001091,ENSRNOG00000005303,ENSRNOG00000062030,ENSRNOG00000048273,ENSRNOG00000008012,ENSRNOG00000004917,ENSRNOG00000001493,ENSRNOG00000027099,ENSRNOG00000020532,ENSRNOG00000046036,ENSRNOG00000022868,ENSRNOG00000032208,ENSRNOG00000021828,ENSRNOG00000052549,ENSRNOG00000005227,ENSRNOG00000006850,ENSRNOG00000000901,ENSRNOG00000019296,ENSRNOG00000015236,ENSRNOG00000006226,…
GO:0043623	cellular protein complex assembly	biological_process	0.40981	1	3	87	540	20272	ENSRNOG00000021828,ENSRNOG00000028261,ENSRNOG00000001091
GO:0009889	regulation of biosynthetic process	biological_process	0.40985	1	17	87	3678	20272	ENSRNOG00000002117,ENSRNOG00000012584,ENSRNOG00000020970,ENSRNOG00000006850,ENSRNOG00000005227,ENSRNOG00000019383,ENSRNOG00000062030,ENSRNOG00000011518,ENSRNOG00000015236,ENSRNOG00000019831,ENSRNOG00000032208,ENSRNOG00000054385,ENSRNOG00000020376,ENSRNOG00000020539,ENSRNOG00000004610,ENSRNOG00000022868,ENSRNOG00000019965
GO:0031399	regulation of protein modification process	biological_process	0.41034	1	8	87	1645	20272	ENSRNOG00000020539,ENSRNOG00000010574,ENSRNOG00000033426,ENSRNOG00000011518,ENSRNOG00000005227,ENSRNOG00000053771,ENSRNOG00000036690,ENSRNOG00000046036
GO:0060249	anatomical structure homeostasis	biological_process	0.41074	1	2	87	327	20272	ENSRNOG00000020376,ENSRNOG00000003098
GO:2001251	negative regulation of chromosome organization	biological_process	0.41175	1	1	87	123	20272	ENSRNOG00000020376
GO:0016810	hydrolase activity, acting on carbon-nitrogen (but not peptide) bonds	molecular_function	0.41175	1	1	87	123	20272	ENSRNOG00000020736
GO:0035257	nuclear hormone receptor binding	molecular_function	0.41175	1	1	87	123	20272	ENSRNOG00000019965
GO:0009058	biosynthetic process	biological_process	0.41212	1	25	87	5512	20272	ENSRNOG00000032208,ENSRNOG00000019831,ENSRNOG00000054385,ENSRNOG00000020376,ENSRNOG00000020539,ENSRNOG00000004610,ENSRNOG00000019965,ENSRNOG00000022868,ENSRNOG00000002117,ENSRNOG00000020736,ENSRNOG00000012584,ENSRNOG00000011716,ENSRNOG00000020970,ENSRNOG00000000901,ENSRNOG00000013971,ENSRNOG00000006850,ENSRNOG00000014675,ENSRNOG00000005227,ENSRNOG00000055222,ENSRNOG00000047988,ENSRNOG00000011518,…
GO:0055114	oxidation-reduction process	biological_process	0.41221	1	5	87	980	20272	ENSRNOG00000011716,ENSRNOG00000015236,ENSRNOG00000018177,ENSRNOG00000048273,ENSRNOG00000027422
GO:0010556	regulation of macromolecule biosynthetic process	biological_process	0.41391	1	16	87	3459	20272	ENSRNOG00000002117,ENSRNOG00000012584,ENSRNOG00000006850,ENSRNOG00000005227,ENSRNOG00000011518,ENSRNOG00000062030,ENSRNOG00000019383,ENSRNOG00000015236,ENSRNOG00000032208,ENSRNOG00000019831,ENSRNOG00000054385,ENSRNOG00000020376,ENSRNOG00000020539,ENSRNOG00000004610,ENSRNOG00000022868,ENSRNOG00000019965
GO:0032387	negative regulation of intracellular transport	biological_process	0.41406	1	1	87	124	20272	ENSRNOG00000048273
GO:0007188	adenylate cyclase-modulating G-protein coupled receptor signaling pathway	biological_process	0.41429	1	1	87	124	20272	ENSRNOG00000019296
GO:0000781	chromosome, telomeric region	cellular_component	0.41429	1	1	87	124	20272	ENSRNOG00000020376
GO:0042476	odontogenesis	biological_process	0.41429	1	1	87	124	20272	ENSRNOG00000032208
GO:0050680	negative regulation of epithelial cell proliferation	biological_process	0.41429	1	1	87	124	20272	ENSRNOG00000016021
GO:1901699	cellular response to nitrogen compound	biological_process	0.41448	1	3	87	544	20272	ENSRNOG00000020532,ENSRNOG00000008012,ENSRNOG00000010574
GO:0010721	negative regulation of cell development	biological_process	0.41668	1	2	87	331	20272	ENSRNOG00000006850,ENSRNOG00000001011
GO:0006511	ubiquitin-dependent protein catabolic process	biological_process	0.41679	1	3	87	546	20272	ENSRNOG00000047396,ENSRNOG00000019965,ENSRNOG00000027099
GO:0005875	microtubule associated complex	cellular_component	0.41682	1	1	87	125	20272	ENSRNOG00000008471
GO:1901991	negative regulation of mitotic cell cycle phase transition	biological_process	0.41682	1	1	87	125	20272	ENSRNOG00000020539
GO:1901360	organic cyclic compound metabolic process	biological_process	0.41772	1	24	87	5296	20272	ENSRNOG00000002117,ENSRNOG00000012584,ENSRNOG00000020736,ENSRNOG00000020970,ENSRNOG00000000901,ENSRNOG00000055222,ENSRNOG00000005227,ENSRNOG00000006850,ENSRNOG00000019383,ENSRNOG00000062030,ENSRNOG00000011518,ENSRNOG00000008399,ENSRNOG00000016475,ENSRNOG00000015236,ENSRNOG00000032208,ENSRNOG00000019831,ENSRNOG00000054385,ENSRNOG00000020376,ENSRNOG00000020539,ENSRNOG00000012157,ENSRNOG00000004610,…
GO:1903506	regulation of nucleic acid-templated transcription	biological_process	0.41773	1	14	87	3012	20272	ENSRNOG00000004610,ENSRNOG00000006850,ENSRNOG00000005227,ENSRNOG00000015236,ENSRNOG00000019383,ENSRNOG00000022868,ENSRNOG00000019965,ENSRNOG00000011518,ENSRNOG00000012584,ENSRNOG00000032208,ENSRNOG00000019831,ENSRNOG00000002117,ENSRNOG00000020539,ENSRNOG00000054385
GO:0043065	positive regulation of apoptotic process	biological_process	0.41909	1	3	87	548	20272	ENSRNOG00000005227,ENSRNOG00000015236,ENSRNOG00000001091
GO:0003206	cardiac chamber morphogenesis	biological_process	0.41928	1	1	87	126	20272	ENSRNOG00000006850
GO:0055067	monovalent inorganic cation homeostasis	biological_process	0.41933	1	1	87	126	20272	ENSRNOG00000010378
GO:0060322	head development	biological_process	0.42009	1	4	87	768	20272	ENSRNOG00000008012,ENSRNOG00000062030,ENSRNOG00000018653,ENSRNOG00000019831
GO:2001141	regulation of RNA biosynthetic process	biological_process	0.4208	1	14	87	3018	20272	ENSRNOG00000004610,ENSRNOG00000005227,ENSRNOG00000006850,ENSRNOG00000015236,ENSRNOG00000022868,ENSRNOG00000019383,ENSRNOG00000019965,ENSRNOG00000011518,ENSRNOG00000012584,ENSRNOG00000032208,ENSRNOG00000019831,ENSRNOG00000002117,ENSRNOG00000020539,ENSRNOG00000054385
GO:0008528	G-protein coupled peptide receptor activity	molecular_function	0.42165	1	1	87	127	20272	ENSRNOG00000000901
GO:0006508	proteolysis	biological_process	0.42182	1	8	87	1662	20272	ENSRNOG00000027099,ENSRNOG00000025728,ENSRNOG00000047396,ENSRNOG00000001091,ENSRNOG00000019965,ENSRNOG00000005227,ENSRNOG00000000246,ENSRNOG00000007467
GO:0031214	biomineral tissue development	biological_process	0.42184	1	1	87	127	20272	ENSRNOG00000001011
GO:0003774	motor activity	molecular_function	0.42184	1	1	87	127	20272	ENSRNOG00000008471
GO:0015081	sodium ion transmembrane transporter activity	molecular_function	0.42184	1	1	87	127	20272	ENSRNOG00000010378
GO:0043200	response to amino acid	biological_process	0.42184	1	1	87	127	20272	ENSRNOG00000008012
GO:0042803	protein homodimerization activity	molecular_function	0.42207	1	4	87	770	20272	ENSRNOG00000001091,ENSRNOG00000019383,ENSRNOG00000003365,ENSRNOG00000005227
GO:0032268	regulation of cellular protein metabolic process	biological_process	0.4223	1	11	87	2340	20272	ENSRNOG00000001091,ENSRNOG00000011518,ENSRNOG00000046036,ENSRNOG00000036690,ENSRNOG00000005227,ENSRNOG00000053771,ENSRNOG00000010574,ENSRNOG00000033426,ENSRNOG00000020539,ENSRNOG00000019831,ENSRNOG00000002117
GO:0006366	transcription from RNA polymerase II promoter	biological_process	0.42347	1	9	87	1890	20272	ENSRNOG00000012584,ENSRNOG00000002117,ENSRNOG00000020539,ENSRNOG00000004610,ENSRNOG00000005227,ENSRNOG00000006850,ENSRNOG00000019383,ENSRNOG00000022868,ENSRNOG00000011518
GO:0023056	positive regulation of signaling	biological_process	0.42354	1	7	87	1440	20272	ENSRNOG00000032208,ENSRNOG00000005227,ENSRNOG00000007650,ENSRNOG00000010574,ENSRNOG00000019965,ENSRNOG00000001091,ENSRNOG00000016021
GO:0019941	modification-dependent protein catabolic process	biological_process	0.42368	1	3	87	552	20272	ENSRNOG00000019965,ENSRNOG00000027099,ENSRNOG00000047396
GO:0016614	oxidoreductase activity, acting on CH-OH group of donors	molecular_function	0.42429	1	1	87	128	20272	ENSRNOG00000018177
GO:0015276	ligand-gated ion channel activity	molecular_function	0.42434	1	1	87	128	20272	ENSRNOG00000059005
GO:0022834	ligand-gated channel activity	molecular_function	0.42434	1	1	87	128	20272	ENSRNOG00000059005
GO:0060090	binding, bridging	molecular_function	0.42434	1	1	87	128	20272	ENSRNOG00000001091
GO:0010959	regulation of metal ion transport	biological_process	0.42548	1	2	87	337	20272	ENSRNOG00000007650,ENSRNOG00000020532
GO:0051090	regulation of sequence-specific DNA binding transcription factor activity	biological_process	0.42557	1	2	87	337	20272	ENSRNOG00000054385,ENSRNOG00000032208
GO:0000902	cell morphogenesis	biological_process	0.42661	1	6	87	1220	20272	ENSRNOG00000002117,ENSRNOG00000006850,ENSRNOG00000022868,ENSRNOG00000019965,ENSRNOG00000009881,ENSRNOG00000021828
GO:0019901	protein kinase binding	molecular_function	0.42711	1	3	87	555	20272	ENSRNOG00000033426,ENSRNOG00000010574,ENSRNOG00000020532
GO:1903047	mitotic cell cycle process	biological_process	0.42712	1	3	87	555	20272	ENSRNOG00000005227,ENSRNOG00000008012,ENSRNOG00000020539
GO:0050789	regulation of biological process	biological_process	0.42798	1	50	87	11335	20272	ENSRNOG00000003098,ENSRNOG00000053771,ENSRNOG00000001011,ENSRNOG00000007650,ENSRNOG00000004610,ENSRNOG00000003998,ENSRNOG00000025296,ENSRNOG00000019965,ENSRNOG00000018177,ENSRNOG00000017528,ENSRNOG00000019831,ENSRNOG00000020539,ENSRNOG00000028261,ENSRNOG00000054385,ENSRNOG00000001409,ENSRNOG00000010574,ENSRNOG00000006850,ENSRNOG00000005227,ENSRNOG00000036690,ENSRNOG00000000901,ENSRNOG00000019296,…
GO:0009056	catabolic process	biological_process	0.42799	1	9	87	1897	20272	ENSRNOG00000019831,ENSRNOG00000047396,ENSRNOG00000033426,ENSRNOG00000010574,ENSRNOG00000027099,ENSRNOG00000003967,ENSRNOG00000055222,ENSRNOG00000019965,ENSRNOG00000005303
GO:0045017	glycerolipid biosynthetic process	biological_process	0.4293	1	1	87	130	20272	ENSRNOG00000014675
GO:0051017	actin filament bundle assembly	biological_process	0.4293	1	1	87	130	20272	ENSRNOG00000021828
GO:0043068	positive regulation of programmed cell death	biological_process	0.4294	1	3	87	557	20272	ENSRNOG00000005227,ENSRNOG00000015236,ENSRNOG00000001091
GO:0016055	Wnt signaling pathway	biological_process	0.43152	1	2	87	341	20272	ENSRNOG00000032208,ENSRNOG00000019965
GO:0001653	peptide receptor activity	molecular_function	0.43157	1	1	87	131	20272	ENSRNOG00000000901
GO:0031329	regulation of cellular catabolic process	biological_process	0.43283	1	3	87	560	20272	ENSRNOG00000010574,ENSRNOG00000027099,ENSRNOG00000005303
GO:0043632	modification-dependent macromolecule catabolic process	biological_process	0.43283	1	3	87	560	20272	ENSRNOG00000047396,ENSRNOG00000027099,ENSRNOG00000019965
GO:0070482	response to oxygen levels	biological_process	0.43298	1	2	87	342	20272	ENSRNOG00000020539,ENSRNOG00000008012
GO:0042157	lipoprotein metabolic process	biological_process	0.434	1	1	87	132	20272	ENSRNOG00000048273
GO:0030799	regulation of cyclic nucleotide metabolic process	biological_process	0.43422	1	1	87	132	20272	ENSRNOG00000020970
GO:0007187	G-protein coupled receptor signaling pathway, coupled to cyclic nucleotide second messenger	biological_process	0.43422	1	1	87	132	20272	ENSRNOG00000019296
GO:0048015	phosphatidylinositol-mediated signaling	biological_process	0.43422	1	1	87	132	20272	ENSRNOG00000027099
GO:0006865	amino acid transport	biological_process	0.43422	1	1	87	132	20272	ENSRNOG00000014928
GO:0007156	homophilic cell adhesion via plasma membrane adhesion molecules	biological_process	0.43422	1	1	87	132	20272	ENSRNOG00000003365
GO:0045785	positive regulation of cell adhesion	biological_process	0.4343	1	2	87	343	20272	ENSRNOG00000007650,ENSRNOG00000011518
GO:0005730	nucleolus	cellular_component	0.43561	1	4	87	784	20272	ENSRNOG00000003967,ENSRNOG00000015236,ENSRNOG00000022868,ENSRNOG00000020376
GO:0034504	protein localization to nucleus	biological_process	0.43579	1	2	87	344	20272	ENSRNOG00000048273,ENSRNOG00000032208
GO:0032388	positive regulation of intracellular transport	biological_process	0.43592	1	2	87	344	20272	ENSRNOG00000001091,ENSRNOG00000032208
GO:0044249	cellular biosynthetic process	biological_process	0.4363	1	24	87	5341	20272	ENSRNOG00000020970,ENSRNOG00000000901,ENSRNOG00000013971,ENSRNOG00000005227,ENSRNOG00000006850,ENSRNOG00000014675,ENSRNOG00000055222,ENSRNOG00000011518,ENSRNOG00000062030,ENSRNOG00000019383,ENSRNOG00000019497,ENSRNOG00000015236,ENSRNOG00000002117,ENSRNOG00000020736,ENSRNOG00000012584,ENSRNOG00000011716,ENSRNOG00000004610,ENSRNOG00000019965,ENSRNOG00000022868,ENSRNOG00000019831,ENSRNOG00000032208,…
GO:0044271	cellular nitrogen compound biosynthetic process	biological_process	0.43633	1	20	87	4422	20272	ENSRNOG00000019965,ENSRNOG00000022868,ENSRNOG00000004610,ENSRNOG00000054385,ENSRNOG00000020539,ENSRNOG00000019831,ENSRNOG00000032208,ENSRNOG00000019383,ENSRNOG00000011518,ENSRNOG00000062030,ENSRNOG00000015236,ENSRNOG00000019497,ENSRNOG00000000901,ENSRNOG00000020970,ENSRNOG00000006850,ENSRNOG00000005227,ENSRNOG00000011716,ENSRNOG00000002117,ENSRNOG00000020736,ENSRNOG00000012584
GO:0010647	positive regulation of cell communication	biological_process	0.43855	1	7	87	1461	20272	ENSRNOG00000007650,ENSRNOG00000005227,ENSRNOG00000032208,ENSRNOG00000016021,ENSRNOG00000019965,ENSRNOG00000001091,ENSRNOG00000010574
GO:0019221	cytokine-mediated signaling pathway	biological_process	0.43884	1	2	87	346	20272	ENSRNOG00000033426,ENSRNOG00000032208
GO:0001726	ruffle	cellular_component	0.4391	1	1	87	134	20272	ENSRNOG00000001091
GO:0003690	double-stranded DNA binding	molecular_function	0.4391	1	1	87	134	20272	ENSRNOG00000019383
GO:0030135	coated vesicle	cellular_component	0.4391	1	1	87	134	20272	ENSRNOG00000001091
GO:0019725	cellular homeostasis	biological_process	0.44042	1	4	87	789	20272	ENSRNOG00000017528,ENSRNOG00000025296,ENSRNOG00000010378,ENSRNOG00000019296
GO:1903828	negative regulation of cellular protein localization	biological_process	0.44131	1	1	87	135	20272	ENSRNOG00000048273
GO:0048017	inositol lipid-mediated signaling	biological_process	0.44152	1	1	87	135	20272	ENSRNOG00000027099
GO:0032874	positive regulation of stress-activated MAPK cascade	biological_process	0.44152	1	1	87	135	20272	ENSRNOG00000010574
GO:1901988	negative regulation of cell cycle phase transition	biological_process	0.44152	1	1	87	135	20272	ENSRNOG00000020539
GO:0048565	digestive tract development	biological_process	0.44389	1	1	87	136	20272	ENSRNOG00000006850
GO:0052652	cyclic purine nucleotide metabolic process	biological_process	0.44393	1	1	87	136	20272	ENSRNOG00000020970
GO:0009411	response to UV	biological_process	0.44393	1	1	87	136	20272	ENSRNOG00000062030
GO:0070304	positive regulation of stress-activated protein kinase signaling cascade	biological_process	0.44393	1	1	87	136	20272	ENSRNOG00000010574
GO:0072006	nephron development	biological_process	0.44393	1	1	87	136	20272	ENSRNOG00000003098
GO:0051094	positive regulation of developmental process	biological_process	0.44425	1	6	87	1243	20272	ENSRNOG00000021828,ENSRNOG00000022868,ENSRNOG00000019965,ENSRNOG00000003098,ENSRNOG00000006850,ENSRNOG00000012584
GO:0051234	establishment of localization	biological_process	0.4443	1	19	87	4210	20272	ENSRNOG00000014675,ENSRNOG00000006226,ENSRNOG00000015236,ENSRNOG00000014928,ENSRNOG00000001091,ENSRNOG00000005303,ENSRNOG00000010378,ENSRNOG00000048273,ENSRNOG00000008012,ENSRNOG00000003967,ENSRNOG00000017912,ENSRNOG00000059005,ENSRNOG00000020532,ENSRNOG00000007650,ENSRNOG00000025296,ENSRNOG00000002916,ENSRNOG00000032208,ENSRNOG00000010574,ENSRNOG00000052549
GO:0005829	cytosol	cellular_component	0.44446	1	14	87	3064	20272	ENSRNOG00000026793,ENSRNOG00000020970,ENSRNOG00000013971,ENSRNOG00000055222,ENSRNOG00000014675,ENSRNOG00000001091,ENSRNOG00000019831,ENSRNOG00000024602,ENSRNOG00000020736,ENSRNOG00000033426,ENSRNOG00000010574,ENSRNOG00000028261,ENSRNOG00000008012,ENSRNOG00000021828
GO:0001101	response to acid chemical	biological_process	0.44467	1	2	87	350	20272	ENSRNOG00000020539,ENSRNOG00000008012
GO:0001932	regulation of protein phosphorylation	biological_process	0.44518	1	6	87	1244	20272	ENSRNOG00000046036,ENSRNOG00000053771,ENSRNOG00000005227,ENSRNOG00000011518,ENSRNOG00000033426,ENSRNOG00000010574
GO:0003012	muscle system process	biological_process	0.44611	1	2	87	351	20272	ENSRNOG00000003998,ENSRNOG00000020532
GO:0046683	response to organophosphorus	biological_process	0.44632	1	1	87	137	20272	ENSRNOG00000020532
GO:0009190	cyclic nucleotide biosynthetic process	biological_process	0.44633	1	1	87	137	20272	ENSRNOG00000020970
GO:0098609	cell-cell adhesion	biological_process	0.4481	1	4	87	797	20272	ENSRNOG00000016021,ENSRNOG00000003967,ENSRNOG00000024602,ENSRNOG00000003365
GO:0051171	regulation of nitrogen compound metabolic process	biological_process	0.44853	1	17	87	3760	20272	ENSRNOG00000032208,ENSRNOG00000019831,ENSRNOG00000020376,ENSRNOG00000054385,ENSRNOG00000020539,ENSRNOG00000004610,ENSRNOG00000019965,ENSRNOG00000022868,ENSRNOG00000002117,ENSRNOG00000012584,ENSRNOG00000020970,ENSRNOG00000006850,ENSRNOG00000005227,ENSRNOG00000019383,ENSRNOG00000011518,ENSRNOG00000062030,ENSRNOG00000015236
GO:0008654	phospholipid biosynthetic process	biological_process	0.44873	1	1	87	138	20272	ENSRNOG00000014675
GO:0032104	regulation of response to extracellular stimulus	biological_process	0.44873	1	1	87	138	20272	ENSRNOG00000005303
GO:0032107	regulation of response to nutrient levels	biological_process	0.44873	1	1	87	138	20272	ENSRNOG00000005303
GO:1903900	regulation of viral life cycle	biological_process	0.44873	1	1	87	138	20272	ENSRNOG00000005227
GO:0071702	organic substance transport	biological_process	0.44934	1	10	87	2159	20272	ENSRNOG00000010378,ENSRNOG00000048273,ENSRNOG00000032208,ENSRNOG00000008012,ENSRNOG00000010574,ENSRNOG00000052549,ENSRNOG00000007650,ENSRNOG00000002916,ENSRNOG00000014928,ENSRNOG00000005303
GO:0098796	membrane protein complex	cellular_component	0.44986	1	5	87	1024	20272	ENSRNOG00000019296,ENSRNOG00000006226,ENSRNOG00000025296,ENSRNOG00000020532,ENSRNOG00000003998
GO:0006874	cellular calcium ion homeostasis	biological_process	0.45046	1	2	87	354	20272	ENSRNOG00000017528,ENSRNOG00000019296
GO:0022008	neurogenesis	biological_process	0.45072	1	7	87	1478	20272	ENSRNOG00000019296,ENSRNOG00000022868,ENSRNOG00000053334,ENSRNOG00000003098,ENSRNOG00000017528,ENSRNOG00000019831,ENSRNOG00000002117
GO:0043241	protein complex disassembly	biological_process	0.4511	1	1	87	139	20272	ENSRNOG00000053334
GO:0042787	protein ubiquitination involved in ubiquitin-dependent protein catabolic process	biological_process	0.45111	1	1	87	139	20272	ENSRNOG00000047396
GO:0072073	kidney epithelium development	biological_process	0.45111	1	1	87	139	20272	ENSRNOG00000003098
GO:0010629	negative regulation of gene expression	biological_process	0.45212	1	7	87	1480	20272	ENSRNOG00000019831,ENSRNOG00000020532,ENSRNOG00000005227,ENSRNOG00000006850,ENSRNOG00000011518,ENSRNOG00000015236,ENSRNOG00000020539
GO:0006897	endocytosis	biological_process	0.45312	1	3	87	578	20272	ENSRNOG00000010574,ENSRNOG00000001091,ENSRNOG00000007650
GO:0090174	organelle membrane fusion	biological_process	0.45348	1	1	87	140	20272	ENSRNOG00000005303
GO:0009057	macromolecule catabolic process	biological_process	0.4541	1	5	87	1029	20272	ENSRNOG00000027099,ENSRNOG00000010574,ENSRNOG00000019965,ENSRNOG00000047396,ENSRNOG00000019831
GO:0035639	purine ribonucleoside triphosphate binding	molecular_function	0.45515	1	8	87	1712	20272	ENSRNOG00000019296,ENSRNOG00000008471,ENSRNOG00000014675,ENSRNOG00000017912,ENSRNOG00000008012,ENSRNOG00000012157,ENSRNOG00000054385,ENSRNOG00000020736
GO:0051179	localization	biological_process	0.45554	1	24	87	5387	20272	ENSRNOG00000059005,ENSRNOG00000007650,ENSRNOG00000020532,ENSRNOG00000025296,ENSRNOG00000002916,ENSRNOG00000003365,ENSRNOG00000032208,ENSRNOG00000021828,ENSRNOG00000010574,ENSRNOG00000052549,ENSRNOG00000014675,ENSRNOG00000006850,ENSRNOG00000014928,ENSRNOG00000006226,ENSRNOG00000015236,ENSRNOG00000005303,ENSRNOG00000001091,ENSRNOG00000010378,ENSRNOG00000002117,ENSRNOG00000048273,ENSRNOG00000008012,…
GO:0019897	extrinsic component of plasma membrane	cellular_component	0.45584	1	1	87	141	20272	ENSRNOG00000019296
GO:0043902	positive regulation of multi-organism process	biological_process	0.45584	1	1	87	141	20272	ENSRNOG00000005227
GO:0001838	embryonic epithelial tube formation	biological_process	0.45815	1	1	87	142	20272	ENSRNOG00000006850
GO:0007179	transforming growth factor beta receptor signaling pathway	biological_process	0.45819	1	1	87	142	20272	ENSRNOG00000019965
GO:0022900	electron transport chain	biological_process	0.45819	1	1	87	142	20272	ENSRNOG00000015236
GO:0051100	negative regulation of binding	biological_process	0.45819	1	1	87	142	20272	ENSRNOG00000005227
GO:0072175	epithelial tube formation	biological_process	0.46049	1	1	87	143	20272	ENSRNOG00000006850
GO:0006401	RNA catabolic process	biological_process	0.46054	1	1	87	143	20272	ENSRNOG00000019831
GO:0010822	positive regulation of mitochondrion organization	biological_process	0.46054	1	1	87	143	20272	ENSRNOG00000001091
GO:0050821	protein stabilization	biological_process	0.46054	1	1	87	143	20272	ENSRNOG00000001091
GO:0055080	cation homeostasis	biological_process	0.46107	1	3	87	585	20272	ENSRNOG00000019296,ENSRNOG00000010378,ENSRNOG00000017528
GO:0032550	purine ribonucleoside binding	molecular_function	0.46113	1	8	87	1721	20272	ENSRNOG00000019296,ENSRNOG00000008471,ENSRNOG00000014675,ENSRNOG00000017912,ENSRNOG00000008012,ENSRNOG00000012157,ENSRNOG00000054385,ENSRNOG00000020736
GO:0097164	ammonium ion metabolic process	biological_process	0.46284	1	1	87	144	20272	ENSRNOG00000011716
GO:0008643	carbohydrate transport	biological_process	0.46287	1	1	87	144	20272	ENSRNOG00000008012
GO:0001883	purine nucleoside binding	molecular_function	0.46312	1	8	87	1724	20272	ENSRNOG00000020736,ENSRNOG00000012157,ENSRNOG00000017912,ENSRNOG00000008012,ENSRNOG00000054385,ENSRNOG00000014675,ENSRNOG00000019296,ENSRNOG00000008471
GO:0032549	ribonucleoside binding	molecular_function	0.46312	1	8	87	1724	20272	ENSRNOG00000019296,ENSRNOG00000008471,ENSRNOG00000014675,ENSRNOG00000008012,ENSRNOG00000017912,ENSRNOG00000012157,ENSRNOG00000054385,ENSRNOG00000020736
GO:0005525	GTP binding	molecular_function	0.46334	1	2	87	363	20272	ENSRNOG00000019296,ENSRNOG00000054385
GO:0055074	calcium ion homeostasis	biological_process	0.4648	1	2	87	364	20272	ENSRNOG00000019296,ENSRNOG00000017528
GO:0031056	regulation of histone modification	biological_process	0.46519	1	1	87	145	20272	ENSRNOG00000020539
GO:0044456	synapse part	cellular_component	0.46554	1	3	87	589	20272	ENSRNOG00000006226,ENSRNOG00000014928,ENSRNOG00000014675
GO:0043161	proteasome-mediated ubiquitin-dependent protein catabolic process	biological_process	0.46622	1	2	87	365	20272	ENSRNOG00000047396,ENSRNOG00000027099
GO:0006816	calcium ion transport	biological_process	0.46622	1	2	87	365	20272	ENSRNOG00000017912,ENSRNOG00000006226
GO:0051336	regulation of hydrolase activity	biological_process	0.46746	1	5	87	1045	20272	ENSRNOG00000004917,ENSRNOG00000005303,ENSRNOG00000001091,ENSRNOG00000005227,ENSRNOG00000036690
GO:0030879	mammary gland development	biological_process	0.4675	1	1	87	146	20272	ENSRNOG00000008012
GO:0050673	epithelial cell proliferation	biological_process	0.46762	1	2	87	366	20272	ENSRNOG00000016021,ENSRNOG00000006850
GO:0051241	negative regulation of multicellular organismal process	biological_process	0.46827	1	5	87	1046	20272	ENSRNOG00000048273,ENSRNOG00000007650,ENSRNOG00000006850,ENSRNOG00000001011,ENSRNOG00000016021
GO:1901576	organic substance biosynthetic process	biological_process	0.46832	1	24	87	5418	20272	ENSRNOG00000011518,ENSRNOG00000062030,ENSRNOG00000019383,ENSRNOG00000019497,ENSRNOG00000015236,ENSRNOG00000020970,ENSRNOG00000013971,ENSRNOG00000000901,ENSRNOG00000014675,ENSRNOG00000006850,ENSRNOG00000005227,ENSRNOG00000055222,ENSRNOG00000011716,ENSRNOG00000002117,ENSRNOG00000012584,ENSRNOG00000020736,ENSRNOG00000019965,ENSRNOG00000022868,ENSRNOG00000004610,ENSRNOG00000020376,ENSRNOG00000054385,…
GO:0001882	nucleoside binding	molecular_function	0.46843	1	8	87	1732	20272	ENSRNOG00000014675,ENSRNOG00000019296,ENSRNOG00000008471,ENSRNOG00000020736,ENSRNOG00000012157,ENSRNOG00000008012,ENSRNOG00000017912,ENSRNOG00000054385
GO:0043434	response to peptide hormone	biological_process	0.46906	1	2	87	367	20272	ENSRNOG00000010574,ENSRNOG00000008012
GO:0044782	cilium organization	biological_process	0.4698	1	1	87	147	20272	ENSRNOG00000009881
GO:0098802	plasma membrane receptor complex	cellular_component	0.4698	1	1	87	147	20272	ENSRNOG00000006226
GO:0005576	extracellular region	cellular_component	0.47023	1	18	87	4037	20272	ENSRNOG00000024602,ENSRNOG00000018177,ENSRNOG00000021828,ENSRNOG00000020539,ENSRNOG00000001409,ENSRNOG00000003098,ENSRNOG00000004610,ENSRNOG00000007650,ENSRNOG00000002916,ENSRNOG00000048273,ENSRNOG00000010600,ENSRNOG00000008012,ENSRNOG00000033426,ENSRNOG00000047988,ENSRNOG00000013971,ENSRNOG00000011518,ENSRNOG00000007262,ENSRNOG00000000435
GO:0042391	regulation of membrane potential	biological_process	0.47188	1	2	87	369	20272	ENSRNOG00000020532,ENSRNOG00000006226
GO:0016573	histone acetylation	biological_process	0.4721	1	1	87	148	20272	ENSRNOG00000020539
GO:0050792	regulation of viral process	biological_process	0.4721	1	1	87	148	20272	ENSRNOG00000005227
GO:0010638	positive regulation of organelle organization	biological_process	0.47221	1	3	87	595	20272	ENSRNOG00000001091,ENSRNOG00000020539,ENSRNOG00000021828
GO:0042060	wound healing	biological_process	0.4733	1	2	87	370	20272	ENSRNOG00000021828,ENSRNOG00000003998
GO:0043087	regulation of GTPase activity	biological_process	0.4733	1	2	87	370	20272	ENSRNOG00000004917,ENSRNOG00000005303
GO:0051270	regulation of cellular component movement	biological_process	0.47361	1	4	87	824	20272	ENSRNOG00000048273,ENSRNOG00000007650,ENSRNOG00000020532,ENSRNOG00000021828
GO:0048870	cell motility	biological_process	0.47572	1	6	87	1284	20272	ENSRNOG00000052549,ENSRNOG00000021828,ENSRNOG00000048273,ENSRNOG00000002117,ENSRNOG00000007650,ENSRNOG00000006850
GO:0051674	localization of cell	biological_process	0.47572	1	6	87	1284	20272	ENSRNOG00000048273,ENSRNOG00000002117,ENSRNOG00000006850,ENSRNOG00000007650,ENSRNOG00000052549,ENSRNOG00000021828
GO:0051052	regulation of DNA metabolic process	biological_process	0.47612	1	2	87	372	20272	ENSRNOG00000062030,ENSRNOG00000020376
GO:0044255	cellular lipid metabolic process	biological_process	0.47746	1	4	87	828	20272	ENSRNOG00000048273,ENSRNOG00000014675,ENSRNOG00000062030,ENSRNOG00000011716
GO:0098771	inorganic ion homeostasis	biological_process	0.47884	1	3	87	601	20272	ENSRNOG00000017528,ENSRNOG00000010378,ENSRNOG00000019296
GO:0007033	vacuole organization	biological_process	0.47891	1	1	87	151	20272	ENSRNOG00000005303
GO:0002443	leukocyte mediated immunity	biological_process	0.47892	1	2	87	374	20272	ENSRNOG00000052549,ENSRNOG00000014675
GO:0032555	purine ribonucleotide binding	molecular_function	0.47901	1	8	87	1748	20272	ENSRNOG00000008471,ENSRNOG00000019296,ENSRNOG00000014675,ENSRNOG00000054385,ENSRNOG00000017912,ENSRNOG00000008012,ENSRNOG00000012157,ENSRNOG00000020736
GO:0004857	enzyme inhibitor activity	molecular_function	0.48032	1	2	87	375	20272	ENSRNOG00000046036,ENSRNOG00000053771
GO:0009605	response to external stimulus	biological_process	0.48034	1	10	87	2211	20272	ENSRNOG00000005303,ENSRNOG00000019296,ENSRNOG00000015236,ENSRNOG00000007650,ENSRNOG00000033426,ENSRNOG00000001493,ENSRNOG00000052549,ENSRNOG00000021828,ENSRNOG00000008012,ENSRNOG00000048273
GO:0016853	isomerase activity	molecular_function	0.48101	1	1	87	152	20272	ENSRNOG00000055222
GO:0007219	Notch signaling pathway	biological_process	0.48112	1	1	87	152	20272	ENSRNOG00000006850
GO:0006937	regulation of muscle contraction	biological_process	0.48115	1	1	87	152	20272	ENSRNOG00000020532
GO:0006941	striated muscle contraction	biological_process	0.48115	1	1	87	152	20272	ENSRNOG00000020532
GO:0001764	neuron migration	biological_process	0.48117	1	1	87	152	20272	ENSRNOG00000002117
GO:0043901	negative regulation of multi-organism process	biological_process	0.48117	1	1	87	152	20272	ENSRNOG00000005227
GO:0044238	primary metabolic process	biological_process	0.48337	1	43	87	9860	20272	ENSRNOG00000010574,ENSRNOG00000054385,ENSRNOG00000020539,ENSRNOG00000019831,ENSRNOG00000047396,ENSRNOG00000019965,ENSRNOG00000053771,ENSRNOG00000004610,ENSRNOG00000033426,ENSRNOG00000011518,ENSRNOG00000015236,ENSRNOG00000036690,ENSRNOG00000013971,ENSRNOG00000000901,ENSRNOG00000006850,ENSRNOG00000005227,ENSRNOG00000000246,ENSRNOG00000020376,ENSRNOG00000025728,ENSRNOG00000012157,ENSRNOG00000032208,…
GO:0018393	internal peptidyl-lysine acetylation	biological_process	0.48341	1	1	87	153	20272	ENSRNOG00000020539
GO:0043542	endothelial cell migration	biological_process	0.48341	1	1	87	153	20272	ENSRNOG00000021828
GO:0045211	postsynaptic membrane	cellular_component	0.48341	1	1	87	153	20272	ENSRNOG00000006226
GO:0051099	positive regulation of binding	biological_process	0.48341	1	1	87	153	20272	ENSRNOG00000001091
GO:0097529	myeloid leukocyte migration	biological_process	0.48341	1	1	87	153	20272	ENSRNOG00000052549
GO:0017076	purine nucleotide binding	molecular_function	0.48494	1	8	87	1757	20272	ENSRNOG00000008471,ENSRNOG00000019296,ENSRNOG00000014675,ENSRNOG00000054385,ENSRNOG00000012157,ENSRNOG00000017912,ENSRNOG00000008012,ENSRNOG00000020736
GO:0032984	macromolecular complex disassembly	biological_process	0.48563	1	1	87	154	20272	ENSRNOG00000053334
GO:0071478	cellular response to radiation	biological_process	0.48564	1	1	87	154	20272	ENSRNOG00000062030
GO:0032561	guanyl ribonucleotide binding	molecular_function	0.48586	1	2	87	379	20272	ENSRNOG00000054385,ENSRNOG00000019296
GO:0019001	guanyl nucleotide binding	molecular_function	0.48725	1	2	87	380	20272	ENSRNOG00000019296,ENSRNOG00000054385
GO:0072503	cellular divalent inorganic cation homeostasis	biological_process	0.48729	1	2	87	380	20272	ENSRNOG00000017528,ENSRNOG00000019296
GO:0008015	blood circulation	biological_process	0.48867	1	2	87	381	20272	ENSRNOG00000020532,ENSRNOG00000010378
GO:0032553	ribonucleotide binding	molecular_function	0.48889	1	8	87	1763	20272	ENSRNOG00000020736,ENSRNOG00000054385,ENSRNOG00000008012,ENSRNOG00000017912,ENSRNOG00000012157,ENSRNOG00000014675,ENSRNOG00000008471,ENSRNOG00000019296
GO:0035239	tube morphogenesis	biological_process	0.49003	1	2	87	382	20272	ENSRNOG00000006850,ENSRNOG00000032208
GO:1990138	neuron projection extension	biological_process	0.49008	1	1	87	156	20272	ENSRNOG00000002117
GO:0000082	G1/S transition of mitotic cell cycle	biological_process	0.49008	1	1	87	156	20272	ENSRNOG00000020539
GO:0003714	transcription corepressor activity	molecular_function	0.49008	1	1	87	156	20272	ENSRNOG00000015236
GO:0051252	regulation of RNA metabolic process	biological_process	0.49047	1	14	87	3154	20272	ENSRNOG00000054385,ENSRNOG00000020539,ENSRNOG00000002117,ENSRNOG00000032208,ENSRNOG00000019831,ENSRNOG00000012584,ENSRNOG00000011518,ENSRNOG00000022868,ENSRNOG00000019965,ENSRNOG00000019383,ENSRNOG00000015236,ENSRNOG00000005227,ENSRNOG00000006850,ENSRNOG00000004610
GO:0010942	positive regulation of cell death	biological_process	0.49199	1	3	87	613	20272	ENSRNOG00000015236,ENSRNOG00000001091,ENSRNOG00000005227
GO:0008016	regulation of heart contraction	biological_process	0.49228	1	1	87	157	20272	ENSRNOG00000020532
GO:0046328	regulation of JNK cascade	biological_process	0.49229	1	1	87	157	20272	ENSRNOG00000010574
GO:0034641	cellular nitrogen compound metabolic process	biological_process	0.49253	1	26	87	5940	20272	ENSRNOG00000032208,ENSRNOG00000019831,ENSRNOG00000054385,ENSRNOG00000020376,ENSRNOG00000020539,ENSRNOG00000012157,ENSRNOG00000020532,ENSRNOG00000004610,ENSRNOG00000022868,ENSRNOG00000019965,ENSRNOG00000002117,ENSRNOG00000020736,ENSRNOG00000012584,ENSRNOG00000011716,ENSRNOG00000000901,ENSRNOG00000020970,ENSRNOG00000055222,ENSRNOG00000006850,ENSRNOG00000005227,ENSRNOG00000019383,ENSRNOG00000062030,…
GO:0032989	cellular component morphogenesis	biological_process	0.49255	1	6	87	1306	20272	ENSRNOG00000002117,ENSRNOG00000006850,ENSRNOG00000022868,ENSRNOG00000019965,ENSRNOG00000009881,ENSRNOG00000021828
GO:0065008	regulation of biological quality	biological_process	0.49264	1	14	87	3158	20272	ENSRNOG00000025296,ENSRNOG00000020532,ENSRNOG00000003098,ENSRNOG00000005227,ENSRNOG00000001091,ENSRNOG00000006226,ENSRNOG00000019296,ENSRNOG00000019831,ENSRNOG00000017528,ENSRNOG00000002117,ENSRNOG00000010378,ENSRNOG00000020376,ENSRNOG00000008012,ENSRNOG00000021828
GO:0042592	homeostatic process	biological_process	0.4931	1	7	87	1538	20272	ENSRNOG00000017528,ENSRNOG00000025296,ENSRNOG00000003098,ENSRNOG00000010378,ENSRNOG00000020376,ENSRNOG00000008012,ENSRNOG00000019296
GO:0003013	circulatory system process	biological_process	0.49419	1	2	87	385	20272	ENSRNOG00000010378,ENSRNOG00000020532
GO:0014074	response to purine-containing compound	biological_process	0.49447	1	1	87	158	20272	ENSRNOG00000020532
[truncated: 585 more rows]
