# Supplementary material for: Crosstalk Between Polygonatum kingianum, the miRNA, and Gut Microbiota in the Regulation of Lipid Metabolism
Source: Front Pharmacol. 2021 Oct 27;12:740528. doi: 10.3389/fphar.2021.740528 (PMC8578870; doi:10.3389/fphar.2021.740528)
Supplement: Supplementary file 1 [file DataSheet3.ZIP › 3 Differential miRNA target gene enrichment analysis/MODvsPS_M/KEGGenrichment/MODvsPS_M.DEG_KEGG_pathway_enrichment_result.xls]

##Databases: KEGG PATHWAY
##Statistical test method: hypergeometric test / Fisher's exact test
##FDR correction method: Benjamini and Hochberg
#Term	Database	ID	Input number	Background number	P-Value	Corrected P-Value	Input	Hyperlink
Hypertrophic cardiomyopathy (HCM)	KEGG PATHWAY	rno05410	3	84	0.0036063718283	0.165142694076	ENSRNOG00000007467|ENSRNOG00000006226|ENSRNOG00000003998	http://www.genome.jp/kegg-bin/show_pathway?rno05410/rno:84347%09red/rno:498012%09red/rno:303468%09red
Nicotinate and nicotinamide metabolism	KEGG PATHWAY	rno00760	2	29	0.00532718367986	0.165142694076	ENSRNOG00000020736|ENSRNOG00000016475	http://www.genome.jp/kegg-bin/show_pathway?rno00760/rno:353255%09red/rno:360629%09red
Sphingolipid metabolism	KEGG PATHWAY	rno00600	2	48	0.0134407784393	0.2263168809	ENSRNOG00000062030|ENSRNOG00000011716	http://www.genome.jp/kegg-bin/show_pathway?rno00600/rno:290658%09red/rno:314438%09red
Inositol phosphate metabolism	KEGG PATHWAY	rno00562	2	66	0.0239972301706	0.2263168809	ENSRNOG00000055222|ENSRNOG00000014675	http://www.genome.jp/kegg-bin/show_pathway?rno00562/rno:500959%09red/rno:114554%09red
Gastric acid secretion	KEGG PATHWAY	rno04971	2	72	0.0280709811298	0.2263168809	ENSRNOG00000020532|ENSRNOG00000059005	http://www.genome.jp/kegg-bin/show_pathway?rno04971/rno:24521%09red/rno:84020%09red
Bile secretion	KEGG PATHWAY	rno04976	2	72	0.0280709811298	0.2263168809	ENSRNOG00000008012|ENSRNOG00000010378	http://www.genome.jp/kegg-bin/show_pathway?rno04976/rno:170913%09red/rno:297386%09red
Arrhythmogenic right ventricular cardiomyopathy (ARVC)	KEGG PATHWAY	rno05412	2	74	0.0294864092711	0.2263168809	ENSRNOG00000006226|ENSRNOG00000003998	http://www.genome.jp/kegg-bin/show_pathway?rno05412/rno:84347%09red/rno:303468%09red
Proteoglycans in cancer	KEGG PATHWAY	rno05205	3	202	0.035843975185	0.2263168809	ENSRNOG00000005227|ENSRNOG00000007650|ENSRNOG00000004610	http://www.genome.jp/kegg-bin/show_pathway?rno05205/rno:360482%09red/rno:29186%09red/rno:81682%09red
Vitamin B6 metabolism	KEGG PATHWAY	rno00750	1	10	0.0380384186023	0.2263168809	ENSRNOG00000013971	http://www.genome.jp/kegg-bin/show_pathway?rno00750/rno:293820%09red
Biosynthesis of amino acids	KEGG PATHWAY	rno01230	2	88	0.0401529949984	0.2263168809	ENSRNOG00000055222|ENSRNOG00000013971	http://www.genome.jp/kegg-bin/show_pathway?rno01230/rno:500959%09red/rno:293820%09red
Dilated cardiomyopathy	KEGG PATHWAY	rno05414	2	88	0.0401529949984	0.2263168809	ENSRNOG00000006226|ENSRNOG00000003998	http://www.genome.jp/kegg-bin/show_pathway?rno05414/rno:84347%09red/rno:303468%09red
Pancreatic secretion	KEGG PATHWAY	rno04972	2	97	0.0476642023404	0.246265045426	ENSRNOG00000020532|ENSRNOG00000017912	http://www.genome.jp/kegg-bin/show_pathway?rno04972/rno:25391%09red/rno:84020%09red
Cholinergic synapse	KEGG PATHWAY	rno04725	2	111	0.0602634004131	0.268337259927	ENSRNOG00000020532|ENSRNOG00000001409	http://www.genome.jp/kegg-bin/show_pathway?rno04725/rno:81667%09red/rno:84020%09red
Nitrogen metabolism	KEGG PATHWAY	rno00910	1	17	0.0614960698863	0.268337259927	ENSRNOG00000002916	http://www.genome.jp/kegg-bin/show_pathway?rno00910/rno:29242%09red
Carbon metabolism	KEGG PATHWAY	rno01200	2	121	0.0698810608686	0.268337259927	ENSRNOG00000055222|ENSRNOG00000013971	http://www.genome.jp/kegg-bin/show_pathway?rno01200/rno:500959%09red/rno:293820%09red
Lysosome	KEGG PATHWAY	rno04142	2	127	0.0758769626587	0.268337259927	ENSRNOG00000000435|ENSRNOG00000007650	http://www.genome.jp/kegg-bin/show_pathway?rno04142/rno:29186%09red/rno:54398%09red
Proximal tubule bicarbonate reclamation	KEGG PATHWAY	rno04964	1	22	0.0779043657852	0.268337259927	ENSRNOG00000002916	http://www.genome.jp/kegg-bin/show_pathway?rno04964/rno:29242%09red
Renin-angiotensin system	KEGG PATHWAY	rno04614	1	22	0.0779043657852	0.268337259927	ENSRNOG00000007467	http://www.genome.jp/kegg-bin/show_pathway?rno04614/rno:498012%09red
Metabolic pathways	KEGG PATHWAY	rno01100	8	1295	0.0878367360204	0.276306293521	ENSRNOG00000055222|ENSRNOG00000013971|ENSRNOG00000011716|ENSRNOG00000016475|ENSRNOG00000000435|ENSRNOG00000020736|ENSRNOG00000014675|ENSRNOG00000062030	http://www.genome.jp/kegg-bin/show_pathway?rno01100/rno:500959%09red/rno:314438%09red/rno:290658%09red/rno:293820%09red/rno:54398%09red/rno:360629%09red/rno:353255%09red/rno:114554%09red
Phototransduction	KEGG PATHWAY	rno04744	1	27	0.0940289553894	0.276306293521	ENSRNOG00000019296	http://www.genome.jp/kegg-bin/show_pathway?rno04744/rno:365901%09red
Fatty acid elongation	KEGG PATHWAY	rno00062	1	27	0.0940289553894	0.276306293521	ENSRNOG00000000435	http://www.genome.jp/kegg-bin/show_pathway?rno00062/rno:54398%09red
Adrenergic signaling in cardiomyocytes	KEGG PATHWAY	rno04261	2	148	0.0980441686686	0.276306293521	ENSRNOG00000020532|ENSRNOG00000006226	http://www.genome.jp/kegg-bin/show_pathway?rno04261/rno:84347%09red/rno:84020%09red
Cell adhesion molecules (CAMs)	KEGG PATHWAY	rno04514	2	172	0.125269284426	0.316221732068	ENSRNOG00000007922|ENSRNOG00000003365	http://www.genome.jp/kegg-bin/show_pathway?rno04514/rno:360882%09red/rno:298487%09red
Glycine, serine and threonine metabolism	KEGG PATHWAY	rno00260	1	39	0.131599303316	0.316221732068	ENSRNOG00000013971	http://www.genome.jp/kegg-bin/show_pathway?rno00260/rno:293820%09red
Ribosome	KEGG PATHWAY	rno03010	2	178	0.132335565585	0.316221732068	ENSRNOG00000013845|ENSRNOG00000019497	http://www.genome.jp/kegg-bin/show_pathway?rno03010/rno:171061%09red/rno:309140%09red
Fructose and mannose metabolism	KEGG PATHWAY	rno00051	1	40	0.134659716003	0.316221732068	ENSRNOG00000055222	http://www.genome.jp/kegg-bin/show_pathway?rno00051/rno:500959%09red
Aldosterone-regulated sodium reabsorption	KEGG PATHWAY	rno04960	1	41	0.137709463965	0.316221732068	ENSRNOG00000059005	http://www.genome.jp/kegg-bin/show_pathway?rno04960/rno:24521%09red
ABC transporters	KEGG PATHWAY	rno02010	1	46	0.152799514518	0.338341782148	ENSRNOG00000008012	http://www.genome.jp/kegg-bin/show_pathway?rno02010/rno:170913%09red
Fatty acid metabolism	KEGG PATHWAY	rno01212	1	53	0.173487840888	0.370905039139	ENSRNOG00000000435	http://www.genome.jp/kegg-bin/show_pathway?rno01212/rno:54398%09red
Adherens junction	KEGG PATHWAY	rno04520	1	74	0.232602299975	0.470621023702	ENSRNOG00000010574	http://www.genome.jp/kegg-bin/show_pathway?rno04520/rno:24697%09red
Glycolysis / Gluconeogenesis	KEGG PATHWAY	rno00010	1	75	0.235310511851	0.470621023702	ENSRNOG00000055222	http://www.genome.jp/kegg-bin/show_pathway?rno00010/rno:500959%09red
Phosphatidylinositol signaling system	KEGG PATHWAY	rno04070	1	81	0.251362459942	0.473238338041	ENSRNOG00000014675	http://www.genome.jp/kegg-bin/show_pathway?rno04070/rno:114554%09red
Cardiac muscle contraction	KEGG PATHWAY	rno04260	1	84	0.259263035659	0.473238338041	ENSRNOG00000006226	http://www.genome.jp/kegg-bin/show_pathway?rno04260/rno:84347%09red
GABAergic synapse	KEGG PATHWAY	rno04727	1	90	0.274817688185	0.473238338041	ENSRNOG00000001409	http://www.genome.jp/kegg-bin/show_pathway?rno04727/rno:81667%09red
Protein digestion and absorption	KEGG PATHWAY	rno04974	1	90	0.274817688185	0.473238338041	ENSRNOG00000020532	http://www.genome.jp/kegg-bin/show_pathway?rno04974/rno:84020%09red
Morphine addiction	KEGG PATHWAY	rno05032	1	92	0.279930456003	0.473238338041	ENSRNOG00000001409	http://www.genome.jp/kegg-bin/show_pathway?rno05032/rno:81667%09red
Viral myocarditis	KEGG PATHWAY	rno05416	1	93	0.282473457845	0.473238338041	ENSRNOG00000003998	http://www.genome.jp/kegg-bin/show_pathway?rno05416/rno:303468%09red
Circadian entrainment	KEGG PATHWAY	rno04713	1	96	0.290049303961	0.473238338041	ENSRNOG00000001409	http://www.genome.jp/kegg-bin/show_pathway?rno04713/rno:81667%09red
Retrograde endocannabinoid signaling	KEGG PATHWAY	rno04723	1	103	0.307420082895	0.480293958958	ENSRNOG00000001409	http://www.genome.jp/kegg-bin/show_pathway?rno04723/rno:81667%09red
Chagas disease (American trypanosomiasis)	KEGG PATHWAY	rno05142	1	104	0.309867070295	0.480293958958	ENSRNOG00000007467	http://www.genome.jp/kegg-bin/show_pathway?rno05142/rno:498012%09red
Pyrimidine metabolism	KEGG PATHWAY	rno00240	1	108	0.319569827001	0.483251933514	ENSRNOG00000016475	http://www.genome.jp/kegg-bin/show_pathway?rno00240/rno:360629%09red
Glutamatergic synapse	KEGG PATHWAY	rno04724	1	115	0.33622615953	0.487540503726	ENSRNOG00000001409	http://www.genome.jp/kegg-bin/show_pathway?rno04724/rno:81667%09red
PI3K-Akt signaling pathway	KEGG PATHWAY	rno04151	2	340	0.339208380327	0.487540503726	ENSRNOG00000033426|ENSRNOG00000001409	http://www.genome.jp/kegg-bin/show_pathway?rno04151/rno:81667%09red/rno:114562%09red
Leukocyte transendothelial migration	KEGG PATHWAY	rno04670	1	120	0.347876077345	0.487540503726	ENSRNOG00000007922	http://www.genome.jp/kegg-bin/show_pathway?rno04670/rno:298487%09red
Serotonergic synapse	KEGG PATHWAY	rno04726	1	124	0.357050252482	0.487540503726	ENSRNOG00000001409	http://www.genome.jp/kegg-bin/show_pathway?rno04726/rno:81667%09red
Hepatitis C	KEGG PATHWAY	rno05160	1	128	0.366096793933	0.487540503726	ENSRNOG00000007922	http://www.genome.jp/kegg-bin/show_pathway?rno05160/rno:298487%09red
Dopaminergic synapse	KEGG PATHWAY	rno04728	1	131	0.372798997522	0.487540503726	ENSRNOG00000001409	http://www.genome.jp/kegg-bin/show_pathway?rno04728/rno:81667%09red
Tight junction	KEGG PATHWAY	rno04530	1	139	0.390330920859	0.487540503726	ENSRNOG00000007922	http://www.genome.jp/kegg-bin/show_pathway?rno04530/rno:298487%09red
Spliceosome	KEGG PATHWAY	rno03040	1	140	0.392488054836	0.487540503726	ENSRNOG00000012157	http://www.genome.jp/kegg-bin/show_pathway?rno03040/rno:296126%09red
Insulin signaling pathway	KEGG PATHWAY	rno04910	1	144	0.401041382097	0.487540503726	ENSRNOG00000010574	http://www.genome.jp/kegg-bin/show_pathway?rno04910/rno:24697%09red
MicroRNAs in cancer	KEGG PATHWAY	rno05206	1	144	0.401041382097	0.487540503726	ENSRNOG00000008012	http://www.genome.jp/kegg-bin/show_pathway?rno05206/rno:170913%09red
Oxytocin signaling pathway	KEGG PATHWAY	rno04921	1	158	0.430050895182	0.50945211267	ENSRNOG00000006226	http://www.genome.jp/kegg-bin/show_pathway?rno04921/rno:84347%09red
Transcriptional misregulation in cancer	KEGG PATHWAY	rno05202	1	169	0.451865608841	0.50945211267	ENSRNOG00000003098	http://www.genome.jp/kegg-bin/show_pathway?rno05202/rno:60357%09red
cGMP-PKG signaling pathway	KEGG PATHWAY	rno04022	1	171	0.455742262352	0.50945211267	ENSRNOG00000017912	http://www.genome.jp/kegg-bin/show_pathway?rno04022/rno:25391%09red
Alcoholism	KEGG PATHWAY	rno05034	1	175	0.463414422234	0.50945211267	ENSRNOG00000001409	http://www.genome.jp/kegg-bin/show_pathway?rno05034/rno:81667%09red
Chemokine signaling pathway	KEGG PATHWAY	rno04062	1	178	0.469098273392	0.50945211267	ENSRNOG00000001409	http://www.genome.jp/kegg-bin/show_pathway?rno04062/rno:81667%09red
Calcium signaling pathway	KEGG PATHWAY	rno04020	1	182	0.476584234433	0.50945211267	ENSRNOG00000017912	http://www.genome.jp/kegg-bin/show_pathway?rno04020/rno:25391%09red
Purine metabolism	KEGG PATHWAY	rno00230	1	182	0.476584234433	0.50945211267	ENSRNOG00000016475	http://www.genome.jp/kegg-bin/show_pathway?rno00230/rno:360629%09red
Alzheimer's disease	KEGG PATHWAY	rno05010	1	200	0.508999884692	0.534881234761	ENSRNOG00000017912	http://www.genome.jp/kegg-bin/show_pathway?rno05010/rno:25391%09red
Cytokine-cytokine receptor interaction	KEGG PATHWAY	rno04060	1	215	0.534490361578	0.552306706964	ENSRNOG00000032208	http://www.genome.jp/kegg-bin/show_pathway?rno04060/rno:302424%09red
Ras signaling pathway	KEGG PATHWAY	rno04014	1	230	0.558671591719	0.567830142403	ENSRNOG00000001409	http://www.genome.jp/kegg-bin/show_pathway?rno04014/rno:81667%09red
MAPK signaling pathway	KEGG PATHWAY	rno04010	1	260	0.603369051331	0.603369051331	ENSRNOG00000006226	http://www.genome.jp/kegg-bin/show_pathway?rno04010/rno:84347%09red
--------------------
#Term	Database	ID	Input number	Background number	P-Value	Corrected P-Value	Input	Hyperlink
--------------------
#Term	Database	ID	Input number	Background number	P-Value	Corrected P-Value	Input	Hyperlink
--------------------
