# Supplementary material for: Crosstalk Between Polygonatum kingianum, the miRNA, and Gut Microbiota in the Regulation of Lipid Metabolism
Source: Front Pharmacol. 2021 Oct 27;12:740528. doi: 10.3389/fphar.2021.740528 (PMC8578870; doi:10.3389/fphar.2021.740528)
Supplement: Supplementary file 1 [file DataSheet3.ZIP › 3 Differential miRNA target gene enrichment analysis/MODvsPS_M/KEGGenrichment/MODvsPS_M.DEG_enriched_KEGG_pathway_top20.xls]

pathway_term	rich_factor	qvalue	gene_number
Hypertrophic cardiomyopathy (HCM)	0.0357142857142857	0.165142694076	3
Nicotinate and nicotinamide metabolism	0.0689655172413793	0.165142694076	2
Sphingolipid metabolism	0.0416666666666667	0.2263168809	2
Inositol phosphate metabolism	0.0303030303030303	0.2263168809	2
Gastric acid secretion	0.0277777777777778	0.2263168809	2
Bile secretion	0.0277777777777778	0.2263168809	2
Arrhythmogenic right ventricular cardiomyopathy (ARVC)	0.027027027027027	0.2263168809	2
Proteoglycans in cancer	0.0148514851485149	0.2263168809	3
Vitamin B6 metabolism	0.1	0.2263168809	1
Biosynthesis of amino acids	0.0227272727272727	0.2263168809	2
Dilated cardiomyopathy	0.0227272727272727	0.2263168809	2
Pancreatic secretion	0.0206185567010309	0.246265045426	2
Cholinergic synapse	0.018018018018018	0.268337259927	2
Nitrogen metabolism	0.0588235294117647	0.268337259927	1
Carbon metabolism	0.0165289256198347	0.268337259927	2
Lysosome	0.015748031496063	0.268337259927	2
Proximal tubule bicarbonate reclamation	0.0454545454545455	0.268337259927	1
Renin-angiotensin system	0.0454545454545455	0.268337259927	1
Metabolic pathways	0.00617760617760618	0.276306293521	8
Phototransduction	0.037037037037037	0.276306293521	1
