# Supplementary material for: Crosstalk Between Polygonatum kingianum, the miRNA, and Gut Microbiota in the Regulation of Lipid Metabolism
Source: Front Pharmacol. 2021 Oct 27;12:740528. doi: 10.3389/fphar.2021.740528 (PMC8578870; doi:10.3389/fphar.2021.740528)
Supplement: Supplementary file 1 [file DataSheet3.ZIP › 3 Differential miRNA target gene enrichment analysis/MODvsPWE_H/GOenrichment/MODvsPWE_H.DEG_GO_enrichment_result.xls]

GO_accession	Description	Term_type	Over_represented_pValue	Corrected_pValue	DEG_item	DEG_list	Bg_item	Bg_list	Gene_names
GO:0005622	intracellular	cellular_component	3.9194e-08	0.00080572	250	322	12985	20272	ENSRNOG00000017512,ENSRNOG00000015903,ENSRNOG00000043267,ENSRNOG00000018183,ENSRNOG00000047896,ENSRNOG00000006741,ENSRNOG00000009887,ENSRNOG00000000264,ENSRNOG00000030630,ENSRNOG00000020667,ENSRNOG00000012206,ENSRNOG00000028211,ENSRNOG00000014508,ENSRNOG00000012240,ENSRNOG00000005957,ENSRNOG00000001211,ENSRNOG00000000175,ENSRNOG00000038868,ENSRNOG00000001430,ENSRNOG00000015583,ENSRNOG00000001296,…
GO:0005515	protein binding	molecular_function	8.5959e-08	0.00081132	148	322	6553	20272	ENSRNOG00000054495,ENSRNOG00000001126,ENSRNOG00000004813,ENSRNOG00000009117,ENSRNOG00000005392,ENSRNOG00000013588,ENSRNOG00000019322,ENSRNOG00000042522,ENSRNOG00000022859,ENSRNOG00000006251,ENSRNOG00000001258,ENSRNOG00000003442,ENSRNOG00000020951,ENSRNOG00000021128,ENSRNOG00000023334,ENSRNOG00000012730,ENSRNOG00000001130,ENSRNOG00000002218,ENSRNOG00000018433,ENSRNOG00000038868,ENSRNOG00000001430,…
GO:0044424	intracellular part	cellular_component	1.184e-07	0.00081132	240	322	12407	20272	ENSRNOG00000007229,ENSRNOG00000018747,ENSRNOG00000001348,ENSRNOG00000020817,ENSRNOG00000009114,ENSRNOG00000012841,ENSRNOG00000024363,ENSRNOG00000016778,ENSRNOG00000029986,ENSRNOG00000012944,ENSRNOG00000030126,ENSRNOG00000018450,ENSRNOG00000005042,ENSRNOG00000017737,ENSRNOG00000019096,ENSRNOG00000008842,ENSRNOG00000057862,ENSRNOG00000009625,ENSRNOG00000015982,ENSRNOG00000011194,ENSRNOG00000004014,…
GO:0005488	binding	molecular_function	1.4671e-06	0.0075396	232	322	12155	20272	ENSRNOG00000004392,ENSRNOG00000010171,ENSRNOG00000008673,ENSRNOG00000051344,ENSRNOG00000002764,ENSRNOG00000011171,ENSRNOG00000056647,ENSRNOG00000018515,ENSRNOG00000045569,ENSRNOG00000014021,ENSRNOG00000006888,ENSRNOG00000061176,ENSRNOG00000014987,ENSRNOG00000054140,ENSRNOG00000019824,ENSRNOG00000014287,ENSRNOG00000004210,ENSRNOG00000047307,ENSRNOG00000026192,ENSRNOG00000004726,ENSRNOG00000015941,…
GO:0005737	cytoplasm	cellular_component	2.3809e-06	0.0097887	190	322	9421	20272	ENSRNOG00000051344,ENSRNOG00000012756,ENSRNOG00000010171,ENSRNOG00000008673,ENSRNOG00000055530,ENSRNOG00000004392,ENSRNOG00000028743,ENSRNOG00000021536,ENSRNOG00000016410,ENSRNOG00000020281,ENSRNOG00000014621,ENSRNOG00000015941,ENSRNOG00000004726,ENSRNOG00000004210,ENSRNOG00000027880,ENSRNOG00000014287,ENSRNOG00000061176,ENSRNOG00000028556,ENSRNOG00000006888,ENSRNOG00000024363,ENSRNOG00000016778,…
GO:0044428	nuclear part	cellular_component	3.199e-06	0.01096	87	322	3446	20272	ENSRNOG00000020482,ENSRNOG00000006976,ENSRNOG00000019174,ENSRNOG00000000431,ENSRNOG00000009377,ENSRNOG00000019422,ENSRNOG00000020230,ENSRNOG00000014619,ENSRNOG00000014604,ENSRNOG00000018791,ENSRNOG00000007849,ENSRNOG00000007611,ENSRNOG00000011702,ENSRNOG00000011194,ENSRNOG00000057862,ENSRNOG00000025923,ENSRNOG00000017737,ENSRNOG00000005042,ENSRNOG00000030126,ENSRNOG00000002598,ENSRNOG00000051948,…
GO:0010604	positive regulation of macromolecule metabolic process	biological_process	4.9339e-06	0.013844	75	322	2853	20272	ENSRNOG00000018364,ENSRNOG00000014154,ENSRNOG00000021147,ENSRNOG00000015888,ENSRNOG00000031420,ENSRNOG00000009887,ENSRNOG00000005700,ENSRNOG00000056337,ENSRNOG00000016700,ENSRNOG00000012240,ENSRNOG00000001296,ENSRNOG00000032574,ENSRNOG00000008897,ENSRNOG00000011315,ENSRNOG00000003084,ENSRNOG00000019506,ENSRNOG00000028426,ENSRNOG00000033508,ENSRNOG00000019322,ENSRNOG00000000528,ENSRNOG00000003442,…
GO:0043231	intracellular membrane-bounded organelle	cellular_component	5.3877e-06	0.013844	188	322	9371	20272	ENSRNOG00000006976,ENSRNOG00000019174,ENSRNOG00000033522,ENSRNOG00000016620,ENSRNOG00000001420,ENSRNOG00000014604,ENSRNOG00000007611,ENSRNOG00000014619,ENSRNOG00000011702,ENSRNOG00000018639,ENSRNOG00000025923,ENSRNOG00000019651,ENSRNOG00000002598,ENSRNOG00000051948,ENSRNOG00000013972,ENSRNOG00000025584,ENSRNOG00000017495,ENSRNOG00000014155,ENSRNOG00000013631,ENSRNOG00000021054,ENSRNOG00000019124,…
GO:0031325	positive regulation of cellular metabolic process	biological_process	7.0021e-06	0.015993	75	322	2881	20272	ENSRNOG00000014987,ENSRNOG00000025580,ENSRNOG00000014666,ENSRNOG00000014287,ENSRNOG00000019824,ENSRNOG00000004210,ENSRNOG00000008592,ENSRNOG00000025909,ENSRNOG00000004726,ENSRNOG00000016410,ENSRNOG00000020773,ENSRNOG00000018059,ENSRNOG00000001577,ENSRNOG00000037690,ENSRNOG00000010171,ENSRNOG00000011726,ENSRNOG00000051344,ENSRNOG00000047481,ENSRNOG00000018515,ENSRNOG00000001420,ENSRNOG00000000431,…
GO:1902578	single-organism localization	biological_process	1.2033e-05	0.024735	93	322	3874	20272	ENSRNOG00000033893,ENSRNOG00000013743,ENSRNOG00000012206,ENSRNOG00000028017,ENSRNOG00000031420,ENSRNOG00000051307,ENSRNOG00000012950,ENSRNOG00000018364,ENSRNOG00000021147,ENSRNOG00000015903,ENSRNOG00000049944,ENSRNOG00000047005,ENSRNOG00000013253,ENSRNOG00000003084,ENSRNOG00000001296,ENSRNOG00000032574,ENSRNOG00000005957,ENSRNOG00000020188,ENSRNOG00000012240,ENSRNOG00000005700,ENSRNOG00000008312,…
GO:0010942	positive regulation of cell death	biological_process	1.7517e-05	0.031631	25	322	613	20272	ENSRNOG00000019422,ENSRNOG00000001420,ENSRNOG00000019322,ENSRNOG00000061739,ENSRNOG00000007946,ENSRNOG00000021147,ENSRNOG00000020482,ENSRNOG00000000695,ENSRNOG00000000527,ENSRNOG00000020230,ENSRNOG00000020773,ENSRNOG00000020377,ENSRNOG00000031420,ENSRNOG00000016410,ENSRNOG00000017359,ENSRNOG00000001296,ENSRNOG00000032574,ENSRNOG00000013598,ENSRNOG00000015982,ENSRNOG00000010171,ENSRNOG00000005392,…
GO:0044446	intracellular organelle part	cellular_component	1.8464e-05	0.031631	146	322	6931	20272	ENSRNOG00000019924,ENSRNOG00000002218,ENSRNOG00000018433,ENSRNOG00000000471,ENSRNOG00000001130,ENSRNOG00000042522,ENSRNOG00000015520,ENSRNOG00000021128,ENSRNOG00000001258,ENSRNOG00000004813,ENSRNOG00000019638,ENSRNOG00000017219,ENSRNOG00000007067,ENSRNOG00000009887,ENSRNOG00000030630,ENSRNOG00000020667,ENSRNOG00000012206,ENSRNOG00000015903,ENSRNOG00000043267,ENSRNOG00000047896,ENSRNOG00000018183,…
GO:0070997	neuron death	biological_process	2.5091e-05	0.039677	17	322	332	20272	ENSRNOG00000020773,ENSRNOG00000017873,ENSRNOG00000014604,ENSRNOG00000047307,ENSRNOG00000000695,ENSRNOG00000007946,ENSRNOG00000021147,ENSRNOG00000019422,ENSRNOG00000001420,ENSRNOG00000003084,ENSRNOG00000012944,ENSRNOG00000025584,ENSRNOG00000005392,ENSRNOG00000029535,ENSRNOG00000011726,ENSRNOG00000004392,ENSRNOG00000010171
GO:0044765	single-organism transport	biological_process	3.7172e-05	0.044206	87	322	3655	20272	ENSRNOG00000016410,ENSRNOG00000015264,ENSRNOG00000014621,ENSRNOG00000010497,ENSRNOG00000021067,ENSRNOG00000025909,ENSRNOG00000019490,ENSRNOG00000004210,ENSRNOG00000056257,ENSRNOG00000047363,ENSRNOG00000029535,ENSRNOG00000047481,ENSRNOG00000012534,ENSRNOG00000011726,ENSRNOG00000012756,ENSRNOG00000055530,ENSRNOG00000023991,ENSRNOG00000017912,ENSRNOG00000014604,ENSRNOG00000018791,ENSRNOG00000021063,…
GO:0043227	membrane-bounded organelle	cellular_component	3.7817e-05	0.044206	202	322	10490	20272	ENSRNOG00000019638,ENSRNOG00000001126,ENSRNOG00000004813,ENSRNOG00000009398,ENSRNOG00000009117,ENSRNOG00000017219,ENSRNOG00000007067,ENSRNOG00000025520,ENSRNOG00000013598,ENSRNOG00000046776,ENSRNOG00000054495,ENSRNOG00000029049,ENSRNOG00000019924,ENSRNOG00000012730,ENSRNOG00000001130,ENSRNOG00000000471,ENSRNOG00000018433,ENSRNOG00000002218,ENSRNOG00000013588,ENSRNOG00000042522,ENSRNOG00000042213,…
GO:0006810	transport	biological_process	3.8185e-05	0.044206	95	322	4093	20272	ENSRNOG00000033893,ENSRNOG00000031420,ENSRNOG00000028017,ENSRNOG00000013743,ENSRNOG00000012206,ENSRNOG00000051307,ENSRNOG00000021147,ENSRNOG00000015903,ENSRNOG00000018364,ENSRNOG00000011904,ENSRNOG00000013253,ENSRNOG00000049944,ENSRNOG00000047005,ENSRNOG00000008897,ENSRNOG00000003084,ENSRNOG00000032574,ENSRNOG00000001296,ENSRNOG00000056337,ENSRNOG00000005700,ENSRNOG00000008312,ENSRNOG00000012240,…
GO:0044422	organelle part	cellular_component	3.8644e-05	0.044206	148	322	7139	20272	ENSRNOG00000014621,ENSRNOG00000016410,ENSRNOG00000020281,ENSRNOG00000004726,ENSRNOG00000015941,ENSRNOG00000019824,ENSRNOG00000014287,ENSRNOG00000004210,ENSRNOG00000006888,ENSRNOG00000028556,ENSRNOG00000054140,ENSRNOG00000045569,ENSRNOG00000012756,ENSRNOG00000051344,ENSRNOG00000010171,ENSRNOG00000008673,ENSRNOG00000020230,ENSRNOG00000018791,ENSRNOG00000007849,ENSRNOG00000017912,ENSRNOG00000022043,…
GO:0051179	localization	biological_process	3.981e-05	0.044206	118	322	5387	20272	ENSRNOG00000047005,ENSRNOG00000049944,ENSRNOG00000013253,ENSRNOG00000019506,ENSRNOG00000011904,ENSRNOG00000003084,ENSRNOG00000008897,ENSRNOG00000005580,ENSRNOG00000001296,ENSRNOG00000032574,ENSRNOG00000005957,ENSRNOG00000020188,ENSRNOG00000012240,ENSRNOG00000008312,ENSRNOG00000005700,ENSRNOG00000056337,ENSRNOG00000033893,ENSRNOG00000012206,ENSRNOG00000019977,ENSRNOG00000013743,ENSRNOG00000000264,…
GO:0051234	establishment of localization	biological_process	4.0858e-05	0.044206	97	322	4210	20272	ENSRNOG00000001130,ENSRNOG00000031536,ENSRNOG00000018847,ENSRNOG00000002218,ENSRNOG00000017873,ENSRNOG00000018414,ENSRNOG00000001258,ENSRNOG00000017693,ENSRNOG00000021128,ENSRNOG00000017993,ENSRNOG00000020951,ENSRNOG00000003442,ENSRNOG00000013588,ENSRNOG00000007946,ENSRNOG00000022859,ENSRNOG00000042522,ENSRNOG00000019193,ENSRNOG00000019322,ENSRNOG00000019638,ENSRNOG00000008316,ENSRNOG00000021758,…
GO:0098805	whole membrane	cellular_component	4.3825e-05	0.045045	46	322	1576	20272	ENSRNOG00000016939,ENSRNOG00000029986,ENSRNOG00000008316,ENSRNOG00000014155,ENSRNOG00000013972,ENSRNOG00000019651,ENSRNOG00000009948,ENSRNOG00000017219,ENSRNOG00000002218,ENSRNOG00000004014,ENSRNOG00000018433,ENSRNOG00000015003,ENSRNOG00000031536,ENSRNOG00000001130,ENSRNOG00000021063,ENSRNOG00000014604,ENSRNOG00000022043,ENSRNOG00000020951,ENSRNOG00000003442,ENSRNOG00000021128,ENSRNOG00000017693,…
GO:0045944	positive regulation of transcription from RNA polymerase II promoter	biological_process	6.6923e-05	0.065512	35	322	1094	20272	ENSRNOG00000056337,ENSRNOG00000010171,ENSRNOG00000016700,ENSRNOG00000012240,ENSRNOG00000001577,ENSRNOG00000003084,ENSRNOG00000011726,ENSRNOG00000028426,ENSRNOG00000014666,ENSRNOG00000018364,ENSRNOG00000019824,ENSRNOG00000004210,ENSRNOG00000031420,ENSRNOG00000018059,ENSRNOG00000008592,ENSRNOG00000025923,ENSRNOG00000002582,ENSRNOG00000051948,ENSRNOG00000002598,ENSRNOG00000053285,ENSRNOG00000019638,…
GO:0019899	enzyme binding	molecular_function	7.9267e-05	0.074068	51	322	1858	20272	ENSRNOG00000019506,ENSRNOG00000011726,ENSRNOG00000008897,ENSRNOG00000018515,ENSRNOG00000003084,ENSRNOG00000038868,ENSRNOG00000000175,ENSRNOG00000016700,ENSRNOG00000021067,ENSRNOG00000004726,ENSRNOG00000021175,ENSRNOG00000012206,ENSRNOG00000007934,ENSRNOG00000031420,ENSRNOG00000014621,ENSRNOG00000009887,ENSRNOG00000020773,ENSRNOG00000018364,ENSRNOG00000025580,ENSRNOG00000003948,ENSRNOG00000015903,…
GO:1901214	regulation of neuron death	biological_process	8.4126e-05	0.07519	15	322	296	20272	ENSRNOG00000017873,ENSRNOG00000025584,ENSRNOG00000014604,ENSRNOG00000003084,ENSRNOG00000012944,ENSRNOG00000020773,ENSRNOG00000029535,ENSRNOG00000011726,ENSRNOG00000010171,ENSRNOG00000000695,ENSRNOG00000021147,ENSRNOG00000007946,ENSRNOG00000047307,ENSRNOG00000001420,ENSRNOG00000019422
GO:0023056	positive regulation of signaling	biological_process	9.8842e-05	0.084662	42	322	1440	20272	ENSRNOG00000014287,ENSRNOG00000021147,ENSRNOG00000025580,ENSRNOG00000014987,ENSRNOG00000020773,ENSRNOG00000018059,ENSRNOG00000031420,ENSRNOG00000017359,ENSRNOG00000020667,ENSRNOG00000005700,ENSRNOG00000008312,ENSRNOG00000032574,ENSRNOG00000001296,ENSRNOG00000003084,ENSRNOG00000028426,ENSRNOG00000011726,ENSRNOG00000047481,ENSRNOG00000019322,ENSRNOG00000019193,ENSRNOG00000033508,ENSRNOG00000007946,…
GO:1901216	positive regulation of neuron death	biological_process	0.00011645	0.090031	8	322	93	20272	ENSRNOG00000003084,ENSRNOG00000012944,ENSRNOG00000020773,ENSRNOG00000001420,ENSRNOG00000019422,ENSRNOG00000010171,ENSRNOG00000000695,ENSRNOG00000021147
GO:0051641	cellular localization	biological_process	0.00012007	0.090031	69	322	2808	20272	ENSRNOG00000025909,ENSRNOG00000014621,ENSRNOG00000020281,ENSRNOG00000014287,ENSRNOG00000012756,ENSRNOG00000029535,ENSRNOG00000047481,ENSRNOG00000011726,ENSRNOG00000002669,ENSRNOG00000045569,ENSRNOG00000008414,ENSRNOG00000004014,ENSRNOG00000003918,ENSRNOG00000018639,ENSRNOG00000011702,ENSRNOG00000021063,ENSRNOG00000021771,ENSRNOG00000018791,ENSRNOG00000001420,ENSRNOG00000046566,ENSRNOG00000005358,…
GO:0006366	transcription from RNA polymerase II promoter	biological_process	0.00012155	0.090031	51	322	1890	20272	ENSRNOG00000001577,ENSRNOG00000016700,ENSRNOG00000012240,ENSRNOG00000001430,ENSRNOG00000010171,ENSRNOG00000056337,ENSRNOG00000028426,ENSRNOG00000011726,ENSRNOG00000003084,ENSRNOG00000016773,ENSRNOG00000009566,ENSRNOG00000011315,ENSRNOG00000006888,ENSRNOG00000014987,ENSRNOG00000004210,ENSRNOG00000019824,ENSRNOG00000014666,ENSRNOG00000018364,ENSRNOG00000008592,ENSRNOG00000018059,ENSRNOG00000030630,…
GO:0051402	neuron apoptotic process	biological_process	0.00012356	0.090031	13	322	239	20272	ENSRNOG00000047307,ENSRNOG00000004392,ENSRNOG00000007946,ENSRNOG00000001420,ENSRNOG00000003084,ENSRNOG00000020773,ENSRNOG00000012944,ENSRNOG00000017873,ENSRNOG00000025584,ENSRNOG00000014604,ENSRNOG00000005392,ENSRNOG00000029535,ENSRNOG00000011726
GO:0016559	peroxisome fission	biological_process	0.00012914	0.090031	3	322	7	20272	ENSRNOG00000021216,ENSRNOG00000001420,ENSRNOG00000015003
GO:0048793	pronephros development	biological_process	0.00013139	0.090031	3	322	7	20272	ENSRNOG00000013743,ENSRNOG00000004210,ENSRNOG00000002598
GO:0010646	regulation of cell communication	biological_process	0.00014169	0.092336	71	322	2929	20272	ENSRNOG00000043300,ENSRNOG00000020482,ENSRNOG00000001431,ENSRNOG00000000695,ENSRNOG00000007334,ENSRNOG00000001420,ENSRNOG00000019422,ENSRNOG00000020377,ENSRNOG00000020230,ENSRNOG00000004014,ENSRNOG00000017737,ENSRNOG00000015982,ENSRNOG00000002598,ENSRNOG00000025584,ENSRNOG00000014155,ENSRNOG00000029986,ENSRNOG00000032394,ENSRNOG00000001348,ENSRNOG00000021054,ENSRNOG00000007229,ENSRNOG00000006894,…
GO:0043229	intracellular organelle	cellular_component	0.00014518	0.092336	203	322	10738	20272	ENSRNOG00000020377,ENSRNOG00000020230,ENSRNOG00000011338,ENSRNOG00000007849,ENSRNOG00000018791,ENSRNOG00000017912,ENSRNOG00000022043,ENSRNOG00000000527,ENSRNOG00000003918,ENSRNOG00000004014,ENSRNOG00000011194,ENSRNOG00000020482,ENSRNOG00000006028,ENSRNOG00000000431,ENSRNOG00000019422,ENSRNOG00000009377,ENSRNOG00000046566,ENSRNOG00000029986,ENSRNOG00000012944,ENSRNOG00000016778,ENSRNOG00000024363,…
GO:0070013	intracellular organelle lumen	cellular_component	0.00014876	0.092336	78	322	3307	20272	ENSRNOG00000001130,ENSRNOG00000017979,ENSRNOG00000018414,ENSRNOG00000015520,ENSRNOG00000021230,ENSRNOG00000007946,ENSRNOG00000019193,ENSRNOG00000019638,ENSRNOG00000004813,ENSRNOG00000015180,ENSRNOG00000007067,ENSRNOG00000002582,ENSRNOG00000030630,ENSRNOG00000015888,ENSRNOG00000007775,ENSRNOG00000009887,ENSRNOG00000018183,ENSRNOG00000047896,ENSRNOG00000018364,ENSRNOG00000043267,ENSRNOG00000014154,…
GO:0043233	organelle lumen	cellular_component	0.00015937	0.092336	78	322	3314	20272	ENSRNOG00000015180,ENSRNOG00000004813,ENSRNOG00000019638,ENSRNOG00000007067,ENSRNOG00000002582,ENSRNOG00000017979,ENSRNOG00000001130,ENSRNOG00000018414,ENSRNOG00000015520,ENSRNOG00000019193,ENSRNOG00000021230,ENSRNOG00000007946,ENSRNOG00000003084,ENSRNOG00000009566,ENSRNOG00000016773,ENSRNOG00000008897,ENSRNOG00000011315,ENSRNOG00000019970,ENSRNOG00000032574,ENSRNOG00000001010,ENSRNOG00000012240,…
GO:0048546	digestive tract morphogenesis	biological_process	0.00016804	0.092336	6	322	52	20272	ENSRNOG00000002598,ENSRNOG00000019322,ENSRNOG00000016700,ENSRNOG00000015982,ENSRNOG00000018059,ENSRNOG00000008312
GO:0031974	membrane-enclosed lumen	cellular_component	0.00017114	0.092336	79	322	3375	20272	ENSRNOG00000021230,ENSRNOG00000007946,ENSRNOG00000019193,ENSRNOG00000015520,ENSRNOG00000019924,ENSRNOG00000018414,ENSRNOG00000001130,ENSRNOG00000017979,ENSRNOG00000007067,ENSRNOG00000002582,ENSRNOG00000019638,ENSRNOG00000015180,ENSRNOG00000004813,ENSRNOG00000018364,ENSRNOG00000043267,ENSRNOG00000014154,ENSRNOG00000018183,ENSRNOG00000047896,ENSRNOG00000015888,ENSRNOG00000030630,ENSRNOG00000007775,…
GO:0044802	single-organism membrane organization	biological_process	0.00017197	0.092336	27	322	792	20272	ENSRNOG00000008316,ENSRNOG00000019638,ENSRNOG00000006894,ENSRNOG00000016939,ENSRNOG00000008414,ENSRNOG00000028895,ENSRNOG00000023991,ENSRNOG00000032574,ENSRNOG00000013972,ENSRNOG00000001296,ENSRNOG00000006435,ENSRNOG00000001010,ENSRNOG00000014621,ENSRNOG00000016410,ENSRNOG00000013743,ENSRNOG00000018433,ENSRNOG00000018847,ENSRNOG00000018639,ENSRNOG00000019193,ENSRNOG00000007946,ENSRNOG00000021147,…
GO:0009893	positive regulation of metabolic process	biological_process	0.00017779	0.092336	79	322	3379	20272	ENSRNOG00000001577,ENSRNOG00000010171,ENSRNOG00000037690,ENSRNOG00000011726,ENSRNOG00000051344,ENSRNOG00000047481,ENSRNOG00000018515,ENSRNOG00000014987,ENSRNOG00000019824,ENSRNOG00000014287,ENSRNOG00000004210,ENSRNOG00000014666,ENSRNOG00000025580,ENSRNOG00000008592,ENSRNOG00000025909,ENSRNOG00000004726,ENSRNOG00000020773,ENSRNOG00000018059,ENSRNOG00000016410,ENSRNOG00000013972,ENSRNOG00000053285,…
GO:0006357	regulation of transcription from RNA polymerase II promoter	biological_process	0.00018232	0.092336	49	322	1822	20272	ENSRNOG00000001577,ENSRNOG00000010171,ENSRNOG00000056337,ENSRNOG00000016700,ENSRNOG00000012240,ENSRNOG00000011726,ENSRNOG00000028426,ENSRNOG00000016773,ENSRNOG00000009566,ENSRNOG00000003084,ENSRNOG00000014987,ENSRNOG00000006888,ENSRNOG00000018364,ENSRNOG00000014666,ENSRNOG00000004210,ENSRNOG00000019824,ENSRNOG00000008592,ENSRNOG00000030630,ENSRNOG00000031420,ENSRNOG00000018059,ENSRNOG00000051948,…
GO:0005635	nuclear envelope	cellular_component	0.00018607	0.092336	16	322	354	20272	ENSRNOG00000006894,ENSRNOG00000006873,ENSRNOG00000016939,ENSRNOG00000004813,ENSRNOG00000029986,ENSRNOG00000021758,ENSRNOG00000003084,ENSRNOG00000019638,ENSRNOG00000001296,ENSRNOG00000006435,ENSRNOG00000005042,ENSRNOG00000014604,ENSRNOG00000028017,ENSRNOG00000020667,ENSRNOG00000021128,ENSRNOG00000007946
GO:0043065	positive regulation of apoptotic process	biological_process	0.00019604	0.092336	21	322	548	20272	ENSRNOG00000000527,ENSRNOG00000020773,ENSRNOG00000020230,ENSRNOG00000020377,ENSRNOG00000016410,ENSRNOG00000031420,ENSRNOG00000017359,ENSRNOG00000001420,ENSRNOG00000019322,ENSRNOG00000061739,ENSRNOG00000020482,ENSRNOG00000021147,ENSRNOG00000007946,ENSRNOG00000005392,ENSRNOG00000021054,ENSRNOG00000011726,ENSRNOG00000012944,ENSRNOG00000001296,ENSRNOG00000032574,ENSRNOG00000013598,ENSRNOG00000015982
GO:0035461	vitamin transmembrane transport	biological_process	0.00020912	0.092336	3	322	8	20272	ENSRNOG00000010497,ENSRNOG00000008312,ENSRNOG00000003918
GO:0048566	embryonic digestive tract development	biological_process	0.00021174	0.092336	5	322	35	20272	ENSRNOG00000017873,ENSRNOG00000008312,ENSRNOG00000016700,ENSRNOG00000018059,ENSRNOG00000002598
GO:0005667	transcription factor complex	cellular_component	0.00021936	0.092336	15	322	323	20272	ENSRNOG00000002598,ENSRNOG00000000431,ENSRNOG00000018364,ENSRNOG00000013422,ENSRNOG00000014666,ENSRNOG00000002582,ENSRNOG00000006976,ENSRNOG00000020482,ENSRNOG00000025520,ENSRNOG00000026295,ENSRNOG00000021183,ENSRNOG00000008592,ENSRNOG00000031420,ENSRNOG00000003084,ENSRNOG00000056647
GO:0045893	positive regulation of transcription, DNA-templated	biological_process	0.00022003	0.092336	42	322	1494	20272	ENSRNOG00000011315,ENSRNOG00000003084,ENSRNOG00000011726,ENSRNOG00000028426,ENSRNOG00000010171,ENSRNOG00000037690,ENSRNOG00000056337,ENSRNOG00000016700,ENSRNOG00000012240,ENSRNOG00000001577,ENSRNOG00000031420,ENSRNOG00000018059,ENSRNOG00000008592,ENSRNOG00000014666,ENSRNOG00000018364,ENSRNOG00000025580,ENSRNOG00000014154,ENSRNOG00000004210,ENSRNOG00000019824,ENSRNOG00000024363,ENSRNOG00000025584,…
GO:1903508	positive regulation of nucleic acid-templated transcription	biological_process	0.00022003	0.092336	42	322	1494	20272	ENSRNOG00000028426,ENSRNOG00000011726,ENSRNOG00000003084,ENSRNOG00000011315,ENSRNOG00000001577,ENSRNOG00000016700,ENSRNOG00000012240,ENSRNOG00000056337,ENSRNOG00000037690,ENSRNOG00000010171,ENSRNOG00000008592,ENSRNOG00000018059,ENSRNOG00000031420,ENSRNOG00000019824,ENSRNOG00000004210,ENSRNOG00000014666,ENSRNOG00000018364,ENSRNOG00000014154,ENSRNOG00000025580,ENSRNOG00000005392,ENSRNOG00000021054,…
GO:0031328	positive regulation of cellular biosynthetic process	biological_process	0.00022348	0.092336	49	322	1838	20272	ENSRNOG00000025584,ENSRNOG00000019638,ENSRNOG00000024363,ENSRNOG00000015180,ENSRNOG00000029986,ENSRNOG00000021054,ENSRNOG00000005392,ENSRNOG00000025923,ENSRNOG00000002582,ENSRNOG00000015982,ENSRNOG00000002598,ENSRNOG00000051948,ENSRNOG00000053285,ENSRNOG00000007611,ENSRNOG00000017873,ENSRNOG00000011702,ENSRNOG00000001130,ENSRNOG00000026295,ENSRNOG00000020482,ENSRNOG00000006976,ENSRNOG00000007946,…
GO:0001836	release of cytochrome c from mitochondria	biological_process	0.00022749	0.092336	6	322	55	20272	ENSRNOG00000001420,ENSRNOG00000007946,ENSRNOG00000021147,ENSRNOG00000019638,ENSRNOG00000016410,ENSRNOG00000020377
GO:1902680	positive regulation of RNA biosynthetic process	biological_process	0.0002395	0.092336	42	322	1500	20272	ENSRNOG00000025923,ENSRNOG00000002582,ENSRNOG00000015982,ENSRNOG00000002598,ENSRNOG00000051948,ENSRNOG00000053285,ENSRNOG00000025584,ENSRNOG00000019638,ENSRNOG00000024363,ENSRNOG00000029986,ENSRNOG00000015180,ENSRNOG00000021054,ENSRNOG00000005392,ENSRNOG00000006976,ENSRNOG00000020482,ENSRNOG00000033522,ENSRNOG00000019322,ENSRNOG00000000431,ENSRNOG00000019422,ENSRNOG00000007611,ENSRNOG00000011702,…
GO:0019050	suppression by virus of host apoptotic process	biological_process	0.00024195	0.092336	2	322	2	20272	ENSRNOG00000021147,ENSRNOG00000007946
GO:0039526	modulation by virus of host apoptotic process	biological_process	0.00024195	0.092336	2	322	2	20272	ENSRNOG00000007946,ENSRNOG00000021147
GO:0043068	positive regulation of programmed cell death	biological_process	0.00024423	0.092336	21	322	557	20272	ENSRNOG00000005392,ENSRNOG00000021054,ENSRNOG00000011726,ENSRNOG00000012944,ENSRNOG00000032574,ENSRNOG00000001296,ENSRNOG00000013598,ENSRNOG00000015982,ENSRNOG00000000527,ENSRNOG00000020230,ENSRNOG00000020377,ENSRNOG00000020773,ENSRNOG00000016410,ENSRNOG00000031420,ENSRNOG00000017359,ENSRNOG00000001420,ENSRNOG00000019322,ENSRNOG00000021147,ENSRNOG00000007946,ENSRNOG00000020482,ENSRNOG00000061739
GO:0039019	pronephric nephron development	biological_process	0.00024633	0.092336	2	322	2	20272	ENSRNOG00000002598,ENSRNOG00000013743
GO:0022857	transmembrane transporter activity	molecular_function	0.00024969	0.092336	31	322	988	20272	ENSRNOG00000008312,ENSRNOG00000055530,ENSRNOG00000005957,ENSRNOG00000020188,ENSRNOG00000019651,ENSRNOG00000011334,ENSRNOG00000001296,ENSRNOG00000037871,ENSRNOG00000018450,ENSRNOG00000047363,ENSRNOG00000012534,ENSRNOG00000011726,ENSRNOG00000012756,ENSRNOG00000049944,ENSRNOG00000047005,ENSRNOG00000019490,ENSRNOG00000013588,ENSRNOG00000056257,ENSRNOG00000021128,ENSRNOG00000017693,ENSRNOG00000017993,…
GO:0071938	vitamin A transport	biological_process	0.00025154	0.092336	2	322	2	20272	ENSRNOG00000010497,ENSRNOG00000008312
GO:0071939	vitamin A import	biological_process	0.00025154	0.092336	2	322	2	20272	ENSRNOG00000008312,ENSRNOG00000010497
GO:0010647	positive regulation of cell communication	biological_process	0.00027183	0.098036	41	322	1461	20272	ENSRNOG00000008312,ENSRNOG00000005700,ENSRNOG00000001296,ENSRNOG00000003084,ENSRNOG00000011726,ENSRNOG00000047481,ENSRNOG00000028426,ENSRNOG00000021147,ENSRNOG00000025580,ENSRNOG00000014287,ENSRNOG00000014987,ENSRNOG00000017359,ENSRNOG00000031420,ENSRNOG00000020667,ENSRNOG00000020773,ENSRNOG00000018059,ENSRNOG00000015982,ENSRNOG00000025584,ENSRNOG00000029986,ENSRNOG00000021054,ENSRNOG00000007229,…
GO:0023051	regulation of signaling	biological_process	0.00028221	0.099768	69	322	2890	20272	ENSRNOG00000025909,ENSRNOG00000020773,ENSRNOG00000014621,ENSRNOG00000005034,ENSRNOG00000018059,ENSRNOG00000017359,ENSRNOG00000016410,ENSRNOG00000056257,ENSRNOG00000014987,ENSRNOG00000014287,ENSRNOG00000023376,ENSRNOG00000025580,ENSRNOG00000026192,ENSRNOG00000051344,ENSRNOG00000011726,ENSRNOG00000047481,ENSRNOG00000004014,ENSRNOG00000020377,ENSRNOG00000020230,ENSRNOG00000019422,ENSRNOG00000001420,…
GO:0098588	bounding membrane of organelle	cellular_component	0.00028863	0.099768	43	322	1562	20272	ENSRNOG00000046984,ENSRNOG00000003614,ENSRNOG00000014621,ENSRNOG00000028017,ENSRNOG00000017359,ENSRNOG00000012206,ENSRNOG00000020667,ENSRNOG00000013743,ENSRNOG00000028556,ENSRNOG00000021147,ENSRNOG00000019506,ENSRNOG00000021216,ENSRNOG00000001010,ENSRNOG00000008414,ENSRNOG00000005700,ENSRNOG00000002218,ENSRNOG00000015003,ENSRNOG00000018433,ENSRNOG00000004014,ENSRNOG00000018847,ENSRNOG00000031536,…
GO:0005634	nucleus	cellular_component	0.00029495	0.099768	123	322	5922	20272	ENSRNOG00000025520,ENSRNOG00000007067,ENSRNOG00000002582,ENSRNOG00000000852,ENSRNOG00000046776,ENSRNOG00000013598,ENSRNOG00000009112,ENSRNOG00000021758,ENSRNOG00000015180,ENSRNOG00000020185,ENSRNOG00000004813,ENSRNOG00000019638,ENSRNOG00000006873,ENSRNOG00000009117,ENSRNOG00000009398,ENSRNOG00000019322,ENSRNOG00000042213,ENSRNOG00000019193,ENSRNOG00000007946,ENSRNOG00000021230,ENSRNOG00000015520,…
GO:0042391	regulation of membrane potential	biological_process	0.00029605	0.099768	16	322	369	20272	ENSRNOG00000047005,ENSRNOG00000011726,ENSRNOG00000011171,ENSRNOG00000014155,ENSRNOG00000003084,ENSRNOG00000001296,ENSRNOG00000058752,ENSRNOG00000021063,ENSRNOG00000016410,ENSRNOG00000003442,ENSRNOG00000021128,ENSRNOG00000019193,ENSRNOG00000021147,ENSRNOG00000007946,ENSRNOG00000013588,ENSRNOG00000000695
GO:0072177	mesonephric duct development	biological_process	0.00030857	0.10075	3	322	9	20272	ENSRNOG00000002598,ENSRNOG00000004210,ENSRNOG00000015982
GO:0045202	synapse	cellular_component	0.00031017	0.10075	25	322	735	20272	ENSRNOG00000005957,ENSRNOG00000009625,ENSRNOG00000014508,ENSRNOG00000005700,ENSRNOG00000001296,ENSRNOG00000032574,ENSRNOG00000056647,ENSRNOG00000014155,ENSRNOG00000006894,ENSRNOG00000011904,ENSRNOG00000011726,ENSRNOG00000019193,ENSRNOG00000013588,ENSRNOG00000019570,ENSRNOG00000015903,ENSRNOG00000007946,ENSRNOG00000003442,ENSRNOG00000016145,ENSRNOG00000021063,ENSRNOG00000014621,ENSRNOG00000014604,…
GO:0009891	positive regulation of biosynthetic process	biological_process	0.00031366	0.10075	49	322	1865	20272	ENSRNOG00000025580,ENSRNOG00000018364,ENSRNOG00000014154,ENSRNOG00000014666,ENSRNOG00000004210,ENSRNOG00000019824,ENSRNOG00000015888,ENSRNOG00000031420,ENSRNOG00000018059,ENSRNOG00000025909,ENSRNOG00000004726,ENSRNOG00000008592,ENSRNOG00000010171,ENSRNOG00000037690,ENSRNOG00000056337,ENSRNOG00000012240,ENSRNOG00000016700,ENSRNOG00000001577,ENSRNOG00000011315,ENSRNOG00000003084,ENSRNOG00000011726,…
GO:0048167	regulation of synaptic plasticity	biological_process	0.00033206	0.10502	10	322	166	20272	ENSRNOG00000007946,ENSRNOG00000020482,ENSRNOG00000000695,ENSRNOG00000005700,ENSRNOG00000014508,ENSRNOG00000003442,ENSRNOG00000002468,ENSRNOG00000014621,ENSRNOG00000049407,ENSRNOG00000011726
GO:0031981	nuclear lumen	cellular_component	0.00035984	0.1091	71	322	3021	20272	ENSRNOG00000001010,ENSRNOG00000032574,ENSRNOG00000056337,ENSRNOG00000001430,ENSRNOG00000014508,ENSRNOG00000028211,ENSRNOG00000012240,ENSRNOG00000011315,ENSRNOG00000016773,ENSRNOG00000009566,ENSRNOG00000008897,ENSRNOG00000003084,ENSRNOG00000047896,ENSRNOG00000018183,ENSRNOG00000018364,ENSRNOG00000043267,ENSRNOG00000014154,ENSRNOG00000015888,ENSRNOG00000030630,ENSRNOG00000007775,ENSRNOG00000009887,…
GO:0019048	modulation by virus of host morphology or physiology	biological_process	0.00036215	0.1091	4	322	22	20272	ENSRNOG00000021147,ENSRNOG00000031420,ENSRNOG00000007946,ENSRNOG00000029986
GO:0010557	positive regulation of macromolecule biosynthetic process	biological_process	0.00036287	0.1091	46	322	1727	20272	ENSRNOG00000011726,ENSRNOG00000028426,ENSRNOG00000011315,ENSRNOG00000003084,ENSRNOG00000001577,ENSRNOG00000010171,ENSRNOG00000037690,ENSRNOG00000056337,ENSRNOG00000012240,ENSRNOG00000016700,ENSRNOG00000004726,ENSRNOG00000025909,ENSRNOG00000008592,ENSRNOG00000015888,ENSRNOG00000031420,ENSRNOG00000018059,ENSRNOG00000025580,ENSRNOG00000014154,ENSRNOG00000018364,ENSRNOG00000014666,ENSRNOG00000004210,…
GO:0061024	membrane organization	biological_process	0.00036618	0.1091	30	322	965	20272	ENSRNOG00000003442,ENSRNOG00000028556,ENSRNOG00000021128,ENSRNOG00000012950,ENSRNOG00000046566,ENSRNOG00000001420,ENSRNOG00000019193,ENSRNOG00000007946,ENSRNOG00000021147,ENSRNOG00000018433,ENSRNOG00000004014,ENSRNOG00000018847,ENSRNOG00000018639,ENSRNOG00000014621,ENSRNOG00000016410,ENSRNOG00000031420,ENSRNOG00000013743,ENSRNOG00000032574,ENSRNOG00000023991,ENSRNOG00000013972,ENSRNOG00000001296,…
GO:0048562	embryonic organ morphogenesis	biological_process	0.00038488	0.11303	14	322	304	20272	ENSRNOG00000021054,ENSRNOG00000007611,ENSRNOG00000018059,ENSRNOG00000002598,ENSRNOG00000001577,ENSRNOG00000014987,ENSRNOG00000032574,ENSRNOG00000002582,ENSRNOG00000008312,ENSRNOG00000004210,ENSRNOG00000025520,ENSRNOG00000019322,ENSRNOG00000015982,ENSRNOG00000016700
GO:0051649	establishment of localization in cell	biological_process	0.00043835	0.12692	57	322	2302	20272	ENSRNOG00000018364,ENSRNOG00000021147,ENSRNOG00000025909,ENSRNOG00000013743,ENSRNOG00000012206,ENSRNOG00000031420,ENSRNOG00000020281,ENSRNOG00000014621,ENSRNOG00000001296,ENSRNOG00000032574,ENSRNOG00000005700,ENSRNOG00000012240,ENSRNOG00000047481,ENSRNOG00000029535,ENSRNOG00000011726,ENSRNOG00000012756,ENSRNOG00000049944,ENSRNOG00000008897,ENSRNOG00000003084,ENSRNOG00000001420,ENSRNOG00000001258,…
GO:0051173	positive regulation of nitrogen compound metabolic process	biological_process	0.00045117	0.12882	49	322	1895	20272	ENSRNOG00000019422,ENSRNOG00000000431,ENSRNOG00000020482,ENSRNOG00000006976,ENSRNOG00000007946,ENSRNOG00000019174,ENSRNOG00000061739,ENSRNOG00000033522,ENSRNOG00000019322,ENSRNOG00000011702,ENSRNOG00000001130,ENSRNOG00000026295,ENSRNOG00000017873,ENSRNOG00000007611,ENSRNOG00000051948,ENSRNOG00000002598,ENSRNOG00000053285,ENSRNOG00000025923,ENSRNOG00000002582,ENSRNOG00000015982,ENSRNOG00000021054,…
GO:0007268	synaptic transmission	biological_process	0.00046104	0.12882	20	322	543	20272	ENSRNOG00000011726,ENSRNOG00000047481,ENSRNOG00000006894,ENSRNOG00000032574,ENSRNOG00000001296,ENSRNOG00000005700,ENSRNOG00000014508,ENSRNOG00000019651,ENSRNOG00000049407,ENSRNOG00000001130,ENSRNOG00000014621,ENSRNOG00000021063,ENSRNOG00000003442,ENSRNOG00000002468,ENSRNOG00000014231,ENSRNOG00000020482,ENSRNOG00000000695,ENSRNOG00000007946,ENSRNOG00000013588,ENSRNOG00000019193
GO:0005215	transporter activity	molecular_function	0.00046943	0.12882	35	322	1212	20272	ENSRNOG00000001296,ENSRNOG00000005957,ENSRNOG00000020188,ENSRNOG00000055530,ENSRNOG00000008312,ENSRNOG00000049944,ENSRNOG00000012756,ENSRNOG00000047005,ENSRNOG00000011726,ENSRNOG00000012534,ENSRNOG00000047363,ENSRNOG00000056257,ENSRNOG00000019490,ENSRNOG00000033893,ENSRNOG00000021067,ENSRNOG00000015264,ENSRNOG00000028017,ENSRNOG00000016410,ENSRNOG00000012206,ENSRNOG00000013743,ENSRNOG00000018450,…
GO:0048608	reproductive structure development	biological_process	0.00046999	0.12882	18	322	463	20272	ENSRNOG00000029986,ENSRNOG00000001126,ENSRNOG00000004813,ENSRNOG00000003033,ENSRNOG00000021054,ENSRNOG00000047481,ENSRNOG00000016700,ENSRNOG00000008414,ENSRNOG00000019096,ENSRNOG00000008312,ENSRNOG00000002582,ENSRNOG00000002598,ENSRNOG00000019322,ENSRNOG00000014287,ENSRNOG00000004210,ENSRNOG00000007946,ENSRNOG00000014666,ENSRNOG00000014987
GO:0055085	transmembrane transport	biological_process	0.00049463	0.13125	36	322	1263	20272	ENSRNOG00000011726,ENSRNOG00000012534,ENSRNOG00000012756,ENSRNOG00000049944,ENSRNOG00000047005,ENSRNOG00000047363,ENSRNOG00000001296,ENSRNOG00000055530,ENSRNOG00000008312,ENSRNOG00000020188,ENSRNOG00000005957,ENSRNOG00000021067,ENSRNOG00000033893,ENSRNOG00000028017,ENSRNOG00000015264,ENSRNOG00000013743,ENSRNOG00000012206,ENSRNOG00000010497,ENSRNOG00000056257,ENSRNOG00000019490,ENSRNOG00000004210,…
GO:0071702	organic substance transport	biological_process	0.00049948	0.13125	54	322	2159	20272	ENSRNOG00000003918,ENSRNOG00000011702,ENSRNOG00000031536,ENSRNOG00000018847,ENSRNOG00000018639,ENSRNOG00000001130,ENSRNOG00000018791,ENSRNOG00000018414,ENSRNOG00000014604,ENSRNOG00000017873,ENSRNOG00000003442,ENSRNOG00000020951,ENSRNOG00000017693,ENSRNOG00000021128,ENSRNOG00000001258,ENSRNOG00000001420,ENSRNOG00000019322,ENSRNOG00000019193,ENSRNOG00000022859,ENSRNOG00000016826,ENSRNOG00000005358,…
GO:0048568	embryonic organ development	biological_process	0.00050673	0.13125	18	322	466	20272	ENSRNOG00000021054,ENSRNOG00000003033,ENSRNOG00000001126,ENSRNOG00000001577,ENSRNOG00000002598,ENSRNOG00000032574,ENSRNOG00000002582,ENSRNOG00000008312,ENSRNOG00000025520,ENSRNOG00000015982,ENSRNOG00000016700,ENSRNOG00000017873,ENSRNOG00000007611,ENSRNOG00000018059,ENSRNOG00000014987,ENSRNOG00000014666,ENSRNOG00000019322,ENSRNOG00000004210
GO:0061458	reproductive system development	biological_process	0.00051984	0.13125	18	322	467	20272	ENSRNOG00000003033,ENSRNOG00000047481,ENSRNOG00000021054,ENSRNOG00000001126,ENSRNOG00000029986,ENSRNOG00000004813,ENSRNOG00000002598,ENSRNOG00000016700,ENSRNOG00000008414,ENSRNOG00000002582,ENSRNOG00000008312,ENSRNOG00000019096,ENSRNOG00000014987,ENSRNOG00000004210,ENSRNOG00000019322,ENSRNOG00000014287,ENSRNOG00000014666,ENSRNOG00000007946
GO:0051254	positive regulation of RNA metabolic process	biological_process	0.00052482	0.13125	42	322	1558	20272	ENSRNOG00000018059,ENSRNOG00000031420,ENSRNOG00000008592,ENSRNOG00000019824,ENSRNOG00000004210,ENSRNOG00000018364,ENSRNOG00000014154,ENSRNOG00000014666,ENSRNOG00000025580,ENSRNOG00000003084,ENSRNOG00000011315,ENSRNOG00000028426,ENSRNOG00000011726,ENSRNOG00000012240,ENSRNOG00000016700,ENSRNOG00000056337,ENSRNOG00000010171,ENSRNOG00000037690,ENSRNOG00000001577,ENSRNOG00000007611,ENSRNOG00000011702,…
GO:0051881	regulation of mitochondrial membrane potential	biological_process	0.00052642	0.13125	6	322	64	20272	ENSRNOG00000001296,ENSRNOG00000003084,ENSRNOG00000014155,ENSRNOG00000007946,ENSRNOG00000021147,ENSRNOG00000016410
GO:0031056	regulation of histone modification	biological_process	0.00052784	0.13125	9	322	145	20272	ENSRNOG00000012240,ENSRNOG00000018364,ENSRNOG00000053285,ENSRNOG00000046776,ENSRNOG00000030630,ENSRNOG00000021175,ENSRNOG00000001130,ENSRNOG00000021054,ENSRNOG00000011702
GO:0010332	response to gamma radiation	biological_process	0.00052993	0.13125	6	322	64	20272	ENSRNOG00000019422,ENSRNOG00000021054,ENSRNOG00000003084,ENSRNOG00000028017,ENSRNOG00000007946,ENSRNOG00000010171
GO:0010648	negative regulation of cell communication	biological_process	0.0005392	0.13134	34	322	1174	20272	ENSRNOG00000019638,ENSRNOG00000025584,ENSRNOG00000014155,ENSRNOG00000021054,ENSRNOG00000017737,ENSRNOG00000015982,ENSRNOG00000023334,ENSRNOG00000020230,ENSRNOG00000001130,ENSRNOG00000004014,ENSRNOG00000020482,ENSRNOG00000001431,ENSRNOG00000007946,ENSRNOG00000013588,ENSRNOG00000019322,ENSRNOG00000019193,ENSRNOG00000003442,ENSRNOG00000019422,ENSRNOG00000021128,ENSRNOG00000002468,ENSRNOG00000051344,…
GO:0050804	modulation of synaptic transmission	biological_process	0.00054747	0.13134	14	322	315	20272	ENSRNOG00000005700,ENSRNOG00000000695,ENSRNOG00000020482,ENSRNOG00000007946,ENSRNOG00000019193,ENSRNOG00000014508,ENSRNOG00000002468,ENSRNOG00000003442,ENSRNOG00000014621,ENSRNOG00000001130,ENSRNOG00000047481,ENSRNOG00000049407,ENSRNOG00000011726,ENSRNOG00000006894
GO:0010950	positive regulation of endopeptidase activity	biological_process	0.00054945	0.13134	9	322	146	20272	ENSRNOG00000000527,ENSRNOG00000005392,ENSRNOG00000051344,ENSRNOG00000021054,ENSRNOG00000012944,ENSRNOG00000020377,ENSRNOG00000016410,ENSRNOG00000001420,ENSRNOG00000021147
GO:0090199	regulation of release of cytochrome c from mitochondria	biological_process	0.00056921	0.13215	5	322	43	20272	ENSRNOG00000021147,ENSRNOG00000016410,ENSRNOG00000019638,ENSRNOG00000007946,ENSRNOG00000020377
GO:0031967	organelle envelope	cellular_component	0.00057329	0.13215	29	322	946	20272	ENSRNOG00000001296,ENSRNOG00000037871,ENSRNOG00000018450,ENSRNOG00000006435,ENSRNOG00000005042,ENSRNOG00000049944,ENSRNOG00000012756,ENSRNOG00000006894,ENSRNOG00000006873,ENSRNOG00000016939,ENSRNOG00000014155,ENSRNOG00000003084,ENSRNOG00000021758,ENSRNOG00000029986,ENSRNOG00000004813,ENSRNOG00000019638,ENSRNOG00000028556,ENSRNOG00000017993,ENSRNOG00000021128,ENSRNOG00000001420,ENSRNOG00000007946,…
GO:0031975	envelope	cellular_component	0.00057329	0.13215	29	322	946	20272	ENSRNOG00000001420,ENSRNOG00000028556,ENSRNOG00000021128,ENSRNOG00000017993,ENSRNOG00000007946,ENSRNOG00000021147,ENSRNOG00000025909,ENSRNOG00000003918,ENSRNOG00000020667,ENSRNOG00000016410,ENSRNOG00000028017,ENSRNOG00000019924,ENSRNOG00000014604,ENSRNOG00000006435,ENSRNOG00000037871,ENSRNOG00000001296,ENSRNOG00000018450,ENSRNOG00000005042,ENSRNOG00000016939,ENSRNOG00000012756,ENSRNOG00000049944,…
GO:0044464	cell part	cellular_component	0.00057855	0.13215	278	322	16058	20272	ENSRNOG00000011315,ENSRNOG00000047005,ENSRNOG00000021247,ENSRNOG00000025843,ENSRNOG00000001211,ENSRNOG00000005957,ENSRNOG00000015583,ENSRNOG00000001430,ENSRNOG00000058752,ENSRNOG00000019977,ENSRNOG00000012206,ENSRNOG00000000264,ENSRNOG00000030630,ENSRNOG00000033893,ENSRNOG00000017512,ENSRNOG00000043267,ENSRNOG00000047896,ENSRNOG00000004813,ENSRNOG00000009398,ENSRNOG00000009117,ENSRNOG00000017219,…
GO:1903421	regulation of synaptic vesicle recycling	biological_process	0.00059073	0.13345	3	322	11	20272	ENSRNOG00000007946,ENSRNOG00000019193,ENSRNOG00000006894
GO:0005654	nucleoplasm	cellular_component	0.00063865	0.13347	55	322	2233	20272	ENSRNOG00000021054,ENSRNOG00000015180,ENSRNOG00000004813,ENSRNOG00000016778,ENSRNOG00000014155,ENSRNOG00000019638,ENSRNOG00000030126,ENSRNOG00000002598,ENSRNOG00000051948,ENSRNOG00000007067,ENSRNOG00000017737,ENSRNOG00000002582,ENSRNOG00000011702,ENSRNOG00000001130,ENSRNOG00000011194,ENSRNOG00000020230,ENSRNOG00000007849,ENSRNOG00000018791,ENSRNOG00000018414,ENSRNOG00000007611,ENSRNOG00000015520,…
GO:0055123	digestive system development	biological_process	0.00063896	0.13347	9	322	149	20272	ENSRNOG00000017873,ENSRNOG00000005580,ENSRNOG00000018059,ENSRNOG00000029986,ENSRNOG00000002598,ENSRNOG00000008312,ENSRNOG00000019322,ENSRNOG00000016700,ENSRNOG00000015982
GO:0012505	endomembrane system	cellular_component	0.00063987	0.13347	69	322	2974	20272	ENSRNOG00000042522,ENSRNOG00000019322,ENSRNOG00000013588,ENSRNOG00000033508,ENSRNOG00000007946,ENSRNOG00000021128,ENSRNOG00000003442,ENSRNOG00000000528,ENSRNOG00000001258,ENSRNOG00000029049,ENSRNOG00000018433,ENSRNOG00000002218,ENSRNOG00000000471,ENSRNOG00000001130,ENSRNOG00000031536,ENSRNOG00000018847,ENSRNOG00000009948,ENSRNOG00000017219,ENSRNOG00000008316,ENSRNOG00000004813,ENSRNOG00000021758,…
GO:0008328	ionotropic glutamate receptor complex	cellular_component	0.00064059	0.13347	5	322	44	20272	ENSRNOG00000021063,ENSRNOG00000056257,ENSRNOG00000011726,ENSRNOG00000049407,ENSRNOG00000032574
GO:0046907	intracellular transport	biological_process	0.00064405	0.13347	42	322	1574	20272	ENSRNOG00000021147,ENSRNOG00000018364,ENSRNOG00000014621,ENSRNOG00000031420,ENSRNOG00000013743,ENSRNOG00000012206,ENSRNOG00000001296,ENSRNOG00000012240,ENSRNOG00000005700,ENSRNOG00000012756,ENSRNOG00000049944,ENSRNOG00000011726,ENSRNOG00000029535,ENSRNOG00000003084,ENSRNOG00000008897,ENSRNOG00000003442,ENSRNOG00000001258,ENSRNOG00000001420,ENSRNOG00000042522,ENSRNOG00000019193,ENSRNOG00000005358,…
GO:0043523	regulation of neuron apoptotic process	biological_process	0.0006515	0.13347	11	322	214	20272	ENSRNOG00000025584,ENSRNOG00000014604,ENSRNOG00000017873,ENSRNOG00000012944,ENSRNOG00000020773,ENSRNOG00000003084,ENSRNOG00000011726,ENSRNOG00000029535,ENSRNOG00000007946,ENSRNOG00000047307,ENSRNOG00000001420
GO:0051129	negative regulation of cellular component organization	biological_process	0.00065628	0.13347	22	322	643	20272	ENSRNOG00000011702,ENSRNOG00000017359,ENSRNOG00000016410,ENSRNOG00000021175,ENSRNOG00000030630,ENSRNOG00000012206,ENSRNOG00000028556,ENSRNOG00000002468,ENSRNOG00000023376,ENSRNOG00000020482,ENSRNOG00000015903,ENSRNOG00000007946,ENSRNOG00000019193,ENSRNOG00000019506,ENSRNOG00000021247,ENSRNOG00000019638,ENSRNOG00000003084,ENSRNOG00000014155,ENSRNOG00000046776,ENSRNOG00000053285,ENSRNOG00000012240,…
GO:0051640	organelle localization	biological_process	0.00065746	0.13347	16	322	397	20272	ENSRNOG00000031536,ENSRNOG00000018433,ENSRNOG00000004014,ENSRNOG00000000264,ENSRNOG00000020281,ENSRNOG00000018364,ENSRNOG00000007946,ENSRNOG00000019193,ENSRNOG00000014287,ENSRNOG00000016939,ENSRNOG00000006894,ENSRNOG00000002669,ENSRNOG00000001296,ENSRNOG00000032574,ENSRNOG00000013972,ENSRNOG00000009625
GO:0031090	organelle membrane	cellular_component	0.00067278	0.13347	54	322	2186	20272	ENSRNOG00000021216,ENSRNOG00000012534,ENSRNOG00000019506,ENSRNOG00000012756,ENSRNOG00000049944,ENSRNOG00000005700,ENSRNOG00000008414,ENSRNOG00000001010,ENSRNOG00000001296,ENSRNOG00000017359,ENSRNOG00000028017,ENSRNOG00000013743,ENSRNOG00000020667,ENSRNOG00000012206,ENSRNOG00000003614,ENSRNOG00000014621,ENSRNOG00000046984,ENSRNOG00000025909,ENSRNOG00000021147,ENSRNOG00000028556,ENSRNOG00000019638,…
GO:0010628	positive regulation of gene expression	biological_process	0.00068271	0.13347	47	322	1829	20272	ENSRNOG00000021054,ENSRNOG00000001348,ENSRNOG00000007229,ENSRNOG00000005392,ENSRNOG00000024363,ENSRNOG00000019638,ENSRNOG00000025584,ENSRNOG00000015180,ENSRNOG00000029986,ENSRNOG00000051948,ENSRNOG00000002598,ENSRNOG00000053285,ENSRNOG00000002582,ENSRNOG00000025923,ENSRNOG00000015982,ENSRNOG00000001130,ENSRNOG00000026295,ENSRNOG00000011702,ENSRNOG00000007611,ENSRNOG00000000431,ENSRNOG00000019422,…
GO:0045935	positive regulation of nucleobase-containing compound metabolic process	biological_process	0.00069545	0.13347	46	322	1780	20272	ENSRNOG00000053285,ENSRNOG00000051948,ENSRNOG00000002598,ENSRNOG00000015982,ENSRNOG00000002582,ENSRNOG00000025923,ENSRNOG00000005392,ENSRNOG00000021054,ENSRNOG00000015180,ENSRNOG00000029986,ENSRNOG00000024363,ENSRNOG00000025584,ENSRNOG00000019638,ENSRNOG00000000431,ENSRNOG00000019422,ENSRNOG00000019322,ENSRNOG00000033522,ENSRNOG00000019174,ENSRNOG00000006976,ENSRNOG00000020482,ENSRNOG00000007946,…
GO:1904578	response to thapsigargin	biological_process	0.00072073	0.13347	2	322	3	20272	ENSRNOG00000007946,ENSRNOG00000001420
GO:1904579	cellular response to thapsigargin	biological_process	0.00072073	0.13347	2	322	3	20272	ENSRNOG00000007946,ENSRNOG00000001420
GO:0003006	developmental process involved in reproduction	biological_process	0.00072077	0.13347	23	322	691	20272	ENSRNOG00000008414,ENSRNOG00000016700,ENSRNOG00000057862,ENSRNOG00000019096,ENSRNOG00000008312,ENSRNOG00000002582,ENSRNOG00000002598,ENSRNOG00000029986,ENSRNOG00000004813,ENSRNOG00000001126,ENSRNOG00000003033,ENSRNOG00000021054,ENSRNOG00000047481,ENSRNOG00000019322,ENSRNOG00000014287,ENSRNOG00000004210,ENSRNOG00000047307,ENSRNOG00000007946,ENSRNOG00000014666,ENSRNOG00000014987,ENSRNOG00000018059,…
GO:0033668	negative regulation by symbiont of host apoptotic process	biological_process	0.00072773	0.13347	2	322	3	20272	ENSRNOG00000007946,ENSRNOG00000021147
GO:0052041	negative regulation by symbiont of host programmed cell death	biological_process	0.00072773	0.13347	2	322	3	20272	ENSRNOG00000007946,ENSRNOG00000021147
GO:0052490	negative regulation by organism of programmed cell death in other organism involved in symbiotic interaction	biological_process	0.00072773	0.13347	2	322	3	20272	ENSRNOG00000021147,ENSRNOG00000007946
GO:0060154	cellular process regulating host cell cycle in response to virus	biological_process	0.00072773	0.13347	2	322	3	20272	ENSRNOG00000007946,ENSRNOG00000021147
GO:0072162	metanephric mesenchymal cell differentiation	biological_process	0.00073698	0.13347	2	322	3	20272	ENSRNOG00000016700,ENSRNOG00000004210
GO:0044375	regulation of peroxisome size	biological_process	0.00074238	0.13347	2	322	3	20272	ENSRNOG00000015003,ENSRNOG00000021216
GO:0005783	endoplasmic reticulum	cellular_component	0.00074662	0.13347	35	322	1244	20272	ENSRNOG00000008842,ENSRNOG00000019096,ENSRNOG00000017219,ENSRNOG00000013972,ENSRNOG00000004813,ENSRNOG00000001348,ENSRNOG00000019124,ENSRNOG00000006894,ENSRNOG00000020817,ENSRNOG00000012841,ENSRNOG00000013588,ENSRNOG00000007946,ENSRNOG00000019322,ENSRNOG00000001420,ENSRNOG00000003442,ENSRNOG00000021128,ENSRNOG00000000431,ENSRNOG00000017912,ENSRNOG00000014604,ENSRNOG00000029049,ENSRNOG00000018847,…
GO:0034633	retinol transport	biological_process	0.00074667	0.13347	2	322	3	20272	ENSRNOG00000008312,ENSRNOG00000010497
GO:0046864	isoprenoid transport	biological_process	0.00074667	0.13347	2	322	3	20272	ENSRNOG00000010497,ENSRNOG00000008312
GO:0046865	terpenoid transport	biological_process	0.00074667	0.13347	2	322	3	20272	ENSRNOG00000008312,ENSRNOG00000010497
GO:0021548	pons development	biological_process	0.00078534	0.13842	3	322	12	20272	ENSRNOG00000011726,ENSRNOG00000032574,ENSRNOG00000005957
GO:0031057	negative regulation of histone modification	biological_process	0.00078783	0.13842	5	322	46	20272	ENSRNOG00000046776,ENSRNOG00000011702,ENSRNOG00000053285,ENSRNOG00000021175,ENSRNOG00000012240
GO:0051247	positive regulation of protein metabolic process	biological_process	0.00084001	0.14634	39	322	1447	20272	ENSRNOG00000051344,ENSRNOG00000047481,ENSRNOG00000019506,ENSRNOG00000018515,ENSRNOG00000008897,ENSRNOG00000001296,ENSRNOG00000004726,ENSRNOG00000025909,ENSRNOG00000020773,ENSRNOG00000009887,ENSRNOG00000016410,ENSRNOG00000015888,ENSRNOG00000014987,ENSRNOG00000014287,ENSRNOG00000021147,ENSRNOG00000018364,ENSRNOG00000005392,ENSRNOG00000021054,ENSRNOG00000001348,ENSRNOG00000029986,ENSRNOG00000012944,…
GO:0030308	negative regulation of cell growth	biological_process	0.00085105	0.14702	9	322	155	20272	ENSRNOG00000002468,ENSRNOG00000037690,ENSRNOG00000015982,ENSRNOG00000014287,ENSRNOG00000004392,ENSRNOG00000019506,ENSRNOG00000031420,ENSRNOG00000024363,ENSRNOG00000014155
GO:0044444	cytoplasmic part	cellular_component	0.00086176	0.14763	146	322	7448	20272	ENSRNOG00000018791,ENSRNOG00000017912,ENSRNOG00000022043,ENSRNOG00000020377,ENSRNOG00000033378,ENSRNOG00000011338,ENSRNOG00000011194,ENSRNOG00000000527,ENSRNOG00000003918,ENSRNOG00000004014,ENSRNOG00000000695,ENSRNOG00000020482,ENSRNOG00000005358,ENSRNOG00000046566,ENSRNOG00000006028,ENSRNOG00000000431,ENSRNOG00000012944,ENSRNOG00000016778,ENSRNOG00000018747,ENSRNOG00000001348,ENSRNOG00000020817,…
GO:0097190	apoptotic signaling pathway	biological_process	0.00087712	0.14832	20	322	572	20272	ENSRNOG00000003084,ENSRNOG00000012944,ENSRNOG00000019638,ENSRNOG00000025584,ENSRNOG00000051344,ENSRNOG00000001348,ENSRNOG00000001296,ENSRNOG00000013598,ENSRNOG00000020377,ENSRNOG00000020230,ENSRNOG00000020667,ENSRNOG00000031420,ENSRNOG00000016410,ENSRNOG00000028017,ENSRNOG00000017359,ENSRNOG00000014287,ENSRNOG00000021147,ENSRNOG00000020482,ENSRNOG00000007946,ENSRNOG00000001420
GO:0005623	cell	cellular_component	0.00088022	0.14832	278	322	16115	20272	ENSRNOG00000000431,ENSRNOG00000001431,ENSRNOG00000005358,ENSRNOG00000019570,ENSRNOG00000000527,ENSRNOG00000004014,ENSRNOG00000011194,ENSRNOG00000020230,ENSRNOG00000020377,ENSRNOG00000007849,ENSRNOG00000017912,ENSRNOG00000022043,ENSRNOG00000018450,ENSRNOG00000009625,ENSRNOG00000057862,ENSRNOG00000019096,ENSRNOG00000020817,ENSRNOG00000012841,ENSRNOG00000012944,ENSRNOG00000016778,ENSRNOG00000024363,…
GO:0010952	positive regulation of peptidase activity	biological_process	0.0009254	0.15466	9	322	157	20272	ENSRNOG00000001420,ENSRNOG00000021147,ENSRNOG00000000527,ENSRNOG00000005392,ENSRNOG00000051344,ENSRNOG00000021054,ENSRNOG00000012944,ENSRNOG00000020377,ENSRNOG00000016410
GO:0022892	substrate-specific transporter activity	molecular_function	0.0009446	0.15614	31	322	1070	20272	ENSRNOG00000005042,ENSRNOG00000008312,ENSRNOG00000020188,ENSRNOG00000019651,ENSRNOG00000005957,ENSRNOG00000011334,ENSRNOG00000001296,ENSRNOG00000037871,ENSRNOG00000018450,ENSRNOG00000047363,ENSRNOG00000021758,ENSRNOG00000016939,ENSRNOG00000012534,ENSRNOG00000011726,ENSRNOG00000047005,ENSRNOG00000049944,ENSRNOG00000013588,ENSRNOG00000019490,ENSRNOG00000056257,ENSRNOG00000021128,ENSRNOG00000017693,…
GO:0051128	regulation of cellular component organization	biological_process	0.00094943	0.15614	55	322	2271	20272	ENSRNOG00000011702,ENSRNOG00000031536,ENSRNOG00000018847,ENSRNOG00000001130,ENSRNOG00000018414,ENSRNOG00000020377,ENSRNOG00000046566,ENSRNOG00000001420,ENSRNOG00000002468,ENSRNOG00000021128,ENSRNOG00000020482,ENSRNOG00000007946,ENSRNOG00000000695,ENSRNOG00000016620,ENSRNOG00000019322,ENSRNOG00000019193,ENSRNOG00000021054,ENSRNOG00000006894,ENSRNOG00000019638,ENSRNOG00000024363,ENSRNOG00000029986,…
GO:0005261	cation channel activity	molecular_function	0.00097457	0.159	12	322	260	20272	ENSRNOG00000021128,ENSRNOG00000001296,ENSRNOG00000011334,ENSRNOG00000056257,ENSRNOG00000020188,ENSRNOG00000033893,ENSRNOG00000047005,ENSRNOG00000011726,ENSRNOG00000021063,ENSRNOG00000047363,ENSRNOG00000015264,ENSRNOG00000012206
GO:0010008	endosome membrane	cellular_component	0.00098732	0.15981	11	322	225	20272	ENSRNOG00000014621,ENSRNOG00000008316,ENSRNOG00000022043,ENSRNOG00000018433,ENSRNOG00000004014,ENSRNOG00000016939,ENSRNOG00000031536,ENSRNOG00000005700,ENSRNOG00000017219,ENSRNOG00000009948,ENSRNOG00000001258
GO:0007267	cell-cell signaling	biological_process	0.00099839	0.16034	28	322	934	20272	ENSRNOG00000047481,ENSRNOG00000007229,ENSRNOG00000011726,ENSRNOG00000006894,ENSRNOG00000002598,ENSRNOG00000001296,ENSRNOG00000032574,ENSRNOG00000005700,ENSRNOG00000019651,ENSRNOG00000014508,ENSRNOG00000001130,ENSRNOG00000049407,ENSRNOG00000025909,ENSRNOG00000017873,ENSRNOG00000021063,ENSRNOG00000014621,ENSRNOG00000018059,ENSRNOG00000011984,ENSRNOG00000002468,ENSRNOG00000021128,ENSRNOG00000014231,…
GO:0001890	placenta development	biological_process	0.0010163	0.16149	9	322	159	20272	ENSRNOG00000002582,ENSRNOG00000014666,ENSRNOG00000008414,ENSRNOG00000014987,ENSRNOG00000004813,ENSRNOG00000001126,ENSRNOG00000047481,ENSRNOG00000021054,ENSRNOG00000003033
GO:0060079	excitatory postsynaptic potential	biological_process	0.0010213	0.16149	7	322	99	20272	ENSRNOG00000001296,ENSRNOG00000003442,ENSRNOG00000011726,ENSRNOG00000021063,ENSRNOG00000019193,ENSRNOG00000000695,ENSRNOG00000013588
GO:0012501	programmed cell death	biological_process	0.0010641	0.16699	43	322	1665	20272	ENSRNOG00000005392,ENSRNOG00000006873,ENSRNOG00000001348,ENSRNOG00000021054,ENSRNOG00000012944,ENSRNOG00000025584,ENSRNOG00000019638,ENSRNOG00000013598,ENSRNOG00000002598,ENSRNOG00000015982,ENSRNOG00000000527,ENSRNOG00000020230,ENSRNOG00000020377,ENSRNOG00000017873,ENSRNOG00000018414,ENSRNOG00000014604,ENSRNOG00000019422,ENSRNOG00000003442,ENSRNOG00000001420,ENSRNOG00000019322,ENSRNOG00000061739,…
GO:0050803	regulation of synapse structure or activity	biological_process	0.0010743	0.1673	12	322	263	20272	ENSRNOG00000000695,ENSRNOG00000020482,ENSRNOG00000007946,ENSRNOG00000005700,ENSRNOG00000014508,ENSRNOG00000019193,ENSRNOG00000003442,ENSRNOG00000002468,ENSRNOG00000014621,ENSRNOG00000031536,ENSRNOG00000049407,ENSRNOG00000011726
GO:0071480	cellular response to gamma radiation	biological_process	0.0010845	0.16763	4	322	29	20272	ENSRNOG00000019422,ENSRNOG00000028017,ENSRNOG00000007946,ENSRNOG00000010171
GO:1903308	regulation of chromatin modification	biological_process	0.0011643	0.17862	9	322	162	20272	ENSRNOG00000053285,ENSRNOG00000046776,ENSRNOG00000012240,ENSRNOG00000018364,ENSRNOG00000021054,ENSRNOG00000011702,ENSRNOG00000001130,ENSRNOG00000030630,ENSRNOG00000021175
GO:0044238	primary metabolic process	biological_process	0.0012389	0.18866	184	322	9860	20272	ENSRNOG00000019977,ENSRNOG00000030630,ENSRNOG00000009887,ENSRNOG00000043267,ENSRNOG00000019577,ENSRNOG00000012950,ENSRNOG00000047896,ENSRNOG00000018183,ENSRNOG00000006741,ENSRNOG00000011315,ENSRNOG00000046975,ENSRNOG00000020086,ENSRNOG00000019506,ENSRNOG00000029195,ENSRNOG00000008312,ENSRNOG00000001430,ENSRNOG00000014508,ENSRNOG00000028211,ENSRNOG00000012240,ENSRNOG00000000175,ENSRNOG00000005061,…
GO:0072176	nephric duct development	biological_process	0.0012637	0.19101	3	322	14	20272	ENSRNOG00000002598,ENSRNOG00000015982,ENSRNOG00000004210
GO:0045926	negative regulation of growth	biological_process	0.0013079	0.19625	11	322	233	20272	ENSRNOG00000014155,ENSRNOG00000024363,ENSRNOG00000031420,ENSRNOG00000019506,ENSRNOG00000021054,ENSRNOG00000004392,ENSRNOG00000019322,ENSRNOG00000015982,ENSRNOG00000014287,ENSRNOG00000037690,ENSRNOG00000002468
GO:0006915	apoptotic process	biological_process	0.0013358	0.19827	42	322	1634	20272	ENSRNOG00000020773,ENSRNOG00000018059,ENSRNOG00000016410,ENSRNOG00000031420,ENSRNOG00000028017,ENSRNOG00000017359,ENSRNOG00000020667,ENSRNOG00000014287,ENSRNOG00000004210,ENSRNOG00000047307,ENSRNOG00000021147,ENSRNOG00000011726,ENSRNOG00000051344,ENSRNOG00000029535,ENSRNOG00000003084,ENSRNOG00000032574,ENSRNOG00000001296,ENSRNOG00000004392,ENSRNOG00000005700,ENSRNOG00000000527,ENSRNOG00000020230,…
GO:0050805	negative regulation of synaptic transmission	biological_process	0.001409	0.19827	6	322	77	20272	ENSRNOG00000007946,ENSRNOG00000014508,ENSRNOG00000019193,ENSRNOG00000001130,ENSRNOG00000003442,ENSRNOG00000002468
GO:1902582	single-organism intracellular transport	biological_process	0.0014314	0.19827	37	322	1390	20272	ENSRNOG00000008316,ENSRNOG00000021758,ENSRNOG00000011572,ENSRNOG00000019638,ENSRNOG00000016939,ENSRNOG00000015636,ENSRNOG00000028895,ENSRNOG00000005042,ENSRNOG00000001003,ENSRNOG00000018450,ENSRNOG00000013972,ENSRNOG00000021063,ENSRNOG00000018791,ENSRNOG00000004014,ENSRNOG00000003918,ENSRNOG00000018639,ENSRNOG00000018847,ENSRNOG00000042522,ENSRNOG00000007946,ENSRNOG00000005358,ENSRNOG00000003442,…
GO:0097479	synaptic vesicle localization	biological_process	0.001438	0.19827	7	322	105	20272	ENSRNOG00000007946,ENSRNOG00000009625,ENSRNOG00000019193,ENSRNOG00000031536,ENSRNOG00000006894,ENSRNOG00000032574,ENSRNOG00000001296
GO:0052150	modulation by symbiont of host apoptotic process	biological_process	0.0014496	0.19827	2	322	4	20272	ENSRNOG00000007946,ENSRNOG00000021147
GO:1900244	positive regulation of synaptic vesicle endocytosis	biological_process	0.0014532	0.19827	2	322	4	20272	ENSRNOG00000006894,ENSRNOG00000007946
GO:0003219	cardiac right ventricle formation	biological_process	0.0014535	0.19827	2	322	4	20272	ENSRNOG00000019322,ENSRNOG00000002582
GO:0072180	mesonephric duct morphogenesis	biological_process	0.0014625	0.19827	2	322	4	20272	ENSRNOG00000004210,ENSRNOG00000002598
GO:0098814	spontaneous synaptic transmission	biological_process	0.0014759	0.19827	2	322	4	20272	ENSRNOG00000005700,ENSRNOG00000019193
GO:0007386	compartment pattern specification	biological_process	0.0014764	0.19827	2	322	4	20272	ENSRNOG00000019322,ENSRNOG00000019338
GO:0019784	NEDD8-specific protease activity	molecular_function	0.0014769	0.19827	2	322	4	20272	ENSRNOG00000021175,ENSRNOG00000009117
GO:0072143	mesangial cell development	biological_process	0.0014776	0.19827	2	322	4	20272	ENSRNOG00000019322,ENSRNOG00000004210
GO:0021747	cochlear nucleus development	biological_process	0.0014776	0.19827	2	322	4	20272	ENSRNOG00000032574,ENSRNOG00000005957
GO:0070212	protein poly-ADP-ribosylation	biological_process	0.0014776	0.19827	2	322	4	20272	ENSRNOG00000003084,ENSRNOG00000023334
GO:0005216	ion channel activity	molecular_function	0.0014883	0.19827	15	322	389	20272	ENSRNOG00000021063,ENSRNOG00000047363,ENSRNOG00000028017,ENSRNOG00000015264,ENSRNOG00000012206,ENSRNOG00000033893,ENSRNOG00000047005,ENSRNOG00000011726,ENSRNOG00000021067,ENSRNOG00000020188,ENSRNOG00000013588,ENSRNOG00000001296,ENSRNOG00000021128,ENSRNOG00000056257,ENSRNOG00000011334
GO:0046873	metal ion transmembrane transporter activity	molecular_function	0.0014908	0.19827	15	322	389	20272	ENSRNOG00000011726,ENSRNOG00000047005,ENSRNOG00000049944,ENSRNOG00000033893,ENSRNOG00000012206,ENSRNOG00000017912,ENSRNOG00000047363,ENSRNOG00000015264,ENSRNOG00000056257,ENSRNOG00000021128,ENSRNOG00000018450,ENSRNOG00000019490,ENSRNOG00000020188,ENSRNOG00000005957,ENSRNOG00000019651
GO:0048565	digestive tract development	biological_process	0.0014993	0.19827	8	322	136	20272	ENSRNOG00000002598,ENSRNOG00000008312,ENSRNOG00000019322,ENSRNOG00000015982,ENSRNOG00000016700,ENSRNOG00000017873,ENSRNOG00000005580,ENSRNOG00000018059
GO:0031644	regulation of neurological system process	biological_process	0.0015064	0.19827	6	322	78	20272	ENSRNOG00000002468,ENSRNOG00000003442,ENSRNOG00000021063,ENSRNOG00000032394,ENSRNOG00000014508,ENSRNOG00000013588
GO:1903309	negative regulation of chromatin modification	biological_process	0.0015068	0.19827	5	322	53	20272	ENSRNOG00000053285,ENSRNOG00000011702,ENSRNOG00000046776,ENSRNOG00000012240,ENSRNOG00000021175
GO:0008219	cell death	biological_process	0.0015239	0.19827	45	322	1798	20272	ENSRNOG00000002598,ENSRNOG00000013598,ENSRNOG00000015982,ENSRNOG00000001348,ENSRNOG00000021054,ENSRNOG00000005392,ENSRNOG00000006873,ENSRNOG00000025584,ENSRNOG00000019638,ENSRNOG00000012944,ENSRNOG00000001420,ENSRNOG00000019422,ENSRNOG00000003442,ENSRNOG00000061739,ENSRNOG00000000695,ENSRNOG00000020482,ENSRNOG00000007946,ENSRNOG00000019322,ENSRNOG00000000527,ENSRNOG00000017873,ENSRNOG00000018414,…
GO:0016265	death	biological_process	0.0015239	0.19827	45	322	1798	20272	ENSRNOG00000061739,ENSRNOG00000000695,ENSRNOG00000020482,ENSRNOG00000007946,ENSRNOG00000019322,ENSRNOG00000001420,ENSRNOG00000019422,ENSRNOG00000003442,ENSRNOG00000017873,ENSRNOG00000018414,ENSRNOG00000014604,ENSRNOG00000020377,ENSRNOG00000020230,ENSRNOG00000000527,ENSRNOG00000015982,ENSRNOG00000013598,ENSRNOG00000002598,ENSRNOG00000025584,ENSRNOG00000019638,ENSRNOG00000012944,ENSRNOG00000021054,…
GO:0044003	modification by symbiont of host morphology or physiology	biological_process	0.0015748	0.2032	4	322	32	20272	ENSRNOG00000021147,ENSRNOG00000031420,ENSRNOG00000007946,ENSRNOG00000029986
GO:0005231	excitatory extracellular ligand-gated ion channel activity	molecular_function	0.0015815	0.2032	4	322	32	20272	ENSRNOG00000011726,ENSRNOG00000001296,ENSRNOG00000013588,ENSRNOG00000021063
GO:0071704	organic substance metabolic process	biological_process	0.0016031	0.20468	189	322	10221	20272	ENSRNOG00000017512,ENSRNOG00000043267,ENSRNOG00000019577,ENSRNOG00000006741,ENSRNOG00000018183,ENSRNOG00000047896,ENSRNOG00000012950,ENSRNOG00000009887,ENSRNOG00000019977,ENSRNOG00000030630,ENSRNOG00000000175,ENSRNOG00000012240,ENSRNOG00000028211,ENSRNOG00000014508,ENSRNOG00000008312,ENSRNOG00000001430,ENSRNOG00000001296,ENSRNOG00000005061,ENSRNOG00000046975,ENSRNOG00000011315,ENSRNOG00000029195,…
GO:0015267	channel activity	molecular_function	0.001623	0.20469	16	322	433	20272	ENSRNOG00000001296,ENSRNOG00000011334,ENSRNOG00000020188,ENSRNOG00000055530,ENSRNOG00000047005,ENSRNOG00000011726,ENSRNOG00000047363,ENSRNOG00000021128,ENSRNOG00000056257,ENSRNOG00000013588,ENSRNOG00000033893,ENSRNOG00000021067,ENSRNOG00000021063,ENSRNOG00000012206,ENSRNOG00000028017,ENSRNOG00000015264
GO:0022803	passive transmembrane transporter activity	molecular_function	0.001623	0.20469	16	322	433	20272	ENSRNOG00000013588,ENSRNOG00000056257,ENSRNOG00000021128,ENSRNOG00000015264,ENSRNOG00000028017,ENSRNOG00000012206,ENSRNOG00000021063,ENSRNOG00000021067,ENSRNOG00000033893,ENSRNOG00000055530,ENSRNOG00000020188,ENSRNOG00000011334,ENSRNOG00000001296,ENSRNOG00000047363,ENSRNOG00000011726,ENSRNOG00000047005
GO:0032270	positive regulation of cellular protein metabolic process	biological_process	0.0016478	0.20655	36	322	1352	20272	ENSRNOG00000051344,ENSRNOG00000047481,ENSRNOG00000019506,ENSRNOG00000018515,ENSRNOG00000001296,ENSRNOG00000025909,ENSRNOG00000020773,ENSRNOG00000009887,ENSRNOG00000016410,ENSRNOG00000015888,ENSRNOG00000014987,ENSRNOG00000014287,ENSRNOG00000021147,ENSRNOG00000018364,ENSRNOG00000005392,ENSRNOG00000021054,ENSRNOG00000001348,ENSRNOG00000012944,ENSRNOG00000029986,ENSRNOG00000025584,ENSRNOG00000013972,…
GO:0009987	cellular process	biological_process	0.0016612	0.20696	277	322	16133	20272	ENSRNOG00000011726,ENSRNOG00000012534,ENSRNOG00000003728,ENSRNOG00000002669,ENSRNOG00000001577,ENSRNOG00000006435,ENSRNOG00000008414,ENSRNOG00000021067,ENSRNOG00000008279,ENSRNOG00000046984,ENSRNOG00000007934,ENSRNOG00000014182,ENSRNOG00000017359,ENSRNOG00000020773,ENSRNOG00000005034,ENSRNOG00000011984,ENSRNOG00000023376,ENSRNOG00000003948,ENSRNOG00000043223,ENSRNOG00000018119,ENSRNOG00000006894,…
GO:0008630	intrinsic apoptotic signaling pathway in response to DNA damage	biological_process	0.0016899	0.20859	7	322	108	20272	ENSRNOG00000012944,ENSRNOG00000020230,ENSRNOG00000020667,ENSRNOG00000028017,ENSRNOG00000007946,ENSRNOG00000021147,ENSRNOG00000020482
GO:1902275	regulation of chromatin organization	biological_process	0.0016945	0.20859	9	322	171	20272	ENSRNOG00000053285,ENSRNOG00000046776,ENSRNOG00000012240,ENSRNOG00000018364,ENSRNOG00000001130,ENSRNOG00000011702,ENSRNOG00000021054,ENSRNOG00000030630,ENSRNOG00000021175
GO:0043234	protein complex	cellular_component	0.0017231	0.21085	94	322	4487	20272	ENSRNOG00000008673,ENSRNOG00000011502,ENSRNOG00000051344,ENSRNOG00000011726,ENSRNOG00000056647,ENSRNOG00000018515,ENSRNOG00000054140,ENSRNOG00000056257,ENSRNOG00000047307,ENSRNOG00000019824,ENSRNOG00000014287,ENSRNOG00000014666,ENSRNOG00000025580,ENSRNOG00000008592,ENSRNOG00000020773,ENSRNOG00000021536,ENSRNOG00000015264,ENSRNOG00000020281,ENSRNOG00000016410,ENSRNOG00000013972,ENSRNOG00000051948,…
GO:0022838	substrate-specific channel activity	molecular_function	0.0018142	0.21942	15	322	397	20272	ENSRNOG00000012206,ENSRNOG00000015264,ENSRNOG00000047363,ENSRNOG00000028017,ENSRNOG00000021063,ENSRNOG00000021067,ENSRNOG00000011726,ENSRNOG00000047005,ENSRNOG00000033893,ENSRNOG00000013588,ENSRNOG00000020188,ENSRNOG00000011334,ENSRNOG00000056257,ENSRNOG00000001296,ENSRNOG00000021128
GO:0044440	endosomal part	cellular_component	0.0018261	0.21942	11	322	243	20272	ENSRNOG00000004014,ENSRNOG00000018433,ENSRNOG00000031536,ENSRNOG00000016939,ENSRNOG00000008316,ENSRNOG00000014621,ENSRNOG00000022043,ENSRNOG00000001258,ENSRNOG00000017219,ENSRNOG00000005700,ENSRNOG00000009948
GO:1902580	single-organism cellular localization	biological_process	0.0018303	0.21942	30	322	1068	20272	ENSRNOG00000046566,ENSRNOG00000012950,ENSRNOG00000001420,ENSRNOG00000003442,ENSRNOG00000021128,ENSRNOG00000007946,ENSRNOG00000005358,ENSRNOG00000018364,ENSRNOG00000019193,ENSRNOG00000031536,ENSRNOG00000018639,ENSRNOG00000018433,ENSRNOG00000004014,ENSRNOG00000020281,ENSRNOG00000031420,ENSRNOG00000018791,ENSRNOG00000013743,ENSRNOG00000014621,ENSRNOG00000032574,ENSRNOG00000013972,ENSRNOG00000001296,…
GO:0097285	cell-type specific apoptotic process	biological_process	0.0018359	0.21942	17	322	480	20272	ENSRNOG00000007946,ENSRNOG00000047307,ENSRNOG00000001420,ENSRNOG00000016410,ENSRNOG00000014604,ENSRNOG00000017873,ENSRNOG00000020773,ENSRNOG00000020230,ENSRNOG00000004392,ENSRNOG00000002598,ENSRNOG00000001296,ENSRNOG00000025584,ENSRNOG00000012944,ENSRNOG00000003084,ENSRNOG00000011726,ENSRNOG00000029535,ENSRNOG00000005392
GO:0097193	intrinsic apoptotic signaling pathway	biological_process	0.0018731	0.22258	12	322	281	20272	ENSRNOG00000013598,ENSRNOG00000001420,ENSRNOG00000021147,ENSRNOG00000020482,ENSRNOG00000007946,ENSRNOG00000014287,ENSRNOG00000001348,ENSRNOG00000020667,ENSRNOG00000028017,ENSRNOG00000003084,ENSRNOG00000012944,ENSRNOG00000020230
GO:0014048	regulation of glutamate secretion	biological_process	0.0019071	0.22436	3	322	16	20272	ENSRNOG00000009625,ENSRNOG00000001296,ENSRNOG00000003442
GO:0022891	substrate-specific transmembrane transporter activity	molecular_function	0.00191	0.22436	26	322	882	20272	ENSRNOG00000018450,ENSRNOG00000001296,ENSRNOG00000037871,ENSRNOG00000011334,ENSRNOG00000005957,ENSRNOG00000020188,ENSRNOG00000019651,ENSRNOG00000047005,ENSRNOG00000049944,ENSRNOG00000011726,ENSRNOG00000012534,ENSRNOG00000047363,ENSRNOG00000020951,ENSRNOG00000017693,ENSRNOG00000021128,ENSRNOG00000056257,ENSRNOG00000013588,ENSRNOG00000019490,ENSRNOG00000003918,ENSRNOG00000033893,ENSRNOG00000021067,…
GO:0065008	regulation of biological quality	biological_process	0.0019813	0.23142	70	322	3158	20272	ENSRNOG00000012730,ENSRNOG00000017873,ENSRNOG00000018414,ENSRNOG00000018433,ENSRNOG00000015003,ENSRNOG00000001130,ENSRNOG00000031536,ENSRNOG00000019193,ENSRNOG00000022859,ENSRNOG00000013588,ENSRNOG00000007946,ENSRNOG00000017693,ENSRNOG00000021128,ENSRNOG00000002468,ENSRNOG00000003442,ENSRNOG00000037871,ENSRNOG00000000264,ENSRNOG00000031420,ENSRNOG00000049407,ENSRNOG00000018364,ENSRNOG00000021147,…
GO:0044237	cellular metabolic process	biological_process	0.0020415	0.2371	180	322	9694	20272	ENSRNOG00000012841,ENSRNOG00000020817,ENSRNOG00000007229,ENSRNOG00000001348,ENSRNOG00000012944,ENSRNOG00000029986,ENSRNOG00000016778,ENSRNOG00000024363,ENSRNOG00000030126,ENSRNOG00000053285,ENSRNOG00000015982,ENSRNOG00000008842,ENSRNOG00000019096,ENSRNOG00000017737,ENSRNOG00000000527,ENSRNOG00000004014,ENSRNOG00000020377,ENSRNOG00000020230,ENSRNOG00000033378,ENSRNOG00000011338,ENSRNOG00000018791,…
GO:0050806	positive regulation of synaptic transmission	biological_process	0.0021528	0.24862	8	322	144	20272	ENSRNOG00000007946,ENSRNOG00000000695,ENSRNOG00000005700,ENSRNOG00000019193,ENSRNOG00000002468,ENSRNOG00000011726,ENSRNOG00000047481,ENSRNOG00000006894
GO:0031323	regulation of cellular metabolic process	biological_process	0.0022387	0.25173	108	322	5335	20272	ENSRNOG00000002598,ENSRNOG00000051948,ENSRNOG00000053285,ENSRNOG00000013972,ENSRNOG00000030126,ENSRNOG00000025923,ENSRNOG00000015982,ENSRNOG00000001348,ENSRNOG00000021054,ENSRNOG00000007229,ENSRNOG00000021183,ENSRNOG00000024363,ENSRNOG00000013760,ENSRNOG00000025584,ENSRNOG00000014155,ENSRNOG00000029986,ENSRNOG00000012944,ENSRNOG00000001420,ENSRNOG00000009377,ENSRNOG00000000431,ENSRNOG00000019422,…
GO:0006914	autophagy	biological_process	0.0022574	0.25173	13	322	326	20272	ENSRNOG00000030630,ENSRNOG00000005580,ENSRNOG00000008316,ENSRNOG00000014621,ENSRNOG00000020185,ENSRNOG00000029535,ENSRNOG00000002218,ENSRNOG00000014666,ENSRNOG00000018364,ENSRNOG00000014287,ENSRNOG00000001010,ENSRNOG00000001420,ENSRNOG00000028556
GO:0005779	integral component of peroxisomal membrane	cellular_component	0.0022652	0.25173	3	322	17	20272	ENSRNOG00000021216,ENSRNOG00000015003,ENSRNOG00000001420
GO:0031231	intrinsic component of peroxisomal membrane	cellular_component	0.0022652	0.25173	3	322	17	20272	ENSRNOG00000021216,ENSRNOG00000001420,ENSRNOG00000015003
GO:0090201	negative regulation of release of cytochrome c from mitochondria	biological_process	0.0022724	0.25173	3	322	17	20272	ENSRNOG00000007946,ENSRNOG00000019638,ENSRNOG00000016410
GO:0034613	cellular protein localization	biological_process	0.0022785	0.25173	37	322	1428	20272	ENSRNOG00000031536,ENSRNOG00000018847,ENSRNOG00000018639,ENSRNOG00000018433,ENSRNOG00000018791,ENSRNOG00000021771,ENSRNOG00000046566,ENSRNOG00000001258,ENSRNOG00000001420,ENSRNOG00000003442,ENSRNOG00000021128,ENSRNOG00000005358,ENSRNOG00000007946,ENSRNOG00000019193,ENSRNOG00000001348,ENSRNOG00000016939,ENSRNOG00000006894,ENSRNOG00000005392,ENSRNOG00000019638,ENSRNOG00000011572,ENSRNOG00000021758,…
GO:0010941	regulation of cell death	biological_process	0.0023123	0.25173	39	322	1530	20272	ENSRNOG00000018059,ENSRNOG00000020773,ENSRNOG00000016410,ENSRNOG00000031420,ENSRNOG00000028017,ENSRNOG00000017359,ENSRNOG00000047307,ENSRNOG00000004210,ENSRNOG00000021147,ENSRNOG00000029535,ENSRNOG00000051344,ENSRNOG00000011726,ENSRNOG00000003084,ENSRNOG00000001296,ENSRNOG00000032574,ENSRNOG00000010171,ENSRNOG00000000527,ENSRNOG00000020230,ENSRNOG00000020377,ENSRNOG00000017873,ENSRNOG00000018414,…
GO:0044297	cell body	cellular_component	0.0023858	0.25173	18	322	535	20272	ENSRNOG00000011726,ENSRNOG00000047481,ENSRNOG00000011572,ENSRNOG00000001296,ENSRNOG00000051948,ENSRNOG00000009625,ENSRNOG00000010171,ENSRNOG00000031536,ENSRNOG00000014621,ENSRNOG00000012789,ENSRNOG00000019977,ENSRNOG00000021536,ENSRNOG00000003442,ENSRNOG00000021128,ENSRNOG00000014231,ENSRNOG00000005358,ENSRNOG00000013588,ENSRNOG00000019570
GO:0044531	modulation of programmed cell death in other organism	biological_process	0.0024001	0.25173	2	322	5	20272	ENSRNOG00000021147,ENSRNOG00000007946
GO:0044532	modulation of apoptotic process in other organism	biological_process	0.0024001	0.25173	2	322	5	20272	ENSRNOG00000021147,ENSRNOG00000007946
GO:0052040	modulation by symbiont of host programmed cell death	biological_process	0.0024001	0.25173	2	322	5	20272	ENSRNOG00000021147,ENSRNOG00000007946
GO:0052248	modulation of programmed cell death in other organism involved in symbiotic interaction	biological_process	0.0024001	0.25173	2	322	5	20272	ENSRNOG00000021147,ENSRNOG00000007946
GO:0052433	modulation by organism of apoptotic process in other organism involved in symbiotic interaction	biological_process	0.0024001	0.25173	2	322	5	20272	ENSRNOG00000021147,ENSRNOG00000007946
GO:0071763	nuclear membrane organization	biological_process	0.0024048	0.25173	2	322	5	20272	ENSRNOG00000006894,ENSRNOG00000006435
GO:0009118	regulation of nucleoside metabolic process	biological_process	0.0024154	0.25173	5	322	59	20272	ENSRNOG00000001296,ENSRNOG00000025909,ENSRNOG00000007946,ENSRNOG00000029986,ENSRNOG00000003084
GO:1903578	regulation of ATP metabolic process	biological_process	0.0024154	0.25173	5	322	59	20272	ENSRNOG00000001296,ENSRNOG00000025909,ENSRNOG00000003084,ENSRNOG00000029986,ENSRNOG00000007946
GO:0005314	high-affinity glutamate transmembrane transporter activity	molecular_function	0.0024335	0.25173	2	322	5	20272	ENSRNOG00000018450,ENSRNOG00000049944
GO:0019087	transformation of host cell by virus	biological_process	0.0024369	0.25173	2	322	5	20272	ENSRNOG00000029986,ENSRNOG00000031420
GO:0072007	mesangial cell differentiation	biological_process	0.0024369	0.25173	2	322	5	20272	ENSRNOG00000019322,ENSRNOG00000004210
GO:0072141	renal interstitial fibroblast development	biological_process	0.0024369	0.25173	2	322	5	20272	ENSRNOG00000019322,ENSRNOG00000004210
GO:0022849	glutamate-gated calcium ion channel activity	molecular_function	0.0024369	0.25173	2	322	5	20272	ENSRNOG00000011726,ENSRNOG00000021063
GO:0098802	plasma membrane receptor complex	cellular_component	0.0024584	0.25269	8	322	147	20272	ENSRNOG00000011726,ENSRNOG00000049407,ENSRNOG00000029986,ENSRNOG00000021063,ENSRNOG00000005580,ENSRNOG00000032574,ENSRNOG00000056257,ENSRNOG00000047307
GO:0015075	ion transmembrane transporter activity	molecular_function	0.0025261	0.25835	24	322	807	20272	ENSRNOG00000020951,ENSRNOG00000021128,ENSRNOG00000056257,ENSRNOG00000013588,ENSRNOG00000019490,ENSRNOG00000033893,ENSRNOG00000021067,ENSRNOG00000021063,ENSRNOG00000017912,ENSRNOG00000028017,ENSRNOG00000015264,ENSRNOG00000012206,ENSRNOG00000018450,ENSRNOG00000001296,ENSRNOG00000037871,ENSRNOG00000011334,ENSRNOG00000020188,ENSRNOG00000019651,ENSRNOG00000005957,ENSRNOG00000049944,ENSRNOG00000047005,…
GO:0043226	organelle	cellular_component	0.0025768	0.26224	212	322	11784	20272	ENSRNOG00000047896,ENSRNOG00000018183,ENSRNOG00000015903,ENSRNOG00000043267,ENSRNOG00000017512,ENSRNOG00000030630,ENSRNOG00000019977,ENSRNOG00000020667,ENSRNOG00000012206,ENSRNOG00000009887,ENSRNOG00000001010,ENSRNOG00000005061,ENSRNOG00000001296,ENSRNOG00000038868,ENSRNOG00000015583,ENSRNOG00000001430,ENSRNOG00000028211,ENSRNOG00000012240,ENSRNOG00000014508,ENSRNOG00000005957,ENSRNOG00000001211,…
GO:0070727	cellular macromolecule localization	biological_process	0.0026546	0.26883	37	322	1441	20272	ENSRNOG00000012950,ENSRNOG00000014287,ENSRNOG00000018364,ENSRNOG00000014621,ENSRNOG00000031420,ENSRNOG00000013743,ENSRNOG00000032574,ENSRNOG00000008414,ENSRNOG00000003084,ENSRNOG00000045569,ENSRNOG00000008897,ENSRNOG00000003442,ENSRNOG00000021128,ENSRNOG00000001258,ENSRNOG00000046566,ENSRNOG00000001420,ENSRNOG00000019193,ENSRNOG00000007946,ENSRNOG00000005358,ENSRNOG00000018433,ENSRNOG00000031536,…
GO:0042981	regulation of apoptotic process	biological_process	0.0026877	0.27084	36	322	1392	20272	ENSRNOG00000032574,ENSRNOG00000001296,ENSRNOG00000003084,ENSRNOG00000051344,ENSRNOG00000011726,ENSRNOG00000029535,ENSRNOG00000004210,ENSRNOG00000047307,ENSRNOG00000021147,ENSRNOG00000020773,ENSRNOG00000018059,ENSRNOG00000017359,ENSRNOG00000016410,ENSRNOG00000031420,ENSRNOG00000015982,ENSRNOG00000013598,ENSRNOG00000002598,ENSRNOG00000012944,ENSRNOG00000019638,ENSRNOG00000025584,ENSRNOG00000005392,…
GO:0051969	regulation of transmission of nerve impulse	biological_process	0.0027138	0.27213	3	322	18	20272	ENSRNOG00000002468,ENSRNOG00000032394,ENSRNOG00000013588
GO:0046777	protein autophosphorylation	biological_process	0.0027313	0.27256	10	322	219	20272	ENSRNOG00000013598,ENSRNOG00000030126,ENSRNOG00000016620,ENSRNOG00000033508,ENSRNOG00000004392,ENSRNOG00000014287,ENSRNOG00000004726,ENSRNOG00000018414,ENSRNOG00000029986,ENSRNOG00000020773
GO:0016043	cellular component organization	biological_process	0.0027595	0.27404	112	322	5602	20272	ENSRNOG00000028895,ENSRNOG00000046776,ENSRNOG00000008316,ENSRNOG00000001126,ENSRNOG00000015180,ENSRNOG00000019638,ENSRNOG00000019193,ENSRNOG00000042522,ENSRNOG00000019322,ENSRNOG00000013588,ENSRNOG00000033508,ENSRNOG00000007946,ENSRNOG00000021128,ENSRNOG00000002468,ENSRNOG00000003442,ENSRNOG00000001258,ENSRNOG00000018414,ENSRNOG00000019842,ENSRNOG00000018433,ENSRNOG00000017979,ENSRNOG00000015003,…
GO:0019226	transmission of nerve impulse	biological_process	0.0028181	0.27733	5	322	61	20272	ENSRNOG00000001296,ENSRNOG00000002468,ENSRNOG00000056257,ENSRNOG00000032394,ENSRNOG00000013588
GO:0016050	vesicle organization	biological_process	0.0028195	0.27733	11	322	257	20272	ENSRNOG00000005700,ENSRNOG00000019193,ENSRNOG00000027880,ENSRNOG00000001258,ENSRNOG00000013972,ENSRNOG00000023991,ENSRNOG00000001296,ENSRNOG00000008316,ENSRNOG00000014621,ENSRNOG00000018847,ENSRNOG00000004014
GO:0018193	peptidyl-amino acid modification	biological_process	0.0028439	0.27839	30	322	1100	20272	ENSRNOG00000020230,ENSRNOG00000012730,ENSRNOG00000031420,ENSRNOG00000018414,ENSRNOG00000023334,ENSRNOG00000030630,ENSRNOG00000004014,ENSRNOG00000046984,ENSRNOG00000004726,ENSRNOG00000011702,ENSRNOG00000015941,ENSRNOG00000001130,ENSRNOG00000014287,ENSRNOG00000004210,ENSRNOG00000016620,ENSRNOG00000018364,ENSRNOG00000003442,ENSRNOG00000019422,ENSRNOG00000029986,ENSRNOG00000003084,ENSRNOG00000021054,…
GO:0098794	postsynapse	cellular_component	0.0029088	0.28233	14	322	376	20272	ENSRNOG00000015903,ENSRNOG00000019570,ENSRNOG00000013588,ENSRNOG00000005700,ENSRNOG00000032574,ENSRNOG00000016145,ENSRNOG00000003442,ENSRNOG00000001296,ENSRNOG00000014604,ENSRNOG00000014621,ENSRNOG00000021063,ENSRNOG00000031536,ENSRNOG00000011726,ENSRNOG00000021231
GO:0044456	synapse part	cellular_component	0.0029116	0.28233	19	322	589	20272	ENSRNOG00000001296,ENSRNOG00000032574,ENSRNOG00000005700,ENSRNOG00000009625,ENSRNOG00000011904,ENSRNOG00000011726,ENSRNOG00000006894,ENSRNOG00000003442,ENSRNOG00000016145,ENSRNOG00000007946,ENSRNOG00000013588,ENSRNOG00000019570,ENSRNOG00000015903,ENSRNOG00000019193,ENSRNOG00000021231,ENSRNOG00000031536,ENSRNOG00000014604,ENSRNOG00000021063,ENSRNOG00000014621
GO:0010639	negative regulation of organelle organization	biological_process	0.0029305	0.28283	13	322	336	20272	ENSRNOG00000011702,ENSRNOG00000021247,ENSRNOG00000021175,ENSRNOG00000030630,ENSRNOG00000019638,ENSRNOG00000016410,ENSRNOG00000003084,ENSRNOG00000046776,ENSRNOG00000028556,ENSRNOG00000053285,ENSRNOG00000007946,ENSRNOG00000015903,ENSRNOG00000012240
GO:0036465	synaptic vesicle recycling	biological_process	0.0030039	0.28856	4	322	38	20272	ENSRNOG00000032574,ENSRNOG00000006894,ENSRNOG00000019193,ENSRNOG00000007946
GO:0000122	negative regulation of transcription from RNA polymerase II promoter	biological_process	0.0030181	0.28858	23	322	772	20272	ENSRNOG00000016700,ENSRNOG00000002582,ENSRNOG00000002598,ENSRNOG00000051948,ENSRNOG00000046776,ENSRNOG00000009566,ENSRNOG00000016773,ENSRNOG00000033694,ENSRNOG00000021183,ENSRNOG00000007229,ENSRNOG00000021054,ENSRNOG00000004210,ENSRNOG00000019322,ENSRNOG00000020482,ENSRNOG00000006888,ENSRNOG00000019422,ENSRNOG00000009377,ENSRNOG00000014987,ENSRNOG00000020230,ENSRNOG00000030630,ENSRNOG00000021771,…
GO:0045211	postsynaptic membrane	cellular_component	0.0031451	0.29741	8	322	153	20272	ENSRNOG00000013588,ENSRNOG00000005700,ENSRNOG00000032574,ENSRNOG00000003442,ENSRNOG00000021063,ENSRNOG00000014604,ENSRNOG00000011726,ENSRNOG00000031536
GO:0023057	negative regulation of signaling	biological_process	0.0031607	0.29741	31	322	1157	20272	ENSRNOG00000023376,ENSRNOG00000007946,ENSRNOG00000020482,ENSRNOG00000001431,ENSRNOG00000013588,ENSRNOG00000019193,ENSRNOG00000019322,ENSRNOG00000014287,ENSRNOG00000014987,ENSRNOG00000019422,ENSRNOG00000021128,ENSRNOG00000002468,ENSRNOG00000006741,ENSRNOG00000047896,ENSRNOG00000003442,ENSRNOG00000023334,ENSRNOG00000031420,ENSRNOG00000016410,ENSRNOG00000020230,ENSRNOG00000001130,ENSRNOG00000004014,…
GO:0048557	embryonic digestive tract morphogenesis	biological_process	0.0031666	0.29741	3	322	19	20272	ENSRNOG00000018059,ENSRNOG00000016700,ENSRNOG00000002598
GO:0045047	protein targeting to ER	biological_process	0.0031684	0.29741	3	322	19	20272	ENSRNOG00000018639,ENSRNOG00000005358,ENSRNOG00000013743
GO:0071478	cellular response to radiation	biological_process	0.0032725	0.30578	8	322	154	20272	ENSRNOG00000012944,ENSRNOG00000031420,ENSRNOG00000028017,ENSRNOG00000014287,ENSRNOG00000007946,ENSRNOG00000020482,ENSRNOG00000010171,ENSRNOG00000019422
GO:0043067	regulation of programmed cell death	biological_process	0.0033534	0.31193	36	322	1411	20272	ENSRNOG00000000527,ENSRNOG00000020377,ENSRNOG00000020230,ENSRNOG00000017873,ENSRNOG00000018414,ENSRNOG00000014604,ENSRNOG00000019422,ENSRNOG00000003442,ENSRNOG00000001420,ENSRNOG00000019322,ENSRNOG00000061739,ENSRNOG00000007946,ENSRNOG00000020482,ENSRNOG00000005392,ENSRNOG00000021054,ENSRNOG00000001348,ENSRNOG00000012944,ENSRNOG00000019638,ENSRNOG00000025584,ENSRNOG00000013598,ENSRNOG00000002598,…
GO:0071840	cellular component organization or biogenesis	biological_process	0.0033852	0.31347	115	322	5812	20272	ENSRNOG00000028895,ENSRNOG00000046776,ENSRNOG00000019638,ENSRNOG00000008316,ENSRNOG00000001126,ENSRNOG00000015180,ENSRNOG00000013588,ENSRNOG00000033508,ENSRNOG00000007946,ENSRNOG00000019193,ENSRNOG00000042522,ENSRNOG00000019322,ENSRNOG00000001258,ENSRNOG00000002468,ENSRNOG00000021128,ENSRNOG00000003442,ENSRNOG00000019842,ENSRNOG00000018414,ENSRNOG00000006576,ENSRNOG00000001130,ENSRNOG00000031536,…
GO:2001233	regulation of apoptotic signaling pathway	biological_process	0.0034966	0.31373	14	322	384	20272	ENSRNOG00000051344,ENSRNOG00000001348,ENSRNOG00000025584,ENSRNOG00000031420,ENSRNOG00000019638,ENSRNOG00000016410,ENSRNOG00000017359,ENSRNOG00000003084,ENSRNOG00000020230,ENSRNOG00000020377,ENSRNOG00000001420,ENSRNOG00000007946,ENSRNOG00000021147,ENSRNOG00000020482
GO:0043025	neuronal cell body	cellular_component	0.0035029	0.31373	16	322	468	20272	ENSRNOG00000011572,ENSRNOG00000047481,ENSRNOG00000011726,ENSRNOG00000010171,ENSRNOG00000009625,ENSRNOG00000051948,ENSRNOG00000001296,ENSRNOG00000021536,ENSRNOG00000019977,ENSRNOG00000014621,ENSRNOG00000012789,ENSRNOG00000005358,ENSRNOG00000013588,ENSRNOG00000014231,ENSRNOG00000021128,ENSRNOG00000003442
GO:0014069	postsynaptic density	cellular_component	0.003563	0.31373	9	322	191	20272	ENSRNOG00000031536,ENSRNOG00000011726,ENSRNOG00000021231,ENSRNOG00000014621,ENSRNOG00000014604,ENSRNOG00000003442,ENSRNOG00000032574,ENSRNOG00000019570,ENSRNOG00000015903
GO:0022836	gated channel activity	molecular_function	0.0035742	0.31373	12	322	304	20272	ENSRNOG00000013588,ENSRNOG00000020188,ENSRNOG00000011334,ENSRNOG00000056257,ENSRNOG00000021128,ENSRNOG00000001296,ENSRNOG00000015264,ENSRNOG00000028017,ENSRNOG00000021063,ENSRNOG00000011726,ENSRNOG00000047005,ENSRNOG00000033893
GO:1900242	regulation of synaptic vesicle endocytosis	biological_process	0.0035775	0.31373	2	322	6	20272	ENSRNOG00000007946,ENSRNOG00000006894
GO:1902805	positive regulation of synaptic vesicle transport	biological_process	0.0035775	0.31373	2	322	6	20272	ENSRNOG00000007946,ENSRNOG00000006894
GO:1903423	positive regulation of synaptic vesicle recycling	biological_process	0.0035775	0.31373	2	322	6	20272	ENSRNOG00000006894,ENSRNOG00000007946
GO:0072161	mesenchymal cell differentiation involved in kidney development	biological_process	0.0035939	0.31373	2	322	6	20272	ENSRNOG00000016700,ENSRNOG00000004210
GO:0072239	metanephric glomerulus vasculature development	biological_process	0.0035939	0.31373	2	322	6	20272	ENSRNOG00000004210,ENSRNOG00000016700
GO:2001012	mesenchymal cell differentiation involved in renal system development	biological_process	0.0035939	0.31373	2	322	6	20272	ENSRNOG00000004210,ENSRNOG00000016700
GO:0000815	ESCRT III complex	cellular_component	0.0036131	0.31373	2	322	6	20272	ENSRNOG00000004014,ENSRNOG00000016939
GO:0002361	CD4-positive, CD25-positive, alpha-beta regulatory T cell differentiation	biological_process	0.003617	0.31373	2	322	6	20272	ENSRNOG00000016826,ENSRNOG00000011702
GO:0033084	regulation of immature T cell proliferation in thymus	biological_process	0.003617	0.31373	2	322	6	20272	ENSRNOG00000018059,ENSRNOG00000011702
GO:0072071	kidney interstitial fibroblast differentiation	biological_process	0.003617	0.31373	2	322	6	20272	ENSRNOG00000004210,ENSRNOG00000019322
GO:1904238	pericyte cell differentiation	biological_process	0.003617	0.31373	2	322	6	20272	ENSRNOG00000019322,ENSRNOG00000004210
GO:0045862	positive regulation of proteolysis	biological_process	0.0038453	0.33214	12	322	307	20272	ENSRNOG00000005392,ENSRNOG00000000527,ENSRNOG00000019506,ENSRNOG00000051344,ENSRNOG00000021054,ENSRNOG00000009887,ENSRNOG00000012944,ENSRNOG00000020377,ENSRNOG00000018515,ENSRNOG00000016410,ENSRNOG00000001420,ENSRNOG00000021147
GO:0036477	somatodendritic compartment	cellular_component	0.0039064	0.336	21	322	696	20272	ENSRNOG00000001296,ENSRNOG00000051948,ENSRNOG00000009625,ENSRNOG00000010171,ENSRNOG00000005700,ENSRNOG00000047481,ENSRNOG00000011904,ENSRNOG00000011726,ENSRNOG00000011572,ENSRNOG00000021128,ENSRNOG00000014231,ENSRNOG00000016145,ENSRNOG00000003442,ENSRNOG00000005358,ENSRNOG00000013588,ENSRNOG00000019570,ENSRNOG00000031536,ENSRNOG00000014621,ENSRNOG00000012789,ENSRNOG00000019977,ENSRNOG00000021536
GO:0046427	positive regulation of JAK-STAT cascade	biological_process	0.0039705	0.33958	5	322	66	20272	ENSRNOG00000019322,ENSRNOG00000008312,ENSRNOG00000023334,ENSRNOG00000025584,ENSRNOG00000018414
GO:0048523	negative regulation of cellular process	biological_process	0.0039811	0.33958	87	322	4207	20272	ENSRNOG00000020230,ENSRNOG00000021771,ENSRNOG00000004014,ENSRNOG00000011702,ENSRNOG00000061739,ENSRNOG00000019174,ENSRNOG00000020482,ENSRNOG00000001431,ENSRNOG00000016826,ENSRNOG00000019422,ENSRNOG00000009377,ENSRNOG00000019338,ENSRNOG00000014155,ENSRNOG00000024363,ENSRNOG00000025584,ENSRNOG00000005109,ENSRNOG00000013760,ENSRNOG00000021183,ENSRNOG00000007229,ENSRNOG00000001348,ENSRNOG00000021054,…
GO:0065009	regulation of molecular function	biological_process	0.0040323	0.34253	64	322	2916	20272	ENSRNOG00000020482,ENSRNOG00000001431,ENSRNOG00000019174,ENSRNOG00000061739,ENSRNOG00000043300,ENSRNOG00000019422,ENSRNOG00000001420,ENSRNOG00000007334,ENSRNOG00000020377,ENSRNOG00000020230,ENSRNOG00000000527,ENSRNOG00000004014,ENSRNOG00000011702,ENSRNOG00000015982,ENSRNOG00000017737,ENSRNOG00000012944,ENSRNOG00000029986,ENSRNOG00000013760,ENSRNOG00000025584,ENSRNOG00000021054,ENSRNOG00000001348,…
GO:0072080	nephron tubule development	biological_process	0.0040703	0.34433	6	322	95	20272	ENSRNOG00000002598,ENSRNOG00000004210,ENSRNOG00000016700,ENSRNOG00000019322,ENSRNOG00000015982,ENSRNOG00000007611
GO:0048705	skeletal system morphogenesis	biological_process	0.0042366	0.35548	10	322	233	20272	ENSRNOG00000021054,ENSRNOG00000008592,ENSRNOG00000007611,ENSRNOG00000031420,ENSRNOG00000018059,ENSRNOG00000001577,ENSRNOG00000014987,ENSRNOG00000010932,ENSRNOG00000001296,ENSRNOG00000004210
GO:0008324	cation transmembrane transporter activity	molecular_function	0.0042367	0.35548	18	322	565	20272	ENSRNOG00000020188,ENSRNOG00000019651,ENSRNOG00000005957,ENSRNOG00000018450,ENSRNOG00000001296,ENSRNOG00000011334,ENSRNOG00000047363,ENSRNOG00000047005,ENSRNOG00000049944,ENSRNOG00000011726,ENSRNOG00000019490,ENSRNOG00000021128,ENSRNOG00000056257,ENSRNOG00000021063,ENSRNOG00000015264,ENSRNOG00000017912,ENSRNOG00000012206,ENSRNOG00000033893
GO:0043576	regulation of respiratory gaseous exchange	biological_process	0.0042704	0.35686	3	322	21	20272	ENSRNOG00000003442,ENSRNOG00000011726,ENSRNOG00000013588
GO:0006998	nuclear envelope organization	biological_process	0.0043361	0.36088	4	322	42	20272	ENSRNOG00000019638,ENSRNOG00000016939,ENSRNOG00000006435,ENSRNOG00000006894
GO:0006811	ion transport	biological_process	0.0045002	0.37108	36	322	1437	20272	ENSRNOG00000001296,ENSRNOG00000020188,ENSRNOG00000005957,ENSRNOG00000012534,ENSRNOG00000011726,ENSRNOG00000049944,ENSRNOG00000047005,ENSRNOG00000013253,ENSRNOG00000047363,ENSRNOG00000056257,ENSRNOG00000019490,ENSRNOG00000015903,ENSRNOG00000004210,ENSRNOG00000021067,ENSRNOG00000033893,ENSRNOG00000012206,ENSRNOG00000028017,ENSRNOG00000016410,ENSRNOG00000015264,ENSRNOG00000011334,ENSRNOG00000053285,…
GO:0048489	synaptic vesicle transport	biological_process	0.0045129	0.37108	6	322	97	20272	ENSRNOG00000007946,ENSRNOG00000009625,ENSRNOG00000019193,ENSRNOG00000032574,ENSRNOG00000006894,ENSRNOG00000001296
GO:0097480	establishment of synaptic vesicle localization	biological_process	0.0045129	0.37108	6	322	97	20272	ENSRNOG00000007946,ENSRNOG00000019193,ENSRNOG00000009625,ENSRNOG00000001296,ENSRNOG00000006894,ENSRNOG00000032574
GO:0035556	intracellular signal transduction	biological_process	0.0045748	0.37468	51	322	2224	20272	ENSRNOG00000001348,ENSRNOG00000021054,ENSRNOG00000005392,ENSRNOG00000025584,ENSRNOG00000012944,ENSRNOG00000029986,ENSRNOG00000013598,ENSRNOG00000017737,ENSRNOG00000015982,ENSRNOG00000019924,ENSRNOG00000023334,ENSRNOG00000018414,ENSRNOG00000020230,ENSRNOG00000021063,ENSRNOG00000012730,ENSRNOG00000000528,ENSRNOG00000015149,ENSRNOG00000001420,ENSRNOG00000003442,ENSRNOG00000020482,ENSRNOG00000033508,…
GO:0051648	vesicle localization	biological_process	0.0046073	0.37483	8	322	163	20272	ENSRNOG00000006894,ENSRNOG00000031536,ENSRNOG00000019193,ENSRNOG00000009625,ENSRNOG00000007946,ENSRNOG00000001296,ENSRNOG00000013972,ENSRNOG00000032574
GO:0010212	response to ionizing radiation	biological_process	0.0046131	0.37483	8	322	163	20272	ENSRNOG00000014287,ENSRNOG00000010171,ENSRNOG00000007946,ENSRNOG00000019422,ENSRNOG00000015520,ENSRNOG00000003084,ENSRNOG00000028017,ENSRNOG00000021054
GO:0071312	cellular response to alkaloid	biological_process	0.0047205	0.37594	4	322	43	20272	ENSRNOG00000021128,ENSRNOG00000030630,ENSRNOG00000021147,ENSRNOG00000007946
GO:0016298	lipase activity	molecular_function	0.0047396	0.37594	6	322	98	20272	ENSRNOG00000003442,ENSRNOG00000003033,ENSRNOG00000014508,ENSRNOG00000016826,ENSRNOG00000037299,ENSRNOG00000060561
GO:0048284	organelle fusion	biological_process	0.0047693	0.37594	8	322	164	20272	ENSRNOG00000014621,ENSRNOG00000008316,ENSRNOG00000018847,ENSRNOG00000019193,ENSRNOG00000028556,ENSRNOG00000023991,ENSRNOG00000001420,ENSRNOG00000001010
GO:0035270	endocrine system development	biological_process	0.004774	0.37594	7	322	130	20272	ENSRNOG00000029986,ENSRNOG00000015982,ENSRNOG00000008312,ENSRNOG00000021147,ENSRNOG00000002598,ENSRNOG00000001577,ENSRNOG00000021054
GO:0050770	regulation of axonogenesis	biological_process	0.0047808	0.37594	8	322	164	20272	ENSRNOG00000014155,ENSRNOG00000011726,ENSRNOG00000004392,ENSRNOG00000009625,ENSRNOG00000014508,ENSRNOG00000014287,ENSRNOG00000000695,ENSRNOG00000002468
GO:0048706	embryonic skeletal system development	biological_process	0.0047826	0.37594	7	322	130	20272	ENSRNOG00000014987,ENSRNOG00000021054,ENSRNOG00000001577,ENSRNOG00000015982,ENSRNOG00000004210,ENSRNOG00000018059,ENSRNOG00000007611
GO:0060078	regulation of postsynaptic membrane potential	biological_process	0.0047855	0.37594	7	322	130	20272	ENSRNOG00000001296,ENSRNOG00000003442,ENSRNOG00000011726,ENSRNOG00000021063,ENSRNOG00000019193,ENSRNOG00000000695,ENSRNOG00000013588
GO:0072171	mesonephric tubule morphogenesis	biological_process	0.0047891	0.37594	5	322	69	20272	ENSRNOG00000002598,ENSRNOG00000007611,ENSRNOG00000004210,ENSRNOG00000016700,ENSRNOG00000015982
GO:0043009	chordate embryonic development	biological_process	0.0048285	0.37594	20	322	663	20272	ENSRNOG00000018059,ENSRNOG00000007611,ENSRNOG00000019322,ENSRNOG00000019824,ENSRNOG00000004210,ENSRNOG00000007946,ENSRNOG00000014666,ENSRNOG00000018364,ENSRNOG00000014987,ENSRNOG00000019338,ENSRNOG00000004813,ENSRNOG00000001126,ENSRNOG00000003033,ENSRNOG00000021054,ENSRNOG00000015982,ENSRNOG00000002582,ENSRNOG00000013972,ENSRNOG00000032574,ENSRNOG00000001577,ENSRNOG00000002598
GO:0072012	glomerulus vasculature development	biological_process	0.0048759	0.37594	3	322	22	20272	ENSRNOG00000004210,ENSRNOG00000016700,ENSRNOG00000019322
GO:0048522	positive regulation of cellular process	biological_process	0.0049491	0.37594	97	322	4818	20272	ENSRNOG00000051307,ENSRNOG00000021147,ENSRNOG00000018364,ENSRNOG00000014154,ENSRNOG00000031420,ENSRNOG00000015888,ENSRNOG00000020667,ENSRNOG00000000264,ENSRNOG00000009887,ENSRNOG00000032574,ENSRNOG00000001296,ENSRNOG00000056337,ENSRNOG00000008312,ENSRNOG00000005700,ENSRNOG00000012240,ENSRNOG00000016700,ENSRNOG00000019506,ENSRNOG00000028426,ENSRNOG00000011315,ENSRNOG00000003084,ENSRNOG00000000528,…
GO:2001056	positive regulation of cysteine-type endopeptidase activity	biological_process	0.0049569	0.37594	7	322	131	20272	ENSRNOG00000021147,ENSRNOG00000020377,ENSRNOG00000012944,ENSRNOG00000001420,ENSRNOG00000021054,ENSRNOG00000005392,ENSRNOG00000000527
GO:0035747	natural killer cell chemotaxis	biological_process	0.0049696	0.37594	2	322	7	20272	ENSRNOG00000061739,ENSRNOG00000011984
GO:2000501	regulation of natural killer cell chemotaxis	biological_process	0.0049696	0.37594	2	322	7	20272	ENSRNOG00000011984,ENSRNOG00000061739
GO:0034220	ion transmembrane transport	biological_process	0.0049848	0.37594	25	322	900	20272	ENSRNOG00000049944,ENSRNOG00000047005,ENSRNOG00000011726,ENSRNOG00000013631,ENSRNOG00000047363,ENSRNOG00000018450,ENSRNOG00000037871,ENSRNOG00000001296,ENSRNOG00000011334,ENSRNOG00000019651,ENSRNOG00000020188,ENSRNOG00000005957,ENSRNOG00000033893,ENSRNOG00000021067,ENSRNOG00000021063,ENSRNOG00000017912,ENSRNOG00000028017,ENSRNOG00000015264,ENSRNOG00000012206,ENSRNOG00000020951,ENSRNOG00000021128,…
GO:0001574	ganglioside biosynthetic process	biological_process	0.0050066	0.37594	2	322	7	20272	ENSRNOG00000046984,ENSRNOG00000000471
GO:0072657	protein localization to membrane	biological_process	0.0050081	0.37594	14	322	400	20272	ENSRNOG00000032574,ENSRNOG00000003442,ENSRNOG00000021128,ENSRNOG00000012950,ENSRNOG00000046566,ENSRNOG00000001420,ENSRNOG00000008414,ENSRNOG00000019193,ENSRNOG00000007946,ENSRNOG00000028895,ENSRNOG00000018433,ENSRNOG00000018639,ENSRNOG00000014621,ENSRNOG00000013743
GO:0097371	MDM2/MDM4 family protein binding	molecular_function	0.0050104	0.37594	2	322	7	20272	ENSRNOG00000007946,ENSRNOG00000051344
GO:0033080	immature T cell proliferation in thymus	biological_process	0.0050108	0.37594	2	322	7	20272	ENSRNOG00000011702,ENSRNOG00000018059
GO:0004972	NMDA glutamate receptor activity	molecular_function	0.0050108	0.37594	2	322	7	20272	ENSRNOG00000011726,ENSRNOG00000021063
GO:0040009	regulation of growth rate	biological_process	0.0050108	0.37594	2	322	7	20272	ENSRNOG00000019322,ENSRNOG00000003084
GO:0060255	regulation of macromolecule metabolic process	biological_process	0.0050581	0.37772	105	322	5289	20272	ENSRNOG00000018364,ENSRNOG00000014154,ENSRNOG00000021147,ENSRNOG00000006741,ENSRNOG00000030630,ENSRNOG00000015888,ENSRNOG00000021175,ENSRNOG00000031420,ENSRNOG00000009887,ENSRNOG00000015271,ENSRNOG00000005700,ENSRNOG00000056337,ENSRNOG00000028211,ENSRNOG00000016700,ENSRNOG00000012240,ENSRNOG00000001296,ENSRNOG00000032574,ENSRNOG00000016773,ENSRNOG00000008897,ENSRNOG00000009566,ENSRNOG00000011315,…
GO:0006612	protein targeting to membrane	biological_process	0.0050879	0.37772	5	322	70	20272	ENSRNOG00000013743,ENSRNOG00000028895,ENSRNOG00000003442,ENSRNOG00000018639,ENSRNOG00000001420
GO:0061025	membrane fusion	biological_process	0.0051222	0.37772	9	322	202	20272	ENSRNOG00000019193,ENSRNOG00000001010,ENSRNOG00000001420,ENSRNOG00000028556,ENSRNOG00000023991,ENSRNOG00000031420,ENSRNOG00000008316,ENSRNOG00000014621,ENSRNOG00000018847
GO:0006464	cellular protein modification process	biological_process	0.005128	0.37772	74	322	3505	20272	ENSRNOG00000004726,ENSRNOG00000046984,ENSRNOG00000015941,ENSRNOG00000020773,ENSRNOG00000007934,ENSRNOG00000028556,ENSRNOG00000014987,ENSRNOG00000004210,ENSRNOG00000014287,ENSRNOG00000019824,ENSRNOG00000025580,ENSRNOG00000023376,ENSRNOG00000029535,ENSRNOG00000047481,ENSRNOG00000018515,ENSRNOG00000004392,ENSRNOG00000004014,ENSRNOG00000011702,ENSRNOG00000033378,ENSRNOG00000020230,ENSRNOG00000019422,…
GO:0036211	protein modification process	biological_process	0.005128	0.37772	74	322	3505	20272	ENSRNOG00000018515,ENSRNOG00000047481,ENSRNOG00000029535,ENSRNOG00000004392,ENSRNOG00000007934,ENSRNOG00000020773,ENSRNOG00000015941,ENSRNOG00000004726,ENSRNOG00000046984,ENSRNOG00000025580,ENSRNOG00000023376,ENSRNOG00000004210,ENSRNOG00000019824,ENSRNOG00000014287,ENSRNOG00000014987,ENSRNOG00000028556,ENSRNOG00000025584,ENSRNOG00000016778,ENSRNOG00000029986,ENSRNOG00000021054,ENSRNOG00000001348,…
GO:0016079	synaptic vesicle exocytosis	biological_process	0.0051448	0.37772	4	322	44	20272	ENSRNOG00000001296,ENSRNOG00000032574,ENSRNOG00000019193,ENSRNOG00000007946
GO:0061326	renal tubule development	biological_process	0.0052292	0.38255	6	322	100	20272	ENSRNOG00000007611,ENSRNOG00000004210,ENSRNOG00000019322,ENSRNOG00000015982,ENSRNOG00000016700,ENSRNOG00000002598
GO:0030001	metal ion transport	biological_process	0.0053976	0.39264	22	322	763	20272	ENSRNOG00000003442,ENSRNOG00000021128,ENSRNOG00000056257,ENSRNOG00000004210,ENSRNOG00000019490,ENSRNOG00000033893,ENSRNOG00000021067,ENSRNOG00000001130,ENSRNOG00000021063,ENSRNOG00000015264,ENSRNOG00000017912,ENSRNOG00000012206,ENSRNOG00000053285,ENSRNOG00000001296,ENSRNOG00000019651,ENSRNOG00000020188,ENSRNOG00000005957,ENSRNOG00000013253,ENSRNOG00000047005,ENSRNOG00000011726,ENSRNOG00000013631,…
GO:0010977	negative regulation of neuron projection development	biological_process	0.0054147	0.39264	7	322	133	20272	ENSRNOG00000002468,ENSRNOG00000019193,ENSRNOG00000004392,ENSRNOG00000014155,ENSRNOG00000012206,ENSRNOG00000017359,ENSRNOG00000020482
GO:0006835	dicarboxylic acid transport	biological_process	0.0054244	0.39264	5	322	71	20272	ENSRNOG00000003442,ENSRNOG00000018450,ENSRNOG00000001296,ENSRNOG00000049944,ENSRNOG00000009625
GO:0008637	apoptotic mitochondrial changes	biological_process	0.0054619	0.39397	6	322	101	20272	ENSRNOG00000001420,ENSRNOG00000019638,ENSRNOG00000021147,ENSRNOG00000016410,ENSRNOG00000007946,ENSRNOG00000020377
GO:0072599	establishment of protein localization to endoplasmic reticulum	biological_process	0.0055314	0.39455	3	322	23	20272	ENSRNOG00000005358,ENSRNOG00000013743,ENSRNOG00000018639
GO:0033017	sarcoplasmic reticulum membrane	cellular_component	0.0055558	0.39455	3	322	23	20272	ENSRNOG00000001130,ENSRNOG00000028017,ENSRNOG00000017912
GO:0048745	smooth muscle tissue development	biological_process	0.0055558	0.39455	3	322	23	20272	ENSRNOG00000018059,ENSRNOG00000004210,ENSRNOG00000008312
GO:2000463	positive regulation of excitatory postsynaptic potential	biological_process	0.0055558	0.39455	3	322	23	20272	ENSRNOG00000000695,ENSRNOG00000019193,ENSRNOG00000011726
GO:0010623	developmental programmed cell death	biological_process	0.0055684	0.39455	4	322	45	20272	ENSRNOG00000002598,ENSRNOG00000032574,ENSRNOG00000005957,ENSRNOG00000019322
GO:0009792	embryo development ending in birth or egg hatching	biological_process	0.0055852	0.39455	20	322	672	20272	ENSRNOG00000001126,ENSRNOG00000004813,ENSRNOG00000003033,ENSRNOG00000021054,ENSRNOG00000015982,ENSRNOG00000002582,ENSRNOG00000013972,ENSRNOG00000032574,ENSRNOG00000001577,ENSRNOG00000002598,ENSRNOG00000018059,ENSRNOG00000007611,ENSRNOG00000019824,ENSRNOG00000019322,ENSRNOG00000004210,ENSRNOG00000007946,ENSRNOG00000014666,ENSRNOG00000018364,ENSRNOG00000014987,ENSRNOG00000019338
GO:0098793	presynapse	cellular_component	0.0056299	0.39603	9	322	205	20272	ENSRNOG00000001296,ENSRNOG00000003442,ENSRNOG00000007946,ENSRNOG00000019193,ENSRNOG00000011904,ENSRNOG00000031536,ENSRNOG00000011726,ENSRNOG00000006894,ENSRNOG00000014621
GO:0097060	synaptic membrane	cellular_component	0.0056447	0.39603	9	322	205	20272	ENSRNOG00000021063,ENSRNOG00000014604,ENSRNOG00000031536,ENSRNOG00000011726,ENSRNOG00000019193,ENSRNOG00000013588,ENSRNOG00000005700,ENSRNOG00000003442,ENSRNOG00000032574
GO:0048731	system development	biological_process	0.0057694	0.40266	86	322	4206	20272	ENSRNOG00000002598,ENSRNOG00000013972,ENSRNOG00000019096,ENSRNOG00000008842,ENSRNOG00000015982,ENSRNOG00000009625,ENSRNOG00000007229,ENSRNOG00000021054,ENSRNOG00000006894,ENSRNOG00000025584,ENSRNOG00000014155,ENSRNOG00000026133,ENSRNOG00000029986,ENSRNOG00000032394,ENSRNOG00000019338,ENSRNOG00000046566,ENSRNOG00000019422,ENSRNOG00000000695,ENSRNOG00000020482,ENSRNOG00000016826,ENSRNOG00000011702,…
GO:0010821	regulation of mitochondrion organization	biological_process	0.0057784	0.40266	9	322	206	20272	ENSRNOG00000021147,ENSRNOG00000007946,ENSRNOG00000018364,ENSRNOG00000028556,ENSRNOG00000001420,ENSRNOG00000020377,ENSRNOG00000016410,ENSRNOG00000019638,ENSRNOG00000025909
GO:0045665	negative regulation of neuron differentiation	biological_process	0.0058193	0.4032	9	322	206	20272	ENSRNOG00000014155,ENSRNOG00000012206,ENSRNOG00000017359,ENSRNOG00000002468,ENSRNOG00000019193,ENSRNOG00000004392,ENSRNOG00000019322,ENSRNOG00000025520,ENSRNOG00000020482
GO:0060560	developmental growth involved in morphogenesis	biological_process	0.0058253	0.4032	10	322	244	20272	ENSRNOG00000014155,ENSRNOG00000002598,ENSRNOG00000002468,ENSRNOG00000010932,ENSRNOG00000004392,ENSRNOG00000019322,ENSRNOG00000015982,ENSRNOG00000014508,ENSRNOG00000014287,ENSRNOG00000009625
GO:0009790	embryo development	biological_process	0.0058993	0.40695	28	322	1059	20272	ENSRNOG00000007611,ENSRNOG00000017873,ENSRNOG00000006025,ENSRNOG00000018059,ENSRNOG00000019338,ENSRNOG00000014987,ENSRNOG00000014666,ENSRNOG00000018364,ENSRNOG00000007946,ENSRNOG00000004210,ENSRNOG00000019322,ENSRNOG00000019824,ENSRNOG00000021054,ENSRNOG00000012622,ENSRNOG00000003033,ENSRNOG00000005580,ENSRNOG00000001126,ENSRNOG00000029986,ENSRNOG00000004813,ENSRNOG00000002598,ENSRNOG00000001577,…
GO:0050732	negative regulation of peptidyl-tyrosine phosphorylation	biological_process	0.006032	0.41344	4	322	46	20272	ENSRNOG00000031420,ENSRNOG00000023334,ENSRNOG00000012730,ENSRNOG00000004014
GO:0002931	response to ischemia	biological_process	0.0060335	0.41344	4	322	46	20272	ENSRNOG00000021128,ENSRNOG00000019422,ENSRNOG00000055530,ENSRNOG00000007946
GO:0002028	regulation of sodium ion transport	biological_process	0.0060768	0.41461	5	322	73	20272	ENSRNOG00000021067,ENSRNOG00000001130,ENSRNOG00000053285,ENSRNOG00000001296,ENSRNOG00000004210
GO:0072006	nephron development	biological_process	0.006091	0.41461	7	322	136	20272	ENSRNOG00000004210,ENSRNOG00000016700,ENSRNOG00000019322,ENSRNOG00000015982,ENSRNOG00000013743,ENSRNOG00000007611,ENSRNOG00000002598
GO:0009967	positive regulation of signal transduction	biological_process	0.0061285	0.41579	32	322	1262	20272	ENSRNOG00000014987,ENSRNOG00000025580,ENSRNOG00000021147,ENSRNOG00000014287,ENSRNOG00000020667,ENSRNOG00000017359,ENSRNOG00000031420,ENSRNOG00000018059,ENSRNOG00000020773,ENSRNOG00000001296,ENSRNOG00000008312,ENSRNOG00000047481,ENSRNOG00000028426,ENSRNOG00000003084,ENSRNOG00000001420,ENSRNOG00000000528,ENSRNOG00000003442,ENSRNOG00000043300,ENSRNOG00000020482,ENSRNOG00000033508,ENSRNOG00000019322,…
GO:0042995	cell projection	cellular_component	0.0062146	0.41616	41	322	1727	20272	ENSRNOG00000021247,ENSRNOG00000028426,ENSRNOG00000011726,ENSRNOG00000047481,ENSRNOG00000011904,ENSRNOG00000012534,ENSRNOG00000001296,ENSRNOG00000014508,ENSRNOG00000004392,ENSRNOG00000005957,ENSRNOG00000038868,ENSRNOG00000010171,ENSRNOG00000008673,ENSRNOG00000005700,ENSRNOG00000014621,ENSRNOG00000031420,ENSRNOG00000019977,ENSRNOG00000021536,ENSRNOG00000047896,ENSRNOG00000051307,ENSRNOG00000054140,…
GO:0046697	decidualization	biological_process	0.0062241	0.41616	3	322	24	20272	ENSRNOG00000021054,ENSRNOG00000047481,ENSRNOG00000008414
GO:0006820	anion transport	biological_process	0.0062379	0.41616	17	322	542	20272	ENSRNOG00000003918,ENSRNOG00000001130,ENSRNOG00000016410,ENSRNOG00000003442,ENSRNOG00000020951,ENSRNOG00000016826,ENSRNOG00000013588,ENSRNOG00000019490,ENSRNOG00000006894,ENSRNOG00000049944,ENSRNOG00000012534,ENSRNOG00000018450,ENSRNOG00000001296,ENSRNOG00000037871,ENSRNOG00000009625,ENSRNOG00000019651,ENSRNOG00000005957
GO:0071214	cellular response to abiotic stimulus	biological_process	0.0062532	0.41616	11	322	286	20272	ENSRNOG00000031420,ENSRNOG00000028017,ENSRNOG00000012944,ENSRNOG00000019422,ENSRNOG00000010171,ENSRNOG00000020482,ENSRNOG00000021147,ENSRNOG00000007946,ENSRNOG00000004210,ENSRNOG00000015982,ENSRNOG00000014287
GO:0061437	renal system vasculature development	biological_process	0.0062616	0.41616	3	322	24	20272	ENSRNOG00000019322,ENSRNOG00000016700,ENSRNOG00000004210
GO:0061440	kidney vasculature development	biological_process	0.0062616	0.41616	3	322	24	20272	ENSRNOG00000019322,ENSRNOG00000016700,ENSRNOG00000004210
GO:0030325	adrenal gland development	biological_process	0.0062757	0.41616	3	322	24	20272	ENSRNOG00000008312,ENSRNOG00000029986,ENSRNOG00000015982
GO:0048667	cell morphogenesis involved in neuron differentiation	biological_process	0.0063046	0.41631	16	322	498	20272	ENSRNOG00000011726,ENSRNOG00000014155,ENSRNOG00000001126,ENSRNOG00000032574,ENSRNOG00000004392,ENSRNOG00000014508,ENSRNOG00000009625,ENSRNOG00000014621,ENSRNOG00000019842,ENSRNOG00000018414,ENSRNOG00000015264,ENSRNOG00000002468,ENSRNOG00000014287,ENSRNOG00000019322,ENSRNOG00000000695,ENSRNOG00000020482
GO:0005244	voltage-gated ion channel activity	molecular_function	0.0063387	0.41631	8	322	172	20272	ENSRNOG00000021128,ENSRNOG00000056257,ENSRNOG00000021063,ENSRNOG00000028017,ENSRNOG00000015264,ENSRNOG00000047005,ENSRNOG00000033893,ENSRNOG00000011726
GO:0022832	voltage-gated channel activity	molecular_function	0.0063387	0.41631	8	322	172	20272	ENSRNOG00000056257,ENSRNOG00000021128,ENSRNOG00000011726,ENSRNOG00000033893,ENSRNOG00000047005,ENSRNOG00000015264,ENSRNOG00000028017,ENSRNOG00000021063
GO:0051050	positive regulation of transport	biological_process	0.0064246	0.42061	25	322	919	20272	ENSRNOG00000014621,ENSRNOG00000031420,ENSRNOG00000015264,ENSRNOG00000016410,ENSRNOG00000018414,ENSRNOG00000017873,ENSRNOG00000003442,ENSRNOG00000021128,ENSRNOG00000046566,ENSRNOG00000051307,ENSRNOG00000001420,ENSRNOG00000019193,ENSRNOG00000021147,ENSRNOG00000007946,ENSRNOG00000013588,ENSRNOG00000018364,ENSRNOG00000006894,ENSRNOG00000011726,ENSRNOG00000007229,ENSRNOG00000047481,ENSRNOG00000029986,…
GO:0098655	cation transmembrane transport	biological_process	0.0064649	0.42076	19	322	635	20272	ENSRNOG00000033893,ENSRNOG00000021067,ENSRNOG00000021063,ENSRNOG00000017912,ENSRNOG00000015264,ENSRNOG00000012206,ENSRNOG00000021128,ENSRNOG00000056257,ENSRNOG00000004210,ENSRNOG00000019490,ENSRNOG00000047005,ENSRNOG00000011726,ENSRNOG00000013631,ENSRNOG00000047363,ENSRNOG00000001296,ENSRNOG00000011334,ENSRNOG00000019651,ENSRNOG00000020188,ENSRNOG00000005957
GO:0016740	transferase activity	molecular_function	0.0065775	0.42076	51	322	2266	20272	ENSRNOG00000032394,ENSRNOG00000001126,ENSRNOG00000029986,ENSRNOG00000012841,ENSRNOG00000019124,ENSRNOG00000021054,ENSRNOG00000017737,ENSRNOG00000030126,ENSRNOG00000013598,ENSRNOG00000051948,ENSRNOG00000012730,ENSRNOG00000033378,ENSRNOG00000020230,ENSRNOG00000029049,ENSRNOG00000023334,ENSRNOG00000018414,ENSRNOG00000000471,ENSRNOG00000016620,ENSRNOG00000033508,ENSRNOG00000006976,ENSRNOG00000021230,…
GO:0060426	lung vasculature development	biological_process	0.0065798	0.42076	2	322	8	20272	ENSRNOG00000016700,ENSRNOG00000008312
GO:0090482	vitamin transmembrane transporter activity	molecular_function	0.0066017	0.42076	2	322	8	20272	ENSRNOG00000008312,ENSRNOG00000003918
GO:0034498	early endosome to Golgi transport	biological_process	0.0066107	0.42076	2	322	8	20272	ENSRNOG00000018847,ENSRNOG00000001258
GO:0048312	intracellular distribution of mitochondria	biological_process	0.0066112	0.42076	2	322	8	20272	ENSRNOG00000018364,ENSRNOG00000002669
GO:0060992	response to fungicide	biological_process	0.0066112	0.42076	2	322	8	20272	ENSRNOG00000030630,ENSRNOG00000011726
GO:0033083	regulation of immature T cell proliferation	biological_process	0.0066112	0.42076	2	322	8	20272	ENSRNOG00000011702,ENSRNOG00000018059
GO:0072201	negative regulation of mesenchymal cell proliferation	biological_process	0.0066112	0.42076	2	322	8	20272	ENSRNOG00000015982,ENSRNOG00000019638
GO:0044763	single-organism cellular process	biological_process	0.0067624	0.42906	226	322	12882	20272	ENSRNOG00000024641,ENSRNOG00000028426,ENSRNOG00000003033,ENSRNOG00000005580,ENSRNOG00000021216,ENSRNOG00000003084,ENSRNOG00000032574,ENSRNOG00000020642,ENSRNOG00000056337,ENSRNOG00000005700,ENSRNOG00000016700,ENSRNOG00000029738,ENSRNOG00000020188,ENSRNOG00000049407,ENSRNOG00000031420,ENSRNOG00000028017,ENSRNOG00000021175,ENSRNOG00000013743,ENSRNOG00000003614,ENSRNOG00000007775,ENSRNOG00000019000,…
GO:0070646	protein modification by small protein removal	biological_process	0.006846	0.43302	7	322	139	20272	ENSRNOG00000016778,ENSRNOG00000021175,ENSRNOG00000018364,ENSRNOG00000006894,ENSRNOG00000028556,ENSRNOG00000019506,ENSRNOG00000009117
GO:0097458	neuron part	cellular_component	0.0069831	0.43853	31	322	1223	20272	ENSRNOG00000032574,ENSRNOG00000001296,ENSRNOG00000051948,ENSRNOG00000014508,ENSRNOG00000009625,ENSRNOG00000004392,ENSRNOG00000038868,ENSRNOG00000005700,ENSRNOG00000010171,ENSRNOG00000006894,ENSRNOG00000011726,ENSRNOG00000047481,ENSRNOG00000011904,ENSRNOG00000011572,ENSRNOG00000016145,ENSRNOG00000003442,ENSRNOG00000021128,ENSRNOG00000014231,ENSRNOG00000019193,ENSRNOG00000007946,ENSRNOG00000019570,…
GO:0043412	macromolecule modification	biological_process	0.0070298	0.43853	76	322	3664	20272	ENSRNOG00000004392,ENSRNOG00000018515,ENSRNOG00000002764,ENSRNOG00000029535,ENSRNOG00000047481,ENSRNOG00000023376,ENSRNOG00000025580,ENSRNOG00000014287,ENSRNOG00000019824,ENSRNOG00000004210,ENSRNOG00000014987,ENSRNOG00000028556,ENSRNOG00000007934,ENSRNOG00000020773,ENSRNOG00000015941,ENSRNOG00000004726,ENSRNOG00000046984,ENSRNOG00000015982,ENSRNOG00000051948,ENSRNOG00000030126,ENSRNOG00000013972,…
GO:0001964	startle response	biological_process	0.0070477	0.43853	3	322	25	20272	ENSRNOG00000021063,ENSRNOG00000013588,ENSRNOG00000011726
GO:0016242	negative regulation of macroautophagy	biological_process	0.0070486	0.43853	3	322	25	20272	ENSRNOG00000029535,ENSRNOG00000028556,ENSRNOG00000030630
GO:0014047	glutamate secretion	biological_process	0.0070486	0.43853	3	322	25	20272	ENSRNOG00000009625,ENSRNOG00000003442,ENSRNOG00000001296
GO:0003682	chromatin binding	molecular_function	0.0070611	0.43853	17	322	549	20272	ENSRNOG00000021054,ENSRNOG00000003084,ENSRNOG00000015180,ENSRNOG00000009566,ENSRNOG00000017495,ENSRNOG00000051948,ENSRNOG00000012240,ENSRNOG00000010171,ENSRNOG00000008674,ENSRNOG00000056337,ENSRNOG00000008592,ENSRNOG00000026295,ENSRNOG00000030630,ENSRNOG00000015520,ENSRNOG00000019422,ENSRNOG00000019322,ENSRNOG00000018364
GO:0031016	pancreas development	biological_process	0.0071989	0.44371	5	322	76	20272	ENSRNOG00000018059,ENSRNOG00000029986,ENSRNOG00000021147,ENSRNOG00000002598,ENSRNOG00000021054
GO:0072078	nephron tubule morphogenesis	biological_process	0.007201	0.44371	5	322	76	20272	ENSRNOG00000002598,ENSRNOG00000015982,ENSRNOG00000016700,ENSRNOG00000004210,ENSRNOG00000007611
GO:0004620	phospholipase activity	molecular_function	0.0072091	0.44371	5	322	76	20272	ENSRNOG00000003033,ENSRNOG00000003442,ENSRNOG00000060561,ENSRNOG00000016826,ENSRNOG00000037299
GO:0072009	nephron epithelium development	biological_process	0.0075617	0.46278	6	322	108	20272	ENSRNOG00000007611,ENSRNOG00000019322,ENSRNOG00000015982,ENSRNOG00000016700,ENSRNOG00000004210,ENSRNOG00000002598
GO:0061564	axon development	biological_process	0.0075825	0.46278	14	322	420	20272	ENSRNOG00000002468,ENSRNOG00000000695,ENSRNOG00000019322,ENSRNOG00000014287,ENSRNOG00000014508,ENSRNOG00000009625,ENSRNOG00000004392,ENSRNOG00000011726,ENSRNOG00000018414,ENSRNOG00000019842,ENSRNOG00000015264,ENSRNOG00000019977,ENSRNOG00000014621,ENSRNOG00000014155
GO:0072088	nephron epithelium morphogenesis	biological_process	0.0076037	0.46278	5	322	77	20272	ENSRNOG00000002598,ENSRNOG00000007611,ENSRNOG00000016700,ENSRNOG00000015982,ENSRNOG00000004210
GO:0006996	organelle organization	biological_process	0.007609	0.46278	69	322	3280	20272	ENSRNOG00000025909,ENSRNOG00000008279,ENSRNOG00000015941,ENSRNOG00000014621,ENSRNOG00000020281,ENSRNOG00000016410,ENSRNOG00000028556,ENSRNOG00000027880,ENSRNOG00000003948,ENSRNOG00000014666,ENSRNOG00000002669,ENSRNOG00000023991,ENSRNOG00000006435,ENSRNOG00000008673,ENSRNOG00000004014,ENSRNOG00000011702,ENSRNOG00000020377,ENSRNOG00000018791,ENSRNOG00000006028,ENSRNOG00000001420,ENSRNOG00000000695,…
GO:0022843	voltage-gated cation channel activity	molecular_function	0.0076755	0.4652	7	322	142	20272	ENSRNOG00000015264,ENSRNOG00000021063,ENSRNOG00000011726,ENSRNOG00000056257,ENSRNOG00000021128,ENSRNOG00000047005,ENSRNOG00000033893
GO:0031226	intrinsic component of plasma membrane	cellular_component	0.0076941	0.4652	27	322	1031	20272	ENSRNOG00000056257,ENSRNOG00000020951,ENSRNOG00000017693,ENSRNOG00000021128,ENSRNOG00000001431,ENSRNOG00000013588,ENSRNOG00000019490,ENSRNOG00000047307,ENSRNOG00000031536,ENSRNOG00000049407,ENSRNOG00000021067,ENSRNOG00000002218,ENSRNOG00000031420,ENSRNOG00000015264,ENSRNOG00000021063,ENSRNOG00000032574,ENSRNOG00000001296,ENSRNOG00000008312,ENSRNOG00000008414,ENSRNOG00000020188,ENSRNOG00000005957,…
GO:0019901	protein kinase binding	molecular_function	0.0078179	0.4713	17	322	555	20272	ENSRNOG00000004726,ENSRNOG00000014621,ENSRNOG00000020773,ENSRNOG00000031420,ENSRNOG00000004210,ENSRNOG00000006251,ENSRNOG00000019193,ENSRNOG00000003948,ENSRNOG00000021147,ENSRNOG00000007946,ENSRNOG00000015903,ENSRNOG00000018747,ENSRNOG00000003084,ENSRNOG00000012944,ENSRNOG00000025584,ENSRNOG00000019651,ENSRNOG00000009625
GO:0042802	identical protein binding	molecular_function	0.0079261	0.47642	38	322	1595	20272	ENSRNOG00000020951,ENSRNOG00000017993,ENSRNOG00000001258,ENSRNOG00000042522,ENSRNOG00000013588,ENSRNOG00000007946,ENSRNOG00000061739,ENSRNOG00000015003,ENSRNOG00000011702,ENSRNOG00000031536,ENSRNOG00000011194,ENSRNOG00000020377,ENSRNOG00000012730,ENSRNOG00000018414,ENSRNOG00000021771,ENSRNOG00000014604,ENSRNOG00000054495,ENSRNOG00000030126,ENSRNOG00000051948,ENSRNOG00000009112,ENSRNOG00000002598,…
GO:0010823	negative regulation of mitochondrion organization	biological_process	0.008081	0.48243	4	322	50	20272	ENSRNOG00000007946,ENSRNOG00000019638,ENSRNOG00000016410,ENSRNOG00000028556
GO:0030182	neuron differentiation	biological_process	0.0081721	0.48243	31	322	1237	20272	ENSRNOG00000002468,ENSRNOG00000020482,ENSRNOG00000000695,ENSRNOG00000014287,ENSRNOG00000019322,ENSRNOG00000019193,ENSRNOG00000018414,ENSRNOG00000019842,ENSRNOG00000017359,ENSRNOG00000015264,ENSRNOG00000019977,ENSRNOG00000030630,ENSRNOG00000012206,ENSRNOG00000018059,ENSRNOG00000014621,ENSRNOG00000001577,ENSRNOG00000032574,ENSRNOG00000025520,ENSRNOG00000015982,ENSRNOG00000014508,ENSRNOG00000009625,…
GO:0000975	regulatory region DNA binding	molecular_function	0.0082941	0.48243	23	322	841	20272	ENSRNOG00000033694,ENSRNOG00000021183,ENSRNOG00000021054,ENSRNOG00000003084,ENSRNOG00000009566,ENSRNOG00000001577,ENSRNOG00000002598,ENSRNOG00000016700,ENSRNOG00000015982,ENSRNOG00000002582,ENSRNOG00000010171,ENSRNOG00000008592,ENSRNOG00000011702,ENSRNOG00000026295,ENSRNOG00000030630,ENSRNOG00000007611,ENSRNOG00000019422,ENSRNOG00000000431,ENSRNOG00000006888,ENSRNOG00000019322,ENSRNOG00000020482,…
GO:0044212	transcription regulatory region DNA binding	molecular_function	0.0082941	0.48243	23	322	841	20272	ENSRNOG00000000431,ENSRNOG00000006888,ENSRNOG00000019422,ENSRNOG00000019322,ENSRNOG00000020482,ENSRNOG00000014666,ENSRNOG00000033522,ENSRNOG00000008592,ENSRNOG00000011702,ENSRNOG00000026295,ENSRNOG00000030630,ENSRNOG00000007611,ENSRNOG00000001577,ENSRNOG00000002598,ENSRNOG00000015982,ENSRNOG00000016700,ENSRNOG00000002582,ENSRNOG00000010171,ENSRNOG00000033694,ENSRNOG00000021183,ENSRNOG00000021054,…
GO:0044260	cellular macromolecule metabolic process	biological_process	0.0083364	0.48243	148	322	7968	20272	ENSRNOG00000043267,ENSRNOG00000006741,ENSRNOG00000047896,ENSRNOG00000018183,ENSRNOG00000009887,ENSRNOG00000030630,ENSRNOG00000019977,ENSRNOG00000000175,ENSRNOG00000028211,ENSRNOG00000012240,ENSRNOG00000001430,ENSRNOG00000001296,ENSRNOG00000011315,ENSRNOG00000029195,ENSRNOG00000020086,ENSRNOG00000019506,ENSRNOG00000042522,ENSRNOG00000019322,ENSRNOG00000042213,ENSRNOG00000015520,ENSRNOG00000003442,…
GO:0051580	regulation of neurotransmitter uptake	biological_process	0.008351	0.48243	2	322	9	20272	ENSRNOG00000006894,ENSRNOG00000001130
GO:0003211	cardiac ventricle formation	biological_process	0.0083517	0.48243	2	322	9	20272	ENSRNOG00000002582,ENSRNOG00000019322
GO:0060539	diaphragm development	biological_process	0.008376	0.48243	2	322	9	20272	ENSRNOG00000008312,ENSRNOG00000016700
GO:0035239	tube morphogenesis	biological_process	0.008399	0.48243	13	322	382	20272	ENSRNOG00000032574,ENSRNOG00000002598,ENSRNOG00000019322,ENSRNOG00000025520,ENSRNOG00000015982,ENSRNOG00000016700,ENSRNOG00000004210,ENSRNOG00000020482,ENSRNOG00000002582,ENSRNOG00000018364,ENSRNOG00000008312,ENSRNOG00000018059,ENSRNOG00000007611
GO:0071294	cellular response to zinc ion	biological_process	0.0084092	0.48243	2	322	9	20272	ENSRNOG00000013588,ENSRNOG00000003084
GO:0016886	ligase activity, forming phosphoric ester bonds	molecular_function	0.0084113	0.48243	2	322	9	20272	ENSRNOG00000004813,ENSRNOG00000003084
GO:0071493	cellular response to UV-B	biological_process	0.0084113	0.48243	2	322	9	20272	ENSRNOG00000014287,ENSRNOG00000031420
GO:0033079	immature T cell proliferation	biological_process	0.0084113	0.48243	2	322	9	20272	ENSRNOG00000011702,ENSRNOG00000018059
GO:0005652	nuclear lamina	cellular_component	0.0084113	0.48243	2	322	9	20272	ENSRNOG00000019638,ENSRNOG00000019193
GO:0000012	single strand break repair	biological_process	0.0084113	0.48243	2	322	9	20272	ENSRNOG00000003084,ENSRNOG00000020188
GO:0072028	nephron morphogenesis	biological_process	0.0084557	0.48243	5	322	79	20272	ENSRNOG00000015982,ENSRNOG00000016700,ENSRNOG00000004210,ENSRNOG00000007611,ENSRNOG00000002598
GO:0044801	single-organism membrane fusion	biological_process	0.0084912	0.48243	8	322	181	20272	ENSRNOG00000001420,ENSRNOG00000001010,ENSRNOG00000023991,ENSRNOG00000028556,ENSRNOG00000019193,ENSRNOG00000018847,ENSRNOG00000014621,ENSRNOG00000008316
GO:0001067	regulatory region nucleic acid binding	molecular_function	0.0085197	0.48243	23	322	843	20272	ENSRNOG00000007611,ENSRNOG00000030630,ENSRNOG00000008592,ENSRNOG00000011702,ENSRNOG00000026295,ENSRNOG00000019322,ENSRNOG00000020482,ENSRNOG00000014666,ENSRNOG00000033522,ENSRNOG00000019422,ENSRNOG00000006888,ENSRNOG00000000431,ENSRNOG00000003084,ENSRNOG00000009566,ENSRNOG00000021183,ENSRNOG00000033694,ENSRNOG00000021054,ENSRNOG00000015982,ENSRNOG00000016700,ENSRNOG00000010171,ENSRNOG00000002582,…
GO:0042383	sarcolemma	cellular_component	0.0086218	0.48243	6	322	111	20272	ENSRNOG00000008414,ENSRNOG00000058752,ENSRNOG00000002218,ENSRNOG00000017693,ENSRNOG00000021128,ENSRNOG00000001130
GO:0050905	neuromuscular process	biological_process	0.0086233	0.48243	6	322	111	20272	ENSRNOG00000002468,ENSRNOG00000011726,ENSRNOG00000014155,ENSRNOG00000021063,ENSRNOG00000008312,ENSRNOG00000013588
GO:0048666	neuron development	biological_process	0.0086406	0.48243	26	322	991	20272	ENSRNOG00000005957,ENSRNOG00000004392,ENSRNOG00000014508,ENSRNOG00000009625,ENSRNOG00000032574,ENSRNOG00000014155,ENSRNOG00000001126,ENSRNOG00000001796,ENSRNOG00000006894,ENSRNOG00000024641,ENSRNOG00000011904,ENSRNOG00000011726,ENSRNOG00000019193,ENSRNOG00000019322,ENSRNOG00000014287,ENSRNOG00000000695,ENSRNOG00000020482,ENSRNOG00000002468,ENSRNOG00000018059,ENSRNOG00000014621,ENSRNOG00000012206,…
GO:0001501	skeletal system development	biological_process	0.0086771	0.48243	15	322	471	20272	ENSRNOG00000031420,ENSRNOG00000007611,ENSRNOG00000012730,ENSRNOG00000018059,ENSRNOG00000021054,ENSRNOG00000008592,ENSRNOG00000002582,ENSRNOG00000015982,ENSRNOG00000004210,ENSRNOG00000027880,ENSRNOG00000014987,ENSRNOG00000001577,ENSRNOG00000019338,ENSRNOG00000010932,ENSRNOG00000001296
GO:0010507	negative regulation of autophagy	biological_process	0.0086868	0.48243	4	322	51	20272	ENSRNOG00000029535,ENSRNOG00000028556,ENSRNOG00000030630,ENSRNOG00000020185
GO:0010463	mesenchymal cell proliferation	biological_process	0.0086868	0.48243	4	322	51	20272	ENSRNOG00000018059,ENSRNOG00000004210,ENSRNOG00000015982,ENSRNOG00000019638
GO:0018205	peptidyl-lysine modification	biological_process	0.0086873	0.48243	12	322	341	20272	ENSRNOG00000020230,ENSRNOG00000030630,ENSRNOG00000001130,ENSRNOG00000011702,ENSRNOG00000021054,ENSRNOG00000012240,ENSRNOG00000018364,ENSRNOG00000056337,ENSRNOG00000019422,ENSRNOG00000053285,ENSRNOG00000051948,ENSRNOG00000046776
GO:0010256	endomembrane system organization	biological_process	0.0087086	0.48243	16	322	516	20272	ENSRNOG00000027880,ENSRNOG00000042522,ENSRNOG00000007946,ENSRNOG00000021128,ENSRNOG00000046566,ENSRNOG00000012950,ENSRNOG00000014621,ENSRNOG00000013743,ENSRNOG00000018847,ENSRNOG00000008414,ENSRNOG00000001296,ENSRNOG00000006435,ENSRNOG00000001126,ENSRNOG00000019638,ENSRNOG00000006894,ENSRNOG00000016939
GO:1902803	regulation of synaptic vesicle transport	biological_process	0.0087278	0.48243	3	322	27	20272	ENSRNOG00000006894,ENSRNOG00000019193,ENSRNOG00000007946
GO:0044877	macromolecular complex binding	molecular_function	0.0087365	0.48243	38	322	1605	20272	ENSRNOG00000021054,ENSRNOG00000007229,ENSRNOG00000015180,ENSRNOG00000029986,ENSRNOG00000017495,ENSRNOG00000002598,ENSRNOG00000051948,ENSRNOG00000009625,ENSRNOG00000004014,ENSRNOG00000026295,ENSRNOG00000006025,ENSRNOG00000015520,ENSRNOG00000019422,ENSRNOG00000003442,ENSRNOG00000016145,ENSRNOG00000006028,ENSRNOG00000001420,ENSRNOG00000046566,ENSRNOG00000019322,ENSRNOG00000007946,ENSRNOG00000021247,…
GO:0032553	ribonucleotide binding	molecular_function	0.0087368	0.48243	41	322	1763	20272	ENSRNOG00000006894,ENSRNOG00000057056,ENSRNOG00000018119,ENSRNOG00000004813,ENSRNOG00000029986,ENSRNOG00000054272,ENSRNOG00000025584,ENSRNOG00000030126,ENSRNOG00000013598,ENSRNOG00000017737,ENSRNOG00000001130,ENSRNOG00000006576,ENSRNOG00000014619,ENSRNOG00000012730,ENSRNOG00000017912,ENSRNOG00000018414,ENSRNOG00000021128,ENSRNOG00000017993,ENSRNOG00000033508,ENSRNOG00000016620,ENSRNOG00000019174,…
GO:0060292	long term synaptic depression	biological_process	0.0087377	0.48243	3	322	27	20272	ENSRNOG00000007946,ENSRNOG00000014508,ENSRNOG00000003442
GO:0007409	axonogenesis	biological_process	0.0087625	0.48243	13	322	384	20272	ENSRNOG00000014621,ENSRNOG00000014155,ENSRNOG00000018414,ENSRNOG00000019842,ENSRNOG00000015264,ENSRNOG00000011726,ENSRNOG00000019322,ENSRNOG00000014508,ENSRNOG00000009625,ENSRNOG00000014287,ENSRNOG00000004392,ENSRNOG00000000695,ENSRNOG00000002468
GO:0043269	regulation of ion transport	biological_process	0.008777	0.48243	18	322	608	20272	ENSRNOG00000009625,ENSRNOG00000001296,ENSRNOG00000053285,ENSRNOG00000013631,ENSRNOG00000006894,ENSRNOG00000047005,ENSRNOG00000011726,ENSRNOG00000004210,ENSRNOG00000003442,ENSRNOG00000021128,ENSRNOG00000056257,ENSRNOG00000021063,ENSRNOG00000015264,ENSRNOG00000028017,ENSRNOG00000016410,ENSRNOG00000033893,ENSRNOG00000021067,ENSRNOG00000001130
GO:0000904	cell morphogenesis involved in differentiation	biological_process	0.0089088	0.48837	21	322	750	20272	ENSRNOG00000014621,ENSRNOG00000018059,ENSRNOG00000015264,ENSRNOG00000019842,ENSRNOG00000018414,ENSRNOG00000014287,ENSRNOG00000019322,ENSRNOG00000027880,ENSRNOG00000020482,ENSRNOG00000000695,ENSRNOG00000002468,ENSRNOG00000001126,ENSRNOG00000014155,ENSRNOG00000011726,ENSRNOG00000014508,ENSRNOG00000015982,ENSRNOG00000009625,ENSRNOG00000004392,ENSRNOG00000013972,ENSRNOG00000032574,ENSRNOG00000010932
GO:0080090	regulation of primary metabolic process	biological_process	0.0089339	0.48844	103	322	5269	20272	ENSRNOG00000018847,ENSRNOG00000001130,ENSRNOG00000026295,ENSRNOG00000018414,ENSRNOG00000023334,ENSRNOG00000017873,ENSRNOG00000012730,ENSRNOG00000000528,ENSRNOG00000003442,ENSRNOG00000015520,ENSRNOG00000007946,ENSRNOG00000033508,ENSRNOG00000042213,ENSRNOG00000019322,ENSRNOG00000005392,ENSRNOG00000033694,ENSRNOG00000019638,ENSRNOG00000015180,ENSRNOG00000046776,ENSRNOG00000002582,ENSRNOG00000017219,…
GO:0098660	inorganic ion transmembrane transport	biological_process	0.0089847	0.48911	19	322	656	20272	ENSRNOG00000020188,ENSRNOG00000019651,ENSRNOG00000005957,ENSRNOG00000047363,ENSRNOG00000013631,ENSRNOG00000011726,ENSRNOG00000047005,ENSRNOG00000013588,ENSRNOG00000019490,ENSRNOG00000004210,ENSRNOG00000056257,ENSRNOG00000020951,ENSRNOG00000021128,ENSRNOG00000017912,ENSRNOG00000015264,ENSRNOG00000012206,ENSRNOG00000021063,ENSRNOG00000021067,ENSRNOG00000033893
GO:0005516	calmodulin binding	molecular_function	0.0089937	0.48911	6	322	112	20272	ENSRNOG00000005392,ENSRNOG00000004726,ENSRNOG00000001130,ENSRNOG00000011726,ENSRNOG00000038868,ENSRNOG00000015903
GO:0060562	epithelial tube morphogenesis	biological_process	0.0090528	0.49102	12	322	343	20272	ENSRNOG00000007611,ENSRNOG00000018059,ENSRNOG00000020482,ENSRNOG00000018364,ENSRNOG00000002582,ENSRNOG00000025520,ENSRNOG00000019322,ENSRNOG00000015982,ENSRNOG00000016700,ENSRNOG00000004210,ENSRNOG00000002598,ENSRNOG00000032574
GO:0032559	adenyl ribonucleotide binding	molecular_function	0.0091223	0.49349	34	322	1401	20272	ENSRNOG00000058752,ENSRNOG00000004392,ENSRNOG00000006435,ENSRNOG00000001296,ENSRNOG00000020642,ENSRNOG00000029535,ENSRNOG00000001796,ENSRNOG00000029195,ENSRNOG00000014154,ENSRNOG00000023376,ENSRNOG00000014287,ENSRNOG00000020281,ENSRNOG00000017359,ENSRNOG00000019000,ENSRNOG00000020773,ENSRNOG00000007775,ENSRNOG00000004726,ENSRNOG00000017737,ENSRNOG00000013598,ENSRNOG00000030126,ENSRNOG00000054272,…
GO:0061333	renal tubule morphogenesis	biological_process	0.0093716	0.50565	5	322	81	20272	ENSRNOG00000002598,ENSRNOG00000007611,ENSRNOG00000016700,ENSRNOG00000015982,ENSRNOG00000004210
GO:0043005	neuron projection	cellular_component	0.0094588	0.50779	25	322	949	20272	ENSRNOG00000005700,ENSRNOG00000010171,ENSRNOG00000004392,ENSRNOG00000014508,ENSRNOG00000009625,ENSRNOG00000051948,ENSRNOG00000001296,ENSRNOG00000011572,ENSRNOG00000011904,ENSRNOG00000047481,ENSRNOG00000011726,ENSRNOG00000006894,ENSRNOG00000019570,ENSRNOG00000013588,ENSRNOG00000000695,ENSRNOG00000019193,ENSRNOG00000014231,ENSRNOG00000021128,ENSRNOG00000003442,ENSRNOG00000016145,ENSRNOG00000019977,…
GO:0048585	negative regulation of response to stimulus	biological_process	0.0094606	0.50779	33	322	1353	20272	ENSRNOG00000011726,ENSRNOG00000051344,ENSRNOG00000029535,ENSRNOG00000016700,ENSRNOG00000001296,ENSRNOG00000016410,ENSRNOG00000031420,ENSRNOG00000030630,ENSRNOG00000021175,ENSRNOG00000014287,ENSRNOG00000023376,ENSRNOG00000047896,ENSRNOG00000006741,ENSRNOG00000028556,ENSRNOG00000014987,ENSRNOG00000014155,ENSRNOG00000025584,ENSRNOG00000019638,ENSRNOG00000021054,ENSRNOG00000015982,ENSRNOG00000017737,…
GO:0043167	ion binding	molecular_function	0.0096444	0.51497	97	322	4929	20272	ENSRNOG00000001796,ENSRNOG00000011726,ENSRNOG00000029535,ENSRNOG00000004392,ENSRNOG00000023991,ENSRNOG00000006435,ENSRNOG00000020773,ENSRNOG00000014621,ENSRNOG00000018059,ENSRNOG00000017359,ENSRNOG00000014182,ENSRNOG00000020281,ENSRNOG00000004726,ENSRNOG00000015941,ENSRNOG00000043223,ENSRNOG00000014287,ENSRNOG00000004210,ENSRNOG00000023376,ENSRNOG00000014021,ENSRNOG00000061176,ENSRNOG00000054140,…
GO:0045979	positive regulation of nucleoside metabolic process	biological_process	0.0096946	0.51497	3	322	28	20272	ENSRNOG00000001296,ENSRNOG00000007946,ENSRNOG00000029986
GO:1903580	positive regulation of ATP metabolic process	biological_process	0.0096946	0.51497	3	322	28	20272	ENSRNOG00000001296,ENSRNOG00000007946,ENSRNOG00000029986
GO:0033198	response to ATP	biological_process	0.0096946	0.51497	3	322	28	20272	ENSRNOG00000001296,ENSRNOG00000021128,ENSRNOG00000000695
GO:0097202	activation of cysteine-type endopeptidase activity	biological_process	0.0098296	0.51779	5	322	82	20272	ENSRNOG00000012944,ENSRNOG00000020377,ENSRNOG00000021147,ENSRNOG00000000527,ENSRNOG00000005392
GO:0019867	outer membrane	cellular_component	0.0098346	0.51779	7	322	149	20272	ENSRNOG00000001420,ENSRNOG00000028556,ENSRNOG00000028017,ENSRNOG00000014604,ENSRNOG00000021147,ENSRNOG00000007946,ENSRNOG00000014155
GO:0031968	organelle outer membrane	cellular_component	0.0098346	0.51779	7	322	149	20272	ENSRNOG00000014604,ENSRNOG00000028017,ENSRNOG00000021147,ENSRNOG00000007946,ENSRNOG00000014155,ENSRNOG00000001420,ENSRNOG00000028556
GO:0002065	columnar/cuboidal epithelial cell differentiation	biological_process	0.0098528	0.51779	7	322	149	20272	ENSRNOG00000032574,ENSRNOG00000018433,ENSRNOG00000021054,ENSRNOG00000019322,ENSRNOG00000015982,ENSRNOG00000005957,ENSRNOG00000021147
GO:0030554	adenyl nucleotide binding	molecular_function	0.0098917	0.51779	34	322	1409	20272	ENSRNOG00000004726,ENSRNOG00000017359,ENSRNOG00000020281,ENSRNOG00000007775,ENSRNOG00000020773,ENSRNOG00000019000,ENSRNOG00000023376,ENSRNOG00000014154,ENSRNOG00000014287,ENSRNOG00000029535,ENSRNOG00000029195,ENSRNOG00000001796,ENSRNOG00000006435,ENSRNOG00000020642,ENSRNOG00000001296,ENSRNOG00000058752,ENSRNOG00000004392,ENSRNOG00000017912,ENSRNOG00000018414,ENSRNOG00000014619,ENSRNOG00000012730,…
GO:0009653	anatomical structure morphogenesis	biological_process	0.0099004	0.51779	55	322	2536	20272	ENSRNOG00000011726,ENSRNOG00000024641,ENSRNOG00000003033,ENSRNOG00000005580,ENSRNOG00000001577,ENSRNOG00000032574,ENSRNOG00000010932,ENSRNOG00000001296,ENSRNOG00000038868,ENSRNOG00000008312,ENSRNOG00000016700,ENSRNOG00000014508,ENSRNOG00000008414,ENSRNOG00000004392,ENSRNOG00000005957,ENSRNOG00000008592,ENSRNOG00000031420,ENSRNOG00000015264,ENSRNOG00000021536,ENSRNOG00000014621,ENSRNOG00000018059,…
GO:0001883	purine nucleoside binding	molecular_function	0.0099241	0.51779	40	322	1724	20272	ENSRNOG00000006576,ENSRNOG00000018414,ENSRNOG00000017912,ENSRNOG00000014619,ENSRNOG00000012730,ENSRNOG00000017993,ENSRNOG00000021128,ENSRNOG00000003442,ENSRNOG00000019174,ENSRNOG00000016620,ENSRNOG00000033508,ENSRNOG00000018119,ENSRNOG00000057056,ENSRNOG00000006894,ENSRNOG00000025584,ENSRNOG00000054272,ENSRNOG00000004813,ENSRNOG00000029986,ENSRNOG00000013598,ENSRNOG00000030126,ENSRNOG00000017737,…
GO:0098589	membrane region	cellular_component	0.0099535	0.51801	25	322	953	20272	ENSRNOG00000021128,ENSRNOG00000002468,ENSRNOG00000017693,ENSRNOG00000020951,ENSRNOG00000003442,ENSRNOG00000047307,ENSRNOG00000019193,ENSRNOG00000019322,ENSRNOG00000015903,ENSRNOG00000013588,ENSRNOG00000007946,ENSRNOG00000001130,ENSRNOG00000031536,ENSRNOG00000021063,ENSRNOG00000031420,ENSRNOG00000014604,ENSRNOG00000001296,ENSRNOG00000032574,ENSRNOG00000005957,ENSRNOG00000008414,ENSRNOG00000005700,…
GO:0080134	regulation of response to stress	biological_process	0.010022	0.5185	29	322	1154	20272	ENSRNOG00000001348,ENSRNOG00000021054,ENSRNOG00000029535,ENSRNOG00000019638,ENSRNOG00000012944,ENSRNOG00000003084,ENSRNOG00000014508,ENSRNOG00000011702,ENSRNOG00000004726,ENSRNOG00000031420,ENSRNOG00000023334,ENSRNOG00000019977,ENSRNOG00000030630,ENSRNOG00000021175,ENSRNOG00000020773,ENSRNOG00000020230,ENSRNOG00000051307,ENSRNOG00000000528,ENSRNOG00000014987,ENSRNOG00000003442,ENSRNOG00000028556,…
GO:0008150	biological_process	biological_process	0.010104	0.5185	297	322	17863	20272	ENSRNOG00000025520,ENSRNOG00000013598,ENSRNOG00000046776,ENSRNOG00000019638,ENSRNOG00000001126,ENSRNOG00000005392,ENSRNOG00000013588,ENSRNOG00000019322,ENSRNOG00000042213,ENSRNOG00000042522,ENSRNOG00000020951,ENSRNOG00000021128,ENSRNOG00000015520,ENSRNOG00000023334,ENSRNOG00000029049,ENSRNOG00000011854,ENSRNOG00000000471,ENSRNOG00000002218,ENSRNOG00000038868,ENSRNOG00000008312,ENSRNOG00000014508,…
GO:0033036	macromolecule localization	biological_process	0.010117	0.5185	53	322	2429	20272	ENSRNOG00000003442,ENSRNOG00000021128,ENSRNOG00000001258,ENSRNOG00000046566,ENSRNOG00000001420,ENSRNOG00000019322,ENSRNOG00000022859,ENSRNOG00000019193,ENSRNOG00000016826,ENSRNOG00000005358,ENSRNOG00000007946,ENSRNOG00000018433,ENSRNOG00000018847,ENSRNOG00000031536,ENSRNOG00000011702,ENSRNOG00000018639,ENSRNOG00000014604,ENSRNOG00000021771,ENSRNOG00000018791,ENSRNOG00000018414,ENSRNOG00000002598,…
GO:0050768	negative regulation of neurogenesis	biological_process	0.01013	0.5185	10	322	265	20272	ENSRNOG00000002468,ENSRNOG00000019338,ENSRNOG00000025520,ENSRNOG00000019322,ENSRNOG00000019193,ENSRNOG00000004392,ENSRNOG00000020482,ENSRNOG00000014155,ENSRNOG00000017359,ENSRNOG00000012206
GO:0043168	anion binding	molecular_function	0.010141	0.5185	55	322	2539	20272	ENSRNOG00000013598,ENSRNOG00000030126,ENSRNOG00000017737,ENSRNOG00000018119,ENSRNOG00000057056,ENSRNOG00000006894,ENSRNOG00000025584,ENSRNOG00000054272,ENSRNOG00000004813,ENSRNOG00000029986,ENSRNOG00000001258,ENSRNOG00000046566,ENSRNOG00000000528,ENSRNOG00000021128,ENSRNOG00000017993,ENSRNOG00000016620,ENSRNOG00000019174,ENSRNOG00000016826,ENSRNOG00000033508,ENSRNOG00000013588,ENSRNOG00000001130,…
GO:0051650	establishment of vesicle localization	biological_process	0.0102	0.5185	7	322	150	20272	ENSRNOG00000019193,ENSRNOG00000009625,ENSRNOG00000007946,ENSRNOG00000001296,ENSRNOG00000032574,ENSRNOG00000013972,ENSRNOG00000006894
GO:0071316	cellular response to nicotine	biological_process	0.010328	0.5185	2	322	10	20272	ENSRNOG00000021147,ENSRNOG00000021128
GO:0000338	protein deneddylation	biological_process	0.010328	0.5185	2	322	10	20272	ENSRNOG00000016778,ENSRNOG00000006894
GO:0001845	phagolysosome assembly	biological_process	0.010393	0.5185	2	322	10	20272	ENSRNOG00000023991,ENSRNOG00000001296
GO:0097091	synaptic vesicle clustering	biological_process	0.010405	0.5185	2	322	10	20272	ENSRNOG00000007946,ENSRNOG00000031536
GO:1904071	presynaptic active zone assembly	biological_process	0.010405	0.5185	2	322	10	20272	ENSRNOG00000031536,ENSRNOG00000007946
GO:0004143	diacylglycerol kinase activity	molecular_function	0.010405	0.5185	2	322	10	20272	ENSRNOG00000017737,ENSRNOG00000001796
GO:0014049	positive regulation of glutamate secretion	biological_process	0.010405	0.5185	2	322	10	20272	ENSRNOG00000009625,ENSRNOG00000001296
GO:0016595	glutamate binding	molecular_function	0.010405	0.5185	2	322	10	20272	ENSRNOG00000011726,ENSRNOG00000021063
GO:0035871	protein K11-linked deubiquitination	biological_process	0.010405	0.5185	2	322	10	20272	ENSRNOG00000009117,ENSRNOG00000028556
GO:0097553	calcium ion transmembrane import into cytosol	biological_process	0.010405	0.5185	2	322	10	20272	ENSRNOG00000011726,ENSRNOG00000021063
GO:1902656	calcium ion import into cytosol	biological_process	0.010405	0.5185	2	322	10	20272	ENSRNOG00000021063,ENSRNOG00000011726
GO:0005768	endosome	cellular_component	0.010441	0.5185	18	322	619	20272	ENSRNOG00000016939,ENSRNOG00000013631,ENSRNOG00000008316,ENSRNOG00000023991,ENSRNOG00000009948,ENSRNOG00000017219,ENSRNOG00000005700,ENSRNOG00000004392,ENSRNOG00000031536,ENSRNOG00000018433,ENSRNOG00000004014,ENSRNOG00000022043,ENSRNOG00000014621,ENSRNOG00000051307,ENSRNOG00000001258,ENSRNOG00000000528,ENSRNOG00000021128,ENSRNOG00000042522
GO:0008152	metabolic process	biological_process	0.010442	0.5185	197	322	11089	20272	ENSRNOG00000001577,ENSRNOG00000006435,ENSRNOG00000037690,ENSRNOG00000003728,ENSRNOG00000001796,ENSRNOG00000011726,ENSRNOG00000029535,ENSRNOG00000047481,ENSRNOG00000060561,ENSRNOG00000043223,ENSRNOG00000023376,ENSRNOG00000014666,ENSRNOG00000025580,ENSRNOG00000008592,ENSRNOG00000025909,ENSRNOG00000046984,ENSRNOG00000008279,ENSRNOG00000020773,ENSRNOG00000007934,ENSRNOG00000017359,ENSRNOG00000013972,…
GO:0051588	regulation of neurotransmitter transport	biological_process	0.010572	0.52078	4	322	54	20272	ENSRNOG00000001130,ENSRNOG00000006894,ENSRNOG00000007946,ENSRNOG00000019193
GO:0015085	calcium ion transmembrane transporter activity	molecular_function	0.010588	0.52078	6	322	116	20272	ENSRNOG00000033893,ENSRNOG00000056257,ENSRNOG00000011726,ENSRNOG00000020188,ENSRNOG00000017912,ENSRNOG00000012206
GO:0016763	transferase activity, transferring pentosyl groups	molecular_function	0.010595	0.52078	4	322	54	20272	ENSRNOG00000003084,ENSRNOG00000032394,ENSRNOG00000023334,ENSRNOG00000003728
GO:0001882	nucleoside binding	molecular_function	0.010667	0.52078	40	322	1732	20272	ENSRNOG00000018414,ENSRNOG00000017912,ENSRNOG00000014619,ENSRNOG00000012730,ENSRNOG00000006576,ENSRNOG00000033508,ENSRNOG00000019174,ENSRNOG00000016620,ENSRNOG00000003442,ENSRNOG00000021128,ENSRNOG00000017993,ENSRNOG00000025584,ENSRNOG00000054272,ENSRNOG00000004813,ENSRNOG00000029986,ENSRNOG00000057056,ENSRNOG00000018119,ENSRNOG00000006894,ENSRNOG00000017737,ENSRNOG00000013598,ENSRNOG00000030126,…
GO:0060561	apoptotic process involved in morphogenesis	biological_process	0.010667	0.52078	3	322	29	20272	ENSRNOG00000019322,ENSRNOG00000002598,ENSRNOG00000032574
GO:0051955	regulation of amino acid transport	biological_process	0.010688	0.52078	3	322	29	20272	ENSRNOG00000003442,ENSRNOG00000001296,ENSRNOG00000009625
GO:0034243	regulation of transcription elongation from RNA polymerase II promoter	biological_process	0.010688	0.52078	3	322	29	20272	ENSRNOG00000012240,ENSRNOG00000019824,ENSRNOG00000009377
GO:0051049	regulation of transport	biological_process	0.01081	0.52078	40	322	1734	20272	ENSRNOG00000029986,ENSRNOG00000013631,ENSRNOG00000006894,ENSRNOG00000001348,ENSRNOG00000007229,ENSRNOG00000009625,ENSRNOG00000053285,ENSRNOG00000021063,ENSRNOG00000018414,ENSRNOG00000017873,ENSRNOG00000011702,ENSRNOG00000001130,ENSRNOG00000019322,ENSRNOG00000019193,ENSRNOG00000007946,ENSRNOG00000013588,ENSRNOG00000003442,ENSRNOG00000021128,ENSRNOG00000046566,ENSRNOG00000001420,ENSRNOG00000003084,…
GO:0005102	receptor binding	molecular_function	0.010966	0.52078	35	322	1472	20272	ENSRNOG00000003084,ENSRNOG00000011315,ENSRNOG00000005580,ENSRNOG00000011726,ENSRNOG00000047481,ENSRNOG00000016700,ENSRNOG00000005700,ENSRNOG00000032574,ENSRNOG00000001296,ENSRNOG00000018059,ENSRNOG00000031420,ENSRNOG00000047307,ENSRNOG00000050210,ENSRNOG00000026192,ENSRNOG00000047896,ENSRNOG00000011984,ENSRNOG00000029986,ENSRNOG00000018747,ENSRNOG00000007229,ENSRNOG00000015982,ENSRNOG00000028895,…
GO:0097367	carbohydrate derivative binding	molecular_function	0.011055	0.52078	46	322	2058	20272	ENSRNOG00000006435,ENSRNOG00000001296,ENSRNOG00000020642,ENSRNOG00000023991,ENSRNOG00000058752,ENSRNOG00000004392,ENSRNOG00000029738,ENSRNOG00000029535,ENSRNOG00000029195,ENSRNOG00000001796,ENSRNOG00000014154,ENSRNOG00000023376,ENSRNOG00000014287,ENSRNOG00000004726,ENSRNOG00000019977,ENSRNOG00000017359,ENSRNOG00000031420,ENSRNOG00000020281,ENSRNOG00000019000,ENSRNOG00000014621,ENSRNOG00000020773,…
GO:0009894	regulation of catabolic process	biological_process	0.011059	0.52078	19	322	670	20272	ENSRNOG00000028556,ENSRNOG00000003442,ENSRNOG00000014287,ENSRNOG00000018364,ENSRNOG00000014666,ENSRNOG00000025909,ENSRNOG00000018847,ENSRNOG00000014621,ENSRNOG00000009887,ENSRNOG00000030630,ENSRNOG00000001296,ENSRNOG00000019506,ENSRNOG00000029535,ENSRNOG00000051344,ENSRNOG00000029986,ENSRNOG00000020185,ENSRNOG00000008897,ENSRNOG00000018515,ENSRNOG00000025584
GO:0090066	regulation of anatomical structure size	biological_process	0.011096	0.52078	14	322	440	20272	ENSRNOG00000002598,ENSRNOG00000001296,ENSRNOG00000002468,ENSRNOG00000003442,ENSRNOG00000008673,ENSRNOG00000000695,ENSRNOG00000015903,ENSRNOG00000004392,ENSRNOG00000014508,ENSRNOG00000009625,ENSRNOG00000001130,ENSRNOG00000015003,ENSRNOG00000014155,ENSRNOG00000021216
GO:0048583	regulation of response to stimulus	biological_process	0.011197	0.52078	70	322	3394	20272	ENSRNOG00000006741,ENSRNOG00000047896,ENSRNOG00000051307,ENSRNOG00000018364,ENSRNOG00000021147,ENSRNOG00000030630,ENSRNOG00000019977,ENSRNOG00000021175,ENSRNOG00000020667,ENSRNOG00000031420,ENSRNOG00000001296,ENSRNOG00000016700,ENSRNOG00000012240,ENSRNOG00000014508,ENSRNOG00000008312,ENSRNOG00000028426,ENSRNOG00000003084,ENSRNOG00000002468,ENSRNOG00000014231,ENSRNOG00000003442,ENSRNOG00000000528,…
GO:0098662	inorganic cation transmembrane transport	biological_process	0.011204	0.52078	17	322	577	20272	ENSRNOG00000011726,ENSRNOG00000047005,ENSRNOG00000047363,ENSRNOG00000013631,ENSRNOG00000020188,ENSRNOG00000019651,ENSRNOG00000005957,ENSRNOG00000021067,ENSRNOG00000033893,ENSRNOG00000017912,ENSRNOG00000015264,ENSRNOG00000012206,ENSRNOG00000021063,ENSRNOG00000056257,ENSRNOG00000021128,ENSRNOG00000019490,ENSRNOG00000004210
GO:0043170	macromolecule metabolic process	biological_process	0.01124	0.52078	160	322	8771	20272	ENSRNOG00000001126,ENSRNOG00000004813,ENSRNOG00000019638,ENSRNOG00000005392,ENSRNOG00000009117,ENSRNOG00000009398,ENSRNOG00000025520,ENSRNOG00000007067,ENSRNOG00000046776,ENSRNOG00000013598,ENSRNOG00000012730,ENSRNOG00000023334,ENSRNOG00000019924,ENSRNOG00000029049,ENSRNOG00000002218,ENSRNOG00000000471,ENSRNOG00000001130,ENSRNOG00000042213,ENSRNOG00000019322,ENSRNOG00000042522,ENSRNOG00000022859,…
GO:0001947	heart looping	biological_process	0.011246	0.52078	4	322	55	20272	ENSRNOG00000002582,ENSRNOG00000019322,ENSRNOG00000025520,ENSRNOG00000018059
GO:0019222	regulation of metabolic process	biological_process	0.011441	0.52078	115	322	6028	20272	ENSRNOG00000019422,ENSRNOG00000000431,ENSRNOG00000009377,ENSRNOG00000001420,ENSRNOG00000020482,ENSRNOG00000001431,ENSRNOG00000000695,ENSRNOG00000006976,ENSRNOG00000061739,ENSRNOG00000033522,ENSRNOG00000013422,ENSRNOG00000019174,ENSRNOG00000000527,ENSRNOG00000004014,ENSRNOG00000011702,ENSRNOG00000020230,ENSRNOG00000020377,ENSRNOG00000021771,ENSRNOG00000007611,ENSRNOG00000030126,ENSRNOG00000013972,…
GO:0048513	organ development	biological_process	0.011458	0.52078	66	322	3171	20272	ENSRNOG00000002468,ENSRNOG00000015149,ENSRNOG00000019322,ENSRNOG00000007946,ENSRNOG00000012730,ENSRNOG00000019842,ENSRNOG00000018414,ENSRNOG00000017873,ENSRNOG00000025520,ENSRNOG00000002582,ENSRNOG00000004813,ENSRNOG00000001126,ENSRNOG00000019638,ENSRNOG00000047896,ENSRNOG00000015903,ENSRNOG00000021147,ENSRNOG00000018364,ENSRNOG00000031420,ENSRNOG00000013743,ENSRNOG00000032574,ENSRNOG00000010932,…
GO:0003824	catalytic activity	molecular_function	0.011508	0.52078	110	322	5730	20272	ENSRNOG00000030126,ENSRNOG00000013972,ENSRNOG00000051948,ENSRNOG00000009625,ENSRNOG00000015636,ENSRNOG00000017737,ENSRNOG00000008842,ENSRNOG00000019096,ENSRNOG00000020817,ENSRNOG00000012841,ENSRNOG00000006894,ENSRNOG00000019124,ENSRNOG00000018119,ENSRNOG00000012622,ENSRNOG00000021054,ENSRNOG00000012944,ENSRNOG00000032394,ENSRNOG00000029986,ENSRNOG00000011572,ENSRNOG00000054272,ENSRNOG00000025584,…
GO:0005524	ATP binding	molecular_function	0.011594	0.52078	33	322	1373	20272	ENSRNOG00000017737,ENSRNOG00000013598,ENSRNOG00000030126,ENSRNOG00000054272,ENSRNOG00000029986,ENSRNOG00000004813,ENSRNOG00000018119,ENSRNOG00000006894,ENSRNOG00000019174,ENSRNOG00000016620,ENSRNOG00000033508,ENSRNOG00000017993,ENSRNOG00000021128,ENSRNOG00000017912,ENSRNOG00000018414,ENSRNOG00000012730,ENSRNOG00000014619,ENSRNOG00000004392,ENSRNOG00000006435,ENSRNOG00000001296,ENSRNOG00000020642,…
GO:0048699	generation of neurons	biological_process	0.011697	0.52078	33	322	1374	20272	ENSRNOG00000006894,ENSRNOG00000001126,ENSRNOG00000014155,ENSRNOG00000025520,ENSRNOG00000015982,ENSRNOG00000009625,ENSRNOG00000001130,ENSRNOG00000018414,ENSRNOG00000019842,ENSRNOG00000019338,ENSRNOG00000002468,ENSRNOG00000020482,ENSRNOG00000000695,ENSRNOG00000019322,ENSRNOG00000019193,ENSRNOG00000011726,ENSRNOG00000029535,ENSRNOG00000011904,ENSRNOG00000024641,ENSRNOG00000001796,ENSRNOG00000001577,…
GO:0048488	synaptic vesicle endocytosis	biological_process	0.011703	0.52078	3	322	30	20272	ENSRNOG00000007946,ENSRNOG00000006894,ENSRNOG00000032574
GO:0051180	vitamin transport	biological_process	0.011732	0.52078	3	322	30	20272	ENSRNOG00000003918,ENSRNOG00000010497,ENSRNOG00000008312
GO:0098590	plasma membrane region	cellular_component	0.011734	0.52078	21	322	770	20272	ENSRNOG00000021063,ENSRNOG00000014604,ENSRNOG00000031420,ENSRNOG00000031536,ENSRNOG00000001130,ENSRNOG00000019322,ENSRNOG00000019193,ENSRNOG00000047307,ENSRNOG00000015903,ENSRNOG00000013588,ENSRNOG00000003442,ENSRNOG00000020951,ENSRNOG00000021128,ENSRNOG00000017693,ENSRNOG00000029986,ENSRNOG00000011726,ENSRNOG00000012534,ENSRNOG00000047481,ENSRNOG00000005957,ENSRNOG00000005700,ENSRNOG00000032574
GO:0007080	mitotic metaphase plate congression	biological_process	0.011735	0.52078	3	322	30	20272	ENSRNOG00000016939,ENSRNOG00000004014,ENSRNOG00000020281
GO:0008104	protein localization	biological_process	0.011736	0.52078	47	322	2120	20272	ENSRNOG00000018639,ENSRNOG00000011702,ENSRNOG00000031536,ENSRNOG00000018847,ENSRNOG00000018433,ENSRNOG00000021771,ENSRNOG00000018791,ENSRNOG00000018414,ENSRNOG00000001420,ENSRNOG00000046566,ENSRNOG00000001258,ENSRNOG00000021128,ENSRNOG00000003442,ENSRNOG00000007946,ENSRNOG00000005358,ENSRNOG00000019193,ENSRNOG00000022859,ENSRNOG00000019322,ENSRNOG00000016939,ENSRNOG00000001348,ENSRNOG00000007229,…
GO:0022824	transmitter-gated ion channel activity	molecular_function	0.011737	0.52078	3	322	30	20272	ENSRNOG00000011726,ENSRNOG00000021063,ENSRNOG00000013588
GO:0022835	transmitter-gated channel activity	molecular_function	0.011737	0.52078	3	322	30	20272	ENSRNOG00000021063,ENSRNOG00000013588,ENSRNOG00000011726
GO:0035066	positive regulation of histone acetylation	biological_process	0.011738	0.52078	3	322	30	20272	ENSRNOG00000018364,ENSRNOG00000011702,ENSRNOG00000001130
GO:0043276	anoikis	biological_process	0.011738	0.52078	3	322	30	20272	ENSRNOG00000007946,ENSRNOG00000014287,ENSRNOG00000019322
GO:0080008	Cul4-RING E3 ubiquitin ligase complex	cellular_component	0.011738	0.52078	3	322	30	20272	ENSRNOG00000009887,ENSRNOG00000018515,ENSRNOG00000018825
GO:0048598	embryonic morphogenesis	biological_process	0.011772	0.52078	18	322	627	20272	ENSRNOG00000018059,ENSRNOG00000006025,ENSRNOG00000007611,ENSRNOG00000014987,ENSRNOG00000019322,ENSRNOG00000004210,ENSRNOG00000018364,ENSRNOG00000021054,ENSRNOG00000012622,ENSRNOG00000005580,ENSRNOG00000032574,ENSRNOG00000001577,ENSRNOG00000002598,ENSRNOG00000015982,ENSRNOG00000025520,ENSRNOG00000016700,ENSRNOG00000002582,ENSRNOG00000008312
GO:0008134	transcription factor binding	molecular_function	0.011977	0.52078	16	322	535	20272	ENSRNOG00000007229,ENSRNOG00000021183,ENSRNOG00000009566,ENSRNOG00000011315,ENSRNOG00000003084,ENSRNOG00000051948,ENSRNOG00000010171,ENSRNOG00000002582,ENSRNOG00000056337,ENSRNOG00000016700,ENSRNOG00000011702,ENSRNOG00000014987,ENSRNOG00000018364,ENSRNOG00000020482,ENSRNOG00000007946,ENSRNOG00000006976
GO:0035065	regulation of histone acetylation	biological_process	0.012006	0.52078	4	322	56	20272	ENSRNOG00000011702,ENSRNOG00000046776,ENSRNOG00000001130,ENSRNOG00000018364
GO:0043235	receptor complex	cellular_component	0.012008	0.52078	10	322	272	20272	ENSRNOG00000029986,ENSRNOG00000021063,ENSRNOG00000005580,ENSRNOG00000021536,ENSRNOG00000049407,ENSRNOG00000011726,ENSRNOG00000019322,ENSRNOG00000047307,ENSRNOG00000032574,ENSRNOG00000056257
GO:0031252	cell leading edge	cellular_component	0.012086	0.52078	11	322	314	20272	ENSRNOG00000011726,ENSRNOG00000028426,ENSRNOG00000005580,ENSRNOG00000000528,ENSRNOG00000003442,ENSRNOG00000032574,ENSRNOG00000021128,ENSRNOG00000000695,ENSRNOG00000008673,ENSRNOG00000017737,ENSRNOG00000019322
GO:0019900	kinase binding	molecular_function	0.012134	0.52078	18	322	629	20272	ENSRNOG00000003084,ENSRNOG00000012944,ENSRNOG00000025584,ENSRNOG00000018747,ENSRNOG00000019651,ENSRNOG00000009625,ENSRNOG00000014621,ENSRNOG00000020773,ENSRNOG00000031420,ENSRNOG00000004726,ENSRNOG00000006251,ENSRNOG00000004210,ENSRNOG00000019193,ENSRNOG00000003948,ENSRNOG00000061739,ENSRNOG00000007946,ENSRNOG00000015903,ENSRNOG00000021147
GO:0010975	regulation of neuron projection development	biological_process	0.012168	0.52078	14	322	445	20272	ENSRNOG00000002468,ENSRNOG00000014508,ENSRNOG00000014287,ENSRNOG00000009625,ENSRNOG00000004392,ENSRNOG00000019193,ENSRNOG00000000695,ENSRNOG00000020482,ENSRNOG00000011726,ENSRNOG00000001126,ENSRNOG00000014155,ENSRNOG00000017359,ENSRNOG00000012206,ENSRNOG00000019977
GO:0032555	purine ribonucleotide binding	molecular_function	0.012293	0.52078	40	322	1748	20272	ENSRNOG00000004726,ENSRNOG00000017359,ENSRNOG00000020281,ENSRNOG00000019000,ENSRNOG00000014621,ENSRNOG00000020773,ENSRNOG00000007775,ENSRNOG00000014154,ENSRNOG00000023376,ENSRNOG00000014287,ENSRNOG00000029535,ENSRNOG00000001796,ENSRNOG00000029195,ENSRNOG00000006435,ENSRNOG00000001296,ENSRNOG00000020642,ENSRNOG00000023991,ENSRNOG00000058752,ENSRNOG00000004392,ENSRNOG00000029738,ENSRNOG00000006576,…
GO:0022890	inorganic cation transmembrane transporter activity	molecular_function	0.012356	0.52078	15	322	491	20272	ENSRNOG00000012206,ENSRNOG00000015264,ENSRNOG00000047363,ENSRNOG00000017912,ENSRNOG00000011726,ENSRNOG00000049944,ENSRNOG00000047005,ENSRNOG00000033893,ENSRNOG00000019490,ENSRNOG00000019651,ENSRNOG00000020188,ENSRNOG00000005957,ENSRNOG00000056257,ENSRNOG00000021128,ENSRNOG00000018450
GO:0060536	cartilage morphogenesis	biological_process	0.012512	0.52078	2	322	11	20272	ENSRNOG00000010932,ENSRNOG00000002582
GO:0003207	cardiac chamber formation	biological_process	0.012512	0.52078	2	322	11	20272	ENSRNOG00000002582,ENSRNOG00000019322
GO:0051817	modification of morphology or physiology of other organism involved in symbiotic interaction	biological_process	0.012513	0.52078	5	322	87	20272	ENSRNOG00000022859,ENSRNOG00000029986,ENSRNOG00000007946,ENSRNOG00000031420,ENSRNOG00000021147
GO:0001708	cell fate specification	biological_process	0.01253	0.52078	5	322	87	20272	ENSRNOG00000018059,ENSRNOG00000019322,ENSRNOG00000025520,ENSRNOG00000030630,ENSRNOG00000002598
GO:0072172	mesonephric tubule formation	biological_process	0.012539	0.52078	2	322	11	20272	ENSRNOG00000002598,ENSRNOG00000004210
GO:0072178	nephric duct morphogenesis	biological_process	0.012539	0.52078	2	322	11	20272	ENSRNOG00000002598,ENSRNOG00000004210
GO:0072075	metanephric mesenchyme development	biological_process	0.012541	0.52078	2	322	11	20272	ENSRNOG00000004210,ENSRNOG00000016700
GO:0006488	dolichol-linked oligosaccharide biosynthetic process	biological_process	0.012548	0.52078	2	322	11	20272	ENSRNOG00000012841,ENSRNOG00000012162
GO:0033089	positive regulation of T cell differentiation in thymus	biological_process	0.012584	0.52078	2	322	11	20272	ENSRNOG00000011702,ENSRNOG00000018059
GO:1990709	presynaptic active zone organization	biological_process	0.012584	0.52078	2	322	11	20272	ENSRNOG00000031536,ENSRNOG00000007946
GO:2000400	positive regulation of thymocyte aggregation	biological_process	0.012584	0.52078	2	322	11	20272	ENSRNOG00000011702,ENSRNOG00000018059
GO:0001956	positive regulation of neurotransmitter secretion	biological_process	0.012584	0.52078	2	322	11	20272	ENSRNOG00000007946,ENSRNOG00000019193
GO:2001169	regulation of ATP biosynthetic process	biological_process	0.012584	0.52078	2	322	11	20272	ENSRNOG00000007946,ENSRNOG00000003084
GO:0017146	NMDA selective glutamate receptor complex	cellular_component	0.012584	0.52078	2	322	11	20272	ENSRNOG00000011726,ENSRNOG00000021063
GO:0043560	insulin receptor substrate binding	molecular_function	0.012584	0.52078	2	322	11	20272	ENSRNOG00000029986,ENSRNOG00000020185
GO:0051901	positive regulation of mitochondrial depolarization	biological_process	0.012584	0.52078	2	322	11	20272	ENSRNOG00000003084,ENSRNOG00000001296
GO:0060768	regulation of epithelial cell proliferation involved in prostate gland development	biological_process	0.012584	0.52078	2	322	11	20272	ENSRNOG00000019322,ENSRNOG00000014287
GO:1904181	positive regulation of membrane depolarization	biological_process	0.012584	0.52078	2	322	11	20272	ENSRNOG00000003084,ENSRNOG00000001296
GO:0043280	positive regulation of cysteine-type endopeptidase activity involved in apoptotic process	biological_process	0.012783	0.52078	6	322	121	20272	ENSRNOG00000012944,ENSRNOG00000021147,ENSRNOG00000000527,ENSRNOG00000005392,ENSRNOG00000021054,ENSRNOG00000001420
GO:2000758	positive regulation of peptidyl-lysine acetylation	biological_process	0.012846	0.52078	3	322	31	20272	ENSRNOG00000018364,ENSRNOG00000011702,ENSRNOG00000001130
GO:0031345	negative regulation of cell projection organization	biological_process	0.012891	0.52078	7	322	157	20272	ENSRNOG00000017359,ENSRNOG00000020482,ENSRNOG00000012206,ENSRNOG00000019193,ENSRNOG00000004392,ENSRNOG00000014155,ENSRNOG00000002468
GO:0005887	integral component of plasma membrane	cellular_component	0.013106	0.52078	25	322	976	20272	ENSRNOG00000001296,ENSRNOG00000032574,ENSRNOG00000020188,ENSRNOG00000005957,ENSRNOG00000008414,ENSRNOG00000008312,ENSRNOG00000047005,ENSRNOG00000012622,ENSRNOG00000011726,ENSRNOG00000018122,ENSRNOG00000029986,ENSRNOG00000005580,ENSRNOG00000017693,ENSRNOG00000021128,ENSRNOG00000020951,ENSRNOG00000056257,ENSRNOG00000047307,ENSRNOG00000019490,ENSRNOG00000013588,ENSRNOG00000002218,ENSRNOG00000049407,…
GO:0061448	connective tissue development	biological_process	0.013125	0.52078	9	322	235	20272	ENSRNOG00000008592,ENSRNOG00000031420,ENSRNOG00000014155,ENSRNOG00000018059,ENSRNOG00000001577,ENSRNOG00000010932,ENSRNOG00000002582,ENSRNOG00000019322,ENSRNOG00000004210
GO:0015294	solute:cation symporter activity	molecular_function	0.013141	0.52078	5	322	88	20272	ENSRNOG00000005957,ENSRNOG00000019651,ENSRNOG00000019490,ENSRNOG00000018450,ENSRNOG00000049944
GO:0048812	neuron projection morphogenesis	biological_process	0.013207	0.52078	16	322	541	20272	ENSRNOG00000014621,ENSRNOG00000015264,ENSRNOG00000019842,ENSRNOG00000018414,ENSRNOG00000002468,ENSRNOG00000014287,ENSRNOG00000019322,ENSRNOG00000020482,ENSRNOG00000000695,ENSRNOG00000024641,ENSRNOG00000011726,ENSRNOG00000001126,ENSRNOG00000014155,ENSRNOG00000014508,ENSRNOG00000009625,ENSRNOG00000004392
GO:0017076	purine nucleotide binding	molecular_function	0.013294	0.52078	40	322	1757	20272	ENSRNOG00000017359,ENSRNOG00000020281,ENSRNOG00000020773,ENSRNOG00000007775,ENSRNOG00000014621,ENSRNOG00000019000,ENSRNOG00000004726,ENSRNOG00000023376,ENSRNOG00000014154,ENSRNOG00000014287,ENSRNOG00000029535,ENSRNOG00000001796,ENSRNOG00000029195,ENSRNOG00000058752,ENSRNOG00000029738,ENSRNOG00000004392,ENSRNOG00000006435,ENSRNOG00000023991,ENSRNOG00000020642,ENSRNOG00000001296,ENSRNOG00000018414,…
GO:0001704	formation of primary germ layer	biological_process	0.013313	0.52078	6	322	122	20272	ENSRNOG00000005580,ENSRNOG00000006025,ENSRNOG00000002582,ENSRNOG00000015982,ENSRNOG00000012622,ENSRNOG00000002598
GO:0051656	establishment of organelle localization	biological_process	0.013485	0.52078	10	322	277	20272	ENSRNOG00000016939,ENSRNOG00000004014,ENSRNOG00000006894,ENSRNOG00000020281,ENSRNOG00000001296,ENSRNOG00000013972,ENSRNOG00000032574,ENSRNOG00000007946,ENSRNOG00000019193,ENSRNOG00000009625
GO:0022414	reproductive process	biological_process	0.013489	0.52078	30	322	1233	20272	ENSRNOG00000057862,ENSRNOG00000020188,ENSRNOG00000016700,ENSRNOG00000008414,ENSRNOG00000002582,ENSRNOG00000008312,ENSRNOG00000019096,ENSRNOG00000002598,ENSRNOG00000029986,ENSRNOG00000001126,ENSRNOG00000004813,ENSRNOG00000003033,ENSRNOG00000047481,ENSRNOG00000021054,ENSRNOG00000011726,ENSRNOG00000047307,ENSRNOG00000004210,ENSRNOG00000014287,ENSRNOG00000019322,ENSRNOG00000019174,ENSRNOG00000014666,…
GO:0010676	positive regulation of cellular carbohydrate metabolic process	biological_process	0.013502	0.52078	4	322	58	20272	ENSRNOG00000001296,ENSRNOG00000029986,ENSRNOG00000021147,ENSRNOG00000018364
GO:0016570	histone modification	biological_process	0.013538	0.52078	14	322	451	20272	ENSRNOG00000000175,ENSRNOG00000012240,ENSRNOG00000018364,ENSRNOG00000056337,ENSRNOG00000053285,ENSRNOG00000051948,ENSRNOG00000046776,ENSRNOG00000015180,ENSRNOG00000021175,ENSRNOG00000030630,ENSRNOG00000001130,ENSRNOG00000015941,ENSRNOG00000011702,ENSRNOG00000021054
GO:0006629	lipid metabolic process	biological_process	0.013579	0.52078	27	322	1080	20272	ENSRNOG00000019124,ENSRNOG00000001796,ENSRNOG00000020817,ENSRNOG00000012841,ENSRNOG00000003033,ENSRNOG00000037299,ENSRNOG00000060561,ENSRNOG00000046975,ENSRNOG00000001296,ENSRNOG00000019096,ENSRNOG00000008842,ENSRNOG00000017219,ENSRNOG00000017737,ENSRNOG00000008312,ENSRNOG00000009948,ENSRNOG00000028743,ENSRNOG00000014508,ENSRNOG00000000471,ENSRNOG00000046984,ENSRNOG00000018414,ENSRNOG00000011338,…
GO:0015031	protein transport	biological_process	0.01373	0.52078	34	322	1443	20272	ENSRNOG00000025909,ENSRNOG00000031420,ENSRNOG00000013743,ENSRNOG00000014621,ENSRNOG00000021147,ENSRNOG00000018364,ENSRNOG00000008897,ENSRNOG00000003084,ENSRNOG00000001296,ENSRNOG00000031536,ENSRNOG00000011702,ENSRNOG00000018847,ENSRNOG00000018639,ENSRNOG00000018414,ENSRNOG00000018791,ENSRNOG00000001258,ENSRNOG00000001420,ENSRNOG00000003442,ENSRNOG00000021128,ENSRNOG00000005358,ENSRNOG00000019322,…
GO:0061053	somite development	biological_process	0.013749	0.52078	5	322	89	20272	ENSRNOG00000015982,ENSRNOG00000019322,ENSRNOG00000018059,ENSRNOG00000018364,ENSRNOG00000019338
GO:0060563	neuroepithelial cell differentiation	biological_process	0.01375	0.52078	5	322	89	20272	ENSRNOG00000015982,ENSRNOG00000019322,ENSRNOG00000005957,ENSRNOG00000032574,ENSRNOG00000018433
GO:1903530	regulation of secretion by cell	biological_process	0.01379	0.52078	18	322	638	20272	ENSRNOG00000009625,ENSRNOG00000001296,ENSRNOG00000001348,ENSRNOG00000007229,ENSRNOG00000047481,ENSRNOG00000019322,ENSRNOG00000019193,ENSRNOG00000021147,ENSRNOG00000007946,ENSRNOG00000013588,ENSRNOG00000003442,ENSRNOG00000021128,ENSRNOG00000014621,ENSRNOG00000018414,ENSRNOG00000031420,ENSRNOG00000017873,ENSRNOG00000025909,ENSRNOG00000011702
GO:2001251	negative regulation of chromosome organization	biological_process	0.013842	0.52078	6	322	123	20272	ENSRNOG00000011702,ENSRNOG00000046776,ENSRNOG00000053285,ENSRNOG00000021175,ENSRNOG00000012240,ENSRNOG00000003084
GO:0040008	regulation of growth	biological_process	0.014113	0.52078	17	322	592	20272	ENSRNOG00000018059,ENSRNOG00000031420,ENSRNOG00000014287,ENSRNOG00000019322,ENSRNOG00000002468,ENSRNOG00000029986,ENSRNOG00000014155,ENSRNOG00000003084,ENSRNOG00000024363,ENSRNOG00000021054,ENSRNOG00000019506,ENSRNOG00000015982,ENSRNOG00000009625,ENSRNOG00000014508,ENSRNOG00000004392,ENSRNOG00000037690,ENSRNOG00000002598
GO:0031344	regulation of cell projection organization	biological_process	0.014126	0.52078	17	322	592	20272	ENSRNOG00000004392,ENSRNOG00000014508,ENSRNOG00000009625,ENSRNOG00000001296,ENSRNOG00000014155,ENSRNOG00000001126,ENSRNOG00000011726,ENSRNOG00000019193,ENSRNOG00000014287,ENSRNOG00000018364,ENSRNOG00000000695,ENSRNOG00000020482,ENSRNOG00000002468,ENSRNOG00000019977,ENSRNOG00000012206,ENSRNOG00000000264,ENSRNOG00000017359
GO:0080135	regulation of cellular response to stress	biological_process	0.014252	0.52078	18	322	640	20272	ENSRNOG00000020773,ENSRNOG00000020230,ENSRNOG00000019977,ENSRNOG00000030630,ENSRNOG00000021175,ENSRNOG00000018364,ENSRNOG00000007946,ENSRNOG00000033508,ENSRNOG00000021147,ENSRNOG00000028556,ENSRNOG00000002468,ENSRNOG00000000528,ENSRNOG00000014987,ENSRNOG00000003084,ENSRNOG00000012944,ENSRNOG00000029535,ENSRNOG00000021054,ENSRNOG00000001348
GO:0061077	chaperone-mediated protein folding	biological_process	0.014304	0.52078	4	322	59	20272	ENSRNOG00000006894,ENSRNOG00000015941,ENSRNOG00000019506,ENSRNOG00000006435
GO:0035639	purine ribonucleoside triphosphate binding	molecular_function	0.014305	0.52078	39	322	1712	20272	ENSRNOG00000021128,ENSRNOG00000017993,ENSRNOG00000033508,ENSRNOG00000019174,ENSRNOG00000016620,ENSRNOG00000006576,ENSRNOG00000018414,ENSRNOG00000017912,ENSRNOG00000014619,ENSRNOG00000012730,ENSRNOG00000013598,ENSRNOG00000030126,ENSRNOG00000017737,ENSRNOG00000057056,ENSRNOG00000018119,ENSRNOG00000006894,ENSRNOG00000054272,ENSRNOG00000025584,ENSRNOG00000029986,ENSRNOG00000004813,ENSRNOG00000023376,…
GO:0007275	multicellular organismal development	biological_process	0.014371	0.52078	90	322	4590	20272	ENSRNOG00000001796,ENSRNOG00000047481,ENSRNOG00000029535,ENSRNOG00000011726,ENSRNOG00000001577,ENSRNOG00000004392,ENSRNOG00000008414,ENSRNOG00000004726,ENSRNOG00000025909,ENSRNOG00000008592,ENSRNOG00000018059,ENSRNOG00000014621,ENSRNOG00000021536,ENSRNOG00000015264,ENSRNOG00000017359,ENSRNOG00000016410,ENSRNOG00000011984,ENSRNOG00000014987,ENSRNOG00000047307,ENSRNOG00000004210,ENSRNOG00000027880,…
GO:0009636	response to toxic substance	biological_process	0.014446	0.52078	8	322	199	20272	ENSRNOG00000012944,ENSRNOG00000003563,ENSRNOG00000030630,ENSRNOG00000031420,ENSRNOG00000011726,ENSRNOG00000009112,ENSRNOG00000001420,ENSRNOG00000051307
GO:0031175	neuron projection development	biological_process	0.014448	0.52078	22	322	835	20272	ENSRNOG00000000695,ENSRNOG00000020482,ENSRNOG00000019322,ENSRNOG00000014287,ENSRNOG00000019193,ENSRNOG00000002468,ENSRNOG00000019842,ENSRNOG00000018414,ENSRNOG00000015264,ENSRNOG00000017359,ENSRNOG00000012206,ENSRNOG00000019977,ENSRNOG00000014621,ENSRNOG00000014508,ENSRNOG00000009625,ENSRNOG00000004392,ENSRNOG00000001126,ENSRNOG00000014155,ENSRNOG00000011726,ENSRNOG00000011904,ENSRNOG00000006894,…
GO:0034702	ion channel complex	cellular_component	0.014524	0.52078	9	322	239	20272	ENSRNOG00000013588,ENSRNOG00000056257,ENSRNOG00000021128,ENSRNOG00000032574,ENSRNOG00000015264,ENSRNOG00000021063,ENSRNOG00000049407,ENSRNOG00000011726,ENSRNOG00000033893
GO:2001235	positive regulation of apoptotic signaling pathway	biological_process	0.014582	0.52078	7	322	161	20272	ENSRNOG00000001420,ENSRNOG00000017359,ENSRNOG00000031420,ENSRNOG00000021147,ENSRNOG00000020482,ENSRNOG00000020230,ENSRNOG00000020377
GO:1903639	regulation of gastrin-induced gastric acid secretion	biological_process	0.014584	0.52078	1	322	1	20272	ENSRNOG00000017873
GO:1903640	negative regulation of gastrin-induced gastric acid secretion	biological_process	0.014584	0.52078	1	322	1	20272	ENSRNOG00000017873
GO:0033554	cellular response to stress	biological_process	0.01479	0.52078	39	322	1716	20272	ENSRNOG00000028017,ENSRNOG00000020281,ENSRNOG00000019977,ENSRNOG00000030630,ENSRNOG00000020667,ENSRNOG00000021175,ENSRNOG00000020773,ENSRNOG00000004726,ENSRNOG00000021147,ENSRNOG00000025580,ENSRNOG00000018364,ENSRNOG00000014287,ENSRNOG00000017512,ENSRNOG00000004210,ENSRNOG00000014987,ENSRNOG00000028556,ENSRNOG00000003084,ENSRNOG00000029535,ENSRNOG00000019506,ENSRNOG00000029195,ENSRNOG00000020188,…
GO:0031773	kisspeptin receptor binding	molecular_function	0.014828	0.52078	1	322	1	20272	ENSRNOG00000047481
GO:0019054	modulation by virus of host process	biological_process	0.014853	0.52078	2	322	12	20272	ENSRNOG00000021147,ENSRNOG00000007946
GO:0043679	axon terminus	cellular_component	0.014887	0.52078	6	322	125	20272	ENSRNOG00000009625,ENSRNOG00000010171,ENSRNOG00000003442,ENSRNOG00000001296,ENSRNOG00000014231,ENSRNOG00000011726
GO:0006614	SRP-dependent cotranslational protein targeting to membrane	biological_process	0.014909	0.52078	2	322	12	20272	ENSRNOG00000013743,ENSRNOG00000018639
GO:0005313	L-glutamate transmembrane transporter activity	molecular_function	0.014936	0.52078	2	322	12	20272	ENSRNOG00000018450,ENSRNOG00000049944
GO:0015172	acidic amino acid transmembrane transporter activity	molecular_function	0.014936	0.52078	2	322	12	20272	ENSRNOG00000018450,ENSRNOG00000049944
GO:0002087	regulation of respiratory gaseous exchange by neurological system process	biological_process	0.014941	0.52078	2	322	12	20272	ENSRNOG00000003442,ENSRNOG00000013588
GO:0003413	chondrocyte differentiation involved in endochondral bone morphogenesis	biological_process	0.014944	0.52078	2	322	12	20272	ENSRNOG00000018059,ENSRNOG00000010932
GO:1900452	regulation of long term synaptic depression	biological_process	0.014944	0.52078	2	322	12	20272	ENSRNOG00000003442,ENSRNOG00000007946
GO:0031464	Cul4A-RING E3 ubiquitin ligase complex	cellular_component	0.014944	0.52078	2	322	12	20272	ENSRNOG00000018515,ENSRNOG00000009887
GO:0031994	insulin-like growth factor I binding	molecular_function	0.014944	0.52078	2	322	12	20272	ENSRNOG00000029986,ENSRNOG00000005580
GO:0045821	positive regulation of glycolytic process	biological_process	0.014944	0.52078	2	322	12	20272	ENSRNOG00000029986,ENSRNOG00000001296
GO:0060767	epithelial cell proliferation involved in prostate gland development	biological_process	0.014944	0.52078	2	322	12	20272	ENSRNOG00000014287,ENSRNOG00000019322
GO:0061418	regulation of transcription from RNA polymerase II promoter in response to hypoxia	biological_process	0.014944	0.52078	2	322	12	20272	ENSRNOG00000019322,ENSRNOG00000019422
GO:0060993	kidney morphogenesis	biological_process	0.014984	0.52078	5	322	91	20272	ENSRNOG00000007611,ENSRNOG00000004210,ENSRNOG00000016700,ENSRNOG00000015982,ENSRNOG00000002598
GO:0032102	negative regulation of response to external stimulus	biological_process	0.015111	0.52078	10	322	282	20272	ENSRNOG00000029535,ENSRNOG00000011702,ENSRNOG00000011726,ENSRNOG00000030630,ENSRNOG00000002468,ENSRNOG00000028556,ENSRNOG00000003442,ENSRNOG00000019322,ENSRNOG00000061739,ENSRNOG00000023376
GO:0045453	bone resorption	biological_process	0.015176	0.52078	4	322	60	20272	ENSRNOG00000001296,ENSRNOG00000000264,ENSRNOG00000012730,ENSRNOG00000018059
GO:1902220	positive regulation of intrinsic apoptotic signaling pathway in response to osmotic stress	biological_process	0.015273	0.52078	1	322	1	20272	ENSRNOG00000021147
GO:0003144	embryonic heart tube formation	biological_process	0.015357	0.52078	1	322	1	20272	ENSRNOG00000002582
GO:0001128	RNA polymerase II transcription coactivator activity involved in preinitiation complex assembly	molecular_function	0.015399	0.52078	1	322	1	20272	ENSRNOG00000006976
GO:0030887	positive regulation of myeloid dendritic cell activation	biological_process	0.015448	0.52078	1	322	1	20272	ENSRNOG00000061739
GO:0032394	MHC class Ib receptor activity	molecular_function	0.015448	0.52078	1	322	1	20272	ENSRNOG00000061739
GO:0032550	purine ribonucleoside binding	molecular_function	0.015455	0.52078	39	322	1721	20272	ENSRNOG00000017737,ENSRNOG00000030126,ENSRNOG00000013598,ENSRNOG00000004813,ENSRNOG00000029986,ENSRNOG00000025584,ENSRNOG00000054272,ENSRNOG00000006894,ENSRNOG00000018119,ENSRNOG00000057056,ENSRNOG00000016620,ENSRNOG00000019174,ENSRNOG00000033508,ENSRNOG00000017993,ENSRNOG00000021128,ENSRNOG00000014619,ENSRNOG00000012730,ENSRNOG00000018414,ENSRNOG00000017912,ENSRNOG00000006576,ENSRNOG00000004392,…
GO:0030629	U6 snRNA 3'-end binding	molecular_function	0.015472	0.52078	1	322	1	20272	ENSRNOG00000002764
GO:0021519	spinal cord association neuron specification	biological_process	0.015503	0.52078	1	322	1	20272	ENSRNOG00000025520
GO:0021920	regulation of transcription from RNA polymerase II promoter involved in spinal cord association neuron specification	biological_process	0.015503	0.52078	1	322	1	20272	ENSRNOG00000025520
GO:0035565	regulation of pronephros size	biological_process	0.015554	0.52078	1	322	1	20272	ENSRNOG00000002598
GO:0039020	pronephric nephron tubule development	biological_process	0.015554	0.52078	1	322	1	20272	ENSRNOG00000002598
GO:0061206	mesonephros morphogenesis	biological_process	0.015554	0.52078	1	322	1	20272	ENSRNOG00000002598
GO:0061215	mesonephric nephron development	biological_process	0.015554	0.52078	1	322	1	20272	ENSRNOG00000002598
GO:0061228	mesonephric nephron morphogenesis	biological_process	0.015554	0.52078	1	322	1	20272	ENSRNOG00000002598
GO:0061235	mesenchymal stem cell maintenance involved in mesonephric nephron morphogenesis	biological_process	0.015554	0.52078	1	322	1	20272	ENSRNOG00000002598
GO:0061295	regulation of mesenchymal cell apoptotic process involved in mesonephric nephron morphogenesis	biological_process	0.015554	0.52078	1	322	1	20272	ENSRNOG00000002598
GO:0061296	negative regulation of mesenchymal cell apoptotic process involved in mesonephric nephron morphogenesis	biological_process	0.015554	0.52078	1	322	1	20272	ENSRNOG00000002598
GO:0072114	pronephros morphogenesis	biological_process	0.015554	0.52078	1	322	1	20272	ENSRNOG00000002598
GO:1901146	mesenchymal cell apoptotic process involved in mesonephric nephron morphogenesis	biological_process	0.015554	0.52078	1	322	1	20272	ENSRNOG00000002598
GO:0097021	lymphocyte migration into lymphoid organs	biological_process	0.015684	0.52078	1	322	1	20272	ENSRNOG00000019842
GO:0000412	histone peptidyl-prolyl isomerization	biological_process	0.015732	0.52078	1	322	1	20272	ENSRNOG00000015941
GO:1902533	positive regulation of intracellular signal transduction	biological_process	0.015734	0.52078	22	322	842	20272	ENSRNOG00000015982,ENSRNOG00000008312,ENSRNOG00000001296,ENSRNOG00000029986,ENSRNOG00000025584,ENSRNOG00000028426,ENSRNOG00000001348,ENSRNOG00000047481,ENSRNOG00000019322,ENSRNOG00000033508,ENSRNOG00000021147,ENSRNOG00000025580,ENSRNOG00000003442,ENSRNOG00000014987,ENSRNOG00000000528,ENSRNOG00000001420,ENSRNOG00000020773,ENSRNOG00000020230,ENSRNOG00000012730,ENSRNOG00000023334,ENSRNOG00000018414,…
GO:0032549	ribonucleoside binding	molecular_function	0.015855	0.52078	39	322	1724	20272	ENSRNOG00000004726,ENSRNOG00000017359,ENSRNOG00000020281,ENSRNOG00000019000,ENSRNOG00000014621,ENSRNOG00000007775,ENSRNOG00000020773,ENSRNOG00000014154,ENSRNOG00000023376,ENSRNOG00000014287,ENSRNOG00000029535,ENSRNOG00000029195,ENSRNOG00000001796,ENSRNOG00000006435,ENSRNOG00000001296,ENSRNOG00000023991,ENSRNOG00000020642,ENSRNOG00000004392,ENSRNOG00000029738,ENSRNOG00000006576,ENSRNOG00000018414,…
GO:0008493	tetracycline transporter activity	molecular_function	0.015866	0.52078	1	322	1	20272	ENSRNOG00000012534
GO:0015904	tetracycline transport	biological_process	0.015866	0.52078	1	322	1	20272	ENSRNOG00000012534
GO:0070772	PAS complex	cellular_component	0.015872	0.52078	1	322	1	20272	ENSRNOG00000017219
GO:0004376	glycolipid mannosyltransferase activity	molecular_function	0.015874	0.52078	1	322	1	20272	ENSRNOG00000012841
GO:0004377	GDP-Man:Man3GlcNAc2-PP-Dol alpha-1,2-mannosyltransferase activity	molecular_function	0.015874	0.52078	1	322	1	20272	ENSRNOG00000012841
GO:1902311	regulation of copper ion transmembrane transport	biological_process	0.015878	0.52078	1	322	1	20272	ENSRNOG00000013631
GO:0003972	RNA ligase (ATP) activity	molecular_function	0.015884	0.52078	1	322	1	20272	ENSRNOG00000004813
GO:0008452	RNA ligase activity	molecular_function	0.015884	0.52078	1	322	1	20272	ENSRNOG00000004813
GO:0003414	chondrocyte morphogenesis involved in endochondral bone morphogenesis	biological_process	0.015884	0.52078	1	322	1	20272	ENSRNOG00000010932
GO:0003429	growth plate cartilage chondrocyte morphogenesis	biological_process	0.015884	0.52078	1	322	1	20272	ENSRNOG00000010932
GO:0030294	receptor signaling protein tyrosine kinase inhibitor activity	molecular_function	0.015884	0.52078	1	322	1	20272	ENSRNOG00000031420
GO:0090171	chondrocyte morphogenesis	biological_process	0.015884	0.52078	1	322	1	20272	ENSRNOG00000010932
GO:0071544	diphosphoinositol polyphosphate catabolic process	biological_process	0.015884	0.52078	1	322	1	20272	ENSRNOG00000061176
GO:0005353	fructose transmembrane transporter activity	molecular_function	0.015884	0.52078	1	322	1	20272	ENSRNOG00000017693
GO:0032445	fructose import	biological_process	0.015884	0.52078	1	322	1	20272	ENSRNOG00000017693
GO:0097319	carbohydrate import into cell	biological_process	0.015884	0.52078	1	322	1	20272	ENSRNOG00000017693
GO:0098704	carbohydrate import across plasma membrane	biological_process	0.015884	0.52078	1	322	1	20272	ENSRNOG00000017693
GO:1990539	fructose import across plasma membrane	biological_process	0.015884	0.52078	1	322	1	20272	ENSRNOG00000017693
GO:0032244	positive regulation of nucleoside transport	biological_process	0.015884	0.52078	1	322	1	20272	ENSRNOG00000003442
GO:0032900	negative regulation of neurotrophin production	biological_process	0.015884	0.52078	1	322	1	20272	ENSRNOG00000003442
GO:0035105	sterol regulatory element binding protein import into nucleus	biological_process	0.015884	0.52078	1	322	1	20272	ENSRNOG00000019638
GO:0002658	regulation of peripheral tolerance induction	biological_process	0.015884	0.52078	1	322	1	20272	ENSRNOG00000011702
GO:0002660	positive regulation of peripheral tolerance induction	biological_process	0.015884	0.52078	1	322	1	20272	ENSRNOG00000011702
GO:0002849	regulation of peripheral T cell tolerance induction	biological_process	0.015884	0.52078	1	322	1	20272	ENSRNOG00000011702
GO:0002851	positive regulation of peripheral T cell tolerance induction	biological_process	0.015884	0.52078	1	322	1	20272	ENSRNOG00000011702
GO:0072165	anterior mesonephric tubule development	biological_process	0.015884	0.52078	1	322	1	20272	ENSRNOG00000004210
GO:0072166	posterior mesonephric tubule development	biological_process	0.015884	0.52078	1	322	1	20272	ENSRNOG00000004210
GO:0072167	specification of mesonephric tubule identity	biological_process	0.015884	0.52078	1	322	1	20272	ENSRNOG00000004210
GO:0072168	specification of anterior mesonephric tubule identity	biological_process	0.015884	0.52078	1	322	1	20272	ENSRNOG00000004210
GO:0072169	specification of posterior mesonephric tubule identity	biological_process	0.015884	0.52078	1	322	1	20272	ENSRNOG00000004210
GO:0072183	negative regulation of nephron tubule epithelial cell differentiation	biological_process	0.015884	0.52078	1	322	1	20272	ENSRNOG00000004210
GO:0072184	renal vesicle progenitor cell differentiation	biological_process	0.015884	0.52078	1	322	1	20272	ENSRNOG00000004210
GO:0072258	metanephric interstitial fibroblast differentiation	biological_process	0.015884	0.52078	1	322	1	20272	ENSRNOG00000004210
GO:0072259	metanephric interstitial fibroblast development	biological_process	0.015884	0.52078	1	322	1	20272	ENSRNOG00000004210
GO:2000697	negative regulation of epithelial cell differentiation involved in kidney development	biological_process	0.015884	0.52078	1	322	1	20272	ENSRNOG00000004210
GO:0030704	vitelline membrane formation	biological_process	0.015884	0.52078	1	322	1	20272	ENSRNOG00000018059
GO:0048074	negative regulation of eye pigmentation	biological_process	0.015884	0.52078	1	322	1	20272	ENSRNOG00000018059
GO:0048086	negative regulation of developmental pigmentation	biological_process	0.015884	0.52078	1	322	1	20272	ENSRNOG00000018059
GO:0009032	thymidine phosphorylase activity	molecular_function	0.015884	0.52078	1	322	1	20272	ENSRNOG00000032394
GO:0009816	defense response to bacterium, incompatible interaction	biological_process	0.015884	0.52078	1	322	1	20272	ENSRNOG00000014666
GO:0016154	pyrimidine-nucleoside phosphorylase activity	molecular_function	0.015884	0.52078	1	322	1	20272	ENSRNOG00000032394
GO:0061143	alveolar primary septum development	biological_process	0.015884	0.52078	1	322	1	20272	ENSRNOG00000008312
GO:1902477	regulation of defense response to bacterium, incompatible interaction	biological_process	0.015884	0.52078	1	322	1	20272	ENSRNOG00000014666
GO:0000991	transcription factor activity, core RNA polymerase II binding	molecular_function	0.015884	0.52078	1	322	1	20272	ENSRNOG00000012240
GO:0003169	coronary vein morphogenesis	biological_process	0.015884	0.52078	1	322	1	20272	ENSRNOG00000019322
GO:0003270	Notch signaling pathway involved in regulation of secondary heart field cardioblast proliferation	biological_process	0.015884	0.52078	1	322	1	20272	ENSRNOG00000019322
GO:0003919	FMN adenylyltransferase activity	molecular_function	0.015884	0.52078	1	322	1	20272	ENSRNOG00000020642
GO:0004149	dihydrolipoyllysine-residue succinyltransferase activity	molecular_function	0.015884	0.52078	1	322	1	20272	ENSRNOG00000005061
GO:0005009	insulin-activated receptor activity	molecular_function	0.015884	0.52078	1	322	1	20272	ENSRNOG00000029986
GO:0005011	macrophage colony-stimulating factor receptor activity	molecular_function	0.015884	0.52078	1	322	1	20272	ENSRNOG00000018414
GO:0005899	insulin receptor complex	cellular_component	0.015884	0.52078	1	322	1	20272	ENSRNOG00000029986
GO:0006747	FAD biosynthetic process	biological_process	0.015884	0.52078	1	322	1	20272	ENSRNOG00000020642
GO:0010424	DNA methylation on cytosine within a CG sequence	biological_process	0.015884	0.52078	1	322	1	20272	ENSRNOG00000030630
GO:0016751	S-succinyltransferase activity	molecular_function	0.015884	0.52078	1	322	1	20272	ENSRNOG00000005061
GO:0018964	propylene metabolic process	biological_process	0.015884	0.52078	1	322	1	20272	ENSRNOG00000011726
GO:0019782	ISG15 activating enzyme activity	molecular_function	0.015884	0.52078	1	322	1	20272	ENSRNOG00000029195
GO:0035048	splicing factor protein import into nucleus	biological_process	0.015884	0.52078	1	322	1	20272	ENSRNOG00000021758
GO:0036359	renal potassium excretion	biological_process	0.015884	0.52078	1	322	1	20272	ENSRNOG00000053285
GO:0036399	TCR signalosome assembly	biological_process	0.015884	0.52078	1	322	1	20272	ENSRNOG00000014287
GO:0043449	cellular alkene metabolic process	biological_process	0.015884	0.52078	1	322	1	20272	ENSRNOG00000011726
GO:0043997	histone acetyltransferase activity (H4-K12 specific)	molecular_function	0.015884	0.52078	1	322	1	20272	ENSRNOG00000018364
GO:0044254	multicellular organismal protein catabolic process	biological_process	0.015884	0.52078	1	322	1	20272	ENSRNOG00000001296
GO:0044256	protein digestion	biological_process	0.015884	0.52078	1	322	1	20272	ENSRNOG00000001296
GO:0044266	multicellular organismal macromolecule catabolic process	biological_process	0.015884	0.52078	1	322	1	20272	ENSRNOG00000001296
GO:0046443	FAD metabolic process	biological_process	0.015884	0.52078	1	322	1	20272	ENSRNOG00000020642
GO:0048688	negative regulation of sprouting of injured axon	biological_process	0.015884	0.52078	1	322	1	20272	ENSRNOG00000002468
GO:0048692	negative regulation of axon extension involved in regeneration	biological_process	0.015884	0.52078	1	322	1	20272	ENSRNOG00000002468
GO:0048698	negative regulation of collateral sprouting in absence of injury	biological_process	0.015884	0.52078	1	322	1	20272	ENSRNOG00000014155
GO:0050722	regulation of interleukin-1 beta biosynthetic process	biological_process	0.015884	0.52078	1	322	1	20272	ENSRNOG00000019422
GO:0050725	positive regulation of interleukin-1 beta biosynthetic process	biological_process	0.015884	0.52078	1	322	1	20272	ENSRNOG00000019422
GO:0052593	tryptamine:oxygen oxidoreductase (deaminating) activity	molecular_function	0.015884	0.52078	1	322	1	20272	ENSRNOG00000051307
GO:0052594	aminoacetone:oxygen oxidoreductase(deaminating) activity	molecular_function	0.015884	0.52078	1	322	1	20272	ENSRNOG00000051307
GO:0052595	aliphatic-amine oxidase activity	molecular_function	0.015884	0.52078	1	322	1	20272	ENSRNOG00000051307
GO:0052596	phenethylamine:oxygen oxidoreductase (deaminating) activity	molecular_function	0.015884	0.52078	1	322	1	20272	ENSRNOG00000051307
GO:0060843	venous endothelial cell differentiation	biological_process	0.015884	0.52078	1	322	1	20272	ENSRNOG00000019322
GO:0072388	flavin adenine dinucleotide biosynthetic process	biological_process	0.015884	0.52078	1	322	1	20272	ENSRNOG00000020642
GO:1901206	positive regulation of adrenergic receptor signaling pathway involved in heart process	biological_process	0.015884	0.52078	1	322	1	20272	ENSRNOG00000001130
GO:1902216	positive regulation of interleukin-4-mediated signaling pathway	biological_process	0.015884	0.52078	1	322	1	20272	ENSRNOG00000023334
GO:1902283	negative regulation of primary amine oxidase activity	biological_process	0.015884	0.52078	1	322	1	20272	ENSRNOG00000051307
GO:1904050	positive regulation of spontaneous neurotransmitter secretion	biological_process	0.015884	0.52078	1	322	1	20272	ENSRNOG00000019193
GO:1990784	response to dsDNA	biological_process	0.015884	0.52078	1	322	1	20272	ENSRNOG00000023376
GO:1990786	cellular response to dsDNA	biological_process	0.015884	0.52078	1	322	1	20272	ENSRNOG00000023376
GO:2001161	negative regulation of histone H3-K79 methylation	biological_process	0.015884	0.52078	1	322	1	20272	ENSRNOG00000053285
GO:0018108	peptidyl-tyrosine phosphorylation	biological_process	0.015921	0.52116	11	322	327	20272	ENSRNOG00000004014,ENSRNOG00000031420,ENSRNOG00000018414,ENSRNOG00000023334,ENSRNOG00000012730,ENSRNOG00000029986,ENSRNOG00000013598,ENSRNOG00000003442,ENSRNOG00000030126,ENSRNOG00000004392,ENSRNOG00000014287
GO:0061371	determination of heart left/right asymmetry	biological_process	0.015994	0.52234	4	322	61	20272	ENSRNOG00000018059,ENSRNOG00000019322,ENSRNOG00000025520,ENSRNOG00000002582
GO:0033267	axon part	cellular_component	0.016008	0.52234	9	322	243	20272	ENSRNOG00000003442,ENSRNOG00000021128,ENSRNOG00000014231,ENSRNOG00000001296,ENSRNOG00000014508,ENSRNOG00000009625,ENSRNOG00000004392,ENSRNOG00000010171,ENSRNOG00000011726
GO:0009746	response to hexose	biological_process	0.016083	0.52372	8	322	203	20272	ENSRNOG00000007229,ENSRNOG00000021054,ENSRNOG00000001420,ENSRNOG00000002598,ENSRNOG00000019422,ENSRNOG00000021128,ENSRNOG00000017693,ENSRNOG00000021147
GO:0045664	regulation of neuron differentiation	biological_process	0.016134	0.52372	17	322	601	20272	ENSRNOG00000020482,ENSRNOG00000000695,ENSRNOG00000019193,ENSRNOG00000014287,ENSRNOG00000019322,ENSRNOG00000002468,ENSRNOG00000012206,ENSRNOG00000019977,ENSRNOG00000017359,ENSRNOG00000004392,ENSRNOG00000009625,ENSRNOG00000025520,ENSRNOG00000014508,ENSRNOG00000001577,ENSRNOG00000014155,ENSRNOG00000001126,ENSRNOG00000011726
GO:0010506	regulation of autophagy	biological_process	0.016137	0.52372	8	322	203	20272	ENSRNOG00000029535,ENSRNOG00000030630,ENSRNOG00000014621,ENSRNOG00000020185,ENSRNOG00000028556,ENSRNOG00000018364,ENSRNOG00000014666,ENSRNOG00000014287
GO:0019219	regulation of nucleobase-containing compound metabolic process	biological_process	0.016152	0.52372	71	322	3509	20272	ENSRNOG00000002582,ENSRNOG00000025520,ENSRNOG00000046776,ENSRNOG00000019638,ENSRNOG00000015180,ENSRNOG00000033694,ENSRNOG00000005392,ENSRNOG00000007946,ENSRNOG00000019322,ENSRNOG00000042213,ENSRNOG00000015520,ENSRNOG00000017873,ENSRNOG00000001130,ENSRNOG00000026295,ENSRNOG00000056337,ENSRNOG00000016700,ENSRNOG00000028211,ENSRNOG00000012240,ENSRNOG00000001296,ENSRNOG00000011315,ENSRNOG00000009566,…
GO:0015711	organic anion transport	biological_process	0.016321	0.52835	12	322	372	20272	ENSRNOG00000012534,ENSRNOG00000049944,ENSRNOG00000003918,ENSRNOG00000016410,ENSRNOG00000001296,ENSRNOG00000037871,ENSRNOG00000020951,ENSRNOG00000018450,ENSRNOG00000003442,ENSRNOG00000016826,ENSRNOG00000005957,ENSRNOG00000009625
GO:0032147	activation of protein kinase activity	biological_process	0.016388	0.5297	9	322	244	20272	ENSRNOG00000020773,ENSRNOG00000029986,ENSRNOG00000025584,ENSRNOG00000001348,ENSRNOG00000015982,ENSRNOG00000014287,ENSRNOG00000003442,ENSRNOG00000001296,ENSRNOG00000014987
GO:0048468	cell development	biological_process	0.016501	0.53093	45	322	2054	20272	ENSRNOG00000030630,ENSRNOG00000019977,ENSRNOG00000012206,ENSRNOG00000015264,ENSRNOG00000017359,ENSRNOG00000014621,ENSRNOG00000019000,ENSRNOG00000018059,ENSRNOG00000021147,ENSRNOG00000027880,ENSRNOG00000004210,ENSRNOG00000014287,ENSRNOG00000011904,ENSRNOG00000011726,ENSRNOG00000001796,ENSRNOG00000024641,ENSRNOG00000001577,ENSRNOG00000010932,ENSRNOG00000032574,ENSRNOG00000058752,ENSRNOG00000005957,…
GO:0001881	receptor recycling	biological_process	0.016513	0.53093	3	322	34	20272	ENSRNOG00000042522,ENSRNOG00000005700,ENSRNOG00000032574
GO:0098815	modulation of excitatory postsynaptic potential	biological_process	0.016516	0.53093	3	322	34	20272	ENSRNOG00000019193,ENSRNOG00000000695,ENSRNOG00000011726
GO:0015276	ligand-gated ion channel activity	molecular_function	0.016555	0.53093	6	322	128	20272	ENSRNOG00000021063,ENSRNOG00000020188,ENSRNOG00000013588,ENSRNOG00000021128,ENSRNOG00000001296,ENSRNOG00000011726
GO:0022834	ligand-gated channel activity	molecular_function	0.016555	0.53093	6	322	128	20272	ENSRNOG00000011726,ENSRNOG00000001296,ENSRNOG00000021128,ENSRNOG00000013588,ENSRNOG00000020188,ENSRNOG00000021063
GO:0051961	negative regulation of nervous system development	biological_process	0.016876	0.53743	10	322	287	20272	ENSRNOG00000019193,ENSRNOG00000004392,ENSRNOG00000025520,ENSRNOG00000019322,ENSRNOG00000020482,ENSRNOG00000002468,ENSRNOG00000019338,ENSRNOG00000014155,ENSRNOG00000012206,ENSRNOG00000017359
GO:0003143	embryonic heart tube morphogenesis	biological_process	0.01689	0.53743	4	322	62	20272	ENSRNOG00000025520,ENSRNOG00000019322,ENSRNOG00000018059,ENSRNOG00000002582
GO:0005811	lipid particle	cellular_component	0.016903	0.53743	4	322	62	20272	ENSRNOG00000014508,ENSRNOG00000020377,ENSRNOG00000014155,ENSRNOG00000014604
GO:0002793	positive regulation of peptide secretion	biological_process	0.016915	0.53743	5	322	94	20272	ENSRNOG00000007229,ENSRNOG00000047481,ENSRNOG00000003442,ENSRNOG00000021147,ENSRNOG00000017873
GO:0018212	peptidyl-tyrosine modification	biological_process	0.01692	0.53743	11	322	330	20272	ENSRNOG00000030126,ENSRNOG00000003442,ENSRNOG00000013598,ENSRNOG00000014287,ENSRNOG00000004392,ENSRNOG00000004014,ENSRNOG00000029986,ENSRNOG00000012730,ENSRNOG00000031420,ENSRNOG00000023334,ENSRNOG00000018414
GO:0031901	early endosome membrane	cellular_component	0.016939	0.53743	4	322	62	20272	ENSRNOG00000005700,ENSRNOG00000018433,ENSRNOG00000031536,ENSRNOG00000001258
GO:2000756	regulation of peptidyl-lysine acetylation	biological_process	0.016941	0.53743	4	322	62	20272	ENSRNOG00000018364,ENSRNOG00000046776,ENSRNOG00000001130,ENSRNOG00000011702
GO:0048518	positive regulation of biological process	biological_process	0.017097	0.54153	103	322	5390	20272	ENSRNOG00000013598,ENSRNOG00000002582,ENSRNOG00000005392,ENSRNOG00000015180,ENSRNOG00000001126,ENSRNOG00000019638,ENSRNOG00000002468,ENSRNOG00000021128,ENSRNOG00000003442,ENSRNOG00000000528,ENSRNOG00000019193,ENSRNOG00000019322,ENSRNOG00000013588,ENSRNOG00000033508,ENSRNOG00000007946,ENSRNOG00000026295,ENSRNOG00000001130,ENSRNOG00000031536,ENSRNOG00000018847,ENSRNOG00000012730,ENSRNOG00000017873,…
GO:0009966	regulation of signal transduction	biological_process	0.017197	0.54387	54	322	2557	20272	ENSRNOG00000051344,ENSRNOG00000047481,ENSRNOG00000028426,ENSRNOG00000003084,ENSRNOG00000001296,ENSRNOG00000008312,ENSRNOG00000014508,ENSRNOG00000016700,ENSRNOG00000016410,ENSRNOG00000031420,ENSRNOG00000017359,ENSRNOG00000020667,ENSRNOG00000020773,ENSRNOG00000018059,ENSRNOG00000005034,ENSRNOG00000014987,ENSRNOG00000056257,ENSRNOG00000047896,ENSRNOG00000006741,ENSRNOG00000023376,ENSRNOG00000021147,…
GO:0010721	negative regulation of cell development	biological_process	0.017248	0.54407	11	322	331	20272	ENSRNOG00000014155,ENSRNOG00000017359,ENSRNOG00000012206,ENSRNOG00000002468,ENSRNOG00000002598,ENSRNOG00000019338,ENSRNOG00000025520,ENSRNOG00000019322,ENSRNOG00000004392,ENSRNOG00000019193,ENSRNOG00000020482
GO:0030154	cell differentiation	biological_process	0.017256	0.54407	71	322	3520	20272	ENSRNOG00000021147,ENSRNOG00000018364,ENSRNOG00000019000,ENSRNOG00000031420,ENSRNOG00000012206,ENSRNOG00000030630,ENSRNOG00000019977,ENSRNOG00000032574,ENSRNOG00000010932,ENSRNOG00000012240,ENSRNOG00000016700,ENSRNOG00000014508,ENSRNOG00000005957,ENSRNOG00000038868,ENSRNOG00000058752,ENSRNOG00000024641,ENSRNOG00000011904,ENSRNOG00000005580,ENSRNOG00000002468,ENSRNOG00000019322,ENSRNOG00000019193,…
GO:0089711	L-glutamate transmembrane transport	biological_process	0.017469	0.54437	2	322	13	20272	ENSRNOG00000049944,ENSRNOG00000018450
GO:0000920	cell separation after cytokinesis	biological_process	0.017469	0.54437	2	322	13	20272	ENSRNOG00000004014,ENSRNOG00000016939
GO:0016594	glycine binding	molecular_function	0.017475	0.54437	2	322	13	20272	ENSRNOG00000011726,ENSRNOG00000013588
GO:0003177	pulmonary valve development	biological_process	0.017478	0.54437	2	322	13	20272	ENSRNOG00000019322,ENSRNOG00000008312
GO:0003184	pulmonary valve morphogenesis	biological_process	0.017478	0.54437	2	322	13	20272	ENSRNOG00000019322,ENSRNOG00000008312
GO:0048311	mitochondrion distribution	biological_process	0.017478	0.54437	2	322	13	20272	ENSRNOG00000018364,ENSRNOG00000002669
GO:0051194	positive regulation of cofactor metabolic process	biological_process	0.017478	0.54437	2	322	13	20272	ENSRNOG00000029986,ENSRNOG00000001296
GO:0051197	positive regulation of coenzyme metabolic process	biological_process	0.017478	0.54437	2	322	13	20272	ENSRNOG00000029986,ENSRNOG00000001296
GO:0043279	response to alkaloid	biological_process	0.017527	0.54509	7	322	167	20272	ENSRNOG00000030630,ENSRNOG00000007946,ENSRNOG00000021147,ENSRNOG00000003084,ENSRNOG00000009625,ENSRNOG00000011726,ENSRNOG00000021128
GO:0032535	regulation of cellular component size	biological_process	0.017584	0.54605	11	322	332	20272	ENSRNOG00000015903,ENSRNOG00000000695,ENSRNOG00000008673,ENSRNOG00000014508,ENSRNOG00000009625,ENSRNOG00000004392,ENSRNOG00000002468,ENSRNOG00000001296,ENSRNOG00000021216,ENSRNOG00000014155,ENSRNOG00000015003
GO:0001893	maternal placenta development	biological_process	0.017761	0.54878	3	322	35	20272	ENSRNOG00000008414,ENSRNOG00000047481,ENSRNOG00000021054
GO:0007031	peroxisome organization	biological_process	0.017774	0.54878	3	322	35	20272	ENSRNOG00000015003,ENSRNOG00000001420,ENSRNOG00000021216
GO:0048704	embryonic skeletal system morphogenesis	biological_process	0.017776	0.54878	5	322	95	20272	ENSRNOG00000001577,ENSRNOG00000021054,ENSRNOG00000014987,ENSRNOG00000004210,ENSRNOG00000007611
GO:0045184	establishment of protein localization	biological_process	0.017779	0.54878	35	322	1524	20272	ENSRNOG00000021147,ENSRNOG00000018364,ENSRNOG00000014621,ENSRNOG00000031420,ENSRNOG00000013743,ENSRNOG00000025909,ENSRNOG00000001296,ENSRNOG00000003084,ENSRNOG00000008897,ENSRNOG00000019322,ENSRNOG00000019193,ENSRNOG00000022859,ENSRNOG00000005358,ENSRNOG00000003442,ENSRNOG00000021128,ENSRNOG00000001258,ENSRNOG00000001420,ENSRNOG00000018414,ENSRNOG00000018791,ENSRNOG00000031536,ENSRNOG00000011702,…
GO:0048519	negative regulation of biological process	biological_process	0.01784	0.54952	88	322	4512	20272	ENSRNOG00000019506,ENSRNOG00000021247,ENSRNOG00000009566,ENSRNOG00000016773,ENSRNOG00000003084,ENSRNOG00000001296,ENSRNOG00000032574,ENSRNOG00000038868,ENSRNOG00000016700,ENSRNOG00000012240,ENSRNOG00000014508,ENSRNOG00000030630,ENSRNOG00000021175,ENSRNOG00000012206,ENSRNOG00000028017,ENSRNOG00000031420,ENSRNOG00000051307,ENSRNOG00000006741,ENSRNOG00000047896,ENSRNOG00000021147,ENSRNOG00000015903,…
GO:1901985	positive regulation of protein acetylation	biological_process	0.017857	0.54952	3	322	35	20272	ENSRNOG00000011702,ENSRNOG00000001130,ENSRNOG00000018364
GO:0044767	single-organism developmental process	biological_process	0.018031	0.5538	104	322	5460	20272	ENSRNOG00000002598,ENSRNOG00000013972,ENSRNOG00000014237,ENSRNOG00000008842,ENSRNOG00000019096,ENSRNOG00000015982,ENSRNOG00000015636,ENSRNOG00000009625,ENSRNOG00000057862,ENSRNOG00000021054,ENSRNOG00000012622,ENSRNOG00000007229,ENSRNOG00000006894,ENSRNOG00000025584,ENSRNOG00000029986,ENSRNOG00000032394,ENSRNOG00000012944,ENSRNOG00000014155,ENSRNOG00000026133,ENSRNOG00000046566,ENSRNOG00000001420,…
GO:0019902	phosphatase binding	molecular_function	0.01805	0.5538	7	322	168	20272	ENSRNOG00000016145,ENSRNOG00000011726,ENSRNOG00000019824,ENSRNOG00000018364,ENSRNOG00000018414,ENSRNOG00000021147,ENSRNOG00000007934
GO:0006812	cation transport	biological_process	0.01817	0.55666	25	322	1005	20272	ENSRNOG00000004210,ENSRNOG00000019490,ENSRNOG00000003442,ENSRNOG00000021128,ENSRNOG00000056257,ENSRNOG00000021063,ENSRNOG00000017912,ENSRNOG00000015264,ENSRNOG00000012206,ENSRNOG00000033893,ENSRNOG00000003918,ENSRNOG00000021067,ENSRNOG00000001130,ENSRNOG00000020188,ENSRNOG00000019651,ENSRNOG00000005957,ENSRNOG00000053285,ENSRNOG00000001296,ENSRNOG00000011334,ENSRNOG00000013631,ENSRNOG00000047363,…
GO:0032991	macromolecular complex	cellular_component	0.018213	0.55716	106	322	5581	20272	ENSRNOG00000018414,ENSRNOG00000018433,ENSRNOG00000015003,ENSRNOG00000026295,ENSRNOG00000006576,ENSRNOG00000018847,ENSRNOG00000019193,ENSRNOG00000019322,ENSRNOG00000013588,ENSRNOG00000007946,ENSRNOG00000021128,ENSRNOG00000001258,ENSRNOG00000008316,ENSRNOG00000020185,ENSRNOG00000001126,ENSRNOG00000004813,ENSRNOG00000019638,ENSRNOG00000025520,ENSRNOG00000017219,ENSRNOG00000002582,ENSRNOG00000009887,…
GO:0072001	renal system development	biological_process	0.018383	0.56151	10	322	291	20272	ENSRNOG00000002598,ENSRNOG00000004210,ENSRNOG00000019322,ENSRNOG00000015982,ENSRNOG00000016700,ENSRNOG00000008312,ENSRNOG00000008842,ENSRNOG00000007611,ENSRNOG00000013743,ENSRNOG00000005580
GO:0006351	transcription, DNA-templated	biological_process	0.018449	0.56271	63	322	3074	20272	ENSRNOG00000016700,ENSRNOG00000012240,ENSRNOG00000056337,ENSRNOG00000001430,ENSRNOG00000037690,ENSRNOG00000010171,ENSRNOG00000001577,ENSRNOG00000056647,ENSRNOG00000003084,ENSRNOG00000011315,ENSRNOG00000009566,ENSRNOG00000016773,ENSRNOG00000028426,ENSRNOG00000011726,ENSRNOG00000043223,ENSRNOG00000019824,ENSRNOG00000004210,ENSRNOG00000014666,ENSRNOG00000025580,ENSRNOG00000018364,ENSRNOG00000014154,…
GO:0005262	calcium channel activity	molecular_function	0.018528	0.56428	5	322	96	20272	ENSRNOG00000056257,ENSRNOG00000011726,ENSRNOG00000033893,ENSRNOG00000012206,ENSRNOG00000020188
GO:0060135	maternal process involved in female pregnancy	biological_process	0.01876	0.57049	4	322	64	20272	ENSRNOG00000018059,ENSRNOG00000008414,ENSRNOG00000047481,ENSRNOG00000021054
GO:0042147	retrograde transport, endosome to Golgi	biological_process	0.018829	0.57173	4	322	64	20272	ENSRNOG00000018847,ENSRNOG00000001258,ENSRNOG00000042522,ENSRNOG00000012206
GO:0046425	regulation of JAK-STAT cascade	biological_process	0.018976	0.57535	6	322	132	20272	ENSRNOG00000006741,ENSRNOG00000023334,ENSRNOG00000025584,ENSRNOG00000018414,ENSRNOG00000008312,ENSRNOG00000019322
GO:1902742	apoptotic process involved in development	biological_process	0.019227	0.5821	3	322	36	20272	ENSRNOG00000019322,ENSRNOG00000032574,ENSRNOG00000002598
GO:0034284	response to monosaccharide	biological_process	0.019303	0.58356	8	322	210	20272	ENSRNOG00000007229,ENSRNOG00000021054,ENSRNOG00000021147,ENSRNOG00000001420,ENSRNOG00000002598,ENSRNOG00000021128,ENSRNOG00000019422,ENSRNOG00000017693
GO:0016197	endosomal transport	biological_process	0.019371	0.58473	8	322	210	20272	ENSRNOG00000005700,ENSRNOG00000007946,ENSRNOG00000042522,ENSRNOG00000001258,ENSRNOG00000012206,ENSRNOG00000008316,ENSRNOG00000016939,ENSRNOG00000018847
GO:0030425	dendrite	cellular_component	0.019571	0.58991	14	322	473	20272	ENSRNOG00000009625,ENSRNOG00000019570,ENSRNOG00000013588,ENSRNOG00000005700,ENSRNOG00000010171,ENSRNOG00000003442,ENSRNOG00000016145,ENSRNOG00000014231,ENSRNOG00000051948,ENSRNOG00000014621,ENSRNOG00000021536,ENSRNOG00000031536,ENSRNOG00000011726,ENSRNOG00000011904
GO:0005739	mitochondrion	cellular_component	0.01991	0.59038	37	322	1644	20272	ENSRNOG00000009112,ENSRNOG00000018450,ENSRNOG00000037871,ENSRNOG00000009625,ENSRNOG00000009114,ENSRNOG00000037299,ENSRNOG00000025584,ENSRNOG00000012944,ENSRNOG00000014155,ENSRNOG00000001420,ENSRNOG00000017993,ENSRNOG00000021128,ENSRNOG00000007946,ENSRNOG00000001130,ENSRNOG00000003918,ENSRNOG00000000527,ENSRNOG00000019924,ENSRNOG00000018791,ENSRNOG00000012730,ENSRNOG00000011338,ENSRNOG00000005061,…
GO:0009888	tissue development	biological_process	0.019932	0.59038	40	322	1806	20272	ENSRNOG00000018059,ENSRNOG00000031420,ENSRNOG00000008592,ENSRNOG00000025909,ENSRNOG00000004210,ENSRNOG00000021147,ENSRNOG00000018364,ENSRNOG00000005580,ENSRNOG00000047481,ENSRNOG00000016700,ENSRNOG00000008414,ENSRNOG00000005957,ENSRNOG00000058752,ENSRNOG00000008312,ENSRNOG00000032574,ENSRNOG00000010932,ENSRNOG00000001296,ENSRNOG00000001577,ENSRNOG00000006025,ENSRNOG00000019842,ENSRNOG00000007611,…
GO:0046717	acid secretion	biological_process	0.020007	0.59038	5	322	98	20272	ENSRNOG00000003442,ENSRNOG00000001296,ENSRNOG00000009625,ENSRNOG00000016826,ENSRNOG00000017873
GO:0030008	TRAPP complex	cellular_component	0.020011	0.59038	2	322	14	20272	ENSRNOG00000001003,ENSRNOG00000011904
GO:0042268	regulation of cytolysis	biological_process	0.020075	0.59038	2	322	14	20272	ENSRNOG00000001296,ENSRNOG00000021147
GO:0050755	chemokine metabolic process	biological_process	0.020082	0.59038	2	322	14	20272	ENSRNOG00000022859,ENSRNOG00000019422
GO:0042975	peroxisome proliferator activated receptor binding	molecular_function	0.020102	0.59038	2	322	14	20272	ENSRNOG00000007229,ENSRNOG00000020482
GO:0072202	cell differentiation involved in metanephros development	biological_process	0.020126	0.59038	2	322	14	20272	ENSRNOG00000016700,ENSRNOG00000004210
GO:0072224	metanephric glomerulus development	biological_process	0.020126	0.59038	2	322	14	20272	ENSRNOG00000004210,ENSRNOG00000016700
GO:0009312	oligosaccharide biosynthetic process	biological_process	0.020136	0.59038	2	322	14	20272	ENSRNOG00000046984,ENSRNOG00000012162
GO:0006613	cotranslational protein targeting to membrane	biological_process	0.020139	0.59038	2	322	14	20272	ENSRNOG00000018639,ENSRNOG00000013743
GO:0001921	positive regulation of receptor recycling	biological_process	0.020173	0.59038	2	322	14	20272	ENSRNOG00000032574,ENSRNOG00000005700
GO:0001967	suckling behavior	biological_process	0.020179	0.59038	2	322	14	20272	ENSRNOG00000047307,ENSRNOG00000011726
GO:0072498	embryonic skeletal joint development	biological_process	0.020179	0.59038	2	322	14	20272	ENSRNOG00000004210,ENSRNOG00000018059
GO:0051590	positive regulation of neurotransmitter transport	biological_process	0.020179	0.59038	2	322	14	20272	ENSRNOG00000007946,ENSRNOG00000019193
GO:2000811	negative regulation of anoikis	biological_process	0.020179	0.59038	2	322	14	20272	ENSRNOG00000019322,ENSRNOG00000007946
GO:0003161	cardiac conduction system development	biological_process	0.020179	0.59038	2	322	14	20272	ENSRNOG00000019322,ENSRNOG00000058752
GO:0042165	neurotransmitter binding	molecular_function	0.020179	0.59038	2	322	14	20272	ENSRNOG00000011726,ENSRNOG00000021063
GO:0045324	late endosome to vacuole transport	biological_process	0.020179	0.59038	2	322	14	20272	ENSRNOG00000008316,ENSRNOG00000016939
GO:1903671	negative regulation of sprouting angiogenesis	biological_process	0.020179	0.59038	2	322	14	20272	ENSRNOG00000005392,ENSRNOG00000019322
GO:0010769	regulation of cell morphogenesis involved in differentiation	biological_process	0.02019	0.59038	11	322	339	20272	ENSRNOG00000011726,ENSRNOG00000014155,ENSRNOG00000001126,ENSRNOG00000002468,ENSRNOG00000004392,ENSRNOG00000009625,ENSRNOG00000019322,ENSRNOG00000014508,ENSRNOG00000014287,ENSRNOG00000020482,ENSRNOG00000000695
GO:0007270	neuron-neuron synaptic transmission	biological_process	0.020249	0.59064	6	322	134	20272	ENSRNOG00000011726,ENSRNOG00000002468,ENSRNOG00000006894,ENSRNOG00000003442,ENSRNOG00000013588,ENSRNOG00000021063
GO:0023061	signal release	biological_process	0.020256	0.59064	12	322	384	20272	ENSRNOG00000032574,ENSRNOG00000003442,ENSRNOG00000021128,ENSRNOG00000001296,ENSRNOG00000002598,ENSRNOG00000019193,ENSRNOG00000007946,ENSRNOG00000021147,ENSRNOG00000025909,ENSRNOG00000007229,ENSRNOG00000047481,ENSRNOG00000017873
GO:0051246	regulation of protein metabolic process	biological_process	0.020425	0.59471	53	322	2526	20272	ENSRNOG00000018515,ENSRNOG00000008897,ENSRNOG00000051344,ENSRNOG00000019506,ENSRNOG00000047481,ENSRNOG00000012240,ENSRNOG00000001296,ENSRNOG00000020773,ENSRNOG00000009887,ENSRNOG00000031420,ENSRNOG00000007934,ENSRNOG00000017359,ENSRNOG00000016410,ENSRNOG00000030630,ENSRNOG00000015888,ENSRNOG00000021175,ENSRNOG00000004726,ENSRNOG00000025909,ENSRNOG00000014287,ENSRNOG00000019824,ENSRNOG00000021147,…
GO:0032990	cell part morphogenesis	biological_process	0.020472	0.59526	21	322	814	20272	ENSRNOG00000011726,ENSRNOG00000024641,ENSRNOG00000001126,ENSRNOG00000014155,ENSRNOG00000038868,ENSRNOG00000015636,ENSRNOG00000014508,ENSRNOG00000009625,ENSRNOG00000057862,ENSRNOG00000004392,ENSRNOG00000018414,ENSRNOG00000019842,ENSRNOG00000015264,ENSRNOG00000014621,ENSRNOG00000001420,ENSRNOG00000002468,ENSRNOG00000007946,ENSRNOG00000020482,ENSRNOG00000000695,ENSRNOG00000014287,ENSRNOG00000019322
GO:0051930	regulation of sensory perception of pain	biological_process	0.020682	0.59965	3	322	37	20272	ENSRNOG00000003442,ENSRNOG00000014508,ENSRNOG00000021063
GO:0051931	regulation of sensory perception	biological_process	0.020682	0.59965	3	322	37	20272	ENSRNOG00000014508,ENSRNOG00000021063,ENSRNOG00000003442
GO:0032589	neuron projection membrane	cellular_component	0.020714	0.59974	3	322	37	20272	ENSRNOG00000011726,ENSRNOG00000021128,ENSRNOG00000003442
GO:1903008	organelle disassembly	biological_process	0.020829	0.60109	5	322	99	20272	ENSRNOG00000011572,ENSRNOG00000018364,ENSRNOG00000018847,ENSRNOG00000001420,ENSRNOG00000028556
GO:0001657	ureteric bud development	biological_process	0.02083	0.60109	5	322	99	20272	ENSRNOG00000004210,ENSRNOG00000016700,ENSRNOG00000015982,ENSRNOG00000007611,ENSRNOG00000002598
GO:0040007	growth	biological_process	0.020859	0.60109	23	322	916	20272	ENSRNOG00000037690,ENSRNOG00000008312,ENSRNOG00000014508,ENSRNOG00000015982,ENSRNOG00000009625,ENSRNOG00000004392,ENSRNOG00000002598,ENSRNOG00000010932,ENSRNOG00000024363,ENSRNOG00000029986,ENSRNOG00000014155,ENSRNOG00000003084,ENSRNOG00000021054,ENSRNOG00000019506,ENSRNOG00000007946,ENSRNOG00000018364,ENSRNOG00000014287,ENSRNOG00000019322,ENSRNOG00000002468,ENSRNOG00000031420,ENSRNOG00000013743,…
GO:0006355	regulation of transcription, DNA-templated	biological_process	0.020878	0.60109	61	322	2980	20272	ENSRNOG00000008592,ENSRNOG00000018059,ENSRNOG00000015271,ENSRNOG00000031420,ENSRNOG00000030630,ENSRNOG00000006888,ENSRNOG00000014987,ENSRNOG00000019824,ENSRNOG00000043223,ENSRNOG00000004210,ENSRNOG00000014154,ENSRNOG00000025580,ENSRNOG00000014666,ENSRNOG00000018364,ENSRNOG00000028426,ENSRNOG00000011726,ENSRNOG00000056647,ENSRNOG00000003084,ENSRNOG00000011315,ENSRNOG00000009566,ENSRNOG00000016773,…
GO:0001655	urogenital system development	biological_process	0.020965	0.60276	11	322	341	20272	ENSRNOG00000005580,ENSRNOG00000013743,ENSRNOG00000007611,ENSRNOG00000016700,ENSRNOG00000019322,ENSRNOG00000014287,ENSRNOG00000015982,ENSRNOG00000004210,ENSRNOG00000008842,ENSRNOG00000008312,ENSRNOG00000002598
GO:0044702	single organism reproductive process	biological_process	0.021093	0.60503	27	322	1122	20272	ENSRNOG00000002598,ENSRNOG00000008414,ENSRNOG00000016700,ENSRNOG00000057862,ENSRNOG00000020188,ENSRNOG00000019096,ENSRNOG00000002582,ENSRNOG00000008312,ENSRNOG00000003033,ENSRNOG00000021054,ENSRNOG00000047481,ENSRNOG00000029986,ENSRNOG00000001126,ENSRNOG00000004813,ENSRNOG00000019422,ENSRNOG00000014987,ENSRNOG00000019322,ENSRNOG00000014287,ENSRNOG00000004210,ENSRNOG00000013588,ENSRNOG00000021147,…
GO:0006839	mitochondrial transport	biological_process	0.021103	0.60503	9	322	255	20272	ENSRNOG00000001420,ENSRNOG00000018450,ENSRNOG00000007946,ENSRNOG00000021147,ENSRNOG00000018364,ENSRNOG00000003918,ENSRNOG00000012756,ENSRNOG00000049944,ENSRNOG00000018791
GO:0051252	regulation of RNA metabolic process	biological_process	0.021305	0.60999	64	322	3154	20272	ENSRNOG00000020230,ENSRNOG00000007611,ENSRNOG00000021771,ENSRNOG00000011702,ENSRNOG00000013422,ENSRNOG00000033522,ENSRNOG00000006976,ENSRNOG00000020482,ENSRNOG00000019422,ENSRNOG00000009377,ENSRNOG00000000431,ENSRNOG00000014155,ENSRNOG00000029986,ENSRNOG00000024363,ENSRNOG00000025584,ENSRNOG00000021183,ENSRNOG00000007229,ENSRNOG00000021054,ENSRNOG00000015982,ENSRNOG00000025923,ENSRNOG00000053285,…
GO:0072163	mesonephric epithelium development	biological_process	0.021652	0.61819	5	322	100	20272	ENSRNOG00000002598,ENSRNOG00000007611,ENSRNOG00000004210,ENSRNOG00000016700,ENSRNOG00000015982
GO:0072164	mesonephric tubule development	biological_process	0.021652	0.61819	5	322	100	20272	ENSRNOG00000002598,ENSRNOG00000007611,ENSRNOG00000004210,ENSRNOG00000015982,ENSRNOG00000016700
GO:0000988	transcription factor activity, protein binding	molecular_function	0.021868	0.62259	14	322	480	20272	ENSRNOG00000025923,ENSRNOG00000006976,ENSRNOG00000018364,ENSRNOG00000002582,ENSRNOG00000012240,ENSRNOG00000019322,ENSRNOG00000051948,ENSRNOG00000011315,ENSRNOG00000031420,ENSRNOG00000009566,ENSRNOG00000020230,ENSRNOG00000011702,ENSRNOG00000007229,ENSRNOG00000021183
GO:0043195	terminal bouton	cellular_component	0.021897	0.62259	4	322	67	20272	ENSRNOG00000011726,ENSRNOG00000001296,ENSRNOG00000003442,ENSRNOG00000009625
GO:0031060	regulation of histone methylation	biological_process	0.021897	0.62259	4	322	67	20272	ENSRNOG00000053285,ENSRNOG00000021054,ENSRNOG00000012240,ENSRNOG00000030630
GO:0048869	cellular developmental process	biological_process	0.022073	0.62523	75	322	3793	20272	ENSRNOG00000021147,ENSRNOG00000018364,ENSRNOG00000031420,ENSRNOG00000030630,ENSRNOG00000012206,ENSRNOG00000019977,ENSRNOG00000019000,ENSRNOG00000058752,ENSRNOG00000038868,ENSRNOG00000016700,ENSRNOG00000014508,ENSRNOG00000012240,ENSRNOG00000005957,ENSRNOG00000032574,ENSRNOG00000010932,ENSRNOG00000001296,ENSRNOG00000005580,ENSRNOG00000011904,ENSRNOG00000024641,ENSRNOG00000007946,ENSRNOG00000019322,…
GO:0051047	positive regulation of secretion	biological_process	0.022182	0.62523	12	322	389	20272	ENSRNOG00000017873,ENSRNOG00000018414,ENSRNOG00000031420,ENSRNOG00000047481,ENSRNOG00000007229,ENSRNOG00000019193,ENSRNOG00000009625,ENSRNOG00000007946,ENSRNOG00000021147,ENSRNOG00000013588,ENSRNOG00000001296,ENSRNOG00000003442
GO:0019369	arachidonic acid metabolic process	biological_process	0.022196	0.62523	3	322	38	20272	ENSRNOG00000020817,ENSRNOG00000014508,ENSRNOG00000008842
GO:0030315	T-tubule	cellular_component	0.022231	0.62523	3	322	38	20272	ENSRNOG00000001130,ENSRNOG00000002218,ENSRNOG00000021128
GO:0032105	negative regulation of response to extracellular stimulus	biological_process	0.022231	0.62523	3	322	38	20272	ENSRNOG00000030630,ENSRNOG00000029535,ENSRNOG00000028556
GO:0032108	negative regulation of response to nutrient levels	biological_process	0.022231	0.62523	3	322	38	20272	ENSRNOG00000030630,ENSRNOG00000029535,ENSRNOG00000028556
GO:0015296	anion:cation symporter activity	molecular_function	0.022231	0.62523	3	322	38	20272	ENSRNOG00000019651,ENSRNOG00000005957,ENSRNOG00000019490
GO:0097659	nucleic acid-templated transcription	biological_process	0.022236	0.62523	63	322	3104	20272	ENSRNOG00000025580,ENSRNOG00000014154,ENSRNOG00000018364,ENSRNOG00000014666,ENSRNOG00000019824,ENSRNOG00000043223,ENSRNOG00000004210,ENSRNOG00000014987,ENSRNOG00000006888,ENSRNOG00000031420,ENSRNOG00000030630,ENSRNOG00000018059,ENSRNOG00000015271,ENSRNOG00000008592,ENSRNOG00000056337,ENSRNOG00000037690,ENSRNOG00000010171,ENSRNOG00000001430,ENSRNOG00000016700,ENSRNOG00000012240,ENSRNOG00000001577,…
GO:0008021	synaptic vesicle	cellular_component	0.022263	0.62523	6	322	137	20272	ENSRNOG00000006894,ENSRNOG00000011726,ENSRNOG00000011904,ENSRNOG00000019193,ENSRNOG00000014621,ENSRNOG00000007946
GO:0044306	neuron projection terminus	cellular_component	0.022326	0.62614	6	322	137	20272	ENSRNOG00000003442,ENSRNOG00000001296,ENSRNOG00000014231,ENSRNOG00000011726,ENSRNOG00000009625,ENSRNOG00000010171
GO:0000187	activation of MAPK activity	biological_process	0.0225	0.63015	5	322	101	20272	ENSRNOG00000029986,ENSRNOG00000020773,ENSRNOG00000014987,ENSRNOG00000001348,ENSRNOG00000001296
GO:0046983	protein dimerization activity	molecular_function	0.022535	0.63026	29	322	1233	20272	ENSRNOG00000020773,ENSRNOG00000019000,ENSRNOG00000018414,ENSRNOG00000015003,ENSRNOG00000031536,ENSRNOG00000011702,ENSRNOG00000019322,ENSRNOG00000042522,ENSRNOG00000021147,ENSRNOG00000015903,ENSRNOG00000007946,ENSRNOG00000061739,ENSRNOG00000014666,ENSRNOG00000003442,ENSRNOG00000020951,ENSRNOG00000017993,ENSRNOG00000051307,ENSRNOG00000021216,ENSRNOG00000032394,ENSRNOG00000008897,ENSRNOG00000011726,…
GO:0051216	cartilage development	biological_process	0.02263	0.63073	7	322	176	20272	ENSRNOG00000002582,ENSRNOG00000031420,ENSRNOG00000004210,ENSRNOG00000018059,ENSRNOG00000001577,ENSRNOG00000010932,ENSRNOG00000008592
GO:0032502	developmental process	biological_process	0.022753	0.63073	104	322	5507	20272	ENSRNOG00000015003,ENSRNOG00000018433,ENSRNOG00000031536,ENSRNOG00000001130,ENSRNOG00000012730,ENSRNOG00000018414,ENSRNOG00000019842,ENSRNOG00000017873,ENSRNOG00000002468,ENSRNOG00000015149,ENSRNOG00000019322,ENSRNOG00000019193,ENSRNOG00000007946,ENSRNOG00000005392,ENSRNOG00000001126,ENSRNOG00000004813,ENSRNOG00000019638,ENSRNOG00000000852,ENSRNOG00000025520,ENSRNOG00000002582,ENSRNOG00000019000,…
GO:0060675	ureteric bud morphogenesis	biological_process	0.022925	0.63073	4	322	68	20272	ENSRNOG00000015982,ENSRNOG00000016700,ENSRNOG00000007611,ENSRNOG00000002598
GO:0044068	modulation by symbiont of host cellular process	biological_process	0.022932	0.63073	2	322	15	20272	ENSRNOG00000007946,ENSRNOG00000021147
GO:0046931	pore complex assembly	biological_process	0.022932	0.63073	2	322	15	20272	ENSRNOG00000021147,ENSRNOG00000001296
GO:0045913	positive regulation of carbohydrate metabolic process	biological_process	0.022941	0.63073	4	322	68	20272	ENSRNOG00000029986,ENSRNOG00000018364,ENSRNOG00000021147,ENSRNOG00000001296
GO:0051085	chaperone mediated protein folding requiring cofactor	biological_process	0.022946	0.63073	2	322	15	20272	ENSRNOG00000006894,ENSRNOG00000006435
GO:0006900	membrane budding	biological_process	0.022976	0.63073	4	322	68	20272	ENSRNOG00000001296,ENSRNOG00000004014,ENSRNOG00000013972,ENSRNOG00000005700
GO:0030295	protein kinase activator activity	molecular_function	0.022983	0.63073	4	322	68	20272	ENSRNOG00000015982,ENSRNOG00000014287,ENSRNOG00000025584,ENSRNOG00000001296
GO:0072074	kidney mesenchyme development	biological_process	0.022986	0.63073	2	322	15	20272	ENSRNOG00000016700,ENSRNOG00000004210
GO:0001573	ganglioside metabolic process	biological_process	0.023034	0.63073	2	322	15	20272	ENSRNOG00000000471,ENSRNOG00000046984
GO:0044065	regulation of respiratory system process	biological_process	0.023039	0.63073	2	322	15	20272	ENSRNOG00000003442,ENSRNOG00000013588
GO:0032239	regulation of nucleobase-containing compound transport	biological_process	0.023042	0.63073	2	322	15	20272	ENSRNOG00000012240,ENSRNOG00000003442
GO:0071636	positive regulation of transforming growth factor beta production	biological_process	0.023042	0.63073	2	322	15	20272	ENSRNOG00000011702,ENSRNOG00000015982
GO:0030813	positive regulation of nucleotide catabolic process	biological_process	0.023042	0.63073	2	322	15	20272	ENSRNOG00000001296,ENSRNOG00000029986
GO:2000679	positive regulation of transcription regulatory region DNA binding	biological_process	0.023042	0.63073	2	322	15	20272	ENSRNOG00000018364,ENSRNOG00000003084
GO:0009314	response to radiation	biological_process	0.023099	0.63145	13	322	437	20272	ENSRNOG00000015520,ENSRNOG00000019422,ENSRNOG00000007946,ENSRNOG00000020482,ENSRNOG00000010171,ENSRNOG00000014287,ENSRNOG00000011726,ENSRNOG00000021054,ENSRNOG00000028017,ENSRNOG00000031420,ENSRNOG00000017873,ENSRNOG00000012944,ENSRNOG00000003084
GO:0034765	regulation of ion transmembrane transport	biological_process	0.02343	0.63965	12	322	392	20272	ENSRNOG00000013631,ENSRNOG00000021063,ENSRNOG00000015264,ENSRNOG00000028017,ENSRNOG00000047005,ENSRNOG00000033893,ENSRNOG00000011726,ENSRNOG00000021067,ENSRNOG00000004210,ENSRNOG00000021128,ENSRNOG00000001296,ENSRNOG00000056257
GO:0000977	RNA polymerase II regulatory region sequence-specific DNA binding	molecular_function	0.023511	0.64099	17	322	628	20272	ENSRNOG00000000431,ENSRNOG00000006888,ENSRNOG00000019422,ENSRNOG00000020482,ENSRNOG00000033522,ENSRNOG00000014666,ENSRNOG00000008592,ENSRNOG00000026295,ENSRNOG00000030630,ENSRNOG00000007611,ENSRNOG00000001577,ENSRNOG00000002598,ENSRNOG00000010171,ENSRNOG00000002582,ENSRNOG00000033694,ENSRNOG00000003084,ENSRNOG00000009566
GO:0033044	regulation of chromosome organization	biological_process	0.023561	0.64108	10	322	303	20272	ENSRNOG00000003084,ENSRNOG00000030630,ENSRNOG00000021175,ENSRNOG00000021054,ENSRNOG00000011702,ENSRNOG00000001130,ENSRNOG00000012240,ENSRNOG00000018364,ENSRNOG00000053285,ENSRNOG00000046776
GO:0097191	extrinsic apoptotic signaling pathway	biological_process	0.023576	0.64108	8	322	218	20272	ENSRNOG00000051344,ENSRNOG00000017359,ENSRNOG00000019638,ENSRNOG00000031420,ENSRNOG00000025584,ENSRNOG00000001296,ENSRNOG00000021147,ENSRNOG00000007946
GO:0000166	nucleotide binding	molecular_function	0.023711	0.64134	43	322	1992	20272	ENSRNOG00000019174,ENSRNOG00000016620,ENSRNOG00000033508,ENSRNOG00000021128,ENSRNOG00000017993,ENSRNOG00000012730,ENSRNOG00000014619,ENSRNOG00000023334,ENSRNOG00000018414,ENSRNOG00000017912,ENSRNOG00000006576,ENSRNOG00000001130,ENSRNOG00000017737,ENSRNOG00000030126,ENSRNOG00000013598,ENSRNOG00000029986,ENSRNOG00000004813,ENSRNOG00000054272,ENSRNOG00000025584,ENSRNOG00000006894,ENSRNOG00000018119,…
GO:1901265	nucleoside phosphate binding	molecular_function	0.023711	0.64134	43	322	1992	20272	ENSRNOG00000006894,ENSRNOG00000057056,ENSRNOG00000018119,ENSRNOG00000004813,ENSRNOG00000029986,ENSRNOG00000025584,ENSRNOG00000054272,ENSRNOG00000030126,ENSRNOG00000013598,ENSRNOG00000017737,ENSRNOG00000006576,ENSRNOG00000001130,ENSRNOG00000012730,ENSRNOG00000014619,ENSRNOG00000023334,ENSRNOG00000018414,ENSRNOG00000017912,ENSRNOG00000021128,ENSRNOG00000017993,ENSRNOG00000033508,ENSRNOG00000019174,…
GO:0031018	endocrine pancreas development	biological_process	0.023714	0.64134	3	322	39	20272	ENSRNOG00000021054,ENSRNOG00000002598,ENSRNOG00000021147
GO:0072073	kidney epithelium development	biological_process	0.023732	0.64134	6	322	139	20272	ENSRNOG00000016700,ENSRNOG00000019322,ENSRNOG00000015982,ENSRNOG00000004210,ENSRNOG00000007611,ENSRNOG00000002598
GO:2000677	regulation of transcription regulatory region DNA binding	biological_process	0.023755	0.64134	3	322	39	20272	ENSRNOG00000003084,ENSRNOG00000018364,ENSRNOG00000002582
GO:0010464	regulation of mesenchymal cell proliferation	biological_process	0.023807	0.64134	3	322	39	20272	ENSRNOG00000018059,ENSRNOG00000015982,ENSRNOG00000019638
GO:0035254	glutamate receptor binding	molecular_function	0.023807	0.64134	3	322	39	20272	ENSRNOG00000011726,ENSRNOG00000031536,ENSRNOG00000032574
GO:0005509	calcium ion binding	molecular_function	0.023837	0.64134	17	322	629	20272	ENSRNOG00000015941,ENSRNOG00000000436,ENSRNOG00000018059,ENSRNOG00000019338,ENSRNOG00000054140,ENSRNOG00000051307,ENSRNOG00000014021,ENSRNOG00000016826,ENSRNOG00000019322,ENSRNOG00000011726,ENSRNOG00000001796,ENSRNOG00000053317,ENSRNOG00000048036,ENSRNOG00000013598,ENSRNOG00000010932,ENSRNOG00000013972,ENSRNOG00000007067
GO:0048856	anatomical structure development	biological_process	0.023867	0.64134	95	322	4981	20272	ENSRNOG00000008842,ENSRNOG00000019096,ENSRNOG00000057862,ENSRNOG00000015982,ENSRNOG00000009625,ENSRNOG00000015636,ENSRNOG00000002598,ENSRNOG00000013972,ENSRNOG00000025584,ENSRNOG00000014155,ENSRNOG00000026133,ENSRNOG00000032394,ENSRNOG00000029986,ENSRNOG00000007229,ENSRNOG00000021054,ENSRNOG00000012622,ENSRNOG00000006894,ENSRNOG00000016620,ENSRNOG00000000695,ENSRNOG00000020482,ENSRNOG00000016826,…
GO:0033574	response to testosterone	biological_process	0.024059	0.64514	4	322	69	20272	ENSRNOG00000021147,ENSRNOG00000008842,ENSRNOG00000010171,ENSRNOG00000021128
GO:0005230	extracellular ligand-gated ion channel activity	molecular_function	0.024101	0.64514	4	322	69	20272	ENSRNOG00000021063,ENSRNOG00000013588,ENSRNOG00000001296,ENSRNOG00000011726
GO:1901983	regulation of protein acetylation	biological_process	0.024102	0.64514	4	322	69	20272	ENSRNOG00000011702,ENSRNOG00000001130,ENSRNOG00000046776,ENSRNOG00000018364
GO:0001701	in utero embryonic development	biological_process	0.024257	0.64843	12	322	394	20272	ENSRNOG00000014987,ENSRNOG00000002598,ENSRNOG00000019322,ENSRNOG00000019824,ENSRNOG00000007946,ENSRNOG00000014666,ENSRNOG00000018364,ENSRNOG00000002582,ENSRNOG00000003033,ENSRNOG00000001126,ENSRNOG00000004813,ENSRNOG00000018059
GO:0051960	regulation of nervous system development	biological_process	0.02443	0.65222	21	322	829	20272	ENSRNOG00000017359,ENSRNOG00000019977,ENSRNOG00000012206,ENSRNOG00000031536,ENSRNOG00000001130,ENSRNOG00000000695,ENSRNOG00000020482,ENSRNOG00000014287,ENSRNOG00000019322,ENSRNOG00000019193,ENSRNOG00000019338,ENSRNOG00000002468,ENSRNOG00000001126,ENSRNOG00000032394,ENSRNOG00000014155,ENSRNOG00000011726,ENSRNOG00000009625,ENSRNOG00000025520,ENSRNOG00000014508,ENSRNOG00000004392,ENSRNOG00000001577
GO:0090174	organelle membrane fusion	biological_process	0.02449	0.65297	6	322	140	20272	ENSRNOG00000023991,ENSRNOG00000001010,ENSRNOG00000018847,ENSRNOG00000019193,ENSRNOG00000014621,ENSRNOG00000008316
GO:0036094	small molecule binding	molecular_function	0.024645	0.65547	48	322	2274	20272	ENSRNOG00000006435,ENSRNOG00000023991,ENSRNOG00000020642,ENSRNOG00000001296,ENSRNOG00000058752,ENSRNOG00000008312,ENSRNOG00000029738,ENSRNOG00000004392,ENSRNOG00000011726,ENSRNOG00000029535,ENSRNOG00000001796,ENSRNOG00000029195,ENSRNOG00000003084,ENSRNOG00000023376,ENSRNOG00000014154,ENSRNOG00000014287,ENSRNOG00000004726,ENSRNOG00000020281,ENSRNOG00000017359,ENSRNOG00000020773,ENSRNOG00000007775,…
GO:0032774	RNA biosynthetic process	biological_process	0.024647	0.65547	63	322	3121	20272	ENSRNOG00000025584,ENSRNOG00000019638,ENSRNOG00000024363,ENSRNOG00000029986,ENSRNOG00000015180,ENSRNOG00000014155,ENSRNOG00000007229,ENSRNOG00000021054,ENSRNOG00000009398,ENSRNOG00000005392,ENSRNOG00000033694,ENSRNOG00000021183,ENSRNOG00000025923,ENSRNOG00000002582,ENSRNOG00000025520,ENSRNOG00000015982,ENSRNOG00000051948,ENSRNOG00000002598,ENSRNOG00000046776,ENSRNOG00000053285,ENSRNOG00000021771,…
GO:0001012	RNA polymerase II regulatory region DNA binding	molecular_function	0.024795	0.65854	17	322	632	20272	ENSRNOG00000008592,ENSRNOG00000026295,ENSRNOG00000007611,ENSRNOG00000030630,ENSRNOG00000019422,ENSRNOG00000006888,ENSRNOG00000000431,ENSRNOG00000020482,ENSRNOG00000033522,ENSRNOG00000014666,ENSRNOG00000033694,ENSRNOG00000003084,ENSRNOG00000009566,ENSRNOG00000001577,ENSRNOG00000002598,ENSRNOG00000010171,ENSRNOG00000002582
GO:0001823	mesonephros development	biological_process	0.025148	0.66555	5	322	104	20272	ENSRNOG00000007611,ENSRNOG00000016700,ENSRNOG00000015982,ENSRNOG00000004210,ENSRNOG00000002598
GO:0001892	embryonic placenta development	biological_process	0.025165	0.66555	5	322	104	20272	ENSRNOG00000014987,ENSRNOG00000003033,ENSRNOG00000002582,ENSRNOG00000014666,ENSRNOG00000001126
GO:0061387	regulation of extent of cell growth	biological_process	0.025176	0.66555	5	322	104	20272	ENSRNOG00000014508,ENSRNOG00000009625,ENSRNOG00000014155,ENSRNOG00000004392,ENSRNOG00000002468
GO:0015103	inorganic anion transmembrane transporter activity	molecular_function	0.025195	0.66555	5	322	104	20272	ENSRNOG00000020951,ENSRNOG00000013588,ENSRNOG00000019490,ENSRNOG00000005957,ENSRNOG00000019651
GO:1990267	response to transition metal nanoparticle	biological_process	0.025244	0.66555	6	322	141	20272	ENSRNOG00000013588,ENSRNOG00000021147,ENSRNOG00000003084,ENSRNOG00000008414,ENSRNOG00000011726,ENSRNOG00000001296
GO:0071479	cellular response to ionizing radiation	biological_process	0.025253	0.66555	4	322	70	20272	ENSRNOG00000019422,ENSRNOG00000010171,ENSRNOG00000007946,ENSRNOG00000028017
GO:0070972	protein localization to endoplasmic reticulum	biological_process	0.025383	0.66798	3	322	40	20272	ENSRNOG00000013743,ENSRNOG00000005358,ENSRNOG00000018639
GO:1903506	regulation of nucleic acid-templated transcription	biological_process	0.02544	0.66798	61	322	3012	20272	ENSRNOG00000003084,ENSRNOG00000056647,ENSRNOG00000016773,ENSRNOG00000009566,ENSRNOG00000011315,ENSRNOG00000028426,ENSRNOG00000011726,ENSRNOG00000016700,ENSRNOG00000012240,ENSRNOG00000010171,ENSRNOG00000037690,ENSRNOG00000056337,ENSRNOG00000001577,ENSRNOG00000015271,ENSRNOG00000018059,ENSRNOG00000030630,ENSRNOG00000031420,ENSRNOG00000008592,ENSRNOG00000004210,ENSRNOG00000043223,ENSRNOG00000019824,…
GO:0016529	sarcoplasmic reticulum	cellular_component	0.025443	0.66798	3	322	40	20272	ENSRNOG00000017912,ENSRNOG00000028017,ENSRNOG00000001130
GO:0030275	LRR domain binding	molecular_function	0.025854	0.6753	2	322	16	20272	ENSRNOG00000001430,ENSRNOG00000014287
GO:0007369	gastrulation	biological_process	0.025858	0.6753	7	322	181	20272	ENSRNOG00000002582,ENSRNOG00000006025,ENSRNOG00000005580,ENSRNOG00000004210,ENSRNOG00000015982,ENSRNOG00000002598,ENSRNOG00000012622
GO:0031965	nuclear membrane	cellular_component	0.025908	0.6753	8	322	222	20272	ENSRNOG00000006894,ENSRNOG00000021758,ENSRNOG00000020667,ENSRNOG00000019638,ENSRNOG00000014604,ENSRNOG00000028017,ENSRNOG00000001296,ENSRNOG00000007946
GO:0060707	trophoblast giant cell differentiation	biological_process	0.025955	0.6753	2	322	16	20272	ENSRNOG00000014987,ENSRNOG00000002582
GO:0001504	neurotransmitter uptake	biological_process	0.02596	0.6753	2	322	16	20272	ENSRNOG00000001130,ENSRNOG00000006894
GO:0003214	cardiac left ventricle morphogenesis	biological_process	0.025961	0.6753	2	322	16	20272	ENSRNOG00000002582,ENSRNOG00000019322
GO:0051046	regulation of secretion	biological_process	0.026004	0.6753	18	322	685	20272	ENSRNOG00000017873,ENSRNOG00000018414,ENSRNOG00000031420,ENSRNOG00000014621,ENSRNOG00000011702,ENSRNOG00000025909,ENSRNOG00000007946,ENSRNOG00000013588,ENSRNOG00000021147,ENSRNOG00000019193,ENSRNOG00000019322,ENSRNOG00000021128,ENSRNOG00000003442,ENSRNOG00000047481,ENSRNOG00000007229,ENSRNOG00000001348,ENSRNOG00000009625,ENSRNOG00000001296
GO:0015695	organic cation transport	biological_process	0.026044	0.6753	2	322	16	20272	ENSRNOG00000003918,ENSRNOG00000001296
GO:0090382	phagosome maturation	biological_process	0.026044	0.6753	2	322	16	20272	ENSRNOG00000023991,ENSRNOG00000001296
GO:0070330	aromatase activity	molecular_function	0.026058	0.6753	2	322	16	20272	ENSRNOG00000008842,ENSRNOG00000020817
GO:0044699	single-organism process	biological_process	0.026083	0.6753	242	322	14222	20272	ENSRNOG00000018791,ENSRNOG00000006025,ENSRNOG00000017912,ENSRNOG00000020377,ENSRNOG00000020230,ENSRNOG00000011338,ENSRNOG00000021063,ENSRNOG00000003918,ENSRNOG00000000527,ENSRNOG00000004014,ENSRNOG00000020482,ENSRNOG00000000695,ENSRNOG00000019570,ENSRNOG00000001431,ENSRNOG00000005358,ENSRNOG00000061739,ENSRNOG00000046566,ENSRNOG00000007334,ENSRNOG00000006028,ENSRNOG00000000431,ENSRNOG00000019422,…
GO:0033043	regulation of organelle organization	biological_process	0.026173	0.67677	27	322	1144	20272	ENSRNOG00000025909,ENSRNOG00000001130,ENSRNOG00000018847,ENSRNOG00000011702,ENSRNOG00000020377,ENSRNOG00000021175,ENSRNOG00000030630,ENSRNOG00000016410,ENSRNOG00000018414,ENSRNOG00000028556,ENSRNOG00000001420,ENSRNOG00000018364,ENSRNOG00000000695,ENSRNOG00000021147,ENSRNOG00000007946,ENSRNOG00000015903,ENSRNOG00000021247,ENSRNOG00000021054,ENSRNOG00000003084,ENSRNOG00000029986,ENSRNOG00000019638,…
GO:0008509	anion transmembrane transporter activity	molecular_function	0.026292	0.67867	9	322	265	20272	ENSRNOG00000012534,ENSRNOG00000049944,ENSRNOG00000013588,ENSRNOG00000019490,ENSRNOG00000019651,ENSRNOG00000005957,ENSRNOG00000020951,ENSRNOG00000018450,ENSRNOG00000037871
GO:0002790	peptide secretion	biological_process	0.026341	0.67867	8	322	223	20272	ENSRNOG00000017873,ENSRNOG00000025909,ENSRNOG00000047481,ENSRNOG00000007229,ENSRNOG00000021147,ENSRNOG00000021128,ENSRNOG00000003442,ENSRNOG00000002598
GO:0032268	regulation of cellular protein metabolic process	biological_process	0.026361	0.67867	49	322	2340	20272	ENSRNOG00000018364,ENSRNOG00000021147,ENSRNOG00000019824,ENSRNOG00000014287,ENSRNOG00000014987,ENSRNOG00000006741,ENSRNOG00000015888,ENSRNOG00000030630,ENSRNOG00000021175,ENSRNOG00000031420,ENSRNOG00000007934,ENSRNOG00000016410,ENSRNOG00000009887,ENSRNOG00000020773,ENSRNOG00000025909,ENSRNOG00000012240,ENSRNOG00000001296,ENSRNOG00000018515,ENSRNOG00000019506,ENSRNOG00000047481,ENSRNOG00000051344,…
GO:2001141	regulation of RNA biosynthetic process	biological_process	0.026378	0.67867	61	322	3018	20272	ENSRNOG00000014987,ENSRNOG00000006888,ENSRNOG00000014154,ENSRNOG00000025580,ENSRNOG00000014666,ENSRNOG00000018364,ENSRNOG00000004210,ENSRNOG00000043223,ENSRNOG00000019824,ENSRNOG00000008592,ENSRNOG00000030630,ENSRNOG00000031420,ENSRNOG00000018059,ENSRNOG00000015271,ENSRNOG00000001577,ENSRNOG00000037690,ENSRNOG00000010171,ENSRNOG00000056337,ENSRNOG00000012240,ENSRNOG00000016700,ENSRNOG00000011726,…
GO:0030148	sphingolipid biosynthetic process	biological_process	0.026433	0.67913	4	322	71	20272	ENSRNOG00000019124,ENSRNOG00000000471,ENSRNOG00000046984,ENSRNOG00000001296
GO:0006886	intracellular protein transport	biological_process	0.026715	0.67913	21	322	837	20272	ENSRNOG00000018639,ENSRNOG00000018847,ENSRNOG00000031536,ENSRNOG00000013743,ENSRNOG00000018791,ENSRNOG00000031420,ENSRNOG00000003442,ENSRNOG00000001420,ENSRNOG00000001258,ENSRNOG00000019193,ENSRNOG00000018364,ENSRNOG00000005358,ENSRNOG00000001348,ENSRNOG00000008316,ENSRNOG00000003084,ENSRNOG00000021758,ENSRNOG00000008897,ENSRNOG00000011572,ENSRNOG00000019638,ENSRNOG00000005042,ENSRNOG00000028895
GO:0002791	regulation of peptide secretion	biological_process	0.027054	0.67913	7	322	183	20272	ENSRNOG00000017873,ENSRNOG00000021147,ENSRNOG00000021128,ENSRNOG00000025909,ENSRNOG00000003442,ENSRNOG00000047481,ENSRNOG00000007229
GO:0061005	cell differentiation involved in kidney development	biological_process	0.027104	0.67913	3	322	41	20272	ENSRNOG00000004210,ENSRNOG00000019322,ENSRNOG00000016700
GO:0016569	covalent chromatin modification	biological_process	0.027105	0.67913	14	322	494	20272	ENSRNOG00000015180,ENSRNOG00000030630,ENSRNOG00000021175,ENSRNOG00000015941,ENSRNOG00000001130,ENSRNOG00000021054,ENSRNOG00000011702,ENSRNOG00000000175,ENSRNOG00000012240,ENSRNOG00000018364,ENSRNOG00000056337,ENSRNOG00000053285,ENSRNOG00000046776,ENSRNOG00000051948
GO:1901998	toxin transport	biological_process	0.027135	0.67913	3	322	41	20272	ENSRNOG00000012534,ENSRNOG00000008897,ENSRNOG00000056337
GO:0032784	regulation of DNA-templated transcription, elongation	biological_process	0.027137	0.67913	3	322	41	20272	ENSRNOG00000019824,ENSRNOG00000012240,ENSRNOG00000009377
GO:0048729	tissue morphogenesis	biological_process	0.027153	0.67913	17	322	639	20272	ENSRNOG00000006894,ENSRNOG00000005580,ENSRNOG00000002598,ENSRNOG00000010932,ENSRNOG00000032574,ENSRNOG00000002582,ENSRNOG00000005957,ENSRNOG00000016700,ENSRNOG00000025520,ENSRNOG00000015982,ENSRNOG00000007611,ENSRNOG00000019842,ENSRNOG00000018059,ENSRNOG00000018364,ENSRNOG00000020482,ENSRNOG00000004210,ENSRNOG00000019322
GO:0006836	neurotransmitter transport	biological_process	0.027628	0.67913	6	322	144	20272	ENSRNOG00000019193,ENSRNOG00000007946,ENSRNOG00000032574,ENSRNOG00000006894,ENSRNOG00000001296,ENSRNOG00000001130
GO:0043270	positive regulation of ion transport	biological_process	0.027768	0.67913	8	322	225	20272	ENSRNOG00000003442,ENSRNOG00000001296,ENSRNOG00000053285,ENSRNOG00000021128,ENSRNOG00000009625,ENSRNOG00000011726,ENSRNOG00000016410,ENSRNOG00000015264
GO:1901699	cellular response to nitrogen compound	biological_process	0.02796	0.67913	15	322	544	20272	ENSRNOG00000030630,ENSRNOG00000003084,ENSRNOG00000014621,ENSRNOG00000029986,ENSRNOG00000020185,ENSRNOG00000021054,ENSRNOG00000005392,ENSRNOG00000023376,ENSRNOG00000000695,ENSRNOG00000021147,ENSRNOG00000013588,ENSRNOG00000007946,ENSRNOG00000001420,ENSRNOG00000001296,ENSRNOG00000021128
GO:0019233	sensory perception of pain	biological_process	0.028025	0.67913	5	322	107	20272	ENSRNOG00000021063,ENSRNOG00000014508,ENSRNOG00000011726,ENSRNOG00000001296,ENSRNOG00000003442
GO:0015293	symporter activity	molecular_function	0.028043	0.67913	5	322	107	20272	ENSRNOG00000018450,ENSRNOG00000049944,ENSRNOG00000019651,ENSRNOG00000005957,ENSRNOG00000019490
GO:0014070	response to organic cyclic compound	biological_process	0.028334	0.67913	24	322	996	20272	ENSRNOG00000019322,ENSRNOG00000023376,ENSRNOG00000000695,ENSRNOG00000021147,ENSRNOG00000020482,ENSRNOG00000007946,ENSRNOG00000018364,ENSRNOG00000021128,ENSRNOG00000001420,ENSRNOG00000018059,ENSRNOG00000030630,ENSRNOG00000009625,ENSRNOG00000008414,ENSRNOG00000008842,ENSRNOG00000010171,ENSRNOG00000001296,ENSRNOG00000051948,ENSRNOG00000002598,ENSRNOG00000012944,ENSRNOG00000026133,ENSRNOG00000003084,…
GO:0098797	plasma membrane protein complex	cellular_component	0.028422	0.67913	13	322	450	20272	ENSRNOG00000050210,ENSRNOG00000047307,ENSRNOG00000019570,ENSRNOG00000021128,ENSRNOG00000032574,ENSRNOG00000056257,ENSRNOG00000021063,ENSRNOG00000029986,ENSRNOG00000015264,ENSRNOG00000005580,ENSRNOG00000033893,ENSRNOG00000011726,ENSRNOG00000049407
GO:0007259	JAK-STAT cascade	biological_process	0.028479	0.67913	6	322	145	20272	ENSRNOG00000019322,ENSRNOG00000008312,ENSRNOG00000025584,ENSRNOG00000023334,ENSRNOG00000018414,ENSRNOG00000006741
GO:0050767	regulation of neurogenesis	biological_process	0.028542	0.67913	19	322	742	20272	ENSRNOG00000001130,ENSRNOG00000012206,ENSRNOG00000019977,ENSRNOG00000017359,ENSRNOG00000002468,ENSRNOG00000019338,ENSRNOG00000019193,ENSRNOG00000019322,ENSRNOG00000014287,ENSRNOG00000000695,ENSRNOG00000020482,ENSRNOG00000011726,ENSRNOG00000014155,ENSRNOG00000001126,ENSRNOG00000001577,ENSRNOG00000004392,ENSRNOG00000014508,ENSRNOG00000025520,ENSRNOG00000009625
GO:0006814	sodium ion transport	biological_process	0.028654	0.67913	7	322	185	20272	ENSRNOG00000001130,ENSRNOG00000021067,ENSRNOG00000001296,ENSRNOG00000053285,ENSRNOG00000019490,ENSRNOG00000005957,ENSRNOG00000004210
GO:0034654	nucleobase-containing compound biosynthetic process	biological_process	0.028791	0.67913	69	322	3493	20272	ENSRNOG00000011702,ENSRNOG00000020230,ENSRNOG00000007611,ENSRNOG00000021771,ENSRNOG00000000431,ENSRNOG00000019422,ENSRNOG00000009377,ENSRNOG00000013422,ENSRNOG00000019174,ENSRNOG00000033522,ENSRNOG00000005358,ENSRNOG00000020482,ENSRNOG00000006976,ENSRNOG00000021183,ENSRNOG00000007229,ENSRNOG00000021054,ENSRNOG00000014155,ENSRNOG00000029986,ENSRNOG00000024363,ENSRNOG00000025584,ENSRNOG00000053285,…
GO:0061097	regulation of protein tyrosine kinase activity	biological_process	0.028899	0.67913	4	322	73	20272	ENSRNOG00000004014,ENSRNOG00000003442,ENSRNOG00000018414,ENSRNOG00000031420
GO:0047485	protein N-terminus binding	molecular_function	0.028955	0.67913	5	322	108	20272	ENSRNOG00000004014,ENSRNOG00000021054,ENSRNOG00000018847,ENSRNOG00000003084,ENSRNOG00000017873
GO:0006997	nucleus organization	biological_process	0.029003	0.67913	5	322	108	20272	ENSRNOG00000019638,ENSRNOG00000006435,ENSRNOG00000016939,ENSRNOG00000004014,ENSRNOG00000006894
GO:0001558	regulation of cell growth	biological_process	0.029097	0.67913	11	322	359	20272	ENSRNOG00000024363,ENSRNOG00000031420,ENSRNOG00000014155,ENSRNOG00000019506,ENSRNOG00000037690,ENSRNOG00000004392,ENSRNOG00000015982,ENSRNOG00000014287,ENSRNOG00000014508,ENSRNOG00000009625,ENSRNOG00000002468
GO:0001822	kidney development	biological_process	0.029132	0.67913	9	322	270	20272	ENSRNOG00000002598,ENSRNOG00000008842,ENSRNOG00000008312,ENSRNOG00000019322,ENSRNOG00000016700,ENSRNOG00000015982,ENSRNOG00000004210,ENSRNOG00000007611,ENSRNOG00000013743
GO:1902495	transmembrane transporter complex	cellular_component	0.029163	0.67913	9	322	270	20272	ENSRNOG00000015264,ENSRNOG00000021063,ENSRNOG00000011726,ENSRNOG00000049407,ENSRNOG00000033893,ENSRNOG00000013588,ENSRNOG00000056257,ENSRNOG00000021128,ENSRNOG00000032574
GO:0090185	negative regulation of kidney development	biological_process	0.029165	0.67913	2	322	17	20272	ENSRNOG00000004210,ENSRNOG00000002598
GO:0044803	multi-organism membrane organization	biological_process	0.029221	0.67913	2	322	17	20272	ENSRNOG00000031420,ENSRNOG00000004014
GO:0006688	glycosphingolipid biosynthetic process	biological_process	0.029222	0.67913	2	322	17	20272	ENSRNOG00000000471,ENSRNOG00000046984
GO:0005640	nuclear outer membrane	cellular_component	0.029227	0.67913	2	322	17	20272	ENSRNOG00000028017,ENSRNOG00000014604
GO:0019201	nucleotide kinase activity	molecular_function	0.029231	0.67913	2	322	17	20272	ENSRNOG00000032574,ENSRNOG00000007775
GO:0030673	axolemma	cellular_component	0.029231	0.67913	2	322	17	20272	ENSRNOG00000003442,ENSRNOG00000021128
GO:0046639	negative regulation of alpha-beta T cell differentiation	biological_process	0.029231	0.67913	2	322	17	20272	ENSRNOG00000018059,ENSRNOG00000011702
GO:0010485	H4 histone acetyltransferase activity	molecular_function	0.029231	0.67913	2	322	17	20272	ENSRNOG00000051948,ENSRNOG00000018364
GO:0051957	positive regulation of amino acid transport	biological_process	0.029231	0.67913	2	322	17	20272	ENSRNOG00000009625,ENSRNOG00000001296
GO:0003951	NAD+ kinase activity	molecular_function	0.029231	0.67913	2	322	17	20272	ENSRNOG00000001796,ENSRNOG00000017737
GO:0070822	Sin3-type complex	cellular_component	0.029231	0.67913	2	322	17	20272	ENSRNOG00000009566,ENSRNOG00000016773
GO:0030426	growth cone	cellular_component	0.029288	0.67913	6	322	146	20272	ENSRNOG00000000695,ENSRNOG00000014604,ENSRNOG00000011572,ENSRNOG00000009625,ENSRNOG00000004392,ENSRNOG00000006894
GO:0007005	mitochondrion organization	biological_process	0.029893	0.67913	15	322	549	20272	ENSRNOG00000001420,ENSRNOG00000028556,ENSRNOG00000001296,ENSRNOG00000007946,ENSRNOG00000021147,ENSRNOG00000018364,ENSRNOG00000008279,ENSRNOG00000025909,ENSRNOG00000019638,ENSRNOG00000018791,ENSRNOG00000016410,ENSRNOG00000032394,ENSRNOG00000020377,ENSRNOG00000002669,ENSRNOG00000003084
GO:0022008	neurogenesis	biological_process	0.030034	0.67913	33	322	1478	20272	ENSRNOG00000020482,ENSRNOG00000000695,ENSRNOG00000019322,ENSRNOG00000019193,ENSRNOG00000019338,ENSRNOG00000002468,ENSRNOG00000019842,ENSRNOG00000018414,ENSRNOG00000001130,ENSRNOG00000025520,ENSRNOG00000015982,ENSRNOG00000009625,ENSRNOG00000001126,ENSRNOG00000014155,ENSRNOG00000006894,ENSRNOG00000014287,ENSRNOG00000015264,ENSRNOG00000017359,ENSRNOG00000019977,ENSRNOG00000012206,ENSRNOG00000030630,…
GO:0043524	negative regulation of neuron apoptotic process	biological_process	0.030105	0.67913	6	322	147	20272	ENSRNOG00000029535,ENSRNOG00000011726,ENSRNOG00000017873,ENSRNOG00000007946,ENSRNOG00000025584,ENSRNOG00000047307
GO:0008285	negative regulation of cell proliferation	biological_process	0.030136	0.67913	16	322	598	20272	ENSRNOG00000025520,ENSRNOG00000015982,ENSRNOG00000014237,ENSRNOG00000019638,ENSRNOG00000020185,ENSRNOG00000021054,ENSRNOG00000047481,ENSRNOG00000019506,ENSRNOG00000005392,ENSRNOG00000016826,ENSRNOG00000019322,ENSRNOG00000014287,ENSRNOG00000003442,ENSRNOG00000018414,ENSRNOG00000018059,ENSRNOG00000011702
GO:0019209	kinase activator activity	molecular_function	0.030185	0.67913	4	322	74	20272	ENSRNOG00000001296,ENSRNOG00000025584,ENSRNOG00000014287,ENSRNOG00000015982
GO:0001698	gastrin-induced gastric acid secretion	biological_process	0.030237	0.67913	1	322	2	20272	ENSRNOG00000017873
GO:0090273	regulation of somatostatin secretion	biological_process	0.030237	0.67913	1	322	2	20272	ENSRNOG00000017873
GO:0090274	positive regulation of somatostatin secretion	biological_process	0.030237	0.67913	1	322	2	20272	ENSRNOG00000017873
GO:0003712	transcription cofactor activity	molecular_function	0.030582	0.67913	12	322	408	20272	ENSRNOG00000025923,ENSRNOG00000006976,ENSRNOG00000002582,ENSRNOG00000018364,ENSRNOG00000051948,ENSRNOG00000031420,ENSRNOG00000011315,ENSRNOG00000009566,ENSRNOG00000020230,ENSRNOG00000011702,ENSRNOG00000007229,ENSRNOG00000021183
GO:0004674	protein serine/threonine kinase activity	molecular_function	0.030629	0.67913	12	322	408	20272	ENSRNOG00000004726,ENSRNOG00000029535,ENSRNOG00000020773,ENSRNOG00000019000,ENSRNOG00000012730,ENSRNOG00000030126,ENSRNOG00000013598,ENSRNOG00000014287,ENSRNOG00000004210,ENSRNOG00000033508,ENSRNOG00000023376,ENSRNOG00000016620
GO:0005147	oncostatin-M receptor binding	molecular_function	0.030684	0.67913	1	322	2	20272	ENSRNOG00000026192
GO:0043954	cellular component maintenance	biological_process	0.030701	0.67913	3	322	43	20272	ENSRNOG00000011726,ENSRNOG00000012240,ENSRNOG00000018414
GO:1902589	single-organism organelle organization	biological_process	0.030751	0.67913	48	322	2307	20272	ENSRNOG00000013972,ENSRNOG00000053285,ENSRNOG00000046776,ENSRNOG00000051948,ENSRNOG00000015636,ENSRNOG00000015982,ENSRNOG00000057862,ENSRNOG00000006894,ENSRNOG00000021054,ENSRNOG00000016939,ENSRNOG00000015180,ENSRNOG00000029986,ENSRNOG00000008316,ENSRNOG00000019638,ENSRNOG00000011572,ENSRNOG00000006028,ENSRNOG00000001420,ENSRNOG00000019193,ENSRNOG00000033508,ENSRNOG00000000695,ENSRNOG00000007946,…
GO:0030030	cell projection organization	biological_process	0.030817	0.67913	29	322	1267	20272	ENSRNOG00000014155,ENSRNOG00000001126,ENSRNOG00000011904,ENSRNOG00000011726,ENSRNOG00000024641,ENSRNOG00000006894,ENSRNOG00000038868,ENSRNOG00000057862,ENSRNOG00000004392,ENSRNOG00000014508,ENSRNOG00000015636,ENSRNOG00000009625,ENSRNOG00000001296,ENSRNOG00000032574,ENSRNOG00000019977,ENSRNOG00000000264,ENSRNOG00000012206,ENSRNOG00000019842,ENSRNOG00000018414,ENSRNOG00000017359,ENSRNOG00000015264,…
GO:0052151	positive regulation by symbiont of host apoptotic process	biological_process	0.030915	0.67913	1	322	2	20272	ENSRNOG00000021147
GO:0060139	positive regulation of apoptotic process by virus	biological_process	0.030915	0.67913	1	322	2	20272	ENSRNOG00000021147
GO:0071247	cellular response to chromate	biological_process	0.030915	0.67913	1	322	2	20272	ENSRNOG00000021147
GO:2000078	positive regulation of type B pancreatic cell development	biological_process	0.030915	0.67913	1	322	2	20272	ENSRNOG00000021147
GO:0003218	cardiac left ventricle formation	biological_process	0.030998	0.67913	1	322	2	20272	ENSRNOG00000002582
GO:0001505	regulation of neurotransmitter levels	biological_process	0.031018	0.67913	6	322	148	20272	ENSRNOG00000001130,ENSRNOG00000001296,ENSRNOG00000032574,ENSRNOG00000006894,ENSRNOG00000007946,ENSRNOG00000019193
GO:0016573	histone acetylation	biological_process	0.031048	0.67913	6	322	148	20272	ENSRNOG00000018364,ENSRNOG00000056337,ENSRNOG00000046776,ENSRNOG00000051948,ENSRNOG00000001130,ENSRNOG00000011702
GO:0002223	stimulatory C-type lectin receptor signaling pathway	biological_process	0.031088	0.67913	1	322	2	20272	ENSRNOG00000061739
GO:2000502	negative regulation of natural killer cell chemotaxis	biological_process	0.031088	0.67913	1	322	2	20272	ENSRNOG00000061739
GO:2000124	regulation of endocannabinoid signaling pathway	biological_process	0.031168	0.67913	1	322	2	20272	ENSRNOG00000014508
GO:0004615	phosphomannomutase activity	molecular_function	0.03118	0.67913	1	322	2	20272	ENSRNOG00000005358
GO:0061017	hepatoblast differentiation	biological_process	0.031192	0.67913	1	322	2	20272	ENSRNOG00000002598
GO:0072181	mesonephric duct formation	biological_process	0.031192	0.67913	1	322	2	20272	ENSRNOG00000002598
GO:0060435	bronchiole development	biological_process	0.03121	0.67913	1	322	2	20272	ENSRNOG00000016700
GO:0004530	deoxyribonuclease I activity	molecular_function	0.031282	0.67913	1	322	2	20272	ENSRNOG00000006873
GO:0048210	Golgi vesicle fusion to target membrane	biological_process	0.031282	0.67913	1	322	2	20272	ENSRNOG00000014621
GO:0006919	activation of cysteine-type endopeptidase activity involved in apoptotic process	biological_process	0.031387	0.67913	4	322	75	20272	ENSRNOG00000021147,ENSRNOG00000012944,ENSRNOG00000000527,ENSRNOG00000005392
GO:0008650	rRNA (uridine-2'-O-)-methyltransferase activity	molecular_function	0.031456	0.67913	1	322	2	20272	ENSRNOG00000043267
GO:0016436	rRNA (uridine) methyltransferase activity	molecular_function	0.031456	0.67913	1	322	2	20272	ENSRNOG00000043267
GO:0048663	neuron fate commitment	biological_process	0.031469	0.67913	4	322	75	20272	ENSRNOG00000018059,ENSRNOG00000019322,ENSRNOG00000025520,ENSRNOG00000030630
GO:0006672	ceramide metabolic process	biological_process	0.031497	0.67913	4	322	75	20272	ENSRNOG00000000471,ENSRNOG00000001296,ENSRNOG00000046984,ENSRNOG00000037299
GO:0030977	taurine binding	molecular_function	0.031498	0.67913	1	322	2	20272	ENSRNOG00000013588
GO:0042895	antibiotic transporter activity	molecular_function	0.031499	0.67913	1	322	2	20272	ENSRNOG00000012534
GO:0033577	protein glycosylation in endoplasmic reticulum	biological_process	0.031507	0.67913	1	322	2	20272	ENSRNOG00000012841
GO:0035370	UBC13-UEV1A complex	cellular_component	0.03151	0.67913	1	322	2	20272	ENSRNOG00000025580
GO:0042275	error-free postreplication DNA repair	biological_process	0.03151	0.67913	1	322	2	20272	ENSRNOG00000025580
GO:0070110	ciliary neurotrophic factor receptor complex	cellular_component	0.031516	0.67913	1	322	2	20272	ENSRNOG00000047307
GO:0097059	CNTFR-CLCF1 complex	cellular_component	0.031516	0.67913	1	322	2	20272	ENSRNOG00000047307
GO:0003422	growth plate cartilage morphogenesis	biological_process	0.031517	0.67913	1	322	2	20272	ENSRNOG00000010932
GO:0033906	hyaluronoglucuronidase activity	molecular_function	0.031517	0.67913	1	322	2	20272	ENSRNOG00000031420
GO:0061723	glycophagy	biological_process	0.031517	0.67913	1	322	2	20272	ENSRNOG00000002218
GO:0052840	inositol diphosphate tetrakisphosphate diphosphatase activity	molecular_function	0.031517	0.67913	1	322	2	20272	ENSRNOG00000061176
GO:0052841	inositol bisdiphosphate tetrakisphosphate diphosphatase activity	molecular_function	0.031517	0.67913	1	322	2	20272	ENSRNOG00000061176
GO:0052842	inositol diphosphate pentakisphosphate diphosphatase activity	molecular_function	0.031517	0.67913	1	322	2	20272	ENSRNOG00000061176
GO:0052843	inositol-1-diphosphate-2,3,4,5,6-pentakisphosphate diphosphatase activity	molecular_function	0.031517	0.67913	1	322	2	20272	ENSRNOG00000061176
GO:0052844	inositol-3-diphosphate-1,2,4,5,6-pentakisphosphate diphosphatase activity	molecular_function	0.031517	0.67913	1	322	2	20272	ENSRNOG00000061176
GO:0052845	inositol-5-diphosphate-1,2,3,4,6-pentakisphosphate diphosphatase activity	molecular_function	0.031517	0.67913	1	322	2	20272	ENSRNOG00000061176
GO:0052846	inositol-1,5-bisdiphosphate-2,3,4,6-tetrakisphosphate 1-diphosphatase activity	molecular_function	0.031517	0.67913	1	322	2	20272	ENSRNOG00000061176
GO:0052847	inositol-1,5-bisdiphosphate-2,3,4,6-tetrakisphosphate 5-diphosphatase activity	molecular_function	0.031517	0.67913	1	322	2	20272	ENSRNOG00000061176
GO:0052848	inositol-3,5-bisdiphosphate-2,3,4,6-tetrakisphosphate 5-diphosphatase activity	molecular_function	0.031517	0.67913	1	322	2	20272	ENSRNOG00000061176
GO:0015755	fructose transport	biological_process	0.031517	0.67913	1	322	2	20272	ENSRNOG00000017693
GO:0032242	regulation of nucleoside transport	biological_process	0.031517	0.67913	1	322	2	20272	ENSRNOG00000003442
GO:0042323	negative regulation of circadian sleep/wake cycle, non-REM sleep	biological_process	0.031517	0.67913	1	322	2	20272	ENSRNOG00000003442
GO:0070256	negative regulation of mucus secretion	biological_process	0.031517	0.67913	1	322	2	20272	ENSRNOG00000003442
GO:0002458	peripheral T cell tolerance induction	biological_process	0.031517	0.67913	1	322	2	20272	ENSRNOG00000011702
GO:0002465	peripheral tolerance induction	biological_process	0.031517	0.67913	1	322	2	20272	ENSRNOG00000011702
GO:0002654	positive regulation of tolerance induction dependent upon immune response	biological_process	0.031517	0.67913	1	322	2	20272	ENSRNOG00000011702
GO:0045077	negative regulation of interferon-gamma biosynthetic process	biological_process	0.031517	0.67913	1	322	2	20272	ENSRNOG00000011702
GO:0007231	osmosensory signaling pathway	biological_process	0.031517	0.67913	1	322	2	20272	ENSRNOG00000004210
GO:0048389	intermediate mesoderm development	biological_process	0.031517	0.67913	1	322	2	20272	ENSRNOG00000004210
GO:0061227	pattern specification involved in mesonephros development	biological_process	0.031517	0.67913	1	322	2	20272	ENSRNOG00000004210
GO:0072098	anterior/posterior pattern specification involved in kidney development	biological_process	0.031517	0.67913	1	322	2	20272	ENSRNOG00000004210
GO:0072185	metanephric cap development	biological_process	0.031517	0.67913	1	322	2	20272	ENSRNOG00000004210
GO:0072186	metanephric cap morphogenesis	biological_process	0.031517	0.67913	1	322	2	20272	ENSRNOG00000004210
GO:0072208	metanephric smooth muscle tissue development	biological_process	0.031517	0.67913	1	322	2	20272	ENSRNOG00000004210
GO:0090094	metanephric cap mesenchymal cell proliferation involved in metanephros development	biological_process	0.031517	0.67913	1	322	2	20272	ENSRNOG00000004210
GO:0060931	sinoatrial node cell development	biological_process	0.031517	0.67913	1	322	2	20272	ENSRNOG00000058752
GO:0035803	egg coat formation	biological_process	0.031517	0.67913	1	322	2	20272	ENSRNOG00000018059
GO:0042706	eye photoreceptor cell fate commitment	biological_process	0.031517	0.67913	1	322	2	20272	ENSRNOG00000018059
GO:0046552	photoreceptor cell fate commitment	biological_process	0.031517	0.67913	1	322	2	20272	ENSRNOG00000018059
GO:0048073	regulation of eye pigmentation	biological_process	0.031517	0.67913	1	322	2	20272	ENSRNOG00000018059
GO:0060220	camera-type eye photoreceptor cell fate commitment	biological_process	0.031517	0.67913	1	322	2	20272	ENSRNOG00000018059
GO:0009814	defense response, incompatible interaction	biological_process	0.031517	0.67913	1	322	2	20272	ENSRNOG00000014666
GO:0034632	retinol transporter activity	molecular_function	0.031517	0.67913	1	322	2	20272	ENSRNOG00000008312
GO:0043585	nose morphogenesis	biological_process	0.031517	0.67913	1	322	2	20272	ENSRNOG00000008312
GO:0004997	thyrotropin-releasing hormone receptor activity	molecular_function	0.031517	0.67913	1	322	2	20272	ENSRNOG00000012789
GO:0006649	phospholipid transfer to membrane	biological_process	0.031517	0.67913	1	322	2	20272	ENSRNOG00000001296
GO:0008240	tripeptidyl-peptidase activity	molecular_function	0.031517	0.67913	1	322	2	20272	ENSRNOG00000011194
GO:0008355	olfactory learning	biological_process	0.031517	0.67913	1	322	2	20272	ENSRNOG00000011726
GO:0015272	ATP-activated inward rectifier potassium channel activity	molecular_function	0.031517	0.67913	1	322	2	20272	ENSRNOG00000021128
GO:0030158	protein xylosyltransferase activity	molecular_function	0.031517	0.67913	1	322	2	20272	ENSRNOG00000003728
GO:0032915	positive regulation of transforming growth factor beta2 production	biological_process	0.031517	0.67913	1	322	2	20272	ENSRNOG00000015982
GO:0034750	Scrib-APC-beta-catenin complex	cellular_component	0.031517	0.67913	1	322	2	20272	ENSRNOG00000032574
GO:0036166	phenotypic switching	biological_process	0.031517	0.67913	1	322	2	20272	ENSRNOG00000030630
GO:0036398	TCR signalosome	cellular_component	0.031517	0.67913	1	322	2	20272	ENSRNOG00000014287
GO:0042727	flavin-containing compound biosynthetic process	biological_process	0.031517	0.67913	1	322	2	20272	ENSRNOG00000020642
GO:0043132	NAD transport	biological_process	0.031517	0.67913	1	322	2	20272	ENSRNOG00000001296
GO:0044268	multicellular organismal protein metabolic process	biological_process	0.031517	0.67913	1	322	2	20272	ENSRNOG00000001296
GO:0044307	dendritic branch	cellular_component	0.031517	0.67913	1	322	2	20272	ENSRNOG00000011726
GO:0044729	hemi-methylated DNA-binding	molecular_function	0.031517	0.67913	1	322	2	20272	ENSRNOG00000019422
GO:0045360	regulation of interleukin-1 biosynthetic process	biological_process	0.031517	0.67913	1	322	2	20272	ENSRNOG00000019422
GO:0045362	positive regulation of interleukin-1 biosynthetic process	biological_process	0.031517	0.67913	1	322	2	20272	ENSRNOG00000019422
GO:0045967	negative regulation of growth rate	biological_process	0.031517	0.67913	1	322	2	20272	ENSRNOG00000019322
GO:0050720	interleukin-1 beta biosynthetic process	biological_process	0.031517	0.67913	1	322	2	20272	ENSRNOG00000019422
GO:0051581	negative regulation of neurotransmitter uptake	biological_process	0.031517	0.67913	1	322	2	20272	ENSRNOG00000001130
GO:0051611	regulation of serotonin uptake	biological_process	0.031517	0.67913	1	322	2	20272	ENSRNOG00000001130
GO:0051612	negative regulation of serotonin uptake	biological_process	0.031517	0.67913	1	322	2	20272	ENSRNOG00000001130
GO:0060031	mediolateral intercalation	biological_process	0.031517	0.67913	1	322	2	20272	ENSRNOG00000015982
GO:0060775	planar cell polarity pathway involved in gastrula mediolateral intercalation	biological_process	0.031517	0.67913	1	322	2	20272	ENSRNOG00000015982
GO:0060948	cardiac vascular smooth muscle cell development	biological_process	0.031517	0.67913	1	322	2	20272	ENSRNOG00000019322
GO:0070315	G1 to G0 transition involved in cell differentiation	biological_process	0.031517	0.67913	1	322	2	20272	ENSRNOG00000014237
GO:0071929	alpha-tubulin acetylation	biological_process	0.031517	0.67913	1	322	2	20272	ENSRNOG00000018364
GO:0072387	flavin adenine dinucleotide metabolic process	biological_process	0.031517	0.67913	1	322	2	20272	ENSRNOG00000020642
GO:0072534	perineuronal net	cellular_component	0.031517	0.67913	1	322	2	20272	ENSRNOG00000002468
GO:1900673	olefin metabolic process	biological_process	0.031517	0.67913	1	322	2	20272	ENSRNOG00000011726
GO:1901204	regulation of adrenergic receptor signaling pathway involved in heart process	biological_process	0.031517	0.67913	1	322	2	20272	ENSRNOG00000001130
GO:1902214	regulation of interleukin-4-mediated signaling pathway	biological_process	0.031517	0.67913	1	322	2	20272	ENSRNOG00000023334
GO:1903516	regulation of single strand break repair	biological_process	0.031517	0.67913	1	322	2	20272	ENSRNOG00000003084
GO:1903518	positive regulation of single strand break repair	biological_process	0.031517	0.67913	1	322	2	20272	ENSRNOG00000003084
GO:1904048	regulation of spontaneous neurotransmitter secretion	biological_process	0.031517	0.67913	1	322	2	20272	ENSRNOG00000019193
GO:1904172	positive regulation of bleb assembly	biological_process	0.031517	0.67913	1	322	2	20272	ENSRNOG00000001296
GO:1990404	protein ADP-ribosylase activity	molecular_function	0.031517	0.67913	1	322	2	20272	ENSRNOG00000003084
GO:1990682	CSF1-CSF1R complex	cellular_component	0.031517	0.67913	1	322	2	20272	ENSRNOG00000018414
GO:2000297	negative regulation of synapse maturation	biological_process	0.031517	0.67913	1	322	2	20272	ENSRNOG00000020482
GO:0034762	regulation of transmembrane transport	biological_process	0.03159	0.67999	12	322	410	20272	ENSRNOG00000001296,ENSRNOG00000021128,ENSRNOG00000056257,ENSRNOG00000004210,ENSRNOG00000033893,ENSRNOG00000047005,ENSRNOG00000011726,ENSRNOG00000021067,ENSRNOG00000013631,ENSRNOG00000021063,ENSRNOG00000028017,ENSRNOG00000015264
GO:0044070	regulation of anion transport	biological_process	0.031868	0.68527	6	322	149	20272	ENSRNOG00000001130,ENSRNOG00000001296,ENSRNOG00000006894,ENSRNOG00000003442,ENSRNOG00000016410,ENSRNOG00000009625
GO:1903532	positive regulation of secretion by cell	biological_process	0.032169	0.68933	11	322	365	20272	ENSRNOG00000007229,ENSRNOG00000047481,ENSRNOG00000031420,ENSRNOG00000018414,ENSRNOG00000017873,ENSRNOG00000001296,ENSRNOG00000021147,ENSRNOG00000007946,ENSRNOG00000013588,ENSRNOG00000009625,ENSRNOG00000019193
GO:0051883	killing of cells in other organism involved in symbiotic interaction	biological_process	0.032299	0.68933	2	322	18	20272	ENSRNOG00000021147,ENSRNOG00000022859
GO:0044342	type B pancreatic cell proliferation	biological_process	0.032418	0.68933	2	322	18	20272	ENSRNOG00000021147,ENSRNOG00000021054
GO:0003215	cardiac right ventricle morphogenesis	biological_process	0.032436	0.68933	2	322	18	20272	ENSRNOG00000019322,ENSRNOG00000002582
GO:1901623	regulation of lymphocyte chemotaxis	biological_process	0.032448	0.68933	2	322	18	20272	ENSRNOG00000011984,ENSRNOG00000061739
GO:0005637	nuclear inner membrane	cellular_component	0.032506	0.68933	3	322	44	20272	ENSRNOG00000014604,ENSRNOG00000001296,ENSRNOG00000006894
GO:0006206	pyrimidine nucleobase metabolic process	biological_process	0.032546	0.68933	2	322	18	20272	ENSRNOG00000032394,ENSRNOG00000007775
GO:0004629	phospholipase C activity	molecular_function	0.032546	0.68933	2	322	18	20272	ENSRNOG00000003442,ENSRNOG00000003033
GO:0060219	camera-type eye photoreceptor cell differentiation	biological_process	0.032546	0.68933	2	322	18	20272	ENSRNOG00000018059,ENSRNOG00000005957
GO:0015106	bicarbonate transmembrane transporter activity	molecular_function	0.032546	0.68933	2	322	18	20272	ENSRNOG00000005957,ENSRNOG00000020951
GO:0030506	ankyrin binding	molecular_function	0.032546	0.68933	2	322	18	20272	ENSRNOG00000021128,ENSRNOG00000020951
GO:0032968	positive regulation of transcription elongation from RNA polymerase II promoter	biological_process	0.032546	0.68933	2	322	18	20272	ENSRNOG00000019824,ENSRNOG00000012240
GO:0035327	transcriptionally active chromatin	cellular_component	0.032546	0.68933	2	322	18	20272	ENSRNOG00000012240,ENSRNOG00000019824
GO:0051900	regulation of mitochondrial depolarization	biological_process	0.032546	0.68933	2	322	18	20272	ENSRNOG00000003084,ENSRNOG00000001296
GO:0033674	positive regulation of kinase activity	biological_process	0.03256	0.68933	13	322	459	20272	ENSRNOG00000001348,ENSRNOG00000018414,ENSRNOG00000025584,ENSRNOG00000020773,ENSRNOG00000029986,ENSRNOG00000014987,ENSRNOG00000000528,ENSRNOG00000003442,ENSRNOG00000019422,ENSRNOG00000001296,ENSRNOG00000021147,ENSRNOG00000015982,ENSRNOG00000014287
GO:0035050	embryonic heart tube development	biological_process	0.032772	0.69311	4	322	76	20272	ENSRNOG00000002582,ENSRNOG00000018059,ENSRNOG00000025520,ENSRNOG00000019322
GO:0002039	p53 binding	molecular_function	0.032849	0.69402	4	322	76	20272	ENSRNOG00000021771,ENSRNOG00000030630,ENSRNOG00000014287,ENSRNOG00000051344
GO:0033500	carbohydrate homeostasis	biological_process	0.033119	0.69828	8	322	233	20272	ENSRNOG00000021054,ENSRNOG00000014621,ENSRNOG00000029986,ENSRNOG00000021128,ENSRNOG00000001420,ENSRNOG00000014287,ENSRNOG00000021147,ENSRNOG00000056337
GO:0042593	glucose homeostasis	biological_process	0.033119	0.69828	8	322	233	20272	ENSRNOG00000001420,ENSRNOG00000021128,ENSRNOG00000056337,ENSRNOG00000021147,ENSRNOG00000014287,ENSRNOG00000021054,ENSRNOG00000029986,ENSRNOG00000014621
GO:0035637	multicellular organismal signaling	biological_process	0.033234	0.69999	5	322	112	20272	ENSRNOG00000056257,ENSRNOG00000002468,ENSRNOG00000001296,ENSRNOG00000013588,ENSRNOG00000032394
GO:0051604	protein maturation	biological_process	0.033463	0.70409	9	322	277	20272	ENSRNOG00000021147,ENSRNOG00000001296,ENSRNOG00000012944,ENSRNOG00000020377,ENSRNOG00000003084,ENSRNOG00000018059,ENSRNOG00000018122,ENSRNOG00000000527,ENSRNOG00000005392
GO:1990351	transporter complex	cellular_component	0.033538	0.70494	9	322	277	20272	ENSRNOG00000032574,ENSRNOG00000021128,ENSRNOG00000056257,ENSRNOG00000013588,ENSRNOG00000033893,ENSRNOG00000011726,ENSRNOG00000049407,ENSRNOG00000021063,ENSRNOG00000015264
GO:0030427	site of polarized growth	cellular_component	0.033729	0.70788	6	322	151	20272	ENSRNOG00000006894,ENSRNOG00000014604,ENSRNOG00000000695,ENSRNOG00000011572,ENSRNOG00000009625,ENSRNOG00000004392
GO:0046872	metal ion binding	molecular_function	0.033746	0.70788	58	322	2888	20272	ENSRNOG00000020817,ENSRNOG00000012622,ENSRNOG00000053317,ENSRNOG00000004813,ENSRNOG00000054272,ENSRNOG00000025584,ENSRNOG00000053285,ENSRNOG00000056617,ENSRNOG00000013972,ENSRNOG00000048036,ENSRNOG00000013598,ENSRNOG00000009112,ENSRNOG00000017737,ENSRNOG00000007067,ENSRNOG00000008842,ENSRNOG00000025923,ENSRNOG00000001130,ENSRNOG00000018639,ENSRNOG00000033378,ENSRNOG00000020230,ENSRNOG00000019924,…
GO:0035249	synaptic transmission, glutamatergic	biological_process	0.034232	0.71733	4	322	77	20272	ENSRNOG00000021063,ENSRNOG00000011726,ENSRNOG00000003442,ENSRNOG00000002468
GO:0042826	histone deacetylase binding	molecular_function	0.034318	0.71811	5	322	113	20272	ENSRNOG00000018364,ENSRNOG00000000175,ENSRNOG00000003084,ENSRNOG00000016700,ENSRNOG00000011702
GO:0016579	protein deubiquitination	biological_process	0.034339	0.71811	5	322	113	20272	ENSRNOG00000021175,ENSRNOG00000018364,ENSRNOG00000028556,ENSRNOG00000019506,ENSRNOG00000009117
GO:0098586	cellular response to virus	biological_process	0.034425	0.71919	3	322	45	20272	ENSRNOG00000007946,ENSRNOG00000023376,ENSRNOG00000021147
GO:2000116	regulation of cysteine-type endopeptidase activity	biological_process	0.034533	0.72023	8	322	235	20272	ENSRNOG00000021147,ENSRNOG00000007946,ENSRNOG00000001420,ENSRNOG00000020377,ENSRNOG00000012944,ENSRNOG00000000527,ENSRNOG00000005392,ENSRNOG00000021054
GO:0009743	response to carbohydrate	biological_process	0.034545	0.72023	8	322	235	20272	ENSRNOG00000021128,ENSRNOG00000019422,ENSRNOG00000017693,ENSRNOG00000001420,ENSRNOG00000002598,ENSRNOG00000021147,ENSRNOG00000021054,ENSRNOG00000007229
GO:0007219	Notch signaling pathway	biological_process	0.034615	0.72094	6	322	152	20272	ENSRNOG00000007229,ENSRNOG00000001577,ENSRNOG00000002598,ENSRNOG00000047896,ENSRNOG00000043300,ENSRNOG00000019322
GO:0051171	regulation of nitrogen compound metabolic process	biological_process	0.034687	0.72173	73	322	3760	20272	ENSRNOG00000019322,ENSRNOG00000042213,ENSRNOG00000007946,ENSRNOG00000015520,ENSRNOG00000017873,ENSRNOG00000026295,ENSRNOG00000001130,ENSRNOG00000025520,ENSRNOG00000002582,ENSRNOG00000046776,ENSRNOG00000015180,ENSRNOG00000019638,ENSRNOG00000033694,ENSRNOG00000005392,ENSRNOG00000018364,ENSRNOG00000014154,ENSRNOG00000015271,ENSRNOG00000031420,ENSRNOG00000021175,ENSRNOG00000030630,ENSRNOG00000015888,…
GO:0031329	regulation of cellular catabolic process	biological_process	0.034755	0.72241	15	322	560	20272	ENSRNOG00000029535,ENSRNOG00000019506,ENSRNOG00000051344,ENSRNOG00000025909,ENSRNOG00000030630,ENSRNOG00000018515,ENSRNOG00000014621,ENSRNOG00000009887,ENSRNOG00000029986,ENSRNOG00000020185,ENSRNOG00000001296,ENSRNOG00000028556,ENSRNOG00000014666,ENSRNOG00000018364,ENSRNOG00000014287
GO:0019538	protein metabolic process	biological_process	0.035127	0.72939	105	322	5660	20272	ENSRNOG00000006741,ENSRNOG00000018183,ENSRNOG00000047896,ENSRNOG00000019577,ENSRNOG00000018364,ENSRNOG00000021147,ENSRNOG00000030630,ENSRNOG00000021175,ENSRNOG00000019977,ENSRNOG00000015888,ENSRNOG00000026040,ENSRNOG00000031420,ENSRNOG00000019000,ENSRNOG00000009887,ENSRNOG00000003614,ENSRNOG00000001296,ENSRNOG00000005700,ENSRNOG00000056337,ENSRNOG00000000175,ENSRNOG00000012240,ENSRNOG00000019506,…
GO:2000112	regulation of cellular macromolecule biosynthetic process	biological_process	0.03523	0.73079	66	322	3356	20272	ENSRNOG00000002582,ENSRNOG00000025520,ENSRNOG00000046776,ENSRNOG00000019638,ENSRNOG00000015180,ENSRNOG00000033694,ENSRNOG00000005392,ENSRNOG00000019322,ENSRNOG00000042213,ENSRNOG00000015520,ENSRNOG00000001130,ENSRNOG00000026295,ENSRNOG00000056337,ENSRNOG00000012240,ENSRNOG00000016700,ENSRNOG00000011315,ENSRNOG00000009566,ENSRNOG00000016773,ENSRNOG00000003084,ENSRNOG00000028426,ENSRNOG00000018364,…
GO:0010468	regulation of gene expression	biological_process	0.035306	0.73164	72	322	3705	20272	ENSRNOG00000030630,ENSRNOG00000015888,ENSRNOG00000031420,ENSRNOG00000015271,ENSRNOG00000018364,ENSRNOG00000014154,ENSRNOG00000016773,ENSRNOG00000009566,ENSRNOG00000011315,ENSRNOG00000003084,ENSRNOG00000028426,ENSRNOG00000056337,ENSRNOG00000028211,ENSRNOG00000016700,ENSRNOG00000012240,ENSRNOG00000001296,ENSRNOG00000023334,ENSRNOG00000001130,ENSRNOG00000026295,ENSRNOG00000019193,ENSRNOG00000019322,…
GO:0031638	zymogen activation	biological_process	0.035349	0.73179	5	322	114	20272	ENSRNOG00000000527,ENSRNOG00000005392,ENSRNOG00000021147,ENSRNOG00000020377,ENSRNOG00000012944
GO:0005769	early endosome	cellular_component	0.035385	0.73181	8	322	236	20272	ENSRNOG00000005700,ENSRNOG00000042522,ENSRNOG00000051307,ENSRNOG00000000528,ENSRNOG00000001258,ENSRNOG00000023991,ENSRNOG00000031536,ENSRNOG00000018433
GO:0008081	phosphoric diester hydrolase activity	molecular_function	0.035601	0.73418	4	322	78	20272	ENSRNOG00000037299,ENSRNOG00000060561,ENSRNOG00000003442,ENSRNOG00000003033
GO:0034644	cellular response to UV	biological_process	0.035637	0.73418	4	322	78	20272	ENSRNOG00000014287,ENSRNOG00000012944,ENSRNOG00000031420,ENSRNOG00000020482
GO:0018393	internal peptidyl-lysine acetylation	biological_process	0.035656	0.73418	6	322	153	20272	ENSRNOG00000018364,ENSRNOG00000056337,ENSRNOG00000051948,ENSRNOG00000046776,ENSRNOG00000001130,ENSRNOG00000011702
GO:0070584	mitochondrion morphogenesis	biological_process	0.035818	0.73418	2	322	19	20272	ENSRNOG00000001420,ENSRNOG00000007946
GO:0051183	vitamin transporter activity	molecular_function	0.03598	0.73418	2	322	19	20272	ENSRNOG00000008312,ENSRNOG00000003918
GO:0009306	protein secretion	biological_process	0.035983	0.73418	13	322	466	20272	ENSRNOG00000018414,ENSRNOG00000031420,ENSRNOG00000014621,ENSRNOG00000001348,ENSRNOG00000011702,ENSRNOG00000007229,ENSRNOG00000025909,ENSRNOG00000021147,ENSRNOG00000022859,ENSRNOG00000019322,ENSRNOG00000002598,ENSRNOG00000001296,ENSRNOG00000021128
GO:0048339	paraxial mesoderm development	biological_process	0.035994	0.73418	2	322	19	20272	ENSRNOG00000019338,ENSRNOG00000015982
GO:0010224	response to UV-B	biological_process	0.036	0.73418	2	322	19	20272	ENSRNOG00000014287,ENSRNOG00000031420
GO:0035067	negative regulation of histone acetylation	biological_process	0.036	0.73418	2	322	19	20272	ENSRNOG00000046776,ENSRNOG00000011702
GO:2000300	regulation of synaptic vesicle exocytosis	biological_process	0.036	0.73418	2	322	19	20272	ENSRNOG00000007946,ENSRNOG00000019193
GO:0004970	ionotropic glutamate receptor activity	molecular_function	0.036	0.73418	2	322	19	20272	ENSRNOG00000021063,ENSRNOG00000011726
GO:0005234	extracellular-glutamate-gated ion channel activity	molecular_function	0.036	0.73418	2	322	19	20272	ENSRNOG00000011726,ENSRNOG00000021063
GO:0005671	Ada2/Gcn5/Ada3 transcription activator complex	cellular_component	0.036	0.73418	2	322	19	20272	ENSRNOG00000051948,ENSRNOG00000018364
GO:0015701	bicarbonate transport	biological_process	0.036	0.73418	2	322	19	20272	ENSRNOG00000020951,ENSRNOG00000005957
GO:0045596	negative regulation of cell differentiation	biological_process	0.036205	0.73762	17	322	662	20272	ENSRNOG00000017359,ENSRNOG00000012206,ENSRNOG00000018059,ENSRNOG00000011702,ENSRNOG00000020482,ENSRNOG00000019322,ENSRNOG00000004210,ENSRNOG00000019193,ENSRNOG00000011984,ENSRNOG00000019338,ENSRNOG00000002468,ENSRNOG00000014155,ENSRNOG00000021054,ENSRNOG00000038868,ENSRNOG00000025520,ENSRNOG00000004392,ENSRNOG00000002598
GO:0043618	regulation of transcription from RNA polymerase II promoter in response to stress	biological_process	0.03641	0.74107	3	322	46	20272	ENSRNOG00000019322,ENSRNOG00000019422,ENSRNOG00000000431
GO:0044093	positive regulation of molecular function	biological_process	0.036472	0.74114	32	322	1448	20272	ENSRNOG00000025580,ENSRNOG00000018364,ENSRNOG00000021147,ENSRNOG00000015903,ENSRNOG00000014287,ENSRNOG00000014987,ENSRNOG00000016410,ENSRNOG00000015264,ENSRNOG00000020773,ENSRNOG00000056337,ENSRNOG00000001296,ENSRNOG00000032574,ENSRNOG00000003084,ENSRNOG00000019506,ENSRNOG00000051344,ENSRNOG00000019174,ENSRNOG00000001431,ENSRNOG00000001420,ENSRNOG00000000528,ENSRNOG00000021128,ENSRNOG00000019422,…
GO:0042491	auditory receptor cell differentiation	biological_process	0.036486	0.74114	3	322	46	20272	ENSRNOG00000005957,ENSRNOG00000019322,ENSRNOG00000032574
GO:0006665	sphingolipid metabolic process	biological_process	0.036613	0.74183	5	322	115	20272	ENSRNOG00000037299,ENSRNOG00000000471,ENSRNOG00000019124,ENSRNOG00000001296,ENSRNOG00000046984
GO:0046467	membrane lipid biosynthetic process	biological_process	0.036614	0.74183	5	322	115	20272	ENSRNOG00000028743,ENSRNOG00000001296,ENSRNOG00000046984,ENSRNOG00000019124,ENSRNOG00000000471
GO:0072509	divalent inorganic cation transmembrane transporter activity	molecular_function	0.036628	0.74183	6	322	154	20272	ENSRNOG00000033893,ENSRNOG00000011726,ENSRNOG00000056257,ENSRNOG00000020188,ENSRNOG00000017912,ENSRNOG00000012206
GO:0003674	molecular_function	molecular_function	0.036993	0.74849	283	322	17073	20272	ENSRNOG00000020642,ENSRNOG00000032574,ENSRNOG00000005700,ENSRNOG00000056337,ENSRNOG00000028426,ENSRNOG00000008897,ENSRNOG00000009566,ENSRNOG00000019970,ENSRNOG00000005580,ENSRNOG00000003084,ENSRNOG00000021216,ENSRNOG00000051307,ENSRNOG00000014154,ENSRNOG00000019000,ENSRNOG00000015271,ENSRNOG00000003614,ENSRNOG00000028895,ENSRNOG00000009948,ENSRNOG00000033694,ENSRNOG00000006873,ENSRNOG00000037299,…
GO:0007492	endoderm development	biological_process	0.037066	0.74923	4	322	79	20272	ENSRNOG00000012622,ENSRNOG00000002598,ENSRNOG00000006025,ENSRNOG00000019322
GO:0071417	cellular response to organonitrogen compound	biological_process	0.037131	0.7498	13	322	468	20272	ENSRNOG00000021054,ENSRNOG00000005392,ENSRNOG00000030630,ENSRNOG00000003084,ENSRNOG00000014621,ENSRNOG00000020185,ENSRNOG00000029986,ENSRNOG00000001420,ENSRNOG00000021128,ENSRNOG00000000695,ENSRNOG00000021147,ENSRNOG00000013588,ENSRNOG00000007946
GO:0032940	secretion by cell	biological_process	0.037225	0.75096	21	322	868	20272	ENSRNOG00000018414,ENSRNOG00000031420,ENSRNOG00000017873,ENSRNOG00000014621,ENSRNOG00000011702,ENSRNOG00000025909,ENSRNOG00000021147,ENSRNOG00000013588,ENSRNOG00000007946,ENSRNOG00000019322,ENSRNOG00000022859,ENSRNOG00000019193,ENSRNOG00000003442,ENSRNOG00000021128,ENSRNOG00000001348,ENSRNOG00000007229,ENSRNOG00000047481,ENSRNOG00000009625,ENSRNOG00000002598,ENSRNOG00000032574,ENSRNOG00000001296
GO:0098796	membrane protein complex	cellular_component	0.037376	0.75328	24	322	1024	20272	ENSRNOG00000032574,ENSRNOG00000013972,ENSRNOG00000017219,ENSRNOG00000011726,ENSRNOG00000016939,ENSRNOG00000005580,ENSRNOG00000008897,ENSRNOG00000029986,ENSRNOG00000008316,ENSRNOG00000056257,ENSRNOG00000001258,ENSRNOG00000021128,ENSRNOG00000019570,ENSRNOG00000013588,ENSRNOG00000050210,ENSRNOG00000047307,ENSRNOG00000019193,ENSRNOG00000049407,ENSRNOG00000018847,ENSRNOG00000033893,ENSRNOG00000004014,…
GO:0001664	G-protein coupled receptor binding	molecular_function	0.037612	0.75729	8	322	239	20272	ENSRNOG00000014231,ENSRNOG00000003442,ENSRNOG00000011984,ENSRNOG00000015982,ENSRNOG00000028895,ENSRNOG00000019570,ENSRNOG00000047481,ENSRNOG00000005580
GO:0035987	endodermal cell differentiation	biological_process	0.038487	0.77047	3	322	47	20272	ENSRNOG00000002598,ENSRNOG00000012622,ENSRNOG00000006025
GO:0048278	vesicle docking	biological_process	0.038498	0.77047	3	322	47	20272	ENSRNOG00000014621,ENSRNOG00000019193,ENSRNOG00000018847
GO:0010828	positive regulation of glucose transport	biological_process	0.038498	0.77047	3	322	47	20272	ENSRNOG00000051307,ENSRNOG00000014621,ENSRNOG00000029986
GO:0046513	ceramide biosynthetic process	biological_process	0.038523	0.77047	3	322	47	20272	ENSRNOG00000000471,ENSRNOG00000001296,ENSRNOG00000046984
GO:0010043	response to zinc ion	biological_process	0.038527	0.77047	3	322	47	20272	ENSRNOG00000013588,ENSRNOG00000003084,ENSRNOG00000001296
GO:0072132	mesenchyme morphogenesis	biological_process	0.038529	0.77047	3	322	47	20272	ENSRNOG00000019322,ENSRNOG00000015982,ENSRNOG00000004210
GO:0046834	lipid phosphorylation	biological_process	0.038529	0.77047	3	322	47	20272	ENSRNOG00000017737,ENSRNOG00000012950,ENSRNOG00000001796
GO:0035148	tube formation	biological_process	0.038568	0.77049	6	322	156	20272	ENSRNOG00000002598,ENSRNOG00000032574,ENSRNOG00000018364,ENSRNOG00000002582,ENSRNOG00000004210,ENSRNOG00000019322
GO:0043549	regulation of kinase activity	biological_process	0.038689	0.77217	18	322	718	20272	ENSRNOG00000004014,ENSRNOG00000031420,ENSRNOG00000018414,ENSRNOG00000020773,ENSRNOG00000000528,ENSRNOG00000014987,ENSRNOG00000003442,ENSRNOG00000006741,ENSRNOG00000019422,ENSRNOG00000021147,ENSRNOG00000014287,ENSRNOG00000021054,ENSRNOG00000001348,ENSRNOG00000025584,ENSRNOG00000029986,ENSRNOG00000001296,ENSRNOG00000017219,ENSRNOG00000015982
GO:0009100	glycoprotein metabolic process	biological_process	0.03883	0.77423	10	322	330	20272	ENSRNOG00000000471,ENSRNOG00000046984,ENSRNOG00000012841,ENSRNOG00000003728,ENSRNOG00000023334,ENSRNOG00000017359,ENSRNOG00000003614,ENSRNOG00000003084,ENSRNOG00000018059,ENSRNOG00000005358
GO:0035821	modification of morphology or physiology of other organism	biological_process	0.038896	0.77456	5	322	117	20272	ENSRNOG00000031420,ENSRNOG00000007946,ENSRNOG00000021147,ENSRNOG00000022859,ENSRNOG00000029986
GO:0009132	nucleoside diphosphate metabolic process	biological_process	0.038939	0.77456	5	322	117	20272	ENSRNOG00000021147,ENSRNOG00000029986,ENSRNOG00000007775,ENSRNOG00000001296,ENSRNOG00000032574
GO:0006906	vesicle fusion	biological_process	0.03896	0.77456	5	322	117	20272	ENSRNOG00000018847,ENSRNOG00000023991,ENSRNOG00000014621,ENSRNOG00000019193,ENSRNOG00000008316
GO:0042803	protein homodimerization activity	molecular_function	0.03917	0.77799	19	322	770	20272	ENSRNOG00000007229,ENSRNOG00000001348,ENSRNOG00000032394,ENSRNOG00000021216,ENSRNOG00000002598,ENSRNOG00000002582,ENSRNOG00000014508,ENSRNOG00000031536,ENSRNOG00000011702,ENSRNOG00000015003,ENSRNOG00000018414,ENSRNOG00000020773,ENSRNOG00000051307,ENSRNOG00000020951,ENSRNOG00000017993,ENSRNOG00000015903,ENSRNOG00000007946,ENSRNOG00000061739,ENSRNOG00000042522
GO:0051818	disruption of cells of other organism involved in symbiotic interaction	biological_process	0.039322	0.77952	2	322	20	20272	ENSRNOG00000022859,ENSRNOG00000021147
GO:0070230	positive regulation of lymphocyte apoptotic process	biological_process	0.039435	0.77952	2	322	20	20272	ENSRNOG00000016410,ENSRNOG00000001296
GO:0051084	'de novo' posttranslational protein folding	biological_process	0.039468	0.77952	2	322	20	20272	ENSRNOG00000006435,ENSRNOG00000006894
GO:2001242	regulation of intrinsic apoptotic signaling pathway	biological_process	0.039505	0.77952	6	322	157	20272	ENSRNOG00000001420,ENSRNOG00000001348,ENSRNOG00000007946,ENSRNOG00000021147,ENSRNOG00000003084,ENSRNOG00000020230
GO:0072079	nephron tubule formation	biological_process	0.039514	0.77952	2	322	20	20272	ENSRNOG00000004210,ENSRNOG00000002598
GO:0007530	sex determination	biological_process	0.039518	0.77952	2	322	20	20272	ENSRNOG00000029986,ENSRNOG00000016700
GO:0005540	hyaluronic acid binding	molecular_function	0.039588	0.77952	2	322	20	20272	ENSRNOG00000031420,ENSRNOG00000048036
GO:0035812	renal sodium excretion	biological_process	0.039588	0.77952	2	322	20	20272	ENSRNOG00000003442,ENSRNOG00000053285
GO:0051882	mitochondrial depolarization	biological_process	0.039588	0.77952	2	322	20	20272	ENSRNOG00000001296,ENSRNOG00000003084
GO:0060341	regulation of cellular localization	biological_process	0.039652	0.78002	28	322	1243	20272	ENSRNOG00000025909,ENSRNOG00000011702,ENSRNOG00000014621,ENSRNOG00000031420,ENSRNOG00000021771,ENSRNOG00000018414,ENSRNOG00000017873,ENSRNOG00000003442,ENSRNOG00000021128,ENSRNOG00000001420,ENSRNOG00000019322,ENSRNOG00000014287,ENSRNOG00000019193,ENSRNOG00000007946,ENSRNOG00000021147,ENSRNOG00000013588,ENSRNOG00000018364,ENSRNOG00000006894,ENSRNOG00000005392,ENSRNOG00000011726,ENSRNOG00000001348,…
GO:0018130	heterocycle biosynthetic process	biological_process	0.03977	0.78091	69	322	3553	20272	ENSRNOG00000006976,ENSRNOG00000005358,ENSRNOG00000020482,ENSRNOG00000019174,ENSRNOG00000033522,ENSRNOG00000013422,ENSRNOG00000019422,ENSRNOG00000000431,ENSRNOG00000009377,ENSRNOG00000021771,ENSRNOG00000007611,ENSRNOG00000020230,ENSRNOG00000011702,ENSRNOG00000025923,ENSRNOG00000015982,ENSRNOG00000002598,ENSRNOG00000051948,ENSRNOG00000053285,ENSRNOG00000025584,ENSRNOG00000024363,ENSRNOG00000029986,…
GO:0044764	multi-organism cellular process	biological_process	0.039773	0.78091	9	322	286	20272	ENSRNOG00000031420,ENSRNOG00000029986,ENSRNOG00000004014,ENSRNOG00000023376,ENSRNOG00000021147,ENSRNOG00000007946,ENSRNOG00000019490,ENSRNOG00000019322,ENSRNOG00000051948
GO:0000989	transcription factor activity, transcription factor binding	molecular_function	0.039872	0.78211	13	322	473	20272	ENSRNOG00000051948,ENSRNOG00000019322,ENSRNOG00000002582,ENSRNOG00000018364,ENSRNOG00000006976,ENSRNOG00000025923,ENSRNOG00000021183,ENSRNOG00000011702,ENSRNOG00000007229,ENSRNOG00000020230,ENSRNOG00000009566,ENSRNOG00000011315,ENSRNOG00000031420
GO:0009749	response to glucose	biological_process	0.04002	0.78324	7	322	199	20272	ENSRNOG00000021147,ENSRNOG00000002598,ENSRNOG00000001420,ENSRNOG00000021054,ENSRNOG00000007229,ENSRNOG00000019422,ENSRNOG00000021128
GO:0071310	cellular response to organic substance	biological_process	0.040038	0.78324	42	322	2011	20272	ENSRNOG00000051948,ENSRNOG00000014155,ENSRNOG00000029986,ENSRNOG00000012944,ENSRNOG00000020185,ENSRNOG00000005392,ENSRNOG00000006894,ENSRNOG00000021054,ENSRNOG00000007229,ENSRNOG00000019322,ENSRNOG00000061739,ENSRNOG00000013588,ENSRNOG00000020482,ENSRNOG00000005358,ENSRNOG00000000695,ENSRNOG00000007946,ENSRNOG00000021128,ENSRNOG00000017693,ENSRNOG00000019422,ENSRNOG00000000431,ENSRNOG00000001420,…
GO:0051952	regulation of amine transport	biological_process	0.040044	0.78324	4	322	81	20272	ENSRNOG00000001296,ENSRNOG00000006894,ENSRNOG00000003442,ENSRNOG00000009625
GO:0048814	regulation of dendrite morphogenesis	biological_process	0.040095	0.78348	4	322	81	20272	ENSRNOG00000020482,ENSRNOG00000001126,ENSRNOG00000014287,ENSRNOG00000011726
GO:0001894	tissue homeostasis	biological_process	0.040147	0.78375	7	322	199	20272	ENSRNOG00000038868,ENSRNOG00000000264,ENSRNOG00000014287,ENSRNOG00000018059,ENSRNOG00000012730,ENSRNOG00000046566,ENSRNOG00000001296
GO:0005088	Ras guanyl-nucleotide exchange factor activity	molecular_function	0.040203	0.78411	5	322	118	20272	ENSRNOG00000005034,ENSRNOG00000002347,ENSRNOG00000012206,ENSRNOG00000028426,ENSRNOG00000000528
GO:0019438	aromatic compound biosynthetic process	biological_process	0.040395	0.7871	69	322	3556	20272	ENSRNOG00000007946,ENSRNOG00000019322,ENSRNOG00000042213,ENSRNOG00000026295,ENSRNOG00000001130,ENSRNOG00000017873,ENSRNOG00000046776,ENSRNOG00000002582,ENSRNOG00000025520,ENSRNOG00000009398,ENSRNOG00000033694,ENSRNOG00000005392,ENSRNOG00000019638,ENSRNOG00000015180,ENSRNOG00000018364,ENSRNOG00000014154,ENSRNOG00000031420,ENSRNOG00000030630,ENSRNOG00000007775,ENSRNOG00000015271,ENSRNOG00000020642,…
GO:0032101	regulation of response to external stimulus	biological_process	0.040485	0.78787	18	322	722	20272	ENSRNOG00000051307,ENSRNOG00000011984,ENSRNOG00000003442,ENSRNOG00000028556,ENSRNOG00000002468,ENSRNOG00000023376,ENSRNOG00000014666,ENSRNOG00000061739,ENSRNOG00000018364,ENSRNOG00000019322,ENSRNOG00000011702,ENSRNOG00000019842,ENSRNOG00000031420,ENSRNOG00000019977,ENSRNOG00000030630,ENSRNOG00000014508,ENSRNOG00000011726,ENSRNOG00000029535
GO:0048806	genitalia development	biological_process	0.040526	0.78787	3	322	48	20272	ENSRNOG00000002598,ENSRNOG00000008312,ENSRNOG00000019096
GO:0002067	glandular epithelial cell differentiation	biological_process	0.040549	0.78787	3	322	48	20272	ENSRNOG00000021054,ENSRNOG00000019322,ENSRNOG00000021147
GO:0042734	presynaptic membrane	cellular_component	0.04063	0.78793	3	322	48	20272	ENSRNOG00000003442,ENSRNOG00000032574,ENSRNOG00000019193
GO:0006368	transcription elongation from RNA polymerase II promoter	biological_process	0.04063	0.78793	3	322	48	20272	ENSRNOG00000009377,ENSRNOG00000019824,ENSRNOG00000012240
GO:0009968	negative regulation of signal transduction	biological_process	0.040667	0.78793	24	322	1033	20272	ENSRNOG00000001296,ENSRNOG00000017737,ENSRNOG00000016700,ENSRNOG00000015982,ENSRNOG00000021054,ENSRNOG00000051344,ENSRNOG00000025584,ENSRNOG00000019638,ENSRNOG00000014155,ENSRNOG00000014987,ENSRNOG00000019422,ENSRNOG00000006741,ENSRNOG00000047896,ENSRNOG00000023376,ENSRNOG00000007946,ENSRNOG00000020482,ENSRNOG00000001431,ENSRNOG00000014287,ENSRNOG00000019322,ENSRNOG00000004014,ENSRNOG00000023334,…
GO:0006974	cellular response to DNA damage stimulus	biological_process	0.040735	0.7885	17	322	672	20272	ENSRNOG00000017737,ENSRNOG00000020188,ENSRNOG00000003084,ENSRNOG00000012944,ENSRNOG00000021054,ENSRNOG00000029195,ENSRNOG00000025580,ENSRNOG00000020482,ENSRNOG00000021147,ENSRNOG00000007946,ENSRNOG00000014287,ENSRNOG00000021175,ENSRNOG00000020667,ENSRNOG00000020281,ENSRNOG00000028017,ENSRNOG00000020230,ENSRNOG00000004726
GO:0030111	regulation of Wnt signaling pathway	biological_process	0.040876	0.789	8	322	243	20272	ENSRNOG00000019322,ENSRNOG00000014287,ENSRNOG00000015982,ENSRNOG00000020482,ENSRNOG00000019422,ENSRNOG00000002598,ENSRNOG00000014987,ENSRNOG00000012730
GO:0070588	calcium ion transmembrane transport	biological_process	0.041063	0.789	7	322	200	20272	ENSRNOG00000020188,ENSRNOG00000021063,ENSRNOG00000012206,ENSRNOG00000017912,ENSRNOG00000033893,ENSRNOG00000056257,ENSRNOG00000011726
GO:0009101	glycoprotein biosynthetic process	biological_process	0.041278	0.789	9	322	288	20272	ENSRNOG00000005358,ENSRNOG00000003084,ENSRNOG00000003614,ENSRNOG00000017359,ENSRNOG00000023334,ENSRNOG00000003728,ENSRNOG00000046984,ENSRNOG00000012841,ENSRNOG00000000471
GO:0090575	RNA polymerase II transcription factor complex	cellular_component	0.041318	0.789	5	322	119	20272	ENSRNOG00000018364,ENSRNOG00000002582,ENSRNOG00000031420,ENSRNOG00000006976,ENSRNOG00000000431
GO:0009889	regulation of biosynthetic process	biological_process	0.041501	0.789	71	322	3678	20272	ENSRNOG00000002582,ENSRNOG00000025520,ENSRNOG00000046776,ENSRNOG00000019638,ENSRNOG00000015180,ENSRNOG00000033694,ENSRNOG00000005392,ENSRNOG00000007946,ENSRNOG00000042213,ENSRNOG00000019322,ENSRNOG00000015520,ENSRNOG00000017873,ENSRNOG00000001130,ENSRNOG00000026295,ENSRNOG00000056337,ENSRNOG00000012240,ENSRNOG00000016700,ENSRNOG00000011315,ENSRNOG00000016773,ENSRNOG00000009566,ENSRNOG00000003084,…
GO:0006457	protein folding	biological_process	0.041607	0.789	6	322	159	20272	ENSRNOG00000018791,ENSRNOG00000019506,ENSRNOG00000006435,ENSRNOG00000015941,ENSRNOG00000001348,ENSRNOG00000006894
GO:0045860	positive regulation of protein kinase activity	biological_process	0.042249	0.789	12	322	429	20272	ENSRNOG00000014987,ENSRNOG00000000528,ENSRNOG00000019422,ENSRNOG00000001296,ENSRNOG00000003442,ENSRNOG00000014287,ENSRNOG00000015982,ENSRNOG00000001348,ENSRNOG00000025584,ENSRNOG00000018414,ENSRNOG00000029986,ENSRNOG00000020773
GO:0051347	positive regulation of transferase activity	biological_process	0.042325	0.789	14	322	526	20272	ENSRNOG00000014287,ENSRNOG00000015982,ENSRNOG00000019174,ENSRNOG00000021147,ENSRNOG00000019422,ENSRNOG00000001296,ENSRNOG00000003442,ENSRNOG00000014987,ENSRNOG00000000528,ENSRNOG00000029986,ENSRNOG00000020773,ENSRNOG00000025584,ENSRNOG00000018414,ENSRNOG00000001348
GO:0007498	mesoderm development	biological_process	0.042664	0.789	5	322	120	20272	ENSRNOG00000019338,ENSRNOG00000005580,ENSRNOG00000002582,ENSRNOG00000015982,ENSRNOG00000004210
GO:0004713	protein tyrosine kinase activity	molecular_function	0.042707	0.789	5	322	120	20272	ENSRNOG00000030126,ENSRNOG00000013598,ENSRNOG00000004392,ENSRNOG00000029986,ENSRNOG00000018414
GO:0051310	metaphase plate congression	biological_process	0.04278	0.789	3	322	49	20272	ENSRNOG00000020281,ENSRNOG00000004014,ENSRNOG00000016939
GO:0032890	regulation of organic acid transport	biological_process	0.042787	0.789	3	322	49	20272	ENSRNOG00000009625,ENSRNOG00000003442,ENSRNOG00000001296
GO:0006475	internal protein amino acid acetylation	biological_process	0.042814	0.789	6	322	160	20272	ENSRNOG00000056337,ENSRNOG00000018364,ENSRNOG00000011702,ENSRNOG00000051948,ENSRNOG00000046776,ENSRNOG00000001130
GO:0009896	positive regulation of catabolic process	biological_process	0.042929	0.789	10	322	336	20272	ENSRNOG00000025909,ENSRNOG00000019506,ENSRNOG00000018847,ENSRNOG00000009887,ENSRNOG00000029986,ENSRNOG00000008897,ENSRNOG00000018515,ENSRNOG00000001296,ENSRNOG00000014287,ENSRNOG00000014666
GO:0032989	cellular component morphogenesis	biological_process	0.04295	0.789	29	322	1306	20272	ENSRNOG00000038868,ENSRNOG00000057862,ENSRNOG00000004392,ENSRNOG00000009625,ENSRNOG00000015982,ENSRNOG00000015636,ENSRNOG00000014508,ENSRNOG00000001296,ENSRNOG00000010932,ENSRNOG00000032574,ENSRNOG00000013972,ENSRNOG00000014155,ENSRNOG00000001126,ENSRNOG00000011726,ENSRNOG00000024641,ENSRNOG00000016620,ENSRNOG00000020482,ENSRNOG00000000695,ENSRNOG00000007946,ENSRNOG00000027880,ENSRNOG00000014287,…
GO:0051239	regulation of multicellular organismal process	biological_process	0.043021	0.789	52	322	2587	20272	ENSRNOG00000047481,ENSRNOG00000011726,ENSRNOG00000003084,ENSRNOG00000001577,ENSRNOG00000010932,ENSRNOG00000001296,ENSRNOG00000058752,ENSRNOG00000004392,ENSRNOG00000012240,ENSRNOG00000014508,ENSRNOG00000025909,ENSRNOG00000004726,ENSRNOG00000012206,ENSRNOG00000019977,ENSRNOG00000000264,ENSRNOG00000017359,ENSRNOG00000031420,ENSRNOG00000016410,ENSRNOG00000018059,ENSRNOG00000021147,ENSRNOG00000023376,…
GO:0004197	cysteine-type endopeptidase activity	molecular_function	0.043159	0.789	4	322	83	20272	ENSRNOG00000028556,ENSRNOG00000013972,ENSRNOG00000012944,ENSRNOG00000003563
GO:0046966	thyroid hormone receptor binding	molecular_function	0.043187	0.789	2	322	21	20272	ENSRNOG00000011315,ENSRNOG00000007229
GO:0006903	vesicle targeting	biological_process	0.043302	0.789	2	322	21	20272	ENSRNOG00000013972,ENSRNOG00000032574
GO:2000209	regulation of anoikis	biological_process	0.043306	0.789	2	322	21	20272	ENSRNOG00000007946,ENSRNOG00000019322
GO:0003950	NAD+ ADP-ribosyltransferase activity	molecular_function	0.043306	0.789	2	322	21	20272	ENSRNOG00000023334,ENSRNOG00000003084
GO:0005452	inorganic anion exchanger activity	molecular_function	0.043306	0.789	2	322	21	20272	ENSRNOG00000020951,ENSRNOG00000005957
GO:0030904	retromer complex	cellular_component	0.043306	0.789	2	322	21	20272	ENSRNOG00000012206,ENSRNOG00000001258
GO:0070734	histone H3-K27 methylation	biological_process	0.043306	0.789	2	322	21	20272	ENSRNOG00000012240,ENSRNOG00000030630
GO:1904646	cellular response to beta-amyloid	biological_process	0.043306	0.789	2	322	21	20272	ENSRNOG00000005392,ENSRNOG00000003084
GO:0031326	regulation of cellular biosynthetic process	biological_process	0.043318	0.789	70	322	3628	20272	ENSRNOG00000010171,ENSRNOG00000037690,ENSRNOG00000001577,ENSRNOG00000056647,ENSRNOG00000011726,ENSRNOG00000014666,ENSRNOG00000025580,ENSRNOG00000019824,ENSRNOG00000043223,ENSRNOG00000004210,ENSRNOG00000014987,ENSRNOG00000006888,ENSRNOG00000017359,ENSRNOG00000018059,ENSRNOG00000008592,ENSRNOG00000025909,ENSRNOG00000004726,ENSRNOG00000025923,ENSRNOG00000015982,ENSRNOG00000002598,ENSRNOG00000051948,…
GO:2001236	regulation of extrinsic apoptotic signaling pathway	biological_process	0.043905	0.789	6	322	161	20272	ENSRNOG00000025584,ENSRNOG00000031420,ENSRNOG00000017359,ENSRNOG00000019638,ENSRNOG00000007946,ENSRNOG00000051344
GO:0018394	peptidyl-lysine acetylation	biological_process	0.043905	0.789	6	322	161	20272	ENSRNOG00000011702,ENSRNOG00000046776,ENSRNOG00000051948,ENSRNOG00000001130,ENSRNOG00000056337,ENSRNOG00000018364
GO:1902531	regulation of intracellular signal transduction	biological_process	0.044371	0.789	32	322	1473	20272	ENSRNOG00000001296,ENSRNOG00000008312,ENSRNOG00000028426,ENSRNOG00000047481,ENSRNOG00000003084,ENSRNOG00000006741,ENSRNOG00000014987,ENSRNOG00000014287,ENSRNOG00000021147,ENSRNOG00000023376,ENSRNOG00000025580,ENSRNOG00000020773,ENSRNOG00000005034,ENSRNOG00000031420,ENSRNOG00000020667,ENSRNOG00000015982,ENSRNOG00000017737,ENSRNOG00000021054,ENSRNOG00000001348,ENSRNOG00000029986,ENSRNOG00000025584,…
GO:0010556	regulation of macromolecule biosynthetic process	biological_process	0.044701	0.789	67	322	3459	20272	ENSRNOG00000002582,ENSRNOG00000025520,ENSRNOG00000046776,ENSRNOG00000019638,ENSRNOG00000015180,ENSRNOG00000005392,ENSRNOG00000033694,ENSRNOG00000042213,ENSRNOG00000019322,ENSRNOG00000015520,ENSRNOG00000026295,ENSRNOG00000001130,ENSRNOG00000056337,ENSRNOG00000016700,ENSRNOG00000012240,ENSRNOG00000009566,ENSRNOG00000016773,ENSRNOG00000011315,ENSRNOG00000003084,ENSRNOG00000028426,ENSRNOG00000014154,…
GO:0015837	amine transport	biological_process	0.044789	0.789	4	322	84	20272	ENSRNOG00000001296,ENSRNOG00000006894,ENSRNOG00000003442,ENSRNOG00000009625
GO:0070887	cellular response to chemical stimulus	biological_process	0.044802	0.789	49	322	2423	20272	ENSRNOG00000006741,ENSRNOG00000011984,ENSRNOG00000004210,ENSRNOG00000047307,ENSRNOG00000017512,ENSRNOG00000014287,ENSRNOG00000018364,ENSRNOG00000021147,ENSRNOG00000023376,ENSRNOG00000004726,ENSRNOG00000014621,ENSRNOG00000030630,ENSRNOG00000021175,ENSRNOG00000031420,ENSRNOG00000001296,ENSRNOG00000010171,ENSRNOG00000008673,ENSRNOG00000011726,ENSRNOG00000003084,ENSRNOG00000045569,ENSRNOG00000021128,…
GO:0061061	muscle structure development	biological_process	0.044817	0.789	15	322	580	20272	ENSRNOG00000011984,ENSRNOG00000019422,ENSRNOG00000018364,ENSRNOG00000008312,ENSRNOG00000002582,ENSRNOG00000058752,ENSRNOG00000020482,ENSRNOG00000047307,ENSRNOG00000019322,ENSRNOG00000025520,ENSRNOG00000012240,ENSRNOG00000016700,ENSRNOG00000025909,ENSRNOG00000008592,ENSRNOG00000019638
GO:0005778	peroxisomal membrane	cellular_component	0.044865	0.789	3	322	50	20272	ENSRNOG00000021216,ENSRNOG00000001420,ENSRNOG00000015003
GO:0031903	microbody membrane	cellular_component	0.044865	0.789	3	322	50	20272	ENSRNOG00000015003,ENSRNOG00000001420,ENSRNOG00000021216
GO:0043620	regulation of DNA-templated transcription in response to stress	biological_process	0.044917	0.789	3	322	50	20272	ENSRNOG00000019322,ENSRNOG00000000431,ENSRNOG00000019422
GO:1903428	positive regulation of reactive oxygen species biosynthetic process	biological_process	0.04494	0.789	3	322	50	20272	ENSRNOG00000011726,ENSRNOG00000029986,ENSRNOG00000061739
GO:0007585	respiratory gaseous exchange	biological_process	0.044998	0.789	3	322	50	20272	ENSRNOG00000011726,ENSRNOG00000003442,ENSRNOG00000013588
GO:0055037	recycling endosome	cellular_component	0.045282	0.789	5	322	122	20272	ENSRNOG00000005700,ENSRNOG00000042522,ENSRNOG00000014621,ENSRNOG00000013631,ENSRNOG00000004392
GO:0090187	positive regulation of pancreatic juice secretion	biological_process	0.045643	0.789	1	322	3	20272	ENSRNOG00000017873
GO:0032879	regulation of localization	biological_process	0.045818	0.789	49	322	2427	20272	ENSRNOG00000001130,ENSRNOG00000011702,ENSRNOG00000017873,ENSRNOG00000021771,ENSRNOG00000018414,ENSRNOG00000021063,ENSRNOG00000001420,ENSRNOG00000046566,ENSRNOG00000021128,ENSRNOG00000003442,ENSRNOG00000061739,ENSRNOG00000007946,ENSRNOG00000033508,ENSRNOG00000013588,ENSRNOG00000019193,ENSRNOG00000019322,ENSRNOG00000001348,ENSRNOG00000007229,ENSRNOG00000005392,ENSRNOG00000006894,ENSRNOG00000019638,…
GO:0060112	generation of ovulation cycle rhythm	biological_process	0.045879	0.789	1	322	3	20272	ENSRNOG00000047481
GO:0010038	response to metal ion	biological_process	0.045894	0.789	10	322	340	20272	ENSRNOG00000008414,ENSRNOG00000013588,ENSRNOG00000021147,ENSRNOG00000020482,ENSRNOG00000007946,ENSRNOG00000001296,ENSRNOG00000013972,ENSRNOG00000003084,ENSRNOG00000012944,ENSRNOG00000011726
GO:0070647	protein modification by small protein conjugation or removal	biological_process	0.046155	0.789	21	322	889	20272	ENSRNOG00000047896,ENSRNOG00000018183,ENSRNOG00000018825,ENSRNOG00000019422,ENSRNOG00000028556,ENSRNOG00000021230,ENSRNOG00000006976,ENSRNOG00000025580,ENSRNOG00000018364,ENSRNOG00000021175,ENSRNOG00000020230,ENSRNOG00000009887,ENSRNOG00000033378,ENSRNOG00000013972,ENSRNOG00000009117,ENSRNOG00000019506,ENSRNOG00000006894,ENSRNOG00000029195,ENSRNOG00000018515,ENSRNOG00000001126,ENSRNOG00000016778
GO:0012502	induction of programmed cell death	biological_process	0.04631	0.789	1	322	3	20272	ENSRNOG00000021147
GO:0044533	positive regulation of apoptotic process in other organism	biological_process	0.04631	0.789	1	322	3	20272	ENSRNOG00000021147
GO:0046687	response to chromate	biological_process	0.04631	0.789	1	322	3	20272	ENSRNOG00000021147
GO:0052042	positive regulation by symbiont of host programmed cell death	biological_process	0.04631	0.789	1	322	3	20272	ENSRNOG00000021147
GO:0052330	positive regulation by organism of programmed cell death in other organism involved in symbiotic interaction	biological_process	0.04631	0.789	1	322	3	20272	ENSRNOG00000021147
GO:0052501	positive regulation by organism of apoptotic process in other organism involved in symbiotic interaction	biological_process	0.04631	0.789	1	322	3	20272	ENSRNOG00000021147
GO:0047045	testosterone 17-beta-dehydrogenase (NADP+) activity	molecular_function	0.046465	0.789	1	322	3	20272	ENSRNOG00000019096
GO:1901624	negative regulation of lymphocyte chemotaxis	biological_process	0.04648	0.789	1	322	3	20272	ENSRNOG00000061739
GO:0071347	cellular response to interleukin-1	biological_process	0.046492	0.789	4	322	85	20272	ENSRNOG00000019422,ENSRNOG00000021175,ENSRNOG00000031420,ENSRNOG00000007946
GO:0016422	mRNA (2'-O-methyladenosine-N6-)-methyltransferase activity	molecular_function	0.046503	0.789	1	322	3	20272	ENSRNOG00000002764
GO:0071926	endocannabinoid signaling pathway	biological_process	0.046559	0.789	1	322	3	20272	ENSRNOG00000014508
GO:1900200	mesenchymal cell apoptotic process involved in metanephros development	biological_process	0.046582	0.789	1	322	3	20272	ENSRNOG00000002598
GO:1900211	regulation of mesenchymal cell apoptotic process involved in metanephros development	biological_process	0.046582	0.789	1	322	3	20272	ENSRNOG00000002598
GO:1900212	negative regulation of mesenchymal cell apoptotic process involved in metanephros development	biological_process	0.046582	0.789	1	322	3	20272	ENSRNOG00000002598
GO:0014707	branchiomeric skeletal muscle development	biological_process	0.0466	0.789	1	322	3	20272	ENSRNOG00000016700
GO:0072275	metanephric glomerulus morphogenesis	biological_process	0.0466	0.789	1	322	3	20272	ENSRNOG00000016700
GO:0072276	metanephric glomerulus vasculature morphogenesis	biological_process	0.0466	0.789	1	322	3	20272	ENSRNOG00000016700
GO:0072277	metanephric glomerular capillary formation	biological_process	0.0466	0.789	1	322	3	20272	ENSRNOG00000016700
GO:0061146	Peyer's patch morphogenesis	biological_process	0.046709	0.789	1	322	3	20272	ENSRNOG00000019842
GO:0043293	apoptosome	cellular_component	0.046788	0.789	1	322	3	20272	ENSRNOG00000012944
GO:0030974	thiamine pyrophosphate transport	biological_process	0.046811	0.789	1	322	3	20272	ENSRNOG00000003918
GO:0097150	neuronal stem cell population maintenance	biological_process	0.046834	0.789	2	322	22	20272	ENSRNOG00000017873,ENSRNOG00000019322
GO:0035617	stress granule disassembly	biological_process	0.046874	0.789	1	322	3	20272	ENSRNOG00000011572
GO:0034597	phosphatidylinositol-4,5-bisphosphate 4-phosphatase activity	molecular_function	0.046874	0.789	1	322	3	20272	ENSRNOG00000009948
GO:0042891	antibiotic transport	biological_process	0.046884	0.789	1	322	3	20272	ENSRNOG00000012534
GO:1902527	positive regulation of protein monoubiquitination	biological_process	0.046885	0.789	1	322	3	20272	ENSRNOG00000013972
GO:0033183	negative regulation of histone ubiquitination	biological_process	0.046886	0.789	1	322	3	20272	ENSRNOG00000021175
GO:1901314	regulation of histone H2A K63-linked ubiquitination	biological_process	0.046886	0.789	1	322	3	20272	ENSRNOG00000021175
GO:1901315	negative regulation of histone H2A K63-linked ubiquitination	biological_process	0.046886	0.789	1	322	3	20272	ENSRNOG00000021175
GO:0000026	alpha-1,2-mannosyltransferase activity	molecular_function	0.046892	0.789	1	322	3	20272	ENSRNOG00000012841
GO:0006490	oligosaccharide-lipid intermediate biosynthetic process	biological_process	0.046892	0.789	1	322	3	20272	ENSRNOG00000012841
GO:1903644	regulation of chaperone-mediated protein folding	biological_process	0.0469	0.789	1	322	3	20272	ENSRNOG00000019506
GO:0004897	ciliary neurotrophic factor receptor activity	molecular_function	0.046901	0.789	1	322	3	20272	ENSRNOG00000047307
GO:0009041	uridylate kinase activity	molecular_function	0.046901	0.789	1	322	3	20272	ENSRNOG00000007775
GO:0019064	fusion of virus membrane with host plasma membrane	biological_process	0.046902	0.789	1	322	3	20272	ENSRNOG00000031420
GO:0039663	membrane fusion involved in viral entry into host cell	biological_process	0.046902	0.789	1	322	3	20272	ENSRNOG00000031420
GO:0044800	multi-organism membrane fusion	biological_process	0.046902	0.789	1	322	3	20272	ENSRNOG00000031420
GO:0035338	long-chain fatty-acyl-CoA biosynthetic process	biological_process	0.046902	0.789	1	322	3	20272	ENSRNOG00000019124
GO:2001069	glycogen binding	molecular_function	0.046902	0.789	1	322	3	20272	ENSRNOG00000002218
GO:2001070	starch binding	molecular_function	0.046902	0.789	1	322	3	20272	ENSRNOG00000002218
GO:0032899	regulation of neurotrophin production	biological_process	0.046902	0.789	1	322	3	20272	ENSRNOG00000003442
GO:1900453	negative regulation of long term synaptic depression	biological_process	0.046902	0.789	1	322	3	20272	ENSRNOG00000003442
GO:0002652	regulation of tolerance induction dependent upon immune response	biological_process	0.046902	0.789	1	322	3	20272	ENSRNOG00000011702
GO:0002669	positive regulation of T cell anergy	biological_process	0.046902	0.789	1	322	3	20272	ENSRNOG00000011702
GO:0002913	positive regulation of lymphocyte anergy	biological_process	0.046902	0.789	1	322	3	20272	ENSRNOG00000011702
GO:0033092	positive regulation of immature T cell proliferation in thymus	biological_process	0.046902	0.789	1	322	3	20272	ENSRNOG00000011702
GO:0048294	negative regulation of isotype switching to IgE isotypes	biological_process	0.046902	0.789	1	322	3	20272	ENSRNOG00000011702
GO:0036466	synaptic vesicle recycling via endosome	biological_process	0.046902	0.789	1	322	3	20272	ENSRNOG00000007946
GO:2000302	positive regulation of synaptic vesicle exocytosis	biological_process	0.046902	0.789	1	322	3	20272	ENSRNOG00000007946
GO:0015319	sodium:inorganic phosphate symporter activity	molecular_function	0.046902	0.789	1	322	3	20272	ENSRNOG00000019490
GO:0023016	signal transduction by trans-phosphorylation	biological_process	0.046902	0.789	1	322	3	20272	ENSRNOG00000004210
GO:0036022	limb joint morphogenesis	biological_process	0.046902	0.789	1	322	3	20272	ENSRNOG00000004210
GO:0036023	embryonic skeletal limb joint morphogenesis	biological_process	0.046902	0.789	1	322	3	20272	ENSRNOG00000004210
GO:0060921	sinoatrial node cell differentiation	biological_process	0.046902	0.789	1	322	3	20272	ENSRNOG00000058752
GO:0072190	ureter urothelium development	biological_process	0.046902	0.789	1	322	3	20272	ENSRNOG00000004210
GO:0072194	kidney smooth muscle tissue development	biological_process	0.046902	0.789	1	322	3	20272	ENSRNOG00000004210
GO:0016539	intein-mediated protein splicing	biological_process	0.046902	0.789	1	322	3	20272	ENSRNOG00000018059
GO:0030908	protein splicing	biological_process	0.046902	0.789	1	322	3	20272	ENSRNOG00000018059
GO:0033088	negative regulation of immature T cell proliferation in thymus	biological_process	0.046902	0.789	1	322	3	20272	ENSRNOG00000018059
GO:1990756	protein binding, bridging involved in substrate recognition for ubiquitination	molecular_function	0.046902	0.789	1	322	3	20272	ENSRNOG00000018515
GO:0016557	peroxisome membrane biogenesis	biological_process	0.046902	0.789	1	322	3	20272	ENSRNOG00000015003
GO:0001665	alpha-N-acetylgalactosaminide alpha-2,6-sialyltransferase activity	molecular_function	0.046902	0.789	1	322	3	20272	ENSRNOG00000046984
GO:0048252	lauric acid metabolic process	biological_process	0.046902	0.789	1	322	3	20272	ENSRNOG00000008842
GO:0000931	gamma-tubulin large complex	cellular_component	0.046902	0.789	1	322	3	20272	ENSRNOG00000006028
GO:0003162	atrioventricular node development	biological_process	0.046902	0.789	1	322	3	20272	ENSRNOG00000019322
GO:0003192	mitral valve formation	biological_process	0.046902	0.789	1	322	3	20272	ENSRNOG00000019322
GO:0003213	cardiac right atrium morphogenesis	biological_process	0.046902	0.789	1	322	3	20272	ENSRNOG00000019322
GO:0004517	nitric-oxide synthase activity	molecular_function	0.046902	0.789	1	322	3	20272	ENSRNOG00000001130
GO:0005593	FACIT collagen trimer	cellular_component	0.046902	0.789	1	322	3	20272	ENSRNOG00000011502
GO:0005594	collagen type IX trimer	cellular_component	0.046902	0.789	1	322	3	20272	ENSRNOG00000011502
GO:0006842	tricarboxylic acid transport	biological_process	0.046902	0.789	1	322	3	20272	ENSRNOG00000037871
GO:0008274	gamma-tubulin ring complex	cellular_component	0.046902	0.789	1	322	3	20272	ENSRNOG00000006028
GO:0008282	ATP-sensitive potassium channel complex	cellular_component	0.046902	0.789	1	322	3	20272	ENSRNOG00000021128
GO:0015137	citrate transmembrane transporter activity	molecular_function	0.046902	0.789	1	322	3	20272	ENSRNOG00000037871
GO:0015142	tricarboxylic acid transmembrane transporter activity	molecular_function	0.046902	0.789	1	322	3	20272	ENSRNOG00000037871
GO:0015746	citrate transport	biological_process	0.046902	0.789	1	322	3	20272	ENSRNOG00000037871
GO:0016080	synaptic vesicle targeting	biological_process	0.046902	0.789	1	322	3	20272	ENSRNOG00000032574
GO:0016748	succinyltransferase activity	molecular_function	0.046902	0.789	1	322	3	20272	ENSRNOG00000005061
GO:0018312	peptidyl-serine ADP-ribosylation	biological_process	0.046902	0.789	1	322	3	20272	ENSRNOG00000003084
GO:0019042	viral latency	biological_process	0.046902	0.789	1	322	3	20272	ENSRNOG00000051948
GO:0019046	release from viral latency	biological_process	0.046902	0.789	1	322	3	20272	ENSRNOG00000051948
GO:0021586	pons maturation	biological_process	0.046902	0.789	1	322	3	20272	ENSRNOG00000011726
GO:0022820	potassium ion symporter activity	molecular_function	0.046902	0.789	1	322	3	20272	ENSRNOG00000019651
GO:0031084	BLOC-2 complex	cellular_component	0.046902	0.789	1	322	3	20272	ENSRNOG00000018433
GO:0035373	chondroitin sulfate proteoglycan binding	molecular_function	0.046902	0.789	1	322	3	20272	ENSRNOG00000019977
GO:0035771	interleukin-4-mediated signaling pathway	biological_process	0.046902	0.789	1	322	3	20272	ENSRNOG00000023334
GO:0035844	cloaca development	biological_process	0.046902	0.789	1	322	3	20272	ENSRNOG00000015982
GO:0042222	interleukin-1 biosynthetic process	biological_process	0.046902	0.789	1	322	3	20272	ENSRNOG00000019422
GO:0042726	flavin-containing compound metabolic process	biological_process	0.046902	0.789	1	322	3	20272	ENSRNOG00000020642
GO:0044313	protein K6-linked deubiquitination	biological_process	0.046902	0.789	1	322	3	20272	ENSRNOG00000028556
GO:0044333	Wnt signaling pathway involved in digestive tract morphogenesis	biological_process	0.046902	0.789	1	322	3	20272	ENSRNOG00000015982
GO:0045608	negative regulation of auditory receptor cell differentiation	biological_process	0.046902	0.789	1	322	3	20272	ENSRNOG00000019322
GO:0048686	regulation of sprouting of injured axon	biological_process	0.046902	0.789	1	322	3	20272	ENSRNOG00000002468
GO:0048690	regulation of axon extension involved in regeneration	biological_process	0.046902	0.789	1	322	3	20272	ENSRNOG00000002468
GO:0048696	regulation of collateral sprouting in absence of injury	biological_process	0.046902	0.789	1	322	3	20272	ENSRNOG00000014155
GO:0051610	serotonin uptake	biological_process	0.046902	0.789	1	322	3	20272	ENSRNOG00000001130
GO:0060025	regulation of synaptic activity	biological_process	0.046902	0.789	1	322	3	20272	ENSRNOG00000019193
GO:0060197	cloacal septation	biological_process	0.046902	0.789	1	322	3	20272	ENSRNOG00000015982
GO:0060979	vasculogenesis involved in coronary vascular morphogenesis	biological_process	0.046902	0.789	1	322	3	20272	ENSRNOG00000019322
GO:0061669	spontaneous neurotransmitter secretion	biological_process	0.046902	0.789	1	322	3	20272	ENSRNOG00000019193
GO:0070889	platelet alpha granule organization	biological_process	0.046902	0.789	1	322	3	20272	ENSRNOG00000027880
GO:0071314	cellular response to cocaine	biological_process	0.046902	0.789	1	322	3	20272	ENSRNOG00000030630
GO:0071879	positive regulation of adrenergic receptor signaling pathway	biological_process	0.046902	0.789	1	322	3	20272	ENSRNOG00000001130
GO:0072144	glomerular mesangial cell development	biological_process	0.046902	0.789	1	322	3	20272	ENSRNOG00000019322
GO:0098758	response to interleukin-8	biological_process	0.046902	0.789	1	322	3	20272	ENSRNOG00000019422
GO:0098759	cellular response to interleukin-8	biological_process	0.046902	0.789	1	322	3	20272	ENSRNOG00000019422
GO:1902174	positive regulation of keratinocyte apoptotic process	biological_process	0.046902	0.789	1	322	3	20272	ENSRNOG00000020230
GO:1902263	apoptotic process involved in embryonic digit morphogenesis	biological_process	0.046902	0.789	1	322	3	20272	ENSRNOG00000019322
GO:1903422	negative regulation of synaptic vesicle recycling	biological_process	0.046902	0.789	1	322	3	20272	ENSRNOG00000019193
GO:1903588	negative regulation of blood vessel endothelial cell proliferation involved in sprouting angiogenesis	biological_process	0.046902	0.789	1	322	3	20272	ENSRNOG00000005392
GO:1904170	regulation of bleb assembly	biological_process	0.046902	0.789	1	322	3	20272	ENSRNOG00000001296
GO:1904315	transmitter-gated ion channel activity involved in regulation of postsynaptic membrane potential	molecular_function	0.046902	0.789	1	322	3	20272	ENSRNOG00000011726
GO:2000182	regulation of progesterone biosynthetic process	biological_process	0.046902	0.789	1	322	3	20272	ENSRNOG00000019422
GO:2000974	negative regulation of pro-B cell differentiation	biological_process	0.046902	0.789	1	322	3	20272	ENSRNOG00000019322
GO:2001160	regulation of histone H3-K79 methylation	biological_process	0.046902	0.789	1	322	3	20272	ENSRNOG00000053285
GO:2001170	negative regulation of ATP biosynthetic process	biological_process	0.046902	0.789	1	322	3	20272	ENSRNOG00000003084
GO:0008053	mitochondrial fusion	biological_process	0.046945	0.78908	2	322	22	20272	ENSRNOG00000001420,ENSRNOG00000028556
GO:0003309	type B pancreatic cell differentiation	biological_process	0.047	0.78927	2	322	22	20272	ENSRNOG00000021054,ENSRNOG00000021147
GO:0036452	ESCRT complex	cellular_component	0.047135	0.78927	2	322	22	20272	ENSRNOG00000016939,ENSRNOG00000004014
GO:0033081	regulation of T cell differentiation in thymus	biological_process	0.047148	0.78927	2	322	22	20272	ENSRNOG00000018059,ENSRNOG00000011702
GO:2000398	regulation of thymocyte aggregation	biological_process	0.047148	0.78927	2	322	22	20272	ENSRNOG00000018059,ENSRNOG00000011702
GO:0033233	regulation of protein sumoylation	biological_process	0.047148	0.78927	2	322	22	20272	ENSRNOG00000020230,ENSRNOG00000019422
GO:0060537	muscle tissue development	biological_process	0.047251	0.78939	11	322	389	20272	ENSRNOG00000019422,ENSRNOG00000019322,ENSRNOG00000016700,ENSRNOG00000004210,ENSRNOG00000058752,ENSRNOG00000008312,ENSRNOG00000018364,ENSRNOG00000002582,ENSRNOG00000025909,ENSRNOG00000018059,ENSRNOG00000019638
GO:0016528	sarcoplasm	cellular_component	0.047271	0.78939	3	322	51	20272	ENSRNOG00000001130,ENSRNOG00000028017,ENSRNOG00000017912
GO:0035315	hair cell differentiation	biological_process	0.047271	0.78939	3	322	51	20272	ENSRNOG00000032574,ENSRNOG00000005957,ENSRNOG00000019322
GO:0071407	cellular response to organic cyclic compound	biological_process	0.047626	0.79453	13	322	486	20272	ENSRNOG00000007229,ENSRNOG00000030630,ENSRNOG00000012944,ENSRNOG00000051948,ENSRNOG00000001420,ENSRNOG00000001296,ENSRNOG00000021128,ENSRNOG00000021147,ENSRNOG00000023376,ENSRNOG00000000695,ENSRNOG00000020482,ENSRNOG00000007946,ENSRNOG00000010171
GO:1901362	organic cyclic compound biosynthetic process	biological_process	0.047655	0.79453	70	322	3647	20272	ENSRNOG00000030630,ENSRNOG00000031420,ENSRNOG00000015271,ENSRNOG00000007775,ENSRNOG00000018364,ENSRNOG00000014154,ENSRNOG00000028426,ENSRNOG00000009566,ENSRNOG00000016773,ENSRNOG00000011315,ENSRNOG00000003084,ENSRNOG00000020642,ENSRNOG00000001430,ENSRNOG00000056337,ENSRNOG00000012240,ENSRNOG00000016700,ENSRNOG00000026295,ENSRNOG00000001130,ENSRNOG00000017873,ENSRNOG00000007946,ENSRNOG00000042213,…
GO:0016032	viral process	biological_process	0.047811	0.79648	8	322	251	20272	ENSRNOG00000031420,ENSRNOG00000029986,ENSRNOG00000004014,ENSRNOG00000007946,ENSRNOG00000021147,ENSRNOG00000019490,ENSRNOG00000019322,ENSRNOG00000051948
GO:0006813	potassium ion transport	biological_process	0.047858	0.79661	7	322	207	20272	ENSRNOG00000001130,ENSRNOG00000047005,ENSRNOG00000021128,ENSRNOG00000003442,ENSRNOG00000047363,ENSRNOG00000015264,ENSRNOG00000019651
GO:0007050	cell cycle arrest	biological_process	0.047983	0.79806	5	322	124	20272	ENSRNOG00000020185,ENSRNOG00000019322,ENSRNOG00000014287,ENSRNOG00000005109,ENSRNOG00000021054
GO:0046849	bone remodeling	biological_process	0.048177	0.80062	4	322	86	20272	ENSRNOG00000000264,ENSRNOG00000012730,ENSRNOG00000018059,ENSRNOG00000001296
GO:0009892	negative regulation of metabolic process	biological_process	0.048386	0.80345	52	322	2607	20272	ENSRNOG00000051307,ENSRNOG00000014987,ENSRNOG00000006741,ENSRNOG00000028556,ENSRNOG00000006888,ENSRNOG00000004210,ENSRNOG00000019824,ENSRNOG00000014287,ENSRNOG00000008592,ENSRNOG00000021175,ENSRNOG00000030630,ENSRNOG00000007934,ENSRNOG00000031420,ENSRNOG00000017359,ENSRNOG00000001296,ENSRNOG00000012240,ENSRNOG00000016700,ENSRNOG00000029535,ENSRNOG00000019506,ENSRNOG00000009566,ENSRNOG00000016773,…
GO:0031625	ubiquitin protein ligase binding	molecular_function	0.048483	0.80441	9	322	297	20272	ENSRNOG00000021230,ENSRNOG00000025580,ENSRNOG00000019506,ENSRNOG00000005392,ENSRNOG00000018515,ENSRNOG00000021175,ENSRNOG00000020230,ENSRNOG00000014155,ENSRNOG00000009887
GO:0031410	cytoplasmic vesicle	cellular_component	0.048645	0.80627	22	322	947	20272	ENSRNOG00000014621,ENSRNOG00000022043,ENSRNOG00000031420,ENSRNOG00000014604,ENSRNOG00000021128,ENSRNOG00000042522,ENSRNOG00000019193,ENSRNOG00000019322,ENSRNOG00000015903,ENSRNOG00000007946,ENSRNOG00000006894,ENSRNOG00000012534,ENSRNOG00000011904,ENSRNOG00000011726,ENSRNOG00000001348,ENSRNOG00000011572,ENSRNOG00000013972,ENSRNOG00000030126,ENSRNOG00000023991,ENSRNOG00000001010,ENSRNOG00000005957,…
GO:0016485	protein processing	biological_process	0.048673	0.80627	8	322	252	20272	ENSRNOG00000005392,ENSRNOG00000000527,ENSRNOG00000003084,ENSRNOG00000018059,ENSRNOG00000012944,ENSRNOG00000020377,ENSRNOG00000001296,ENSRNOG00000021147
GO:0001944	vasculature development	biological_process	0.048875	0.80895	15	322	587	20272	ENSRNOG00000001126,ENSRNOG00000018059,ENSRNOG00000021536,ENSRNOG00000005392,ENSRNOG00000003033,ENSRNOG00000016700,ENSRNOG00000019322,ENSRNOG00000015982,ENSRNOG00000014287,ENSRNOG00000004210,ENSRNOG00000005957,ENSRNOG00000020482,ENSRNOG00000008312,ENSRNOG00000002582,ENSRNOG00000047896
GO:0009887	organ morphogenesis	biological_process	0.049122	0.81239	22	322	948	20272	ENSRNOG00000008592,ENSRNOG00000018059,ENSRNOG00000007611,ENSRNOG00000031420,ENSRNOG00000014987,ENSRNOG00000004210,ENSRNOG00000019322,ENSRNOG00000021054,ENSRNOG00000029986,ENSRNOG00000005580,ENSRNOG00000010932,ENSRNOG00000001296,ENSRNOG00000032574,ENSRNOG00000002598,ENSRNOG00000001577,ENSRNOG00000005957,ENSRNOG00000015982,ENSRNOG00000025520,ENSRNOG00000016700,ENSRNOG00000008414,ENSRNOG00000002582,…
GO:0048589	developmental growth	biological_process	0.049264	0.81409	16	322	638	20272	ENSRNOG00000021054,ENSRNOG00000014155,ENSRNOG00000029986,ENSRNOG00000002598,ENSRNOG00000010932,ENSRNOG00000008312,ENSRNOG00000004392,ENSRNOG00000015982,ENSRNOG00000014508,ENSRNOG00000009625,ENSRNOG00000030630,ENSRNOG00000018059,ENSRNOG00000002468,ENSRNOG00000018364,ENSRNOG00000019322,ENSRNOG00000014287
GO:0043197	dendritic spine	cellular_component	0.049353	0.81472	5	322	125	20272	ENSRNOG00000014621,ENSRNOG00000031536,ENSRNOG00000011726,ENSRNOG00000016145,ENSRNOG00000003442
GO:0048584	positive regulation of response to stimulus	biological_process	0.049418	0.81472	39	322	1875	20272	ENSRNOG00000015982,ENSRNOG00000001348,ENSRNOG00000021054,ENSRNOG00000025584,ENSRNOG00000029986,ENSRNOG00000001420,ENSRNOG00000000528,ENSRNOG00000003442,ENSRNOG00000061739,ENSRNOG00000043300,ENSRNOG00000033508,ENSRNOG00000020482,ENSRNOG00000019322,ENSRNOG00000001130,ENSRNOG00000011702,ENSRNOG00000019842,ENSRNOG00000023334,ENSRNOG00000018414,ENSRNOG00000012730,ENSRNOG00000020377,ENSRNOG00000020230,…
GO:0008234	cysteine-type peptidase activity	molecular_function	0.049568	0.81472	6	322	166	20272	ENSRNOG00000021175,ENSRNOG00000003563,ENSRNOG00000012944,ENSRNOG00000009117,ENSRNOG00000013972,ENSRNOG00000028556
GO:0042130	negative regulation of T cell proliferation	biological_process	0.049596	0.81472	3	322	52	20272	ENSRNOG00000018059,ENSRNOG00000016826,ENSRNOG00000011702
GO:0050771	negative regulation of axonogenesis	biological_process	0.049596	0.81472	3	322	52	20272	ENSRNOG00000004392,ENSRNOG00000014155,ENSRNOG00000002468
GO:0006643	membrane lipid metabolic process	biological_process	0.049616	0.81472	6	322	166	20272	ENSRNOG00000019124,ENSRNOG00000000471,ENSRNOG00000046984,ENSRNOG00000001296,ENSRNOG00000037299,ENSRNOG00000028743
GO:0031401	positive regulation of protein modification process	biological_process	0.049616	0.81472	24	322	1055	20272	ENSRNOG00000003442,ENSRNOG00000019422,ENSRNOG00000000528,ENSRNOG00000014987,ENSRNOG00000014287,ENSRNOG00000019322,ENSRNOG00000033508,ENSRNOG00000018364,ENSRNOG00000011702,ENSRNOG00000001130,ENSRNOG00000020773,ENSRNOG00000020230,ENSRNOG00000012730,ENSRNOG00000023334,ENSRNOG00000018414,ENSRNOG00000013972,ENSRNOG00000001296,ENSRNOG00000015982,ENSRNOG00000021054,ENSRNOG00000001348,ENSRNOG00000047481,…
GO:0019887	protein kinase regulator activity	molecular_function	0.04962	0.81472	6	322	166	20272	ENSRNOG00000014287,ENSRNOG00000015982,ENSRNOG00000025584,ENSRNOG00000031420,ENSRNOG00000006741,ENSRNOG00000001296
GO:0060021	palate development	biological_process	0.04986	0.81801	4	322	87	20272	ENSRNOG00000021054,ENSRNOG00000015982,ENSRNOG00000016700,ENSRNOG00000004210
GO:0030424	axon	cellular_component	0.050154	0.82218	12	322	441	20272	ENSRNOG00000021128,ENSRNOG00000014231,ENSRNOG00000001296,ENSRNOG00000003442,ENSRNOG00000051948,ENSRNOG00000004392,ENSRNOG00000019193,ENSRNOG00000009625,ENSRNOG00000014508,ENSRNOG00000010171,ENSRNOG00000011726,ENSRNOG00000011572
GO:0007399	nervous system development	biological_process	0.050229	0.82276	43	322	2102	20272	ENSRNOG00000029535,ENSRNOG00000011904,ENSRNOG00000011726,ENSRNOG00000001796,ENSRNOG00000024641,ENSRNOG00000001577,ENSRNOG00000032574,ENSRNOG00000004392,ENSRNOG00000005957,ENSRNOG00000014508,ENSRNOG00000012206,ENSRNOG00000030630,ENSRNOG00000021536,ENSRNOG00000019977,ENSRNOG00000017359,ENSRNOG00000015264,ENSRNOG00000014621,ENSRNOG00000018059,ENSRNOG00000018364,ENSRNOG00000021147,ENSRNOG00000014287,…
GO:0007166	cell surface receptor signaling pathway	biological_process	0.050441	0.82558	44	322	2159	20272	ENSRNOG00000002598,ENSRNOG00000015982,ENSRNOG00000021054,ENSRNOG00000007229,ENSRNOG00000018122,ENSRNOG00000014155,ENSRNOG00000020185,ENSRNOG00000029986,ENSRNOG00000025584,ENSRNOG00000019638,ENSRNOG00000019422,ENSRNOG00000003442,ENSRNOG00000006251,ENSRNOG00000019322,ENSRNOG00000061739,ENSRNOG00000016620,ENSRNOG00000043300,ENSRNOG00000020482,ENSRNOG00000007946,ENSRNOG00000004014,ENSRNOG00000011702,…
GO:0043281	regulation of cysteine-type endopeptidase activity involved in apoptotic process	biological_process	0.05083	0.82793	7	322	210	20272	ENSRNOG00000000527,ENSRNOG00000005392,ENSRNOG00000021054,ENSRNOG00000001420,ENSRNOG00000012944,ENSRNOG00000021147,ENSRNOG00000007946
GO:0036003	positive regulation of transcription from RNA polymerase II promoter in response to stress	biological_process	0.050958	0.82793	2	322	23	20272	ENSRNOG00000019322,ENSRNOG00000000431
GO:0090484	drug transporter activity	molecular_function	0.051081	0.82793	2	322	23	20272	ENSRNOG00000012534,ENSRNOG00000003918
GO:0051181	cofactor transport	biological_process	0.051086	0.82793	2	322	23	20272	ENSRNOG00000003918,ENSRNOG00000001296
GO:0015813	L-glutamate transport	biological_process	0.051095	0.82793	2	322	23	20272	ENSRNOG00000018450,ENSRNOG00000049944
GO:0001919	regulation of receptor recycling	biological_process	0.0511	0.82793	2	322	23	20272	ENSRNOG00000032574,ENSRNOG00000005700
GO:0045066	regulatory T cell differentiation	biological_process	0.051109	0.82793	2	322	23	20272	ENSRNOG00000011702,ENSRNOG00000016826
GO:2000647	negative regulation of stem cell proliferation	biological_process	0.051109	0.82793	2	322	23	20272	ENSRNOG00000019638,ENSRNOG00000015982
GO:0005112	Notch binding	molecular_function	0.051109	0.82793	2	322	23	20272	ENSRNOG00000019322,ENSRNOG00000047896
GO:0030511	positive regulation of transforming growth factor beta receptor signaling pathway	biological_process	0.051109	0.82793	2	322	23	20272	ENSRNOG00000014287,ENSRNOG00000021054
GO:0031061	negative regulation of histone methylation	biological_process	0.051109	0.82793	2	322	23	20272	ENSRNOG00000012240,ENSRNOG00000053285
GO:0070412	R-SMAD binding	molecular_function	0.051109	0.82793	2	322	23	20272	ENSRNOG00000003084,ENSRNOG00000021054
GO:1903846	positive regulation of cellular response to transforming growth factor beta stimulus	biological_process	0.051109	0.82793	2	322	23	20272	ENSRNOG00000021054,ENSRNOG00000014287
GO:0000902	cell morphogenesis	biological_process	0.051388	0.83171	27	322	1220	20272	ENSRNOG00000019842,ENSRNOG00000018414,ENSRNOG00000015264,ENSRNOG00000014621,ENSRNOG00000018059,ENSRNOG00000016620,ENSRNOG00000000695,ENSRNOG00000020482,ENSRNOG00000027880,ENSRNOG00000019322,ENSRNOG00000014287,ENSRNOG00000002468,ENSRNOG00000014155,ENSRNOG00000001126,ENSRNOG00000011726,ENSRNOG00000024641,ENSRNOG00000038868,ENSRNOG00000057862,ENSRNOG00000004392,ENSRNOG00000015982,ENSRNOG00000014508,…
GO:0048858	cell projection morphogenesis	biological_process	0.051521	0.83171	19	322	796	20272	ENSRNOG00000014155,ENSRNOG00000001126,ENSRNOG00000011726,ENSRNOG00000024641,ENSRNOG00000038868,ENSRNOG00000004392,ENSRNOG00000057862,ENSRNOG00000015636,ENSRNOG00000014508,ENSRNOG00000009625,ENSRNOG00000019842,ENSRNOG00000015264,ENSRNOG00000018414,ENSRNOG00000014621,ENSRNOG00000000695,ENSRNOG00000020482,ENSRNOG00000014287,ENSRNOG00000019322,ENSRNOG00000002468
GO:2000026	regulation of multicellular organismal development	biological_process	0.051529	0.83171	36	322	1714	20272	ENSRNOG00000021147,ENSRNOG00000014287,ENSRNOG00000004210,ENSRNOG00000016410,ENSRNOG00000017359,ENSRNOG00000019977,ENSRNOG00000012206,ENSRNOG00000018059,ENSRNOG00000025909,ENSRNOG00000014508,ENSRNOG00000012240,ENSRNOG00000004392,ENSRNOG00000001577,ENSRNOG00000010932,ENSRNOG00000001296,ENSRNOG00000011726,ENSRNOG00000000695,ENSRNOG00000020482,ENSRNOG00000019322,ENSRNOG00000019193,ENSRNOG00000019338,…
GO:0016049	cell growth	biological_process	0.051535	0.83171	12	322	443	20272	ENSRNOG00000031420,ENSRNOG00000024363,ENSRNOG00000013743,ENSRNOG00000014155,ENSRNOG00000019506,ENSRNOG00000037690,ENSRNOG00000009625,ENSRNOG00000015982,ENSRNOG00000014508,ENSRNOG00000014287,ENSRNOG00000004392,ENSRNOG00000002468
GO:1901700	response to oxygen-containing compound	biological_process	0.051544	0.83171	33	322	1548	20272	ENSRNOG00000003084,ENSRNOG00000011726,ENSRNOG00000010171,ENSRNOG00000008414,ENSRNOG00000014508,ENSRNOG00000001296,ENSRNOG00000031420,ENSRNOG00000030630,ENSRNOG00000018059,ENSRNOG00000014621,ENSRNOG00000004726,ENSRNOG00000021147,ENSRNOG00000004210,ENSRNOG00000029986,ENSRNOG00000012944,ENSRNOG00000020185,ENSRNOG00000012622,ENSRNOG00000021054,ENSRNOG00000007229,ENSRNOG00000005392,ENSRNOG00000008842,…
GO:0030516	regulation of axon extension	biological_process	0.051604	0.83203	4	322	88	20272	ENSRNOG00000014508,ENSRNOG00000009625,ENSRNOG00000004392,ENSRNOG00000002468
GO:0009311	oligosaccharide metabolic process	biological_process	0.051936	0.83453	3	322	53	20272	ENSRNOG00000046984,ENSRNOG00000012841,ENSRNOG00000012162
GO:0048168	regulation of neuronal synaptic plasticity	biological_process	0.05194	0.83453	3	322	53	20272	ENSRNOG00000011726,ENSRNOG00000049407,ENSRNOG00000014621
GO:0007040	lysosome organization	biological_process	0.051962	0.83453	3	322	53	20272	ENSRNOG00000014666,ENSRNOG00000001296,ENSRNOG00000023991
GO:0080171	lytic vacuole organization	biological_process	0.051962	0.83453	3	322	53	20272	ENSRNOG00000014666,ENSRNOG00000023991,ENSRNOG00000001296
GO:0048754	branching morphogenesis of an epithelial tube	biological_process	0.051963	0.83453	6	322	168	20272	ENSRNOG00000002598,ENSRNOG00000018059,ENSRNOG00000016700,ENSRNOG00000019322,ENSRNOG00000007611,ENSRNOG00000020482
GO:0016462	pyrophosphatase activity	molecular_function	0.052587	0.84389	19	322	798	20272	ENSRNOG00000061176,ENSRNOG00000017993,ENSRNOG00000019174,ENSRNOG00000006576,ENSRNOG00000014621,ENSRNOG00000014619,ENSRNOG00000017912,ENSRNOG00000020281,ENSRNOG00000023991,ENSRNOG00000006435,ENSRNOG00000015636,ENSRNOG00000029738,ENSRNOG00000006894,ENSRNOG00000025843,ENSRNOG00000018119,ENSRNOG00000057056,ENSRNOG00000011572,ENSRNOG00000054272,ENSRNOG00000025584
GO:0000976	transcription regulatory region sequence-specific DNA binding	molecular_function	0.052677	0.84468	17	322	695	20272	ENSRNOG00000002582,ENSRNOG00000010171,ENSRNOG00000001577,ENSRNOG00000002598,ENSRNOG00000009566,ENSRNOG00000003084,ENSRNOG00000033694,ENSRNOG00000020482,ENSRNOG00000033522,ENSRNOG00000014666,ENSRNOG00000000431,ENSRNOG00000006888,ENSRNOG00000019422,ENSRNOG00000007611,ENSRNOG00000030630,ENSRNOG00000026295,ENSRNOG00000008592
GO:0015672	monovalent inorganic cation transport	biological_process	0.053167	0.85124	14	322	544	20272	ENSRNOG00000047363,ENSRNOG00000015264,ENSRNOG00000021067,ENSRNOG00000001130,ENSRNOG00000006894,ENSRNOG00000047005,ENSRNOG00000019490,ENSRNOG00000005957,ENSRNOG00000019651,ENSRNOG00000004210,ENSRNOG00000003442,ENSRNOG00000053285,ENSRNOG00000001296,ENSRNOG00000021128
GO:0043467	regulation of generation of precursor metabolites and energy	biological_process	0.053169	0.85124	4	322	89	20272	ENSRNOG00000025909,ENSRNOG00000001296,ENSRNOG00000029986,ENSRNOG00000016410
GO:0008514	organic anion transmembrane transporter activity	molecular_function	0.053253	0.85192	6	322	169	20272	ENSRNOG00000005957,ENSRNOG00000012534,ENSRNOG00000018450,ENSRNOG00000020951,ENSRNOG00000049944,ENSRNOG00000037871
GO:0016757	transferase activity, transferring glycosyl groups	molecular_function	0.05354	0.85585	8	322	257	20272	ENSRNOG00000023334,ENSRNOG00000003084,ENSRNOG00000032394,ENSRNOG00000003614,ENSRNOG00000000471,ENSRNOG00000046984,ENSRNOG00000003728,ENSRNOG00000012841
GO:0044057	regulation of system process	biological_process	0.053614	0.85595	12	322	446	20272	ENSRNOG00000058752,ENSRNOG00000013588,ENSRNOG00000014508,ENSRNOG00000003442,ENSRNOG00000002468,ENSRNOG00000019638,ENSRNOG00000017873,ENSRNOG00000032394,ENSRNOG00000021063,ENSRNOG00000003084,ENSRNOG00000001130,ENSRNOG00000047481
GO:0044309	neuron spine	cellular_component	0.05363	0.85595	5	322	128	20272	ENSRNOG00000011726,ENSRNOG00000031536,ENSRNOG00000003442,ENSRNOG00000016145,ENSRNOG00000014621
GO:0044267	cellular protein metabolic process	biological_process	0.053704	0.85648	91	322	4917	20272	ENSRNOG00000029195,ENSRNOG00000019506,ENSRNOG00000003084,ENSRNOG00000019970,ENSRNOG00000001296,ENSRNOG00000012240,ENSRNOG00000000175,ENSRNOG00000056337,ENSRNOG00000003614,ENSRNOG00000019000,ENSRNOG00000009887,ENSRNOG00000031420,ENSRNOG00000015888,ENSRNOG00000030630,ENSRNOG00000021175,ENSRNOG00000019977,ENSRNOG00000018183,ENSRNOG00000047896,ENSRNOG00000006741,ENSRNOG00000021147,ENSRNOG00000018364,…
GO:0016818	hydrolase activity, acting on acid anhydrides, in phosphorus-containing anhydrides	molecular_function	0.054189	0.86344	19	322	801	20272	ENSRNOG00000006894,ENSRNOG00000025843,ENSRNOG00000018119,ENSRNOG00000057056,ENSRNOG00000011572,ENSRNOG00000025584,ENSRNOG00000054272,ENSRNOG00000023991,ENSRNOG00000006435,ENSRNOG00000029738,ENSRNOG00000015636,ENSRNOG00000006576,ENSRNOG00000014621,ENSRNOG00000014619,ENSRNOG00000020281,ENSRNOG00000017912,ENSRNOG00000061176,ENSRNOG00000017993,ENSRNOG00000019174
GO:0031343	positive regulation of cell killing	biological_process	0.054249	0.86344	3	322	54	20272	ENSRNOG00000021147,ENSRNOG00000061739,ENSRNOG00000001296
GO:0002009	morphogenesis of an epithelium	biological_process	0.054267	0.86344	13	322	496	20272	ENSRNOG00000002598,ENSRNOG00000032574,ENSRNOG00000002582,ENSRNOG00000018364,ENSRNOG00000020482,ENSRNOG00000004210,ENSRNOG00000016700,ENSRNOG00000025520,ENSRNOG00000019322,ENSRNOG00000015982,ENSRNOG00000006894,ENSRNOG00000007611,ENSRNOG00000018059
GO:0090183	regulation of kidney development	biological_process	0.054326	0.86372	3	322	54	20272	ENSRNOG00000002598,ENSRNOG00000004210,ENSRNOG00000007611
GO:0044432	endoplasmic reticulum part	cellular_component	0.054388	0.86403	17	322	698	20272	ENSRNOG00000001348,ENSRNOG00000019124,ENSRNOG00000019506,ENSRNOG00000006894,ENSRNOG00000012841,ENSRNOG00000020817,ENSRNOG00000004813,ENSRNOG00000006435,ENSRNOG00000008842,ENSRNOG00000001130,ENSRNOG00000002218,ENSRNOG00000028017,ENSRNOG00000014604,ENSRNOG00000017912,ENSRNOG00000020667,ENSRNOG00000013743,ENSRNOG00000000431
GO:0031300	intrinsic component of organelle membrane	cellular_component	0.054466	0.8646	8	322	258	20272	ENSRNOG00000019124,ENSRNOG00000019506,ENSRNOG00000015003,ENSRNOG00000003918,ENSRNOG00000021216,ENSRNOG00000001420,ENSRNOG00000017993,ENSRNOG00000001296
GO:0043169	cation binding	molecular_function	0.054757	0.86854	58	322	2975	20272	ENSRNOG00000012622,ENSRNOG00000020817,ENSRNOG00000025584,ENSRNOG00000054272,ENSRNOG00000053317,ENSRNOG00000004813,ENSRNOG00000048036,ENSRNOG00000013598,ENSRNOG00000009112,ENSRNOG00000056617,ENSRNOG00000053285,ENSRNOG00000013972,ENSRNOG00000007067,ENSRNOG00000017737,ENSRNOG00000025923,ENSRNOG00000008842,ENSRNOG00000018639,ENSRNOG00000001130,ENSRNOG00000021771,ENSRNOG00000019924,ENSRNOG00000018791,…
GO:0030133	transport vesicle	cellular_component	0.054984	0.8713	5	322	129	20272	ENSRNOG00000001348,ENSRNOG00000006894,ENSRNOG00000013972,ENSRNOG00000022043,ENSRNOG00000014621
GO:0035586	purinergic receptor activity	molecular_function	0.055185	0.8713	2	322	24	20272	ENSRNOG00000003442,ENSRNOG00000001296
GO:2000757	negative regulation of peptidyl-lysine acetylation	biological_process	0.055185	0.8713	2	322	24	20272	ENSRNOG00000011702,ENSRNOG00000046776
GO:0007205	protein kinase C-activating G-protein coupled receptor signaling pathway	biological_process	0.055185	0.8713	2	322	24	20272	ENSRNOG00000017737,ENSRNOG00000001796
GO:0070461	SAGA-type complex	cellular_component	0.055185	0.8713	2	322	24	20272	ENSRNOG00000018364,ENSRNOG00000051948
GO:1904645	response to beta-amyloid	biological_process	0.055185	0.8713	2	322	24	20272	ENSRNOG00000003084,ENSRNOG00000005392
GO:0009952	anterior/posterior pattern specification	biological_process	0.055291	0.8723	7	322	214	20272	ENSRNOG00000019322,ENSRNOG00000004210,ENSRNOG00000018364,ENSRNOG00000007611,ENSRNOG00000001577,ENSRNOG00000019338,ENSRNOG00000002598
GO:0008361	regulation of cell size	biological_process	0.055743	0.87877	6	322	171	20272	ENSRNOG00000014508,ENSRNOG00000009625,ENSRNOG00000014155,ENSRNOG00000004392,ENSRNOG00000001296,ENSRNOG00000002468
GO:0016301	kinase activity	molecular_function	0.056412	0.88143	19	322	805	20272	ENSRNOG00000030126,ENSRNOG00000032574,ENSRNOG00000013598,ENSRNOG00000004392,ENSRNOG00000017737,ENSRNOG00000001796,ENSRNOG00000029535,ENSRNOG00000029986,ENSRNOG00000014287,ENSRNOG00000004210,ENSRNOG00000023376,ENSRNOG00000033508,ENSRNOG00000016620,ENSRNOG00000004726,ENSRNOG00000007775,ENSRNOG00000020773,ENSRNOG00000012730,ENSRNOG00000019000,ENSRNOG00000018414
GO:0043433	negative regulation of sequence-specific DNA binding transcription factor activity	biological_process	0.056527	0.88143	5	322	130	20272	ENSRNOG00000007229,ENSRNOG00000021054,ENSRNOG00000011702,ENSRNOG00000002582,ENSRNOG00000020230
GO:0030178	negative regulation of Wnt signaling pathway	biological_process	0.056616	0.88143	5	322	130	20272	ENSRNOG00000014987,ENSRNOG00000019422,ENSRNOG00000020482,ENSRNOG00000015982,ENSRNOG00000019322
GO:2001244	positive regulation of intrinsic apoptotic signaling pathway	biological_process	0.056671	0.88143	3	322	55	20272	ENSRNOG00000020230,ENSRNOG00000021147,ENSRNOG00000001420
GO:0090277	positive regulation of peptide hormone secretion	biological_process	0.056695	0.88143	4	322	91	20272	ENSRNOG00000047481,ENSRNOG00000007229,ENSRNOG00000017873,ENSRNOG00000021147
GO:0005788	endoplasmic reticulum lumen	cellular_component	0.056702	0.88143	3	322	55	20272	ENSRNOG00000006894,ENSRNOG00000001348,ENSRNOG00000006435
GO:0097194	execution phase of apoptosis	biological_process	0.056833	0.88143	3	322	55	20272	ENSRNOG00000012944,ENSRNOG00000020377,ENSRNOG00000007946
GO:0001706	endoderm formation	biological_process	0.056846	0.88143	3	322	55	20272	ENSRNOG00000012622,ENSRNOG00000002598,ENSRNOG00000006025
GO:0016817	hydrolase activity, acting on acid anhydrides	molecular_function	0.056936	0.88143	19	322	806	20272	ENSRNOG00000061176,ENSRNOG00000017993,ENSRNOG00000019174,ENSRNOG00000006576,ENSRNOG00000020281,ENSRNOG00000017912,ENSRNOG00000014621,ENSRNOG00000014619,ENSRNOG00000006435,ENSRNOG00000023991,ENSRNOG00000029738,ENSRNOG00000015636,ENSRNOG00000025843,ENSRNOG00000018119,ENSRNOG00000057056,ENSRNOG00000006894,ENSRNOG00000011572,ENSRNOG00000025584,ENSRNOG00000054272
GO:0004672	protein kinase activity	molecular_function	0.056955	0.88143	15	322	600	20272	ENSRNOG00000014287,ENSRNOG00000004210,ENSRNOG00000004392,ENSRNOG00000033508,ENSRNOG00000023376,ENSRNOG00000016620,ENSRNOG00000030126,ENSRNOG00000013598,ENSRNOG00000029986,ENSRNOG00000020773,ENSRNOG00000012730,ENSRNOG00000019000,ENSRNOG00000018414,ENSRNOG00000004726,ENSRNOG00000029535
GO:0043406	positive regulation of MAP kinase activity	biological_process	0.056994	0.88143	6	322	172	20272	ENSRNOG00000000528,ENSRNOG00000014987,ENSRNOG00000001348,ENSRNOG00000001296,ENSRNOG00000029986,ENSRNOG00000020773
GO:0033559	unsaturated fatty acid metabolic process	biological_process	0.057049	0.88143	4	322	91	20272	ENSRNOG00000008842,ENSRNOG00000014508,ENSRNOG00000019124,ENSRNOG00000020817
GO:0030072	peptide hormone secretion	biological_process	0.057208	0.88143	7	322	216	20272	ENSRNOG00000017873,ENSRNOG00000021147,ENSRNOG00000002598,ENSRNOG00000047481,ENSRNOG00000007229,ENSRNOG00000025909,ENSRNOG00000021128
GO:0030217	T cell differentiation	biological_process	0.057499	0.88143	7	322	216	20272	ENSRNOG00000014287,ENSRNOG00000018059,ENSRNOG00000021147,ENSRNOG00000016826,ENSRNOG00000016410,ENSRNOG00000019422,ENSRNOG00000011702
GO:0016070	RNA metabolic process	biological_process	0.057964	0.88143	74	322	3923	20272	ENSRNOG00000056647,ENSRNOG00000002764,ENSRNOG00000045569,ENSRNOG00000011726,ENSRNOG00000010171,ENSRNOG00000037690,ENSRNOG00000001577,ENSRNOG00000018059,ENSRNOG00000008592,ENSRNOG00000004210,ENSRNOG00000019824,ENSRNOG00000043223,ENSRNOG00000025580,ENSRNOG00000014666,ENSRNOG00000023376,ENSRNOG00000006888,ENSRNOG00000014987,ENSRNOG00000014155,ENSRNOG00000029986,ENSRNOG00000024363,ENSRNOG00000025584,…
GO:0017111	nucleoside-triphosphatase activity	molecular_function	0.058137	0.88143	18	322	756	20272	ENSRNOG00000029738,ENSRNOG00000015636,ENSRNOG00000023991,ENSRNOG00000006435,ENSRNOG00000054272,ENSRNOG00000025584,ENSRNOG00000011572,ENSRNOG00000006894,ENSRNOG00000057056,ENSRNOG00000018119,ENSRNOG00000025843,ENSRNOG00000019174,ENSRNOG00000017993,ENSRNOG00000014619,ENSRNOG00000014621,ENSRNOG00000017912,ENSRNOG00000020281,ENSRNOG00000006576
GO:0007389	pattern specification process	biological_process	0.058169	0.88143	12	322	452	20272	ENSRNOG00000007611,ENSRNOG00000018059,ENSRNOG00000019338,ENSRNOG00000002598,ENSRNOG00000014987,ENSRNOG00000001577,ENSRNOG00000018364,ENSRNOG00000002582,ENSRNOG00000020482,ENSRNOG00000004210,ENSRNOG00000025520,ENSRNOG00000019322
GO:0048871	multicellular organismal homeostasis	biological_process	0.058336	0.88143	9	322	308	20272	ENSRNOG00000038868,ENSRNOG00000014287,ENSRNOG00000046566,ENSRNOG00000003442,ENSRNOG00000001296,ENSRNOG00000031420,ENSRNOG00000000264,ENSRNOG00000018059,ENSRNOG00000012730
GO:0033365	protein localization to organelle	biological_process	0.05866	0.88143	18	322	757	20272	ENSRNOG00000021758,ENSRNOG00000018122,ENSRNOG00000003084,ENSRNOG00000019638,ENSRNOG00000045569,ENSRNOG00000006894,ENSRNOG00000005392,ENSRNOG00000016939,ENSRNOG00000021771,ENSRNOG00000018791,ENSRNOG00000031420,ENSRNOG00000013743,ENSRNOG00000018639,ENSRNOG00000014287,ENSRNOG00000005358,ENSRNOG00000018364,ENSRNOG00000046566,ENSRNOG00000001420
GO:0098656	anion transmembrane transport	biological_process	0.058738	0.88143	7	322	217	20272	ENSRNOG00000018450,ENSRNOG00000020951,ENSRNOG00000049944,ENSRNOG00000013588,ENSRNOG00000019490,ENSRNOG00000019651,ENSRNOG00000005957
GO:0071482	cellular response to light stimulus	biological_process	0.058961	0.88143	4	322	92	20272	ENSRNOG00000014287,ENSRNOG00000012944,ENSRNOG00000031420,ENSRNOG00000020482
GO:0035883	enteroendocrine cell differentiation	biological_process	0.05921	0.88143	2	322	25	20272	ENSRNOG00000021054,ENSRNOG00000021147
GO:0090189	regulation of branching involved in ureteric bud morphogenesis	biological_process	0.059227	0.88143	2	322	25	20272	ENSRNOG00000002598,ENSRNOG00000007611
GO:0016773	phosphotransferase activity, alcohol group as acceptor	molecular_function	0.059263	0.88143	17	322	706	20272	ENSRNOG00000029535,ENSRNOG00000001796,ENSRNOG00000029986,ENSRNOG00000013598,ENSRNOG00000030126,ENSRNOG00000017737,ENSRNOG00000004392,ENSRNOG00000004726,ENSRNOG00000018414,ENSRNOG00000019000,ENSRNOG00000012730,ENSRNOG00000020773,ENSRNOG00000016620,ENSRNOG00000023376,ENSRNOG00000033508,ENSRNOG00000004210,ENSRNOG00000014287
GO:0015800	acidic amino acid transport	biological_process	0.059356	0.88143	2	322	25	20272	ENSRNOG00000018450,ENSRNOG00000049944
GO:0006901	vesicle coating	biological_process	0.059356	0.88143	2	322	25	20272	ENSRNOG00000005700,ENSRNOG00000013972
GO:0007176	regulation of epidermal growth factor-activated receptor activity	biological_process	0.059357	0.88143	2	322	25	20272	ENSRNOG00000004014,ENSRNOG00000003442
GO:0046636	negative regulation of alpha-beta T cell activation	biological_process	0.059371	0.88143	2	322	25	20272	ENSRNOG00000011702,ENSRNOG00000018059
GO:0051646	mitochondrion localization	biological_process	0.059371	0.88143	2	322	25	20272	ENSRNOG00000018364,ENSRNOG00000002669
GO:0008066	glutamate receptor activity	molecular_function	0.059371	0.88143	2	322	25	20272	ENSRNOG00000011726,ENSRNOG00000021063
GO:0035235	ionotropic glutamate receptor signaling pathway	biological_process	0.059371	0.88143	2	322	25	20272	ENSRNOG00000021063,ENSRNOG00000011726
GO:0048148	behavioral response to cocaine	biological_process	0.059371	0.88143	2	322	25	20272	ENSRNOG00000003084,ENSRNOG00000030630
GO:0051290	protein heterotetramerization	biological_process	0.059371	0.88143	2	322	25	20272	ENSRNOG00000029986,ENSRNOG00000011726
GO:0060117	auditory receptor cell development	biological_process	0.059371	0.88143	2	322	25	20272	ENSRNOG00000032574,ENSRNOG00000005957
GO:0060716	labyrinthine layer blood vessel development	biological_process	0.059371	0.88143	2	322	25	20272	ENSRNOG00000001126,ENSRNOG00000003033
GO:0046677	response to antibiotic	biological_process	0.05942	0.88143	3	322	56	20272	ENSRNOG00000012944,ENSRNOG00000031420,ENSRNOG00000051307
GO:0005741	mitochondrial outer membrane	cellular_component	0.059539	0.88143	5	322	132	20272	ENSRNOG00000001420,ENSRNOG00000028556,ENSRNOG00000021147,ENSRNOG00000007946,ENSRNOG00000014155
GO:0006865	amino acid transport	biological_process	0.059674	0.88143	5	322	132	20272	ENSRNOG00000049944,ENSRNOG00000001296,ENSRNOG00000003442,ENSRNOG00000018450,ENSRNOG00000009625
GO:0031400	negative regulation of protein modification process	biological_process	0.060277	0.88143	15	322	605	20272	ENSRNOG00000019824,ENSRNOG00000012240,ENSRNOG00000053285,ENSRNOG00000006741,ENSRNOG00000001296,ENSRNOG00000046776,ENSRNOG00000012730,ENSRNOG00000021175,ENSRNOG00000031420,ENSRNOG00000007934,ENSRNOG00000023334,ENSRNOG00000004014,ENSRNOG00000019506,ENSRNOG00000011702,ENSRNOG00000021054
GO:0070253	somatostatin secretion	biological_process	0.060804	0.88143	1	322	4	20272	ENSRNOG00000017873
GO:0031058	positive regulation of histone modification	biological_process	0.06089	0.88143	4	322	93	20272	ENSRNOG00000001130,ENSRNOG00000011702,ENSRNOG00000021054,ENSRNOG00000018364
GO:0033686	positive regulation of luteinizing hormone secretion	biological_process	0.061037	0.88143	1	322	4	20272	ENSRNOG00000047481
GO:0071456	cellular response to hypoxia	biological_process	0.061184	0.88143	5	322	133	20272	ENSRNOG00000019422,ENSRNOG00000019322,ENSRNOG00000021147,ENSRNOG00000007946,ENSRNOG00000019638
GO:0044389	ubiquitin-like protein ligase binding	molecular_function	0.06123	0.88143	9	322	311	20272	ENSRNOG00000025580,ENSRNOG00000021230,ENSRNOG00000005392,ENSRNOG00000019506,ENSRNOG00000009887,ENSRNOG00000014155,ENSRNOG00000020230,ENSRNOG00000021175,ENSRNOG00000018515
GO:0001907	killing by symbiont of host cells	biological_process	0.06146	0.88143	1	322	4	20272	ENSRNOG00000021147
GO:0044004	disruption by symbiont of host cell	biological_process	0.06146	0.88143	1	322	4	20272	ENSRNOG00000021147
GO:0048878	chemical homeostasis	biological_process	0.061538	0.88143	22	322	973	20272	ENSRNOG00000056337,ENSRNOG00000020188,ENSRNOG00000005957,ENSRNOG00000053285,ENSRNOG00000037871,ENSRNOG00000001296,ENSRNOG00000023991,ENSRNOG00000003084,ENSRNOG00000013631,ENSRNOG00000029986,ENSRNOG00000047481,ENSRNOG00000011726,ENSRNOG00000021054,ENSRNOG00000021147,ENSRNOG00000019570,ENSRNOG00000014287,ENSRNOG00000001420,ENSRNOG00000021128,ENSRNOG00000003442,ENSRNOG00000031420,ENSRNOG00000021063,…
GO:0070291	N-acylethanolamine metabolic process	biological_process	0.061545	0.88143	1	322	4	20272	ENSRNOG00000060561
GO:0044723	single-organism carbohydrate metabolic process	biological_process	0.061592	0.88143	15	322	607	20272	ENSRNOG00000000471,ENSRNOG00000046984,ENSRNOG00000012841,ENSRNOG00000002218,ENSRNOG00000023334,ENSRNOG00000003084,ENSRNOG00000003614,ENSRNOG00000029986,ENSRNOG00000021128,ENSRNOG00000001296,ENSRNOG00000012162,ENSRNOG00000018364,ENSRNOG00000005358,ENSRNOG00000056337,ENSRNOG00000021147
GO:0009167	purine ribonucleoside monophosphate metabolic process	biological_process	0.061636	0.88143	8	322	265	20272	ENSRNOG00000029986,ENSRNOG00000003084,ENSRNOG00000025909,ENSRNOG00000021147,ENSRNOG00000007946,ENSRNOG00000032574,ENSRNOG00000001296,ENSRNOG00000061176
GO:0009298	GDP-mannose biosynthetic process	biological_process	0.061717	0.88143	1	322	4	20272	ENSRNOG00000005358
GO:0035564	regulation of kidney size	biological_process	0.061728	0.88143	1	322	4	20272	ENSRNOG00000002598
GO:0072039	regulation of mesenchymal cell apoptotic process involved in nephron morphogenesis	biological_process	0.061728	0.88143	1	322	4	20272	ENSRNOG00000002598
GO:0072040	negative regulation of mesenchymal cell apoptotic process involved in nephron morphogenesis	biological_process	0.061728	0.88143	1	322	4	20272	ENSRNOG00000002598
GO:0072095	regulation of branch elongation involved in ureteric bud branching	biological_process	0.061728	0.88143	1	322	4	20272	ENSRNOG00000002598
GO:1901145	mesenchymal cell apoptotic process involved in nephron morphogenesis	biological_process	0.061728	0.88143	1	322	4	20272	ENSRNOG00000002598
GO:1904673	negative regulation of somatic stem cell population maintenance	biological_process	0.061728	0.88143	1	322	4	20272	ENSRNOG00000002598
GO:0001190	transcriptional activator activity, RNA polymerase II transcription factor binding	molecular_function	0.061953	0.88143	3	322	57	20272	ENSRNOG00000019322,ENSRNOG00000031420,ENSRNOG00000006976
GO:0098811	transcriptional repressor activity, RNA polymerase II activating transcription factor binding	molecular_function	0.061953	0.88143	3	322	57	20272	ENSRNOG00000031420,ENSRNOG00000006976,ENSRNOG00000019322
GO:0015234	thiamine transmembrane transporter activity	molecular_function	0.061954	0.88143	1	322	4	20272	ENSRNOG00000003918
GO:0071934	thiamine transmembrane transport	biological_process	0.061954	0.88143	1	322	4	20272	ENSRNOG00000003918
GO:0032835	glomerulus development	biological_process	0.061981	0.88143	3	322	57	20272	ENSRNOG00000004210,ENSRNOG00000016700,ENSRNOG00000019322
GO:0010861	thyroid hormone receptor activator activity	molecular_function	0.061989	0.88143	1	322	4	20272	ENSRNOG00000011315
GO:0030375	thyroid hormone receptor coactivator activity	molecular_function	0.061989	0.88143	1	322	4	20272	ENSRNOG00000011315
GO:0009804	coumarin metabolic process	biological_process	0.062026	0.88143	1	322	4	20272	ENSRNOG00000020817
GO:1902525	regulation of protein monoubiquitination	biological_process	0.062026	0.88143	1	322	4	20272	ENSRNOG00000013972
GO:0090086	negative regulation of protein deubiquitination	biological_process	0.062041	0.88143	1	322	4	20272	ENSRNOG00000019506
GO:0070120	ciliary neurotrophic factor-mediated signaling pathway	biological_process	0.062043	0.88143	1	322	4	20272	ENSRNOG00000047307
GO:0004127	cytidylate kinase activity	molecular_function	0.062043	0.88143	1	322	4	20272	ENSRNOG00000007775
GO:0001515	opioid peptide activity	molecular_function	0.062043	0.88143	1	322	4	20272	ENSRNOG00000014231
GO:0000298	endopolyphosphatase activity	molecular_function	0.062043	0.88143	1	322	4	20272	ENSRNOG00000061176
GO:0008486	diphosphoinositol-polyphosphate diphosphatase activity	molecular_function	0.062043	0.88143	1	322	4	20272	ENSRNOG00000061176
GO:0015961	diadenosine polyphosphate catabolic process	biological_process	0.062043	0.88143	1	322	4	20272	ENSRNOG00000061176
GO:0034431	bis(5'-adenosyl)-hexaphosphatase activity	molecular_function	0.062043	0.88143	1	322	4	20272	ENSRNOG00000061176
GO:0034432	bis(5'-adenosyl)-pentaphosphatase activity	molecular_function	0.062043	0.88143	1	322	4	20272	ENSRNOG00000061176
GO:0071543	diphosphoinositol polyphosphate metabolic process	biological_process	0.062043	0.88143	1	322	4	20272	ENSRNOG00000061176
GO:1901906	diadenosine pentaphosphate metabolic process	biological_process	0.062043	0.88143	1	322	4	20272	ENSRNOG00000061176
GO:1901907	diadenosine pentaphosphate catabolic process	biological_process	0.062043	0.88143	1	322	4	20272	ENSRNOG00000061176
GO:1901908	diadenosine hexaphosphate metabolic process	biological_process	0.062043	0.88143	1	322	4	20272	ENSRNOG00000061176
GO:1901909	diadenosine hexaphosphate catabolic process	biological_process	0.062043	0.88143	1	322	4	20272	ENSRNOG00000061176
GO:1901910	adenosine 5'-(hexahydrogen pentaphosphate) metabolic process	biological_process	0.062043	0.88143	1	322	4	20272	ENSRNOG00000061176
GO:1901911	adenosine 5'-(hexahydrogen pentaphosphate) catabolic process	biological_process	0.062043	0.88143	1	322	4	20272	ENSRNOG00000061176
GO:0014050	negative regulation of glutamate secretion	biological_process	0.062043	0.88143	1	322	4	20272	ENSRNOG00000003442
GO:0055118	negative regulation of cardiac muscle contraction	biological_process	0.062043	0.88143	1	322	4	20272	ENSRNOG00000003442
GO:0071332	cellular response to fructose stimulus	biological_process	0.062043	0.88143	1	322	4	20272	ENSRNOG00000017693
GO:0030951	establishment or maintenance of microtubule cytoskeleton polarity	biological_process	0.062043	0.88143	1	322	4	20272	ENSRNOG00000019638
GO:0002461	tolerance induction dependent upon immune response	biological_process	0.062043	0.88143	1	322	4	20272	ENSRNOG00000011702
GO:0032829	regulation of CD4-positive, CD25-positive, alpha-beta regulatory T cell differentiation	biological_process	0.062043	0.88143	1	322	4	20272	ENSRNOG00000011702
GO:0032831	positive regulation of CD4-positive, CD25-positive, alpha-beta regulatory T cell differentiation	biological_process	0.062043	0.88143	1	322	4	20272	ENSRNOG00000011702
GO:0033091	positive regulation of immature T cell proliferation	biological_process	0.062043	0.88143	1	322	4	20272	ENSRNOG00000011702
GO:0045085	negative regulation of interleukin-2 biosynthetic process	biological_process	0.062043	0.88143	1	322	4	20272	ENSRNOG00000011702
GO:0045829	negative regulation of isotype switching	biological_process	0.062043	0.88143	1	322	4	20272	ENSRNOG00000011702
GO:0051434	BH3 domain binding	molecular_function	0.062043	0.88143	1	322	4	20272	ENSRNOG00000007946
GO:0001733	galactosylceramide sulfotransferase activity	molecular_function	0.062043	0.88143	1	322	4	20272	ENSRNOG00000028743
GO:0050694	galactose 3-O-sulfotransferase activity	molecular_function	0.062043	0.88143	1	322	4	20272	ENSRNOG00000028743
GO:0072131	kidney mesenchyme morphogenesis	biological_process	0.062043	0.88143	1	322	4	20272	ENSRNOG00000004210
GO:0072133	metanephric mesenchyme morphogenesis	biological_process	0.062043	0.88143	1	322	4	20272	ENSRNOG00000004210
GO:0072268	pattern specification involved in metanephros development	biological_process	0.062043	0.88143	1	322	4	20272	ENSRNOG00000004210
GO:0003163	sinoatrial node development	biological_process	0.062043	0.88143	1	322	4	20272	ENSRNOG00000058752
GO:0005315	inorganic phosphate transmembrane transporter activity	molecular_function	0.062043	0.88143	1	322	4	20272	ENSRNOG00000019490
GO:0060926	cardiac pacemaker cell development	biological_process	0.062043	0.88143	1	322	4	20272	ENSRNOG00000058752
GO:0033087	negative regulation of immature T cell proliferation	biological_process	0.062043	0.88143	1	322	4	20272	ENSRNOG00000018059
GO:0004645	phosphorylase activity	molecular_function	0.062043	0.88143	1	322	4	20272	ENSRNOG00000032394
GO:0061205	paramesonephric duct development	biological_process	0.062043	0.88143	1	322	4	20272	ENSRNOG00000008312
GO:0002085	inhibition of neuroepithelial cell differentiation	biological_process	0.062043	0.88143	1	322	4	20272	ENSRNOG00000019322
GO:0002193	MAML1-RBP-Jkappa- ICN1 complex	cellular_component	0.062043	0.88143	1	322	4	20272	ENSRNOG00000019322
GO:0003241	growth involved in heart morphogenesis	biological_process	0.062043	0.88143	1	322	4	20272	ENSRNOG00000019322
GO:0003273	cell migration involved in endocardial cushion formation	biological_process	0.062043	0.88143	1	322	4	20272	ENSRNOG00000019322
GO:0004706	JUN kinase kinase kinase activity	molecular_function	0.062043	0.88143	1	322	4	20272	ENSRNOG00000020773
GO:0004839	ubiquitin activating enzyme activity	molecular_function	0.062043	0.88143	1	322	4	20272	ENSRNOG00000029195
GO:0005610	laminin-5 complex	cellular_component	0.062043	0.88143	1	322	4	20272	ENSRNOG00000006025
GO:0006620	posttranslational protein targeting to membrane	biological_process	0.062043	0.88143	1	322	4	20272	ENSRNOG00000013743
GO:0006701	progesterone biosynthetic process	biological_process	0.062043	0.88143	1	322	4	20272	ENSRNOG00000019422
GO:0007158	neuron cell-cell adhesion	biological_process	0.062043	0.88143	1	322	4	20272	ENSRNOG00000002468
GO:0008321	Ral guanyl-nucleotide exchange factor activity	molecular_function	0.062043	0.88143	1	322	4	20272	ENSRNOG00000002347
GO:0010385	double-stranded methylated DNA binding	molecular_function	0.062043	0.88143	1	322	4	20272	ENSRNOG00000019422
GO:0010484	H3 histone acetyltransferase activity	molecular_function	0.062043	0.88143	1	322	4	20272	ENSRNOG00000018364
GO:0015379	potassium:chloride symporter activity	molecular_function	0.062043	0.88143	1	322	4	20272	ENSRNOG00000019651
GO:0030144	alpha-1,6-mannosylglycoprotein 6-beta-N-acetylglucosaminyltransferase activity	molecular_function	0.062043	0.88143	1	322	4	20272	ENSRNOG00000003614
GO:0030210	heparin biosynthetic process	biological_process	0.062043	0.88143	1	322	4	20272	ENSRNOG00000003728
GO:0032021	NELF complex	cellular_component	0.062043	0.88143	1	322	4	20272	ENSRNOG00000009377
GO:0032059	bleb	cellular_component	0.062043	0.88143	1	322	4	20272	ENSRNOG00000001296
GO:0034729	histone H3-K79 methylation	biological_process	0.062043	0.88143	1	322	4	20272	ENSRNOG00000053285
GO:0035363	histone locus body	cellular_component	0.062043	0.88143	1	322	4	20272	ENSRNOG00000019824
GO:0035948	positive regulation of gluconeogenesis by positive regulation of transcription from RNA polymerase II promoter	biological_process	0.062043	0.88143	1	322	4	20272	ENSRNOG00000018364
GO:0038145	macrophage colony-stimulating factor signaling pathway	biological_process	0.062043	0.88143	1	322	4	20272	ENSRNOG00000018414
GO:0039534	negative regulation of MDA-5 signaling pathway	biological_process	0.062043	0.88143	1	322	4	20272	ENSRNOG00000023376
GO:0045632	negative regulation of mechanoreceptor differentiation	biological_process	0.062043	0.88143	1	322	4	20272	ENSRNOG00000019322
GO:0048677	axon extension involved in regeneration	biological_process	0.062043	0.88143	1	322	4	20272	ENSRNOG00000002468
GO:0048682	sprouting of injured axon	biological_process	0.062043	0.88143	1	322	4	20272	ENSRNOG00000002468
GO:0050717	positive regulation of interleukin-1 alpha secretion	biological_process	0.062043	0.88143	1	322	4	20272	ENSRNOG00000001296
GO:0051425	PTB domain binding	molecular_function	0.062043	0.88143	1	322	4	20272	ENSRNOG00000029986
GO:0061086	negative regulation of histone H3-K27 methylation	biological_process	0.062043	0.88143	1	322	4	20272	ENSRNOG00000012240
GO:0061665	SUMO ligase activity	molecular_function	0.062043	0.88143	1	322	4	20272	ENSRNOG00000020230
GO:0070827	chromatin maintenance	biological_process	0.062043	0.88143	1	322	4	20272	ENSRNOG00000012240
GO:0071008	U2-type post-mRNA release spliceosomal complex	cellular_component	0.062043	0.88143	1	322	4	20272	ENSRNOG00000006888
GO:0071896	protein localization to adherens junction	biological_process	0.062043	0.88143	1	322	4	20272	ENSRNOG00000032574
GO:0072008	glomerular mesangial cell differentiation	biological_process	0.062043	0.88143	1	322	4	20272	ENSRNOG00000019322
GO:0090272	negative regulation of fibroblast growth factor production	biological_process	0.062043	0.88143	1	322	4	20272	ENSRNOG00000015982
GO:1903847	regulation of aorta morphogenesis	biological_process	0.062043	0.88143	1	322	4	20272	ENSRNOG00000019322
GO:1903849	positive regulation of aorta morphogenesis	biological_process	0.062043	0.88143	1	322	4	20272	ENSRNOG00000019322
GO:2000981	negative regulation of inner ear receptor cell differentiation	biological_process	0.062043	0.88143	1	322	4	20272	ENSRNOG00000019322
GO:2001027	negative regulation of endothelial cell chemotaxis	biological_process	0.062043	0.88143	1	322	4	20272	ENSRNOG00000019322
GO:0043543	protein acylation	biological_process	0.062284	0.88424	7	322	220	20272	ENSRNOG00000051948,ENSRNOG00000001130,ENSRNOG00000046776,ENSRNOG00000011702,ENSRNOG00000029049,ENSRNOG00000018364,ENSRNOG00000056337
GO:0009126	purine nucleoside monophosphate metabolic process	biological_process	0.062717	0.88961	8	322	266	20272	ENSRNOG00000029986,ENSRNOG00000003084,ENSRNOG00000025909,ENSRNOG00000021147,ENSRNOG00000007946,ENSRNOG00000032574,ENSRNOG00000061176,ENSRNOG00000001296
GO:0001078	transcriptional repressor activity, RNA polymerase II core promoter proximal region sequence-specific binding	molecular_function	0.062749	0.88961	5	322	134	20272	ENSRNOG00000020482,ENSRNOG00000002582,ENSRNOG00000016700,ENSRNOG00000006888,ENSRNOG00000033694
GO:0051260	protein homooligomerization	biological_process	0.063115	0.89418	9	322	313	20272	ENSRNOG00000006894,ENSRNOG00000021216,ENSRNOG00000014604,ENSRNOG00000047896,ENSRNOG00000006435,ENSRNOG00000001420,ENSRNOG00000056337,ENSRNOG00000023376,ENSRNOG00000013588
GO:0061217	regulation of mesonephros development	biological_process	0.063515	0.89698	2	322	26	20272	ENSRNOG00000002598,ENSRNOG00000007611
GO:0005310	dicarboxylic acid transmembrane transporter activity	molecular_function	0.063647	0.89698	2	322	26	20272	ENSRNOG00000018450,ENSRNOG00000049944
GO:0043394	proteoglycan binding	molecular_function	0.063662	0.89698	2	322	26	20272	ENSRNOG00000019977,ENSRNOG00000016826
GO:0032281	AMPA glutamate receptor complex	cellular_component	0.063662	0.89698	2	322	26	20272	ENSRNOG00000049407,ENSRNOG00000056257
GO:0071634	regulation of transforming growth factor beta production	biological_process	0.063662	0.89698	2	322	26	20272	ENSRNOG00000015982,ENSRNOG00000011702
GO:0048596	embryonic camera-type eye morphogenesis	biological_process	0.063662	0.89698	2	322	26	20272	ENSRNOG00000018059,ENSRNOG00000008312
GO:0048679	regulation of axon regeneration	biological_process	0.063662	0.89698	2	322	26	20272	ENSRNOG00000019977,ENSRNOG00000002468
GO:0032786	positive regulation of DNA-templated transcription, elongation	biological_process	0.063662	0.89698	2	322	26	20272	ENSRNOG00000019824,ENSRNOG00000012240
GO:0044403	symbiosis, encompassing mutualism through parasitism	biological_process	0.064139	0.90246	9	322	314	20272	ENSRNOG00000051948,ENSRNOG00000019322,ENSRNOG00000022859,ENSRNOG00000019490,ENSRNOG00000021147,ENSRNOG00000007946,ENSRNOG00000004014,ENSRNOG00000029986,ENSRNOG00000031420
GO:0044419	interspecies interaction between organisms	biological_process	0.064139	0.90246	9	322	314	20272	ENSRNOG00000051948,ENSRNOG00000007946,ENSRNOG00000021147,ENSRNOG00000019490,ENSRNOG00000022859,ENSRNOG00000019322,ENSRNOG00000004014,ENSRNOG00000031420,ENSRNOG00000029986
GO:0005829	cytosol	cellular_component	0.064182	0.90246	59	322	3064	20272	ENSRNOG00000021147,ENSRNOG00000017512,ENSRNOG00000004210,ENSRNOG00000014287,ENSRNOG00000006888,ENSRNOG00000061176,ENSRNOG00000047896,ENSRNOG00000018183,ENSRNOG00000012206,ENSRNOG00000015888,ENSRNOG00000031420,ENSRNOG00000020281,ENSRNOG00000019000,ENSRNOG00000008592,ENSRNOG00000014508,ENSRNOG00000020642,ENSRNOG00000000961,ENSRNOG00000029535,ENSRNOG00000019506,ENSRNOG00000051344,ENSRNOG00000003033,…
GO:0051701	interaction with host	biological_process	0.064742	0.90806	4	322	95	20272	ENSRNOG00000029986,ENSRNOG00000031420,ENSRNOG00000021147,ENSRNOG00000007946
GO:0009135	purine nucleoside diphosphate metabolic process	biological_process	0.064742	0.90806	4	322	95	20272	ENSRNOG00000029986,ENSRNOG00000021147,ENSRNOG00000032574,ENSRNOG00000001296
GO:0009179	purine ribonucleoside diphosphate metabolic process	biological_process	0.064742	0.90806	4	322	95	20272	ENSRNOG00000029986,ENSRNOG00000021147,ENSRNOG00000032574,ENSRNOG00000001296
GO:0001191	transcriptional repressor activity, RNA polymerase II transcription factor binding	molecular_function	0.064757	0.90806	4	322	95	20272	ENSRNOG00000009566,ENSRNOG00000006976,ENSRNOG00000031420,ENSRNOG00000019322
GO:0005789	endoplasmic reticulum membrane	cellular_component	0.065091	0.91212	15	322	612	20272	ENSRNOG00000008842,ENSRNOG00000000431,ENSRNOG00000014604,ENSRNOG00000028017,ENSRNOG00000017912,ENSRNOG00000013743,ENSRNOG00000020667,ENSRNOG00000004813,ENSRNOG00000019506,ENSRNOG00000001130,ENSRNOG00000019124,ENSRNOG00000006894,ENSRNOG00000002218,ENSRNOG00000012841,ENSRNOG00000020817
GO:0045859	regulation of protein kinase activity	biological_process	0.065523	0.91745	16	322	664	20272	ENSRNOG00000004014,ENSRNOG00000031420,ENSRNOG00000018414,ENSRNOG00000020773,ENSRNOG00000014987,ENSRNOG00000000528,ENSRNOG00000003442,ENSRNOG00000019422,ENSRNOG00000006741,ENSRNOG00000014287,ENSRNOG00000001348,ENSRNOG00000021054,ENSRNOG00000025584,ENSRNOG00000029986,ENSRNOG00000001296,ENSRNOG00000015982
GO:0090087	regulation of peptide transport	biological_process	0.065561	0.91745	7	322	223	20272	ENSRNOG00000003442,ENSRNOG00000025909,ENSRNOG00000021128,ENSRNOG00000007229,ENSRNOG00000047481,ENSRNOG00000021147,ENSRNOG00000017873
GO:0071331	cellular response to hexose stimulus	biological_process	0.065929	0.92197	5	322	136	20272	ENSRNOG00000021128,ENSRNOG00000017693,ENSRNOG00000001420,ENSRNOG00000021054,ENSRNOG00000021147
GO:0009411	response to UV	biological_process	0.066066	0.92292	5	322	136	20272	ENSRNOG00000020482,ENSRNOG00000031420,ENSRNOG00000012944,ENSRNOG00000014287,ENSRNOG00000021054
GO:0090276	regulation of peptide hormone secretion	biological_process	0.066086	0.92292	6	322	179	20272	ENSRNOG00000025909,ENSRNOG00000021128,ENSRNOG00000007229,ENSRNOG00000047481,ENSRNOG00000021147,ENSRNOG00000017873
GO:0097305	response to alcohol	biological_process	0.066258	0.92469	12	322	462	20272	ENSRNOG00000018059,ENSRNOG00000003084,ENSRNOG00000012944,ENSRNOG00000030630,ENSRNOG00000011726,ENSRNOG00000012622,ENSRNOG00000010171,ENSRNOG00000021147,ENSRNOG00000013588,ENSRNOG00000008842,ENSRNOG00000007946,ENSRNOG00000021128
GO:0048640	negative regulation of developmental growth	biological_process	0.06683	0.93141	4	322	96	20272	ENSRNOG00000014155,ENSRNOG00000004392,ENSRNOG00000021054,ENSRNOG00000002468
GO:0090100	positive regulation of transmembrane receptor protein serine/threonine kinase signaling pathway	biological_process	0.06683	0.93141	4	322	96	20272	ENSRNOG00000003084,ENSRNOG00000014287,ENSRNOG00000019322,ENSRNOG00000021054
GO:0050730	regulation of peptidyl-tyrosine phosphorylation	biological_process	0.067199	0.93592	7	322	224	20272	ENSRNOG00000014287,ENSRNOG00000012730,ENSRNOG00000031420,ENSRNOG00000023334,ENSRNOG00000018414,ENSRNOG00000003442,ENSRNOG00000004014
GO:0071902	positive regulation of protein serine/threonine kinase activity	biological_process	0.067268	0.93606	8	322	270	20272	ENSRNOG00000018414,ENSRNOG00000020773,ENSRNOG00000029986,ENSRNOG00000001348,ENSRNOG00000014287,ENSRNOG00000014987,ENSRNOG00000000528,ENSRNOG00000001296
GO:0048521	negative regulation of behavior	biological_process	0.0673	0.93606	3	322	59	20272	ENSRNOG00000003442,ENSRNOG00000061739,ENSRNOG00000019322
GO:0044275	cellular carbohydrate catabolic process	biological_process	0.067374	0.93645	3	322	59	20272	ENSRNOG00000002218,ENSRNOG00000001296,ENSRNOG00000029986
GO:0071326	cellular response to monosaccharide stimulus	biological_process	0.067584	0.93766	5	322	137	20272	ENSRNOG00000021147,ENSRNOG00000021054,ENSRNOG00000001420,ENSRNOG00000017693,ENSRNOG00000021128
GO:0043085	positive regulation of catalytic activity	biological_process	0.067587	0.93766	25	322	1146	20272	ENSRNOG00000019506,ENSRNOG00000051344,ENSRNOG00000021054,ENSRNOG00000001348,ENSRNOG00000005392,ENSRNOG00000025584,ENSRNOG00000029986,ENSRNOG00000012944,ENSRNOG00000001296,ENSRNOG00000032574,ENSRNOG00000015982,ENSRNOG00000000527,ENSRNOG00000018414,ENSRNOG00000016410,ENSRNOG00000020377,ENSRNOG00000020773,ENSRNOG00000001420,ENSRNOG00000014987,ENSRNOG00000000528,ENSRNOG00000019422,ENSRNOG00000003442,…
GO:0046683	response to organophosphorus	biological_process	0.067727	0.93766	5	322	137	20272	ENSRNOG00000000695,ENSRNOG00000007946,ENSRNOG00000008414,ENSRNOG00000001296,ENSRNOG00000021128
GO:0090200	positive regulation of release of cytochrome c from mitochondria	biological_process	0.067805	0.93766	2	322	27	20272	ENSRNOG00000020377,ENSRNOG00000021147
GO:0006139	nucleobase-containing compound metabolic process	biological_process	0.067918	0.93766	91	322	4973	20272	ENSRNOG00000021054,ENSRNOG00000007229,ENSRNOG00000018119,ENSRNOG00000021183,ENSRNOG00000025584,ENSRNOG00000024363,ENSRNOG00000029986,ENSRNOG00000032394,ENSRNOG00000014155,ENSRNOG00000002598,ENSRNOG00000051948,ENSRNOG00000030126,ENSRNOG00000053285,ENSRNOG00000025923,ENSRNOG00000015982,ENSRNOG00000011702,ENSRNOG00000021771,ENSRNOG00000007611,ENSRNOG00000020230,ENSRNOG00000014619,ENSRNOG00000019422,…
GO:0044710	single-organism metabolic process	biological_process	0.067924	0.93766	87	322	4733	20272	ENSRNOG00000060561,ENSRNOG00000001796,ENSRNOG00000003728,ENSRNOG00000047481,ENSRNOG00000029535,ENSRNOG00000028743,ENSRNOG00000018059,ENSRNOG00000020773,ENSRNOG00000016410,ENSRNOG00000020281,ENSRNOG00000025909,ENSRNOG00000046984,ENSRNOG00000004726,ENSRNOG00000015941,ENSRNOG00000008279,ENSRNOG00000004210,ENSRNOG00000014287,ENSRNOG00000025580,ENSRNOG00000061176,ENSRNOG00000021380,ENSRNOG00000028556,…
GO:0061099	negative regulation of protein tyrosine kinase activity	biological_process	0.06804	0.93766	2	322	27	20272	ENSRNOG00000031420,ENSRNOG00000004014
GO:0007257	activation of JUN kinase activity	biological_process	0.068045	0.93766	2	322	27	20272	ENSRNOG00000014987,ENSRNOG00000020773
GO:1901984	negative regulation of protein acetylation	biological_process	0.068054	0.93766	2	322	27	20272	ENSRNOG00000046776,ENSRNOG00000011702
GO:0060076	excitatory synapse	cellular_component	0.068054	0.93766	2	322	27	20272	ENSRNOG00000011726,ENSRNOG00000031536
GO:0071604	transforming growth factor beta production	biological_process	0.068054	0.93766	2	322	27	20272	ENSRNOG00000011702,ENSRNOG00000015982
GO:0005520	insulin-like growth factor binding	molecular_function	0.068054	0.93766	2	322	27	20272	ENSRNOG00000005580,ENSRNOG00000029986
GO:0044030	regulation of DNA methylation	biological_process	0.068054	0.93766	2	322	27	20272	ENSRNOG00000003084,ENSRNOG00000030630
GO:0031399	regulation of protein modification process	biological_process	0.068647	0.94516	34	322	1645	20272	ENSRNOG00000025584,ENSRNOG00000029986,ENSRNOG00000001348,ENSRNOG00000021054,ENSRNOG00000015982,ENSRNOG00000046776,ENSRNOG00000013972,ENSRNOG00000053285,ENSRNOG00000023334,ENSRNOG00000018414,ENSRNOG00000020230,ENSRNOG00000012730,ENSRNOG00000011702,ENSRNOG00000001130,ENSRNOG00000004014,ENSRNOG00000033508,ENSRNOG00000019322,ENSRNOG00000000528,ENSRNOG00000003442,ENSRNOG00000019422,ENSRNOG00000019506,…
GO:0009185	ribonucleoside diphosphate metabolic process	biological_process	0.068796	0.94516	4	322	97	20272	ENSRNOG00000032574,ENSRNOG00000001296,ENSRNOG00000021147,ENSRNOG00000029986
GO:0051101	regulation of DNA binding	biological_process	0.068803	0.94516	4	322	97	20272	ENSRNOG00000014987,ENSRNOG00000003084,ENSRNOG00000002582,ENSRNOG00000018364
GO:1903409	reactive oxygen species biosynthetic process	biological_process	0.068819	0.94516	4	322	97	20272	ENSRNOG00000001130,ENSRNOG00000011726,ENSRNOG00000029986,ENSRNOG00000061739
GO:0035282	segmentation	biological_process	0.068872	0.94516	4	322	97	20272	ENSRNOG00000019322,ENSRNOG00000004210,ENSRNOG00000018364,ENSRNOG00000019338
GO:2001237	negative regulation of extrinsic apoptotic signaling pathway	biological_process	0.068875	0.94516	4	322	97	20272	ENSRNOG00000051344,ENSRNOG00000025584,ENSRNOG00000019638,ENSRNOG00000007946
GO:0051098	regulation of binding	biological_process	0.069358	0.95117	9	322	319	20272	ENSRNOG00000002582,ENSRNOG00000018364,ENSRNOG00000015903,ENSRNOG00000020482,ENSRNOG00000014987,ENSRNOG00000003084,ENSRNOG00000019977,ENSRNOG00000019506,ENSRNOG00000021054
GO:0010243	response to organonitrogen compound	biological_process	0.069506	0.95255	19	322	827	20272	ENSRNOG00000020185,ENSRNOG00000029986,ENSRNOG00000003084,ENSRNOG00000005392,ENSRNOG00000011726,ENSRNOG00000021054,ENSRNOG00000008414,ENSRNOG00000009625,ENSRNOG00000001296,ENSRNOG00000014621,ENSRNOG00000030630,ENSRNOG00000019322,ENSRNOG00000007946,ENSRNOG00000021147,ENSRNOG00000000695,ENSRNOG00000013588,ENSRNOG00000021128,ENSRNOG00000019422,ENSRNOG00000001420
GO:0016568	chromatin modification	biological_process	0.069714	0.95478	14	322	567	20272	ENSRNOG00000015180,ENSRNOG00000030630,ENSRNOG00000021175,ENSRNOG00000011702,ENSRNOG00000021054,ENSRNOG00000001130,ENSRNOG00000015941,ENSRNOG00000012240,ENSRNOG00000000175,ENSRNOG00000056337,ENSRNOG00000018364,ENSRNOG00000053285,ENSRNOG00000046776,ENSRNOG00000051948
GO:1903793	positive regulation of anion transport	biological_process	0.070004	0.95763	3	322	60	20272	ENSRNOG00000016410,ENSRNOG00000009625,ENSRNOG00000001296
GO:0002066	columnar/cuboidal epithelial cell development	biological_process	0.070016	0.95763	3	322	60	20272	ENSRNOG00000021147,ENSRNOG00000005957,ENSRNOG00000032574
GO:0043507	positive regulation of JUN kinase activity	biological_process	0.070116	0.9578	3	322	60	20272	ENSRNOG00000000528,ENSRNOG00000014987,ENSRNOG00000020773
GO:0006354	DNA-templated transcription, elongation	biological_process	0.070122	0.9578	3	322	60	20272	ENSRNOG00000009377,ENSRNOG00000012240,ENSRNOG00000019824
GO:0044255	cellular lipid metabolic process	biological_process	0.070183	0.958	19	322	828	20272	ENSRNOG00000012841,ENSRNOG00000020817,ENSRNOG00000001796,ENSRNOG00000019124,ENSRNOG00000060561,ENSRNOG00000037299,ENSRNOG00000001296,ENSRNOG00000028743,ENSRNOG00000014508,ENSRNOG00000017737,ENSRNOG00000009948,ENSRNOG00000008312,ENSRNOG00000008842,ENSRNOG00000046984,ENSRNOG00000000471,ENSRNOG00000011338,ENSRNOG00000018414,ENSRNOG00000012950,ENSRNOG00000016826
GO:0009628	response to abiotic stimulus	biological_process	0.070569	0.95809	24	322	1097	20272	ENSRNOG00000021054,ENSRNOG00000011726,ENSRNOG00000019638,ENSRNOG00000012944,ENSRNOG00000003084,ENSRNOG00000001296,ENSRNOG00000010171,ENSRNOG00000008312,ENSRNOG00000015982,ENSRNOG00000001130,ENSRNOG00000028017,ENSRNOG00000031420,ENSRNOG00000012206,ENSRNOG00000017873,ENSRNOG00000018059,ENSRNOG00000003442,ENSRNOG00000015520,ENSRNOG00000019422,ENSRNOG00000007946,ENSRNOG00000021147,ENSRNOG00000020482,…
GO:0031461	cullin-RING ubiquitin ligase complex	cellular_component	0.070856	0.95809	6	322	182	20272	ENSRNOG00000013972,ENSRNOG00000047896,ENSRNOG00000018825,ENSRNOG00000018515,ENSRNOG00000009887,ENSRNOG00000001126
GO:0042277	peptide binding	molecular_function	0.071025	0.95809	7	322	227	20272	ENSRNOG00000019924,ENSRNOG00000017359,ENSRNOG00000016620,ENSRNOG00000029986,ENSRNOG00000021758,ENSRNOG00000050210,ENSRNOG00000011194
GO:0036294	cellular response to decreased oxygen levels	biological_process	0.071053	0.95809	5	322	139	20272	ENSRNOG00000019422,ENSRNOG00000019638,ENSRNOG00000021147,ENSRNOG00000007946,ENSRNOG00000019322
GO:0060284	regulation of cell development	biological_process	0.072297	0.95809	21	322	938	20272	ENSRNOG00000014155,ENSRNOG00000001126,ENSRNOG00000011726,ENSRNOG00000004392,ENSRNOG00000009625,ENSRNOG00000025520,ENSRNOG00000014508,ENSRNOG00000002598,ENSRNOG00000001577,ENSRNOG00000019977,ENSRNOG00000012206,ENSRNOG00000017359,ENSRNOG00000001130,ENSRNOG00000020482,ENSRNOG00000021147,ENSRNOG00000000695,ENSRNOG00000019193,ENSRNOG00000019322,ENSRNOG00000014287,ENSRNOG00000019338,ENSRNOG00000002468
GO:2000108	positive regulation of leukocyte apoptotic process	biological_process	0.072351	0.95809	2	322	28	20272	ENSRNOG00000001296,ENSRNOG00000016410
GO:0051241	negative regulation of multicellular organismal process	biological_process	0.072414	0.95809	23	322	1046	20272	ENSRNOG00000002468,ENSRNOG00000003442,ENSRNOG00000019338,ENSRNOG00000019193,ENSRNOG00000004210,ENSRNOG00000019322,ENSRNOG00000014287,ENSRNOG00000013588,ENSRNOG00000020482,ENSRNOG00000011702,ENSRNOG00000018059,ENSRNOG00000012206,ENSRNOG00000017873,ENSRNOG00000017359,ENSRNOG00000001296,ENSRNOG00000002598,ENSRNOG00000004392,ENSRNOG00000025520,ENSRNOG00000015982,ENSRNOG00000005392,ENSRNOG00000021054,…
GO:0048169	regulation of long-term neuronal synaptic plasticity	biological_process	0.072476	0.95809	2	322	28	20272	ENSRNOG00000011726,ENSRNOG00000014621
GO:0045662	negative regulation of myoblast differentiation	biological_process	0.072534	0.95809	2	322	28	20272	ENSRNOG00000011984,ENSRNOG00000019322
GO:0071108	protein K48-linked deubiquitination	biological_process	0.072539	0.95809	2	322	28	20272	ENSRNOG00000021175,ENSRNOG00000009117
GO:0085029	extracellular matrix assembly	biological_process	0.072543	0.95809	2	322	28	20272	ENSRNOG00000019322,ENSRNOG00000018059
GO:0032592	integral component of mitochondrial membrane	cellular_component	0.072754	0.95809	3	322	61	20272	ENSRNOG00000003918,ENSRNOG00000017993,ENSRNOG00000001420
GO:0098573	intrinsic component of mitochondrial membrane	cellular_component	0.072754	0.95809	3	322	61	20272	ENSRNOG00000003918,ENSRNOG00000017993,ENSRNOG00000001420
GO:0001658	branching involved in ureteric bud morphogenesis	biological_process	0.072768	0.95809	3	322	61	20272	ENSRNOG00000002598,ENSRNOG00000007611,ENSRNOG00000016700
GO:0046982	protein heterodimerization activity	molecular_function	0.072785	0.95809	13	322	520	20272	ENSRNOG00000008897,ENSRNOG00000019000,ENSRNOG00000011726,ENSRNOG00000015903,ENSRNOG00000021147,ENSRNOG00000007946,ENSRNOG00000014666,ENSRNOG00000002582,ENSRNOG00000019322,ENSRNOG00000051307,ENSRNOG00000002598,ENSRNOG00000013972,ENSRNOG00000003442
GO:0022406	membrane docking	biological_process	0.072876	0.95809	3	322	61	20272	ENSRNOG00000019193,ENSRNOG00000014621,ENSRNOG00000018847
GO:0009247	glycolipid biosynthetic process	biological_process	0.07291	0.95809	3	322	61	20272	ENSRNOG00000046984,ENSRNOG00000000471,ENSRNOG00000028743
GO:0048844	artery morphogenesis	biological_process	0.072919	0.95809	3	322	61	20272	ENSRNOG00000008312,ENSRNOG00000015982,ENSRNOG00000019322
GO:0098661	inorganic anion transmembrane transport	biological_process	0.073058	0.95809	4	322	99	20272	ENSRNOG00000019651,ENSRNOG00000013588,ENSRNOG00000019490,ENSRNOG00000020951
GO:0044437	vacuolar part	cellular_component	0.073128	0.95809	8	322	275	20272	ENSRNOG00000017359,ENSRNOG00000008316,ENSRNOG00000018433,ENSRNOG00000005700,ENSRNOG00000017219,ENSRNOG00000009948,ENSRNOG00000019651,ENSRNOG00000001010
GO:0060538	skeletal muscle organ development	biological_process	0.073648	0.95809	6	322	184	20272	ENSRNOG00000019322,ENSRNOG00000016700,ENSRNOG00000047307,ENSRNOG00000008312,ENSRNOG00000025909,ENSRNOG00000019422
GO:0048638	regulation of developmental growth	biological_process	0.073674	0.95809	9	322	323	20272	ENSRNOG00000021054,ENSRNOG00000029986,ENSRNOG00000014155,ENSRNOG00000002468,ENSRNOG00000002598,ENSRNOG00000009625,ENSRNOG00000019322,ENSRNOG00000014508,ENSRNOG00000004392
GO:0006473	protein acetylation	biological_process	0.07383	0.95809	6	322	184	20272	ENSRNOG00000001130,ENSRNOG00000051948,ENSRNOG00000046776,ENSRNOG00000011702,ENSRNOG00000018364,ENSRNOG00000056337
GO:0016020	membrane	cellular_component	0.0739	0.95809	166	322	9610	20272	ENSRNOG00000011315,ENSRNOG00000019506,ENSRNOG00000049944,ENSRNOG00000047005,ENSRNOG00000008312,ENSRNOG00000058752,ENSRNOG00000005957,ENSRNOG00000014508,ENSRNOG00000001010,ENSRNOG00000005061,ENSRNOG00000001296,ENSRNOG00000019977,ENSRNOG00000020667,ENSRNOG00000012206,ENSRNOG00000022698,ENSRNOG00000033893,ENSRNOG00000015903,ENSRNOG00000017512,ENSRNOG00000012950,ENSRNOG00000018183,ENSRNOG00000019638,…
GO:0002520	immune system development	biological_process	0.074041	0.95809	19	322	834	20272	ENSRNOG00000016700,ENSRNOG00000012240,ENSRNOG00000021054,ENSRNOG00000026133,ENSRNOG00000019422,ENSRNOG00000015903,ENSRNOG00000016826,ENSRNOG00000021147,ENSRNOG00000027880,ENSRNOG00000014287,ENSRNOG00000019322,ENSRNOG00000011702,ENSRNOG00000007611,ENSRNOG00000031420,ENSRNOG00000019842,ENSRNOG00000016410,ENSRNOG00000018414,ENSRNOG00000012730,ENSRNOG00000018059
GO:0009161	ribonucleoside monophosphate metabolic process	biological_process	0.074185	0.95809	8	322	276	20272	ENSRNOG00000025909,ENSRNOG00000003084,ENSRNOG00000029986,ENSRNOG00000001296,ENSRNOG00000061176,ENSRNOG00000032574,ENSRNOG00000007946,ENSRNOG00000021147
GO:0016787	hydrolase activity	molecular_function	0.07481	0.95809	48	322	2456	20272	ENSRNOG00000019174,ENSRNOG00000057389,ENSRNOG00000016826,ENSRNOG00000000695,ENSRNOG00000017993,ENSRNOG00000003442,ENSRNOG00000014619,ENSRNOG00000017912,ENSRNOG00000019924,ENSRNOG00000011194,ENSRNOG00000006576,ENSRNOG00000015636,ENSRNOG00000009625,ENSRNOG00000007067,ENSRNOG00000009948,ENSRNOG00000013972,ENSRNOG00000009112,ENSRNOG00000012944,ENSRNOG00000011572,ENSRNOG00000054272,ENSRNOG00000025584,…
GO:1903310	positive regulation of chromatin modification	biological_process	0.075201	0.95809	4	322	100	20272	ENSRNOG00000018364,ENSRNOG00000001130,ENSRNOG00000011702,ENSRNOG00000021054
GO:0022604	regulation of cell morphogenesis	biological_process	0.075413	0.95809	13	322	523	20272	ENSRNOG00000019322,ENSRNOG00000014287,ENSRNOG00000014508,ENSRNOG00000009625,ENSRNOG00000004392,ENSRNOG00000000695,ENSRNOG00000020482,ENSRNOG00000016620,ENSRNOG00000002468,ENSRNOG00000001126,ENSRNOG00000014155,ENSRNOG00000018414,ENSRNOG00000011726
GO:0044438	microbody part	cellular_component	0.07559	0.95809	3	322	62	20272	ENSRNOG00000015003,ENSRNOG00000001420,ENSRNOG00000021216
GO:0044439	peroxisomal part	cellular_component	0.07559	0.95809	3	322	62	20272	ENSRNOG00000015003,ENSRNOG00000001420,ENSRNOG00000021216
GO:0043525	positive regulation of neuron apoptotic process	biological_process	0.075594	0.95809	3	322	62	20272	ENSRNOG00000001420,ENSRNOG00000012944,ENSRNOG00000020773
GO:0006367	transcription initiation from RNA polymerase II promoter	biological_process	0.075609	0.95809	3	322	62	20272	ENSRNOG00000006976,ENSRNOG00000011315,ENSRNOG00000002598
GO:0005200	structural constituent of cytoskeleton	molecular_function	0.075627	0.95809	3	322	62	20272	ENSRNOG00000008673,ENSRNOG00000015903,ENSRNOG00000006028
GO:0046530	photoreceptor cell differentiation	biological_process	0.075765	0.95809	3	322	62	20272	ENSRNOG00000005957,ENSRNOG00000018059,ENSRNOG00000019322
GO:0042220	response to cocaine	biological_process	0.075765	0.95809	3	322	62	20272	ENSRNOG00000030630,ENSRNOG00000003084,ENSRNOG00000009625
GO:0032278	positive regulation of gonadotropin secretion	biological_process	0.075954	0.95809	1	322	5	20272	ENSRNOG00000047481
GO:0045892	negative regulation of transcription, DNA-templated	biological_process	0.07599	0.95809	25	322	1161	20272	ENSRNOG00000021771,ENSRNOG00000030630,ENSRNOG00000020230,ENSRNOG00000011702,ENSRNOG00000008592,ENSRNOG00000020482,ENSRNOG00000019322,ENSRNOG00000004210,ENSRNOG00000014987,ENSRNOG00000006888,ENSRNOG00000009377,ENSRNOG00000019422,ENSRNOG00000016773,ENSRNOG00000009566,ENSRNOG00000021054,ENSRNOG00000007229,ENSRNOG00000033694,ENSRNOG00000021183,ENSRNOG00000002582,ENSRNOG00000012240,ENSRNOG00000016700,…
GO:0051338	regulation of transferase activity	biological_process	0.076144	0.95809	19	322	837	20272	ENSRNOG00000000528,ENSRNOG00000014987,ENSRNOG00000003442,ENSRNOG00000019422,ENSRNOG00000006741,ENSRNOG00000021147,ENSRNOG00000019174,ENSRNOG00000014287,ENSRNOG00000004014,ENSRNOG00000018414,ENSRNOG00000031420,ENSRNOG00000020773,ENSRNOG00000001296,ENSRNOG00000017219,ENSRNOG00000015982,ENSRNOG00000021054,ENSRNOG00000001348,ENSRNOG00000025584,ENSRNOG00000029986
GO:0071705	nitrogen compound transport	biological_process	0.076147	0.95809	16	322	679	20272	ENSRNOG00000007229,ENSRNOG00000047481,ENSRNOG00000006894,ENSRNOG00000049944,ENSRNOG00000002598,ENSRNOG00000018450,ENSRNOG00000001296,ENSRNOG00000009625,ENSRNOG00000012240,ENSRNOG00000001130,ENSRNOG00000003918,ENSRNOG00000025909,ENSRNOG00000017873,ENSRNOG00000003442,ENSRNOG00000021128,ENSRNOG00000021147
GO:0001838	embryonic epithelial tube formation	biological_process	0.076269	0.95809	5	322	142	20272	ENSRNOG00000032574,ENSRNOG00000002598,ENSRNOG00000004210,ENSRNOG00000002582,ENSRNOG00000018364
GO:0003713	transcription coactivator activity	molecular_function	0.07627	0.95809	7	322	231	20272	ENSRNOG00000018364,ENSRNOG00000002582,ENSRNOG00000025923,ENSRNOG00000031420,ENSRNOG00000006976,ENSRNOG00000011315,ENSRNOG00000051948
GO:0051100	negative regulation of binding	biological_process	0.076302	0.95809	5	322	142	20272	ENSRNOG00000020482,ENSRNOG00000002582,ENSRNOG00000019977,ENSRNOG00000014987,ENSRNOG00000019506
GO:0016461	unconventional myosin complex	cellular_component	0.076351	0.95809	1	322	5	20272	ENSRNOG00000054140
GO:0015079	potassium ion transmembrane transporter activity	molecular_function	0.076365	0.95809	5	322	142	20272	ENSRNOG00000021128,ENSRNOG00000047005,ENSRNOG00000015264,ENSRNOG00000047363,ENSRNOG00000019651
GO:0045918	negative regulation of cytolysis	biological_process	0.076371	0.95809	1	322	5	20272	ENSRNOG00000021147
GO:1902218	regulation of intrinsic apoptotic signaling pathway in response to osmotic stress	biological_process	0.076371	0.95809	1	322	5	20272	ENSRNOG00000021147
GO:2000074	regulation of type B pancreatic cell development	biological_process	0.076371	0.95809	1	322	5	20272	ENSRNOG00000021147
GO:0042406	extrinsic component of endoplasmic reticulum membrane	cellular_component	0.076445	0.95809	1	322	5	20272	ENSRNOG00000006894
GO:0002220	innate immune response activating cell surface receptor signaling pathway	biological_process	0.076536	0.95809	1	322	5	20272	ENSRNOG00000061739
GO:0030885	regulation of myeloid dendritic cell activation	biological_process	0.076536	0.95809	1	322	5	20272	ENSRNOG00000061739
GO:0047372	acylglycerol lipase activity	molecular_function	0.076613	0.95809	1	322	5	20272	ENSRNOG00000014508
GO:0010817	regulation of hormone levels	biological_process	0.076614	0.95809	11	322	424	20272	ENSRNOG00000017873,ENSRNOG00000025909,ENSRNOG00000047481,ENSRNOG00000007229,ENSRNOG00000008312,ENSRNOG00000021147,ENSRNOG00000019096,ENSRNOG00000019422,ENSRNOG00000021128,ENSRNOG00000003442,ENSRNOG00000002598
GO:0042663	regulation of endodermal cell fate specification	biological_process	0.076635	0.95809	1	322	5	20272	ENSRNOG00000002598
GO:0060681	branch elongation involved in ureteric bud branching	biological_process	0.076635	0.95809	1	322	5	20272	ENSRNOG00000002598
GO:0072179	nephric duct formation	biological_process	0.076635	0.95809	1	322	5	20272	ENSRNOG00000002598
GO:0072103	glomerulus vasculature morphogenesis	biological_process	0.076652	0.95809	1	322	5	20272	ENSRNOG00000016700
GO:0072104	glomerular capillary formation	biological_process	0.076652	0.95809	1	322	5	20272	ENSRNOG00000016700
GO:0006616	SRP-dependent cotranslational protein targeting to membrane, translocation	biological_process	0.076722	0.95809	1	322	5	20272	ENSRNOG00000018639
GO:0015888	thiamine transport	biological_process	0.076857	0.95809	1	322	5	20272	ENSRNOG00000003918
GO:0090383	phagosome acidification	biological_process	0.07686	0.95809	1	322	5	20272	ENSRNOG00000023991
GO:0043425	bHLH transcription factor binding	molecular_function	0.076883	0.95809	2	322	29	20272	ENSRNOG00000016700,ENSRNOG00000002582
GO:0098845	postsynaptic endosome	cellular_component	0.07691	0.95809	1	322	5	20272	ENSRNOG00000005700
GO:2000503	positive regulation of natural killer cell chemotaxis	biological_process	0.076913	0.95809	1	322	5	20272	ENSRNOG00000011984
GO:0004985	opioid receptor activity	molecular_function	0.076927	0.95809	1	322	5	20272	ENSRNOG00000014604
GO:0016933	extracellular-glycine-gated ion channel activity	molecular_function	0.076927	0.95809	1	322	5	20272	ENSRNOG00000013588
GO:0016934	extracellular-glycine-gated chloride channel activity	molecular_function	0.076927	0.95809	1	322	5	20272	ENSRNOG00000013588
GO:0051970	negative regulation of transmission of nerve impulse	biological_process	0.076927	0.95809	1	322	5	20272	ENSRNOG00000013588
GO:0060012	synaptic transmission, glycinergic	biological_process	0.076927	0.95809	1	322	5	20272	ENSRNOG00000013588
GO:0009698	phenylpropanoid metabolic process	biological_process	0.076928	0.95809	1	322	5	20272	ENSRNOG00000020817
GO:0070535	histone H2A K63-linked ubiquitination	biological_process	0.07693	0.95809	1	322	5	20272	ENSRNOG00000021175
GO:1900045	negative regulation of protein K63-linked ubiquitination	biological_process	0.07693	0.95809	1	322	5	20272	ENSRNOG00000021175
GO:1902915	negative regulation of protein polyubiquitination	biological_process	0.07693	0.95809	1	322	5	20272	ENSRNOG00000021175
GO:0097500	receptor localization to nonmotile primary cilium	biological_process	0.076936	0.95809	1	322	5	20272	ENSRNOG00000046566
GO:0090166	Golgi disassembly	biological_process	0.07694	0.95809	1	322	5	20272	ENSRNOG00000018847
GO:0008537	proteasome activator complex	cellular_component	0.076941	0.95809	1	322	5	20272	ENSRNOG00000051344
GO:0003360	brainstem development	biological_process	0.076944	0.95809	1	322	5	20272	ENSRNOG00000047307
GO:0030292	protein tyrosine kinase inhibitor activity	molecular_function	0.076945	0.95809	1	322	5	20272	ENSRNOG00000031420
GO:0004030	aldehyde dehydrogenase [NAD(P)+] activity	molecular_function	0.076945	0.95809	1	322	5	20272	ENSRNOG00000017512
GO:0046949	fatty-acyl-CoA biosynthetic process	biological_process	0.076945	0.95809	1	322	5	20272	ENSRNOG00000019124
GO:0042985	negative regulation of amyloid precursor protein biosynthetic process	biological_process	0.076945	0.95809	1	322	5	20272	ENSRNOG00000017359
GO:0031849	olfactory receptor binding	molecular_function	0.076945	0.95809	1	322	5	20272	ENSRNOG00000028895
GO:0032241	positive regulation of nucleobase-containing compound transport	biological_process	0.076945	0.95809	1	322	5	20272	ENSRNOG00000003442
GO:0032795	heterotrimeric G-protein binding	molecular_function	0.076945	0.95809	1	322	5	20272	ENSRNOG00000003442
GO:0032898	neurotrophin production	biological_process	0.076945	0.95809	1	322	5	20272	ENSRNOG00000003442
GO:0035814	negative regulation of renal sodium excretion	biological_process	0.076945	0.95809	1	322	5	20272	ENSRNOG00000003442
GO:0070061	fructose binding	molecular_function	0.076945	0.95809	1	322	5	20272	ENSRNOG00000017693
GO:0005638	lamin filament	cellular_component	0.076945	0.95809	1	322	5	20272	ENSRNOG00000019638
GO:0002513	tolerance induction to self antigen	biological_process	0.076945	0.95809	1	322	5	20272	ENSRNOG00000011702
GO:0002666	positive regulation of T cell tolerance induction	biological_process	0.076945	0.95809	1	322	5	20272	ENSRNOG00000011702
GO:0031064	negative regulation of histone deacetylation	biological_process	0.076945	0.95809	1	322	5	20272	ENSRNOG00000011702
GO:0032914	positive regulation of transforming growth factor beta1 production	biological_process	0.076945	0.95809	1	322	5	20272	ENSRNOG00000011702
GO:0051525	NFAT protein binding	molecular_function	0.076945	0.95809	1	322	5	20272	ENSRNOG00000011702
GO:0072047	proximal/distal pattern formation involved in nephron development	biological_process	0.076945	0.95809	1	322	5	20272	ENSRNOG00000004210
GO:0072081	specification of nephron tubule identity	biological_process	0.076945	0.95809	1	322	5	20272	ENSRNOG00000004210
GO:0097136	Bcl-2 family protein complex	cellular_component	0.076945	0.95809	1	322	5	20272	ENSRNOG00000007946
GO:1990646	cellular response to prolactin	biological_process	0.076945	0.95809	1	322	5	20272	ENSRNOG00000007946
GO:0060920	cardiac pacemaker cell differentiation	biological_process	0.076945	0.95809	1	322	5	20272	ENSRNOG00000058752
GO:0042297	vocal learning	biological_process	0.076945	0.95809	1	322	5	20272	ENSRNOG00000008312
GO:0048069	eye pigmentation	biological_process	0.076945	0.95809	1	322	5	20272	ENSRNOG00000018059
GO:0097070	ductus arteriosus closure	biological_process	0.076945	0.95809	1	322	5	20272	ENSRNOG00000008312
GO:0098596	imitative learning	biological_process	0.076945	0.95809	1	322	5	20272	ENSRNOG00000008312
GO:0000403	Y-form DNA binding	molecular_function	0.076945	0.95809	1	322	5	20272	ENSRNOG00000021054
GO:0001661	conditioned taste aversion	biological_process	0.076945	0.95809	1	322	5	20272	ENSRNOG00000011726
GO:0001727	lipid kinase activity	molecular_function	0.076945	0.95809	1	322	5	20272	ENSRNOG00000017737
GO:0002051	osteoblast fate commitment	biological_process	0.076945	0.95809	1	322	5	20272	ENSRNOG00000021054
GO:0004385	guanylate kinase activity	molecular_function	0.076945	0.95809	1	322	5	20272	ENSRNOG00000032574
GO:0004668	protein-arginine deiminase activity	molecular_function	0.076945	0.95809	1	322	5	20272	ENSRNOG00000007067
GO:0008510	sodium:bicarbonate symporter activity	molecular_function	0.076945	0.95809	1	322	5	20272	ENSRNOG00000005957
GO:0009838	abscission	biological_process	0.076945	0.95809	1	322	5	20272	ENSRNOG00000014155
GO:0010807	regulation of synaptic vesicle priming	biological_process	0.076945	0.95809	1	322	5	20272	ENSRNOG00000019193
GO:0014054	positive regulation of gamma-aminobutyric acid secretion	biological_process	0.076945	0.95809	1	322	5	20272	ENSRNOG00000001296
GO:0016081	synaptic vesicle docking	biological_process	0.076945	0.95809	1	322	5	20272	ENSRNOG00000019193
GO:0018101	protein citrullination	biological_process	0.076945	0.95809	1	322	5	20272	ENSRNOG00000007067
GO:0021615	glossopharyngeal nerve morphogenesis	biological_process	0.076945	0.95809	1	322	5	20272	ENSRNOG00000001577
GO:0030174	regulation of DNA-dependent DNA replication initiation	biological_process	0.076945	0.95809	1	322	5	20272	ENSRNOG00000015520
GO:0030202	heparin metabolic process	biological_process	0.076945	0.95809	1	322	5	20272	ENSRNOG00000003728
GO:0032020	ISG15-protein conjugation	biological_process	0.076945	0.95809	1	322	5	20272	ENSRNOG00000029195
GO:0032776	DNA methylation on cytosine	biological_process	0.076945	0.95809	1	322	5	20272	ENSRNOG00000030630
GO:0035811	negative regulation of urine volume	biological_process	0.076945	0.95809	1	322	5	20272	ENSRNOG00000053285
GO:0038132	neuregulin binding	molecular_function	0.076945	0.95809	1	322	5	20272	ENSRNOG00000005580
GO:0048496	maintenance of organ identity	biological_process	0.076945	0.95809	1	322	5	20272	ENSRNOG00000038868
GO:0048669	collateral sprouting in absence of injury	biological_process	0.076945	0.95809	1	322	5	20272	ENSRNOG00000014155
GO:0050705	regulation of interleukin-1 alpha secretion	biological_process	0.076945	0.95809	1	322	5	20272	ENSRNOG00000001296
GO:0060331	negative regulation of response to interferon-gamma	biological_process	0.076945	0.95809	1	322	5	20272	ENSRNOG00000023334
GO:0060336	negative regulation of interferon-gamma-mediated signaling pathway	biological_process	0.076945	0.95809	1	322	5	20272	ENSRNOG00000023334
GO:0060528	secretory columnal luminar epithelial cell differentiation involved in prostate glandular acinus development	biological_process	0.076945	0.95809	1	322	5	20272	ENSRNOG00000019322
GO:0061314	Notch signaling involved in heart development	biological_process	0.076945	0.95809	1	322	5	20272	ENSRNOG00000019322
GO:0061419	positive regulation of transcription from RNA polymerase II promoter in response to hypoxia	biological_process	0.076945	0.95809	1	322	5	20272	ENSRNOG00000019322
GO:0071877	regulation of adrenergic receptor signaling pathway	biological_process	0.076945	0.95809	1	322	5	20272	ENSRNOG00000001130
GO:0072366	regulation of cellular ketone metabolic process by positive regulation of transcription from RNA polymerase II promoter	biological_process	0.076945	0.95809	1	322	5	20272	ENSRNOG00000018364
GO:0086023	adrenergic receptor signaling pathway involved in heart process	biological_process	0.076945	0.95809	1	322	5	20272	ENSRNOG00000001130
GO:0097283	keratinocyte apoptotic process	biological_process	0.076945	0.95809	1	322	5	20272	ENSRNOG00000020230
GO:0098735	positive regulation of the force of heart contraction	biological_process	0.076945	0.95809	1	322	5	20272	ENSRNOG00000001130
GO:1901524	regulation of macromitophagy	biological_process	0.076945	0.95809	1	322	5	20272	ENSRNOG00000028556
GO:1901525	negative regulation of macromitophagy	biological_process	0.076945	0.95809	1	322	5	20272	ENSRNOG00000028556
GO:1902172	regulation of keratinocyte apoptotic process	biological_process	0.076945	0.95809	1	322	5	20272	ENSRNOG00000020230
GO:1902774	late endosome to lysosome transport	biological_process	0.076945	0.95809	1	322	5	20272	ENSRNOG00000008316
GO:1902949	positive regulation of tau-protein kinase activity	biological_process	0.076945	0.95809	1	322	5	20272	ENSRNOG00000019422
GO:1902952	positive regulation of dendritic spine maintenance	biological_process	0.076945	0.95809	1	322	5	20272	ENSRNOG00000011726
GO:1903587	regulation of blood vessel endothelial cell proliferation involved in sprouting angiogenesis	biological_process	0.076945	0.95809	1	322	5	20272	ENSRNOG00000005392
GO:1904044	response to aldosterone	biological_process	0.076945	0.95809	1	322	5	20272	ENSRNOG00000003084
GO:1904636	response to ionomycin	biological_process	0.076945	0.95809	1	322	5	20272	ENSRNOG00000020482
GO:1904637	cellular response to ionomycin	biological_process	0.076945	0.95809	1	322	5	20272	ENSRNOG00000020482
GO:0016504	peptidase activator activity	molecular_function	0.076948	0.95809	2	322	29	20272	ENSRNOG00000021147,ENSRNOG00000051344
GO:0003016	respiratory system process	biological_process	0.07712	0.95834	2	322	29	20272	ENSRNOG00000013588,ENSRNOG00000003442
GO:0035035	histone acetyltransferase binding	molecular_function	0.077125	0.95834	2	322	29	20272	ENSRNOG00000011702,ENSRNOG00000019422
GO:0030517	negative regulation of axon extension	biological_process	0.077125	0.95834	2	322	29	20272	ENSRNOG00000002468,ENSRNOG00000004392
GO:0046903	secretion	biological_process	0.07717	0.95834	22	322	1000	20272	ENSRNOG00000003442,ENSRNOG00000021128,ENSRNOG00000007946,ENSRNOG00000021147,ENSRNOG00000016826,ENSRNOG00000013588,ENSRNOG00000019322,ENSRNOG00000022859,ENSRNOG00000019193,ENSRNOG00000011702,ENSRNOG00000025909,ENSRNOG00000031420,ENSRNOG00000018414,ENSRNOG00000017873,ENSRNOG00000014621,ENSRNOG00000002598,ENSRNOG00000032574,ENSRNOG00000001296,ENSRNOG00000009625,ENSRNOG00000001348,ENSRNOG00000007229,…
GO:0042175	nuclear outer membrane-endoplasmic reticulum membrane network	cellular_component	0.077204	0.95834	15	322	628	20272	ENSRNOG00000004813,ENSRNOG00000028017,ENSRNOG00000014604,ENSRNOG00000017912,ENSRNOG00000013743,ENSRNOG00000020667,ENSRNOG00000006894,ENSRNOG00000002218,ENSRNOG00000012841,ENSRNOG00000020817,ENSRNOG00000019124,ENSRNOG00000019506,ENSRNOG00000001130,ENSRNOG00000008842,ENSRNOG00000000431
GO:0046883	regulation of hormone secretion	biological_process	0.077293	0.95834	7	322	232	20272	ENSRNOG00000003442,ENSRNOG00000025909,ENSRNOG00000021128,ENSRNOG00000007229,ENSRNOG00000047481,ENSRNOG00000021147,ENSRNOG00000017873
GO:0042107	cytokine metabolic process	biological_process	0.077294	0.95834	4	322	101	20272	ENSRNOG00000022859,ENSRNOG00000004726,ENSRNOG00000019422,ENSRNOG00000011702
GO:0006486	protein glycosylation	biological_process	0.077691	0.96211	7	322	232	20272	ENSRNOG00000046984,ENSRNOG00000012841,ENSRNOG00000000471,ENSRNOG00000003614,ENSRNOG00000003084,ENSRNOG00000005358,ENSRNOG00000023334
GO:0043413	macromolecule glycosylation	biological_process	0.077691	0.96211	7	322	232	20272	ENSRNOG00000023334,ENSRNOG00000005358,ENSRNOG00000003084,ENSRNOG00000003614,ENSRNOG00000000471,ENSRNOG00000046984,ENSRNOG00000012841
GO:0010822	positive regulation of mitochondrion organization	biological_process	0.07778	0.9623	5	322	143	20272	ENSRNOG00000001420,ENSRNOG00000025909,ENSRNOG00000021147,ENSRNOG00000018364,ENSRNOG00000020377
GO:0044092	negative regulation of molecular function	biological_process	0.0778	0.9623	23	322	1055	20272	ENSRNOG00000013760,ENSRNOG00000007229,ENSRNOG00000021054,ENSRNOG00000019506,ENSRNOG00000017737,ENSRNOG00000002582,ENSRNOG00000020230,ENSRNOG00000007934,ENSRNOG00000031420,ENSRNOG00000019977,ENSRNOG00000004014,ENSRNOG00000011702,ENSRNOG00000001130,ENSRNOG00000019824,ENSRNOG00000019322,ENSRNOG00000004210,ENSRNOG00000007946,ENSRNOG00000020482,ENSRNOG00000061739,ENSRNOG00000006741,ENSRNOG00000014987,…
GO:0072175	epithelial tube formation	biological_process	0.078062	0.96496	5	322	143	20272	ENSRNOG00000032574,ENSRNOG00000002598,ENSRNOG00000004210,ENSRNOG00000002582,ENSRNOG00000018364
GO:0048534	hematopoietic or lymphoid organ development	biological_process	0.078274	0.967	18	322	787	20272	ENSRNOG00000021054,ENSRNOG00000026133,ENSRNOG00000016700,ENSRNOG00000011702,ENSRNOG00000012730,ENSRNOG00000018059,ENSRNOG00000031420,ENSRNOG00000018414,ENSRNOG00000016410,ENSRNOG00000019842,ENSRNOG00000007611,ENSRNOG00000019422,ENSRNOG00000019322,ENSRNOG00000014287,ENSRNOG00000027880,ENSRNOG00000016826,ENSRNOG00000015903,ENSRNOG00000021147
GO:0044304	main axon	cellular_component	0.078595	0.97038	3	322	63	20272	ENSRNOG00000014508,ENSRNOG00000021128,ENSRNOG00000003442
GO:0015833	peptide transport	biological_process	0.078859	0.97305	8	322	280	20272	ENSRNOG00000002598,ENSRNOG00000003442,ENSRNOG00000021128,ENSRNOG00000021147,ENSRNOG00000007229,ENSRNOG00000047481,ENSRNOG00000025909,ENSRNOG00000017873
GO:0044459	plasma membrane part	cellular_component	0.078962	0.97374	41	322	2064	20272	ENSRNOG00000049407,ENSRNOG00000021067,ENSRNOG00000033893,ENSRNOG00000015264,ENSRNOG00000031420,ENSRNOG00000056257,ENSRNOG00000019490,ENSRNOG00000015903,ENSRNOG00000050210,ENSRNOG00000047307,ENSRNOG00000011726,ENSRNOG00000012534,ENSRNOG00000047481,ENSRNOG00000028426,ENSRNOG00000047005,ENSRNOG00000005580,ENSRNOG00000032574,ENSRNOG00000001296,ENSRNOG00000005700,ENSRNOG00000008312,ENSRNOG00000008414,…
GO:1901654	response to ketone	biological_process	0.079042	0.97413	7	322	233	20272	ENSRNOG00000021147,ENSRNOG00000008842,ENSRNOG00000007946,ENSRNOG00000010171,ENSRNOG00000012944,ENSRNOG00000003084,ENSRNOG00000021128
GO:0006725	cellular aromatic compound metabolic process	biological_process	0.079484	0.979	93	322	5133	20272	ENSRNOG00000014619,ENSRNOG00000020230,ENSRNOG00000007611,ENSRNOG00000021771,ENSRNOG00000011702,ENSRNOG00000013422,ENSRNOG00000033522,ENSRNOG00000019174,ENSRNOG00000006976,ENSRNOG00000005358,ENSRNOG00000020482,ENSRNOG00000019422,ENSRNOG00000000431,ENSRNOG00000009377,ENSRNOG00000014155,ENSRNOG00000032394,ENSRNOG00000029986,ENSRNOG00000024363,ENSRNOG00000025584,ENSRNOG00000021183,ENSRNOG00000020817,…
GO:0030282	bone mineralization	biological_process	0.079575	0.97953	4	322	102	20272	ENSRNOG00000015982,ENSRNOG00000004210,ENSRNOG00000001296,ENSRNOG00000010932
GO:0019207	kinase regulator activity	molecular_function	0.079986	0.984	6	322	188	20272	ENSRNOG00000001296,ENSRNOG00000006741,ENSRNOG00000031420,ENSRNOG00000025584,ENSRNOG00000014287,ENSRNOG00000015982
GO:0021537	telencephalon development	biological_process	0.08039	0.98758	8	322	281	20272	ENSRNOG00000011726,ENSRNOG00000018414,ENSRNOG00000017873,ENSRNOG00000002468,ENSRNOG00000007946,ENSRNOG00000021147,ENSRNOG00000018364,ENSRNOG00000009625
GO:0031331	positive regulation of cellular catabolic process	biological_process	0.080413	0.98758	8	322	281	20272	ENSRNOG00000018515,ENSRNOG00000029986,ENSRNOG00000009887,ENSRNOG00000019506,ENSRNOG00000025909,ENSRNOG00000014666,ENSRNOG00000014287,ENSRNOG00000001296
GO:0060485	mesenchyme development	biological_process	0.080421	0.98758	7	322	234	20272	ENSRNOG00000002582,ENSRNOG00000019322,ENSRNOG00000015982,ENSRNOG00000016700,ENSRNOG00000004210,ENSRNOG00000019338,ENSRNOG00000013972
GO:0009056	catabolic process	biological_process	0.080771	0.99129	38	322	1897	20272	ENSRNOG00000008897,ENSRNOG00000018515,ENSRNOG00000005580,ENSRNOG00000003033,ENSRNOG00000029195,ENSRNOG00000019506,ENSRNOG00000029535,ENSRNOG00000051344,ENSRNOG00000014508,ENSRNOG00000001296,ENSRNOG00000001010,ENSRNOG00000009887,ENSRNOG00000014621,ENSRNOG00000030630,ENSRNOG00000031420,ENSRNOG00000025909,ENSRNOG00000017512,ENSRNOG00000014287,ENSRNOG00000014666,ENSRNOG00000018364,ENSRNOG00000021147,…
GO:2000272	negative regulation of receptor activity	biological_process	0.081493	0.99437	2	322	30	20272	ENSRNOG00000004014,ENSRNOG00000007334
GO:0008023	transcription elongation factor complex	cellular_component	0.081602	0.99437	3	322	64	20272	ENSRNOG00000009377,ENSRNOG00000012240,ENSRNOG00000019824
GO:0071470	cellular response to osmotic stress	biological_process	0.081616	0.99437	2	322	30	20272	ENSRNOG00000021147,ENSRNOG00000004210
GO:0060706	cell differentiation involved in embryonic placenta development	biological_process	0.081631	0.99437	2	322	30	20272	ENSRNOG00000014987,ENSRNOG00000002582
GO:0001819	positive regulation of cytokine production	biological_process	0.081677	0.99437	10	322	379	20272	ENSRNOG00000011702,ENSRNOG00000004726,ENSRNOG00000031420,ENSRNOG00000018414,ENSRNOG00000019422,ENSRNOG00000001296,ENSRNOG00000023376,ENSRNOG00000020482,ENSRNOG00000061739,ENSRNOG00000015982
GO:0007548	sex differentiation	biological_process	0.081728	0.99437	8	322	282	20272	ENSRNOG00000004210,ENSRNOG00000047307,ENSRNOG00000016700,ENSRNOG00000008312,ENSRNOG00000019096,ENSRNOG00000007946,ENSRNOG00000002598,ENSRNOG00000029986
GO:1901653	cellular response to peptide	biological_process	0.081729	0.99437	8	322	282	20272	ENSRNOG00000007946,ENSRNOG00000001420,ENSRNOG00000014621,ENSRNOG00000003084,ENSRNOG00000029986,ENSRNOG00000020185,ENSRNOG00000005392,ENSRNOG00000021054
GO:0052547	regulation of peptidase activity	biological_process	0.081752	0.99437	11	322	429	20272	ENSRNOG00000007946,ENSRNOG00000021147,ENSRNOG00000001420,ENSRNOG00000020377,ENSRNOG00000012944,ENSRNOG00000013760,ENSRNOG00000016410,ENSRNOG00000005392,ENSRNOG00000000527,ENSRNOG00000021054,ENSRNOG00000051344
GO:0008180	COP9 signalosome	cellular_component	0.081773	0.99437	2	322	30	20272	ENSRNOG00000016778,ENSRNOG00000020185
GO:0010259	multicellular organismal aging	biological_process	0.081796	0.99437	2	322	30	20272	ENSRNOG00000033522,ENSRNOG00000031420
GO:0045581	negative regulation of T cell differentiation	biological_process	0.081796	0.99437	2	322	30	20272	ENSRNOG00000011702,ENSRNOG00000018059
GO:0048786	presynaptic active zone	cellular_component	0.081796	0.99437	2	322	30	20272	ENSRNOG00000019193,ENSRNOG00000003442
GO:1903792	negative regulation of anion transport	biological_process	0.081796	0.99437	2	322	30	20272	ENSRNOG00000001130,ENSRNOG00000003442
GO:0006471	protein ADP-ribosylation	biological_process	0.081796	0.99437	2	322	30	20272	ENSRNOG00000003084,ENSRNOG00000023334
GO:0032731	positive regulation of interleukin-1 beta production	biological_process	0.081796	0.99437	2	322	30	20272	ENSRNOG00000019422,ENSRNOG00000001296
GO:0032892	positive regulation of organic acid transport	biological_process	0.081796	0.99437	2	322	30	20272	ENSRNOG00000009625,ENSRNOG00000001296
GO:0010033	response to organic substance	biological_process	0.082286	0.99974	54	322	2823	20272	ENSRNOG00000014508,ENSRNOG00000008414,ENSRNOG00000008673,ENSRNOG00000010171,ENSRNOG00000001296,ENSRNOG00000003084,ENSRNOG00000045569,ENSRNOG00000011726,ENSRNOG00000019506,ENSRNOG00000014287,ENSRNOG00000004210,ENSRNOG00000047307,ENSRNOG00000023376,ENSRNOG00000021147,ENSRNOG00000018364,ENSRNOG00000006741,ENSRNOG00000014621,ENSRNOG00000018059,ENSRNOG00000031420,ENSRNOG00000021175,ENSRNOG00000030630,…
GO:0009416	response to light stimulus	biological_process	0.082986	1	8	322	283	20272	ENSRNOG00000012944,ENSRNOG00000017873,ENSRNOG00000031420,ENSRNOG00000021054,ENSRNOG00000011726,ENSRNOG00000014287,ENSRNOG00000010171,ENSRNOG00000020482
GO:0044451	nucleoplasm part	cellular_component	0.083358	1	21	322	955	20272	ENSRNOG00000009377,ENSRNOG00000019824,ENSRNOG00000018364,ENSRNOG00000006976,ENSRNOG00000021230,ENSRNOG00000020482,ENSRNOG00000011194,ENSRNOG00000009887,ENSRNOG00000007611,ENSRNOG00000030630,ENSRNOG00000020281,ENSRNOG00000051948,ENSRNOG00000001577,ENSRNOG00000028211,ENSRNOG00000012240,ENSRNOG00000001430,ENSRNOG00000017737,ENSRNOG00000021054,ENSRNOG00000016773,ENSRNOG00000009566,ENSRNOG00000011315
GO:0044798	nuclear transcription factor complex	cellular_component	0.083487	1	5	322	146	20272	ENSRNOG00000002582,ENSRNOG00000018364,ENSRNOG00000031420,ENSRNOG00000006976,ENSRNOG00000000431
GO:0001071	nucleic acid binding transcription factor activity	molecular_function	0.083505	1	23	322	1064	20272	ENSRNOG00000021183,ENSRNOG00000033694,ENSRNOG00000003084,ENSRNOG00000001577,ENSRNOG00000002598,ENSRNOG00000051948,ENSRNOG00000010171,ENSRNOG00000002582,ENSRNOG00000025520,ENSRNOG00000012240,ENSRNOG00000016700,ENSRNOG00000011702,ENSRNOG00000026295,ENSRNOG00000008592,ENSRNOG00000007611,ENSRNOG00000019422,ENSRNOG00000006888,ENSRNOG00000000431,ENSRNOG00000020482,ENSRNOG00000033522,ENSRNOG00000014666,…
GO:0003700	transcription factor activity, sequence-specific DNA binding	molecular_function	0.083505	1	23	322	1064	20272	ENSRNOG00000003084,ENSRNOG00000033694,ENSRNOG00000021183,ENSRNOG00000025520,ENSRNOG00000012240,ENSRNOG00000016700,ENSRNOG00000010171,ENSRNOG00000002582,ENSRNOG00000001577,ENSRNOG00000002598,ENSRNOG00000051948,ENSRNOG00000007611,ENSRNOG00000008592,ENSRNOG00000011702,ENSRNOG00000026295,ENSRNOG00000042213,ENSRNOG00000019322,ENSRNOG00000020482,ENSRNOG00000014666,ENSRNOG00000033522,ENSRNOG00000006888,…
GO:0046879	hormone secretion	biological_process	0.08396	1	8	322	284	20272	ENSRNOG00000017873,ENSRNOG00000025909,ENSRNOG00000047481,ENSRNOG00000007229,ENSRNOG00000021147,ENSRNOG00000021128,ENSRNOG00000003442,ENSRNOG00000002598
GO:1901652	response to peptide	biological_process	0.083967	1	11	322	431	20272	ENSRNOG00000021054,ENSRNOG00000005392,ENSRNOG00000014621,ENSRNOG00000003084,ENSRNOG00000029986,ENSRNOG00000020185,ENSRNOG00000001420,ENSRNOG00000019422,ENSRNOG00000007946,ENSRNOG00000019322,ENSRNOG00000008414
GO:0021510	spinal cord development	biological_process	0.084019	1	4	322	104	20272	ENSRNOG00000009625,ENSRNOG00000025520,ENSRNOG00000019322,ENSRNOG00000021536
GO:0007269	neurotransmitter secretion	biological_process	0.084073	1	4	322	104	20272	ENSRNOG00000007946,ENSRNOG00000019193,ENSRNOG00000032574,ENSRNOG00000001296
GO:1900542	regulation of purine nucleotide metabolic process	biological_process	0.084489	1	6	322	191	20272	ENSRNOG00000025909,ENSRNOG00000001296,ENSRNOG00000029986,ENSRNOG00000003084,ENSRNOG00000007946,ENSRNOG00000017873
GO:0006809	nitric oxide biosynthetic process	biological_process	0.08451	1	3	322	65	20272	ENSRNOG00000029986,ENSRNOG00000061739,ENSRNOG00000001130
GO:0045732	positive regulation of protein catabolic process	biological_process	0.08462	1	6	322	191	20272	ENSRNOG00000008897,ENSRNOG00000018515,ENSRNOG00000009887,ENSRNOG00000019506,ENSRNOG00000018847,ENSRNOG00000025909
GO:0055080	cation homeostasis	biological_process	0.084632	1	14	322	585	20272	ENSRNOG00000011726,ENSRNOG00000047481,ENSRNOG00000031420,ENSRNOG00000013631,ENSRNOG00000021063,ENSRNOG00000001420,ENSRNOG00000023991,ENSRNOG00000003442,ENSRNOG00000001296,ENSRNOG00000053285,ENSRNOG00000037871,ENSRNOG00000019570,ENSRNOG00000020188,ENSRNOG00000005957
GO:0050663	cytokine secretion	biological_process	0.084728	1	6	322	191	20272	ENSRNOG00000022859,ENSRNOG00000019322,ENSRNOG00000031420,ENSRNOG00000018414,ENSRNOG00000001296,ENSRNOG00000011702
GO:0005975	carbohydrate metabolic process	biological_process	0.085066	1	16	322	690	20272	ENSRNOG00000012162,ENSRNOG00000021128,ENSRNOG00000021147,ENSRNOG00000005358,ENSRNOG00000018364,ENSRNOG00000000471,ENSRNOG00000002218,ENSRNOG00000046984,ENSRNOG00000031420,ENSRNOG00000023334,ENSRNOG00000003614,ENSRNOG00000001296,ENSRNOG00000056337,ENSRNOG00000012841,ENSRNOG00000029986,ENSRNOG00000003084
GO:0071322	cellular response to carbohydrate stimulus	biological_process	0.085389	1	5	322	147	20272	ENSRNOG00000021147,ENSRNOG00000017693,ENSRNOG00000021128,ENSRNOG00000021054,ENSRNOG00000001420
GO:0008270	zinc ion binding	molecular_function	0.085872	1	16	322	691	20272	ENSRNOG00000012622,ENSRNOG00000003084,ENSRNOG00000056617,ENSRNOG00000001296,ENSRNOG00000025923,ENSRNOG00000018639,ENSRNOG00000007849,ENSRNOG00000018791,ENSRNOG00000021771,ENSRNOG00000030630,ENSRNOG00000020230,ENSRNOG00000009887,ENSRNOG00000018183,ENSRNOG00000019422,ENSRNOG00000013588,ENSRNOG00000019577
GO:0034399	nuclear periphery	cellular_component	0.086368	1	4	322	105	20272	ENSRNOG00000019638,ENSRNOG00000020230,ENSRNOG00000019193,ENSRNOG00000021054
GO:0006904	vesicle docking involved in exocytosis	biological_process	0.086479	1	2	322	31	20272	ENSRNOG00000014621,ENSRNOG00000019193
GO:0005484	SNAP receptor activity	molecular_function	0.086549	1	2	322	31	20272	ENSRNOG00000018847,ENSRNOG00000019193
GO:0060351	cartilage development involved in endochondral bone morphogenesis	biological_process	0.086551	1	2	322	31	20272	ENSRNOG00000010932,ENSRNOG00000018059
GO:0016417	S-acyltransferase activity	molecular_function	0.086551	1	2	322	31	20272	ENSRNOG00000029049,ENSRNOG00000005061
GO:0070570	regulation of neuron projection regeneration	biological_process	0.086551	1	2	322	31	20272	ENSRNOG00000019977,ENSRNOG00000002468
GO:0098751	bone cell development	biological_process	0.086551	1	2	322	31	20272	ENSRNOG00000012730,ENSRNOG00000027880
GO:0035116	embryonic hindlimb morphogenesis	biological_process	0.086551	1	2	322	31	20272	ENSRNOG00000004210,ENSRNOG00000019322
GO:0035587	purinergic receptor signaling pathway	biological_process	0.086551	1	2	322	31	20272	ENSRNOG00000003442,ENSRNOG00000001296
GO:0035850	epithelial cell differentiation involved in kidney development	biological_process	0.086551	1	2	322	31	20272	ENSRNOG00000004210,ENSRNOG00000019322
GO:0015698	inorganic anion transport	biological_process	0.087464	1	5	322	148	20272	ENSRNOG00000019651,ENSRNOG00000005957,ENSRNOG00000013588,ENSRNOG00000019490,ENSRNOG00000020951
GO:0016482	cytoplasmic transport	biological_process	0.087511	1	21	322	961	20272	ENSRNOG00000005358,ENSRNOG00000018364,ENSRNOG00000001258,ENSRNOG00000001420,ENSRNOG00000031420,ENSRNOG00000018791,ENSRNOG00000013743,ENSRNOG00000021063,ENSRNOG00000018847,ENSRNOG00000018639,ENSRNOG00000005042,ENSRNOG00000012240,ENSRNOG00000013972,ENSRNOG00000001296,ENSRNOG00000019638,ENSRNOG00000021758,ENSRNOG00000003084,ENSRNOG00000008316,ENSRNOG00000011726,ENSRNOG00000016939,ENSRNOG00000029535
GO:0031902	late endosome membrane	cellular_component	0.087622	1	3	322	66	20272	ENSRNOG00000008316,ENSRNOG00000009948,ENSRNOG00000022043
GO:0032945	negative regulation of mononuclear cell proliferation	biological_process	0.087628	1	3	322	66	20272	ENSRNOG00000016826,ENSRNOG00000018059,ENSRNOG00000011702
GO:0050672	negative regulation of lymphocyte proliferation	biological_process	0.087628	1	3	322	66	20272	ENSRNOG00000018059,ENSRNOG00000016826,ENSRNOG00000011702
[truncated: 3,915 more rows]
