# Supplementary material for: Crosstalk Between Polygonatum kingianum, the miRNA, and Gut Microbiota in the Regulation of Lipid Metabolism
Source: Front Pharmacol. 2021 Oct 27;12:740528. doi: 10.3389/fphar.2021.740528 (PMC8578870; doi:10.3389/fphar.2021.740528)
Supplement: Supplementary file 1 [file DataSheet3.ZIP › 3 Differential miRNA target gene enrichment analysis/MODvsPWE_H/KEGGenrichment/MODvsPWE_H.DEG_KEGG_pathway_enrichment_result.xls]

##Databases: KEGG PATHWAY
##Statistical test method: hypergeometric test / Fisher's exact test
##FDR correction method: Benjamini and Hochberg
#Term	Database	ID	Input number	Background number	P-Value	Corrected P-Value	Input	Hyperlink
Amyotrophic lateral sclerosis (ALS)	KEGG PATHWAY	rno05014	6	59	0.00096015386714	0.174748003819	ENSRNOG00000007946|ENSRNOG00000021063|ENSRNOG00000011726|ENSRNOG00000001130|ENSRNOG00000012944|ENSRNOG00000021147	http://www.genome.jp/kegg-bin/show_pathway?rno05014/rno:24888%09red/rno:24408%09red/rno:24598%09red/rno:58918%09red/rno:64639%09red/rno:24412%09red
Ras signaling pathway	KEGG PATHWAY	rno04014	11	230	0.0036572745884	0.332811987545	ENSRNOG00000005392|ENSRNOG00000002347|ENSRNOG00000010171|ENSRNOG00000007946|ENSRNOG00000016826|ENSRNOG00000011726|ENSRNOG00000019570|ENSRNOG00000001431|ENSRNOG00000021147|ENSRNOG00000029986|ENSRNOG00000018414	http://www.genome.jp/kegg-bin/show_pathway?rno04014/rno:24888%09red/rno:24954%09red/rno:24596%09red/rno:24408%09red/rno:314436%09red/rno:288589%09red/rno:114117%09red/rno:289080%09red/rno:307403%09red/rno:298579%09red/rno:64639%09red
PI3K-Akt signaling pathway	KEGG PATHWAY	rno04151	13	340	0.00983655296606	0.596750879941	ENSRNOG00000005392|ENSRNOG00000014287|ENSRNOG00000007946|ENSRNOG00000005580|ENSRNOG00000000431|ENSRNOG00000056337|ENSRNOG00000019570|ENSRNOG00000002468|ENSRNOG00000006025|ENSRNOG00000012944|ENSRNOG00000021147|ENSRNOG00000029986|ENSRNOG00000018414	http://www.genome.jp/kegg-bin/show_pathway?rno04151/rno:314621%09red/rno:25724%09red/rno:24888%09red/rno:24954%09red/rno:310615%09red/rno:24596%09red/rno:25567%09red/rno:114117%09red/rno:58918%09red/rno:307403%09red/rno:64639%09red/rno:406169%09red/rno:305078%09red
Notch signaling pathway	KEGG PATHWAY	rno04330	4	51	0.0156483543427	0.636063241278	ENSRNOG00000019338|ENSRNOG00000026295|ENSRNOG00000019322|ENSRNOG00000018364	http://www.genome.jp/kegg-bin/show_pathway?rno04330/rno:25496%09red/rno:114125%09red/rno:303539%09red/rno:362268%09red
Calcium signaling pathway	KEGG PATHWAY	rno04020	8	182	0.0191286191596	0.636063241278	ENSRNOG00000017912|ENSRNOG00000021063|ENSRNOG00000011726|ENSRNOG00000012789|ENSRNOG00000001130|ENSRNOG00000033893|ENSRNOG00000001296|ENSRNOG00000003033	http://www.genome.jp/kegg-bin/show_pathway?rno04020/rno:287745%09red/rno:252859%09red/rno:24408%09red/rno:24598%09red/rno:24412%09red/rno:25391%09red/rno:29665%09red/rno:114862%09red
Thyroid hormone signaling pathway	KEGG PATHWAY	rno04919	6	120	0.0236679848698	0.636063241278	ENSRNOG00000011315|ENSRNOG00000019322|ENSRNOG00000012944|ENSRNOG00000021147|ENSRNOG00000018364|ENSRNOG00000003033	http://www.genome.jp/kegg-bin/show_pathway?rno04919/rno:287745%09red/rno:25496%09red/rno:303539%09red/rno:58918%09red/rno:64639%09red/rno:299607%09red
Viral carcinogenesis	KEGG PATHWAY	rno05203	9	234	0.0279935205058	0.636063241278	ENSRNOG00000026295|ENSRNOG00000000431|ENSRNOG00000017219|ENSRNOG00000018183|ENSRNOG00000050210|ENSRNOG00000004726|ENSRNOG00000032574|ENSRNOG00000021147|ENSRNOG00000018364	http://www.genome.jp/kegg-bin/show_pathway?rno05203/rno:362268%09red/rno:289014%09red/rno:313658%09red/rno:414792%09red/rno:307842%09red/rno:362938%09red/rno:64639%09red/rno:303539%09red/rno:406169%09red
Prion diseases	KEGG PATHWAY	rno05020	3	36	0.0305686147678	0.636063241278	ENSRNOG00000010171|ENSRNOG00000019322|ENSRNOG00000019422	http://www.genome.jp/kegg-bin/show_pathway?rno05020/rno:25496%09red/rno:24330%09red/rno:314436%09red
Circadian entrainment	KEGG PATHWAY	rno04713	5	96	0.0324545864923	0.636063241278	ENSRNOG00000021063|ENSRNOG00000001130|ENSRNOG00000011726|ENSRNOG00000019570|ENSRNOG00000033893	http://www.genome.jp/kegg-bin/show_pathway?rno04713/rno:24598%09red/rno:114862%09red/rno:114117%09red/rno:24408%09red/rno:24412%09red
Glycosphingolipid biosynthesis - ganglio series	KEGG PATHWAY	rno00604	2	15	0.0349485297405	0.636063241278	ENSRNOG00000000471|ENSRNOG00000046984	http://www.genome.jp/kegg-bin/show_pathway?rno00604/rno:407765%09red/rno:171079%09red
HTLV-I infection	KEGG PATHWAY	rno05166	10	292	0.0409725556835	0.677909557672	ENSRNOG00000046776|ENSRNOG00000010171|ENSRNOG00000019422|ENSRNOG00000007946|ENSRNOG00000020482|ENSRNOG00000050210|ENSRNOG00000017219|ENSRNOG00000056337|ENSRNOG00000018364|ENSRNOG00000015982	http://www.genome.jp/kegg-bin/show_pathway?rno05166/rno:24888%09red/rno:310615%09red/rno:314436%09red/rno:305897%09red/rno:414792%09red/rno:307842%09red/rno:24330%09red/rno:140584%09red/rno:303539%09red/rno:114504%09red
Phenylalanine metabolism	KEGG PATHWAY	rno00360	2	20	0.0560744909171	0.778185886751	ENSRNOG00000017512|ENSRNOG00000051307	http://www.genome.jp/kegg-bin/show_pathway?rno00360/rno:309147%09red/rno:29473%09red
Cocaine addiction	KEGG PATHWAY	rno05030	3	47	0.0570513322754	0.778185886751	ENSRNOG00000021063|ENSRNOG00000000431|ENSRNOG00000011726	http://www.genome.jp/kegg-bin/show_pathway?rno05030/rno:406169%09red/rno:24408%09red/rno:24412%09red
Hedgehog signaling pathway	KEGG PATHWAY	rno04340	3	48	0.059860452827	0.778185886751	ENSRNOG00000015982|ENSRNOG00000018059|ENSRNOG00000016620	http://www.genome.jp/kegg-bin/show_pathway?rno04340/rno:64086%09red/rno:140584%09red/rno:84399%09red
Endometrial cancer	KEGG PATHWAY	rno05213	3	52	0.0717254518079	0.870268815269	ENSRNOG00000010171|ENSRNOG00000012944|ENSRNOG00000021147	http://www.genome.jp/kegg-bin/show_pathway?rno05213/rno:64639%09red/rno:314436%09red/rno:58918%09red
Toxoplasmosis	KEGG PATHWAY	rno05145	5	124	0.0766484115854	0.871875681784	ENSRNOG00000007946|ENSRNOG00000032368|ENSRNOG00000006025|ENSRNOG00000012944|ENSRNOG00000021147	http://www.genome.jp/kegg-bin/show_pathway?rno05145/rno:64639%09red/rno:498491%09red/rno:24888%09red/rno:305078%09red/rno:58918%09red
Glycerolipid metabolism	KEGG PATHWAY	rno00561	3	56	0.0845519554385	0.894051361785	ENSRNOG00000014508|ENSRNOG00000017737|ENSRNOG00000001796	http://www.genome.jp/kegg-bin/show_pathway?rno00561/rno:29254%09red/rno:25666%09red/rno:81821%09red
cGMP-PKG signaling pathway	KEGG PATHWAY	rno04022	6	171	0.0915899997654	0.894051361785	ENSRNOG00000017912|ENSRNOG00000020482|ENSRNOG00000000431|ENSRNOG00000003442|ENSRNOG00000021147|ENSRNOG00000029986	http://www.genome.jp/kegg-bin/show_pathway?rno04022/rno:29290%09red/rno:24954%09red/rno:305897%09red/rno:25391%09red/rno:64639%09red/rno:406169%09red
VEGF signaling pathway	KEGG PATHWAY	rno04370	3	60	0.0982766259483	0.894051361785	ENSRNOG00000004726|ENSRNOG00000012944|ENSRNOG00000021147	http://www.genome.jp/kegg-bin/show_pathway?rno04370/rno:64639%09red/rno:289014%09red/rno:58918%09red
Ubiquitin mediated proteolysis	KEGG PATHWAY	rno04120	5	135	0.0999485891102	0.894051361785	ENSRNOG00000029195|ENSRNOG00000018515|ENSRNOG00000001126|ENSRNOG00000021230|ENSRNOG00000020230	http://www.genome.jp/kegg-bin/show_pathway?rno04120/rno:304522%09red/rno:296161%09red/rno:301000%09red/rno:362827%09red/rno:308775%09red
Hepatitis B	KEGG PATHWAY	rno05161	5	141	0.113990648145	0.894051361785	ENSRNOG00000020482|ENSRNOG00000000431|ENSRNOG00000010171|ENSRNOG00000012944|ENSRNOG00000021147	http://www.genome.jp/kegg-bin/show_pathway?rno05161/rno:64639%09red/rno:314436%09red/rno:305897%09red/rno:406169%09red/rno:58918%09red
Pancreatic cancer	KEGG PATHWAY	rno05212	3	65	0.116592393687	0.894051361785	ENSRNOG00000007946|ENSRNOG00000012944|ENSRNOG00000021147	http://www.genome.jp/kegg-bin/show_pathway?rno05212/rno:64639%09red/rno:24888%09red/rno:58918%09red
Amphetamine addiction	KEGG PATHWAY	rno05031	3	65	0.116592393687	0.894051361785	ENSRNOG00000021063|ENSRNOG00000000431|ENSRNOG00000011726	http://www.genome.jp/kegg-bin/show_pathway?rno05031/rno:406169%09red/rno:24408%09red/rno:24412%09red
beta-Alanine metabolism	KEGG PATHWAY	rno00410	2	32	0.11899697076	0.894051361785	ENSRNOG00000017512|ENSRNOG00000051307	http://www.genome.jp/kegg-bin/show_pathway?rno00410/rno:309147%09red/rno:29473%09red
SNARE interactions in vesicular transport	KEGG PATHWAY	rno04130	2	33	0.124812803131	0.894051361785	ENSRNOG00000019193|ENSRNOG00000018847	http://www.genome.jp/kegg-bin/show_pathway?rno04130/rno:65134%09red/rno:24923%09red
Tyrosine metabolism	KEGG PATHWAY	rno00350	2	37	0.148701704383	0.894051361785	ENSRNOG00000017512|ENSRNOG00000051307	http://www.genome.jp/kegg-bin/show_pathway?rno00350/rno:309147%09red/rno:29473%09red
Arrhythmogenic right ventricular cardiomyopathy (ARVC)	KEGG PATHWAY	rno05412	3	74	0.152389902776	0.894051361785	ENSRNOG00000005580|ENSRNOG00000056257|ENSRNOG00000019638	http://www.genome.jp/kegg-bin/show_pathway?rno05412/rno:25724%09red/rno:60374%09red/rno:140728%09red
Alzheimer's disease	KEGG PATHWAY	rno05010	6	200	0.154135719664	0.894051361785	ENSRNOG00000017912|ENSRNOG00000021063|ENSRNOG00000011726|ENSRNOG00000001130|ENSRNOG00000012944|ENSRNOG00000021147	http://www.genome.jp/kegg-bin/show_pathway?rno05010/rno:24408%09red/rno:24598%09red/rno:58918%09red/rno:25391%09red/rno:64639%09red/rno:24412%09red
p53 signaling pathway	KEGG PATHWAY	rno04115	3	75	0.156563771715	0.894051361785	ENSRNOG00000020667|ENSRNOG00000012944|ENSRNOG00000005109	http://www.genome.jp/kegg-bin/show_pathway?rno04115/rno:680110%09red/rno:301013%09red/rno:58918%09red
Nicotine addiction	KEGG PATHWAY	rno05033	2	40	0.167167172113	0.894051361785	ENSRNOG00000021063|ENSRNOG00000011726	http://www.genome.jp/kegg-bin/show_pathway?rno05033/rno:24408%09red/rno:24412%09red
Phosphatidylinositol signaling system	KEGG PATHWAY	rno04070	3	81	0.182305833436	0.894051361785	ENSRNOG00000003033|ENSRNOG00000017737|ENSRNOG00000001796	http://www.genome.jp/kegg-bin/show_pathway?rno04070/rno:287745%09red/rno:25666%09red/rno:81821%09red
Hypertrophic cardiomyopathy (HCM)	KEGG PATHWAY	rno05410	3	84	0.195576389575	0.894051361785	ENSRNOG00000005580|ENSRNOG00000056257|ENSRNOG00000019638	http://www.genome.jp/kegg-bin/show_pathway?rno05410/rno:25724%09red/rno:60374%09red/rno:140728%09red
Apoptosis	KEGG PATHWAY	rno04210	3	85	0.200051845483	0.894051361785	ENSRNOG00000007946|ENSRNOG00000012944|ENSRNOG00000021147	http://www.genome.jp/kegg-bin/show_pathway?rno04210/rno:64639%09red/rno:24888%09red/rno:58918%09red
ECM-receptor interaction	KEGG PATHWAY	rno04512	3	86	0.204551491549	0.894051361785	ENSRNOG00000005580|ENSRNOG00000002468|ENSRNOG00000006025	http://www.genome.jp/kegg-bin/show_pathway?rno04512/rno:25724%09red/rno:25567%09red/rno:305078%09red
AMPK signaling pathway	KEGG PATHWAY	rno04152	4	130	0.208354418199	0.894051361785	ENSRNOG00000014621|ENSRNOG00000029986|ENSRNOG00000014287|ENSRNOG00000056337	http://www.genome.jp/kegg-bin/show_pathway?rno04152/rno:314621%09red/rno:117103%09red/rno:24954%09red/rno:310615%09red
Dilated cardiomyopathy	KEGG PATHWAY	rno05414	3	88	0.213619146462	0.894051361785	ENSRNOG00000005580|ENSRNOG00000056257|ENSRNOG00000019638	http://www.genome.jp/kegg-bin/show_pathway?rno05414/rno:25724%09red/rno:60374%09red/rno:140728%09red
NF-kappa B signaling pathway	KEGG PATHWAY	rno04064	3	89	0.21818507461	0.894051361785	ENSRNOG00000020230|ENSRNOG00000003084|ENSRNOG00000007946	http://www.genome.jp/kegg-bin/show_pathway?rno04064/rno:362827%09red/rno:25591%09red/rno:24888%09red
Small cell lung cancer	KEGG PATHWAY	rno05222	3	89	0.21818507461	0.894051361785	ENSRNOG00000007946|ENSRNOG00000006025|ENSRNOG00000012944	http://www.genome.jp/kegg-bin/show_pathway?rno05222/rno:24888%09red/rno:305078%09red/rno:58918%09red
ErbB signaling pathway	KEGG PATHWAY	rno04012	3	90	0.222771032206	0.894051361785	ENSRNOG00000010171|ENSRNOG00000015149|ENSRNOG00000021147	http://www.genome.jp/kegg-bin/show_pathway?rno04012/rno:64639%09red/rno:314436%09red/rno:690919%09red
N-Glycan biosynthesis	KEGG PATHWAY	rno00510	2	50	0.230876716635	0.894051361785	ENSRNOG00000012841|ENSRNOG00000003614	http://www.genome.jp/kegg-bin/show_pathway?rno00510/rno:361174%09red/rno:65271%09red
Glycerophospholipid metabolism	KEGG PATHWAY	rno00564	3	92	0.231998983403	0.894051361785	ENSRNOG00000001796|ENSRNOG00000017737|ENSRNOG00000016826	http://www.genome.jp/kegg-bin/show_pathway?rno00564/rno:25666%09red/rno:81821%09red/rno:298579%09red
Riboflavin metabolism	KEGG PATHWAY	rno00740	1	14	0.23274011279	0.894051361785	ENSRNOG00000020642	http://www.genome.jp/kegg-bin/show_pathway?rno00740/rno:751787%09red
Type II diabetes mellitus	KEGG PATHWAY	rno04930	2	51	0.237355450152	0.894051361785	ENSRNOG00000021128|ENSRNOG00000029986	http://www.genome.jp/kegg-bin/show_pathway?rno04930/rno:24954%09red/rno:83535%09red
Pancreatic secretion	KEGG PATHWAY	rno04972	3	97	0.25534958755	0.894051361785	ENSRNOG00000014621|ENSRNOG00000017912|ENSRNOG00000016826	http://www.genome.jp/kegg-bin/show_pathway?rno04972/rno:25391%09red/rno:117103%09red/rno:298579%09red
Insulin signaling pathway	KEGG PATHWAY	rno04910	4	144	0.260826151651	0.894051361785	ENSRNOG00000029986|ENSRNOG00000010171|ENSRNOG00000019977|ENSRNOG00000021147	http://www.genome.jp/kegg-bin/show_pathway?rno04910/rno:64639%09red/rno:24954%09red/rno:314436%09red/rno:360406%09red
Non-small cell lung cancer	KEGG PATHWAY	rno05223	2	56	0.269843612883	0.894051361785	ENSRNOG00000012944|ENSRNOG00000021147	http://www.genome.jp/kegg-bin/show_pathway?rno05223/rno:64639%09red/rno:58918%09red
Lysine degradation	KEGG PATHWAY	rno00310	2	57	0.276345074548	0.894051361785	ENSRNOG00000005061|ENSRNOG00000030630	http://www.genome.jp/kegg-bin/show_pathway?rno00310/rno:361798%09red/rno:299201%09red
Pyrimidine metabolism	KEGG PATHWAY	rno00240	3	108	0.30763948201	0.894051361785	ENSRNOG00000032394|ENSRNOG00000007775|ENSRNOG00000001430	http://www.genome.jp/kegg-bin/show_pathway?rno00240/rno:298410%09red/rno:288588%09red/rno:315219%09red
Taste transduction	KEGG PATHWAY	rno04742	2	62	0.308764886418	0.894051361785	ENSRNOG00000009708|ENSRNOG00000019570	http://www.genome.jp/kegg-bin/show_pathway?rno04742/rno:29407%09red/rno:114117%09red
Oxytocin signaling pathway	KEGG PATHWAY	rno04921	4	158	0.31547365435	0.894051361785	ENSRNOG00000054140|ENSRNOG00000020482|ENSRNOG00000010171|ENSRNOG00000056257	http://www.genome.jp/kegg-bin/show_pathway?rno04921/rno:314436%09red/rno:305897%09red/rno:685867%09red/rno:140728%09red
Focal adhesion	KEGG PATHWAY	rno04510	5	208	0.31747480153	0.894051361785	ENSRNOG00000002468|ENSRNOG00000005580|ENSRNOG00000010171|ENSRNOG00000006025|ENSRNOG00000021147	http://www.genome.jp/kegg-bin/show_pathway?rno04510/rno:64639%09red/rno:25724%09red/rno:314436%09red/rno:25567%09red/rno:305078%09red
Glycosaminoglycan biosynthesis - chondroitin sulfate / dermatan sulfate	KEGG PATHWAY	rno00532	1	21	0.322006159924	0.894051361785	ENSRNOG00000003728	http://www.genome.jp/kegg-bin/show_pathway?rno00532/rno:64134%09red
Glycosaminoglycan degradation	KEGG PATHWAY	rno00531	1	21	0.322006159924	0.894051361785	ENSRNOG00000031420	http://www.genome.jp/kegg-bin/show_pathway?rno00531/rno:64468%09red
Long-term potentiation	KEGG PATHWAY	rno04720	2	65	0.328085275605	0.894051361785	ENSRNOG00000021063|ENSRNOG00000011726	http://www.genome.jp/kegg-bin/show_pathway?rno04720/rno:24408%09red/rno:24412%09red
Dorso-ventral axis formation	KEGG PATHWAY	rno04320	1	22	0.333882690596	0.894051361785	ENSRNOG00000019322	http://www.genome.jp/kegg-bin/show_pathway?rno04320/rno:25496%09red
Renin-angiotensin system	KEGG PATHWAY	rno04614	1	22	0.333882690596	0.894051361785	ENSRNOG00000019924	http://www.genome.jp/kegg-bin/show_pathway?rno04614/rno:64517%09red
Glutamatergic synapse	KEGG PATHWAY	rno04724	3	115	0.341158744653	0.894051361785	ENSRNOG00000021063|ENSRNOG00000011726|ENSRNOG00000019570	http://www.genome.jp/kegg-bin/show_pathway?rno04724/rno:114117%09red/rno:24408%09red/rno:24412%09red
Histidine metabolism	KEGG PATHWAY	rno00340	1	23	0.345551633358	0.894051361785	ENSRNOG00000017512	http://www.genome.jp/kegg-bin/show_pathway?rno00340/rno:309147%09red
Colorectal cancer	KEGG PATHWAY	rno05210	2	68	0.347256621573	0.894051361785	ENSRNOG00000012944|ENSRNOG00000021147	http://www.genome.jp/kegg-bin/show_pathway?rno05210/rno:64639%09red/rno:58918%09red
Protein export	KEGG PATHWAY	rno03060	1	24	0.357016608646	0.894051361785	ENSRNOG00000013743	http://www.genome.jp/kegg-bin/show_pathway?rno03060/rno:80843%09red
Glycosaminoglycan biosynthesis - heparan sulfate / heparin	KEGG PATHWAY	rno00534	1	24	0.357016608646	0.894051361785	ENSRNOG00000003728	http://www.genome.jp/kegg-bin/show_pathway?rno00534/rno:64134%09red
Transcriptional misregulation in cancer	KEGG PATHWAY	rno05202	4	169	0.359068804351	0.894051361785	ENSRNOG00000005392|ENSRNOG00000007946|ENSRNOG00000018414|ENSRNOG00000021054	http://www.genome.jp/kegg-bin/show_pathway?rno05202/rno:24888%09red/rno:307403%09red/rno:29417%09red/rno:24596%09red
Protein processing in endoplasmic reticulum	KEGG PATHWAY	rno04141	4	169	0.359068804351	0.894051361785	ENSRNOG00000013743|ENSRNOG00000001348|ENSRNOG00000000431|ENSRNOG00000019506	http://www.genome.jp/kegg-bin/show_pathway?rno04141/rno:689593%09red/rno:117030%09red/rno:406169%09red/rno:80843%09red
alpha-Linolenic acid metabolism	KEGG PATHWAY	rno00592	1	25	0.368281173893	0.894051361785	ENSRNOG00000016826	http://www.genome.jp/kegg-bin/show_pathway?rno00592/rno:298579%09red
Vascular smooth muscle contraction	KEGG PATHWAY	rno04270	3	123	0.3793052345	0.894051361785	ENSRNOG00000054140|ENSRNOG00000008842|ENSRNOG00000016826	http://www.genome.jp/kegg-bin/show_pathway?rno04270/rno:266674%09red/rno:685867%09red/rno:298579%09red
Maturity onset diabetes of the young	KEGG PATHWAY	rno04950	1	26	0.379348824623	0.894051361785	ENSRNOG00000002598	http://www.genome.jp/kegg-bin/show_pathway?rno04950/rno:25640%09red
Alcoholism	KEGG PATHWAY	rno05034	4	175	0.382859124929	0.894051361785	ENSRNOG00000021063|ENSRNOG00000000431|ENSRNOG00000011726|ENSRNOG00000019570	http://www.genome.jp/kegg-bin/show_pathway?rno05034/rno:114117%09red/rno:406169%09red/rno:24408%09red/rno:24412%09red
Neurotrophin signaling pathway	KEGG PATHWAY	rno04722	3	124	0.384045400936	0.894051361785	ENSRNOG00000005392|ENSRNOG00000004726|ENSRNOG00000021147	http://www.genome.jp/kegg-bin/show_pathway?rno04722/rno:64639%09red/rno:289014%09red/rno:24596%09red
Adherens junction	KEGG PATHWAY	rno04520	2	74	0.385012246258	0.894051361785	ENSRNOG00000029986|ENSRNOG00000019977	http://www.genome.jp/kegg-bin/show_pathway?rno04520/rno:24954%09red/rno:360406%09red
Fatty acid elongation	KEGG PATHWAY	rno00062	1	27	0.390222995527	0.894051361785	ENSRNOG00000019124	http://www.genome.jp/kegg-bin/show_pathway?rno00062/rno:309449%09red
Collecting duct acid secretion	KEGG PATHWAY	rno04966	1	27	0.390222995527	0.894051361785	ENSRNOG00000020951	http://www.genome.jp/kegg-bin/show_pathway?rno04966/rno:24779%09red
Chronic myeloid leukemia	KEGG PATHWAY	rno05220	2	76	0.397390554462	0.894051361785	ENSRNOG00000007946|ENSRNOG00000021147	http://www.genome.jp/kegg-bin/show_pathway?rno05220/rno:64639%09red/rno:24888%09red
Hepatitis C	KEGG PATHWAY	rno05160	3	128	0.402917326082	0.894051361785	ENSRNOG00000051344|ENSRNOG00000021147|ENSRNOG00000054495	http://www.genome.jp/kegg-bin/show_pathway?rno05160/rno:287716%09red/rno:64639%09red/rno:300920%09red
Arachidonic acid metabolism	KEGG PATHWAY	rno00590	2	78	0.40965238523	0.894051361785	ENSRNOG00000008842|ENSRNOG00000016826	http://www.genome.jp/kegg-bin/show_pathway?rno00590/rno:266674%09red/rno:298579%09red
Axon guidance	KEGG PATHWAY	rno04360	3	130	0.412292241766	0.894051361785	ENSRNOG00000020482|ENSRNOG00000009625|ENSRNOG00000019000	http://www.genome.jp/kegg-bin/show_pathway?rno04360/rno:25416%09red/rno:305897%09red/rno:29524%09red
Neuroactive ligand-receptor interaction	KEGG PATHWAY	rno04080	6	289	0.413034866	0.894051361785	ENSRNOG00000021063|ENSRNOG00000011726|ENSRNOG00000013588|ENSRNOG00000012789|ENSRNOG00000003442|ENSRNOG00000001296	http://www.genome.jp/kegg-bin/show_pathway?rno04080/rno:252859%09red/rno:24408%09red/rno:25674%09red/rno:24412%09red/rno:29290%09red/rno:29665%09red
Retinol metabolism	KEGG PATHWAY	rno00830	2	80	0.421790915511	0.894051361785	ENSRNOG00000020817|ENSRNOG00000008842	http://www.genome.jp/kegg-bin/show_pathway?rno00830/rno:266674%09red/rno:24894%09red
Salmonella infection	KEGG PATHWAY	rno05132	2	81	0.427811978887	0.894051361785	ENSRNOG00000011572|ENSRNOG00000008673	http://www.genome.jp/kegg-bin/show_pathway?rno05132/rno:288669%09red/rno:171041%09red
Other types of O-glycan biosynthesis	KEGG PATHWAY	rno00514	1	31	0.431851504105	0.894051361785	ENSRNOG00000000471	http://www.genome.jp/kegg-bin/show_pathway?rno00514/rno:171079%09red
Peroxisome	KEGG PATHWAY	rno04146	2	82	0.433799933654	0.894051361785	ENSRNOG00000015003|ENSRNOG00000021216	http://www.genome.jp/kegg-bin/show_pathway?rno04146/rno:85249%09red/rno:310682%09red
FoxO signaling pathway	KEGG PATHWAY	rno04068	3	135	0.435518076285	0.894051361785	ENSRNOG00000025584|ENSRNOG00000029986|ENSRNOG00000014287	http://www.genome.jp/kegg-bin/show_pathway?rno04068/rno:65218%09red/rno:314621%09red/rno:24954%09red
Citrate cycle (TCA cycle)	KEGG PATHWAY	rno00020	1	32	0.441807739944	0.894051361785	ENSRNOG00000005061	http://www.genome.jp/kegg-bin/show_pathway?rno00020/rno:299201%09red
Endocytosis	KEGG PATHWAY	rno04144	5	245	0.445095006869	0.894051361785	ENSRNOG00000025584|ENSRNOG00000016939|ENSRNOG00000004014|ENSRNOG00000050210|ENSRNOG00000018414	http://www.genome.jp/kegg-bin/show_pathway?rno04144/rno:65218%09red/rno:364419%09red/rno:287873%09red/rno:414792%09red/rno:307403%09red
RNA polymerase	KEGG PATHWAY	rno03020	1	33	0.451589884464	0.894051361785	ENSRNOG00000001430	http://www.genome.jp/kegg-bin/show_pathway?rno03020/rno:288588%09red
Metabolic pathways	KEGG PATHWAY	rno01100	24	1295	0.452115584793	0.894051361785	ENSRNOG00000009112|ENSRNOG00000051307|ENSRNOG00000019096|ENSRNOG00000003614|ENSRNOG00000001796|ENSRNOG00000001430|ENSRNOG00000012841|ENSRNOG00000020817|ENSRNOG00000017737|ENSRNOG00000016826|ENSRNOG00000046984|ENSRNOG00000017512|ENSRNOG00000032394|ENSRNOG00000003033|ENSRNOG00000003728|ENSRNOG00000005061|ENSRNOG00000008842|ENSRNOG00000001130|ENSRNOG00000007775|ENSRNOG00000005358|ENSRNOG00000000471|…	http://www.genome.jp/kegg-bin/show_pathway?rno01100/rno:25666%09red/rno:171079%09red/rno:298579%09red/rno:296851%09red/rno:298410%09red/rno:315219%09red/rno:64134%09red/rno:29473%09red/rno:24598%09red/rno:361174%09red/rno:288588%09red/rno:300089%09red/rno:266674%09red/rno:287745%09red/rno:751787%09red/rno:24894%09red/rno:29254%09red/rno:407765%09red/rno:309147%09red/rno:299201%09red/rno:65271%09r…
Insulin secretion	KEGG PATHWAY	rno04911	2	86	0.457407441251	0.894051361785	ENSRNOG00000021128|ENSRNOG00000000431	http://www.genome.jp/kegg-bin/show_pathway?rno04911/rno:83535%09red/rno:406169%09red
cAMP signaling pathway	KEGG PATHWAY	rno04024	4	195	0.460995185109	0.894051361785	ENSRNOG00000021063|ENSRNOG00000003442|ENSRNOG00000011726|ENSRNOG00000021147	http://www.genome.jp/kegg-bin/show_pathway?rno04024/rno:64639%09red/rno:29290%09red/rno:24408%09red/rno:24412%09red
Jak-STAT signaling pathway	KEGG PATHWAY	rno04630	3	142	0.467435211722	0.894051361785	ENSRNOG00000020230|ENSRNOG00000047307|ENSRNOG00000007946	http://www.genome.jp/kegg-bin/show_pathway?rno04630/rno:362827%09red/rno:24888%09red/rno:313173%09red
Prostate cancer	KEGG PATHWAY	rno05215	2	89	0.474735077655	0.894051361785	ENSRNOG00000012944|ENSRNOG00000021147	http://www.genome.jp/kegg-bin/show_pathway?rno05215/rno:64639%09red/rno:58918%09red
African trypanosomiasis	KEGG PATHWAY	rno05143	1	36	0.479921880892	0.894051361785	ENSRNOG00000019924	http://www.genome.jp/kegg-bin/show_pathway?rno05143/rno:64517%09red
Protein digestion and absorption	KEGG PATHWAY	rno04974	2	90	0.480436188834	0.894051361785	ENSRNOG00000011502|ENSRNOG00000047005	http://www.genome.jp/kegg-bin/show_pathway?rno04974/rno:362584%09red/rno:364241%09red
Fc gamma R-mediated phagocytosis	KEGG PATHWAY	rno04666	2	91	0.486099159309	0.894051361785	ENSRNOG00000008673|ENSRNOG00000019000	http://www.genome.jp/kegg-bin/show_pathway?rno04666/rno:288669%09red/rno:29524%09red
Bladder cancer	KEGG PATHWAY	rno05219	1	37	0.48903751018	0.894051361785	ENSRNOG00000032394	http://www.genome.jp/kegg-bin/show_pathway?rno05219/rno:315219%09red
Morphine addiction	KEGG PATHWAY	rno05032	2	92	0.491723575738	0.894051361785	ENSRNOG00000003442|ENSRNOG00000019570	http://www.genome.jp/kegg-bin/show_pathway?rno05032/rno:29290%09red/rno:114117%09red
MAPK signaling pathway	KEGG PATHWAY	rno04010	5	260	0.495544335393	0.894051361785	ENSRNOG00000020773|ENSRNOG00000004726|ENSRNOG00000010171|ENSRNOG00000056257|ENSRNOG00000033893	http://www.genome.jp/kegg-bin/show_pathway?rno04010/rno:314436%09red/rno:289014%09red/rno:309168%09red/rno:114862%09red/rno:140728%09red
Viral myocarditis	KEGG PATHWAY	rno05416	2	93	0.497309050842	0.894051361785	ENSRNOG00000050210|ENSRNOG00000012944	http://www.genome.jp/kegg-bin/show_pathway?rno05416/rno:414792%09red/rno:58918%09red
Glycine, serine and threonine metabolism	KEGG PATHWAY	rno00260	1	39	0.506793279199	0.894051361785	ENSRNOG00000051307	http://www.genome.jp/kegg-bin/show_pathway?rno00260/rno:29473%09red
Antigen processing and presentation	KEGG PATHWAY	rno04612	2	96	0.513828330072	0.894051361785	ENSRNOG00000051344|ENSRNOG00000050210	http://www.genome.jp/kegg-bin/show_pathway?rno04612/rno:287716%09red/rno:414792%09red
Fat digestion and absorption	KEGG PATHWAY	rno04975	1	40	0.515438934608	0.894051361785	ENSRNOG00000016826	http://www.genome.jp/kegg-bin/show_pathway?rno04975/rno:298579%09red
Linoleic acid metabolism	KEGG PATHWAY	rno00591	1	40	0.515438934608	0.894051361785	ENSRNOG00000016826	http://www.genome.jp/kegg-bin/show_pathway?rno00591/rno:298579%09red
Fructose and mannose metabolism	KEGG PATHWAY	rno00051	1	40	0.515438934608	0.894051361785	ENSRNOG00000005358	http://www.genome.jp/kegg-bin/show_pathway?rno00051/rno:300089%09red
Base excision repair	KEGG PATHWAY	rno03410	1	40	0.515438934608	0.894051361785	ENSRNOG00000003084	http://www.genome.jp/kegg-bin/show_pathway?rno03410/rno:25591%09red
Aldosterone-regulated sodium reabsorption	KEGG PATHWAY	rno04960	1	41	0.52393336784	0.894051361785	ENSRNOG00000029986	http://www.genome.jp/kegg-bin/show_pathway?rno04960/rno:24954%09red
Huntington's disease	KEGG PATHWAY	rno05016	4	213	0.528226273571	0.894051361785	ENSRNOG00000012944|ENSRNOG00000015583|ENSRNOG00000011726|ENSRNOG00000001430	http://www.genome.jp/kegg-bin/show_pathway?rno05016/rno:300078%09red/rno:288588%09red/rno:24408%09red/rno:58918%09red
Rap1 signaling pathway	KEGG PATHWAY	rno04015	4	214	0.531844156084	0.894051361785	ENSRNOG00000005392|ENSRNOG00000029986|ENSRNOG00000011726|ENSRNOG00000018414	http://www.genome.jp/kegg-bin/show_pathway?rno04015/rno:307403%09red/rno:24954%09red/rno:24408%09red/rno:24596%09red
Ether lipid metabolism	KEGG PATHWAY	rno00565	1	42	0.532279218138	0.894051361785	ENSRNOG00000016826	http://www.genome.jp/kegg-bin/show_pathway?rno00565/rno:298579%09red
Hippo signaling pathway	KEGG PATHWAY	rno04390	3	157	0.532902111552	0.894051361785	ENSRNOG00000015982|ENSRNOG00000003948|ENSRNOG00000032574	http://www.genome.jp/kegg-bin/show_pathway?rno04390/rno:54265%09red/rno:140584%09red/rno:362938%09red
Pathways in cancer	KEGG PATHWAY	rno05200	6	329	0.534280033071	0.894051361785	ENSRNOG00000007946|ENSRNOG00000006025|ENSRNOG00000012944|ENSRNOG00000021147|ENSRNOG00000015982|ENSRNOG00000018414	http://www.genome.jp/kegg-bin/show_pathway?rno05200/rno:24888%09red/rno:307403%09red/rno:58918%09red/rno:64639%09red/rno:140584%09red/rno:305078%09red
Cytokine-cytokine receptor interaction	KEGG PATHWAY	rno04060	4	215	0.535448343047	0.894051361785	ENSRNOG00000005392|ENSRNOG00000011984|ENSRNOG00000047307|ENSRNOG00000018414	http://www.genome.jp/kegg-bin/show_pathway?rno04060/rno:306748%09red/rno:307403%09red/rno:24596%09red/rno:313173%09red
Carbohydrate digestion and absorption	KEGG PATHWAY	rno04973	1	43	0.540479078786	0.894247203082	ENSRNOG00000017693	http://www.genome.jp/kegg-bin/show_pathway?rno04973/rno:65197%09red
Retrograde endocannabinoid signaling	KEGG PATHWAY	rno04723	2	103	0.550953953742	0.899043800829	ENSRNOG00000014508|ENSRNOG00000019570	http://www.genome.jp/kegg-bin/show_pathway?rno04723/rno:29254%09red/rno:114117%09red
Regulation of actin cytoskeleton	KEGG PATHWAY	rno04810	4	220	0.553257723587	0.899043800829	ENSRNOG00000000695|ENSRNOG00000005580|ENSRNOG00000008673|ENSRNOG00000019000	http://www.genome.jp/kegg-bin/show_pathway?rno04810/rno:25724%09red/rno:304580%09red/rno:288669%09red/rno:29524%09red
ABC transporters	KEGG PATHWAY	rno02010	1	46	0.56422798292	0.905044735446	ENSRNOG00000017993	http://www.genome.jp/kegg-bin/show_pathway?rno02010/rno:361439%09red
Amino sugar and nucleotide sugar metabolism	KEGG PATHWAY	rno00520	1	47	0.571868926243	0.905044735446	ENSRNOG00000005358	http://www.genome.jp/kegg-bin/show_pathway?rno00520/rno:300089%09red
Fatty acid degradation	KEGG PATHWAY	rno00071	1	47	0.571868926243	0.905044735446	ENSRNOG00000008842	http://www.genome.jp/kegg-bin/show_pathway?rno00071/rno:266674%09red
Proteasome	KEGG PATHWAY	rno03050	1	49	0.586752091175	0.905375997048	ENSRNOG00000051344	http://www.genome.jp/kegg-bin/show_pathway?rno03050/rno:287716%09red
Cell adhesion molecules (CAMs)	KEGG PATHWAY	rno04514	3	172	0.593598345544	0.905375997048	ENSRNOG00000050210|ENSRNOG00000019977|ENSRNOG00000054495	http://www.genome.jp/kegg-bin/show_pathway?rno04514/rno:300920%09red/rno:360406%09red/rno:414792%09red
Drug metabolism - other enzymes	KEGG PATHWAY	rno00983	1	55	0.62837481249	0.905375997048	ENSRNOG00000032394	http://www.genome.jp/kegg-bin/show_pathway?rno00983/rno:315219%09red
Basal cell carcinoma	KEGG PATHWAY	rno05217	1	55	0.62837481249	0.905375997048	ENSRNOG00000015982	http://www.genome.jp/kegg-bin/show_pathway?rno05217/rno:140584%09red
Ovarian steroidogenesis	KEGG PATHWAY	rno04913	1	56	0.634893279136	0.905375997048	ENSRNOG00000029986	http://www.genome.jp/kegg-bin/show_pathway?rno04913/rno:24954%09red
Malaria	KEGG PATHWAY	rno05144	1	56	0.634893279136	0.905375997048	ENSRNOG00000061739	http://www.genome.jp/kegg-bin/show_pathway?rno05144/rno:24934%09red
Acute myeloid leukemia	KEGG PATHWAY	rno05221	1	57	0.641297659246	0.905375997048	ENSRNOG00000021147	http://www.genome.jp/kegg-bin/show_pathway?rno05221/rno:64639%09red
Arginine and proline metabolism	KEGG PATHWAY	rno00330	1	60	0.659846031067	0.905375997048	ENSRNOG00000001130	http://www.genome.jp/kegg-bin/show_pathway?rno00330/rno:24598%09red
Inflammatory bowel disease (IBD)	KEGG PATHWAY	rno05321	1	61	0.665813644557	0.905375997048	ENSRNOG00000011702	http://www.genome.jp/kegg-bin/show_pathway?rno05321/rno:317382%09red
Legionellosis	KEGG PATHWAY	rno05134	1	61	0.665813644557	0.905375997048	ENSRNOG00000012944	http://www.genome.jp/kegg-bin/show_pathway?rno05134/rno:58918%09red
Long-term depression	KEGG PATHWAY	rno04730	1	62	0.671676792166	0.905375997048	ENSRNOG00000001130	http://www.genome.jp/kegg-bin/show_pathway?rno04730/rno:24598%09red
Phagosome	KEGG PATHWAY	rno04145	3	195	0.67619879611	0.905375997048	ENSRNOG00000013743|ENSRNOG00000001130|ENSRNOG00000050210	http://www.genome.jp/kegg-bin/show_pathway?rno04145/rno:24598%09red/rno:80843%09red/rno:414792%09red
Synaptic vesicle cycle	KEGG PATHWAY	rno04721	1	63	0.677437298606	0.905375997048	ENSRNOG00000019193	http://www.genome.jp/kegg-bin/show_pathway?rno04721/rno:24923%09red
Dopaminergic synapse	KEGG PATHWAY	rno04728	2	131	0.678939979624	0.905375997048	ENSRNOG00000000431|ENSRNOG00000019570	http://www.genome.jp/kegg-bin/show_pathway?rno04728/rno:406169%09red/rno:114117%09red
mTOR signaling pathway	KEGG PATHWAY	rno04150	1	64	0.68309695679	0.905375997048	ENSRNOG00000014287	http://www.genome.jp/kegg-bin/show_pathway?rno04150/rno:314621%09red
Graft-versus-host disease	KEGG PATHWAY	rno05332	1	66	0.694120744331	0.905375997048	ENSRNOG00000050210	http://www.genome.jp/kegg-bin/show_pathway?rno05332/rno:414792%09red
Inositol phosphate metabolism	KEGG PATHWAY	rno00562	1	66	0.694120744331	0.905375997048	ENSRNOG00000003033	http://www.genome.jp/kegg-bin/show_pathway?rno00562/rno:287745%09red
Metabolism of xenobiotics by cytochrome P450	KEGG PATHWAY	rno00980	1	67	0.699488305428	0.905375997048	ENSRNOG00000017512	http://www.genome.jp/kegg-bin/show_pathway?rno00980/rno:309147%09red
Allograft rejection	KEGG PATHWAY	rno05330	1	68	0.704761882809	0.905375997048	ENSRNOG00000050210	http://www.genome.jp/kegg-bin/show_pathway?rno05330/rno:414792%09red
Tight junction	KEGG PATHWAY	rno04530	2	139	0.70958001675	0.905375997048	ENSRNOG00000003948|ENSRNOG00000054495	http://www.genome.jp/kegg-bin/show_pathway?rno04530/rno:54265%09red/rno:300920%09red
Drug metabolism - cytochrome P450	KEGG PATHWAY	rno00982	1	69	0.709943118479	0.905375997048	ENSRNOG00000017512	http://www.genome.jp/kegg-bin/show_pathway?rno00982/rno:309147%09red
Thyroid hormone synthesis	KEGG PATHWAY	rno04918	1	69	0.709943118479	0.905375997048	ENSRNOG00000000431	http://www.genome.jp/kegg-bin/show_pathway?rno04918/rno:406169%09red
Melanoma	KEGG PATHWAY	rno05218	1	71	0.720034990085	0.905375997048	ENSRNOG00000021147	http://www.genome.jp/kegg-bin/show_pathway?rno05218/rno:64639%09red
Wnt signaling pathway	KEGG PATHWAY	rno04310	2	142	0.720424446055	0.905375997048	ENSRNOG00000020482|ENSRNOG00000015982	http://www.genome.jp/kegg-bin/show_pathway?rno04310/rno:140584%09red/rno:305897%09red
Signaling pathways regulating pluripotency of stem cells	KEGG PATHWAY	rno04550	2	143	0.723962757025	0.905375997048	ENSRNOG00000015982|ENSRNOG00000002582	http://www.genome.jp/kegg-bin/show_pathway?rno04550/rno:140584%09red/rno:59112%09red
Bile secretion	KEGG PATHWAY	rno04976	1	72	0.724948768892	0.905375997048	ENSRNOG00000007229	http://www.genome.jp/kegg-bin/show_pathway?rno04976/rno:117274%09red
MicroRNAs in cancer	KEGG PATHWAY	rno05206	2	144	0.727463206398	0.905375997048	ENSRNOG00000002468|ENSRNOG00000019322	http://www.genome.jp/kegg-bin/show_pathway?rno05206/rno:25496%09red/rno:25567%09red
Leishmaniasis	KEGG PATHWAY	rno05140	1	73	0.729776492702	0.905375997048	ENSRNOG00000010171	http://www.genome.jp/kegg-bin/show_pathway?rno05140/rno:314436%09red
Adipocytokine signaling pathway	KEGG PATHWAY	rno04920	1	74	0.734519665289	0.905375997048	ENSRNOG00000014287	http://www.genome.jp/kegg-bin/show_pathway?rno04920/rno:314621%09red
Glycolysis / Gluconeogenesis	KEGG PATHWAY	rno00010	1	75	0.739179764209	0.905375997048	ENSRNOG00000017512	http://www.genome.jp/kegg-bin/show_pathway?rno00010/rno:309147%09red
Type I diabetes mellitus	KEGG PATHWAY	rno04940	1	75	0.739179764209	0.905375997048	ENSRNOG00000050210	http://www.genome.jp/kegg-bin/show_pathway?rno04940/rno:414792%09red
Adrenergic signaling in cardiomyocytes	KEGG PATHWAY	rno04261	2	148	0.741091196125	0.905375997048	ENSRNOG00000000431|ENSRNOG00000056257	http://www.genome.jp/kegg-bin/show_pathway?rno04261/rno:406169%09red/rno:140728%09red
Salivary secretion	KEGG PATHWAY	rno04970	1	76	0.743758241255	0.905375997048	ENSRNOG00000001130	http://www.genome.jp/kegg-bin/show_pathway?rno04970/rno:24598%09red
Autoimmune thyroid disease	KEGG PATHWAY	rno05320	1	76	0.743758241255	0.905375997048	ENSRNOG00000050210	http://www.genome.jp/kegg-bin/show_pathway?rno05320/rno:414792%09red
Bacterial invasion of epithelial cells	KEGG PATHWAY	rno05100	1	78	0.75267601075	0.905375997048	ENSRNOG00000008673	http://www.genome.jp/kegg-bin/show_pathway?rno05100/rno:288669%09red
PPAR signaling pathway	KEGG PATHWAY	rno03320	1	79	0.757018081959	0.905375997048	ENSRNOG00000008842	http://www.genome.jp/kegg-bin/show_pathway?rno03320/rno:266674%09red
Steroid hormone biosynthesis	KEGG PATHWAY	rno00140	1	80	0.76128408967	0.905375997048	ENSRNOG00000019096	http://www.genome.jp/kegg-bin/show_pathway?rno00140/rno:117182%09red
Hematopoietic cell lineage	KEGG PATHWAY	rno04640	1	83	0.773638911698	0.905375997048	ENSRNOG00000018414	http://www.genome.jp/kegg-bin/show_pathway?rno04640/rno:307403%09red
Epstein-Barr virus infection	KEGG PATHWAY	rno05169	3	229	0.774531990795	0.905375997048	ENSRNOG00000026295|ENSRNOG00000050210|ENSRNOG00000001430	http://www.genome.jp/kegg-bin/show_pathway?rno05169/rno:362268%09red/rno:288588%09red/rno:414792%09red
Cardiac muscle contraction	KEGG PATHWAY	rno04260	1	84	0.777613730964	0.905375997048	ENSRNOG00000056257	http://www.genome.jp/kegg-bin/show_pathway?rno04260/rno:140728%09red
Chemical carcinogenesis	KEGG PATHWAY	rno05204	1	87	0.78912517576	0.905375997048	ENSRNOG00000017512	http://www.genome.jp/kegg-bin/show_pathway?rno05204/rno:309147%09red
Ribosome biogenesis in eukaryotes	KEGG PATHWAY	rno03008	1	87	0.78912517576	0.905375997048	ENSRNOG00000006576	http://www.genome.jp/kegg-bin/show_pathway?rno03008/rno:362426%09red
GABAergic synapse	KEGG PATHWAY	rno04727	1	90	0.800042008599	0.905375997048	ENSRNOG00000019570	http://www.genome.jp/kegg-bin/show_pathway?rno04727/rno:114117%09red
GnRH signaling pathway	KEGG PATHWAY	rno04912	1	90	0.800042008599	0.905375997048	ENSRNOG00000010171	http://www.genome.jp/kegg-bin/show_pathway?rno04912/rno:314436%09red
Parkinson's disease	KEGG PATHWAY	rno05012	2	169	0.80340954489	0.905375997048	ENSRNOG00000012944|ENSRNOG00000029195	http://www.genome.jp/kegg-bin/show_pathway?rno05012/rno:58918%09red/rno:301000%09red
Non-alcoholic fatty liver disease (NAFLD)	KEGG PATHWAY	rno04932	2	175	0.818591678908	0.905375997048	ENSRNOG00000029986|ENSRNOG00000020773	http://www.genome.jp/kegg-bin/show_pathway?rno04932/rno:24954%09red/rno:309168%09red
Natural killer cell mediated cytotoxicity	KEGG PATHWAY	rno04650	1	97	0.823371461604	0.905375997048	ENSRNOG00000061739	http://www.genome.jp/kegg-bin/show_pathway?rno04650/rno:24934%09red
Estrogen signaling pathway	KEGG PATHWAY	rno04915	1	97	0.823371461604	0.905375997048	ENSRNOG00000000431	http://www.genome.jp/kegg-bin/show_pathway?rno04915/rno:406169%09red
Melanogenesis	KEGG PATHWAY	rno04916	1	97	0.823371461604	0.905375997048	ENSRNOG00000015982	http://www.genome.jp/kegg-bin/show_pathway?rno04916/rno:140584%09red
Chemokine signaling pathway	KEGG PATHWAY	rno04062	2	178	0.825782502802	0.905375997048	ENSRNOG00000011984|ENSRNOG00000019570	http://www.genome.jp/kegg-bin/show_pathway?rno04062/rno:306748%09red/rno:114117%09red
Ribosome	KEGG PATHWAY	rno03010	2	178	0.825782502802	0.905375997048	ENSRNOG00000008279|ENSRNOG00000019970	http://www.genome.jp/kegg-bin/show_pathway?rno03010/rno:293666%09red/rno:298517%09red
Tuberculosis	KEGG PATHWAY	rno05152	2	181	0.832716324306	0.907511203734	ENSRNOG00000012944|ENSRNOG00000021147	http://www.genome.jp/kegg-bin/show_pathway?rno05152/rno:64639%09red/rno:58918%09red
Amoebiasis	KEGG PATHWAY	rno05146	1	108	0.854666567842	0.914954435338	ENSRNOG00000006025	http://www.genome.jp/kegg-bin/show_pathway?rno05146/rno:305078%09red
TNF signaling pathway	KEGG PATHWAY	rno04668	1	109	0.857221068176	0.914954435338	ENSRNOG00000000431	http://www.genome.jp/kegg-bin/show_pathway?rno04668/rno:406169%09red
Cholinergic synapse	KEGG PATHWAY	rno04725	1	111	0.862196447592	0.914954435338	ENSRNOG00000019570	http://www.genome.jp/kegg-bin/show_pathway?rno04725/rno:114117%09red
Inflammatory mediator regulation of TRP channels	KEGG PATHWAY	rno04750	1	113	0.866998823968	0.914954435338	ENSRNOG00000008842	http://www.genome.jp/kegg-bin/show_pathway?rno04750/rno:266674%09red
HIF-1 signaling pathway	KEGG PATHWAY	rno04066	1	116	0.873891081649	0.914954435338	ENSRNOG00000029986	http://www.genome.jp/kegg-bin/show_pathway?rno04066/rno:24954%09red
Proteoglycans in cancer	KEGG PATHWAY	rno05205	2	202	0.874660708974	0.914954435338	ENSRNOG00000015982|ENSRNOG00000010171	http://www.genome.jp/kegg-bin/show_pathway?rno05205/rno:314436%09red/rno:140584%09red
Leukocyte transendothelial migration	KEGG PATHWAY	rno04670	1	120	0.882529549997	0.914954435338	ENSRNOG00000054495	http://www.genome.jp/kegg-bin/show_pathway?rno04670/rno:300920%09red
Carbon metabolism	KEGG PATHWAY	rno01200	1	121	0.884595277959	0.914954435338	ENSRNOG00000005061	http://www.genome.jp/kegg-bin/show_pathway?rno01200/rno:299201%09red
Serotonergic synapse	KEGG PATHWAY	rno04726	1	124	0.890577510078	0.914954435338	ENSRNOG00000019570	http://www.genome.jp/kegg-bin/show_pathway?rno04726/rno:114117%09red
Osteoclast differentiation	KEGG PATHWAY	rno04380	1	126	0.894392747015	0.914954435338	ENSRNOG00000018414	http://www.genome.jp/kegg-bin/show_pathway?rno04380/rno:307403%09red
Lysosome	KEGG PATHWAY	rno04142	1	127	0.896250296143	0.914954435338	ENSRNOG00000008897	http://www.genome.jp/kegg-bin/show_pathway?rno04142/rno:300066%09red
Herpes simplex infection	KEGG PATHWAY	rno05168	2	218	0.899872768821	0.914954435338	ENSRNOG00000050210|ENSRNOG00000051948	http://www.genome.jp/kegg-bin/show_pathway?rno05168/rno:363519%09red/rno:414792%09red
Spliceosome	KEGG PATHWAY	rno03040	1	140	0.917629881185	0.927825768754	ENSRNOG00000014619	http://www.genome.jp/kegg-bin/show_pathway?rno03040/rno:292007%09red
Influenza A	KEGG PATHWAY	rno05164	1	176	0.956551368695	0.960948414806	ENSRNOG00000012944	http://www.genome.jp/kegg-bin/show_pathway?rno05164/rno:58918%09red
Purine metabolism	KEGG PATHWAY	rno00230	1	182	0.960948414806	0.960948414806	ENSRNOG00000001430	http://www.genome.jp/kegg-bin/show_pathway?rno00230/rno:288588%09red
--------------------
#Term	Database	ID	Input number	Background number	P-Value	Corrected P-Value	Input	Hyperlink
--------------------
#Term	Database	ID	Input number	Background number	P-Value	Corrected P-Value	Input	Hyperlink
--------------------
