# Supplementary material for: Crosstalk Between Polygonatum kingianum, the miRNA, and Gut Microbiota in the Regulation of Lipid Metabolism
Source: Front Pharmacol. 2021 Oct 27;12:740528. doi: 10.3389/fphar.2021.740528 (PMC8578870; doi:10.3389/fphar.2021.740528)
Supplement: Supplementary file 1 [file DataSheet3.ZIP › 3 Differential miRNA target gene enrichment analysis/MODvsPWE_H/KEGGenrichment/MODvsPWE_H.DEG_enriched_KEGG_pathway_top20.xls]

pathway_term	rich_factor	qvalue	gene_number
Amyotrophic lateral sclerosis (ALS)	0.101694915254237	0.174748003819	6
Ras signaling pathway	0.0478260869565217	0.332811987545	11
PI3K-Akt signaling pathway	0.0382352941176471	0.596750879941	13
Notch signaling pathway	0.0784313725490196	0.636063241278	4
Calcium signaling pathway	0.043956043956044	0.636063241278	8
Thyroid hormone signaling pathway	0.05	0.636063241278	6
Viral carcinogenesis	0.0384615384615385	0.636063241278	9
Prion diseases	0.0833333333333333	0.636063241278	3
Circadian entrainment	0.0520833333333333	0.636063241278	5
Glycosphingolipid biosynthesis - ganglio series	0.133333333333333	0.636063241278	2
HTLV-I infection	0.0342465753424658	0.677909557672	10
Phenylalanine metabolism	0.1	0.778185886751	2
Cocaine addiction	0.0638297872340425	0.778185886751	3
Hedgehog signaling pathway	0.0625	0.778185886751	3
Endometrial cancer	0.0576923076923077	0.870268815269	3
Toxoplasmosis	0.0403225806451613	0.871875681784	5
Glycerolipid metabolism	0.0535714285714286	0.894051361785	3
cGMP-PKG signaling pathway	0.0350877192982456	0.894051361785	6
VEGF signaling pathway	0.05	0.894051361785	3
Ubiquitin mediated proteolysis	0.037037037037037	0.894051361785	5
