# Supplementary material for: Crosstalk Between Polygonatum kingianum, the miRNA, and Gut Microbiota in the Regulation of Lipid Metabolism
Source: Front Pharmacol. 2021 Oct 27;12:740528. doi: 10.3389/fphar.2021.740528 (PMC8578870; doi:10.3389/fphar.2021.740528)
Supplement: Supplementary file 1 [file DataSheet3.ZIP › 3 Differential miRNA target gene enrichment analysis/MODvsPWE_L/GOenrichment/MODvsPWE_L.DEG_GO_enrichment_result.xls]

GO_accession	Description	Term_type	Over_represented_pValue	Corrected_pValue	DEG_item	DEG_list	Bg_item	Bg_list	Gene_names
GO:0009137	purine nucleoside diphosphate catabolic process	biological_process	4.32e-05	0.34359	2	55	4	20272	ENSRNOG00000012962,ENSRNOG00000011831
GO:0009181	purine ribonucleoside diphosphate catabolic process	biological_process	4.32e-05	0.34359	2	55	4	20272	ENSRNOG00000012962,ENSRNOG00000011831
GO:0009154	purine ribonucleotide catabolic process	biological_process	7.1745e-05	0.34359	3	55	30	20272	ENSRNOG00000011831,ENSRNOG00000012962,ENSRNOG00000011976
GO:0009261	ribonucleotide catabolic process	biological_process	7.9318e-05	0.34359	3	55	31	20272	ENSRNOG00000012962,ENSRNOG00000011831,ENSRNOG00000011976
GO:0009155	purine deoxyribonucleotide catabolic process	biological_process	0.00010763	0.34359	2	55	6	20272	ENSRNOG00000011831,ENSRNOG00000012962
GO:0009191	ribonucleoside diphosphate catabolic process	biological_process	0.00010763	0.34359	2	55	6	20272	ENSRNOG00000012962,ENSRNOG00000011831
GO:0006195	purine nucleotide catabolic process	biological_process	0.00013587	0.34359	3	55	37	20272	ENSRNOG00000011976,ENSRNOG00000011831,ENSRNOG00000012962
GO:0060290	transdifferentiation	biological_process	0.00015042	0.34359	2	55	7	20272	ENSRNOG00000024413,ENSRNOG00000046458
GO:0009134	nucleoside diphosphate catabolic process	biological_process	0.00015043	0.34359	2	55	7	20272	ENSRNOG00000011831,ENSRNOG00000012962
GO:0001667	ameboidal-type cell migration	biological_process	0.0002308	0.45157	6	55	322	20272	ENSRNOG00000011271,ENSRNOG00000011648,ENSRNOG00000006850,ENSRNOG00000019913,ENSRNOG00000019496,ENSRNOG00000007307
GO:0072523	purine-containing compound catabolic process	biological_process	0.00024489	0.45157	3	55	45	20272	ENSRNOG00000011976,ENSRNOG00000011831,ENSRNOG00000012962
GO:0006753	nucleoside phosphate metabolic process	biological_process	0.0002636	0.45157	8	55	625	20272	ENSRNOG00000011976,ENSRNOG00000012962,ENSRNOG00000009440,ENSRNOG00000023387,ENSRNOG00000047314,ENSRNOG00000003510,ENSRNOG00000011648,ENSRNOG00000011831
GO:0009151	purine deoxyribonucleotide metabolic process	biological_process	0.00032068	0.50709	2	55	10	20272	ENSRNOG00000012962,ENSRNOG00000011831
GO:0046386	deoxyribose phosphate catabolic process	biological_process	0.00039126	0.55311	2	55	11	20272	ENSRNOG00000011831,ENSRNOG00000012962
GO:0055086	nucleobase-containing small molecule metabolic process	biological_process	0.00040359	0.55311	8	55	666	20272	ENSRNOG00000011976,ENSRNOG00000012962,ENSRNOG00000023387,ENSRNOG00000009440,ENSRNOG00000003510,ENSRNOG00000047314,ENSRNOG00000011648,ENSRNOG00000011831
GO:0009264	deoxyribonucleotide catabolic process	biological_process	0.0004687	0.60219	2	55	12	20272	ENSRNOG00000011831,ENSRNOG00000012962
GO:0044241	lipid digestion	biological_process	0.00062786	0.75922	2	55	14	20272	ENSRNOG00000011648,ENSRNOG00000015866
GO:0006152	purine nucleoside catabolic process	biological_process	0.00083043	0.89848	2	55	16	20272	ENSRNOG00000011976,ENSRNOG00000011831
GO:0046130	purine ribonucleoside catabolic process	biological_process	0.00083043	0.89848	2	55	16	20272	ENSRNOG00000011831,ENSRNOG00000011976
GO:0019637	organophosphate metabolic process	biological_process	0.0010272	0.94528	9	55	960	20272	ENSRNOG00000011976,ENSRNOG00000012962,ENSRNOG00000003510,ENSRNOG00000047314,ENSRNOG00000023387,ENSRNOG00000009440,ENSRNOG00000011831,ENSRNOG00000011648,ENSRNOG00000017731
GO:0009394	2'-deoxyribonucleotide metabolic process	biological_process	0.0013307	0.94528	2	55	20	20272	ENSRNOG00000012962,ENSRNOG00000011831
GO:0019692	deoxyribose phosphate metabolic process	biological_process	0.0013307	0.94528	2	55	20	20272	ENSRNOG00000012962,ENSRNOG00000011831
GO:0009117	nucleotide metabolic process	biological_process	0.001344	0.94528	7	55	618	20272	ENSRNOG00000011648,ENSRNOG00000012962,ENSRNOG00000011831,ENSRNOG00000009440,ENSRNOG00000023387,ENSRNOG00000011976,ENSRNOG00000003510
GO:0009166	nucleotide catabolic process	biological_process	0.0014813	0.94528	3	55	83	20272	ENSRNOG00000011831,ENSRNOG00000012962,ENSRNOG00000011976
GO:0042454	ribonucleoside catabolic process	biological_process	0.0017398	0.94528	2	55	23	20272	ENSRNOG00000011831,ENSRNOG00000011976
GO:0009150	purine ribonucleotide metabolic process	biological_process	0.0018287	0.94528	6	55	479	20272	ENSRNOG00000023387,ENSRNOG00000011976,ENSRNOG00000009440,ENSRNOG00000011831,ENSRNOG00000011648,ENSRNOG00000012962
GO:1901292	nucleoside phosphate catabolic process	biological_process	0.0019298	0.94528	3	55	91	20272	ENSRNOG00000011976,ENSRNOG00000011831,ENSRNOG00000012962
GO:0006163	purine nucleotide metabolic process	biological_process	0.0019878	0.94528	6	55	487	20272	ENSRNOG00000011831,ENSRNOG00000011648,ENSRNOG00000012962,ENSRNOG00000011976,ENSRNOG00000023387,ENSRNOG00000009440
GO:0009164	nucleoside catabolic process	biological_process	0.0020581	0.94528	2	55	25	20272	ENSRNOG00000011976,ENSRNOG00000011831
GO:0009259	ribonucleotide metabolic process	biological_process	0.0020924	0.94528	6	55	492	20272	ENSRNOG00000011831,ENSRNOG00000012962,ENSRNOG00000011648,ENSRNOG00000009440,ENSRNOG00000023387,ENSRNOG00000011976
GO:0009262	deoxyribonucleotide metabolic process	biological_process	0.0022526	0.94528	2	55	26	20272	ENSRNOG00000012962,ENSRNOG00000011831
GO:0019693	ribose phosphate metabolic process	biological_process	0.0023142	0.94528	6	55	502	20272	ENSRNOG00000011831,ENSRNOG00000011648,ENSRNOG00000012962,ENSRNOG00000023387,ENSRNOG00000011976,ENSRNOG00000009440
GO:0050571	1,5-anhydro-D-fructose reductase activity	molecular_function	0.0027102	0.94528	1	55	1	20272	ENSRNOG00000017165
GO:0009184	purine deoxyribonucleoside diphosphate catabolic process	biological_process	0.0027117	0.94528	1	55	1	20272	ENSRNOG00000011831
GO:0009192	deoxyribonucleoside diphosphate catabolic process	biological_process	0.0027117	0.94528	1	55	1	20272	ENSRNOG00000011831
GO:0044716	8-oxo-GDP phosphatase activity	molecular_function	0.0027117	0.94528	1	55	1	20272	ENSRNOG00000011831
GO:0044717	8-hydroxy-dADP phosphatase activity	molecular_function	0.0027117	0.94528	1	55	1	20272	ENSRNOG00000011831
GO:0046057	dADP catabolic process	biological_process	0.0027117	0.94528	1	55	1	20272	ENSRNOG00000011831
GO:0046067	dGDP catabolic process	biological_process	0.0027117	0.94528	1	55	1	20272	ENSRNOG00000011831
GO:0046712	GDP catabolic process	biological_process	0.0027117	0.94528	1	55	1	20272	ENSRNOG00000011831
GO:0016077	snoRNA catabolic process	biological_process	0.002713	0.94528	1	55	1	20272	ENSRNOG00000012962
GO:0030184	nitric oxide transmembrane transporter activity	molecular_function	0.002713	0.94528	1	55	1	20272	ENSRNOG00000011648
GO:0035378	carbon dioxide transmembrane transport	biological_process	0.002713	0.94528	1	55	1	20272	ENSRNOG00000011648
GO:0035379	carbon dioxide transmembrane transporter activity	molecular_function	0.002713	0.94528	1	55	1	20272	ENSRNOG00000011648
GO:0035862	dITP metabolic process	biological_process	0.002713	0.94528	1	55	1	20272	ENSRNOG00000012962
GO:0035863	dITP catabolic process	biological_process	0.002713	0.94528	1	55	1	20272	ENSRNOG00000012962
GO:0072020	proximal straight tubule development	biological_process	0.002713	0.94528	1	55	1	20272	ENSRNOG00000011648
GO:0072022	descending thin limb development	biological_process	0.002713	0.94528	1	55	1	20272	ENSRNOG00000011648
GO:0072032	proximal convoluted tubule segment 2 development	biological_process	0.002713	0.94528	1	55	1	20272	ENSRNOG00000011648
GO:0072220	metanephric descending thin limb development	biological_process	0.002713	0.94528	1	55	1	20272	ENSRNOG00000011648
GO:0072230	metanephric proximal straight tubule development	biological_process	0.002713	0.94528	1	55	1	20272	ENSRNOG00000011648
GO:0072232	metanephric proximal convoluted tubule segment 2 development	biological_process	0.002713	0.94528	1	55	1	20272	ENSRNOG00000011648
GO:0085018	maintenance of symbiont-containing vacuole by host	biological_process	0.002713	0.94528	1	55	1	20272	ENSRNOG00000011648
GO:0097382	deoxynucleoside-diphosphatase activity	molecular_function	0.002713	0.94528	1	55	1	20272	ENSRNOG00000012962
GO:0097383	dIDP diphosphatase activity	molecular_function	0.002713	0.94528	1	55	1	20272	ENSRNOG00000012962
GO:1901639	XDP catabolic process	biological_process	0.002713	0.94528	1	55	1	20272	ENSRNOG00000012962
GO:1901640	XTP binding	molecular_function	0.002713	0.94528	1	55	1	20272	ENSRNOG00000012962
GO:1901641	ITP binding	molecular_function	0.002713	0.94528	1	55	1	20272	ENSRNOG00000012962
GO:1990003	IDP phosphatase activity	molecular_function	0.002713	0.94528	1	55	1	20272	ENSRNOG00000012962
GO:0030515	snoRNA binding	molecular_function	0.0027708	0.94932	2	55	29	20272	ENSRNOG00000012962,ENSRNOG00000011976
GO:0072521	purine-containing compound metabolic process	biological_process	0.0030021	1	6	55	529	20272	ENSRNOG00000011831,ENSRNOG00000012962,ENSRNOG00000011648,ENSRNOG00000023387,ENSRNOG00000009440,ENSRNOG00000011976
GO:0006904	vesicle docking involved in exocytosis	biological_process	0.0031951	1	2	55	31	20272	ENSRNOG00000042086,ENSRNOG00000007307
GO:0021591	ventricular system development	biological_process	0.003402	1	2	55	32	20272	ENSRNOG00000011648,ENSRNOG00000009266
GO:1901658	glycosyl compound catabolic process	biological_process	0.0038013	1	2	55	34	20272	ENSRNOG00000011831,ENSRNOG00000011976
GO:0006182	cGMP biosynthetic process	biological_process	0.0038348	1	2	55	34	20272	ENSRNOG00000011648,ENSRNOG00000009440
GO:0009132	nucleoside diphosphate metabolic process	biological_process	0.0039366	1	3	55	117	20272	ENSRNOG00000011976,ENSRNOG00000012962,ENSRNOG00000011831
GO:1901136	carbohydrate derivative catabolic process	biological_process	0.0042262	1	3	55	120	20272	ENSRNOG00000011976,ENSRNOG00000012962,ENSRNOG00000011831
GO:0050807	regulation of synapse organization	biological_process	0.0042411	1	3	55	120	20272	ENSRNOG00000004489,ENSRNOG00000008054,ENSRNOG00000022863
GO:0015938	coenzyme A catabolic process	biological_process	0.0050064	1	1	55	2	20272	ENSRNOG00000011976
GO:0033869	nucleoside bisphosphate catabolic process	biological_process	0.0050064	1	1	55	2	20272	ENSRNOG00000011976
GO:0034031	ribonucleoside bisphosphate catabolic process	biological_process	0.0050064	1	1	55	2	20272	ENSRNOG00000011976
GO:0034034	purine nucleoside bisphosphate catabolic process	biological_process	0.0050064	1	1	55	2	20272	ENSRNOG00000011976
GO:0046356	acetyl-CoA catabolic process	biological_process	0.0050064	1	1	55	2	20272	ENSRNOG00000011976
GO:0031018	endocrine pancreas development	biological_process	0.0050213	1	2	55	39	20272	ENSRNOG00000046458,ENSRNOG00000024413
GO:0010260	organ senescence	biological_process	0.005417	1	1	55	2	20272	ENSRNOG00000046458
GO:0044715	8-oxo-dGDP phosphatase activity	molecular_function	0.0054175	1	1	55	2	20272	ENSRNOG00000011831
GO:0046056	dADP metabolic process	biological_process	0.0054175	1	1	55	2	20272	ENSRNOG00000011831
GO:0004797	thymidine kinase activity	molecular_function	0.0054188	1	1	55	2	20272	ENSRNOG00000047314
GO:0008592	regulation of Toll signaling pathway	biological_process	0.0054188	1	1	55	2	20272	ENSRNOG00000060745
GO:0030185	nitric oxide transport	biological_process	0.0054188	1	1	55	2	20272	ENSRNOG00000011648
GO:0035377	transepithelial water transport	biological_process	0.0054188	1	1	55	2	20272	ENSRNOG00000011648
GO:0035870	dITP diphosphatase activity	molecular_function	0.0054188	1	1	55	2	20272	ENSRNOG00000012962
GO:0045751	negative regulation of Toll signaling pathway	biological_process	0.0054188	1	1	55	2	20272	ENSRNOG00000060745
GO:0046707	IDP metabolic process	biological_process	0.0054188	1	1	55	2	20272	ENSRNOG00000012962
GO:0046709	IDP catabolic process	biological_process	0.0054188	1	1	55	2	20272	ENSRNOG00000012962
GO:0072019	proximal convoluted tubule development	biological_process	0.0054188	1	1	55	2	20272	ENSRNOG00000011648
GO:0072229	metanephric proximal convoluted tubule development	biological_process	0.0054188	1	1	55	2	20272	ENSRNOG00000011648
GO:0098749	cerebellar neuron development	biological_process	0.0054188	1	1	55	2	20272	ENSRNOG00000019831
GO:0046434	organophosphate catabolic process	biological_process	0.0056292	1	3	55	133	20272	ENSRNOG00000012962,ENSRNOG00000011831,ENSRNOG00000011976
GO:0034655	nucleobase-containing compound catabolic process	biological_process	0.0059152	1	4	55	267	20272	ENSRNOG00000012962,ENSRNOG00000011831,ENSRNOG00000019831,ENSRNOG00000011976
GO:0030145	manganese ion binding	molecular_function	0.0071798	1	2	55	47	20272	ENSRNOG00000011976,ENSRNOG00000012962
GO:0048278	vesicle docking	biological_process	0.0072247	1	2	55	47	20272	ENSRNOG00000007307,ENSRNOG00000042086
GO:0044240	multicellular organismal lipid catabolic process	biological_process	0.0076346	1	1	55	3	20272	ENSRNOG00000015866
GO:0003986	acetyl-CoA hydrolase activity	molecular_function	0.0077061	1	1	55	3	20272	ENSRNOG00000011976
GO:0046068	cGMP metabolic process	biological_process	0.0078325	1	2	55	49	20272	ENSRNOG00000011648,ENSRNOG00000009440
GO:0044375	regulation of peroxisome size	biological_process	0.0080731	1	1	55	3	20272	ENSRNOG00000028100
GO:0006796	phosphate-containing compound metabolic process	biological_process	0.0080944	1	15	55	2876	20272	ENSRNOG00000012962,ENSRNOG00000019908,ENSRNOG00000011976,ENSRNOG00000006002,ENSRNOG00000017731,ENSRNOG00000060745,ENSRNOG00000011648,ENSRNOG00000014367,ENSRNOG00000011831,ENSRNOG00000010005,ENSRNOG00000009440,ENSRNOG00000023387,ENSRNOG00000025584,ENSRNOG00000047314,ENSRNOG00000003510
GO:0009730	detection of carbohydrate stimulus	biological_process	0.0081156	1	1	55	3	20272	ENSRNOG00000046458
GO:0009732	detection of hexose stimulus	biological_process	0.0081156	1	1	55	3	20272	ENSRNOG00000046458
GO:0010157	response to chlorate	biological_process	0.0081156	1	1	55	3	20272	ENSRNOG00000046458
GO:0034287	detection of monosaccharide stimulus	biological_process	0.0081156	1	1	55	3	20272	ENSRNOG00000046458
GO:0051594	detection of glucose	biological_process	0.0081156	1	1	55	3	20272	ENSRNOG00000046458
GO:0009182	purine deoxyribonucleoside diphosphate metabolic process	biological_process	0.0081161	1	1	55	3	20272	ENSRNOG00000011831
GO:0046066	dGDP metabolic process	biological_process	0.0081161	1	1	55	3	20272	ENSRNOG00000011831
GO:1901069	guanosine-containing compound catabolic process	biological_process	0.0081161	1	1	55	3	20272	ENSRNOG00000011831
GO:0000839	Hrd1p ubiquitin ligase ERAD-L complex	cellular_component	0.008117	1	1	55	3	20272	ENSRNOG00000007842
GO:0008588	release of cytoplasmic sequestered NF-kappaB	biological_process	0.0081174	1	1	55	3	20272	ENSRNOG00000060745
GO:0019002	GMP binding	molecular_function	0.0081174	1	1	55	3	20272	ENSRNOG00000042086
GO:0050897	cobalt ion binding	molecular_function	0.0081174	1	1	55	3	20272	ENSRNOG00000012962
GO:0071288	cellular response to mercury ion	biological_process	0.0081174	1	1	55	3	20272	ENSRNOG00000011648
GO:0072237	metanephric proximal tubule development	biological_process	0.0081174	1	1	55	3	20272	ENSRNOG00000011648
GO:0044270	cellular nitrogen compound catabolic process	biological_process	0.0089552	1	4	55	301	20272	ENSRNOG00000011831,ENSRNOG00000012962,ENSRNOG00000019831,ENSRNOG00000011976
GO:0050678	regulation of epithelial cell proliferation	biological_process	0.0092794	1	4	55	304	20272	ENSRNOG00000025584,ENSRNOG00000006850,ENSRNOG00000019496,ENSRNOG00000011271
GO:0006793	phosphorus metabolic process	biological_process	0.0093479	1	15	55	2922	20272	ENSRNOG00000017731,ENSRNOG00000060745,ENSRNOG00000014367,ENSRNOG00000011648,ENSRNOG00000010005,ENSRNOG00000011831,ENSRNOG00000009440,ENSRNOG00000023387,ENSRNOG00000025584,ENSRNOG00000047314,ENSRNOG00000003510,ENSRNOG00000012962,ENSRNOG00000019908,ENSRNOG00000011976,ENSRNOG00000006002
GO:0046700	heterocycle catabolic process	biological_process	0.0095803	1	4	55	307	20272	ENSRNOG00000019831,ENSRNOG00000011976,ENSRNOG00000012962,ENSRNOG00000011831
GO:0019439	aromatic compound catabolic process	biological_process	0.010233	1	4	55	313	20272	ENSRNOG00000011831,ENSRNOG00000012962,ENSRNOG00000011976,ENSRNOG00000019831
GO:0060214	endocardium formation	biological_process	0.010789	1	1	55	4	20272	ENSRNOG00000006850
GO:0047035	testosterone dehydrogenase (NAD+) activity	molecular_function	0.010796	1	1	55	4	20272	ENSRNOG00000013982
GO:0001806	type IV hypersensitivity	biological_process	0.010809	1	1	55	4	20272	ENSRNOG00000014367
GO:0005223	intracellular cGMP activated cation channel activity	molecular_function	0.010809	1	1	55	4	20272	ENSRNOG00000011648
GO:0006382	adenosine to inosine editing	biological_process	0.010809	1	1	55	4	20272	ENSRNOG00000012962
GO:0019136	deoxynucleoside kinase activity	molecular_function	0.010809	1	1	55	4	20272	ENSRNOG00000047314
GO:0030950	establishment or maintenance of actin cytoskeleton polarity	biological_process	0.010809	1	1	55	4	20272	ENSRNOG00000011648
GO:0033326	cerebrospinal fluid secretion	biological_process	0.010809	1	1	55	4	20272	ENSRNOG00000011648
GO:0046878	positive regulation of saliva secretion	biological_process	0.010809	1	1	55	4	20272	ENSRNOG00000011648
GO:0060397	JAK-STAT cascade involved in growth hormone signaling pathway	biological_process	0.010809	1	1	55	4	20272	ENSRNOG00000019496
GO:0070995	NADPH oxidation	biological_process	0.010809	1	1	55	4	20272	ENSRNOG00000003510
GO:1901165	positive regulation of trophoblast cell migration	biological_process	0.010809	1	1	55	4	20272	ENSRNOG00000007307
GO:2000523	regulation of T cell costimulation	biological_process	0.010809	1	1	55	4	20272	ENSRNOG00000014367
GO:2000525	positive regulation of T cell costimulation	biological_process	0.010809	1	1	55	4	20272	ENSRNOG00000014367
GO:0035272	exocrine system development	biological_process	0.011567	1	2	55	60	20272	ENSRNOG00000042086,ENSRNOG00000046458
GO:0022406	membrane docking	biological_process	0.011938	1	2	55	61	20272	ENSRNOG00000007307,ENSRNOG00000042086
GO:0010632	regulation of epithelial cell migration	biological_process	0.012313	1	3	55	177	20272	ENSRNOG00000011271,ENSRNOG00000011648,ENSRNOG00000019496
GO:0051965	positive regulation of synapse assembly	biological_process	0.012697	1	2	55	63	20272	ENSRNOG00000022863,ENSRNOG00000004489
GO:0016477	cell migration	biological_process	0.012941	1	8	55	1168	20272	ENSRNOG00000060745,ENSRNOG00000006850,ENSRNOG00000019496,ENSRNOG00000011648,ENSRNOG00000019913,ENSRNOG00000011271,ENSRNOG00000007307,ENSRNOG00000014399
GO:0009186	deoxyribonucleoside diphosphate metabolic process	biological_process	0.013492	1	1	55	5	20272	ENSRNOG00000011831
GO:0000835	ER ubiquitin ligase complex	cellular_component	0.013493	1	1	55	5	20272	ENSRNOG00000007842
GO:0000836	Hrd1p ubiquitin ligase complex	cellular_component	0.013493	1	1	55	5	20272	ENSRNOG00000007842
GO:0009217	purine deoxyribonucleoside triphosphate catabolic process	biological_process	0.013493	1	1	55	5	20272	ENSRNOG00000012962
GO:0015166	polyol transmembrane transporter activity	molecular_function	0.013493	1	1	55	5	20272	ENSRNOG00000011648
GO:0015168	glycerol transmembrane transporter activity	molecular_function	0.013493	1	1	55	5	20272	ENSRNOG00000011648
GO:0015670	carbon dioxide transport	biological_process	0.013493	1	1	55	5	20272	ENSRNOG00000011648
GO:0015793	glycerol transport	biological_process	0.013493	1	1	55	5	20272	ENSRNOG00000011648
GO:0016081	synaptic vesicle docking	biological_process	0.013493	1	1	55	5	20272	ENSRNOG00000007307
GO:0045341	MHC class I biosynthetic process	biological_process	0.013493	1	1	55	5	20272	ENSRNOG00000060745
GO:0045343	regulation of MHC class I biosynthetic process	biological_process	0.013493	1	1	55	5	20272	ENSRNOG00000060745
GO:0045345	positive regulation of MHC class I biosynthetic process	biological_process	0.013493	1	1	55	5	20272	ENSRNOG00000060745
GO:0070295	renal water absorption	biological_process	0.013493	1	1	55	5	20272	ENSRNOG00000011648
GO:0072592	oxygen metabolic process	biological_process	0.013493	1	1	55	5	20272	ENSRNOG00000003510
GO:0072675	osteoclast fusion	biological_process	0.013493	1	1	55	5	20272	ENSRNOG00000020353
GO:0098519	nucleotide phosphatase activity, acting on free nucleotides	molecular_function	0.013493	1	1	55	5	20272	ENSRNOG00000012962
GO:1901361	organic cyclic compound catabolic process	biological_process	0.013529	1	4	55	340	20272	ENSRNOG00000019831,ENSRNOG00000011976,ENSRNOG00000012962,ENSRNOG00000011831
GO:0001101	response to acid chemical	biological_process	0.014899	1	4	55	350	20272	ENSRNOG00000011648,ENSRNOG00000046458,ENSRNOG00000019908,ENSRNOG00000013982
GO:0030433	ER-associated ubiquitin-dependent protein catabolic process	biological_process	0.015094	1	2	55	69	20272	ENSRNOG00000013383,ENSRNOG00000007842
GO:0044093	positive regulation of molecular function	biological_process	0.015193	1	9	55	1448	20272	ENSRNOG00000007307,ENSRNOG00000020353,ENSRNOG00000019908,ENSRNOG00000025584,ENSRNOG00000024413,ENSRNOG00000008737,ENSRNOG00000014367,ENSRNOG00000046458,ENSRNOG00000009266
GO:0071986	Ragulator complex	cellular_component	0.015707	1	1	55	6	20272	ENSRNOG00000019908
GO:0010040	response to iron(II) ion	biological_process	0.016168	1	1	55	6	20272	ENSRNOG00000046458
GO:2000675	negative regulation of type B pancreatic cell apoptotic process	biological_process	0.016168	1	1	55	6	20272	ENSRNOG00000046458
GO:0046710	GDP metabolic process	biological_process	0.016169	1	1	55	6	20272	ENSRNOG00000011831
GO:0048251	elastic fiber assembly	biological_process	0.01617	1	1	55	6	20272	ENSRNOG00000020587
GO:0003841	1-acylglycerol-3-phosphate O-acyltransferase activity	molecular_function	0.01617	1	1	55	6	20272	ENSRNOG00000017731
GO:0009146	purine nucleoside triphosphate catabolic process	biological_process	0.01617	1	1	55	6	20272	ENSRNOG00000012962
GO:0016024	CDP-diacylglycerol biosynthetic process	biological_process	0.01617	1	1	55	6	20272	ENSRNOG00000017731
GO:0020005	symbiont-containing vacuole membrane	cellular_component	0.01617	1	1	55	6	20272	ENSRNOG00000011648
GO:0044300	cerebellar mossy fiber	cellular_component	0.01617	1	1	55	6	20272	ENSRNOG00000007307
GO:0045409	negative regulation of interleukin-6 biosynthetic process	biological_process	0.01617	1	1	55	6	20272	ENSRNOG00000060745
GO:0046877	regulation of saliva secretion	biological_process	0.01617	1	1	55	6	20272	ENSRNOG00000011648
GO:0070389	chaperone cofactor-dependent protein refolding	biological_process	0.01617	1	1	55	6	20272	ENSRNOG00000017781
GO:0072014	proximal tubule development	biological_process	0.01617	1	1	55	6	20272	ENSRNOG00000011648
GO:0072236	metanephric loop of Henle development	biological_process	0.01617	1	1	55	6	20272	ENSRNOG00000011648
GO:0072239	metanephric glomerulus vasculature development	biological_process	0.01617	1	1	55	6	20272	ENSRNOG00000011648
GO:0072674	multinuclear osteoclast differentiation	biological_process	0.01617	1	1	55	6	20272	ENSRNOG00000020353
GO:0005525	GTP binding	molecular_function	0.01684	1	4	55	363	20272	ENSRNOG00000012962,ENSRNOG00000002364,ENSRNOG00000042086,ENSRNOG00000025584
GO:0005096	GTPase activator activity	molecular_function	0.017266	1	3	55	201	20272	ENSRNOG00000008737,ENSRNOG00000007307,ENSRNOG00000025584
GO:0050673	epithelial cell proliferation	biological_process	0.017302	1	4	55	366	20272	ENSRNOG00000011271,ENSRNOG00000006850,ENSRNOG00000019496,ENSRNOG00000025584
GO:0000287	magnesium ion binding	molecular_function	0.017918	1	3	55	204	20272	ENSRNOG00000011976,ENSRNOG00000012962,ENSRNOG00000011831
GO:0031016	pancreas development	biological_process	0.018118	1	2	55	76	20272	ENSRNOG00000024413,ENSRNOG00000046458
GO:0051094	positive regulation of developmental process	biological_process	0.018238	1	8	55	1243	20272	ENSRNOG00000022863,ENSRNOG00000007307,ENSRNOG00000004489,ENSRNOG00000024413,ENSRNOG00000025584,ENSRNOG00000011648,ENSRNOG00000006850,ENSRNOG00000002364
GO:0034976	response to endoplasmic reticulum stress	biological_process	0.018655	1	3	55	207	20272	ENSRNOG00000013383,ENSRNOG00000046458,ENSRNOG00000007842
GO:0016559	peroxisome fission	biological_process	0.018796	1	1	55	7	20272	ENSRNOG00000028100
GO:0003160	endocardium morphogenesis	biological_process	0.01882	1	1	55	7	20272	ENSRNOG00000006850
GO:0045617	negative regulation of keratinocyte differentiation	biological_process	0.01882	1	1	55	7	20272	ENSRNOG00000006850
GO:0051240	positive regulation of multicellular organismal process	biological_process	0.018822	1	9	55	1501	20272	ENSRNOG00000022863,ENSRNOG00000007307,ENSRNOG00000004489,ENSRNOG00000011648,ENSRNOG00000019496,ENSRNOG00000002364,ENSRNOG00000006850,ENSRNOG00000025584,ENSRNOG00000024413
GO:0003097	renal water transport	biological_process	0.01884	1	1	55	7	20272	ENSRNOG00000011648
GO:0007253	cytoplasmic sequestering of NF-kappaB	biological_process	0.01884	1	1	55	7	20272	ENSRNOG00000060745
GO:0008063	Toll signaling pathway	biological_process	0.01884	1	1	55	7	20272	ENSRNOG00000060745
GO:0015791	polyol transport	biological_process	0.01884	1	1	55	7	20272	ENSRNOG00000011648
GO:0016176	superoxide-generating NADPH oxidase activator activity	molecular_function	0.01884	1	1	55	7	20272	ENSRNOG00000020353
GO:0020003	symbiont-containing vacuole	cellular_component	0.01884	1	1	55	7	20272	ENSRNOG00000011648
GO:0046341	CDP-diacylglycerol metabolic process	biological_process	0.01884	1	1	55	7	20272	ENSRNOG00000017731
GO:0051963	regulation of synapse assembly	biological_process	0.019025	1	2	55	78	20272	ENSRNOG00000022863,ENSRNOG00000004489
GO:0043281	regulation of cysteine-type endopeptidase activity involved in apoptotic process	biological_process	0.019372	1	3	55	210	20272	ENSRNOG00000060745,ENSRNOG00000009266,ENSRNOG00000011648
GO:0032561	guanyl ribonucleotide binding	molecular_function	0.019402	1	4	55	379	20272	ENSRNOG00000012962,ENSRNOG00000002364,ENSRNOG00000025584,ENSRNOG00000042086
GO:0019001	guanyl nucleotide binding	molecular_function	0.01957	1	4	55	380	20272	ENSRNOG00000025584,ENSRNOG00000042086,ENSRNOG00000012962,ENSRNOG00000002364
GO:0008047	enzyme activator activity	molecular_function	0.019907	1	4	55	382	20272	ENSRNOG00000020353,ENSRNOG00000008737,ENSRNOG00000025584,ENSRNOG00000007307
GO:0003729	mRNA binding	molecular_function	0.020601	1	3	55	215	20272	ENSRNOG00000012962,ENSRNOG00000010007,ENSRNOG00000019831
GO:0044822	poly(A) RNA binding	molecular_function	0.020601	1	3	55	215	20272	ENSRNOG00000019831,ENSRNOG00000010007,ENSRNOG00000012962
GO:0016818	hydrolase activity, acting on acid anhydrides, in phosphorus-containing anhydrides	molecular_function	0.020898	1	6	55	801	20272	ENSRNOG00000011831,ENSRNOG00000012962,ENSRNOG00000002364,ENSRNOG00000042086,ENSRNOG00000025584,ENSRNOG00000011976
GO:0016817	hydrolase activity, acting on acid anhydrides	molecular_function	0.021474	1	6	55	806	20272	ENSRNOG00000042086,ENSRNOG00000011976,ENSRNOG00000025584,ENSRNOG00000011831,ENSRNOG00000002364,ENSRNOG00000012962
GO:0031017	exocrine pancreas development	biological_process	0.021501	1	1	55	8	20272	ENSRNOG00000046458
GO:0097027	ubiquitin-protein transferase activator activity	molecular_function	0.021502	1	1	55	8	20272	ENSRNOG00000007842
GO:0005221	intracellular cyclic nucleotide activated cation channel activity	molecular_function	0.021503	1	1	55	8	20272	ENSRNOG00000011648
GO:0009157	deoxyribonucleoside monophosphate biosynthetic process	biological_process	0.021503	1	1	55	8	20272	ENSRNOG00000047314
GO:0009204	deoxyribonucleoside triphosphate catabolic process	biological_process	0.021503	1	1	55	8	20272	ENSRNOG00000012962
GO:0016553	base conversion or substitution editing	biological_process	0.021503	1	1	55	8	20272	ENSRNOG00000012962
GO:0030952	establishment or maintenance of cytoskeleton polarity	biological_process	0.021503	1	1	55	8	20272	ENSRNOG00000011648
GO:0042045	epithelial fluid transport	biological_process	0.021503	1	1	55	8	20272	ENSRNOG00000011648
GO:0043855	cyclic nucleotide-gated ion channel activity	molecular_function	0.021503	1	1	55	8	20272	ENSRNOG00000011648
GO:0050711	negative regulation of interleukin-1 secretion	biological_process	0.021503	1	1	55	8	20272	ENSRNOG00000060745
GO:0071472	cellular response to salt stress	biological_process	0.021503	1	1	55	8	20272	ENSRNOG00000011648
GO:0048870	cell motility	biological_process	0.021713	1	8	55	1284	20272	ENSRNOG00000060745,ENSRNOG00000006850,ENSRNOG00000019496,ENSRNOG00000011648,ENSRNOG00000007307,ENSRNOG00000014399,ENSRNOG00000019913,ENSRNOG00000011271
GO:0051674	localization of cell	biological_process	0.021713	1	8	55	1284	20272	ENSRNOG00000011271,ENSRNOG00000019913,ENSRNOG00000014399,ENSRNOG00000007307,ENSRNOG00000011648,ENSRNOG00000060745,ENSRNOG00000019496,ENSRNOG00000006850
GO:0030695	GTPase regulator activity	molecular_function	0.02213	1	3	55	221	20272	ENSRNOG00000007307,ENSRNOG00000025584,ENSRNOG00000008737
GO:0001228	transcriptional activator activity, RNA polymerase II transcription regulatory region sequence-specific binding	molecular_function	0.022742	1	4	55	398	20272	ENSRNOG00000024413,ENSRNOG00000033433,ENSRNOG00000020400,ENSRNOG00000006850
GO:0036503	ERAD pathway	biological_process	0.022838	1	2	55	86	20272	ENSRNOG00000007842,ENSRNOG00000013383
GO:0060021	palate development	biological_process	0.023336	1	2	55	87	20272	ENSRNOG00000033433,ENSRNOG00000009266
GO:1901363	heterocyclic compound binding	molecular_function	0.023722	1	23	55	5786	20272	ENSRNOG00000019913,ENSRNOG00000012962,ENSRNOG00000019831,ENSRNOG00000042086,ENSRNOG00000018986,ENSRNOG00000060745,ENSRNOG00000010007,ENSRNOG00000006850,ENSRNOG00000002364,ENSRNOG00000014367,ENSRNOG00000000476,ENSRNOG00000024413,ENSRNOG00000025584,ENSRNOG00000003510,ENSRNOG00000019381,ENSRNOG00000033433,ENSRNOG00000020400,ENSRNOG00000011976,ENSRNOG00000006002,ENSRNOG00000019496,ENSRNOG00000046458,…
GO:0010631	epithelial cell migration	biological_process	0.023722	1	3	55	227	20272	ENSRNOG00000019496,ENSRNOG00000011648,ENSRNOG00000011271
GO:0001842	neural fold formation	biological_process	0.024139	1	1	55	9	20272	ENSRNOG00000006850
GO:0010944	negative regulation of transcription by competitive promoter binding	biological_process	0.024139	1	1	55	9	20272	ENSRNOG00000006850
GO:0004499	N,N-dimethylaniline monooxygenase activity	molecular_function	0.024158	1	1	55	9	20272	ENSRNOG00000003510
GO:0009215	purine deoxyribonucleoside triphosphate metabolic process	biological_process	0.024158	1	1	55	9	20272	ENSRNOG00000012962
GO:0015250	water channel activity	molecular_function	0.024158	1	1	55	9	20272	ENSRNOG00000011648
GO:0033601	positive regulation of mammary gland epithelial cell proliferation	biological_process	0.024158	1	1	55	9	20272	ENSRNOG00000025584
GO:0042171	lysophosphatidic acid acyltransferase activity	molecular_function	0.024158	1	1	55	9	20272	ENSRNOG00000017731
GO:0051458	corticotropin secretion	biological_process	0.024158	1	1	55	9	20272	ENSRNOG00000011648
GO:0061450	trophoblast cell migration	biological_process	0.024158	1	1	55	9	20272	ENSRNOG00000007307
GO:1901163	regulation of trophoblast cell migration	biological_process	0.024158	1	1	55	9	20272	ENSRNOG00000007307
GO:1990825	sequence-specific mRNA binding	molecular_function	0.024158	1	1	55	9	20272	ENSRNOG00000010007
GO:0001071	nucleic acid binding transcription factor activity	molecular_function	0.02426	1	7	55	1064	20272	ENSRNOG00000024413,ENSRNOG00000020400,ENSRNOG00000033433,ENSRNOG00000006850,ENSRNOG00000019913,ENSRNOG00000019496,ENSRNOG00000046458
GO:0003700	transcription factor activity, sequence-specific DNA binding	molecular_function	0.02426	1	7	55	1064	20272	ENSRNOG00000024413,ENSRNOG00000020400,ENSRNOG00000033433,ENSRNOG00000019913,ENSRNOG00000006850,ENSRNOG00000019496,ENSRNOG00000046458
GO:0090132	epithelium migration	biological_process	0.024266	1	3	55	229	20272	ENSRNOG00000019496,ENSRNOG00000011271,ENSRNOG00000011648
GO:0050808	synapse organization	biological_process	0.02454	1	3	55	230	20272	ENSRNOG00000022863,ENSRNOG00000004489,ENSRNOG00000008054
GO:1901575	organic substance catabolic process	biological_process	0.025494	1	9	55	1582	20272	ENSRNOG00000025584,ENSRNOG00000015866,ENSRNOG00000013383,ENSRNOG00000011831,ENSRNOG00000011976,ENSRNOG00000019831,ENSRNOG00000018986,ENSRNOG00000007842,ENSRNOG00000012962
GO:0090130	tissue migration	biological_process	0.025655	1	3	55	234	20272	ENSRNOG00000019496,ENSRNOG00000011648,ENSRNOG00000011271
GO:2000116	regulation of cysteine-type endopeptidase activity	biological_process	0.025938	1	3	55	235	20272	ENSRNOG00000009266,ENSRNOG00000060745,ENSRNOG00000011648
GO:0004303	estradiol 17-beta-dehydrogenase activity	molecular_function	0.026795	1	1	55	10	20272	ENSRNOG00000013982
GO:2000674	regulation of type B pancreatic cell apoptotic process	biological_process	0.026805	1	1	55	10	20272	ENSRNOG00000046458
GO:0003091	renal water homeostasis	biological_process	0.026807	1	1	55	10	20272	ENSRNOG00000011648
GO:0005372	water transmembrane transporter activity	molecular_function	0.026807	1	1	55	10	20272	ENSRNOG00000011648
GO:0030430	host cell cytoplasm	cellular_component	0.026807	1	1	55	10	20272	ENSRNOG00000011648
GO:0033655	host cell cytoplasm part	cellular_component	0.026807	1	1	55	10	20272	ENSRNOG00000011648
GO:0050072	m7G(5')pppN diphosphatase activity	molecular_function	0.026807	1	1	55	10	20272	ENSRNOG00000012962
GO:0071474	cellular hyperosmotic response	biological_process	0.026807	1	1	55	10	20272	ENSRNOG00000011648
GO:0003705	transcription factor activity, RNA polymerase II distal enhancer sequence-specific binding	molecular_function	0.02694	1	2	55	94	20272	ENSRNOG00000020400,ENSRNOG00000046458
GO:0009135	purine nucleoside diphosphate metabolic process	biological_process	0.027473	1	2	55	95	20272	ENSRNOG00000011831,ENSRNOG00000012962
GO:0009179	purine ribonucleoside diphosphate metabolic process	biological_process	0.027473	1	2	55	95	20272	ENSRNOG00000011831,ENSRNOG00000012962
GO:0097159	organic cyclic compound binding	molecular_function	0.027534	1	23	55	5862	20272	ENSRNOG00000024413,ENSRNOG00000025584,ENSRNOG00000003510,ENSRNOG00000014367,ENSRNOG00000002364,ENSRNOG00000060745,ENSRNOG00000010007,ENSRNOG00000006850,ENSRNOG00000000476,ENSRNOG00000019831,ENSRNOG00000042086,ENSRNOG00000018986,ENSRNOG00000012962,ENSRNOG00000019913,ENSRNOG00000009440,ENSRNOG00000047314,ENSRNOG00000046458,ENSRNOG00000019496,ENSRNOG00000006002,ENSRNOG00000011976,ENSRNOG00000033433,…
GO:0045944	positive regulation of transcription from RNA polymerase II promoter	biological_process	0.027709	1	7	55	1094	20272	ENSRNOG00000020400,ENSRNOG00000033433,ENSRNOG00000006850,ENSRNOG00000019913,ENSRNOG00000046458,ENSRNOG00000025584,ENSRNOG00000024413
GO:1901565	organonitrogen compound catabolic process	biological_process	0.028216	1	3	55	243	20272	ENSRNOG00000011976,ENSRNOG00000012962,ENSRNOG00000011831
GO:0007166	cell surface receptor signaling pathway	biological_process	0.028459	1	11	55	2159	20272	ENSRNOG00000005800,ENSRNOG00000046458,ENSRNOG00000014367,ENSRNOG00000019496,ENSRNOG00000060745,ENSRNOG00000006850,ENSRNOG00000020882,ENSRNOG00000025584,ENSRNOG00000011271,ENSRNOG00000033433,ENSRNOG00000004489
GO:0009185	ribonucleoside diphosphate metabolic process	biological_process	0.02855	1	2	55	97	20272	ENSRNOG00000012962,ENSRNOG00000011831
GO:0097050	type B pancreatic cell apoptotic process	biological_process	0.029447	1	1	55	11	20272	ENSRNOG00000046458
GO:0017110	nucleoside-diphosphatase activity	molecular_function	0.029447	1	1	55	11	20272	ENSRNOG00000011831
GO:0002524	hypersensitivity	biological_process	0.029449	1	1	55	11	20272	ENSRNOG00000014367
GO:0009162	deoxyribonucleoside monophosphate metabolic process	biological_process	0.029449	1	1	55	11	20272	ENSRNOG00000047314
GO:0015665	alcohol transmembrane transporter activity	molecular_function	0.029449	1	1	55	11	20272	ENSRNOG00000011648
GO:0042538	hyperosmotic salinity response	biological_process	0.029449	1	1	55	11	20272	ENSRNOG00000011648
GO:0046541	saliva secretion	biological_process	0.029449	1	1	55	11	20272	ENSRNOG00000011648
GO:0047429	nucleoside-triphosphate diphosphatase activity	molecular_function	0.029449	1	1	55	11	20272	ENSRNOG00000012962
GO:0071280	cellular response to copper ion	biological_process	0.029449	1	1	55	11	20272	ENSRNOG00000011648
GO:1901223	negative regulation of NIK/NF-kappaB signaling	biological_process	0.029449	1	1	55	11	20272	ENSRNOG00000060745
GO:0032940	secretion by cell	biological_process	0.029554	1	6	55	868	20272	ENSRNOG00000042086,ENSRNOG00000007307,ENSRNOG00000011648,ENSRNOG00000046458,ENSRNOG00000014367,ENSRNOG00000060745
GO:0060589	nucleoside-triphosphatase regulator activity	molecular_function	0.030691	1	3	55	251	20272	ENSRNOG00000008737,ENSRNOG00000007307,ENSRNOG00000025584
GO:0009109	coenzyme catabolic process	biological_process	0.031682	1	1	55	12	20272	ENSRNOG00000011976
GO:0003157	endocardium development	biological_process	0.032064	1	1	55	12	20272	ENSRNOG00000006850
GO:0045605	negative regulation of epidermal cell differentiation	biological_process	0.032064	1	1	55	12	20272	ENSRNOG00000006850
GO:0043201	response to leucine	biological_process	0.032081	1	1	55	12	20272	ENSRNOG00000046458
GO:0055106	ubiquitin-protein transferase regulator activity	molecular_function	0.032083	1	1	55	12	20272	ENSRNOG00000007842
GO:0016411	acylglycerol O-acyltransferase activity	molecular_function	0.032083	1	1	55	12	20272	ENSRNOG00000017731
GO:0019755	one-carbon compound transport	biological_process	0.032083	1	1	55	12	20272	ENSRNOG00000011648
GO:0021670	lateral ventricle development	biological_process	0.032083	1	1	55	12	20272	ENSRNOG00000011648
GO:0060456	positive regulation of digestive system process	biological_process	0.032083	1	1	55	12	20272	ENSRNOG00000011648
GO:0070633	transepithelial transport	biological_process	0.032083	1	1	55	12	20272	ENSRNOG00000011648
GO:0071617	lysophospholipid acyltransferase activity	molecular_function	0.032083	1	1	55	12	20272	ENSRNOG00000017731
GO:0072070	loop of Henle development	biological_process	0.032083	1	1	55	12	20272	ENSRNOG00000011648
GO:0072488	ammonium transmembrane transport	biological_process	0.032083	1	1	55	12	20272	ENSRNOG00000011648
GO:0006139	nucleobase-containing compound metabolic process	biological_process	0.033438	1	20	55	4973	20272	ENSRNOG00000019831,ENSRNOG00000019913,ENSRNOG00000012962,ENSRNOG00000024413,ENSRNOG00000025584,ENSRNOG00000003510,ENSRNOG00000060745,ENSRNOG00000006850,ENSRNOG00000010007,ENSRNOG00000011648,ENSRNOG00000011976,ENSRNOG00000019381,ENSRNOG00000033433,ENSRNOG00000020400,ENSRNOG00000009440,ENSRNOG00000023387,ENSRNOG00000047314,ENSRNOG00000019496,ENSRNOG00000046458,ENSRNOG00000011831
GO:0005488	binding	molecular_function	0.033882	1	40	55	12155	20272	ENSRNOG00000000481,ENSRNOG00000003510,ENSRNOG00000024413,ENSRNOG00000020587,ENSRNOG00000017781,ENSRNOG00000011648,ENSRNOG00000005800,ENSRNOG00000009266,ENSRNOG00000060745,ENSRNOG00000002364,ENSRNOG00000010007,ENSRNOG00000019831,ENSRNOG00000004489,ENSRNOG00000019908,ENSRNOG00000034258,ENSRNOG00000012962,ENSRNOG00000007842,ENSRNOG00000020353,ENSRNOG00000019913,ENSRNOG00000008737,ENSRNOG00000047314,…
GO:0050803	regulation of synapse structure or activity	biological_process	0.034542	1	3	55	263	20272	ENSRNOG00000022863,ENSRNOG00000004489,ENSRNOG00000008054
GO:0045618	positive regulation of keratinocyte differentiation	biological_process	0.034691	1	1	55	13	20272	ENSRNOG00000006850
GO:0060347	heart trabecula formation	biological_process	0.034691	1	1	55	13	20272	ENSRNOG00000006850
GO:0055103	ligase regulator activity	molecular_function	0.03471	1	1	55	13	20272	ENSRNOG00000007842
GO:0009143	nucleoside triphosphate catabolic process	biological_process	0.034711	1	1	55	13	20272	ENSRNOG00000012962
GO:0019206	nucleoside kinase activity	molecular_function	0.034711	1	1	55	13	20272	ENSRNOG00000047314
GO:0031953	negative regulation of protein autophosphorylation	biological_process	0.034711	1	1	55	13	20272	ENSRNOG00000060745
GO:0033646	host intracellular part	cellular_component	0.034711	1	1	55	13	20272	ENSRNOG00000011648
GO:0043656	intracellular region of host	cellular_component	0.034711	1	1	55	13	20272	ENSRNOG00000011648
GO:0046689	response to mercury ion	biological_process	0.034711	1	1	55	13	20272	ENSRNOG00000011648
GO:0060396	growth hormone receptor signaling pathway	biological_process	0.034711	1	1	55	13	20272	ENSRNOG00000019496
GO:2000781	positive regulation of double-strand break repair	biological_process	0.034711	1	1	55	13	20272	ENSRNOG00000012962
GO:0016616	oxidoreductase activity, acting on the CH-OH group of donors, NAD or NADP as acceptor	molecular_function	0.034766	1	2	55	108	20272	ENSRNOG00000013982,ENSRNOG00000017165
GO:0043226	organelle	cellular_component	0.03505	1	39	55	11784	20272	ENSRNOG00000011648,ENSRNOG00000010007,ENSRNOG00000002364,ENSRNOG00000009266,ENSRNOG00000017781,ENSRNOG00000020882,ENSRNOG00000024413,ENSRNOG00000020587,ENSRNOG00000000481,ENSRNOG00000012962,ENSRNOG00000007842,ENSRNOG00000020353,ENSRNOG00000019913,ENSRNOG00000019908,ENSRNOG00000034258,ENSRNOG00000019831,ENSRNOG00000004489,ENSRNOG00000046458,ENSRNOG00000017731,ENSRNOG00000019496,ENSRNOG00000010005,…
GO:0031490	chromatin DNA binding	molecular_function	0.036549	1	2	55	111	20272	ENSRNOG00000024413,ENSRNOG00000019913
GO:0003924	GTPase activity	molecular_function	0.036556	1	3	55	269	20272	ENSRNOG00000025584,ENSRNOG00000042086,ENSRNOG00000002364
GO:0010634	positive regulation of epithelial cell migration	biological_process	0.03715	1	2	55	112	20272	ENSRNOG00000011648,ENSRNOG00000019496
GO:0004383	guanylate cyclase activity	molecular_function	0.037331	1	1	55	14	20272	ENSRNOG00000009440
GO:0016074	snoRNA metabolic process	biological_process	0.037331	1	1	55	14	20272	ENSRNOG00000012962
GO:0042994	cytoplasmic sequestering of transcription factor	biological_process	0.037331	1	1	55	14	20272	ENSRNOG00000060745
GO:0072224	metanephric glomerulus development	biological_process	0.037331	1	1	55	14	20272	ENSRNOG00000011648
GO:0009306	protein secretion	biological_process	0.037473	1	4	55	466	20272	ENSRNOG00000042086,ENSRNOG00000046458,ENSRNOG00000014367,ENSRNOG00000060745
GO:0042826	histone deacetylase binding	molecular_function	0.037754	1	2	55	113	20272	ENSRNOG00000020400,ENSRNOG00000019913
GO:0007586	digestion	biological_process	0.038255	1	2	55	114	20272	ENSRNOG00000011648,ENSRNOG00000015866
GO:0030334	regulation of cell migration	biological_process	0.03873	1	5	55	690	20272	ENSRNOG00000007307,ENSRNOG00000011271,ENSRNOG00000011648,ENSRNOG00000019496,ENSRNOG00000019913
GO:0044712	single-organism catabolic process	biological_process	0.038838	1	6	55	927	20272	ENSRNOG00000015866,ENSRNOG00000011976,ENSRNOG00000013383,ENSRNOG00000011831,ENSRNOG00000007842,ENSRNOG00000012962
GO:0044710	single-organism metabolic process	biological_process	0.039498	1	19	55	4733	20272	ENSRNOG00000011831,ENSRNOG00000046458,ENSRNOG00000017731,ENSRNOG00000015866,ENSRNOG00000047314,ENSRNOG00000023387,ENSRNOG00000009440,ENSRNOG00000011976,ENSRNOG00000013383,ENSRNOG00000011648,ENSRNOG00000060745,ENSRNOG00000003510,ENSRNOG00000017165,ENSRNOG00000019908,ENSRNOG00000012962,ENSRNOG00000007842,ENSRNOG00000020353,ENSRNOG00000019913,ENSRNOG00000013982
GO:0032526	response to retinoic acid	biological_process	0.039589	1	2	55	116	20272	ENSRNOG00000013982,ENSRNOG00000011648
GO:0008152	metabolic process	biological_process	0.039616	1	37	55	11089	20272	ENSRNOG00000013383,ENSRNOG00000014367,ENSRNOG00000006850,ENSRNOG00000025584,ENSRNOG00000017165,ENSRNOG00000018986,ENSRNOG00000013982,ENSRNOG00000011831,ENSRNOG00000009440,ENSRNOG00000019381,ENSRNOG00000017781,ENSRNOG00000011648,ENSRNOG00000060745,ENSRNOG00000009266,ENSRNOG00000010007,ENSRNOG00000003510,ENSRNOG00000024413,ENSRNOG00000019908,ENSRNOG00000012962,ENSRNOG00000007842,ENSRNOG00000019913,…
GO:0048518	positive regulation of biological process	biological_process	0.039679	1	21	55	5390	20272	ENSRNOG00000033433,ENSRNOG00000020400,ENSRNOG00000007307,ENSRNOG00000019496,ENSRNOG00000046458,ENSRNOG00000008737,ENSRNOG00000020353,ENSRNOG00000019913,ENSRNOG00000012962,ENSRNOG00000019908,ENSRNOG00000004489,ENSRNOG00000022863,ENSRNOG00000009266,ENSRNOG00000060745,ENSRNOG00000006850,ENSRNOG00000002364,ENSRNOG00000011648,ENSRNOG00000014367,ENSRNOG00000020882,ENSRNOG00000025584,ENSRNOG00000024413
GO:0005149	interleukin-1 receptor binding	molecular_function	0.039738	1	1	55	15	20272	ENSRNOG00000005800
GO:0000166	nucleotide binding	molecular_function	0.039911	1	10	55	1992	20272	ENSRNOG00000060745,ENSRNOG00000002364,ENSRNOG00000014367,ENSRNOG00000009440,ENSRNOG00000025584,ENSRNOG00000047314,ENSRNOG00000003510,ENSRNOG00000012962,ENSRNOG00000006002,ENSRNOG00000042086
GO:1901265	nucleoside phosphate binding	molecular_function	0.039911	1	10	55	1992	20272	ENSRNOG00000025584,ENSRNOG00000009440,ENSRNOG00000003510,ENSRNOG00000047314,ENSRNOG00000014367,ENSRNOG00000002364,ENSRNOG00000060745,ENSRNOG00000006002,ENSRNOG00000042086,ENSRNOG00000012962
GO:0007263	nitric oxide mediated signal transduction	biological_process	0.039943	1	1	55	15	20272	ENSRNOG00000046458
GO:0005003	ephrin receptor activity	molecular_function	0.039945	1	1	55	15	20272	ENSRNOG00000014367
GO:0016581	NuRD complex	cellular_component	0.039945	1	1	55	15	20272	ENSRNOG00000019913
GO:0030157	pancreatic juice secretion	biological_process	0.039945	1	1	55	15	20272	ENSRNOG00000011648
GO:0033643	host cell part	cellular_component	0.039945	1	1	55	15	20272	ENSRNOG00000011648
GO:0070293	renal absorption	biological_process	0.039945	1	1	55	15	20272	ENSRNOG00000011648
GO:0090545	CHD-type complex	cellular_component	0.039945	1	1	55	15	20272	ENSRNOG00000019913
GO:0015833	peptide transport	biological_process	0.040403	1	3	55	280	20272	ENSRNOG00000060745,ENSRNOG00000011648,ENSRNOG00000046458
GO:0006402	mRNA catabolic process	biological_process	0.040836	1	2	55	118	20272	ENSRNOG00000012962,ENSRNOG00000019831
GO:0046824	positive regulation of nucleocytoplasmic transport	biological_process	0.041462	1	2	55	119	20272	ENSRNOG00000009266,ENSRNOG00000060745
GO:0043229	intracellular organelle	cellular_component	0.041472	1	36	55	10738	20272	ENSRNOG00000024413,ENSRNOG00000020882,ENSRNOG00000017781,ENSRNOG00000011648,ENSRNOG00000002364,ENSRNOG00000009266,ENSRNOG00000010007,ENSRNOG00000019831,ENSRNOG00000019908,ENSRNOG00000034258,ENSRNOG00000007842,ENSRNOG00000012962,ENSRNOG00000019913,ENSRNOG00000020353,ENSRNOG00000008737,ENSRNOG00000015866,ENSRNOG00000023387,ENSRNOG00000010005,ENSRNOG00000046458,ENSRNOG00000017731,ENSRNOG00000019496,…
GO:0005777	peroxisome	cellular_component	0.041987	1	2	55	120	20272	ENSRNOG00000011976,ENSRNOG00000028100
GO:0042579	microbody	cellular_component	0.041987	1	2	55	120	20272	ENSRNOG00000011976,ENSRNOG00000028100
GO:0000981	RNA polymerase II transcription factor activity, sequence-specific DNA binding	molecular_function	0.042282	1	5	55	707	20272	ENSRNOG00000024413,ENSRNOG00000020400,ENSRNOG00000033433,ENSRNOG00000046458,ENSRNOG00000006850
GO:0090407	organophosphate biosynthetic process	biological_process	0.042381	1	4	55	485	20272	ENSRNOG00000009440,ENSRNOG00000047314,ENSRNOG00000017731,ENSRNOG00000011648
GO:0046827	positive regulation of protein export from nucleus	biological_process	0.042548	1	1	55	16	20272	ENSRNOG00000009266
GO:0006833	water transport	biological_process	0.042551	1	1	55	16	20272	ENSRNOG00000011648
GO:0009404	toxin metabolic process	biological_process	0.042551	1	1	55	16	20272	ENSRNOG00000003510
GO:0018995	host	cellular_component	0.042551	1	1	55	16	20272	ENSRNOG00000011648
GO:0043657	host cell	cellular_component	0.042551	1	1	55	16	20272	ENSRNOG00000011648
GO:0060077	inhibitory synapse	cellular_component	0.042551	1	1	55	16	20272	ENSRNOG00000008054
GO:0071378	cellular response to growth hormone stimulus	biological_process	0.042551	1	1	55	16	20272	ENSRNOG00000019496
GO:0046483	heterocycle metabolic process	biological_process	0.043132	1	20	55	5105	20272	ENSRNOG00000019831,ENSRNOG00000019913,ENSRNOG00000012962,ENSRNOG00000024413,ENSRNOG00000025584,ENSRNOG00000003510,ENSRNOG00000060745,ENSRNOG00000006850,ENSRNOG00000010007,ENSRNOG00000011648,ENSRNOG00000011976,ENSRNOG00000019381,ENSRNOG00000033433,ENSRNOG00000020400,ENSRNOG00000023387,ENSRNOG00000009440,ENSRNOG00000047314,ENSRNOG00000019496,ENSRNOG00000046458,ENSRNOG00000011831
GO:0006120	mitochondrial electron transport, NADH to ubiquinone	biological_process	0.044652	1	1	55	17	20272	ENSRNOG00000023387
GO:0051187	cofactor catabolic process	biological_process	0.044755	1	1	55	17	20272	ENSRNOG00000011976
GO:0005779	integral component of peroxisomal membrane	cellular_component	0.045108	1	1	55	17	20272	ENSRNOG00000028100
GO:0031231	intrinsic component of peroxisomal membrane	cellular_component	0.045108	1	1	55	17	20272	ENSRNOG00000028100
GO:0045683	negative regulation of epidermis development	biological_process	0.045132	1	1	55	17	20272	ENSRNOG00000006850
GO:0008519	ammonium transmembrane transporter activity	molecular_function	0.045151	1	1	55	17	20272	ENSRNOG00000011648
GO:0009200	deoxyribonucleoside triphosphate metabolic process	biological_process	0.045151	1	1	55	17	20272	ENSRNOG00000012962
GO:0042347	negative regulation of NF-kappaB import into nucleus	biological_process	0.045151	1	1	55	17	20272	ENSRNOG00000060745
GO:0045408	regulation of interleukin-6 biosynthetic process	biological_process	0.045151	1	1	55	17	20272	ENSRNOG00000060745
GO:0071732	cellular response to nitric oxide	biological_process	0.045151	1	1	55	17	20272	ENSRNOG00000011648
GO:0065009	regulation of molecular function	biological_process	0.045223	1	13	55	2916	20272	ENSRNOG00000008737,ENSRNOG00000025584,ENSRNOG00000024413,ENSRNOG00000014367,ENSRNOG00000046458,ENSRNOG00000011648,ENSRNOG00000005800,ENSRNOG00000060745,ENSRNOG00000009266,ENSRNOG00000007307,ENSRNOG00000019908,ENSRNOG00000007842,ENSRNOG00000020353
GO:0007169	transmembrane receptor protein tyrosine kinase signaling pathway	biological_process	0.045383	1	4	55	496	20272	ENSRNOG00000019496,ENSRNOG00000014367,ENSRNOG00000033433,ENSRNOG00000020882
GO:0006725	cellular aromatic compound metabolic process	biological_process	0.045437	1	20	55	5133	20272	ENSRNOG00000011976,ENSRNOG00000033433,ENSRNOG00000020400,ENSRNOG00000019381,ENSRNOG00000009440,ENSRNOG00000023387,ENSRNOG00000047314,ENSRNOG00000046458,ENSRNOG00000019496,ENSRNOG00000011831,ENSRNOG00000019831,ENSRNOG00000012962,ENSRNOG00000019913,ENSRNOG00000025584,ENSRNOG00000024413,ENSRNOG00000003510,ENSRNOG00000011648,ENSRNOG00000060745,ENSRNOG00000010007,ENSRNOG00000006850
GO:0043200	response to amino acid	biological_process	0.046497	1	2	55	127	20272	ENSRNOG00000019908,ENSRNOG00000046458
GO:0051962	positive regulation of nervous system development	biological_process	0.046503	1	4	55	500	20272	ENSRNOG00000004489,ENSRNOG00000024413,ENSRNOG00000022863,ENSRNOG00000002364
GO:0048522	positive regulation of cellular process	biological_process	0.046561	1	19	55	4818	20272	ENSRNOG00000019496,ENSRNOG00000046458,ENSRNOG00000007307,ENSRNOG00000020400,ENSRNOG00000033433,ENSRNOG00000025584,ENSRNOG00000024413,ENSRNOG00000060745,ENSRNOG00000009266,ENSRNOG00000006850,ENSRNOG00000002364,ENSRNOG00000014367,ENSRNOG00000011648,ENSRNOG00000020882,ENSRNOG00000004489,ENSRNOG00000022863,ENSRNOG00000019913,ENSRNOG00000012962,ENSRNOG00000019908
GO:0016614	oxidoreductase activity, acting on CH-OH group of donors	molecular_function	0.047266	1	2	55	128	20272	ENSRNOG00000017165,ENSRNOG00000013982
GO:0040011	locomotion	biological_process	0.047367	1	8	55	1495	20272	ENSRNOG00000014399,ENSRNOG00000007307,ENSRNOG00000011271,ENSRNOG00000019913,ENSRNOG00000011648,ENSRNOG00000060745,ENSRNOG00000019496,ENSRNOG00000006850
GO:0000289	nuclear-transcribed mRNA poly(A) tail shortening	biological_process	0.047744	1	1	55	18	20272	ENSRNOG00000019831
GO:0003094	glomerular filtration	biological_process	0.047744	1	1	55	18	20272	ENSRNOG00000011648
GO:0033599	regulation of mammary gland epithelial cell proliferation	biological_process	0.047744	1	1	55	18	20272	ENSRNOG00000025584
GO:0042026	protein refolding	biological_process	0.047744	1	1	55	18	20272	ENSRNOG00000017781
GO:0042226	interleukin-6 biosynthetic process	biological_process	0.047744	1	1	55	18	20272	ENSRNOG00000060745
GO:0060749	mammary gland alveolus development	biological_process	0.047744	1	1	55	18	20272	ENSRNOG00000025584
GO:0061377	mammary gland lobule development	biological_process	0.047744	1	1	55	18	20272	ENSRNOG00000025584
GO:0071731	response to nitric oxide	biological_process	0.047744	1	1	55	18	20272	ENSRNOG00000011648
GO:2000145	regulation of cell motility	biological_process	0.048559	1	5	55	735	20272	ENSRNOG00000019913,ENSRNOG00000019496,ENSRNOG00000011271,ENSRNOG00000011648,ENSRNOG00000007307
GO:0035270	endocrine system development	biological_process	0.048598	1	2	55	130	20272	ENSRNOG00000024413,ENSRNOG00000046458
GO:0042886	amide transport	biological_process	0.048689	1	3	55	302	20272	ENSRNOG00000060745,ENSRNOG00000011648,ENSRNOG00000046458
GO:0007416	synapse assembly	biological_process	0.049268	1	2	55	131	20272	ENSRNOG00000004489,ENSRNOG00000022863
GO:0048731	system development	biological_process	0.049788	1	17	55	4206	20272	ENSRNOG00000033433,ENSRNOG00000008054,ENSRNOG00000046458,ENSRNOG00000022863,ENSRNOG00000042086,ENSRNOG00000013982,ENSRNOG00000019831,ENSRNOG00000004489,ENSRNOG00000034258,ENSRNOG00000020353,ENSRNOG00000025584,ENSRNOG00000024413,ENSRNOG00000011648,ENSRNOG00000010007,ENSRNOG00000009266,ENSRNOG00000006850,ENSRNOG00000002364
GO:0015936	coenzyme A metabolic process	biological_process	0.049935	1	1	55	19	20272	ENSRNOG00000011976
GO:0048557	embryonic digestive tract morphogenesis	biological_process	0.05031	1	1	55	19	20272	ENSRNOG00000006850
GO:1902236	negative regulation of endoplasmic reticulum stress-induced intrinsic apoptotic signaling pathway	biological_process	0.050328	1	1	55	19	20272	ENSRNOG00000046458
GO:0005217	intracellular ligand-gated ion channel activity	molecular_function	0.050329	1	1	55	19	20272	ENSRNOG00000011648
GO:0006884	cell volume homeostasis	biological_process	0.050329	1	1	55	19	20272	ENSRNOG00000011648
GO:0032809	neuronal cell body membrane	cellular_component	0.050329	1	1	55	19	20272	ENSRNOG00000011648
GO:0097205	renal filtration	biological_process	0.050329	1	1	55	19	20272	ENSRNOG00000011648
GO:0045184	establishment of protein localization	biological_process	0.052027	1	8	55	1524	20272	ENSRNOG00000042086,ENSRNOG00000011271,ENSRNOG00000007842,ENSRNOG00000008737,ENSRNOG00000046458,ENSRNOG00000014367,ENSRNOG00000060745,ENSRNOG00000009266
GO:0046914	transition metal ion binding	molecular_function	0.052396	1	6	55	998	20272	ENSRNOG00000018986,ENSRNOG00000047314,ENSRNOG00000011976,ENSRNOG00000012962,ENSRNOG00000019913,ENSRNOG00000002364
GO:0016289	CoA hydrolase activity	molecular_function	0.052515	1	1	55	20	20272	ENSRNOG00000011976
GO:0048565	digestive tract development	biological_process	0.05266	1	2	55	136	20272	ENSRNOG00000006850,ENSRNOG00000046458
GO:0052652	cyclic purine nucleotide metabolic process	biological_process	0.052666	1	2	55	136	20272	ENSRNOG00000011648,ENSRNOG00000009440
GO:0046903	secretion	biological_process	0.052846	1	6	55	1000	20272	ENSRNOG00000046458,ENSRNOG00000014367,ENSRNOG00000011648,ENSRNOG00000060745,ENSRNOG00000007307,ENSRNOG00000042086
GO:0003159	morphogenesis of an endothelium	biological_process	0.052889	1	1	55	20	20272	ENSRNOG00000006850
GO:0008171	O-methyltransferase activity	molecular_function	0.052908	1	1	55	20	20272	ENSRNOG00000013968
GO:0017144	drug metabolic process	biological_process	0.052908	1	1	55	20	20272	ENSRNOG00000003510
GO:0030371	translation repressor activity	molecular_function	0.052908	1	1	55	20	20272	ENSRNOG00000019831
GO:0032692	negative regulation of interleukin-1 production	biological_process	0.052908	1	1	55	20	20272	ENSRNOG00000060745
GO:0036336	dendritic cell migration	biological_process	0.052908	1	1	55	20	20272	ENSRNOG00000060745
GO:0044298	cell body membrane	cellular_component	0.052908	1	1	55	20	20272	ENSRNOG00000011648
GO:0072234	metanephric nephron tubule development	biological_process	0.052908	1	1	55	20	20272	ENSRNOG00000011648
GO:1902170	cellular response to reactive nitrogen species	biological_process	0.052908	1	1	55	20	20272	ENSRNOG00000011648
GO:0043547	positive regulation of GTPase activity	biological_process	0.05312	1	3	55	313	20272	ENSRNOG00000008737,ENSRNOG00000007307,ENSRNOG00000025584
GO:0009190	cyclic nucleotide biosynthetic process	biological_process	0.053355	1	2	55	137	20272	ENSRNOG00000009440,ENSRNOG00000011648
GO:1901293	nucleoside phosphate biosynthetic process	biological_process	0.053535	1	3	55	314	20272	ENSRNOG00000009440,ENSRNOG00000047314,ENSRNOG00000011648
GO:0007399	nervous system development	biological_process	0.054285	1	10	55	2102	20272	ENSRNOG00000006850,ENSRNOG00000009266,ENSRNOG00000002364,ENSRNOG00000046458,ENSRNOG00000011648,ENSRNOG00000008054,ENSRNOG00000024413,ENSRNOG00000004489,ENSRNOG00000019831,ENSRNOG00000022863
GO:0003677	DNA binding	molecular_function	0.05489	1	9	55	1820	20272	ENSRNOG00000000476,ENSRNOG00000019496,ENSRNOG00000006850,ENSRNOG00000046458,ENSRNOG00000024413,ENSRNOG00000020400,ENSRNOG00000033433,ENSRNOG00000019913,ENSRNOG00000018986
GO:0045606	positive regulation of epidermal cell differentiation	biological_process	0.055461	1	1	55	21	20272	ENSRNOG00000006850
GO:0000153	cytoplasmic ubiquitin ligase complex	cellular_component	0.05548	1	1	55	21	20272	ENSRNOG00000007842
GO:0015669	gas transport	biological_process	0.05548	1	1	55	21	20272	ENSRNOG00000011648
GO:0044215	other organism	cellular_component	0.05548	1	1	55	21	20272	ENSRNOG00000011648
GO:0044216	other organism cell	cellular_component	0.05548	1	1	55	21	20272	ENSRNOG00000011648
GO:0044217	other organism part	cellular_component	0.05548	1	1	55	21	20272	ENSRNOG00000011648
GO:0090568	nuclear transcriptional repressor complex	cellular_component	0.05548	1	1	55	21	20272	ENSRNOG00000019913
GO:0007275	multicellular organismal development	biological_process	0.055924	1	18	55	4590	20272	ENSRNOG00000007307,ENSRNOG00000033433,ENSRNOG00000008054,ENSRNOG00000046458,ENSRNOG00000019831,ENSRNOG00000004489,ENSRNOG00000022863,ENSRNOG00000013982,ENSRNOG00000042086,ENSRNOG00000020353,ENSRNOG00000034258,ENSRNOG00000025584,ENSRNOG00000024413,ENSRNOG00000011648,ENSRNOG00000010007,ENSRNOG00000002364,ENSRNOG00000009266,ENSRNOG00000006850
GO:1990267	response to transition metal nanoparticle	biological_process	0.056144	1	2	55	141	20272	ENSRNOG00000011648,ENSRNOG00000046458
GO:0060322	head development	biological_process	0.056635	1	5	55	768	20272	ENSRNOG00000019831,ENSRNOG00000024413,ENSRNOG00000033433,ENSRNOG00000011648,ENSRNOG00000009266
GO:0008104	protein localization	biological_process	0.056895	1	10	55	2120	20272	ENSRNOG00000042086,ENSRNOG00000011271,ENSRNOG00000007842,ENSRNOG00000019908,ENSRNOG00000000481,ENSRNOG00000008737,ENSRNOG00000046458,ENSRNOG00000014367,ENSRNOG00000060745,ENSRNOG00000009266
GO:0006401	RNA catabolic process	biological_process	0.057559	1	2	55	143	20272	ENSRNOG00000012962,ENSRNOG00000019831
GO:0044243	multicellular organismal catabolic process	biological_process	0.057587	1	1	55	22	20272	ENSRNOG00000015866
GO:0046128	purine ribonucleoside metabolic process	biological_process	0.057598	1	3	55	324	20272	ENSRNOG00000011976,ENSRNOG00000023387,ENSRNOG00000011831
GO:0003309	type B pancreatic cell differentiation	biological_process	0.058044	1	1	55	22	20272	ENSRNOG00000046458
GO:0007130	synaptonemal complex assembly	biological_process	0.058045	1	1	55	22	20272	ENSRNOG00000007307
GO:0031295	T cell costimulation	biological_process	0.058045	1	1	55	22	20272	ENSRNOG00000014367
GO:0071800	podosome assembly	biological_process	0.058045	1	1	55	22	20272	ENSRNOG00000020353
GO:0072012	glomerulus vasculature development	biological_process	0.058045	1	1	55	22	20272	ENSRNOG00000011648
GO:0042278	purine nucleoside metabolic process	biological_process	0.058889	1	3	55	327	20272	ENSRNOG00000011831,ENSRNOG00000011976,ENSRNOG00000023387
GO:0007259	JAK-STAT cascade	biological_process	0.058985	1	2	55	145	20272	ENSRNOG00000019496,ENSRNOG00000025584
GO:0009057	macromolecule catabolic process	biological_process	0.059148	1	6	55	1029	20272	ENSRNOG00000007842,ENSRNOG00000012962,ENSRNOG00000013383,ENSRNOG00000019831,ENSRNOG00000025584,ENSRNOG00000018986
GO:0010719	negative regulation of epithelial to mesenchymal transition	biological_process	0.060585	1	1	55	23	20272	ENSRNOG00000006850
GO:0060343	trabecula formation	biological_process	0.060585	1	1	55	23	20272	ENSRNOG00000006850
GO:2000647	negative regulation of stem cell proliferation	biological_process	0.060585	1	1	55	23	20272	ENSRNOG00000006850
GO:0006972	hyperosmotic response	biological_process	0.060604	1	1	55	23	20272	ENSRNOG00000011648
GO:0010592	positive regulation of lamellipodium assembly	biological_process	0.060604	1	1	55	23	20272	ENSRNOG00000011648
GO:0016849	phosphorus-oxygen lyase activity	molecular_function	0.060604	1	1	55	23	20272	ENSRNOG00000009440
GO:0072170	metanephric tubule development	biological_process	0.060604	1	1	55	23	20272	ENSRNOG00000011648
GO:0072243	metanephric nephron epithelium development	biological_process	0.060604	1	1	55	23	20272	ENSRNOG00000011648
GO:1901360	organic cyclic compound metabolic process	biological_process	0.060742	1	20	55	5296	20272	ENSRNOG00000019831,ENSRNOG00000019913,ENSRNOG00000012962,ENSRNOG00000024413,ENSRNOG00000025584,ENSRNOG00000003510,ENSRNOG00000060745,ENSRNOG00000010007,ENSRNOG00000006850,ENSRNOG00000011648,ENSRNOG00000011976,ENSRNOG00000019381,ENSRNOG00000020400,ENSRNOG00000033433,ENSRNOG00000023387,ENSRNOG00000009440,ENSRNOG00000047314,ENSRNOG00000019496,ENSRNOG00000046458,ENSRNOG00000011831
GO:0005730	nucleolus	cellular_component	0.060769	1	5	55	784	20272	ENSRNOG00000025584,ENSRNOG00000015866,ENSRNOG00000012962,ENSRNOG00000009266,ENSRNOG00000013383
GO:0003682	chromatin binding	molecular_function	0.061481	1	4	55	549	20272	ENSRNOG00000046458,ENSRNOG00000019913,ENSRNOG00000006850,ENSRNOG00000024413
GO:0055123	digestive system development	biological_process	0.061869	1	2	55	149	20272	ENSRNOG00000046458,ENSRNOG00000006850
GO:2000757	negative regulation of peptidyl-lysine acetylation	biological_process	0.062699	1	1	55	24	20272	ENSRNOG00000015866
GO:0044273	sulfur compound catabolic process	biological_process	0.062766	1	1	55	24	20272	ENSRNOG00000011976
GO:0051336	regulation of hydrolase activity	biological_process	0.062811	1	6	55	1045	20272	ENSRNOG00000008737,ENSRNOG00000025584,ENSRNOG00000007307,ENSRNOG00000011648,ENSRNOG00000060745,ENSRNOG00000009266
GO:0033764	steroid dehydrogenase activity, acting on the CH-OH group of donors, NAD or NADP as acceptor	molecular_function	0.063143	1	1	55	24	20272	ENSRNOG00000013982
GO:0009975	cyclase activity	molecular_function	0.063155	1	1	55	24	20272	ENSRNOG00000009440
GO:0042044	fluid transport	biological_process	0.063155	1	1	55	24	20272	ENSRNOG00000011648
GO:0042346	positive regulation of NF-kappaB import into nucleus	biological_process	0.063155	1	1	55	24	20272	ENSRNOG00000060745
GO:0048025	negative regulation of mRNA splicing, via spliceosome	biological_process	0.063155	1	1	55	24	20272	ENSRNOG00000010007
GO:0061437	renal system vasculature development	biological_process	0.063155	1	1	55	24	20272	ENSRNOG00000011648
GO:0061440	kidney vasculature development	biological_process	0.063155	1	1	55	24	20272	ENSRNOG00000011648
GO:0070193	synaptonemal complex organization	biological_process	0.063155	1	1	55	24	20272	ENSRNOG00000007307
GO:0009893	positive regulation of metabolic process	biological_process	0.063683	1	14	55	3379	20272	ENSRNOG00000007307,ENSRNOG00000019913,ENSRNOG00000020353,ENSRNOG00000012962,ENSRNOG00000019908,ENSRNOG00000020400,ENSRNOG00000033433,ENSRNOG00000024413,ENSRNOG00000025584,ENSRNOG00000008737,ENSRNOG00000006850,ENSRNOG00000060745,ENSRNOG00000009266,ENSRNOG00000046458
GO:0016462	pyrophosphatase activity	molecular_function	0.064619	1	5	55	798	20272	ENSRNOG00000042086,ENSRNOG00000025584,ENSRNOG00000011831,ENSRNOG00000002364,ENSRNOG00000012962
GO:0010038	response to metal ion	biological_process	0.064761	1	3	55	340	20272	ENSRNOG00000000481,ENSRNOG00000046458,ENSRNOG00000011648
GO:0051099	positive regulation of binding	biological_process	0.064811	1	2	55	153	20272	ENSRNOG00000046458,ENSRNOG00000014367
GO:0030687	preribosome, large subunit precursor	cellular_component	0.0655	1	1	55	25	20272	ENSRNOG00000014399
GO:0060716	labyrinthine layer blood vessel development	biological_process	0.065681	1	1	55	25	20272	ENSRNOG00000006850
GO:0035883	enteroendocrine cell differentiation	biological_process	0.065698	1	1	55	25	20272	ENSRNOG00000046458
GO:0031294	lymphocyte costimulation	biological_process	0.0657	1	1	55	25	20272	ENSRNOG00000014367
GO:0045742	positive regulation of epidermal growth factor receptor signaling pathway	biological_process	0.0657	1	1	55	25	20272	ENSRNOG00000020882
GO:0040012	regulation of locomotion	biological_process	0.065729	1	5	55	802	20272	ENSRNOG00000019496,ENSRNOG00000019913,ENSRNOG00000011648,ENSRNOG00000011271,ENSRNOG00000007307
GO:0070062	extracellular exosome	cellular_component	0.066608	1	11	55	2479	20272	ENSRNOG00000004489,ENSRNOG00000019908,ENSRNOG00000017165,ENSRNOG00000007842,ENSRNOG00000000481,ENSRNOG00000008737,ENSRNOG00000020587,ENSRNOG00000025584,ENSRNOG00000017781,ENSRNOG00000009266,ENSRNOG00000011648
GO:0009119	ribonucleoside metabolic process	biological_process	0.067385	1	3	55	346	20272	ENSRNOG00000011831,ENSRNOG00000011976,ENSRNOG00000023387
GO:0065010	extracellular membrane-bounded organelle	cellular_component	0.067548	1	11	55	2485	20272	ENSRNOG00000017781,ENSRNOG00000011648,ENSRNOG00000009266,ENSRNOG00000000481,ENSRNOG00000008737,ENSRNOG00000025584,ENSRNOG00000020587,ENSRNOG00000017165,ENSRNOG00000019908,ENSRNOG00000007842,ENSRNOG00000004489
GO:0009056	catabolic process	biological_process	0.067825	1	9	55	1897	20272	ENSRNOG00000012962,ENSRNOG00000007842,ENSRNOG00000011976,ENSRNOG00000019831,ENSRNOG00000018986,ENSRNOG00000011831,ENSRNOG00000013383,ENSRNOG00000025584,ENSRNOG00000015866
GO:1901135	carbohydrate derivative metabolic process	biological_process	0.068231	1	6	55	1068	20272	ENSRNOG00000012962,ENSRNOG00000011648,ENSRNOG00000011831,ENSRNOG00000011976,ENSRNOG00000023387,ENSRNOG00000009440
GO:0009925	basal plasma membrane	cellular_component	0.068238	1	1	55	26	20272	ENSRNOG00000011648
GO:0033363	secretory granule organization	biological_process	0.068238	1	1	55	26	20272	ENSRNOG00000011648
GO:0034661	ncRNA catabolic process	biological_process	0.068238	1	1	55	26	20272	ENSRNOG00000012962
GO:0042036	negative regulation of cytokine biosynthetic process	biological_process	0.068238	1	1	55	26	20272	ENSRNOG00000060745
GO:0072207	metanephric epithelium development	biological_process	0.068238	1	1	55	26	20272	ENSRNOG00000011648
GO:1903561	extracellular vesicle	cellular_component	0.068974	1	11	55	2494	20272	ENSRNOG00000019908,ENSRNOG00000017165,ENSRNOG00000007842,ENSRNOG00000004489,ENSRNOG00000017781,ENSRNOG00000009266,ENSRNOG00000011648,ENSRNOG00000000481,ENSRNOG00000008737,ENSRNOG00000020587,ENSRNOG00000025584
GO:0001890	placenta development	biological_process	0.069295	1	2	55	159	20272	ENSRNOG00000006850,ENSRNOG00000013982
GO:0006928	movement of cell or subcellular component	biological_process	0.069698	1	8	55	1621	20272	ENSRNOG00000011648,ENSRNOG00000060745,ENSRNOG00000006850,ENSRNOG00000019496,ENSRNOG00000011271,ENSRNOG00000019913,ENSRNOG00000014399,ENSRNOG00000007307
GO:0043230	extracellular organelle	cellular_component	0.069936	1	11	55	2500	20272	ENSRNOG00000004489,ENSRNOG00000007842,ENSRNOG00000017165,ENSRNOG00000019908,ENSRNOG00000025584,ENSRNOG00000020587,ENSRNOG00000000481,ENSRNOG00000008737,ENSRNOG00000011648,ENSRNOG00000009266,ENSRNOG00000017781
GO:1901984	negative regulation of protein acetylation	biological_process	0.070316	1	1	55	27	20272	ENSRNOG00000015866
GO:0033865	nucleoside bisphosphate metabolic process	biological_process	0.070383	1	1	55	27	20272	ENSRNOG00000011976
GO:0033875	ribonucleoside bisphosphate metabolic process	biological_process	0.070383	1	1	55	27	20272	ENSRNOG00000011976
GO:0034032	purine nucleoside bisphosphate metabolic process	biological_process	0.070383	1	1	55	27	20272	ENSRNOG00000011976
GO:0044281	small molecule metabolic process	biological_process	0.070649	1	8	55	1626	20272	ENSRNOG00000011831,ENSRNOG00000011648,ENSRNOG00000003510,ENSRNOG00000047314,ENSRNOG00000023387,ENSRNOG00000009440,ENSRNOG00000012962,ENSRNOG00000011976
GO:0045616	regulation of keratinocyte differentiation	biological_process	0.07075	1	1	55	27	20272	ENSRNOG00000006850
GO:0016229	steroid dehydrogenase activity	molecular_function	0.070757	1	1	55	27	20272	ENSRNOG00000013982
GO:1902235	regulation of endoplasmic reticulum stress-induced intrinsic apoptotic signaling pathway	biological_process	0.070767	1	1	55	27	20272	ENSRNOG00000046458
GO:0016709	oxidoreductase activity, acting on paired donors, with incorporation or reduction of molecular oxygen, NAD(P)H as one donor, and incorporation of one atom of oxygen	molecular_function	0.070769	1	1	55	27	20272	ENSRNOG00000003510
GO:0033119	negative regulation of RNA splicing	biological_process	0.070769	1	1	55	27	20272	ENSRNOG00000010007
GO:0098632	protein binding involved in cell-cell adhesion	molecular_function	0.070769	1	1	55	27	20272	ENSRNOG00000008054
GO:1901186	positive regulation of ERBB signaling pathway	biological_process	0.070769	1	1	55	27	20272	ENSRNOG00000020882
GO:0051270	regulation of cellular component movement	biological_process	0.072031	1	5	55	824	20272	ENSRNOG00000019913,ENSRNOG00000019496,ENSRNOG00000011648,ENSRNOG00000011271,ENSRNOG00000007307
GO:0010243	response to organonitrogen compound	biological_process	0.072865	1	5	55	827	20272	ENSRNOG00000019496,ENSRNOG00000010007,ENSRNOG00000011648,ENSRNOG00000046458,ENSRNOG00000019908
GO:0010837	regulation of keratinocyte proliferation	biological_process	0.073275	1	1	55	28	20272	ENSRNOG00000006850
GO:0060571	morphogenesis of an epithelial fold	biological_process	0.073275	1	1	55	28	20272	ENSRNOG00000006850
GO:0085029	extracellular matrix assembly	biological_process	0.073293	1	1	55	28	20272	ENSRNOG00000020587
GO:0030970	retrograde protein transport, ER to cytosol	biological_process	0.073293	1	1	55	28	20272	ENSRNOG00000007842
GO:0002102	podosome	cellular_component	0.073293	1	1	55	28	20272	ENSRNOG00000020353
GO:0009116	nucleoside metabolic process	biological_process	0.073506	1	3	55	359	20272	ENSRNOG00000011976,ENSRNOG00000023387,ENSRNOG00000011831
GO:0001047	core promoter binding	molecular_function	0.073896	1	2	55	165	20272	ENSRNOG00000046458,ENSRNOG00000024413
GO:0030902	hindbrain development	biological_process	0.074672	1	2	55	166	20272	ENSRNOG00000024413,ENSRNOG00000019831
GO:0050679	positive regulation of epithelial cell proliferation	biological_process	0.074672	1	2	55	166	20272	ENSRNOG00000019496,ENSRNOG00000025584
GO:0002438	acute inflammatory response to antigenic stimulus	biological_process	0.075811	1	1	55	29	20272	ENSRNOG00000014367
GO:0033598	mammary gland epithelial cell proliferation	biological_process	0.075811	1	1	55	29	20272	ENSRNOG00000025584
GO:0006886	intracellular protein transport	biological_process	0.075907	1	5	55	837	20272	ENSRNOG00000007842,ENSRNOG00000060745,ENSRNOG00000009266,ENSRNOG00000008737,ENSRNOG00000042086
GO:0008284	positive regulation of cell proliferation	biological_process	0.076211	1	5	55	838	20272	ENSRNOG00000025584,ENSRNOG00000019496,ENSRNOG00000046458,ENSRNOG00000012962,ENSRNOG00000011648
GO:0043168	anion binding	molecular_function	0.076438	1	11	55	2539	20272	ENSRNOG00000014399,ENSRNOG00000042086,ENSRNOG00000006002,ENSRNOG00000020353,ENSRNOG00000012962,ENSRNOG00000003510,ENSRNOG00000047314,ENSRNOG00000025584,ENSRNOG00000060745,ENSRNOG00000002364,ENSRNOG00000014367
GO:0043161	proteasome-mediated ubiquitin-dependent protein catabolic process	biological_process	0.07658	1	3	55	365	20272	ENSRNOG00000007842,ENSRNOG00000013383,ENSRNOG00000018986
GO:0016331	morphogenesis of embryonic epithelium	biological_process	0.077006	1	2	55	169	20272	ENSRNOG00000006850,ENSRNOG00000046458
GO:0000975	regulatory region DNA binding	molecular_function	0.077121	1	5	55	841	20272	ENSRNOG00000024413,ENSRNOG00000019913,ENSRNOG00000006850,ENSRNOG00000046458,ENSRNOG00000020400
GO:0044212	transcription regulatory region DNA binding	molecular_function	0.077121	1	5	55	841	20272	ENSRNOG00000024413,ENSRNOG00000020400,ENSRNOG00000019913,ENSRNOG00000006850,ENSRNOG00000046458
GO:0001067	regulatory region nucleic acid binding	molecular_function	0.077733	1	5	55	843	20272	ENSRNOG00000020400,ENSRNOG00000006850,ENSRNOG00000019913,ENSRNOG00000046458,ENSRNOG00000024413
GO:0006084	acetyl-CoA metabolic process	biological_process	0.077939	1	1	55	30	20272	ENSRNOG00000011976
GO:0035774	positive regulation of insulin secretion involved in cellular response to glucose stimulus	biological_process	0.07832	1	1	55	30	20272	ENSRNOG00000046458
GO:0009651	response to salt stress	biological_process	0.078322	1	1	55	30	20272	ENSRNOG00000011648
GO:0046688	response to copper ion	biological_process	0.078322	1	1	55	30	20272	ENSRNOG00000011648
GO:0071470	cellular response to osmotic stress	biological_process	0.078322	1	1	55	30	20272	ENSRNOG00000011648
GO:0043087	regulation of GTPase activity	biological_process	0.079042	1	3	55	370	20272	ENSRNOG00000025584,ENSRNOG00000007307,ENSRNOG00000008737
GO:0044265	cellular macromolecule catabolic process	biological_process	0.079277	1	5	55	848	20272	ENSRNOG00000013383,ENSRNOG00000007842,ENSRNOG00000012962,ENSRNOG00000018986,ENSRNOG00000019831
GO:0051345	positive regulation of hydrolase activity	biological_process	0.079493	1	4	55	600	20272	ENSRNOG00000008737,ENSRNOG00000007307,ENSRNOG00000025584,ENSRNOG00000009266
GO:0044237	cellular metabolic process	biological_process	0.07982	1	32	55	9694	20272	ENSRNOG00000014367,ENSRNOG00000006850,ENSRNOG00000013383,ENSRNOG00000025584,ENSRNOG00000018986,ENSRNOG00000011831,ENSRNOG00000009440,ENSRNOG00000019381,ENSRNOG00000011648,ENSRNOG00000009266,ENSRNOG00000060745,ENSRNOG00000010007,ENSRNOG00000017781,ENSRNOG00000024413,ENSRNOG00000003510,ENSRNOG00000012962,ENSRNOG00000007842,ENSRNOG00000020353,ENSRNOG00000019913,ENSRNOG00000019908,ENSRNOG00000019831,…
GO:0009187	cyclic nucleotide metabolic process	biological_process	0.080169	1	2	55	173	20272	ENSRNOG00000011648,ENSRNOG00000009440
GO:0046825	regulation of protein export from nucleus	biological_process	0.080823	1	1	55	31	20272	ENSRNOG00000009266
GO:0001103	RNA polymerase II repressing transcription factor binding	molecular_function	0.080826	1	1	55	31	20272	ENSRNOG00000019913
GO:0043001	Golgi to plasma membrane protein transport	biological_process	0.080826	1	1	55	31	20272	ENSRNOG00000042086
GO:0046875	ephrin receptor binding	molecular_function	0.080826	1	1	55	31	20272	ENSRNOG00000011648
GO:0060416	response to growth hormone	biological_process	0.080826	1	1	55	31	20272	ENSRNOG00000019496
GO:1902745	positive regulation of lamellipodium organization	biological_process	0.080826	1	1	55	31	20272	ENSRNOG00000011648
GO:0050790	regulation of catalytic activity	biological_process	0.081661	1	9	55	1969	20272	ENSRNOG00000019908,ENSRNOG00000020353,ENSRNOG00000007842,ENSRNOG00000007307,ENSRNOG00000009266,ENSRNOG00000060745,ENSRNOG00000011648,ENSRNOG00000008737,ENSRNOG00000025584
GO:0036094	small molecule binding	molecular_function	0.083175	1	10	55	2274	20272	ENSRNOG00000014367,ENSRNOG00000060745,ENSRNOG00000002364,ENSRNOG00000047314,ENSRNOG00000003510,ENSRNOG00000025584,ENSRNOG00000009440,ENSRNOG00000012962,ENSRNOG00000042086,ENSRNOG00000006002
GO:0045746	negative regulation of Notch signaling pathway	biological_process	0.083305	1	1	55	32	20272	ENSRNOG00000006850
GO:0004407	histone deacetylase activity	molecular_function	0.083324	1	1	55	32	20272	ENSRNOG00000019913
GO:0010762	regulation of fibroblast migration	biological_process	0.083324	1	1	55	32	20272	ENSRNOG00000019913
GO:0042992	negative regulation of transcription factor import into nucleus	biological_process	0.083324	1	1	55	32	20272	ENSRNOG00000060745
GO:0050686	negative regulation of mRNA processing	biological_process	0.083324	1	1	55	32	20272	ENSRNOG00000010007
GO:1901618	organic hydroxy compound transmembrane transporter activity	molecular_function	0.083324	1	1	55	32	20272	ENSRNOG00000011648
GO:0043231	intracellular membrane-bounded organelle	cellular_component	0.084698	1	31	55	9371	20272	ENSRNOG00000008737,ENSRNOG00000015866,ENSRNOG00000023387,ENSRNOG00000010005,ENSRNOG00000046458,ENSRNOG00000019496,ENSRNOG00000017731,ENSRNOG00000006002,ENSRNOG00000011976,ENSRNOG00000020400,ENSRNOG00000033433,ENSRNOG00000028100,ENSRNOG00000013968,ENSRNOG00000024413,ENSRNOG00000025584,ENSRNOG00000017781,ENSRNOG00000020882,ENSRNOG00000000476,ENSRNOG00000013383,ENSRNOG00000011648,ENSRNOG00000010007,…
GO:1901657	glycosyl compound metabolic process	biological_process	0.084922	1	3	55	382	20272	ENSRNOG00000011976,ENSRNOG00000023387,ENSRNOG00000011831
GO:0051239	regulation of multicellular organismal process	biological_process	0.084938	1	11	55	2587	20272	ENSRNOG00000024413,ENSRNOG00000025584,ENSRNOG00000060745,ENSRNOG00000019496,ENSRNOG00000002364,ENSRNOG00000006850,ENSRNOG00000011648,ENSRNOG00000004489,ENSRNOG00000007307,ENSRNOG00000022863,ENSRNOG00000011271
GO:0030234	enzyme regulator activity	molecular_function	0.085285	1	5	55	867	20272	ENSRNOG00000020353,ENSRNOG00000007842,ENSRNOG00000008737,ENSRNOG00000007307,ENSRNOG00000025584
GO:0032008	positive regulation of TOR signaling	biological_process	0.085384	1	1	55	33	20272	ENSRNOG00000019908
GO:0001205	transcriptional activator activity, RNA polymerase II distal enhancer sequence-specific binding	molecular_function	0.085809	1	1	55	33	20272	ENSRNOG00000020400
GO:0006739	NADP metabolic process	biological_process	0.085814	1	1	55	33	20272	ENSRNOG00000003510
GO:0033558	protein deacetylase activity	molecular_function	0.085814	1	1	55	33	20272	ENSRNOG00000019913
GO:0050704	regulation of interleukin-1 secretion	biological_process	0.085814	1	1	55	33	20272	ENSRNOG00000060745
GO:0051220	cytoplasmic sequestering of protein	biological_process	0.085814	1	1	55	33	20272	ENSRNOG00000060745
GO:0043227	membrane-bounded organelle	cellular_component	0.086013	1	34	55	10490	20272	ENSRNOG00000011976,ENSRNOG00000006002,ENSRNOG00000028100,ENSRNOG00000033433,ENSRNOG00000020400,ENSRNOG00000013968,ENSRNOG00000015866,ENSRNOG00000008737,ENSRNOG00000023387,ENSRNOG00000010005,ENSRNOG00000019496,ENSRNOG00000017731,ENSRNOG00000046458,ENSRNOG00000004489,ENSRNOG00000019908,ENSRNOG00000019913,ENSRNOG00000012962,ENSRNOG00000007842,ENSRNOG00000000481,ENSRNOG00000020587,ENSRNOG00000024413,…
GO:0023061	signal release	biological_process	0.086126	1	3	55	384	20272	ENSRNOG00000011648,ENSRNOG00000046458,ENSRNOG00000007307
GO:0071229	cellular response to acid chemical	biological_process	0.087275	1	2	55	182	20272	ENSRNOG00000011648,ENSRNOG00000019908
GO:0044424	intracellular part	cellular_component	0.088172	1	39	55	12407	20272	ENSRNOG00000013968,ENSRNOG00000033433,ENSRNOG00000020400,ENSRNOG00000028100,ENSRNOG00000007307,ENSRNOG00000006002,ENSRNOG00000011976,ENSRNOG00000000414,ENSRNOG00000046458,ENSRNOG00000019496,ENSRNOG00000017731,ENSRNOG00000010005,ENSRNOG00000023387,ENSRNOG00000008737,ENSRNOG00000015866,ENSRNOG00000012962,ENSRNOG00000007842,ENSRNOG00000020353,ENSRNOG00000019913,ENSRNOG00000019908,ENSRNOG00000034258,…
GO:0051384	response to glucocorticoid	biological_process	0.088232	1	2	55	183	20272	ENSRNOG00000011648,ENSRNOG00000046458
GO:0060674	placenta blood vessel development	biological_process	0.08828	1	1	55	34	20272	ENSRNOG00000006850
GO:0010591	regulation of lamellipodium assembly	biological_process	0.088299	1	1	55	34	20272	ENSRNOG00000011648
GO:0045182	translation regulator activity	molecular_function	0.088299	1	1	55	34	20272	ENSRNOG00000019831
GO:0060325	face morphogenesis	biological_process	0.088299	1	1	55	34	20272	ENSRNOG00000033433
GO:0098631	protein binding involved in cell adhesion	molecular_function	0.088299	1	1	55	34	20272	ENSRNOG00000008054
GO:1901099	negative regulation of signal transduction in absence of ligand	biological_process	0.088299	1	1	55	34	20272	ENSRNOG00000025584
GO:2001240	negative regulation of extrinsic apoptotic signaling pathway in absence of ligand	biological_process	0.088299	1	1	55	34	20272	ENSRNOG00000025584
GO:0000978	RNA polymerase II core promoter proximal region sequence-specific DNA binding	molecular_function	0.088718	1	3	55	389	20272	ENSRNOG00000020400,ENSRNOG00000046458,ENSRNOG00000024413
GO:0043085	positive regulation of catalytic activity	biological_process	0.088988	1	6	55	1146	20272	ENSRNOG00000019908,ENSRNOG00000009266,ENSRNOG00000020353,ENSRNOG00000008737,ENSRNOG00000007307,ENSRNOG00000025584
GO:0035639	purine ribonucleoside triphosphate binding	molecular_function	0.089381	1	8	55	1712	20272	ENSRNOG00000014367,ENSRNOG00000060745,ENSRNOG00000002364,ENSRNOG00000025584,ENSRNOG00000047314,ENSRNOG00000012962,ENSRNOG00000006002,ENSRNOG00000042086
GO:2000026	regulation of multicellular organismal development	biological_process	0.089845	1	8	55	1714	20272	ENSRNOG00000002364,ENSRNOG00000006850,ENSRNOG00000011648,ENSRNOG00000025584,ENSRNOG00000024413,ENSRNOG00000022863,ENSRNOG00000004489,ENSRNOG00000007307
GO:0007031	peroxisome organization	biological_process	0.090736	1	1	55	35	20272	ENSRNOG00000028100
GO:0045684	positive regulation of epidermis development	biological_process	0.090758	1	1	55	35	20272	ENSRNOG00000006850
GO:0048566	embryonic digestive tract development	biological_process	0.090758	1	1	55	35	20272	ENSRNOG00000006850
GO:0061384	heart trabecula morphogenesis	biological_process	0.090758	1	1	55	35	20272	ENSRNOG00000006850
GO:0008374	O-acyltransferase activity	molecular_function	0.090776	1	1	55	35	20272	ENSRNOG00000017731
GO:0032550	purine ribonucleoside binding	molecular_function	0.091489	1	8	55	1721	20272	ENSRNOG00000047314,ENSRNOG00000025584,ENSRNOG00000002364,ENSRNOG00000060745,ENSRNOG00000014367,ENSRNOG00000042086,ENSRNOG00000006002,ENSRNOG00000012962
GO:0001883	purine nucleoside binding	molecular_function	0.092199	1	8	55	1724	20272	ENSRNOG00000047314,ENSRNOG00000025584,ENSRNOG00000002364,ENSRNOG00000060745,ENSRNOG00000014367,ENSRNOG00000042086,ENSRNOG00000006002,ENSRNOG00000012962
GO:0032549	ribonucleoside binding	molecular_function	0.092199	1	8	55	1724	20272	ENSRNOG00000012962,ENSRNOG00000042086,ENSRNOG00000006002,ENSRNOG00000002364,ENSRNOG00000060745,ENSRNOG00000014367,ENSRNOG00000047314,ENSRNOG00000025584
GO:0010557	positive regulation of macromolecule biosynthetic process	biological_process	0.092909	1	8	55	1727	20272	ENSRNOG00000019913,ENSRNOG00000020400,ENSRNOG00000033433,ENSRNOG00000024413,ENSRNOG00000025584,ENSRNOG00000060745,ENSRNOG00000006850,ENSRNOG00000046458
GO:0045171	intercellular bridge	cellular_component	0.093053	1	1	55	36	20272	ENSRNOG00000014399
GO:1901068	guanosine-containing compound metabolic process	biological_process	0.093246	1	1	55	36	20272	ENSRNOG00000011831
GO:0031941	filamentous actin	cellular_component	0.093247	1	1	55	36	20272	ENSRNOG00000034258
GO:0043536	positive regulation of blood vessel endothelial cell migration	biological_process	0.093247	1	1	55	36	20272	ENSRNOG00000019496
GO:0048013	ephrin receptor signaling pathway	biological_process	0.093247	1	1	55	36	20272	ENSRNOG00000014367
GO:0090002	establishment of protein localization to plasma membrane	biological_process	0.093247	1	1	55	36	20272	ENSRNOG00000042086
GO:0015031	protein transport	biological_process	0.093957	1	7	55	1443	20272	ENSRNOG00000042086,ENSRNOG00000008737,ENSRNOG00000060745,ENSRNOG00000009266,ENSRNOG00000007842,ENSRNOG00000046458,ENSRNOG00000014367
GO:0001882	nucleoside binding	molecular_function	0.094106	1	8	55	1732	20272	ENSRNOG00000006002,ENSRNOG00000042086,ENSRNOG00000012962,ENSRNOG00000025584,ENSRNOG00000047314,ENSRNOG00000014367,ENSRNOG00000060745,ENSRNOG00000002364
GO:0050663	cytokine secretion	biological_process	0.094852	1	2	55	191	20272	ENSRNOG00000014367,ENSRNOG00000060745
GO:0000987	core promoter proximal region sequence-specific DNA binding	molecular_function	0.095076	1	3	55	401	20272	ENSRNOG00000024413,ENSRNOG00000046458,ENSRNOG00000020400
GO:0001159	core promoter proximal region DNA binding	molecular_function	0.095076	1	3	55	401	20272	ENSRNOG00000024413,ENSRNOG00000020400,ENSRNOG00000046458
GO:0052548	regulation of endopeptidase activity	biological_process	0.095077	1	3	55	401	20272	ENSRNOG00000011648,ENSRNOG00000060745,ENSRNOG00000009266
GO:0001755	neural crest cell migration	biological_process	0.095693	1	1	55	37	20272	ENSRNOG00000006850
GO:0030857	negative regulation of epithelial cell differentiation	biological_process	0.095693	1	1	55	37	20272	ENSRNOG00000006850
GO:0010039	response to iron ion	biological_process	0.09571	1	1	55	37	20272	ENSRNOG00000046458
GO:0045687	positive regulation of glial cell differentiation	biological_process	0.095712	1	1	55	37	20272	ENSRNOG00000002364
GO:0071158	positive regulation of cell cycle arrest	biological_process	0.095712	1	1	55	37	20272	ENSRNOG00000002364
GO:0010498	proteasomal protein catabolic process	biological_process	0.097237	1	3	55	405	20272	ENSRNOG00000018986,ENSRNOG00000007842,ENSRNOG00000013383
GO:0032555	purine ribonucleotide binding	molecular_function	0.097991	1	8	55	1748	20272	ENSRNOG00000047314,ENSRNOG00000025584,ENSRNOG00000014367,ENSRNOG00000002364,ENSRNOG00000060745,ENSRNOG00000042086,ENSRNOG00000006002,ENSRNOG00000012962
GO:0044058	regulation of digestive system process	biological_process	0.09817	1	1	55	38	20272	ENSRNOG00000011648
GO:0072210	metanephric nephron development	biological_process	0.09817	1	1	55	38	20272	ENSRNOG00000011648
GO:0030335	positive regulation of cell migration	biological_process	0.098872	1	3	55	408	20272	ENSRNOG00000011648,ENSRNOG00000019496,ENSRNOG00000007307
GO:0043167	ion binding	molecular_function	0.099393	1	18	55	4929	20272	ENSRNOG00000006002,ENSRNOG00000011976,ENSRNOG00000047314,ENSRNOG00000011831,ENSRNOG00000042086,ENSRNOG00000014399,ENSRNOG00000018986,ENSRNOG00000004489,ENSRNOG00000028841,ENSRNOG00000012962,ENSRNOG00000019913,ENSRNOG00000020353,ENSRNOG00000003510,ENSRNOG00000025584,ENSRNOG00000020587,ENSRNOG00000014367,ENSRNOG00000060745,ENSRNOG00000002364
GO:0010605	negative regulation of macromolecule metabolic process	biological_process	0.099584	1	10	55	2355	20272	ENSRNOG00000019913,ENSRNOG00000019831,ENSRNOG00000011648,ENSRNOG00000046458,ENSRNOG00000006850,ENSRNOG00000060745,ENSRNOG00000010007,ENSRNOG00000015866,ENSRNOG00000024413,ENSRNOG00000025584
GO:0098772	molecular function regulator	molecular_function	0.099918	1	6	55	1183	20272	ENSRNOG00000007307,ENSRNOG00000025584,ENSRNOG00000008737,ENSRNOG00000007842,ENSRNOG00000020353,ENSRNOG00000019908
GO:0017076	purine nucleotide binding	molecular_function	0.10022	1	8	55	1757	20272	ENSRNOG00000047314,ENSRNOG00000025584,ENSRNOG00000014367,ENSRNOG00000060745,ENSRNOG00000002364,ENSRNOG00000042086,ENSRNOG00000006002,ENSRNOG00000012962
GO:0032527	protein exit from endoplasmic reticulum	biological_process	0.10062	1	1	55	39	20272	ENSRNOG00000007842
GO:0050701	interleukin-1 secretion	biological_process	0.10062	1	1	55	39	20272	ENSRNOG00000060745
GO:2000243	positive regulation of reproductive process	biological_process	0.10062	1	1	55	39	20272	ENSRNOG00000007307
GO:0097367	carbohydrate derivative binding	molecular_function	0.10102	1	9	55	2058	20272	ENSRNOG00000014367,ENSRNOG00000060745,ENSRNOG00000002364,ENSRNOG00000047314,ENSRNOG00000025584,ENSRNOG00000012962,ENSRNOG00000014399,ENSRNOG00000042086,ENSRNOG00000006002
GO:0032553	ribonucleotide binding	molecular_function	0.10172	1	8	55	1763	20272	ENSRNOG00000047314,ENSRNOG00000025584,ENSRNOG00000002364,ENSRNOG00000060745,ENSRNOG00000014367,ENSRNOG00000042086,ENSRNOG00000006002,ENSRNOG00000012962
GO:0031960	response to corticosteroid	biological_process	0.10246	1	2	55	200	20272	ENSRNOG00000046458,ENSRNOG00000011648
GO:1901698	response to nitrogen compound	biological_process	0.10288	1	5	55	919	20272	ENSRNOG00000019908,ENSRNOG00000019496,ENSRNOG00000010007,ENSRNOG00000011648,ENSRNOG00000046458
GO:0043616	keratinocyte proliferation	biological_process	0.10305	1	1	55	40	20272	ENSRNOG00000006850
GO:1903573	negative regulation of response to endoplasmic reticulum stress	biological_process	0.10306	1	1	55	40	20272	ENSRNOG00000046458
GO:1904036	negative regulation of epithelial cell apoptotic process	biological_process	0.10306	1	1	55	40	20272	ENSRNOG00000046458
GO:0060323	head morphogenesis	biological_process	0.10307	1	1	55	40	20272	ENSRNOG00000033433
GO:0010629	negative regulation of gene expression	biological_process	0.10398	1	7	55	1480	20272	ENSRNOG00000019913,ENSRNOG00000060745,ENSRNOG00000006850,ENSRNOG00000010007,ENSRNOG00000046458,ENSRNOG00000024413,ENSRNOG00000019831
GO:0042127	regulation of cell proliferation	biological_process	0.10398	1	7	55	1480	20272	ENSRNOG00000025584,ENSRNOG00000046458,ENSRNOG00000012962,ENSRNOG00000011271,ENSRNOG00000011648,ENSRNOG00000019496,ENSRNOG00000006850
GO:0000186	activation of MAPKK activity	biological_process	0.10508	1	1	55	41	20272	ENSRNOG00000019908
GO:0007417	central nervous system development	biological_process	0.10545	1	5	55	926	20272	ENSRNOG00000011648,ENSRNOG00000046458,ENSRNOG00000009266,ENSRNOG00000019831,ENSRNOG00000024413
GO:0043388	positive regulation of DNA binding	biological_process	0.1055	1	1	55	41	20272	ENSRNOG00000046458
GO:0006805	xenobiotic metabolic process	biological_process	0.1055	1	1	55	41	20272	ENSRNOG00000003510
GO:0010761	fibroblast migration	biological_process	0.1055	1	1	55	41	20272	ENSRNOG00000019913
GO:0019205	nucleobase-containing compound kinase activity	molecular_function	0.1055	1	1	55	41	20272	ENSRNOG00000047314
GO:0031952	regulation of protein autophosphorylation	biological_process	0.1055	1	1	55	41	20272	ENSRNOG00000060745
GO:0050798	activated T cell proliferation	biological_process	0.1055	1	1	55	41	20272	ENSRNOG00000014367
GO:1903312	negative regulation of mRNA metabolic process	biological_process	0.1055	1	1	55	41	20272	ENSRNOG00000010007
GO:0045935	positive regulation of nucleobase-containing compound metabolic process	biological_process	0.10603	1	8	55	1780	20272	ENSRNOG00000019913,ENSRNOG00000012962,ENSRNOG00000020400,ENSRNOG00000033433,ENSRNOG00000006850,ENSRNOG00000046458,ENSRNOG00000025584,ENSRNOG00000024413
GO:0097060	synaptic membrane	cellular_component	0.10676	1	2	55	205	20272	ENSRNOG00000013383,ENSRNOG00000007307
GO:0098793	presynapse	cellular_component	0.10677	1	2	55	205	20272	ENSRNOG00000007307,ENSRNOG00000042086
GO:0016790	thiolester hydrolase activity	molecular_function	0.10756	1	1	55	42	20272	ENSRNOG00000011976
GO:0045893	positive regulation of transcription, DNA-templated	biological_process	0.10793	1	7	55	1494	20272	ENSRNOG00000025584,ENSRNOG00000024413,ENSRNOG00000046458,ENSRNOG00000019913,ENSRNOG00000006850,ENSRNOG00000020400,ENSRNOG00000033433
GO:1903508	positive regulation of nucleic acid-templated transcription	biological_process	0.10793	1	7	55	1494	20272	ENSRNOG00000025584,ENSRNOG00000024413,ENSRNOG00000046458,ENSRNOG00000006850,ENSRNOG00000019913,ENSRNOG00000033433,ENSRNOG00000020400
GO:0032715	negative regulation of interleukin-6 production	biological_process	0.10794	1	1	55	42	20272	ENSRNOG00000060745
GO:0042345	regulation of NF-kappaB import into nucleus	biological_process	0.10794	1	1	55	42	20272	ENSRNOG00000060745
GO:0050891	multicellular organismal water homeostasis	biological_process	0.10794	1	1	55	42	20272	ENSRNOG00000011648
GO:0031981	nuclear lumen	cellular_component	0.10845	1	12	55	3021	20272	ENSRNOG00000017165,ENSRNOG00000012962,ENSRNOG00000019913,ENSRNOG00000006002,ENSRNOG00000013383,ENSRNOG00000017781,ENSRNOG00000046458,ENSRNOG00000019496,ENSRNOG00000009266,ENSRNOG00000010007,ENSRNOG00000015866,ENSRNOG00000025584
GO:2000147	positive regulation of cell motility	biological_process	0.10891	1	3	55	426	20272	ENSRNOG00000007307,ENSRNOG00000019496,ENSRNOG00000011648
GO:0051172	negative regulation of nitrogen compound metabolic process	biological_process	0.10936	1	7	55	1499	20272	ENSRNOG00000024413,ENSRNOG00000019831,ENSRNOG00000046458,ENSRNOG00000019913,ENSRNOG00000060745,ENSRNOG00000006850,ENSRNOG00000010007
GO:1902680	positive regulation of RNA biosynthetic process	biological_process	0.10964	1	7	55	1500	20272	ENSRNOG00000046458,ENSRNOG00000019913,ENSRNOG00000006850,ENSRNOG00000020400,ENSRNOG00000033433,ENSRNOG00000025584,ENSRNOG00000024413
GO:0019213	deacetylase activity	molecular_function	0.11036	1	1	55	43	20272	ENSRNOG00000019913
GO:0042348	NF-kappaB import into nucleus	biological_process	0.11036	1	1	55	43	20272	ENSRNOG00000060745
GO:0043044	ATP-dependent chromatin remodeling	biological_process	0.11036	1	1	55	43	20272	ENSRNOG00000019913
GO:0052547	regulation of peptidase activity	biological_process	0.11062	1	3	55	429	20272	ENSRNOG00000009266,ENSRNOG00000060745,ENSRNOG00000011648
GO:0008283	cell proliferation	biological_process	0.11072	1	8	55	1798	20272	ENSRNOG00000011271,ENSRNOG00000012962,ENSRNOG00000025584,ENSRNOG00000006850,ENSRNOG00000019496,ENSRNOG00000046458,ENSRNOG00000014367,ENSRNOG00000011648
GO:0090068	positive regulation of cell cycle process	biological_process	0.11112	1	2	55	210	20272	ENSRNOG00000012962,ENSRNOG00000002364
GO:0046822	regulation of nucleocytoplasmic transport	biological_process	0.11199	1	2	55	211	20272	ENSRNOG00000009266,ENSRNOG00000060745
GO:0050873	brown fat cell differentiation	biological_process	0.11241	1	1	55	44	20272	ENSRNOG00000011976
GO:0015144	carbohydrate transmembrane transporter activity	molecular_function	0.11278	1	1	55	44	20272	ENSRNOG00000011648
GO:0016079	synaptic vesicle exocytosis	biological_process	0.11278	1	1	55	44	20272	ENSRNOG00000007307
GO:0045739	positive regulation of DNA repair	biological_process	0.11278	1	1	55	44	20272	ENSRNOG00000012962
GO:1901476	carbohydrate transporter activity	molecular_function	0.11278	1	1	55	44	20272	ENSRNOG00000011648
GO:0051272	positive regulation of cellular component movement	biological_process	0.11292	1	3	55	433	20272	ENSRNOG00000019496,ENSRNOG00000011648,ENSRNOG00000007307
GO:0005622	intracellular	cellular_component	0.11318	1	40	55	12985	20272	ENSRNOG00000024413,ENSRNOG00000060745,ENSRNOG00000002364,ENSRNOG00000010007,ENSRNOG00000009266,ENSRNOG00000011648,ENSRNOG00000017781,ENSRNOG00000020882,ENSRNOG00000019831,ENSRNOG00000020353,ENSRNOG00000019913,ENSRNOG00000007842,ENSRNOG00000012962,ENSRNOG00000034258,ENSRNOG00000019908,ENSRNOG00000023387,ENSRNOG00000015866,ENSRNOG00000008737,ENSRNOG00000019496,ENSRNOG00000017731,ENSRNOG00000046458,…
GO:0031988	membrane-bounded vesicle	cellular_component	0.1144	1	12	55	3050	20272	ENSRNOG00000008737,ENSRNOG00000000481,ENSRNOG00000020587,ENSRNOG00000025584,ENSRNOG00000017781,ENSRNOG00000009266,ENSRNOG00000011648,ENSRNOG00000042086,ENSRNOG00000004489,ENSRNOG00000019908,ENSRNOG00000017165,ENSRNOG00000007842
GO:0051046	regulation of secretion	biological_process	0.11469	1	4	55	685	20272	ENSRNOG00000060745,ENSRNOG00000046458,ENSRNOG00000011648,ENSRNOG00000042086
GO:0070063	RNA polymerase binding	molecular_function	0.11519	1	1	55	45	20272	ENSRNOG00000009266
GO:0006893	Golgi to plasma membrane transport	biological_process	0.11519	1	1	55	45	20272	ENSRNOG00000042086
GO:0008235	metalloexopeptidase activity	molecular_function	0.11519	1	1	55	45	20272	ENSRNOG00000012962
GO:0042993	positive regulation of transcription factor import into nucleus	biological_process	0.11519	1	1	55	45	20272	ENSRNOG00000060745
GO:0071466	cellular response to xenobiotic stimulus	biological_process	0.11519	1	1	55	45	20272	ENSRNOG00000003510
GO:1902743	regulation of lamellipodium organization	biological_process	0.11519	1	1	55	45	20272	ENSRNOG00000011648
GO:0032879	regulation of localization	biological_process	0.11579	1	10	55	2427	20272	ENSRNOG00000008737,ENSRNOG00000046458,ENSRNOG00000011648,ENSRNOG00000060745,ENSRNOG00000009266,ENSRNOG00000019496,ENSRNOG00000007307,ENSRNOG00000042086,ENSRNOG00000011271,ENSRNOG00000019913
GO:0033036	macromolecule localization	biological_process	0.1162	1	10	55	2429	20272	ENSRNOG00000046458,ENSRNOG00000014367,ENSRNOG00000060745,ENSRNOG00000009266,ENSRNOG00000008737,ENSRNOG00000000481,ENSRNOG00000007842,ENSRNOG00000011271,ENSRNOG00000019908,ENSRNOG00000042086
GO:0030072	peptide hormone secretion	biological_process	0.1164	1	2	55	216	20272	ENSRNOG00000011648,ENSRNOG00000046458
GO:0008270	zinc ion binding	molecular_function	0.11741	1	4	55	691	20272	ENSRNOG00000002364,ENSRNOG00000019913,ENSRNOG00000047314,ENSRNOG00000018986
GO:0051253	negative regulation of RNA metabolic process	biological_process	0.1175	1	6	55	1238	20272	ENSRNOG00000046458,ENSRNOG00000010007,ENSRNOG00000060745,ENSRNOG00000019913,ENSRNOG00000006850,ENSRNOG00000024413
GO:0030424	axon	cellular_component	0.11757	1	3	55	441	20272	ENSRNOG00000008054,ENSRNOG00000007307,ENSRNOG00000011648
GO:0000288	nuclear-transcribed mRNA catabolic process, deadenylation-dependent decay	biological_process	0.1176	1	1	55	46	20272	ENSRNOG00000019831
GO:0007129	synapsis	biological_process	0.1176	1	1	55	46	20272	ENSRNOG00000007307
GO:0071549	cellular response to dexamethasone stimulus	biological_process	0.1176	1	1	55	46	20272	ENSRNOG00000011648
GO:0044089	positive regulation of cellular component biogenesis	biological_process	0.11815	1	3	55	442	20272	ENSRNOG00000022863,ENSRNOG00000004489,ENSRNOG00000011648
GO:2001234	negative regulation of apoptotic signaling pathway	biological_process	0.11906	1	2	55	219	20272	ENSRNOG00000025584,ENSRNOG00000046458
GO:0000976	transcription regulatory region sequence-specific DNA binding	molecular_function	0.11923	1	4	55	695	20272	ENSRNOG00000020400,ENSRNOG00000019913,ENSRNOG00000046458,ENSRNOG00000024413
GO:0045604	regulation of epidermal cell differentiation	biological_process	0.11998	1	1	55	47	20272	ENSRNOG00000006850
GO:0045178	basal part of cell	cellular_component	0.12	1	1	55	47	20272	ENSRNOG00000011648
GO:2001239	regulation of extrinsic apoptotic signaling pathway in absence of ligand	biological_process	0.12	1	1	55	47	20272	ENSRNOG00000025584
GO:0040017	positive regulation of locomotion	biological_process	0.1211	1	3	55	447	20272	ENSRNOG00000007307,ENSRNOG00000011648,ENSRNOG00000019496
GO:0002067	glandular epithelial cell differentiation	biological_process	0.12239	1	1	55	48	20272	ENSRNOG00000046458
GO:0019748	secondary metabolic process	biological_process	0.12239	1	1	55	48	20272	ENSRNOG00000003510
GO:0002790	peptide secretion	biological_process	0.12264	1	2	55	223	20272	ENSRNOG00000011648,ENSRNOG00000046458
GO:0090087	regulation of peptide transport	biological_process	0.12264	1	2	55	223	20272	ENSRNOG00000060745,ENSRNOG00000046458
GO:0030104	water homeostasis	biological_process	0.12478	1	1	55	49	20272	ENSRNOG00000011648
GO:0030658	transport vesicle membrane	cellular_component	0.12478	1	1	55	49	20272	ENSRNOG00000042086
GO:0055114	oxidation-reduction process	biological_process	0.12574	1	5	55	980	20272	ENSRNOG00000017165,ENSRNOG00000020353,ENSRNOG00000003510,ENSRNOG00000013982,ENSRNOG00000023387
GO:0051254	positive regulation of RNA metabolic process	biological_process	0.12699	1	7	55	1558	20272	ENSRNOG00000019913,ENSRNOG00000006850,ENSRNOG00000046458,ENSRNOG00000033433,ENSRNOG00000020400,ENSRNOG00000025584,ENSRNOG00000024413
GO:0005778	peroxisomal membrane	cellular_component	0.12712	1	1	55	50	20272	ENSRNOG00000028100
GO:0031903	microbody membrane	cellular_component	0.12712	1	1	55	50	20272	ENSRNOG00000028100
GO:0061383	trabecula morphogenesis	biological_process	0.12714	1	1	55	50	20272	ENSRNOG00000006850
GO:0000768	syncytium formation by plasma membrane fusion	biological_process	0.12716	1	1	55	50	20272	ENSRNOG00000020353
GO:0048008	platelet-derived growth factor receptor signaling pathway	biological_process	0.12716	1	1	55	50	20272	ENSRNOG00000033433
GO:0016358	dendrite development	biological_process	0.12805	1	2	55	229	20272	ENSRNOG00000024413,ENSRNOG00000008054
GO:0016071	mRNA metabolic process	biological_process	0.12889	1	3	55	460	20272	ENSRNOG00000010007,ENSRNOG00000012962,ENSRNOG00000019831
GO:0009891	positive regulation of biosynthetic process	biological_process	0.12918	1	8	55	1865	20272	ENSRNOG00000033433,ENSRNOG00000020400,ENSRNOG00000019913,ENSRNOG00000024413,ENSRNOG00000025584,ENSRNOG00000060745,ENSRNOG00000006850,ENSRNOG00000046458
GO:1903513	endoplasmic reticulum to cytosol transport	biological_process	0.12953	1	1	55	51	20272	ENSRNOG00000007842
GO:0004714	transmembrane receptor protein tyrosine kinase activity	molecular_function	0.12953	1	1	55	51	20272	ENSRNOG00000014367
GO:2000779	regulation of double-strand break repair	biological_process	0.12953	1	1	55	51	20272	ENSRNOG00000012962
GO:0044428	nuclear part	cellular_component	0.13016	1	13	55	3446	20272	ENSRNOG00000006002,ENSRNOG00000017165,ENSRNOG00000019913,ENSRNOG00000012962,ENSRNOG00000015866,ENSRNOG00000025584,ENSRNOG00000017781,ENSRNOG00000013383,ENSRNOG00000019496,ENSRNOG00000009266,ENSRNOG00000010007,ENSRNOG00000011648,ENSRNOG00000046458
GO:0044767	single-organism developmental process	biological_process	0.13179	1	19	55	5460	20272	ENSRNOG00000008054,ENSRNOG00000046458,ENSRNOG00000007307,ENSRNOG00000011976,ENSRNOG00000033433,ENSRNOG00000025584,ENSRNOG00000024413,ENSRNOG00000011648,ENSRNOG00000010007,ENSRNOG00000009266,ENSRNOG00000006850,ENSRNOG00000002364,ENSRNOG00000019831,ENSRNOG00000004489,ENSRNOG00000022863,ENSRNOG00000013982,ENSRNOG00000042086,ENSRNOG00000020353,ENSRNOG00000034258
GO:0048546	digestive tract morphogenesis	biological_process	0.13188	1	1	55	52	20272	ENSRNOG00000006850
GO:0031338	regulation of vesicle fusion	biological_process	0.13188	1	1	55	52	20272	ENSRNOG00000008737
GO:0006949	syncytium formation	biological_process	0.1319	1	1	55	52	20272	ENSRNOG00000020353
GO:0031492	nucleosomal DNA binding	molecular_function	0.1319	1	1	55	52	20272	ENSRNOG00000019913
GO:0098805	whole membrane	cellular_component	0.13259	1	7	55	1576	20272	ENSRNOG00000042086,ENSRNOG00000007307,ENSRNOG00000013383,ENSRNOG00000019908,ENSRNOG00000028100,ENSRNOG00000011648,ENSRNOG00000017731
GO:0071840	cellular component organization or biogenesis	biological_process	0.13333	1	20	55	5812	20272	ENSRNOG00000019908,ENSRNOG00000034258,ENSRNOG00000020353,ENSRNOG00000019913,ENSRNOG00000012962,ENSRNOG00000042086,ENSRNOG00000014399,ENSRNOG00000022863,ENSRNOG00000004489,ENSRNOG00000020882,ENSRNOG00000006850,ENSRNOG00000009266,ENSRNOG00000011648,ENSRNOG00000020587,ENSRNOG00000024413,ENSRNOG00000028100,ENSRNOG00000007307,ENSRNOG00000047314,ENSRNOG00000008737,ENSRNOG00000008054
GO:0009152	purine ribonucleotide biosynthetic process	biological_process	0.13352	1	2	55	235	20272	ENSRNOG00000009440,ENSRNOG00000011648
GO:0071417	cellular response to organonitrogen compound	biological_process	0.13367	1	3	55	468	20272	ENSRNOG00000011648,ENSRNOG00000019496,ENSRNOG00000019908
GO:2000737	negative regulation of stem cell differentiation	biological_process	0.13424	1	1	55	53	20272	ENSRNOG00000006850
GO:0031526	brush border membrane	cellular_component	0.13426	1	1	55	53	20272	ENSRNOG00000011648
GO:0060324	face development	biological_process	0.13426	1	1	55	53	20272	ENSRNOG00000033433
GO:0007420	brain development	biological_process	0.13524	1	4	55	729	20272	ENSRNOG00000009266,ENSRNOG00000011648,ENSRNOG00000019831,ENSRNOG00000024413
GO:0006164	purine nucleotide biosynthetic process	biological_process	0.13628	1	2	55	238	20272	ENSRNOG00000011648,ENSRNOG00000009440
GO:0061178	regulation of insulin secretion involved in cellular response to glucose stimulus	biological_process	0.13661	1	1	55	54	20272	ENSRNOG00000046458
GO:0070059	intrinsic apoptotic signaling pathway in response to endoplasmic reticulum stress	biological_process	0.13661	1	1	55	54	20272	ENSRNOG00000046458
GO:0007566	embryo implantation	biological_process	0.13661	1	1	55	54	20272	ENSRNOG00000007307
GO:0009410	response to xenobiotic stimulus	biological_process	0.13661	1	1	55	54	20272	ENSRNOG00000003510
GO:0010171	body morphogenesis	biological_process	0.13661	1	1	55	54	20272	ENSRNOG00000033433
GO:0051173	positive regulation of nitrogen compound metabolic process	biological_process	0.13795	1	8	55	1895	20272	ENSRNOG00000033433,ENSRNOG00000020400,ENSRNOG00000019913,ENSRNOG00000012962,ENSRNOG00000006850,ENSRNOG00000046458,ENSRNOG00000025584,ENSRNOG00000024413
GO:0051222	positive regulation of protein transport	biological_process	0.1381	1	3	55	475	20272	ENSRNOG00000046458,ENSRNOG00000060745,ENSRNOG00000009266
GO:0045202	synapse	cellular_component	0.13816	1	4	55	735	20272	ENSRNOG00000013383,ENSRNOG00000042086,ENSRNOG00000008054,ENSRNOG00000007307
GO:0001947	heart looping	biological_process	0.13895	1	1	55	55	20272	ENSRNOG00000006850
GO:0006611	protein export from nucleus	biological_process	0.13896	1	1	55	55	20272	ENSRNOG00000009266
GO:0042058	regulation of epidermal growth factor receptor signaling pathway	biological_process	0.13896	1	1	55	55	20272	ENSRNOG00000020882
GO:0005912	adherens junction	cellular_component	0.13935	1	3	55	477	20272	ENSRNOG00000004489,ENSRNOG00000010486,ENSRNOG00000034258
GO:0030054	cell junction	cellular_component	0.14036	1	5	55	1016	20272	ENSRNOG00000013383,ENSRNOG00000034258,ENSRNOG00000010486,ENSRNOG00000008054,ENSRNOG00000004489
GO:0032502	developmental process	biological_process	0.1405	1	19	55	5507	20272	ENSRNOG00000046458,ENSRNOG00000008054,ENSRNOG00000033433,ENSRNOG00000007307,ENSRNOG00000011976,ENSRNOG00000011648,ENSRNOG00000009266,ENSRNOG00000010007,ENSRNOG00000002364,ENSRNOG00000006850,ENSRNOG00000025584,ENSRNOG00000024413,ENSRNOG00000034258,ENSRNOG00000020353,ENSRNOG00000022863,ENSRNOG00000042086,ENSRNOG00000013982,ENSRNOG00000019831,ENSRNOG00000004489
GO:0034654	nucleobase-containing compound biosynthetic process	biological_process	0.1406	1	13	55	3493	20272	ENSRNOG00000047314,ENSRNOG00000009440,ENSRNOG00000024413,ENSRNOG00000025584,ENSRNOG00000060745,ENSRNOG00000019496,ENSRNOG00000006850,ENSRNOG00000011648,ENSRNOG00000046458,ENSRNOG00000019831,ENSRNOG00000020400,ENSRNOG00000033433,ENSRNOG00000019913
GO:0044248	cellular catabolic process	biological_process	0.14067	1	7	55	1601	20272	ENSRNOG00000018986,ENSRNOG00000019831,ENSRNOG00000011976,ENSRNOG00000011831,ENSRNOG00000013383,ENSRNOG00000012962,ENSRNOG00000007842
GO:0032947	protein complex scaffold	molecular_function	0.1409	1	1	55	56	20272	ENSRNOG00000019908
GO:0060711	labyrinthine layer development	biological_process	0.14129	1	1	55	56	20272	ENSRNOG00000006850
GO:0006801	superoxide metabolic process	biological_process	0.14131	1	1	55	56	20272	ENSRNOG00000020353
GO:0010633	negative regulation of epithelial cell migration	biological_process	0.14131	1	1	55	56	20272	ENSRNOG00000011271
GO:0042308	negative regulation of protein import into nucleus	biological_process	0.14131	1	1	55	56	20272	ENSRNOG00000060745
GO:0043124	negative regulation of I-kappaB kinase/NF-kappaB signaling	biological_process	0.14131	1	1	55	56	20272	ENSRNOG00000060745
GO:0050661	NADP binding	molecular_function	0.14131	1	1	55	56	20272	ENSRNOG00000003510
GO:0050710	negative regulation of cytokine secretion	biological_process	0.14131	1	1	55	56	20272	ENSRNOG00000060745
GO:1904590	negative regulation of protein import	biological_process	0.14131	1	1	55	56	20272	ENSRNOG00000060745
GO:0048513	organ development	biological_process	0.14147	1	12	55	3171	20272	ENSRNOG00000019831,ENSRNOG00000013982,ENSRNOG00000020353,ENSRNOG00000033433,ENSRNOG00000034258,ENSRNOG00000025584,ENSRNOG00000024413,ENSRNOG00000046458,ENSRNOG00000011648,ENSRNOG00000010007,ENSRNOG00000009266,ENSRNOG00000006850
GO:0032147	activation of protein kinase activity	biological_process	0.14167	1	2	55	244	20272	ENSRNOG00000025584,ENSRNOG00000019908
GO:0010604	positive regulation of macromolecule metabolic process	biological_process	0.14252	1	11	55	2853	20272	ENSRNOG00000019908,ENSRNOG00000033433,ENSRNOG00000020400,ENSRNOG00000019913,ENSRNOG00000012962,ENSRNOG00000024413,ENSRNOG00000025584,ENSRNOG00000060745,ENSRNOG00000006850,ENSRNOG00000009266,ENSRNOG00000046458
GO:0014909	smooth muscle cell migration	biological_process	0.14346	1	1	55	57	20272	ENSRNOG00000014399
GO:0030858	positive regulation of epithelial cell differentiation	biological_process	0.14362	1	1	55	57	20272	ENSRNOG00000006850
GO:0000118	histone deacetylase complex	cellular_component	0.14364	1	1	55	57	20272	ENSRNOG00000019913
GO:0032835	glomerulus development	biological_process	0.14364	1	1	55	57	20272	ENSRNOG00000011648
GO:0071320	cellular response to cAMP	biological_process	0.14364	1	1	55	57	20272	ENSRNOG00000011648
GO:0009260	ribonucleotide biosynthetic process	biological_process	0.14369	1	2	55	246	20272	ENSRNOG00000011648,ENSRNOG00000009440
GO:0043565	sequence-specific DNA binding	molecular_function	0.14369	1	5	55	1024	20272	ENSRNOG00000024413,ENSRNOG00000020400,ENSRNOG00000033433,ENSRNOG00000046458,ENSRNOG00000019913
GO:0046390	ribose phosphate biosynthetic process	biological_process	0.14556	1	2	55	248	20272	ENSRNOG00000011648,ENSRNOG00000009440
GO:0035094	response to nicotine	biological_process	0.14597	1	1	55	58	20272	ENSRNOG00000046458
GO:0045143	homologous chromosome segregation	biological_process	0.14597	1	1	55	58	20272	ENSRNOG00000007307
GO:0060986	endocrine hormone secretion	biological_process	0.14597	1	1	55	58	20272	ENSRNOG00000011648
GO:1901222	regulation of NIK/NF-kappaB signaling	biological_process	0.14597	1	1	55	58	20272	ENSRNOG00000060745
GO:0072522	purine-containing compound biosynthetic process	biological_process	0.14649	1	2	55	249	20272	ENSRNOG00000011648,ENSRNOG00000009440
GO:0070161	anchoring junction	cellular_component	0.1469	1	3	55	489	20272	ENSRNOG00000010486,ENSRNOG00000004489,ENSRNOG00000034258
GO:0031301	integral component of organelle membrane	cellular_component	0.14741	1	2	55	250	20272	ENSRNOG00000028100,ENSRNOG00000007842
GO:0009968	negative regulation of signal transduction	biological_process	0.14748	1	5	55	1033	20272	ENSRNOG00000060745,ENSRNOG00000006850,ENSRNOG00000011271,ENSRNOG00000046458,ENSRNOG00000025584
GO:0014015	positive regulation of gliogenesis	biological_process	0.14829	1	1	55	59	20272	ENSRNOG00000002364
GO:0019005	SCF ubiquitin ligase complex	cellular_component	0.14829	1	1	55	59	20272	ENSRNOG00000018986
GO:0061077	chaperone-mediated protein folding	biological_process	0.14829	1	1	55	59	20272	ENSRNOG00000017781
GO:0071156	regulation of cell cycle arrest	biological_process	0.14829	1	1	55	59	20272	ENSRNOG00000002364
GO:1901184	regulation of ERBB signaling pathway	biological_process	0.14829	1	1	55	59	20272	ENSRNOG00000020882
GO:2000113	negative regulation of cellular macromolecule biosynthetic process	biological_process	0.14859	1	6	55	1326	20272	ENSRNOG00000024413,ENSRNOG00000019831,ENSRNOG00000060745,ENSRNOG00000019913,ENSRNOG00000006850,ENSRNOG00000046458
GO:0005747	mitochondrial respiratory chain complex I	cellular_component	0.15017	1	1	55	60	20272	ENSRNOG00000023387
GO:0030964	NADH dehydrogenase complex	cellular_component	0.15017	1	1	55	60	20272	ENSRNOG00000023387
GO:0045271	respiratory chain complex I	cellular_component	0.15017	1	1	55	60	20272	ENSRNOG00000023387
GO:0014032	neural crest cell development	biological_process	0.1506	1	1	55	60	20272	ENSRNOG00000006850
GO:0002437	inflammatory response to antigenic stimulus	biological_process	0.15061	1	1	55	60	20272	ENSRNOG00000014367
GO:0032652	regulation of interleukin-1 production	biological_process	0.15061	1	1	55	60	20272	ENSRNOG00000060745
GO:0070491	repressing transcription factor binding	molecular_function	0.15061	1	1	55	60	20272	ENSRNOG00000019913
GO:0050793	regulation of developmental process	biological_process	0.15118	1	9	55	2250	20272	ENSRNOG00000011648,ENSRNOG00000006850,ENSRNOG00000009266,ENSRNOG00000002364,ENSRNOG00000025584,ENSRNOG00000024413,ENSRNOG00000007307,ENSRNOG00000004489,ENSRNOG00000022863
GO:0046872	metal ion binding	molecular_function	0.15136	1	11	55	2888	20272	ENSRNOG00000011831,ENSRNOG00000002364,ENSRNOG00000047314,ENSRNOG00000020587,ENSRNOG00000025584,ENSRNOG00000028841,ENSRNOG00000019913,ENSRNOG00000012962,ENSRNOG00000018986,ENSRNOG00000011976,ENSRNOG00000004489
GO:0009144	purine nucleoside triphosphate metabolic process	biological_process	0.15195	1	2	55	255	20272	ENSRNOG00000023387,ENSRNOG00000012962
GO:0042775	mitochondrial ATP synthesis coupled electron transport	biological_process	0.15248	1	1	55	61	20272	ENSRNOG00000023387
GO:0061371	determination of heart left/right asymmetry	biological_process	0.15291	1	1	55	61	20272	ENSRNOG00000006850
GO:0048146	positive regulation of fibroblast proliferation	biological_process	0.15292	1	1	55	61	20272	ENSRNOG00000011648
GO:0071548	response to dexamethasone	biological_process	0.15292	1	1	55	61	20272	ENSRNOG00000011648
GO:0005634	nucleus	cellular_component	0.15396	1	20	55	5922	20272	ENSRNOG00000015866,ENSRNOG00000046458,ENSRNOG00000019496,ENSRNOG00000006002,ENSRNOG00000033433,ENSRNOG00000020400,ENSRNOG00000025584,ENSRNOG00000024413,ENSRNOG00000017781,ENSRNOG00000013383,ENSRNOG00000000476,ENSRNOG00000011648,ENSRNOG00000006850,ENSRNOG00000010007,ENSRNOG00000009266,ENSRNOG00000002364,ENSRNOG00000017165,ENSRNOG00000012962,ENSRNOG00000011271,ENSRNOG00000019913
GO:0016050	vesicle organization	biological_process	0.15401	1	2	55	257	20272	ENSRNOG00000008737,ENSRNOG00000011648
GO:0090316	positive regulation of intracellular protein transport	biological_process	0.15402	1	2	55	257	20272	ENSRNOG00000009266,ENSRNOG00000060745
GO:0018130	heterocycle biosynthetic process	biological_process	0.15456	1	13	55	3553	20272	ENSRNOG00000019831,ENSRNOG00000019913,ENSRNOG00000020400,ENSRNOG00000033433,ENSRNOG00000009440,ENSRNOG00000025584,ENSRNOG00000024413,ENSRNOG00000047314,ENSRNOG00000060745,ENSRNOG00000019496,ENSRNOG00000006850,ENSRNOG00000011648,ENSRNOG00000046458
GO:2000756	regulation of peptidyl-lysine acetylation	biological_process	0.15482	1	1	55	62	20272	ENSRNOG00000015866
GO:0071230	cellular response to amino acid stimulus	biological_process	0.15483	1	1	55	62	20272	ENSRNOG00000019908
GO:0031300	intrinsic component of organelle membrane	cellular_component	0.15495	1	2	55	258	20272	ENSRNOG00000007842,ENSRNOG00000028100
GO:0044438	microbody part	cellular_component	0.15519	1	1	55	62	20272	ENSRNOG00000028100
GO:0044439	peroxisomal part	cellular_component	0.15519	1	1	55	62	20272	ENSRNOG00000028100
GO:0003143	embryonic heart tube morphogenesis	biological_process	0.15521	1	1	55	62	20272	ENSRNOG00000006850
GO:0035773	insulin secretion involved in cellular response to glucose stimulus	biological_process	0.15523	1	1	55	62	20272	ENSRNOG00000046458
GO:0014068	positive regulation of phosphatidylinositol 3-kinase signaling	biological_process	0.15523	1	1	55	62	20272	ENSRNOG00000025584
GO:0030032	lamellipodium assembly	biological_process	0.15523	1	1	55	62	20272	ENSRNOG00000011648
GO:0071300	cellular response to retinoic acid	biological_process	0.15523	1	1	55	62	20272	ENSRNOG00000011648
GO:0019438	aromatic compound biosynthetic process	biological_process	0.15528	1	13	55	3556	20272	ENSRNOG00000047314,ENSRNOG00000009440,ENSRNOG00000025584,ENSRNOG00000024413,ENSRNOG00000019496,ENSRNOG00000060745,ENSRNOG00000006850,ENSRNOG00000046458,ENSRNOG00000011648,ENSRNOG00000019831,ENSRNOG00000020400,ENSRNOG00000033433,ENSRNOG00000019913
GO:0051128	regulation of cellular component organization	biological_process	0.15728	1	9	55	2271	20272	ENSRNOG00000022863,ENSRNOG00000004489,ENSRNOG00000007307,ENSRNOG00000019908,ENSRNOG00000008737,ENSRNOG00000024413,ENSRNOG00000008054,ENSRNOG00000006850,ENSRNOG00000011648
GO:0034641	cellular nitrogen compound metabolic process	biological_process	0.15747	1	20	55	5940	20272	ENSRNOG00000047314,ENSRNOG00000009440,ENSRNOG00000023387,ENSRNOG00000011831,ENSRNOG00000019496,ENSRNOG00000046458,ENSRNOG00000011976,ENSRNOG00000019381,ENSRNOG00000033433,ENSRNOG00000020400,ENSRNOG00000003510,ENSRNOG00000025584,ENSRNOG00000024413,ENSRNOG00000060745,ENSRNOG00000006850,ENSRNOG00000010007,ENSRNOG00000011648,ENSRNOG00000019831,ENSRNOG00000019913,ENSRNOG00000012962
GO:0006305	DNA alkylation	biological_process	0.15753	1	1	55	63	20272	ENSRNOG00000019913
GO:0006306	DNA methylation	biological_process	0.15753	1	1	55	63	20272	ENSRNOG00000019913
GO:0043535	regulation of blood vessel endothelial cell migration	biological_process	0.15753	1	1	55	63	20272	ENSRNOG00000019496
GO:0016043	cellular component organization	biological_process	0.15914	1	19	55	5602	20272	ENSRNOG00000008054,ENSRNOG00000008737,ENSRNOG00000047314,ENSRNOG00000007307,ENSRNOG00000028100,ENSRNOG00000024413,ENSRNOG00000020587,ENSRNOG00000011648,ENSRNOG00000009266,ENSRNOG00000006850,ENSRNOG00000020882,ENSRNOG00000004489,ENSRNOG00000022863,ENSRNOG00000042086,ENSRNOG00000012962,ENSRNOG00000019913,ENSRNOG00000020353,ENSRNOG00000034258,ENSRNOG00000019908
GO:0044763	single-organism cellular process	biological_process	0.15944	1	39	55	12882	20272	ENSRNOG00000011648,ENSRNOG00000005800,ENSRNOG00000060745,ENSRNOG00000002364,ENSRNOG00000010007,ENSRNOG00000009266,ENSRNOG00000020882,ENSRNOG00000024413,ENSRNOG00000020587,ENSRNOG00000003510,ENSRNOG00000012962,ENSRNOG00000007842,ENSRNOG00000020353,ENSRNOG00000019913,ENSRNOG00000019908,ENSRNOG00000034258,ENSRNOG00000019831,ENSRNOG00000004489,ENSRNOG00000046458,ENSRNOG00000019496,ENSRNOG00000017731,…
GO:0090630	activation of GTPase activity	biological_process	0.15981	1	1	55	64	20272	ENSRNOG00000008737
GO:0001725	stress fiber	cellular_component	0.15982	1	1	55	64	20272	ENSRNOG00000034258
GO:0046823	negative regulation of nucleocytoplasmic transport	biological_process	0.15982	1	1	55	64	20272	ENSRNOG00000060745
GO:0044085	cellular component biogenesis	biological_process	0.16076	1	10	55	2601	20272	ENSRNOG00000011648,ENSRNOG00000009266,ENSRNOG00000020882,ENSRNOG00000020587,ENSRNOG00000047314,ENSRNOG00000020353,ENSRNOG00000007307,ENSRNOG00000004489,ENSRNOG00000022863,ENSRNOG00000014399
GO:0031982	vesicle	cellular_component	0.1611	1	12	55	3251	20272	ENSRNOG00000007842,ENSRNOG00000017165,ENSRNOG00000019908,ENSRNOG00000004489,ENSRNOG00000042086,ENSRNOG00000011648,ENSRNOG00000009266,ENSRNOG00000017781,ENSRNOG00000025584,ENSRNOG00000020587,ENSRNOG00000008737,ENSRNOG00000000481
GO:0006508	proteolysis	biological_process	0.16142	1	7	55	1662	20272	ENSRNOG00000018986,ENSRNOG00000012962,ENSRNOG00000011648,ENSRNOG00000007842,ENSRNOG00000060745,ENSRNOG00000009266,ENSRNOG00000013383
GO:0007167	enzyme linked receptor protein signaling pathway	biological_process	0.16186	1	4	55	782	20272	ENSRNOG00000020882,ENSRNOG00000033433,ENSRNOG00000019496,ENSRNOG00000014367
GO:0032507	maintenance of protein location in cell	biological_process	0.16211	1	1	55	65	20272	ENSRNOG00000060745
GO:0070373	negative regulation of ERK1 and ERK2 cascade	biological_process	0.16211	1	1	55	65	20272	ENSRNOG00000060745
GO:0009892	negative regulation of metabolic process	biological_process	0.16243	1	10	55	2607	20272	ENSRNOG00000025584,ENSRNOG00000024413,ENSRNOG00000015866,ENSRNOG00000046458,ENSRNOG00000011648,ENSRNOG00000006850,ENSRNOG00000060745,ENSRNOG00000010007,ENSRNOG00000019831,ENSRNOG00000019913
GO:1903651	positive regulation of cytoplasmic transport	biological_process	0.16257	1	2	55	266	20272	ENSRNOG00000060745,ENSRNOG00000009266
GO:0003676	nucleic acid binding	molecular_function	0.16311	1	14	55	3921	20272	ENSRNOG00000019831,ENSRNOG00000011976,ENSRNOG00000018986,ENSRNOG00000012962,ENSRNOG00000019913,ENSRNOG00000033433,ENSRNOG00000020400,ENSRNOG00000019381,ENSRNOG00000024413,ENSRNOG00000046458,ENSRNOG00000019496,ENSRNOG00000010007,ENSRNOG00000006850,ENSRNOG00000000476
GO:0042773	ATP synthesis coupled electron transport	biological_process	0.16395	1	1	55	66	20272	ENSRNOG00000023387
GO:0031902	late endosome membrane	cellular_component	0.16399	1	1	55	66	20272	ENSRNOG00000019908
GO:0038061	NIK/NF-kappaB signaling	biological_process	0.16439	1	1	55	66	20272	ENSRNOG00000060745
GO:0045685	regulation of glial cell differentiation	biological_process	0.16439	1	1	55	66	20272	ENSRNOG00000002364
GO:0046427	positive regulation of JAK-STAT cascade	biological_process	0.16439	1	1	55	66	20272	ENSRNOG00000025584
GO:0060429	epithelium development	biological_process	0.16439	1	5	55	1072	20272	ENSRNOG00000025584,ENSRNOG00000024413,ENSRNOG00000046458,ENSRNOG00000011648,ENSRNOG00000006850
GO:0014033	neural crest cell differentiation	biological_process	0.16664	1	1	55	67	20272	ENSRNOG00000006850
GO:1904035	regulation of epithelial cell apoptotic process	biological_process	0.16666	1	1	55	67	20272	ENSRNOG00000046458
GO:0051649	establishment of localization in cell	biological_process	0.16666	1	9	55	2302	20272	ENSRNOG00000007842,ENSRNOG00000007307,ENSRNOG00000042086,ENSRNOG00000009266,ENSRNOG00000060745,ENSRNOG00000046458,ENSRNOG00000014367,ENSRNOG00000011648,ENSRNOG00000008737
GO:0000932	cytoplasmic mRNA processing body	cellular_component	0.16666	1	1	55	67	20272	ENSRNOG00000019831
GO:0001938	positive regulation of endothelial cell proliferation	biological_process	0.16666	1	1	55	67	20272	ENSRNOG00000019496
GO:0030667	secretory granule membrane	cellular_component	0.16666	1	1	55	67	20272	ENSRNOG00000042086
GO:0051851	modification by host of symbiont morphology or physiology	biological_process	0.16666	1	1	55	67	20272	ENSRNOG00000011648
GO:0070192	chromosome organization involved in meiosis	biological_process	0.16666	1	1	55	67	20272	ENSRNOG00000007307
GO:0006954	inflammatory response	biological_process	0.16763	1	3	55	521	20272	ENSRNOG00000060745,ENSRNOG00000005800,ENSRNOG00000014367
GO:0032024	positive regulation of insulin secretion	biological_process	0.16893	1	1	55	68	20272	ENSRNOG00000046458
GO:0005901	caveola	cellular_component	0.16893	1	1	55	68	20272	ENSRNOG00000011648
GO:0019199	transmembrane receptor protein kinase activity	molecular_function	0.16893	1	1	55	68	20272	ENSRNOG00000014367
GO:0030295	protein kinase activator activity	molecular_function	0.16893	1	1	55	68	20272	ENSRNOG00000025584
GO:0043488	regulation of mRNA stability	biological_process	0.16893	1	1	55	68	20272	ENSRNOG00000019831
GO:1900181	negative regulation of protein localization to nucleus	biological_process	0.16893	1	1	55	68	20272	ENSRNOG00000060745
GO:0051248	negative regulation of protein metabolic process	biological_process	0.16923	1	5	55	1083	20272	ENSRNOG00000015866,ENSRNOG00000025584,ENSRNOG00000019831,ENSRNOG00000011648,ENSRNOG00000060745
GO:0001077	transcriptional activator activity, RNA polymerase II core promoter proximal region sequence-specific binding	molecular_function	0.17025	1	2	55	274	20272	ENSRNOG00000020400,ENSRNOG00000024413
GO:0010558	negative regulation of macromolecule biosynthetic process	biological_process	0.17058	1	6	55	1383	20272	ENSRNOG00000024413,ENSRNOG00000019831,ENSRNOG00000046458,ENSRNOG00000019913,ENSRNOG00000060745,ENSRNOG00000006850
GO:1901983	regulation of protein acetylation	biological_process	0.17079	1	1	55	69	20272	ENSRNOG00000015866
GO:0006637	acyl-CoA metabolic process	biological_process	0.17085	1	1	55	69	20272	ENSRNOG00000011976
GO:0035383	thioester metabolic process	biological_process	0.17085	1	1	55	69	20272	ENSRNOG00000011976
GO:0010035	response to inorganic substance	biological_process	0.17095	1	3	55	526	20272	ENSRNOG00000000481,ENSRNOG00000011648,ENSRNOG00000046458
GO:0014812	muscle cell migration	biological_process	0.17101	1	1	55	69	20272	ENSRNOG00000014399
GO:0045121	membrane raft	cellular_component	0.17105	1	2	55	275	20272	ENSRNOG00000011648,ENSRNOG00000019908
GO:0032088	negative regulation of NF-kappaB transcription factor activity	biological_process	0.17119	1	1	55	69	20272	ENSRNOG00000060745
GO:0070603	SWI/SNF superfamily-type complex	cellular_component	0.17119	1	1	55	69	20272	ENSRNOG00000019913
GO:0009141	nucleoside triphosphate metabolic process	biological_process	0.172	1	2	55	276	20272	ENSRNOG00000012962,ENSRNOG00000023387
GO:0006732	coenzyme metabolic process	biological_process	0.173	1	2	55	277	20272	ENSRNOG00000011976,ENSRNOG00000003510
GO:0048856	anatomical structure development	biological_process	0.17345	1	17	55	4981	20272	ENSRNOG00000008054,ENSRNOG00000046458,ENSRNOG00000033433,ENSRNOG00000024413,ENSRNOG00000025584,ENSRNOG00000011648,ENSRNOG00000010007,ENSRNOG00000009266,ENSRNOG00000006850,ENSRNOG00000002364,ENSRNOG00000022863,ENSRNOG00000042086,ENSRNOG00000013982,ENSRNOG00000019831,ENSRNOG00000004489,ENSRNOG00000034258,ENSRNOG00000020353
GO:0016811	hydrolase activity, acting on carbon-nitrogen (but not peptide) bonds, in linear amides	molecular_function	0.17345	1	1	55	70	20272	ENSRNOG00000019913
GO:0032612	interleukin-1 production	biological_process	0.17345	1	1	55	70	20272	ENSRNOG00000060745
GO:0016301	kinase activity	molecular_function	0.17398	1	4	55	805	20272	ENSRNOG00000010005,ENSRNOG00000014367,ENSRNOG00000047314,ENSRNOG00000006002
GO:0045934	negative regulation of nucleobase-containing compound metabolic process	biological_process	0.17418	1	6	55	1392	20272	ENSRNOG00000024413,ENSRNOG00000019913,ENSRNOG00000060745,ENSRNOG00000010007,ENSRNOG00000006850,ENSRNOG00000046458
GO:0043169	cation binding	molecular_function	0.17474	1	11	55	2975	20272	ENSRNOG00000025584,ENSRNOG00000020587,ENSRNOG00000047314,ENSRNOG00000002364,ENSRNOG00000011831,ENSRNOG00000004489,ENSRNOG00000011976,ENSRNOG00000018986,ENSRNOG00000012962,ENSRNOG00000019913,ENSRNOG00000028841
GO:0019222	regulation of metabolic process	biological_process	0.17551	1	20	55	6028	20272	ENSRNOG00000011648,ENSRNOG00000060745,ENSRNOG00000006850,ENSRNOG00000010007,ENSRNOG00000009266,ENSRNOG00000025584,ENSRNOG00000024413,ENSRNOG00000019908,ENSRNOG00000012962,ENSRNOG00000007842,ENSRNOG00000020353,ENSRNOG00000019913,ENSRNOG00000019831,ENSRNOG00000046458,ENSRNOG00000019496,ENSRNOG00000008737,ENSRNOG00000015866,ENSRNOG00000033433,ENSRNOG00000020400,ENSRNOG00000007307
GO:0045682	regulation of epidermis development	biological_process	0.17568	1	1	55	71	20272	ENSRNOG00000006850
GO:0032432	actin filament bundle	cellular_component	0.1757	1	1	55	71	20272	ENSRNOG00000034258
GO:0051702	interaction with symbiont	biological_process	0.1757	1	1	55	71	20272	ENSRNOG00000011648
GO:0070013	intracellular organelle lumen	cellular_component	0.17575	1	12	55	3307	20272	ENSRNOG00000025584,ENSRNOG00000015866,ENSRNOG00000046458,ENSRNOG00000009266,ENSRNOG00000019496,ENSRNOG00000010007,ENSRNOG00000013383,ENSRNOG00000017781,ENSRNOG00000006002,ENSRNOG00000012962,ENSRNOG00000019913,ENSRNOG00000017165
GO:0043233	organelle lumen	cellular_component	0.17762	1	12	55	3314	20272	ENSRNOG00000006002,ENSRNOG00000017165,ENSRNOG00000019913,ENSRNOG00000012962,ENSRNOG00000015866,ENSRNOG00000025584,ENSRNOG00000017781,ENSRNOG00000013383,ENSRNOG00000019496,ENSRNOG00000010007,ENSRNOG00000009266,ENSRNOG00000046458
GO:1901362	organic cyclic compound biosynthetic process	biological_process	0.17793	1	13	55	3647	20272	ENSRNOG00000019831,ENSRNOG00000033433,ENSRNOG00000020400,ENSRNOG00000019913,ENSRNOG00000047314,ENSRNOG00000009440,ENSRNOG00000025584,ENSRNOG00000024413,ENSRNOG00000006850,ENSRNOG00000060745,ENSRNOG00000019496,ENSRNOG00000011648,ENSRNOG00000046458
GO:0006892	post-Golgi vesicle-mediated transport	biological_process	0.17794	1	1	55	72	20272	ENSRNOG00000042086
GO:0010595	positive regulation of endothelial cell migration	biological_process	0.17794	1	1	55	72	20272	ENSRNOG00000019496
GO:0045185	maintenance of protein location	biological_process	0.17794	1	1	55	72	20272	ENSRNOG00000060745
GO:0061180	mammary gland epithelium development	biological_process	0.17794	1	1	55	72	20272	ENSRNOG00000025584
GO:0046879	hormone secretion	biological_process	0.17994	1	2	55	284	20272	ENSRNOG00000046458,ENSRNOG00000011648
GO:0008593	regulation of Notch signaling pathway	biological_process	0.18016	1	1	55	73	20272	ENSRNOG00000006850
GO:0017053	transcriptional repressor complex	cellular_component	0.18018	1	1	55	73	20272	ENSRNOG00000019913
GO:0031503	protein complex localization	biological_process	0.18018	1	1	55	73	20272	ENSRNOG00000060745
GO:0038034	signal transduction in absence of ligand	biological_process	0.18018	1	1	55	73	20272	ENSRNOG00000025584
GO:0097192	extrinsic apoptotic signaling pathway in absence of ligand	biological_process	0.18018	1	1	55	73	20272	ENSRNOG00000025584
GO:0030163	protein catabolic process	biological_process	0.18043	1	4	55	817	20272	ENSRNOG00000018986,ENSRNOG00000025584,ENSRNOG00000013383,ENSRNOG00000007842
GO:0044421	extracellular region part	cellular_component	0.18119	1	13	55	3660	20272	ENSRNOG00000020587,ENSRNOG00000025584,ENSRNOG00000008737,ENSRNOG00000000481,ENSRNOG00000009266,ENSRNOG00000011648,ENSRNOG00000005800,ENSRNOG00000017781,ENSRNOG00000004489,ENSRNOG00000014399,ENSRNOG00000007842,ENSRNOG00000019908,ENSRNOG00000017165
GO:0019209	kinase activator activity	molecular_function	0.18241	1	1	55	74	20272	ENSRNOG00000025584
GO:0042641	actomyosin	cellular_component	0.18241	1	1	55	74	20272	ENSRNOG00000034258
GO:0043487	regulation of RNA stability	biological_process	0.18241	1	1	55	74	20272	ENSRNOG00000019831
GO:0044728	DNA methylation or demethylation	biological_process	0.18241	1	1	55	74	20272	ENSRNOG00000019913
GO:0022607	cellular component assembly	biological_process	0.18258	1	9	55	2353	20272	ENSRNOG00000020353,ENSRNOG00000007307,ENSRNOG00000004489,ENSRNOG00000022863,ENSRNOG00000011648,ENSRNOG00000009266,ENSRNOG00000020882,ENSRNOG00000020587,ENSRNOG00000047314
GO:1901699	cellular response to nitrogen compound	biological_process	0.18301	1	3	55	544	20272	ENSRNOG00000019496,ENSRNOG00000011648,ENSRNOG00000019908
GO:0006511	ubiquitin-dependent protein catabolic process	biological_process	0.18449	1	3	55	546	20272	ENSRNOG00000018986,ENSRNOG00000013383,ENSRNOG00000007842
GO:0009123	nucleoside monophosphate metabolic process	biological_process	0.18462	1	2	55	289	20272	ENSRNOG00000047314,ENSRNOG00000023387
GO:0006919	activation of cysteine-type endopeptidase activity involved in apoptotic process	biological_process	0.18464	1	1	55	75	20272	ENSRNOG00000009266
GO:0031491	nucleosome binding	molecular_function	0.18464	1	1	55	75	20272	ENSRNOG00000019913
GO:0071385	cellular response to glucocorticoid stimulus	biological_process	0.18464	1	1	55	75	20272	ENSRNOG00000011648
GO:0003824	catalytic activity	molecular_function	0.18645	1	19	55	5730	20272	ENSRNOG00000014367,ENSRNOG00000002364,ENSRNOG00000025584,ENSRNOG00000003510,ENSRNOG00000012962,ENSRNOG00000019913,ENSRNOG00000017165,ENSRNOG00000013982,ENSRNOG00000042086,ENSRNOG00000018986,ENSRNOG00000017731,ENSRNOG00000010005,ENSRNOG00000011831,ENSRNOG00000009440,ENSRNOG00000015866,ENSRNOG00000047314,ENSRNOG00000013968,ENSRNOG00000006002,ENSRNOG00000011976
GO:0030684	preribosome	cellular_component	0.18669	1	1	55	76	20272	ENSRNOG00000014399
GO:0048863	stem cell differentiation	biological_process	0.18676	1	2	55	291	20272	ENSRNOG00000006850,ENSRNOG00000046458
GO:0010717	regulation of epithelial to mesenchymal transition	biological_process	0.18684	1	1	55	76	20272	ENSRNOG00000006850
GO:0035050	embryonic heart tube development	biological_process	0.18684	1	1	55	76	20272	ENSRNOG00000006850
GO:0000980	RNA polymerase II distal enhancer sequence-specific DNA binding	molecular_function	0.18685	1	1	55	76	20272	ENSRNOG00000020400
GO:0000502	proteasome complex	cellular_component	0.18686	1	1	55	76	20272	ENSRNOG00000007842
GO:0071260	cellular response to mechanical stimulus	biological_process	0.18686	1	1	55	76	20272	ENSRNOG00000011648
GO:2001022	positive regulation of response to DNA damage stimulus	biological_process	0.18686	1	1	55	76	20272	ENSRNOG00000012962
GO:0051960	regulation of nervous system development	biological_process	0.18696	1	4	55	829	20272	ENSRNOG00000024413,ENSRNOG00000004489,ENSRNOG00000022863,ENSRNOG00000002364
GO:0006887	exocytosis	biological_process	0.18775	1	2	55	292	20272	ENSRNOG00000042086,ENSRNOG00000007307
GO:0019941	modification-dependent protein catabolic process	biological_process	0.18859	1	3	55	552	20272	ENSRNOG00000007842,ENSRNOG00000013383,ENSRNOG00000018986
GO:0016607	nuclear speck	cellular_component	0.18873	1	2	55	293	20272	ENSRNOG00000010007,ENSRNOG00000046458
GO:0034613	cellular protein localization	biological_process	0.18882	1	6	55	1428	20272	ENSRNOG00000008737,ENSRNOG00000042086,ENSRNOG00000019908,ENSRNOG00000007842,ENSRNOG00000009266,ENSRNOG00000060745
GO:0006259	DNA metabolic process	biological_process	0.18914	1	4	55	833	20272	ENSRNOG00000019381,ENSRNOG00000012962,ENSRNOG00000019913,ENSRNOG00000047314
GO:0031324	negative regulation of cellular metabolic process	biological_process	0.18993	1	9	55	2376	20272	ENSRNOG00000060745,ENSRNOG00000006850,ENSRNOG00000010007,ENSRNOG00000011648,ENSRNOG00000046458,ENSRNOG00000024413,ENSRNOG00000015866,ENSRNOG00000019913,ENSRNOG00000019831
GO:0009914	hormone transport	biological_process	0.19069	1	2	55	295	20272	ENSRNOG00000046458,ENSRNOG00000011648
GO:0006970	response to osmotic stress	biological_process	0.19128	1	1	55	78	20272	ENSRNOG00000011648
GO:0034644	cellular response to UV	biological_process	0.19128	1	1	55	78	20272	ENSRNOG00000011648
GO:0050660	flavin adenine dinucleotide binding	molecular_function	0.19128	1	1	55	78	20272	ENSRNOG00000003510
GO:0071384	cellular response to corticosteroid stimulus	biological_process	0.19128	1	1	55	78	20272	ENSRNOG00000011648
GO:0048024	regulation of mRNA splicing, via spliceosome	biological_process	0.19349	1	1	55	79	20272	ENSRNOG00000010007
GO:0051289	protein homotetramerization	biological_process	0.19349	1	1	55	79	20272	ENSRNOG00000047314
GO:0023056	positive regulation of signaling	biological_process	0.19383	1	6	55	1440	20272	ENSRNOG00000046458,ENSRNOG00000060745,ENSRNOG00000020882,ENSRNOG00000019908,ENSRNOG00000025584,ENSRNOG00000007307
GO:0043632	modification-dependent macromolecule catabolic process	biological_process	0.1941	1	3	55	560	20272	ENSRNOG00000013383,ENSRNOG00000007842,ENSRNOG00000018986
GO:0070727	cellular macromolecule localization	biological_process	0.19425	1	6	55	1441	20272	ENSRNOG00000060745,ENSRNOG00000009266,ENSRNOG00000007842,ENSRNOG00000019908,ENSRNOG00000042086,ENSRNOG00000008737
GO:0031974	membrane-enclosed lumen	cellular_component	0.1944	1	12	55	3375	20272	ENSRNOG00000019496,ENSRNOG00000009266,ENSRNOG00000010007,ENSRNOG00000046458,ENSRNOG00000017781,ENSRNOG00000013383,ENSRNOG00000025584,ENSRNOG00000015866,ENSRNOG00000019913,ENSRNOG00000012962,ENSRNOG00000017165,ENSRNOG00000006002
GO:0045787	positive regulation of cell cycle	biological_process	0.19462	1	2	55	299	20272	ENSRNOG00000002364,ENSRNOG00000012962
GO:0016310	phosphorylation	biological_process	0.19518	1	8	55	2071	20272	ENSRNOG00000010005,ENSRNOG00000014367,ENSRNOG00000060745,ENSRNOG00000047314,ENSRNOG00000025584,ENSRNOG00000023387,ENSRNOG00000019908,ENSRNOG00000006002
GO:0042990	regulation of transcription factor import into nucleus	biological_process	0.19568	1	1	55	80	20272	ENSRNOG00000060745
GO:0044699	single-organism process	biological_process	0.19609	1	42	55	14222	20272	ENSRNOG00000011831,ENSRNOG00000009440,ENSRNOG00000008054,ENSRNOG00000013383,ENSRNOG00000006850,ENSRNOG00000014367,ENSRNOG00000025584,ENSRNOG00000017165,ENSRNOG00000011271,ENSRNOG00000042086,ENSRNOG00000013982,ENSRNOG00000014399,ENSRNOG00000022863,ENSRNOG00000019496,ENSRNOG00000017731,ENSRNOG00000046458,ENSRNOG00000015866,ENSRNOG00000047314,ENSRNOG00000008737,ENSRNOG00000023387,ENSRNOG00000028100,…
GO:0000151	ubiquitin ligase complex	cellular_component	0.19659	1	2	55	301	20272	ENSRNOG00000007842,ENSRNOG00000018986
GO:0051082	unfolded protein binding	molecular_function	0.1977	1	1	55	81	20272	ENSRNOG00000014399
GO:0006304	DNA modification	biological_process	0.19787	1	1	55	81	20272	ENSRNOG00000019913
GO:0014066	regulation of phosphatidylinositol 3-kinase signaling	biological_process	0.19787	1	1	55	81	20272	ENSRNOG00000025584
GO:0016575	histone deacetylation	biological_process	0.19787	1	1	55	81	20272	ENSRNOG00000019913
GO:0048814	regulation of dendrite morphogenesis	biological_process	0.19787	1	1	55	81	20272	ENSRNOG00000024413
GO:0097581	lamellipodium organization	biological_process	0.19787	1	1	55	81	20272	ENSRNOG00000011648
GO:0031327	negative regulation of cellular biosynthetic process	biological_process	0.19854	1	6	55	1451	20272	ENSRNOG00000024413,ENSRNOG00000019831,ENSRNOG00000060745,ENSRNOG00000006850,ENSRNOG00000019913,ENSRNOG00000046458
GO:0022904	respiratory electron transport chain	biological_process	0.19964	1	1	55	82	20272	ENSRNOG00000023387
GO:0097202	activation of cysteine-type endopeptidase activity	biological_process	0.20006	1	1	55	82	20272	ENSRNOG00000009266
GO:0043534	blood vessel endothelial cell migration	biological_process	0.20224	1	1	55	83	20272	ENSRNOG00000019496
GO:0010647	positive regulation of cell communication	biological_process	0.20273	1	6	55	1461	20272	ENSRNOG00000046458,ENSRNOG00000060745,ENSRNOG00000020882,ENSRNOG00000019908,ENSRNOG00000007307,ENSRNOG00000025584
GO:0023057	negative regulation of signaling	biological_process	0.20382	1	5	55	1157	20272	ENSRNOG00000025584,ENSRNOG00000060745,ENSRNOG00000006850,ENSRNOG00000011271,ENSRNOG00000046458
GO:0044707	single-multicellular organism process	biological_process	0.20413	1	23	55	7218	20272	ENSRNOG00000008054,ENSRNOG00000015866,ENSRNOG00000046458,ENSRNOG00000019496,ENSRNOG00000007307,ENSRNOG00000033433,ENSRNOG00000025584,ENSRNOG00000024413,ENSRNOG00000014367,ENSRNOG00000011648,ENSRNOG00000060745,ENSRNOG00000010007,ENSRNOG00000009266,ENSRNOG00000006850,ENSRNOG00000002364,ENSRNOG00000019831,ENSRNOG00000004489,ENSRNOG00000022863,ENSRNOG00000042086,ENSRNOG00000013982,ENSRNOG00000011271,…
GO:0042991	transcription factor import into nucleus	biological_process	0.20441	1	1	55	84	20272	ENSRNOG00000060745
GO:0045055	regulated secretory pathway	biological_process	0.20441	1	1	55	84	20272	ENSRNOG00000042086
GO:0045892	negative regulation of transcription, DNA-templated	biological_process	0.20575	1	5	55	1161	20272	ENSRNOG00000019913,ENSRNOG00000060745,ENSRNOG00000006850,ENSRNOG00000046458,ENSRNOG00000024413
GO:0009165	nucleotide biosynthetic process	biological_process	0.20648	1	2	55	311	20272	ENSRNOG00000009440,ENSRNOG00000011648
GO:0001656	metanephros development	biological_process	0.20658	1	1	55	85	20272	ENSRNOG00000011648
GO:0021954	central nervous system neuron development	biological_process	0.20658	1	1	55	85	20272	ENSRNOG00000019831
GO:0044853	plasma membrane raft	cellular_component	0.20658	1	1	55	85	20272	ENSRNOG00000011648
GO:0006119	oxidative phosphorylation	biological_process	0.20832	1	1	55	86	20272	ENSRNOG00000023387
GO:0043566	structure-specific DNA binding	molecular_function	0.20846	1	2	55	313	20272	ENSRNOG00000019913,ENSRNOG00000024413
GO:0051260	protein homooligomerization	biological_process	0.20846	1	2	55	313	20272	ENSRNOG00000047314,ENSRNOG00000020882
GO:0007173	epidermal growth factor receptor signaling pathway	biological_process	0.20874	1	1	55	86	20272	ENSRNOG00000020882
GO:0042035	regulation of cytokine biosynthetic process	biological_process	0.20874	1	1	55	86	20272	ENSRNOG00000060745
GO:0045132	meiotic chromosome segregation	biological_process	0.20874	1	1	55	86	20272	ENSRNOG00000007307
GO:0030855	epithelial cell differentiation	biological_process	0.20874	1	3	55	581	20272	ENSRNOG00000024413,ENSRNOG00000006850,ENSRNOG00000046458
GO:0009890	negative regulation of biosynthetic process	biological_process	0.20882	1	6	55	1475	20272	ENSRNOG00000006850,ENSRNOG00000060745,ENSRNOG00000019913,ENSRNOG00000046458,ENSRNOG00000019831,ENSRNOG00000024413
GO:0003014	renal system process	biological_process	0.21089	1	1	55	87	20272	ENSRNOG00000011648
GO:0022600	digestive system process	biological_process	0.21089	1	1	55	87	20272	ENSRNOG00000011648
GO:0051817	modification of morphology or physiology of other organism involved in symbiotic interaction	biological_process	0.21089	1	1	55	87	20272	ENSRNOG00000011648
GO:0032259	methylation	biological_process	0.21144	1	2	55	316	20272	ENSRNOG00000019913,ENSRNOG00000013968
GO:0010648	negative regulation of cell communication	biological_process	0.21208	1	5	55	1174	20272	ENSRNOG00000006850,ENSRNOG00000060745,ENSRNOG00000046458,ENSRNOG00000011271,ENSRNOG00000025584
GO:0001944	vasculature development	biological_process	0.21297	1	3	55	587	20272	ENSRNOG00000011648,ENSRNOG00000009266,ENSRNOG00000006850
GO:0070542	response to fatty acid	biological_process	0.21304	1	1	55	88	20272	ENSRNOG00000046458
GO:0002456	T cell mediated immunity	biological_process	0.21304	1	1	55	88	20272	ENSRNOG00000014367
GO:0006282	regulation of DNA repair	biological_process	0.21304	1	1	55	88	20272	ENSRNOG00000012962
GO:0032092	positive regulation of protein binding	biological_process	0.21304	1	1	55	88	20272	ENSRNOG00000014367
GO:0043154	negative regulation of cysteine-type endopeptidase activity involved in apoptotic process	biological_process	0.21304	1	1	55	88	20272	ENSRNOG00000011648
GO:0090317	negative regulation of intracellular protein transport	biological_process	0.21304	1	1	55	88	20272	ENSRNOG00000060745
GO:0051186	cofactor metabolic process	biological_process	0.21328	1	2	55	318	20272	ENSRNOG00000011976,ENSRNOG00000003510
GO:0006807	nitrogen compound metabolic process	biological_process	0.21403	1	20	55	6200	20272	ENSRNOG00000019831,ENSRNOG00000019913,ENSRNOG00000012962,ENSRNOG00000003510,ENSRNOG00000024413,ENSRNOG00000025584,ENSRNOG00000060745,ENSRNOG00000006850,ENSRNOG00000010007,ENSRNOG00000011648,ENSRNOG00000011976,ENSRNOG00000019381,ENSRNOG00000020400,ENSRNOG00000033433,ENSRNOG00000047314,ENSRNOG00000009440,ENSRNOG00000023387,ENSRNOG00000011831,ENSRNOG00000019496,ENSRNOG00000046458
GO:0044456	synapse part	cellular_component	0.21439	1	3	55	589	20272	ENSRNOG00000013383,ENSRNOG00000042086,ENSRNOG00000007307
GO:0030141	secretory granule	cellular_component	0.21442	1	2	55	319	20272	ENSRNOG00000008737,ENSRNOG00000042086
GO:0051098	regulation of binding	biological_process	0.21443	1	2	55	319	20272	ENSRNOG00000014367,ENSRNOG00000046458
GO:0015696	ammonium transport	biological_process	0.21519	1	1	55	89	20272	ENSRNOG00000011648
GO:0030316	osteoclast differentiation	biological_process	0.21519	1	1	55	89	20272	ENSRNOG00000020353
GO:0032941	secretion by tissue	biological_process	0.21519	1	1	55	89	20272	ENSRNOG00000011648
GO:1903507	negative regulation of nucleic acid-templated transcription	biological_process	0.21601	1	5	55	1182	20272	ENSRNOG00000046458,ENSRNOG00000019913,ENSRNOG00000060745,ENSRNOG00000006850,ENSRNOG00000024413
GO:1904019	epithelial cell apoptotic process	biological_process	0.21733	1	1	55	90	20272	ENSRNOG00000046458
GO:0009725	response to hormone	biological_process	0.21786	1	4	55	884	20272	ENSRNOG00000046458,ENSRNOG00000011648,ENSRNOG00000010007,ENSRNOG00000019496
GO:0005667	transcription factor complex	cellular_component	0.21841	1	2	55	323	20272	ENSRNOG00000020400,ENSRNOG00000019913
GO:0090277	positive regulation of peptide hormone secretion	biological_process	0.21946	1	1	55	91	20272	ENSRNOG00000046458
GO:0044446	intracellular organelle part	cellular_component	0.21954	1	22	55	6931	20272	ENSRNOG00000015866,ENSRNOG00000023387,ENSRNOG00000046458,ENSRNOG00000017731,ENSRNOG00000019496,ENSRNOG00000000414,ENSRNOG00000006002,ENSRNOG00000028100,ENSRNOG00000025584,ENSRNOG00000017781,ENSRNOG00000013383,ENSRNOG00000011648,ENSRNOG00000009266,ENSRNOG00000010007,ENSRNOG00000042086,ENSRNOG00000017165,ENSRNOG00000019908,ENSRNOG00000034258,ENSRNOG00000007842,ENSRNOG00000012962,ENSRNOG00000020353,…
GO:0008285	negative regulation of cell proliferation	biological_process	0.22079	1	3	55	598	20272	ENSRNOG00000006850,ENSRNOG00000011271,ENSRNOG00000046458
GO:0008238	exopeptidase activity	molecular_function	0.22159	1	1	55	92	20272	ENSRNOG00000012962
GO:0048145	regulation of fibroblast proliferation	biological_process	0.22159	1	1	55	92	20272	ENSRNOG00000011648
GO:0050886	endocrine process	biological_process	0.22159	1	1	55	92	20272	ENSRNOG00000011648
GO:0071482	cellular response to light stimulus	biological_process	0.22159	1	1	55	92	20272	ENSRNOG00000011648
GO:0006357	regulation of transcription from RNA polymerase II promoter	biological_process	0.22184	1	7	55	1822	20272	ENSRNOG00000025584,ENSRNOG00000024413,ENSRNOG00000046458,ENSRNOG00000019913,ENSRNOG00000006850,ENSRNOG00000020400,ENSRNOG00000033433
GO:1902679	negative regulation of RNA biosynthetic process	biological_process	0.22194	1	5	55	1194	20272	ENSRNOG00000046458,ENSRNOG00000006850,ENSRNOG00000060745,ENSRNOG00000019913,ENSRNOG00000024413
GO:0016604	nuclear body	cellular_component	0.22222	1	3	55	600	20272	ENSRNOG00000006002,ENSRNOG00000010007,ENSRNOG00000046458
GO:0044236	multicellular organismal metabolic process	biological_process	0.22333	1	1	55	93	20272	ENSRNOG00000015866
GO:0005884	actin filament	cellular_component	0.22371	1	1	55	93	20272	ENSRNOG00000034258
GO:0007589	body fluid secretion	biological_process	0.22371	1	1	55	93	20272	ENSRNOG00000011648
GO:0070301	cellular response to hydrogen peroxide	biological_process	0.22371	1	1	55	93	20272	ENSRNOG00000011648
GO:0051641	cellular localization	biological_process	0.22427	1	10	55	2808	20272	ENSRNOG00000007842,ENSRNOG00000019908,ENSRNOG00000007307,ENSRNOG00000042086,ENSRNOG00000060745,ENSRNOG00000009266,ENSRNOG00000014367,ENSRNOG00000046458,ENSRNOG00000011648,ENSRNOG00000008737
GO:1901564	organonitrogen compound metabolic process	biological_process	0.22463	1	8	55	2152	20272	ENSRNOG00000019831,ENSRNOG00000011976,ENSRNOG00000012962,ENSRNOG00000003510,ENSRNOG00000023387,ENSRNOG00000009440,ENSRNOG00000011831,ENSRNOG00000011648
GO:0010628	positive regulation of gene expression	biological_process	0.22467	1	7	55	1829	20272	ENSRNOG00000024413,ENSRNOG00000025584,ENSRNOG00000046458,ENSRNOG00000019913,ENSRNOG00000006850,ENSRNOG00000033433,ENSRNOG00000020400
GO:0002793	positive regulation of peptide secretion	biological_process	0.22582	1	1	55	94	20272	ENSRNOG00000046458
GO:2001243	negative regulation of intrinsic apoptotic signaling pathway	biological_process	0.22582	1	1	55	94	20272	ENSRNOG00000046458
GO:0005913	cell-cell adherens junction	cellular_component	0.22583	1	1	55	94	20272	ENSRNOG00000010486
GO:0048144	fibroblast proliferation	biological_process	0.22583	1	1	55	94	20272	ENSRNOG00000011648
GO:0071702	organic substance transport	biological_process	0.22738	1	8	55	2159	20272	ENSRNOG00000046458,ENSRNOG00000011648,ENSRNOG00000014367,ENSRNOG00000060745,ENSRNOG00000009266,ENSRNOG00000008737,ENSRNOG00000007842,ENSRNOG00000042086
GO:0032535	regulation of cellular component size	biological_process	0.2274	1	2	55	332	20272	ENSRNOG00000011648,ENSRNOG00000028100
GO:0098803	respiratory chain complex	cellular_component	0.22753	1	1	55	95	20272	ENSRNOG00000023387
GO:0006476	protein deacetylation	biological_process	0.22794	1	1	55	95	20272	ENSRNOG00000019913
GO:0072080	nephron tubule development	biological_process	0.22794	1	1	55	95	20272	ENSRNOG00000011648
GO:0051252	regulation of RNA metabolic process	biological_process	0.2283	1	11	55	3154	20272	ENSRNOG00000019831,ENSRNOG00000019913,ENSRNOG00000033433,ENSRNOG00000020400,ENSRNOG00000025584,ENSRNOG00000024413,ENSRNOG00000060745,ENSRNOG00000019496,ENSRNOG00000010007,ENSRNOG00000006850,ENSRNOG00000046458
GO:0031328	positive regulation of cellular biosynthetic process	biological_process	0.22832	1	7	55	1838	20272	ENSRNOG00000024413,ENSRNOG00000025584,ENSRNOG00000019913,ENSRNOG00000006850,ENSRNOG00000046458,ENSRNOG00000020400,ENSRNOG00000033433
GO:0044238	primary metabolic process	biological_process	0.22862	1	30	55	9860	20272	ENSRNOG00000011831,ENSRNOG00000017731,ENSRNOG00000019496,ENSRNOG00000046458,ENSRNOG00000015866,ENSRNOG00000047314,ENSRNOG00000009440,ENSRNOG00000023387,ENSRNOG00000019381,ENSRNOG00000020400,ENSRNOG00000033433,ENSRNOG00000011976,ENSRNOG00000006002,ENSRNOG00000017781,ENSRNOG00000013383,ENSRNOG00000060745,ENSRNOG00000006850,ENSRNOG00000010007,ENSRNOG00000009266,ENSRNOG00000014367,ENSRNOG00000011648,…
GO:0010033	response to organic substance	biological_process	0.22923	1	10	55	2823	20272	ENSRNOG00000046458,ENSRNOG00000011648,ENSRNOG00000005800,ENSRNOG00000019496,ENSRNOG00000060745,ENSRNOG00000010007,ENSRNOG00000013383,ENSRNOG00000013982,ENSRNOG00000007842,ENSRNOG00000019908
GO:0038127	ERBB signaling pathway	biological_process	0.23004	1	1	55	96	20272	ENSRNOG00000020882
GO:0051651	maintenance of location in cell	biological_process	0.23004	1	1	55	96	20272	ENSRNOG00000060745
GO:0005746	mitochondrial respiratory chain	cellular_component	0.23174	1	1	55	97	20272	ENSRNOG00000023387
GO:0051101	regulation of DNA binding	biological_process	0.23214	1	1	55	97	20272	ENSRNOG00000046458
GO:0001936	regulation of endothelial cell proliferation	biological_process	0.23214	1	1	55	97	20272	ENSRNOG00000019496
GO:0009124	nucleoside monophosphate biosynthetic process	biological_process	0.23214	1	1	55	97	20272	ENSRNOG00000047314
GO:0042089	cytokine biosynthetic process	biological_process	0.23214	1	1	55	97	20272	ENSRNOG00000060745
GO:0048489	synaptic vesicle transport	biological_process	0.23214	1	1	55	97	20272	ENSRNOG00000007307
GO:0097480	establishment of synaptic vesicle localization	biological_process	0.23214	1	1	55	97	20272	ENSRNOG00000007307
GO:1903650	negative regulation of cytoplasmic transport	biological_process	0.23214	1	1	55	97	20272	ENSRNOG00000060745
GO:2001237	negative regulation of extrinsic apoptotic signaling pathway	biological_process	0.23214	1	1	55	97	20272	ENSRNOG00000025584
GO:0051090	regulation of sequence-specific DNA binding transcription factor activity	biological_process	0.23242	1	2	55	337	20272	ENSRNOG00000060745,ENSRNOG00000024413
GO:0003779	actin binding	molecular_function	0.23342	1	2	55	338	20272	ENSRNOG00000008737,ENSRNOG00000034258
GO:1903829	positive regulation of cellular protein localization	biological_process	0.23342	1	2	55	338	20272	ENSRNOG00000009266,ENSRNOG00000060745
GO:0019219	regulation of nucleobase-containing compound metabolic process	biological_process	0.23387	1	12	55	3509	20272	ENSRNOG00000019831,ENSRNOG00000012962,ENSRNOG00000019913,ENSRNOG00000033433,ENSRNOG00000020400,ENSRNOG00000024413,ENSRNOG00000025584,ENSRNOG00000046458,ENSRNOG00000060745,ENSRNOG00000019496,ENSRNOG00000010007,ENSRNOG00000006850
GO:0032006	regulation of TOR signaling	biological_process	0.23387	1	1	55	98	20272	ENSRNOG00000019908
GO:0000956	nuclear-transcribed mRNA catabolic process	biological_process	0.23423	1	1	55	98	20272	ENSRNOG00000019831
GO:0010769	regulation of cell morphogenesis involved in differentiation	biological_process	0.23442	1	2	55	339	20272	ENSRNOG00000024413,ENSRNOG00000006850
GO:0005768	endosome	cellular_component	0.23574	1	3	55	619	20272	ENSRNOG00000013383,ENSRNOG00000019908,ENSRNOG00000042086
GO:0043130	ubiquitin binding	molecular_function	0.23632	1	1	55	99	20272	ENSRNOG00000007842
GO:0042307	positive regulation of protein import into nucleus	biological_process	0.23632	1	1	55	99	20272	ENSRNOG00000060745
GO:0051050	positive regulation of transport	biological_process	0.23823	1	4	55	919	20272	ENSRNOG00000009266,ENSRNOG00000060745,ENSRNOG00000011648,ENSRNOG00000046458
GO:0061326	renal tubule development	biological_process	0.2384	1	1	55	100	20272	ENSRNOG00000011648
GO:0090090	negative regulation of canonical Wnt signaling pathway	biological_process	0.2384	1	1	55	100	20272	ENSRNOG00000011271
GO:0032388	positive regulation of intracellular transport	biological_process	0.23945	1	2	55	344	20272	ENSRNOG00000060745,ENSRNOG00000009266
GO:0009953	dorsal/ventral pattern formation	biological_process	0.24046	1	1	55	101	20272	ENSRNOG00000006850
GO:0042107	cytokine metabolic process	biological_process	0.24048	1	1	55	101	20272	ENSRNOG00000060745
GO:1901700	response to oxygen-containing compound	biological_process	0.24114	1	6	55	1548	20272	ENSRNOG00000019908,ENSRNOG00000046458,ENSRNOG00000011648,ENSRNOG00000019496,ENSRNOG00000010007,ENSRNOG00000013982
GO:0000977	RNA polymerase II regulatory region sequence-specific DNA binding	molecular_function	0.24238	1	3	55	628	20272	ENSRNOG00000020400,ENSRNOG00000046458,ENSRNOG00000024413
GO:1904591	positive regulation of protein import	biological_process	0.24255	1	1	55	102	20272	ENSRNOG00000060745
GO:0045666	positive regulation of neuron differentiation	biological_process	0.24347	1	2	55	348	20272	ENSRNOG00000024413,ENSRNOG00000002364
GO:0030182	neuron differentiation	biological_process	0.24363	1	5	55	1237	20272	ENSRNOG00000022863,ENSRNOG00000008054,ENSRNOG00000024413,ENSRNOG00000019831,ENSRNOG00000002364
GO:0030216	keratinocyte differentiation	biological_process	0.2446	1	1	55	103	20272	ENSRNOG00000006850
GO:0001158	enhancer sequence-specific DNA binding	molecular_function	0.24461	1	1	55	103	20272	ENSRNOG00000020400
GO:0002526	acute inflammatory response	biological_process	0.24461	1	1	55	103	20272	ENSRNOG00000014367
GO:0031072	heat shock protein binding	molecular_function	0.24461	1	1	55	103	20272	ENSRNOG00000017781
GO:1901655	cellular response to ketone	biological_process	0.24461	1	1	55	103	20272	ENSRNOG00000011648
GO:2000117	negative regulation of cysteine-type endopeptidase activity	biological_process	0.24461	1	1	55	103	20272	ENSRNOG00000011648
GO:0001012	RNA polymerase II regulatory region DNA binding	molecular_function	0.24529	1	3	55	632	20272	ENSRNOG00000020400,ENSRNOG00000046458,ENSRNOG00000024413
GO:0001892	embryonic placenta development	biological_process	0.24666	1	1	55	104	20272	ENSRNOG00000006850
GO:0007269	neurotransmitter secretion	biological_process	0.24667	1	1	55	104	20272	ENSRNOG00000007307
GO:0021510	spinal cord development	biological_process	0.24667	1	1	55	104	20272	ENSRNOG00000024413
GO:0031100	organ regeneration	biological_process	0.24873	1	1	55	105	20272	ENSRNOG00000046458
GO:0007127	meiosis I	biological_process	0.24873	1	1	55	105	20272	ENSRNOG00000007307
GO:0097479	synaptic vesicle localization	biological_process	0.24873	1	1	55	105	20272	ENSRNOG00000007307
GO:0072358	cardiovascular system development	biological_process	0.24889	1	4	55	937	20272	ENSRNOG00000011648,ENSRNOG00000006850,ENSRNOG00000009266,ENSRNOG00000034258
GO:0072359	circulatory system development	biological_process	0.24889	1	4	55	937	20272	ENSRNOG00000009266,ENSRNOG00000006850,ENSRNOG00000011648,ENSRNOG00000034258
GO:0031325	positive regulation of cellular metabolic process	biological_process	0.24893	1	10	55	2881	20272	ENSRNOG00000033433,ENSRNOG00000020400,ENSRNOG00000019908,ENSRNOG00000012962,ENSRNOG00000019913,ENSRNOG00000046458,ENSRNOG00000009266,ENSRNOG00000006850,ENSRNOG00000024413,ENSRNOG00000025584
GO:1903530	regulation of secretion by cell	biological_process	0.24967	1	3	55	638	20272	ENSRNOG00000046458,ENSRNOG00000060745,ENSRNOG00000042086
GO:0006366	transcription from RNA polymerase II promoter	biological_process	0.24982	1	7	55	1890	20272	ENSRNOG00000019913,ENSRNOG00000006850,ENSRNOG00000046458,ENSRNOG00000033433,ENSRNOG00000020400,ENSRNOG00000024413,ENSRNOG00000025584
GO:0010771	negative regulation of cell morphogenesis involved in differentiation	biological_process	0.25076	1	1	55	106	20272	ENSRNOG00000006850
GO:0033273	response to vitamin	biological_process	0.25078	1	1	55	106	20272	ENSRNOG00000046458
GO:0035601	protein deacylation	biological_process	0.25078	1	1	55	106	20272	ENSRNOG00000019913
GO:0046474	glycerophospholipid biosynthetic process	biological_process	0.25078	1	1	55	106	20272	ENSRNOG00000017731
GO:0051591	response to cAMP	biological_process	0.25078	1	1	55	106	20272	ENSRNOG00000011648
GO:0005903	brush border	cellular_component	0.25282	1	1	55	107	20272	ENSRNOG00000011648
GO:0017148	negative regulation of translation	biological_process	0.25282	1	1	55	107	20272	ENSRNOG00000019831
GO:0019233	sensory perception of pain	biological_process	0.25282	1	1	55	107	20272	ENSRNOG00000011648
GO:0098732	macromolecule deacylation	biological_process	0.25282	1	1	55	107	20272	ENSRNOG00000019913
GO:0051603	proteolysis involved in cellular protein catabolic process	biological_process	0.25405	1	3	55	644	20272	ENSRNOG00000018986,ENSRNOG00000013383,ENSRNOG00000007842
GO:0070469	respiratory chain	cellular_component	0.25447	1	1	55	108	20272	ENSRNOG00000023387
GO:0035295	tube development	biological_process	0.25478	1	3	55	645	20272	ENSRNOG00000006850,ENSRNOG00000046458,ENSRNOG00000011648
GO:0014020	primary neural tube formation	biological_process	0.25484	1	1	55	108	20272	ENSRNOG00000006850
GO:0072009	nephron epithelium development	biological_process	0.25486	1	1	55	108	20272	ENSRNOG00000011648
GO:0005654	nucleoplasm	cellular_component	0.25583	1	8	55	2233	20272	ENSRNOG00000010007,ENSRNOG00000019496,ENSRNOG00000046458,ENSRNOG00000017781,ENSRNOG00000013383,ENSRNOG00000006002,ENSRNOG00000019913,ENSRNOG00000017165
GO:0031929	TOR signaling	biological_process	0.25654	1	1	55	109	20272	ENSRNOG00000019908
GO:0014013	regulation of gliogenesis	biological_process	0.25689	1	1	55	109	20272	ENSRNOG00000002364
GO:0098589	membrane region	cellular_component	0.25836	1	4	55	953	20272	ENSRNOG00000007307,ENSRNOG00000013383,ENSRNOG00000019908,ENSRNOG00000011648
GO:1901701	cellular response to oxygen-containing compound	biological_process	0.25836	1	4	55	953	20272	ENSRNOG00000019908,ENSRNOG00000046458,ENSRNOG00000011648,ENSRNOG00000019496
GO:0003158	endothelium development	biological_process	0.2589	1	1	55	110	20272	ENSRNOG00000006850
GO:0014065	phosphatidylinositol 3-kinase signaling	biological_process	0.25892	1	1	55	110	20272	ENSRNOG00000025584
GO:0050728	negative regulation of inflammatory response	biological_process	0.25892	1	1	55	110	20272	ENSRNOG00000060745
GO:0044451	nucleoplasm part	cellular_component	0.25967	1	4	55	955	20272	ENSRNOG00000006002,ENSRNOG00000046458,ENSRNOG00000019913,ENSRNOG00000010007
GO:0072091	regulation of stem cell proliferation	biological_process	0.26092	1	1	55	111	20272	ENSRNOG00000006850
GO:0042383	sarcolemma	cellular_component	0.26094	1	1	55	111	20272	ENSRNOG00000011648
GO:0033157	regulation of intracellular protein transport	biological_process	0.26261	1	2	55	367	20272	ENSRNOG00000009266,ENSRNOG00000060745
GO:0043434	response to peptide hormone	biological_process	0.26261	1	2	55	367	20272	ENSRNOG00000010007,ENSRNOG00000019496
GO:0007368	determination of left/right symmetry	biological_process	0.26294	1	1	55	112	20272	ENSRNOG00000006850
GO:0035326	enhancer binding	molecular_function	0.26295	1	1	55	112	20272	ENSRNOG00000020400
GO:0006334	nucleosome assembly	biological_process	0.26295	1	1	55	112	20272	ENSRNOG00000009266
GO:0001935	endothelial cell proliferation	biological_process	0.26296	1	1	55	112	20272	ENSRNOG00000019496
GO:0016482	cytoplasmic transport	biological_process	0.26328	1	4	55	961	20272	ENSRNOG00000042086,ENSRNOG00000060745,ENSRNOG00000009266,ENSRNOG00000007842
GO:0016772	transferase activity, transferring phosphorus-containing groups	molecular_function	0.26449	1	4	55	963	20272	ENSRNOG00000014367,ENSRNOG00000010005,ENSRNOG00000006002,ENSRNOG00000047314
GO:0032675	regulation of interleukin-6 production	biological_process	0.26497	1	1	55	113	20272	ENSRNOG00000060745
GO:0048593	camera-type eye morphogenesis	biological_process	0.26497	1	1	55	113	20272	ENSRNOG00000011648
GO:0050709	negative regulation of protein secretion	biological_process	0.26497	1	1	55	113	20272	ENSRNOG00000060745
GO:2000241	regulation of reproductive process	biological_process	0.26497	1	1	55	113	20272	ENSRNOG00000007307
GO:0005925	focal adhesion	cellular_component	0.26564	1	2	55	370	20272	ENSRNOG00000004489,ENSRNOG00000034258
GO:0031638	zymogen activation	biological_process	0.26697	1	1	55	114	20272	ENSRNOG00000009266
GO:0001046	core promoter sequence-specific DNA binding	molecular_function	0.26697	1	1	55	114	20272	ENSRNOG00000046458
GO:0034249	negative regulation of cellular amide metabolic process	biological_process	0.26697	1	1	55	114	20272	ENSRNOG00000019831
GO:0043484	regulation of RNA splicing	biological_process	0.26697	1	1	55	114	20272	ENSRNOG00000010007
GO:0030176	integral component of endoplasmic reticulum membrane	cellular_component	0.26897	1	1	55	115	20272	ENSRNOG00000007842
GO:0021549	cerebellum development	biological_process	0.26897	1	1	55	115	20272	ENSRNOG00000019831
GO:0044422	organelle part	cellular_component	0.27046	1	22	55	7139	20272	ENSRNOG00000042086,ENSRNOG00000017165,ENSRNOG00000019908,ENSRNOG00000034258,ENSRNOG00000012962,ENSRNOG00000007842,ENSRNOG00000020353,ENSRNOG00000019913,ENSRNOG00000025584,ENSRNOG00000013383,ENSRNOG00000017781,ENSRNOG00000011648,ENSRNOG00000009266,ENSRNOG00000010007,ENSRNOG00000000414,ENSRNOG00000006002,ENSRNOG00000028100,ENSRNOG00000015866,ENSRNOG00000023387,ENSRNOG00000046458,ENSRNOG00000017731,…
GO:0005924	cell-substrate adherens junction	cellular_component	0.27068	1	2	55	375	20272	ENSRNOG00000004489,ENSRNOG00000034258
GO:0005267	potassium channel activity	molecular_function	0.27097	1	1	55	116	20272	ENSRNOG00000011648
GO:0009791	post-embryonic development	biological_process	0.27097	1	1	55	116	20272	ENSRNOG00000033433
GO:0006906	vesicle fusion	biological_process	0.27294	1	1	55	117	20272	ENSRNOG00000008737
GO:0017137	Rab GTPase binding	molecular_function	0.27294	1	1	55	117	20272	ENSRNOG00000008737
GO:0035821	modification of morphology or physiology of other organism	biological_process	0.27296	1	1	55	117	20272	ENSRNOG00000011648
GO:0032501	multicellular organismal process	biological_process	0.27396	1	23	55	7511	20272	ENSRNOG00000025584,ENSRNOG00000024413,ENSRNOG00000060745,ENSRNOG00000010007,ENSRNOG00000009266,ENSRNOG00000006850,ENSRNOG00000002364,ENSRNOG00000014367,ENSRNOG00000011648,ENSRNOG00000013982,ENSRNOG00000042086,ENSRNOG00000022863,ENSRNOG00000004489,ENSRNOG00000019831,ENSRNOG00000034258,ENSRNOG00000020353,ENSRNOG00000011271,ENSRNOG00000015866,ENSRNOG00000008054,ENSRNOG00000019496,ENSRNOG00000046458,…
GO:0032182	ubiquitin-like protein binding	molecular_function	0.27494	1	1	55	118	20272	ENSRNOG00000007842
GO:0010594	regulation of endothelial cell migration	biological_process	0.27494	1	1	55	118	20272	ENSRNOG00000019496
GO:0050684	regulation of mRNA processing	biological_process	0.27494	1	1	55	118	20272	ENSRNOG00000010007
GO:1900182	positive regulation of protein localization to nucleus	biological_process	0.27494	1	1	55	118	20272	ENSRNOG00000060745
GO:0030055	cell-substrate junction	cellular_component	0.27573	1	2	55	380	20272	ENSRNOG00000034258,ENSRNOG00000004489
GO:1990204	oxidoreductase complex	cellular_component	0.27654	1	1	55	119	20272	ENSRNOG00000023387
GO:0042273	ribosomal large subunit biogenesis	biological_process	0.27676	1	1	55	119	20272	ENSRNOG00000014399
GO:0044257	cellular protein catabolic process	biological_process	0.27837	1	3	55	677	20272	ENSRNOG00000018986,ENSRNOG00000013383,ENSRNOG00000007842
GO:0050708	regulation of protein secretion	biological_process	0.27875	1	2	55	383	20272	ENSRNOG00000060745,ENSRNOG00000046458
GO:0001841	neural tube formation	biological_process	0.27888	1	1	55	120	20272	ENSRNOG00000006850
GO:0009855	determination of bilateral symmetry	biological_process	0.27888	1	1	55	120	20272	ENSRNOG00000006850
GO:0001669	acrosomal vesicle	cellular_component	0.27888	1	1	55	120	20272	ENSRNOG00000008737
GO:0004713	protein tyrosine kinase activity	molecular_function	0.27889	1	1	55	120	20272	ENSRNOG00000014367
GO:0032635	interleukin-6 production	biological_process	0.27889	1	1	55	120	20272	ENSRNOG00000060745
GO:0001525	angiogenesis	biological_process	0.27975	1	2	55	384	20272	ENSRNOG00000011648,ENSRNOG00000006850
GO:2001233	regulation of apoptotic signaling pathway	biological_process	0.27976	1	2	55	384	20272	ENSRNOG00000046458,ENSRNOG00000025584
GO:0071705	nitrogen compound transport	biological_process	0.27986	1	3	55	679	20272	ENSRNOG00000060745,ENSRNOG00000011648,ENSRNOG00000046458
GO:0009799	specification of symmetry	biological_process	0.28084	1	1	55	121	20272	ENSRNOG00000006850
GO:0043280	positive regulation of cysteine-type endopeptidase activity involved in apoptotic process	biological_process	0.28086	1	1	55	121	20272	ENSRNOG00000009266
GO:0031227	intrinsic component of endoplasmic reticulum membrane	cellular_component	0.28086	1	1	55	121	20272	ENSRNOG00000007842
GO:0004497	monooxygenase activity	molecular_function	0.28086	1	1	55	121	20272	ENSRNOG00000003510
GO:0048666	neuron development	biological_process	0.28149	1	4	55	991	20272	ENSRNOG00000022863,ENSRNOG00000024413,ENSRNOG00000019831,ENSRNOG00000008054
GO:0055037	recycling endosome	cellular_component	0.28282	1	1	55	122	20272	ENSRNOG00000013383
GO:0046887	positive regulation of hormone secretion	biological_process	0.28282	1	1	55	122	20272	ENSRNOG00000046458
GO:0001085	RNA polymerase II transcription factor binding	molecular_function	0.28282	1	1	55	122	20272	ENSRNOG00000019913
GO:0006355	regulation of transcription, DNA-templated	biological_process	0.28399	1	10	55	2980	20272	ENSRNOG00000019831,ENSRNOG00000019913,ENSRNOG00000020400,ENSRNOG00000033433,ENSRNOG00000025584,ENSRNOG00000024413,ENSRNOG00000060745,ENSRNOG00000006850,ENSRNOG00000019496,ENSRNOG00000046458
GO:0006338	chromatin remodeling	biological_process	0.28478	1	1	55	123	20272	ENSRNOG00000019913
GO:0016810	hydrolase activity, acting on carbon-nitrogen (but not peptide) bonds	molecular_function	0.28478	1	1	55	123	20272	ENSRNOG00000019913
GO:0051047	positive regulation of secretion	biological_process	0.2848	1	2	55	389	20272	ENSRNOG00000011648,ENSRNOG00000046458
GO:0005739	mitochondrion	cellular_component	0.28588	1	6	55	1644	20272	ENSRNOG00000015866,ENSRNOG00000025584,ENSRNOG00000023387,ENSRNOG00000010005,ENSRNOG00000013968,ENSRNOG00000017731
GO:0070851	growth factor receptor binding	molecular_function	0.28658	1	1	55	124	20272	ENSRNOG00000005800
GO:0007050	cell cycle arrest	biological_process	0.28673	1	1	55	124	20272	ENSRNOG00000002364
GO:0032387	negative regulation of intracellular transport	biological_process	0.28673	1	1	55	124	20272	ENSRNOG00000060745
GO:0042476	odontogenesis	biological_process	0.28673	1	1	55	124	20272	ENSRNOG00000011648
GO:0050680	negative regulation of epithelial cell proliferation	biological_process	0.28673	1	1	55	124	20272	ENSRNOG00000011271
GO:0008201	heparin binding	molecular_function	0.28853	1	1	55	125	20272	ENSRNOG00000014399
GO:0009987	cellular process	biological_process	0.28856	1	46	55	16133	20272	ENSRNOG00000020400,ENSRNOG00000033433,ENSRNOG00000028100,ENSRNOG00000006002,ENSRNOG00000007307,ENSRNOG00000011976,ENSRNOG00000046458,ENSRNOG00000019496,ENSRNOG00000017731,ENSRNOG00000010005,ENSRNOG00000023387,ENSRNOG00000008737,ENSRNOG00000047314,ENSRNOG00000015866,ENSRNOG00000012962,ENSRNOG00000007842,ENSRNOG00000019913,ENSRNOG00000020353,ENSRNOG00000019908,ENSRNOG00000034258,ENSRNOG00000019831,…
GO:0001837	epithelial to mesenchymal transition	biological_process	0.28866	1	1	55	125	20272	ENSRNOG00000006850
GO:0022037	metencephalon development	biological_process	0.28868	1	1	55	125	20272	ENSRNOG00000019831
GO:0043679	axon terminus	cellular_component	0.28868	1	1	55	125	20272	ENSRNOG00000011648
GO:0001701	in utero embryonic development	biological_process	0.28983	1	2	55	394	20272	ENSRNOG00000006850,ENSRNOG00000013982
GO:0003206	cardiac chamber morphogenesis	biological_process	0.29061	1	1	55	126	20272	ENSRNOG00000006850
GO:0006913	nucleocytoplasmic transport	biological_process	0.29185	1	2	55	396	20272	ENSRNOG00000009266,ENSRNOG00000060745
GO:0005576	extracellular region	cellular_component	0.29193	1	13	55	4037	20272	ENSRNOG00000014399,ENSRNOG00000004489,ENSRNOG00000019908,ENSRNOG00000017165,ENSRNOG00000007842,ENSRNOG00000008737,ENSRNOG00000000481,ENSRNOG00000020587,ENSRNOG00000025584,ENSRNOG00000017781,ENSRNOG00000009266,ENSRNOG00000011648,ENSRNOG00000005800
GO:0009611	response to wounding	biological_process	0.29249	1	3	55	696	20272	ENSRNOG00000011648,ENSRNOG00000046458,ENSRNOG00000060745
GO:0000982	transcription factor activity, RNA polymerase II core promoter proximal region sequence-specific binding	molecular_function	0.29286	1	2	55	397	20272	ENSRNOG00000020400,ENSRNOG00000024413
GO:0051276	chromosome organization	biological_process	0.29375	1	4	55	1011	20272	ENSRNOG00000012962,ENSRNOG00000019913,ENSRNOG00000009266,ENSRNOG00000007307
GO:0015276	ligand-gated ion channel activity	molecular_function	0.29449	1	1	55	128	20272	ENSRNOG00000011648
GO:0022834	ligand-gated channel activity	molecular_function	0.29449	1	1	55	128	20272	ENSRNOG00000011648
GO:0071897	DNA biosynthetic process	biological_process	0.29449	1	1	55	128	20272	ENSRNOG00000047314
GO:1903506	regulation of nucleic acid-templated transcription	biological_process	0.29564	1	10	55	3012	20272	ENSRNOG00000019831,ENSRNOG00000019913,ENSRNOG00000020400,ENSRNOG00000033433,ENSRNOG00000025584,ENSRNOG00000024413,ENSRNOG00000046458,ENSRNOG00000060745,ENSRNOG00000019496,ENSRNOG00000006850
GO:0051169	nuclear transport	biological_process	0.29588	1	2	55	400	20272	ENSRNOG00000060745,ENSRNOG00000009266
GO:0031497	chromatin assembly	biological_process	0.29641	1	1	55	129	20272	ENSRNOG00000009266
GO:0009451	RNA modification	biological_process	0.29641	1	1	55	129	20272	ENSRNOG00000012962
GO:0019362	pyridine nucleotide metabolic process	biological_process	0.29641	1	1	55	129	20272	ENSRNOG00000003510
GO:0030133	transport vesicle	cellular_component	0.29641	1	1	55	129	20272	ENSRNOG00000042086
GO:0045766	positive regulation of angiogenesis	biological_process	0.29641	1	1	55	129	20272	ENSRNOG00000011648
GO:0046496	nicotinamide nucleotide metabolic process	biological_process	0.29641	1	1	55	129	20272	ENSRNOG00000003510
GO:2001141	regulation of RNA biosynthetic process	biological_process	0.29784	1	10	55	3018	20272	ENSRNOG00000025584,ENSRNOG00000024413,ENSRNOG00000046458,ENSRNOG00000019496,ENSRNOG00000060745,ENSRNOG00000006850,ENSRNOG00000019831,ENSRNOG00000019913,ENSRNOG00000033433,ENSRNOG00000020400
GO:0030856	regulation of epithelial cell differentiation	biological_process	0.29832	1	1	55	130	20272	ENSRNOG00000006850
GO:0030178	negative regulation of Wnt signaling pathway	biological_process	0.29834	1	1	55	130	20272	ENSRNOG00000011271
GO:0043433	negative regulation of sequence-specific DNA binding transcription factor activity	biological_process	0.29834	1	1	55	130	20272	ENSRNOG00000060745
GO:0045017	glycerolipid biosynthetic process	biological_process	0.29834	1	1	55	130	20272	ENSRNOG00000017731
GO:0005737	cytoplasm	cellular_component	0.29884	1	28	55	9421	20272	ENSRNOG00000017165,ENSRNOG00000019908,ENSRNOG00000012962,ENSRNOG00000011271,ENSRNOG00000007842,ENSRNOG00000042086,ENSRNOG00000014399,ENSRNOG00000019831,ENSRNOG00000017781,ENSRNOG00000020882,ENSRNOG00000013383,ENSRNOG00000011648,ENSRNOG00000002364,ENSRNOG00000060745,ENSRNOG00000009266,ENSRNOG00000025584,ENSRNOG00000024413,ENSRNOG00000028100,ENSRNOG00000013968,ENSRNOG00000007307,ENSRNOG00000011976,…
GO:0044260	cellular macromolecule metabolic process	biological_process	0.29896	1	24	55	7968	20272	ENSRNOG00000006002,ENSRNOG00000019381,ENSRNOG00000020400,ENSRNOG00000033433,ENSRNOG00000047314,ENSRNOG00000015866,ENSRNOG00000019496,ENSRNOG00000046458,ENSRNOG00000018986,ENSRNOG00000019831,ENSRNOG00000019908,ENSRNOG00000019913,ENSRNOG00000007842,ENSRNOG00000012962,ENSRNOG00000025584,ENSRNOG00000024413,ENSRNOG00000013383,ENSRNOG00000017781,ENSRNOG00000006850,ENSRNOG00000060745,ENSRNOG00000010007,…
GO:0032269	negative regulation of cellular protein metabolic process	biological_process	0.29919	1	4	55	1020	20272	ENSRNOG00000019831,ENSRNOG00000015866,ENSRNOG00000011648,ENSRNOG00000060745
GO:2001056	positive regulation of cysteine-type endopeptidase activity	biological_process	0.30025	1	1	55	131	20272	ENSRNOG00000009266
GO:0007224	smoothened signaling pathway	biological_process	0.30025	1	1	55	131	20272	ENSRNOG00000046458
GO:0005741	mitochondrial outer membrane	cellular_component	0.30216	1	1	55	132	20272	ENSRNOG00000017731
GO:0007156	homophilic cell adhesion via plasma membrane adhesion molecules	biological_process	0.30216	1	1	55	132	20272	ENSRNOG00000008054
GO:0042177	negative regulation of protein catabolic process	biological_process	0.30216	1	1	55	132	20272	ENSRNOG00000025584
GO:0046425	regulation of JAK-STAT cascade	biological_process	0.30216	1	1	55	132	20272	ENSRNOG00000025584
GO:0048015	phosphatidylinositol-mediated signaling	biological_process	0.30216	1	1	55	132	20272	ENSRNOG00000025584
GO:0072524	pyridine-containing compound metabolic process	biological_process	0.30216	1	1	55	132	20272	ENSRNOG00000003510
GO:0090304	nucleic acid metabolic process	biological_process	0.30228	1	14	55	4418	20272	ENSRNOG00000060745,ENSRNOG00000010007,ENSRNOG00000019496,ENSRNOG00000006850,ENSRNOG00000046458,ENSRNOG00000024413,ENSRNOG00000025584,ENSRNOG00000047314,ENSRNOG00000019913,ENSRNOG00000012962,ENSRNOG00000019381,ENSRNOG00000033433,ENSRNOG00000020400,ENSRNOG00000019831
GO:0071333	cellular response to glucose stimulus	biological_process	0.30407	1	1	55	133	20272	ENSRNOG00000046458
GO:0071456	cellular response to hypoxia	biological_process	0.30407	1	1	55	133	20272	ENSRNOG00000011648
GO:0048585	negative regulation of response to stimulus	biological_process	0.30471	1	5	55	1353	20272	ENSRNOG00000025584,ENSRNOG00000046458,ENSRNOG00000011271,ENSRNOG00000006850,ENSRNOG00000060745
GO:0005515	protein binding	molecular_function	0.30512	1	20	55	6553	20272	ENSRNOG00000014399,ENSRNOG00000007842,ENSRNOG00000012962,ENSRNOG00000019913,ENSRNOG00000034258,ENSRNOG00000019908,ENSRNOG00000025584,ENSRNOG00000024413,ENSRNOG00000000481,ENSRNOG00000005800,ENSRNOG00000011648,ENSRNOG00000009266,ENSRNOG00000017781,ENSRNOG00000007307,ENSRNOG00000011976,ENSRNOG00000020400,ENSRNOG00000008054,ENSRNOG00000008737,ENSRNOG00000047314,ENSRNOG00000046458
GO:0001078	transcriptional repressor activity, RNA polymerase II core promoter proximal region sequence-specific binding	molecular_function	0.30597	1	1	55	134	20272	ENSRNOG00000024413
GO:0003690	double-stranded DNA binding	molecular_function	0.30597	1	1	55	134	20272	ENSRNOG00000024413
GO:0048813	dendrite morphogenesis	biological_process	0.30597	1	1	55	134	20272	ENSRNOG00000024413
GO:0051262	protein tetramerization	biological_process	0.30597	1	1	55	134	20272	ENSRNOG00000047314
GO:0048017	inositol lipid-mediated signaling	biological_process	0.30786	1	1	55	135	20272	ENSRNOG00000025584
GO:1903828	negative regulation of cellular protein localization	biological_process	0.30786	1	1	55	135	20272	ENSRNOG00000060745
GO:0048285	organelle fission	biological_process	0.30793	1	2	55	412	20272	ENSRNOG00000007307,ENSRNOG00000028100
GO:0015629	actin cytoskeleton	cellular_component	0.30895	1	2	55	413	20272	ENSRNOG00000020353,ENSRNOG00000034258
GO:0071331	cellular response to hexose stimulus	biological_process	0.30975	1	1	55	136	20272	ENSRNOG00000046458
GO:0009411	response to UV	biological_process	0.30975	1	1	55	136	20272	ENSRNOG00000011648
GO:0072006	nephron development	biological_process	0.30975	1	1	55	136	20272	ENSRNOG00000011648
GO:0071326	cellular response to monosaccharide stimulus	biological_process	0.31164	1	1	55	137	20272	ENSRNOG00000046458
GO:0008021	synaptic vesicle	cellular_component	0.31164	1	1	55	137	20272	ENSRNOG00000042086
GO:0044306	neuron projection terminus	cellular_component	0.31164	1	1	55	137	20272	ENSRNOG00000011648
GO:0046683	response to organophosphorus	biological_process	0.31164	1	1	55	137	20272	ENSRNOG00000011648
GO:0030900	forebrain development	biological_process	0.31297	1	2	55	417	20272	ENSRNOG00000011648,ENSRNOG00000024413
GO:0051223	regulation of protein transport	biological_process	0.3134	1	3	55	724	20272	ENSRNOG00000009266,ENSRNOG00000060745,ENSRNOG00000046458
GO:0008654	phospholipid biosynthetic process	biological_process	0.31352	1	1	55	138	20272	ENSRNOG00000017731
GO:0034728	nucleosome organization	biological_process	0.31539	1	1	55	139	20272	ENSRNOG00000009266
GO:0036294	cellular response to decreased oxygen levels	biological_process	0.31539	1	1	55	139	20272	ENSRNOG00000011648
GO:0072073	kidney epithelium development	biological_process	0.31539	1	1	55	139	20272	ENSRNOG00000011648
GO:1903311	regulation of mRNA metabolic process	biological_process	0.31539	1	1	55	139	20272	ENSRNOG00000010007
GO:0051171	regulation of nitrogen compound metabolic process	biological_process	0.3157	1	12	55	3760	20272	ENSRNOG00000019831,ENSRNOG00000020400,ENSRNOG00000033433,ENSRNOG00000019913,ENSRNOG00000012962,ENSRNOG00000025584,ENSRNOG00000024413,ENSRNOG00000060745,ENSRNOG00000010007,ENSRNOG00000019496,ENSRNOG00000006850,ENSRNOG00000046458
GO:0048699	generation of neurons	biological_process	0.31607	1	5	55	1374	20272	ENSRNOG00000002364,ENSRNOG00000022863,ENSRNOG00000008054,ENSRNOG00000024413,ENSRNOG00000019831
GO:0071704	organic substance metabolic process	biological_process	0.31641	1	30	55	10221	20272	ENSRNOG00000020400,ENSRNOG00000033433,ENSRNOG00000019381,ENSRNOG00000006002,ENSRNOG00000011976,ENSRNOG00000011831,ENSRNOG00000046458,ENSRNOG00000019496,ENSRNOG00000017731,ENSRNOG00000015866,ENSRNOG00000047314,ENSRNOG00000023387,ENSRNOG00000009440,ENSRNOG00000019908,ENSRNOG00000007842,ENSRNOG00000012962,ENSRNOG00000019913,ENSRNOG00000018986,ENSRNOG00000019831,ENSRNOG00000017781,ENSRNOG00000013383,…
GO:0030162	regulation of proteolysis	biological_process	0.31715	1	3	55	729	20272	ENSRNOG00000060745,ENSRNOG00000009266,ENSRNOG00000011648
GO:0090174	organelle membrane fusion	biological_process	0.31725	1	1	55	140	20272	ENSRNOG00000008737
GO:0050773	regulation of dendrite development	biological_process	0.31727	1	1	55	140	20272	ENSRNOG00000024413
GO:0006351	transcription, DNA-templated	biological_process	0.3186	1	10	55	3074	20272	ENSRNOG00000019913,ENSRNOG00000020400,ENSRNOG00000033433,ENSRNOG00000019831,ENSRNOG00000046458,ENSRNOG00000019496,ENSRNOG00000060745,ENSRNOG00000006850,ENSRNOG00000025584,ENSRNOG00000024413
GO:0042542	response to hydrogen peroxide	biological_process	0.31913	1	1	55	141	20272	ENSRNOG00000011648
GO:0043902	positive regulation of multi-organism process	biological_process	0.31913	1	1	55	141	20272	ENSRNOG00000007307
GO:0010817	regulation of hormone levels	biological_process	0.31998	1	2	55	424	20272	ENSRNOG00000011648,ENSRNOG00000046458
GO:0022900	electron transport chain	biological_process	0.32063	1	1	55	142	20272	ENSRNOG00000023387
GO:0001838	embryonic epithelial tube formation	biological_process	0.32098	1	1	55	142	20272	ENSRNOG00000006850
GO:2000736	regulation of stem cell differentiation	biological_process	0.32098	1	1	55	142	20272	ENSRNOG00000006850
GO:0015079	potassium ion transmembrane transporter activity	molecular_function	0.32099	1	1	55	142	20272	ENSRNOG00000011648
GO:0070201	regulation of establishment of protein localization	biological_process	0.32164	1	3	55	735	20272	ENSRNOG00000009266,ENSRNOG00000060745,ENSRNOG00000046458
GO:0072175	epithelial tube formation	biological_process	0.32283	1	1	55	143	20272	ENSRNOG00000006850
GO:1904018	positive regulation of vasculature development	biological_process	0.32285	1	1	55	143	20272	ENSRNOG00000011648
GO:0006733	oxidoreduction coenzyme metabolic process	biological_process	0.3247	1	1	55	144	20272	ENSRNOG00000003510
GO:0006836	neurotransmitter transport	biological_process	0.3247	1	1	55	144	20272	ENSRNOG00000007307
GO:0008643	carbohydrate transport	biological_process	0.3247	1	1	55	144	20272	ENSRNOG00000011648
GO:0050806	positive regulation of synaptic transmission	biological_process	0.3247	1	1	55	144	20272	ENSRNOG00000007307
GO:0045860	positive regulation of protein kinase activity	biological_process	0.32481	1	2	55	429	20272	ENSRNOG00000025584,ENSRNOG00000019908
GO:1903649	regulation of cytoplasmic transport	biological_process	0.32498	1	2	55	429	20272	ENSRNOG00000060745,ENSRNOG00000009266
GO:0042981	regulation of apoptotic process	biological_process	0.32585	1	5	55	1392	20272	ENSRNOG00000046458,ENSRNOG00000011648,ENSRNOG00000009266,ENSRNOG00000060745,ENSRNOG00000025584
GO:0051168	nuclear export	biological_process	0.32654	1	1	55	145	20272	ENSRNOG00000009266
GO:0050796	regulation of insulin secretion	biological_process	0.32654	1	1	55	145	20272	ENSRNOG00000046458
GO:1901652	response to peptide	biological_process	0.32698	1	2	55	431	20272	ENSRNOG00000010007,ENSRNOG00000019496
GO:0010950	positive regulation of endopeptidase activity	biological_process	0.32838	1	1	55	146	20272	ENSRNOG00000009266
GO:0030879	mammary gland development	biological_process	0.32838	1	1	55	146	20272	ENSRNOG00000025584
GO:0043409	negative regulation of MAPK cascade	biological_process	0.32838	1	1	55	146	20272	ENSRNOG00000060745
GO:0060627	regulation of vesicle-mediated transport	biological_process	0.32897	1	2	55	433	20272	ENSRNOG00000042086,ENSRNOG00000008737
GO:0051049	regulation of transport	biological_process	0.32975	1	6	55	1734	20272	ENSRNOG00000011648,ENSRNOG00000046458,ENSRNOG00000009266,ENSRNOG00000060745,ENSRNOG00000008737,ENSRNOG00000042086
GO:0097659	nucleic acid-templated transcription	biological_process	0.32988	1	10	55	3104	20272	ENSRNOG00000019913,ENSRNOG00000033433,ENSRNOG00000020400,ENSRNOG00000019831,ENSRNOG00000046458,ENSRNOG00000060745,ENSRNOG00000006850,ENSRNOG00000019496,ENSRNOG00000025584,ENSRNOG00000024413
GO:0071322	cellular response to carbohydrate stimulus	biological_process	0.33022	1	1	55	147	20272	ENSRNOG00000046458
GO:0043524	negative regulation of neuron apoptotic process	biological_process	0.33022	1	1	55	147	20272	ENSRNOG00000025584
GO:0098800	inner mitochondrial membrane protein complex	cellular_component	0.3317	1	1	55	148	20272	ENSRNOG00000023387
GO:0006333	chromatin assembly or disassembly	biological_process	0.33204	1	1	55	148	20272	ENSRNOG00000009266
GO:0001678	cellular glucose homeostasis	biological_process	0.33205	1	1	55	148	20272	ENSRNOG00000046458
GO:0001505	regulation of neurotransmitter levels	biological_process	0.33205	1	1	55	148	20272	ENSRNOG00000007307
GO:0071248	cellular response to metal ion	biological_process	0.33205	1	1	55	148	20272	ENSRNOG00000011648
GO:0000323	lytic vacuole	cellular_component	0.33279	1	2	55	437	20272	ENSRNOG00000020882,ENSRNOG00000019908
GO:0005764	lysosome	cellular_component	0.33279	1	2	55	437	20272	ENSRNOG00000019908,ENSRNOG00000020882
GO:0000904	cell morphogenesis involved in differentiation	biological_process	0.33287	1	3	55	750	20272	ENSRNOG00000006850,ENSRNOG00000024413,ENSRNOG00000022863
GO:0002065	columnar/cuboidal epithelial cell differentiation	biological_process	0.33387	1	1	55	149	20272	ENSRNOG00000046458
GO:0019867	outer membrane	cellular_component	0.33387	1	1	55	149	20272	ENSRNOG00000017731
GO:0031968	organelle outer membrane	cellular_component	0.33387	1	1	55	149	20272	ENSRNOG00000017731
GO:0051650	establishment of vesicle localization	biological_process	0.33569	1	1	55	150	20272	ENSRNOG00000007307
GO:0090150	establishment of protein localization to membrane	biological_process	0.33569	1	1	55	150	20272	ENSRNOG00000042086
GO:0090066	regulation of anatomical structure size	biological_process	0.33593	1	2	55	440	20272	ENSRNOG00000011648,ENSRNOG00000028100
GO:0043067	regulation of programmed cell death	biological_process	0.33623	1	5	55	1411	20272	ENSRNOG00000011648,ENSRNOG00000046458,ENSRNOG00000009266,ENSRNOG00000060745,ENSRNOG00000025584
GO:0032774	RNA biosynthetic process	biological_process	0.33631	1	10	55	3121	20272	ENSRNOG00000020400,ENSRNOG00000033433,ENSRNOG00000019913,ENSRNOG00000019831,ENSRNOG00000046458,ENSRNOG00000060745,ENSRNOG00000019496,ENSRNOG00000006850,ENSRNOG00000025584,ENSRNOG00000024413
GO:0005770	late endosome	cellular_component	0.33719	1	1	55	151	20272	ENSRNOG00000019908
GO:0017111	nucleoside-triphosphatase activity	molecular_function	0.33737	1	3	55	756	20272	ENSRNOG00000042086,ENSRNOG00000025584,ENSRNOG00000002364
GO:0060491	regulation of cell projection assembly	biological_process	0.33751	1	1	55	151	20272	ENSRNOG00000011648
GO:0050769	positive regulation of neurogenesis	biological_process	0.33893	1	2	55	443	20272	ENSRNOG00000024413,ENSRNOG00000002364
GO:0007219	Notch signaling pathway	biological_process	0.33931	1	1	55	152	20272	ENSRNOG00000006850
GO:0048592	eye morphogenesis	biological_process	0.33932	1	1	55	152	20272	ENSRNOG00000011648
GO:0045333	cellular respiration	biological_process	0.34078	1	1	55	153	20272	ENSRNOG00000023387
GO:0045211	postsynaptic membrane	cellular_component	0.34112	1	1	55	153	20272	ENSRNOG00000013383
GO:0043542	endothelial cell migration	biological_process	0.34113	1	1	55	153	20272	ENSRNOG00000019496
GO:0002244	hematopoietic progenitor cell differentiation	biological_process	0.34293	1	1	55	154	20272	ENSRNOG00000010007
GO:0071478	cellular response to radiation	biological_process	0.34293	1	1	55	154	20272	ENSRNOG00000011648
GO:0071453	cellular response to oxygen levels	biological_process	0.34472	1	1	55	155	20272	ENSRNOG00000011648
GO:0044087	regulation of cellular component biogenesis	biological_process	0.34636	1	3	55	768	20272	ENSRNOG00000004489,ENSRNOG00000022863,ENSRNOG00000011648
GO:0035148	tube formation	biological_process	0.3465	1	1	55	156	20272	ENSRNOG00000006850
GO:0016491	oxidoreductase activity	molecular_function	0.34711	1	3	55	769	20272	ENSRNOG00000013982,ENSRNOG00000003510,ENSRNOG00000017165
GO:0080090	regulation of primary metabolic process	biological_process	0.3475	1	16	55	5269	20272	ENSRNOG00000015866,ENSRNOG00000019496,ENSRNOG00000046458,ENSRNOG00000033433,ENSRNOG00000020400,ENSRNOG00000024413,ENSRNOG00000025584,ENSRNOG00000060745,ENSRNOG00000010007,ENSRNOG00000006850,ENSRNOG00000009266,ENSRNOG00000011648,ENSRNOG00000019831,ENSRNOG00000019908,ENSRNOG00000019913,ENSRNOG00000012962
GO:0098590	plasma membrane region	cellular_component	0.34786	1	3	55	770	20272	ENSRNOG00000007307,ENSRNOG00000011648,ENSRNOG00000013383
GO:0010952	positive regulation of peptidase activity	biological_process	0.3483	1	1	55	157	20272	ENSRNOG00000009266
GO:2001242	regulation of intrinsic apoptotic signaling pathway	biological_process	0.3483	1	1	55	157	20272	ENSRNOG00000046458
GO:0048523	negative regulation of cellular process	biological_process	0.34842	1	13	55	4207	20272	ENSRNOG00000019831,ENSRNOG00000011271,ENSRNOG00000019913,ENSRNOG00000024413,ENSRNOG00000025584,ENSRNOG00000015866,ENSRNOG00000046458,ENSRNOG00000011648,ENSRNOG00000060745,ENSRNOG00000002364,ENSRNOG00000010007,ENSRNOG00000009266,ENSRNOG00000006850
GO:0008150	biological_process	biological_process	0.34877	1	50	55	17863	20272	ENSRNOG00000011831,ENSRNOG00000009440,ENSRNOG00000008054,ENSRNOG00000019381,ENSRNOG00000013383,ENSRNOG00000006850,ENSRNOG00000014367,ENSRNOG00000025584,ENSRNOG00000017165,ENSRNOG00000011271,ENSRNOG00000018986,ENSRNOG00000042086,ENSRNOG00000014399,ENSRNOG00000013982,ENSRNOG00000022863,ENSRNOG00000010005,ENSRNOG00000019496,ENSRNOG00000017731,ENSRNOG00000046458,ENSRNOG00000015866,ENSRNOG00000047314,…
GO:0000122	negative regulation of transcription from RNA polymerase II promoter	biological_process	0.34936	1	3	55	772	20272	ENSRNOG00000046458,ENSRNOG00000019913,ENSRNOG00000024413
GO:0034097	response to cytokine	biological_process	0.35004	1	3	55	773	20272	ENSRNOG00000046458,ENSRNOG00000005800,ENSRNOG00000060745
GO:0014074	response to purine-containing compound	biological_process	0.35008	1	1	55	158	20272	ENSRNOG00000011648
GO:0050870	positive regulation of T cell activation	biological_process	0.35008	1	1	55	158	20272	ENSRNOG00000014367
GO:0006457	protein folding	biological_process	0.35186	1	1	55	159	20272	ENSRNOG00000017781
GO:0020037	heme binding	molecular_function	0.35186	1	1	55	159	20272	ENSRNOG00000009440
GO:0036464	cytoplasmic ribonucleoprotein granule	cellular_component	0.35186	1	1	55	159	20272	ENSRNOG00000019831
GO:0034614	cellular response to reactive oxygen species	biological_process	0.35363	1	1	55	160	20272	ENSRNOG00000011648
GO:0097306	cellular response to alcohol	biological_process	0.35363	1	1	55	160	20272	ENSRNOG00000011648
GO:0060255	regulation of macromolecule metabolic process	biological_process	0.35378	1	16	55	5289	20272	ENSRNOG00000015866,ENSRNOG00000046458,ENSRNOG00000019496,ENSRNOG00000033433,ENSRNOG00000020400,ENSRNOG00000024413,ENSRNOG00000025584,ENSRNOG00000011648,ENSRNOG00000060745,ENSRNOG00000010007,ENSRNOG00000009266,ENSRNOG00000006850,ENSRNOG00000019831,ENSRNOG00000012962,ENSRNOG00000019913,ENSRNOG00000019908
GO:0033674	positive regulation of kinase activity	biological_process	0.35461	1	2	55	459	20272	ENSRNOG00000025584,ENSRNOG00000019908
GO:0030154	cell differentiation	biological_process	0.35468	1	11	55	3520	20272	ENSRNOG00000046458,ENSRNOG00000010007,ENSRNOG00000009266,ENSRNOG00000006850,ENSRNOG00000002364,ENSRNOG00000008054,ENSRNOG00000024413,ENSRNOG00000020353,ENSRNOG00000019831,ENSRNOG00000011976,ENSRNOG00000022863
GO:0018394	peptidyl-lysine acetylation	biological_process	0.35508	1	1	55	161	20272	ENSRNOG00000015866
GO:2001236	regulation of extrinsic apoptotic signaling pathway	biological_process	0.3554	1	1	55	161	20272	ENSRNOG00000025584
GO:0034112	positive regulation of homotypic cell-cell adhesion	biological_process	0.35716	1	1	55	162	20272	ENSRNOG00000014367
GO:0048608	reproductive structure development	biological_process	0.35871	1	2	55	463	20272	ENSRNOG00000013982,ENSRNOG00000006850
GO:0006323	DNA packaging	biological_process	0.35892	1	1	55	163	20272	ENSRNOG00000009266
GO:0043123	positive regulation of I-kappaB kinase/NF-kappaB signaling	biological_process	0.35892	1	1	55	163	20272	ENSRNOG00000060745
GO:0051648	vesicle localization	biological_process	0.35892	1	1	55	163	20272	ENSRNOG00000007307
GO:0048284	organelle fusion	biological_process	0.36066	1	1	55	164	20272	ENSRNOG00000008737
GO:0001889	liver development	biological_process	0.36067	1	1	55	164	20272	ENSRNOG00000046458
GO:0017157	regulation of exocytosis	biological_process	0.36067	1	1	55	164	20272	ENSRNOG00000042086
GO:1903039	positive regulation of leukocyte cell-cell adhesion	biological_process	0.36067	1	1	55	164	20272	ENSRNOG00000014367
GO:0061458	reproductive system development	biological_process	0.36264	1	2	55	467	20272	ENSRNOG00000006850,ENSRNOG00000013982
GO:0048514	blood vessel morphogenesis	biological_process	0.36265	1	2	55	467	20272	ENSRNOG00000006850,ENSRNOG00000011648
GO:0042493	response to drug	biological_process	0.36265	1	2	55	467	20272	ENSRNOG00000011648,ENSRNOG00000046458
GO:0005125	cytokine activity	molecular_function	0.36403	1	1	55	166	20272	ENSRNOG00000005800
GO:0019887	protein kinase regulator activity	molecular_function	0.36417	1	1	55	166	20272	ENSRNOG00000025584
GO:0042306	regulation of protein import into nucleus	biological_process	0.36417	1	1	55	166	20272	ENSRNOG00000060745
GO:0046906	tetrapyrrole binding	molecular_function	0.36417	1	1	55	166	20272	ENSRNOG00000009440
GO:0043279	response to alkaloid	biological_process	0.3659	1	1	55	167	20272	ENSRNOG00000046458
GO:0061008	hepaticobiliary system development	biological_process	0.3659	1	1	55	167	20272	ENSRNOG00000046458
GO:0031348	negative regulation of defense response	biological_process	0.36591	1	1	55	167	20272	ENSRNOG00000060745
GO:0007126	meiotic nuclear division	biological_process	0.36764	1	1	55	168	20272	ENSRNOG00000007307
GO:0071804	cellular potassium ion transport	biological_process	0.36764	1	1	55	168	20272	ENSRNOG00000011648
GO:0071805	potassium ion transmembrane transport	biological_process	0.36764	1	1	55	168	20272	ENSRNOG00000011648
GO:2001020	regulation of response to DNA damage stimulus	biological_process	0.36764	1	1	55	168	20272	ENSRNOG00000012962
GO:0031323	regulation of cellular metabolic process	biological_process	0.36832	1	16	55	5335	20272	ENSRNOG00000012962,ENSRNOG00000019913,ENSRNOG00000019908,ENSRNOG00000019831,ENSRNOG00000011648,ENSRNOG00000060745,ENSRNOG00000009266,ENSRNOG00000010007,ENSRNOG00000006850,ENSRNOG00000024413,ENSRNOG00000025584,ENSRNOG00000020400,ENSRNOG00000033433,ENSRNOG00000046458,ENSRNOG00000019496,ENSRNOG00000015866
GO:0000989	transcription factor activity, transcription factor binding	molecular_function	0.36854	1	2	55	473	20272	ENSRNOG00000024413,ENSRNOG00000019913
GO:0009913	epidermal cell differentiation	biological_process	0.36936	1	1	55	169	20272	ENSRNOG00000006850
GO:0072089	stem cell proliferation	biological_process	0.36936	1	1	55	169	20272	ENSRNOG00000006850
GO:1904589	regulation of protein import	biological_process	0.36937	1	1	55	169	20272	ENSRNOG00000060745
GO:0005539	glycosaminoglycan binding	molecular_function	0.37096	1	1	55	170	20272	ENSRNOG00000014399
GO:0035770	ribonucleoprotein granule	cellular_component	0.3711	1	1	55	170	20272	ENSRNOG00000019831
GO:0050707	regulation of cytokine secretion	biological_process	0.3711	1	1	55	170	20272	ENSRNOG00000060745
GO:1902494	catalytic complex	cellular_component	0.37274	1	4	55	1138	20272	ENSRNOG00000018986,ENSRNOG00000023387,ENSRNOG00000007842,ENSRNOG00000019913
GO:0003205	cardiac chamber development	biological_process	0.3728	1	1	55	171	20272	ENSRNOG00000006850
GO:0008361	regulation of cell size	biological_process	0.37282	1	1	55	171	20272	ENSRNOG00000011648
GO:0016829	lyase activity	molecular_function	0.37282	1	1	55	171	20272	ENSRNOG00000009440
GO:1903035	negative regulation of response to wounding	biological_process	0.37282	1	1	55	171	20272	ENSRNOG00000060745
GO:0016070	RNA metabolic process	biological_process	0.37283	1	12	55	3923	20272	ENSRNOG00000019913,ENSRNOG00000012962,ENSRNOG00000033433,ENSRNOG00000020400,ENSRNOG00000019831,ENSRNOG00000060745,ENSRNOG00000019496,ENSRNOG00000006850,ENSRNOG00000010007,ENSRNOG00000046458,ENSRNOG00000025584,ENSRNOG00000024413
GO:0022008	neurogenesis	biological_process	0.37305	1	5	55	1478	20272	ENSRNOG00000019831,ENSRNOG00000024413,ENSRNOG00000008054,ENSRNOG00000022863,ENSRNOG00000002364
GO:0030073	insulin secretion	biological_process	0.37453	1	1	55	172	20272	ENSRNOG00000046458
GO:0097285	cell-type specific apoptotic process	biological_process	0.37538	1	2	55	480	20272	ENSRNOG00000025584,ENSRNOG00000046458
GO:0000988	transcription factor activity, protein binding	molecular_function	0.37538	1	2	55	480	20272	ENSRNOG00000019913,ENSRNOG00000024413
GO:0014031	mesenchymal cell development	biological_process	0.37623	1	1	55	173	20272	ENSRNOG00000006850
GO:0007163	establishment or maintenance of cell polarity	biological_process	0.37795	1	1	55	174	20272	ENSRNOG00000011648
GO:0042098	T cell proliferation	biological_process	0.37795	1	1	55	174	20272	ENSRNOG00000014367
GO:0071241	cellular response to inorganic substance	biological_process	0.37795	1	1	55	174	20272	ENSRNOG00000011648
GO:1902532	negative regulation of intracellular signal transduction	biological_process	0.38122	1	2	55	486	20272	ENSRNOG00000046458,ENSRNOG00000060745
GO:0031090	organelle membrane	cellular_component	0.38151	1	7	55	2186	20272	ENSRNOG00000042086,ENSRNOG00000023387,ENSRNOG00000028100,ENSRNOG00000019908,ENSRNOG00000011648,ENSRNOG00000007842,ENSRNOG00000017731
GO:0098798	mitochondrial protein complex	cellular_component	0.38272	1	1	55	177	20272	ENSRNOG00000023387
GO:0023051	regulation of signaling	biological_process	0.38299	1	9	55	2890	20272	ENSRNOG00000019908,ENSRNOG00000011271,ENSRNOG00000007307,ENSRNOG00000020882,ENSRNOG00000046458,ENSRNOG00000005800,ENSRNOG00000006850,ENSRNOG00000060745,ENSRNOG00000025584
GO:1903046	meiotic cell cycle process	biological_process	0.38473	1	1	55	178	20272	ENSRNOG00000007307
GO:0051179	localization	biological_process	0.38493	1	16	55	5387	20272	ENSRNOG00000019496,ENSRNOG00000046458,ENSRNOG00000008737,ENSRNOG00000007307,ENSRNOG00000060745,ENSRNOG00000009266,ENSRNOG00000006850,ENSRNOG00000014367,ENSRNOG00000011648,ENSRNOG00000000481,ENSRNOG00000019908,ENSRNOG00000019913,ENSRNOG00000007842,ENSRNOG00000011271,ENSRNOG00000014399,ENSRNOG00000042086
GO:0048864	stem cell development	biological_process	0.3864	1	1	55	179	20272	ENSRNOG00000006850
GO:0090276	regulation of peptide hormone secretion	biological_process	0.38641	1	1	55	179	20272	ENSRNOG00000046458
GO:0060828	regulation of canonical Wnt signaling pathway	biological_process	0.38642	1	1	55	179	20272	ENSRNOG00000011271
GO:1903531	negative regulation of secretion by cell	biological_process	0.38642	1	1	55	179	20272	ENSRNOG00000060745
GO:0021915	neural tube development	biological_process	0.38808	1	1	55	180	20272	ENSRNOG00000006850
GO:0006006	glucose metabolic process	biological_process	0.38809	1	1	55	180	20272	ENSRNOG00000046458
GO:0044801	single-organism membrane fusion	biological_process	0.38976	1	1	55	181	20272	ENSRNOG00000008737
GO:0009966	regulation of signal transduction	biological_process	0.39089	1	8	55	2557	20272	ENSRNOG00000046458,ENSRNOG00000005800,ENSRNOG00000006850,ENSRNOG00000060745,ENSRNOG00000020882,ENSRNOG00000025584,ENSRNOG00000011271,ENSRNOG00000019908
GO:0002009	morphogenesis of an epithelium	biological_process	0.3909	1	2	55	496	20272	ENSRNOG00000006850,ENSRNOG00000046458
GO:0051259	protein oligomerization	biological_process	0.39091	1	2	55	496	20272	ENSRNOG00000020882,ENSRNOG00000047314
GO:0019899	enzyme binding	molecular_function	0.39135	1	6	55	1858	20272	ENSRNOG00000019913,ENSRNOG00000009266,ENSRNOG00000020400,ENSRNOG00000025584,ENSRNOG00000008737,ENSRNOG00000000481
GO:0065004	protein-DNA complex assembly	biological_process	0.39144	1	1	55	182	20272	ENSRNOG00000009266
GO:0021953	central nervous system neuron differentiation	biological_process	0.39144	1	1	55	182	20272	ENSRNOG00000019831
GO:0031461	cullin-RING ubiquitin ligase complex	cellular_component	0.39144	1	1	55	182	20272	ENSRNOG00000018986
GO:0048667	cell morphogenesis involved in neuron differentiation	biological_process	0.39284	1	2	55	498	20272	ENSRNOG00000022863,ENSRNOG00000024413
GO:0002791	regulation of peptide secretion	biological_process	0.39311	1	1	55	183	20272	ENSRNOG00000046458
GO:0008168	methyltransferase activity	molecular_function	0.39311	1	1	55	183	20272	ENSRNOG00000013968
GO:0016705	oxidoreductase activity, acting on paired donors, with incorporation or reduction of molecular oxygen	molecular_function	0.39311	1	1	55	183	20272	ENSRNOG00000003510
GO:0048732	gland development	biological_process	0.3938	1	2	55	499	20272	ENSRNOG00000046458,ENSRNOG00000025584
GO:0006473	protein acetylation	biological_process	0.39447	1	1	55	184	20272	ENSRNOG00000015866
GO:0008237	metallopeptidase activity	molecular_function	0.39477	1	1	55	184	20272	ENSRNOG00000012962
GO:0098742	cell-cell adhesion via plasma-membrane adhesion molecules	biological_process	0.39477	1	1	55	184	20272	ENSRNOG00000008054
GO:0031175	neuron projection development	biological_process	0.3963	1	3	55	835	20272	ENSRNOG00000024413,ENSRNOG00000008054,ENSRNOG00000022863
GO:0048762	mesenchymal cell differentiation	biological_process	0.39641	1	1	55	185	20272	ENSRNOG00000006850
GO:0007565	female pregnancy	biological_process	0.39643	1	1	55	185	20272	ENSRNOG00000007307
GO:0032870	cellular response to hormone stimulus	biological_process	0.39765	1	2	55	503	20272	ENSRNOG00000011648,ENSRNOG00000019496
GO:0010646	regulation of cell communication	biological_process	0.39893	1	9	55	2929	20272	ENSRNOG00000025584,ENSRNOG00000005800,ENSRNOG00000046458,ENSRNOG00000006850,ENSRNOG00000060745,ENSRNOG00000020882,ENSRNOG00000007307,ENSRNOG00000011271,ENSRNOG00000019908
GO:0097223	sperm part	cellular_component	0.39972	1	1	55	187	20272	ENSRNOG00000008737
GO:0048584	positive regulation of response to stimulus	biological_process	0.39981	1	6	55	1875	20272	ENSRNOG00000020882,ENSRNOG00000019908,ENSRNOG00000046458,ENSRNOG00000012962,ENSRNOG00000060745,ENSRNOG00000025584
GO:0043066	negative regulation of apoptotic process	biological_process	0.40074	1	3	55	841	20272	ENSRNOG00000025584,ENSRNOG00000011648,ENSRNOG00000046458
GO:1902533	positive regulation of intracellular signal transduction	biological_process	0.40135	1	3	55	842	20272	ENSRNOG00000025584,ENSRNOG00000019908,ENSRNOG00000060745
GO:0006302	double-strand break repair	biological_process	0.40137	1	1	55	188	20272	ENSRNOG00000012962
GO:0019207	kinase regulator activity	molecular_function	0.40137	1	1	55	188	20272	ENSRNOG00000025584
GO:0010564	regulation of cell cycle process	biological_process	0.40149	1	2	55	507	20272	ENSRNOG00000002364,ENSRNOG00000012962
GO:0010941	regulation of cell death	biological_process	0.40172	1	5	55	1530	20272	ENSRNOG00000025584,ENSRNOG00000011648,ENSRNOG00000046458,ENSRNOG00000060745,ENSRNOG00000009266
GO:0042393	histone binding	molecular_function	0.40301	1	1	55	189	20272	ENSRNOG00000009266
GO:0048545	response to steroid hormone	biological_process	0.40532	1	2	55	511	20272	ENSRNOG00000046458,ENSRNOG00000011648
GO:0016323	basolateral plasma membrane	cellular_component	0.40627	1	1	55	191	20272	ENSRNOG00000011648
GO:0002573	myeloid leukocyte differentiation	biological_process	0.4079	1	1	55	192	20272	ENSRNOG00000020353
GO:0043393	regulation of protein binding	biological_process	0.4079	1	1	55	192	20272	ENSRNOG00000014367
GO:0051726	regulation of cell cycle	biological_process	0.40885	1	3	55	852	20272	ENSRNOG00000002364,ENSRNOG00000006850,ENSRNOG00000012962
GO:0016741	transferase activity, transferring one-carbon groups	molecular_function	0.40952	1	1	55	193	20272	ENSRNOG00000013968
GO:0010256	endomembrane system organization	biological_process	0.41009	1	2	55	516	20272	ENSRNOG00000042086,ENSRNOG00000011648
GO:0043069	negative regulation of programmed cell death	biological_process	0.41106	1	3	55	855	20272	ENSRNOG00000046458,ENSRNOG00000011648,ENSRNOG00000025584
GO:0019932	second-messenger-mediated signaling	biological_process	0.41114	1	1	55	194	20272	ENSRNOG00000046458
GO:1901681	sulfur compound binding	molecular_function	0.41263	1	1	55	195	20272	ENSRNOG00000014399
GO:0022409	positive regulation of cell-cell adhesion	biological_process	0.41275	1	1	55	195	20272	ENSRNOG00000014367
GO:0005085	guanyl-nucleotide exchange factor activity	molecular_function	0.41408	1	1	55	196	20272	ENSRNOG00000019908
GO:0007584	response to nutrient	biological_process	0.41436	1	1	55	196	20272	ENSRNOG00000046458
GO:0051224	negative regulation of protein transport	biological_process	0.41436	1	1	55	196	20272	ENSRNOG00000060745
GO:1901215	negative regulation of neuron death	biological_process	0.41436	1	1	55	196	20272	ENSRNOG00000025584
GO:0005773	vacuole	cellular_component	0.41563	1	2	55	522	20272	ENSRNOG00000020882,ENSRNOG00000019908
GO:0098813	nuclear chromosome segregation	biological_process	0.41597	1	1	55	197	20272	ENSRNOG00000007307
GO:0022604	regulation of cell morphogenesis	biological_process	0.41673	1	2	55	523	20272	ENSRNOG00000024413,ENSRNOG00000006850
GO:0051048	negative regulation of secretion	biological_process	0.41757	1	1	55	198	20272	ENSRNOG00000060745
GO:0016740	transferase activity	molecular_function	0.41867	1	7	55	2266	20272	ENSRNOG00000010005,ENSRNOG00000013968,ENSRNOG00000017731,ENSRNOG00000014367,ENSRNOG00000047314,ENSRNOG00000018986,ENSRNOG00000006002
GO:0009749	response to glucose	biological_process	0.41916	1	1	55	199	20272	ENSRNOG00000046458
GO:0071383	cellular response to steroid hormone stimulus	biological_process	0.41916	1	1	55	199	20272	ENSRNOG00000011648
GO:0098588	bounding membrane of organelle	cellular_component	0.41923	1	5	55	1562	20272	ENSRNOG00000028100,ENSRNOG00000019908,ENSRNOG00000007842,ENSRNOG00000017731,ENSRNOG00000042086
GO:0051347	positive regulation of transferase activity	biological_process	0.41941	1	2	55	526	20272	ENSRNOG00000019908,ENSRNOG00000025584
GO:0015850	organic hydroxy compound transport	biological_process	0.42075	1	1	55	200	20272	ENSRNOG00000011648
GO:0050662	coenzyme binding	molecular_function	0.42075	1	1	55	200	20272	ENSRNOG00000003510
GO:0010001	glial cell differentiation	biological_process	0.42234	1	1	55	201	20272	ENSRNOG00000002364
GO:1900180	regulation of protein localization to nucleus	biological_process	0.42234	1	1	55	201	20272	ENSRNOG00000060745
GO:0044271	cellular nitrogen compound biosynthetic process	biological_process	0.42301	1	13	55	4422	20272	ENSRNOG00000025584,ENSRNOG00000024413,ENSRNOG00000009440,ENSRNOG00000047314,ENSRNOG00000011648,ENSRNOG00000046458,ENSRNOG00000019496,ENSRNOG00000060745,ENSRNOG00000006850,ENSRNOG00000019831,ENSRNOG00000019913,ENSRNOG00000033433,ENSRNOG00000020400
GO:0010468	regulation of gene expression	biological_process	0.42366	1	11	55	3705	20272	ENSRNOG00000060745,ENSRNOG00000006850,ENSRNOG00000019496,ENSRNOG00000010007,ENSRNOG00000046458,ENSRNOG00000025584,ENSRNOG00000024413,ENSRNOG00000019913,ENSRNOG00000033433,ENSRNOG00000020400,ENSRNOG00000019831
GO:0061025	membrane fusion	biological_process	0.42391	1	1	55	202	20272	ENSRNOG00000008737
GO:0009746	response to hexose	biological_process	0.4255	1	1	55	203	20272	ENSRNOG00000046458
GO:0097458	neuron part	cellular_component	0.42587	1	4	55	1223	20272	ENSRNOG00000042086,ENSRNOG00000008054,ENSRNOG00000007307,ENSRNOG00000011648
GO:0046907	intracellular transport	biological_process	0.42592	1	5	55	1574	20272	ENSRNOG00000007842,ENSRNOG00000060745,ENSRNOG00000009266,ENSRNOG00000008737,ENSRNOG00000042086
GO:1903827	regulation of cellular protein localization	biological_process	0.42617	1	2	55	533	20272	ENSRNOG00000009266,ENSRNOG00000060745
GO:2000112	regulation of cellular macromolecule biosynthetic process	biological_process	0.42734	1	10	55	3356	20272	ENSRNOG00000019831,ENSRNOG00000019913,ENSRNOG00000020400,ENSRNOG00000033433,ENSRNOG00000025584,ENSRNOG00000024413,ENSRNOG00000006850,ENSRNOG00000060745,ENSRNOG00000019496,ENSRNOG00000046458
GO:0008134	transcription factor binding	molecular_function	0.42805	1	2	55	535	20272	ENSRNOG00000046458,ENSRNOG00000019913
GO:0006650	glycerophospholipid metabolic process	biological_process	0.42865	1	1	55	205	20272	ENSRNOG00000017731
GO:0001227	transcriptional repressor activity, RNA polymerase II transcription regulatory region sequence-specific binding	molecular_function	0.43021	1	1	55	206	20272	ENSRNOG00000024413
GO:0030198	extracellular matrix organization	biological_process	0.43177	1	1	55	207	20272	ENSRNOG00000020587
GO:0006813	potassium ion transport	biological_process	0.43177	1	1	55	207	20272	ENSRNOG00000011648
GO:0046983	protein dimerization activity	molecular_function	0.43205	1	4	55	1233	20272	ENSRNOG00000024413,ENSRNOG00000020400,ENSRNOG00000012962,ENSRNOG00000046458
GO:0032846	positive regulation of homeostatic process	biological_process	0.43333	1	1	55	208	20272	ENSRNOG00000046458
GO:0043062	extracellular structure organization	biological_process	0.43333	1	1	55	208	20272	ENSRNOG00000020587
GO:0048812	neuron projection morphogenesis	biological_process	0.43366	1	2	55	541	20272	ENSRNOG00000022863,ENSRNOG00000024413
GO:0019318	hexose metabolic process	biological_process	0.43488	1	1	55	209	20272	ENSRNOG00000046458
GO:0048193	Golgi vesicle transport	biological_process	0.43488	1	1	55	209	20272	ENSRNOG00000042086
GO:0034284	response to monosaccharide	biological_process	0.43643	1	1	55	210	20272	ENSRNOG00000046458
GO:0051054	positive regulation of DNA metabolic process	biological_process	0.43643	1	1	55	210	20272	ENSRNOG00000012962
GO:0045597	positive regulation of cell differentiation	biological_process	0.43736	1	3	55	891	20272	ENSRNOG00000024413,ENSRNOG00000002364,ENSRNOG00000006850
GO:0009719	response to endogenous stimulus	biological_process	0.43788	1	5	55	1596	20272	ENSRNOG00000010007,ENSRNOG00000019496,ENSRNOG00000011648,ENSRNOG00000046458,ENSRNOG00000019908
GO:0071824	protein-DNA complex subunit organization	biological_process	0.43798	1	1	55	211	20272	ENSRNOG00000009266
GO:0060341	regulation of cellular localization	biological_process	0.43822	1	4	55	1243	20272	ENSRNOG00000009266,ENSRNOG00000060745,ENSRNOG00000046458,ENSRNOG00000042086
GO:0001818	negative regulation of cytokine production	biological_process	0.43952	1	1	55	212	20272	ENSRNOG00000060745
GO:0007507	heart development	biological_process	0.44017	1	2	55	548	20272	ENSRNOG00000006850,ENSRNOG00000034258
GO:0048839	inner ear development	biological_process	0.44105	1	1	55	213	20272	ENSRNOG00000009266
GO:0010720	positive regulation of cell development	biological_process	0.44203	1	2	55	550	20272	ENSRNOG00000024413,ENSRNOG00000002364
GO:0044455	mitochondrial membrane part	cellular_component	0.44229	1	1	55	214	20272	ENSRNOG00000023387
GO:0031099	regeneration	biological_process	0.44259	1	1	55	214	20272	ENSRNOG00000046458
GO:0016747	transferase activity, transferring acyl groups other than amino-acyl groups	molecular_function	0.44259	1	1	55	214	20272	ENSRNOG00000017731
GO:0043523	regulation of neuron apoptotic process	biological_process	0.44259	1	1	55	214	20272	ENSRNOG00000025584
GO:0044877	macromolecular complex binding	molecular_function	0.44289	1	5	55	1605	20272	ENSRNOG00000024413,ENSRNOG00000007307,ENSRNOG00000019913,ENSRNOG00000006850,ENSRNOG00000046458
GO:0045444	fat cell differentiation	biological_process	0.44388	1	1	55	215	20272	ENSRNOG00000011976
GO:0035091	phosphatidylinositol binding	molecular_function	0.44564	1	1	55	216	20272	ENSRNOG00000020353
GO:0051091	positive regulation of sequence-specific DNA binding transcription factor activity	biological_process	0.44564	1	1	55	216	20272	ENSRNOG00000024413
GO:0051321	meiotic cell cycle	biological_process	0.44716	1	1	55	217	20272	ENSRNOG00000007307
GO:0031966	mitochondrial membrane	cellular_component	0.44739	1	2	55	556	20272	ENSRNOG00000023387,ENSRNOG00000017731
GO:0005765	lysosomal membrane	cellular_component	0.44842	1	1	55	218	20272	ENSRNOG00000019908
GO:0045765	regulation of angiogenesis	biological_process	0.44868	1	1	55	218	20272	ENSRNOG00000011648
GO:0097191	extrinsic apoptotic signaling pathway	biological_process	0.44868	1	1	55	218	20272	ENSRNOG00000025584
GO:0009967	positive regulation of signal transduction	biological_process	0.44979	1	4	55	1262	20272	ENSRNOG00000060745,ENSRNOG00000020882,ENSRNOG00000019908,ENSRNOG00000025584
GO:0046777	protein autophosphorylation	biological_process	0.45019	1	1	55	219	20272	ENSRNOG00000060745
GO:0001568	blood vessel development	biological_process	0.45124	1	2	55	560	20272	ENSRNOG00000011648,ENSRNOG00000006850
GO:0032386	regulation of intracellular transport	biological_process	0.45125	1	2	55	560	20272	ENSRNOG00000060745,ENSRNOG00000009266
GO:0030036	actin cytoskeleton organization	biological_process	0.45125	1	2	55	560	20272	ENSRNOG00000011648,ENSRNOG00000034258
GO:0043543	protein acylation	biological_process	0.45143	1	1	55	220	20272	ENSRNOG00000015866
GO:0071103	DNA conformation change	biological_process	0.4517	1	1	55	220	20272	ENSRNOG00000009266
GO:0043122	regulation of I-kappaB kinase/NF-kappaB signaling	biological_process	0.4517	1	1	55	220	20272	ENSRNOG00000060745
GO:0032268	regulation of cellular protein metabolic process	biological_process	0.45268	1	7	55	2340	20272	ENSRNOG00000019831,ENSRNOG00000025584,ENSRNOG00000015866,ENSRNOG00000011648,ENSRNOG00000009266,ENSRNOG00000060745,ENSRNOG00000019908
GO:0030030	cell projection organization	biological_process	0.45296	1	4	55	1267	20272	ENSRNOG00000011648,ENSRNOG00000024413,ENSRNOG00000008054,ENSRNOG00000022863
GO:0030336	negative regulation of cell migration	biological_process	0.4532	1	1	55	221	20272	ENSRNOG00000011271
GO:0005829	cytosol	cellular_component	0.45441	1	9	55	3064	20272	ENSRNOG00000017165,ENSRNOG00000014399,ENSRNOG00000019831,ENSRNOG00000007307,ENSRNOG00000013383,ENSRNOG00000017781,ENSRNOG00000046458,ENSRNOG00000019496,ENSRNOG00000025584
GO:0048519	negative regulation of biological process	biological_process	0.45462	1	13	55	4512	20272	ENSRNOG00000011648,ENSRNOG00000046458,ENSRNOG00000060745,ENSRNOG00000010007,ENSRNOG00000006850,ENSRNOG00000009266,ENSRNOG00000002364,ENSRNOG00000015866,ENSRNOG00000024413,ENSRNOG00000025584,ENSRNOG00000011271,ENSRNOG00000019913,ENSRNOG00000019831
GO:0031965	nuclear membrane	cellular_component	0.4547	1	1	55	222	20272	ENSRNOG00000011648
GO:0048869	cellular developmental process	biological_process	0.45672	1	11	55	3793	20272	ENSRNOG00000020353,ENSRNOG00000019831,ENSRNOG00000011976,ENSRNOG00000022863,ENSRNOG00000046458,ENSRNOG00000010007,ENSRNOG00000002364,ENSRNOG00000009266,ENSRNOG00000006850,ENSRNOG00000008054,ENSRNOG00000024413
GO:0000302	response to reactive oxygen species	biological_process	0.45769	1	1	55	224	20272	ENSRNOG00000011648
GO:0030659	cytoplasmic vesicle membrane	cellular_component	0.45769	1	1	55	224	20272	ENSRNOG00000042086
GO:0006915	apoptotic process	biological_process	0.45868	1	5	55	1634	20272	ENSRNOG00000025584,ENSRNOG00000060745,ENSRNOG00000009266,ENSRNOG00000046458,ENSRNOG00000011648
GO:0010008	endosome membrane	cellular_component	0.45892	1	1	55	225	20272	ENSRNOG00000019908
GO:0007423	sensory organ development	biological_process	0.46039	1	2	55	570	20272	ENSRNOG00000011648,ENSRNOG00000009266
GO:0009895	negative regulation of catabolic process	biological_process	0.46066	1	1	55	226	20272	ENSRNOG00000025584
GO:0015980	energy derivation by oxidation of organic compounds	biological_process	0.46186	1	1	55	227	20272	ENSRNOG00000023387
GO:0044444	cytoplasmic part	cellular_component	0.46215	1	21	55	7448	20272	ENSRNOG00000007307,ENSRNOG00000011976,ENSRNOG00000028100,ENSRNOG00000013968,ENSRNOG00000008737,ENSRNOG00000015866,ENSRNOG00000023387,ENSRNOG00000010005,ENSRNOG00000046458,ENSRNOG00000017731,ENSRNOG00000019496,ENSRNOG00000042086,ENSRNOG00000014399,ENSRNOG00000019831,ENSRNOG00000017165,ENSRNOG00000019908,ENSRNOG00000007842,ENSRNOG00000025584,ENSRNOG00000020882,ENSRNOG00000017781,ENSRNOG00000013383
GO:0097190	apoptotic signaling pathway	biological_process	0.4622	1	2	55	572	20272	ENSRNOG00000025584,ENSRNOG00000046458
GO:0046034	ATP metabolic process	biological_process	0.46333	1	1	55	228	20272	ENSRNOG00000023387
GO:0032880	regulation of protein localization	biological_process	0.46539	1	3	55	930	20272	ENSRNOG00000060745,ENSRNOG00000009266,ENSRNOG00000046458
GO:0005996	monosaccharide metabolic process	biological_process	0.46655	1	1	55	230	20272	ENSRNOG00000046458
GO:0071310	cellular response to organic substance	biological_process	0.46752	1	6	55	2011	20272	ENSRNOG00000046458,ENSRNOG00000011648,ENSRNOG00000005800,ENSRNOG00000019496,ENSRNOG00000060745,ENSRNOG00000019908
GO:0010556	regulation of macromolecule biosynthetic process	biological_process	0.46768	1	10	55	3459	20272	ENSRNOG00000025584,ENSRNOG00000024413,ENSRNOG00000046458,ENSRNOG00000019496,ENSRNOG00000060745,ENSRNOG00000006850,ENSRNOG00000019831,ENSRNOG00000019913,ENSRNOG00000020400,ENSRNOG00000033433
GO:0003713	transcription coactivator activity	molecular_function	0.46802	1	1	55	231	20272	ENSRNOG00000024413
GO:0032868	response to insulin	biological_process	0.46802	1	1	55	231	20272	ENSRNOG00000010007
GO:0007267	cell-cell signaling	biological_process	0.46824	1	3	55	934	20272	ENSRNOG00000007307,ENSRNOG00000011648,ENSRNOG00000046458
GO:0060548	negative regulation of cell death	biological_process	0.46824	1	3	55	934	20272	ENSRNOG00000025584,ENSRNOG00000011648,ENSRNOG00000046458
GO:0044267	cellular protein metabolic process	biological_process	0.46901	1	14	55	4917	20272	ENSRNOG00000025584,ENSRNOG00000015866,ENSRNOG00000014367,ENSRNOG00000011648,ENSRNOG00000060745,ENSRNOG00000009266,ENSRNOG00000017781,ENSRNOG00000013383,ENSRNOG00000019831,ENSRNOG00000006002,ENSRNOG00000018986,ENSRNOG00000007842,ENSRNOG00000019913,ENSRNOG00000019908
GO:0046883	regulation of hormone secretion	biological_process	0.46948	1	1	55	232	20272	ENSRNOG00000046458
GO:0033993	response to lipid	biological_process	0.46966	1	3	55	936	20272	ENSRNOG00000046458,ENSRNOG00000011648,ENSRNOG00000013982
GO:0033500	carbohydrate homeostasis	biological_process	0.47093	1	1	55	233	20272	ENSRNOG00000046458
GO:0042593	glucose homeostasis	biological_process	0.47093	1	1	55	233	20272	ENSRNOG00000046458
GO:0040029	regulation of gene expression, epigenetic	biological_process	0.47094	1	1	55	233	20272	ENSRNOG00000019913
GO:0048705	skeletal system morphogenesis	biological_process	0.47094	1	1	55	233	20272	ENSRNOG00000033433
GO:1901654	response to ketone	biological_process	0.47094	1	1	55	233	20272	ENSRNOG00000011648
GO:0060284	regulation of cell development	biological_process	0.47107	1	3	55	938	20272	ENSRNOG00000024413,ENSRNOG00000002364,ENSRNOG00000006850
GO:0022603	regulation of anatomical structure morphogenesis	biological_process	0.47178	1	3	55	939	20272	ENSRNOG00000006850,ENSRNOG00000011648,ENSRNOG00000024413
GO:0043588	skin development	biological_process	0.47238	1	1	55	234	20272	ENSRNOG00000006850
GO:0060485	mesenchyme development	biological_process	0.47238	1	1	55	234	20272	ENSRNOG00000006850
GO:0009612	response to mechanical stimulus	biological_process	0.47239	1	1	55	234	20272	ENSRNOG00000011648
GO:0044706	multi-multicellular organism process	biological_process	0.47239	1	1	55	234	20272	ENSRNOG00000007307
GO:0072659	protein localization to plasma membrane	biological_process	0.47239	1	1	55	234	20272	ENSRNOG00000042086
GO:0009743	response to carbohydrate	biological_process	0.47383	1	1	55	235	20272	ENSRNOG00000046458
GO:0000377	RNA splicing, via transesterification reactions with bulged adenosine as nucleophile	biological_process	0.47384	1	1	55	235	20272	ENSRNOG00000010007
GO:0000398	mRNA splicing, via spliceosome	biological_process	0.47384	1	1	55	235	20272	ENSRNOG00000010007
GO:0031253	cell projection membrane	cellular_component	0.47384	1	1	55	235	20272	ENSRNOG00000011648
GO:0072593	reactive oxygen species metabolic process	biological_process	0.47384	1	1	55	235	20272	ENSRNOG00000020353
GO:0003007	heart morphogenesis	biological_process	0.47527	1	1	55	236	20272	ENSRNOG00000006850
GO:0050714	positive regulation of protein secretion	biological_process	0.47528	1	1	55	236	20272	ENSRNOG00000046458
GO:0000375	RNA splicing, via transesterification reactions	biological_process	0.47528	1	1	55	236	20272	ENSRNOG00000010007
GO:0060070	canonical Wnt signaling pathway	biological_process	0.47528	1	1	55	236	20272	ENSRNOG00000011271
GO:0012501	programmed cell death	biological_process	0.47544	1	5	55	1665	20272	ENSRNOG00000060745,ENSRNOG00000009266,ENSRNOG00000011648,ENSRNOG00000046458,ENSRNOG00000025584
GO:0031967	organelle envelope	cellular_component	0.4766	1	3	55	946	20272	ENSRNOG00000017731,ENSRNOG00000011648,ENSRNOG00000023387
GO:0031975	envelope	cellular_component	0.4766	1	3	55	946	20272	ENSRNOG00000011648,ENSRNOG00000017731,ENSRNOG00000023387
GO:0044711	single-organism biosynthetic process	biological_process	0.47667	1	4	55	1306	20272	ENSRNOG00000009440,ENSRNOG00000047314,ENSRNOG00000011648,ENSRNOG00000017731
GO:1990778	protein localization to cell periphery	biological_process	0.47672	1	1	55	237	20272	ENSRNOG00000042086
GO:0006790	sulfur compound metabolic process	biological_process	0.47794	1	1	55	238	20272	ENSRNOG00000011976
GO:0009887	organ morphogenesis	biological_process	0.47814	1	3	55	948	20272	ENSRNOG00000033433,ENSRNOG00000011648,ENSRNOG00000006850
GO:1901342	regulation of vasculature development	biological_process	0.47816	1	1	55	238	20272	ENSRNOG00000011648
GO:0005856	cytoskeleton	cellular_component	0.47863	1	5	55	1671	20272	ENSRNOG00000020353,ENSRNOG00000013383,ENSRNOG00000034258,ENSRNOG00000000414,ENSRNOG00000014399
GO:0043005	neuron projection	cellular_component	0.47885	1	3	55	949	20272	ENSRNOG00000011648,ENSRNOG00000008054,ENSRNOG00000007307
GO:0051402	neuron apoptotic process	biological_process	0.47959	1	1	55	239	20272	ENSRNOG00000025584
GO:2000146	negative regulation of cell motility	biological_process	0.47959	1	1	55	239	20272	ENSRNOG00000011271
GO:0031344	regulation of cell projection organization	biological_process	0.48019	1	2	55	592	20272	ENSRNOG00000011648,ENSRNOG00000024413
GO:0043627	response to estrogen	biological_process	0.48102	1	1	55	240	20272	ENSRNOG00000011648
GO:0007249	I-kappaB kinase/NF-kappaB signaling	biological_process	0.48244	1	1	55	241	20272	ENSRNOG00000060745
GO:0071375	cellular response to peptide hormone stimulus	biological_process	0.48244	1	1	55	241	20272	ENSRNOG00000019496
GO:0005126	cytokine receptor binding	molecular_function	0.48375	1	1	55	242	20272	ENSRNOG00000005800
GO:0043583	ear development	biological_process	0.48386	1	1	55	242	20272	ENSRNOG00000009266
GO:0044440	endosomal part	cellular_component	0.48504	1	1	55	243	20272	ENSRNOG00000019908
GO:0030111	regulation of Wnt signaling pathway	biological_process	0.48528	1	1	55	243	20272	ENSRNOG00000011271
GO:0033267	axon part	cellular_component	0.48528	1	1	55	243	20272	ENSRNOG00000011648
GO:0004672	protein kinase activity	molecular_function	0.48728	1	2	55	600	20272	ENSRNOG00000014367,ENSRNOG00000006002
GO:0005740	mitochondrial envelope	cellular_component	0.48799	1	2	55	601	20272	ENSRNOG00000017731,ENSRNOG00000023387
GO:0045664	regulation of neuron differentiation	biological_process	0.48816	1	2	55	601	20272	ENSRNOG00000024413,ENSRNOG00000002364
GO:0048468	cell development	biological_process	0.48877	1	6	55	2054	20272	ENSRNOG00000008054,ENSRNOG00000024413,ENSRNOG00000019831,ENSRNOG00000022863,ENSRNOG00000002364,ENSRNOG00000006850
GO:0016324	apical plasma membrane	cellular_component	0.48951	1	1	55	246	20272	ENSRNOG00000011648
GO:0043228	non-membrane-bounded organelle	cellular_component	0.49007	1	11	55	3882	20272	ENSRNOG00000013383,ENSRNOG00000009266,ENSRNOG00000015866,ENSRNOG00000025584,ENSRNOG00000034258,ENSRNOG00000019913,ENSRNOG00000020353,ENSRNOG00000012962,ENSRNOG00000014399,ENSRNOG00000000414,ENSRNOG00000019831
GO:0043232	intracellular non-membrane-bounded organelle	cellular_component	0.49007	1	11	55	3882	20272	ENSRNOG00000025584,ENSRNOG00000015866,ENSRNOG00000009266,ENSRNOG00000013383,ENSRNOG00000019831,ENSRNOG00000014399,ENSRNOG00000000414,ENSRNOG00000020353,ENSRNOG00000019913,ENSRNOG00000012962,ENSRNOG00000034258
GO:0070887	cellular response to chemical stimulus	biological_process	0.49072	1	7	55	2423	20272	ENSRNOG00000003510,ENSRNOG00000019908,ENSRNOG00000019496,ENSRNOG00000060745,ENSRNOG00000046458,ENSRNOG00000005800,ENSRNOG00000011648
GO:0012506	vesicle membrane	cellular_component	0.49091	1	1	55	247	20272	ENSRNOG00000042086
GO:0031400	negative regulation of protein modification process	biological_process	0.49153	1	2	55	605	20272	ENSRNOG00000060745,ENSRNOG00000015866
GO:0044430	cytoskeletal part	cellular_component	0.49168	1	4	55	1331	20272	ENSRNOG00000020353,ENSRNOG00000034258,ENSRNOG00000013383,ENSRNOG00000000414
GO:0009205	purine ribonucleoside triphosphate metabolic process	biological_process	0.49204	1	1	55	248	20272	ENSRNOG00000023387
GO:0065008	regulation of biological quality	biological_process	0.4928	1	9	55	3158	20272	ENSRNOG00000060745,ENSRNOG00000011648,ENSRNOG00000046458,ENSRNOG00000008054,ENSRNOG00000028100,ENSRNOG00000004489,ENSRNOG00000019831,ENSRNOG00000007307,ENSRNOG00000022863
GO:0016746	transferase activity, transferring acyl groups	molecular_function	0.4937	1	1	55	249	20272	ENSRNOG00000017731
GO:0006468	protein phosphorylation	biological_process	0.4941	1	5	55	1700	20272	ENSRNOG00000019908,ENSRNOG00000014367,ENSRNOG00000060745,ENSRNOG00000025584,ENSRNOG00000006002
GO:0005815	microtubule organizing center	cellular_component	0.49607	1	2	55	610	20272	ENSRNOG00000013383,ENSRNOG00000000414
GO:0007049	cell cycle	biological_process	0.49704	1	4	55	1340	20272	ENSRNOG00000007307,ENSRNOG00000012962,ENSRNOG00000002364,ENSRNOG00000006850
GO:0016485	protein processing	biological_process	0.49786	1	1	55	252	20272	ENSRNOG00000009266
GO:0016791	phosphatase activity	molecular_function	0.49786	1	1	55	252	20272	ENSRNOG00000012962
GO:0010942	positive regulation of cell death	biological_process	0.49868	1	2	55	613	20272	ENSRNOG00000009266,ENSRNOG00000046458
GO:0051271	negative regulation of cellular component movement	biological_process	0.49924	1	1	55	253	20272	ENSRNOG00000011271
GO:0022402	cell cycle process	biological_process	0.49978	1	3	55	979	20272	ENSRNOG00000007307,ENSRNOG00000002364,ENSRNOG00000012962
GO:0009199	ribonucleoside triphosphate metabolic process	biological_process	0.50036	1	1	55	254	20272	ENSRNOG00000023387
GO:0010951	negative regulation of endopeptidase activity	biological_process	0.50062	1	1	55	254	20272	ENSRNOG00000011648
GO:0050863	regulation of T cell activation	biological_process	0.50062	1	1	55	254	20272	ENSRNOG00000014367
GO:0070372	regulation of ERK1 and ERK2 cascade	biological_process	0.50199	1	1	55	255	20272	ENSRNOG00000060745
GO:0033554	cellular response to stress	biological_process	0.50268	1	5	55	1716	20272	ENSRNOG00000013383,ENSRNOG00000046458,ENSRNOG00000011648,ENSRNOG00000012962,ENSRNOG00000007842
GO:0001816	cytokine production	biological_process	0.50303	1	2	55	618	20272	ENSRNOG00000014367,ENSRNOG00000060745
GO:0017016	Ras GTPase binding	molecular_function	0.50335	1	1	55	256	20272	ENSRNOG00000008737
GO:0006461	protein complex assembly	biological_process	0.50475	1	4	55	1353	20272	ENSRNOG00000020882,ENSRNOG00000009266,ENSRNOG00000020353,ENSRNOG00000047314
GO:0070271	protein complex biogenesis	biological_process	0.50534	1	4	55	1354	20272	ENSRNOG00000020353,ENSRNOG00000009266,ENSRNOG00000020882,ENSRNOG00000047314
GO:0016787	hydrolase activity	molecular_function	0.5057	1	7	55	2456	20272	ENSRNOG00000012962,ENSRNOG00000002364,ENSRNOG00000019913,ENSRNOG00000011831,ENSRNOG00000025584,ENSRNOG00000011976,ENSRNOG00000042086
GO:0046651	lymphocyte proliferation	biological_process	0.50609	1	1	55	258	20272	ENSRNOG00000014367
GO:0050727	regulation of inflammatory response	biological_process	0.50609	1	1	55	258	20272	ENSRNOG00000060745
GO:0016042	lipid catabolic process	biological_process	0.5072	1	1	55	259	20272	ENSRNOG00000015866
GO:0032943	mononuclear cell proliferation	biological_process	0.50744	1	1	55	259	20272	ENSRNOG00000014367
GO:0005261	cation channel activity	molecular_function	0.5088	1	1	55	260	20272	ENSRNOG00000011648
GO:0043408	regulation of MAPK cascade	biological_process	0.50892	1	2	55	625	20272	ENSRNOG00000019908,ENSRNOG00000060745
GO:0048598	embryonic morphogenesis	biological_process	0.51078	1	2	55	627	20272	ENSRNOG00000046458,ENSRNOG00000006850
GO:0006606	protein import into nucleus	biological_process	0.51149	1	1	55	262	20272	ENSRNOG00000060745
GO:0044744	protein targeting to nucleus	biological_process	0.51149	1	1	55	262	20272	ENSRNOG00000060745
GO:1902593	single-organism nuclear import	biological_process	0.51149	1	1	55	262	20272	ENSRNOG00000060745
GO:0030029	actin filament-based process	biological_process	0.51165	1	2	55	628	20272	ENSRNOG00000011648,ENSRNOG00000034258
GO:0005509	calcium ion binding	molecular_function	0.5125	1	2	55	629	20272	ENSRNOG00000020587,ENSRNOG00000004489
GO:0005774	vacuolar membrane	cellular_component	0.5126	1	1	55	263	20272	ENSRNOG00000019908
GO:0015630	microtubule cytoskeleton	cellular_component	0.51481	1	3	55	1001	20272	ENSRNOG00000014399,ENSRNOG00000000414,ENSRNOG00000013383
GO:0009167	purine ribonucleoside monophosphate metabolic process	biological_process	0.51525	1	1	55	265	20272	ENSRNOG00000023387
GO:1903037	regulation of leukocyte cell-cell adhesion	biological_process	0.51551	1	1	55	265	20272	ENSRNOG00000014367
GO:0005524	ATP binding	molecular_function	0.51652	1	4	55	1373	20272	ENSRNOG00000014367,ENSRNOG00000060745,ENSRNOG00000047314,ENSRNOG00000006002
GO:0009126	purine nucleoside monophosphate metabolic process	biological_process	0.51659	1	1	55	266	20272	ENSRNOG00000023387
GO:0034599	cellular response to oxidative stress	biological_process	0.51684	1	1	55	266	20272	ENSRNOG00000011648
GO:0051170	nuclear import	biological_process	0.51684	1	1	55	266	20272	ENSRNOG00000060745
GO:0008544	epidermis development	biological_process	0.51816	1	1	55	267	20272	ENSRNOG00000006850
GO:0051235	maintenance of location	biological_process	0.51817	1	1	55	267	20272	ENSRNOG00000060745
GO:0070661	leukocyte proliferation	biological_process	0.51949	1	1	55	268	20272	ENSRNOG00000014367
GO:0070371	ERK1 and ERK2 cascade	biological_process	0.52082	1	1	55	269	20272	ENSRNOG00000060745
GO:0048729	tissue morphogenesis	biological_process	0.52101	1	2	55	639	20272	ENSRNOG00000006850,ENSRNOG00000046458
GO:0080135	regulation of cellular response to stress	biological_process	0.52186	1	2	55	640	20272	ENSRNOG00000012962,ENSRNOG00000046458
GO:1901137	carbohydrate derivative biosynthetic process	biological_process	0.52186	1	2	55	640	20272	ENSRNOG00000011648,ENSRNOG00000009440
GO:0031267	small GTPase binding	molecular_function	0.52213	1	1	55	270	20272	ENSRNOG00000008737
GO:0001822	kidney development	biological_process	0.52213	1	1	55	270	20272	ENSRNOG00000011648
GO:0042063	gliogenesis	biological_process	0.52213	1	1	55	270	20272	ENSRNOG00000002364
GO:0007059	chromosome segregation	biological_process	0.52345	1	1	55	271	20272	ENSRNOG00000007307
GO:0040013	negative regulation of locomotion	biological_process	0.52476	1	1	55	272	20272	ENSRNOG00000011271
GO:0010466	negative regulation of peptidase activity	biological_process	0.52606	1	1	55	273	20272	ENSRNOG00000011648
GO:0034110	regulation of homotypic cell-cell adhesion	biological_process	0.52606	1	1	55	273	20272	ENSRNOG00000014367
GO:1902582	single-organism intracellular transport	biological_process	0.52643	1	4	55	1390	20272	ENSRNOG00000042086,ENSRNOG00000009266,ENSRNOG00000060745,ENSRNOG00000007842
GO:0043414	macromolecule methylation	biological_process	0.52737	1	1	55	274	20272	ENSRNOG00000019913
GO:0044437	vacuolar part	cellular_component	0.52844	1	1	55	275	20272	ENSRNOG00000019908
GO:0003723	RNA binding	molecular_function	0.52933	1	5	55	1767	20272	ENSRNOG00000010007,ENSRNOG00000012962,ENSRNOG00000019381,ENSRNOG00000011976,ENSRNOG00000019831
GO:0043170	macromolecule metabolic process	biological_process	0.52953	1	24	55	8771	20272	ENSRNOG00000019496,ENSRNOG00000046458,ENSRNOG00000047314,ENSRNOG00000015866,ENSRNOG00000019381,ENSRNOG00000020400,ENSRNOG00000033433,ENSRNOG00000006002,ENSRNOG00000017781,ENSRNOG00000013383,ENSRNOG00000060745,ENSRNOG00000010007,ENSRNOG00000006850,ENSRNOG00000009266,ENSRNOG00000011648,ENSRNOG00000014367,ENSRNOG00000024413,ENSRNOG00000025584,ENSRNOG00000019908,ENSRNOG00000019913,ENSRNOG00000007842,…
GO:0009161	ribonucleoside monophosphate metabolic process	biological_process	0.52972	1	1	55	276	20272	ENSRNOG00000023387
GO:0098796	membrane protein complex	cellular_component	0.53015	1	3	55	1024	20272	ENSRNOG00000023387,ENSRNOG00000007842,ENSRNOG00000019908
GO:0051604	protein maturation	biological_process	0.53126	1	1	55	277	20272	ENSRNOG00000009266
GO:0051656	establishment of organelle localization	biological_process	0.53126	1	1	55	277	20272	ENSRNOG00000007307
GO:0090596	sensory organ morphogenesis	biological_process	0.53126	1	1	55	277	20272	ENSRNOG00000011648
GO:0032559	adenyl ribonucleotide binding	molecular_function	0.53279	1	4	55	1401	20272	ENSRNOG00000060745,ENSRNOG00000014367,ENSRNOG00000047314,ENSRNOG00000006002
GO:0031326	regulation of cellular biosynthetic process	biological_process	0.53303	1	10	55	3628	20272	ENSRNOG00000019831,ENSRNOG00000019913,ENSRNOG00000020400,ENSRNOG00000033433,ENSRNOG00000024413,ENSRNOG00000025584,ENSRNOG00000046458,ENSRNOG00000019496,ENSRNOG00000060745,ENSRNOG00000006850
GO:0048037	cofactor binding	molecular_function	0.53383	1	1	55	279	20272	ENSRNOG00000003510
GO:0031226	intrinsic component of plasma membrane	cellular_component	0.53507	1	3	55	1031	20272	ENSRNOG00000014367,ENSRNOG00000011648,ENSRNOG00000042086
GO:0097193	intrinsic apoptotic signaling pathway	biological_process	0.53639	1	1	55	281	20272	ENSRNOG00000046458
GO:0021537	telencephalon development	biological_process	0.53639	1	1	55	281	20272	ENSRNOG00000011648
GO:0050900	leukocyte migration	biological_process	0.53639	1	1	55	281	20272	ENSRNOG00000060745
GO:0051246	regulation of protein metabolic process	biological_process	0.53686	1	7	55	2526	20272	ENSRNOG00000025584,ENSRNOG00000019831,ENSRNOG00000015866,ENSRNOG00000009266,ENSRNOG00000060745,ENSRNOG00000011648,ENSRNOG00000019908
GO:0030554	adenyl nucleotide binding	molecular_function	0.5374	1	4	55	1409	20272	ENSRNOG00000060745,ENSRNOG00000014367,ENSRNOG00000047314,ENSRNOG00000006002
GO:0030031	cell projection assembly	biological_process	0.53767	1	1	55	282	20272	ENSRNOG00000011648
GO:0032102	negative regulation of response to external stimulus	biological_process	0.53767	1	1	55	282	20272	ENSRNOG00000060745
GO:1901653	cellular response to peptide	biological_process	0.53767	1	1	55	282	20272	ENSRNOG00000019496
GO:0032403	protein complex binding	molecular_function	0.53773	1	3	55	1035	20272	ENSRNOG00000019913,ENSRNOG00000046458,ENSRNOG00000007307
GO:0009416	response to light stimulus	biological_process	0.53894	1	1	55	283	20272	ENSRNOG00000011648
GO:0045596	negative regulation of cell differentiation	biological_process	0.54022	1	2	55	662	20272	ENSRNOG00000009266,ENSRNOG00000006850
GO:0043009	chordate embryonic development	biological_process	0.54104	1	2	55	663	20272	ENSRNOG00000006850,ENSRNOG00000013982
GO:0009653	anatomical structure morphogenesis	biological_process	0.54142	1	7	55	2536	20272	ENSRNOG00000022863,ENSRNOG00000024413,ENSRNOG00000033433,ENSRNOG00000011648,ENSRNOG00000046458,ENSRNOG00000020353,ENSRNOG00000006850
GO:0046486	glycerolipid metabolic process	biological_process	0.54147	1	1	55	285	20272	ENSRNOG00000017731
GO:0006996	organelle organization	biological_process	0.54173	1	9	55	3280	20272	ENSRNOG00000008737,ENSRNOG00000011648,ENSRNOG00000009266,ENSRNOG00000007307,ENSRNOG00000034258,ENSRNOG00000028100,ENSRNOG00000012962,ENSRNOG00000019913,ENSRNOG00000020353
GO:0045859	regulation of protein kinase activity	biological_process	0.54173	1	2	55	664	20272	ENSRNOG00000019908,ENSRNOG00000025584
GO:0071214	cellular response to abiotic stimulus	biological_process	0.54274	1	1	55	286	20272	ENSRNOG00000011648
GO:0051241	negative regulation of multicellular organismal process	biological_process	0.545	1	3	55	1046	20272	ENSRNOG00000006850,ENSRNOG00000060745,ENSRNOG00000011271
GO:1903533	regulation of protein targeting	biological_process	0.54525	1	1	55	288	20272	ENSRNOG00000060745
GO:0008219	cell death	biological_process	0.54539	1	5	55	1798	20272	ENSRNOG00000046458,ENSRNOG00000011648,ENSRNOG00000060745,ENSRNOG00000009266,ENSRNOG00000025584
GO:0016265	death	biological_process	0.54539	1	5	55	1798	20272	ENSRNOG00000009266,ENSRNOG00000060745,ENSRNOG00000011648,ENSRNOG00000046458,ENSRNOG00000025584
GO:0044433	cytoplasmic vesicle part	cellular_component	0.5465	1	1	55	289	20272	ENSRNOG00000042086
GO:0071345	cellular response to cytokine stimulus	biological_process	0.54673	1	2	55	670	20272	ENSRNOG00000060745,ENSRNOG00000005800
GO:0006417	regulation of translation	biological_process	0.54775	1	1	55	290	20272	ENSRNOG00000019831
GO:0009792	embryo development ending in birth or egg hatching	biological_process	0.54841	1	2	55	672	20272	ENSRNOG00000006850,ENSRNOG00000013982
GO:0072001	renal system development	biological_process	0.54899	1	1	55	291	20272	ENSRNOG00000011648
GO:0009888	tissue development	biological_process	0.54947	1	5	55	1806	20272	ENSRNOG00000006850,ENSRNOG00000011648,ENSRNOG00000046458,ENSRNOG00000025584,ENSRNOG00000024413
GO:0009889	regulation of biosynthetic process	biological_process	0.55197	1	10	55	3678	20272	ENSRNOG00000006850,ENSRNOG00000060745,ENSRNOG00000019496,ENSRNOG00000046458,ENSRNOG00000025584,ENSRNOG00000024413,ENSRNOG00000020400,ENSRNOG00000033433,ENSRNOG00000019913,ENSRNOG00000019831
GO:0006325	chromatin organization	biological_process	0.55329	1	2	55	678	20272	ENSRNOG00000009266,ENSRNOG00000019913
GO:0009790	embryo development	biological_process	0.55351	1	3	55	1059	20272	ENSRNOG00000046458,ENSRNOG00000006850,ENSRNOG00000013982
GO:1901214	regulation of neuron death	biological_process	0.55517	1	1	55	296	20272	ENSRNOG00000025584
GO:0007009	plasma membrane organization	biological_process	0.55761	1	1	55	298	20272	ENSRNOG00000042086
GO:1902580	single-organism cellular localization	biological_process	0.55936	1	3	55	1068	20272	ENSRNOG00000060745,ENSRNOG00000042086,ENSRNOG00000007307
GO:0002449	lymphocyte mediated immunity	biological_process	0.56005	1	1	55	300	20272	ENSRNOG00000014367
GO:0000165	MAPK cascade	biological_process	0.56038	1	2	55	687	20272	ENSRNOG00000060745,ENSRNOG00000019908
GO:0048646	anatomical structure formation involved in morphogenesis	biological_process	0.56129	1	3	55	1071	20272	ENSRNOG00000011648,ENSRNOG00000006850,ENSRNOG00000020353
GO:0002460	adaptive immune response based on somatic recombination of immune receptors built from immunoglobulin superfamily domains	biological_process	0.56367	1	1	55	303	20272	ENSRNOG00000014367
GO:0003006	developmental process involved in reproduction	biological_process	0.5637	1	2	55	691	20272	ENSRNOG00000013982,ENSRNOG00000006850
GO:0048562	embryonic organ morphogenesis	biological_process	0.56486	1	1	55	304	20272	ENSRNOG00000006850
GO:0022836	gated channel activity	molecular_function	0.56487	1	1	55	304	20272	ENSRNOG00000011648
GO:0036477	somatodendritic compartment	cellular_component	0.56768	1	2	55	696	20272	ENSRNOG00000011648,ENSRNOG00000008054
GO:0051020	GTPase binding	molecular_function	0.56845	1	1	55	307	20272	ENSRNOG00000008737
GO:0045862	positive regulation of proteolysis	biological_process	0.56846	1	1	55	307	20272	ENSRNOG00000009266
GO:0035556	intracellular signal transduction	biological_process	0.56951	1	6	55	2224	20272	ENSRNOG00000019908,ENSRNOG00000046458,ENSRNOG00000019496,ENSRNOG00000060745,ENSRNOG00000025584,ENSRNOG00000009440
GO:0048871	multicellular organismal homeostasis	biological_process	0.56965	1	1	55	308	20272	ENSRNOG00000011648
GO:0001666	response to hypoxia	biological_process	0.57202	1	1	55	310	20272	ENSRNOG00000011648
GO:0006644	phospholipid metabolic process	biological_process	0.57202	1	1	55	310	20272	ENSRNOG00000017731
GO:0016788	hydrolase activity, acting on ester bonds	molecular_function	0.57306	1	2	55	703	20272	ENSRNOG00000011976,ENSRNOG00000012962
GO:0000790	nuclear chromatin	cellular_component	0.57319	1	1	55	311	20272	ENSRNOG00000019913
GO:0017038	protein import	biological_process	0.57319	1	1	55	311	20272	ENSRNOG00000060745
GO:1902531	regulation of intracellular signal transduction	biological_process	0.57333	1	4	55	1473	20272	ENSRNOG00000025584,ENSRNOG00000060745,ENSRNOG00000046458,ENSRNOG00000019908
GO:0016773	phosphotransferase activity, alcohol group as acceptor	molecular_function	0.57553	1	2	55	706	20272	ENSRNOG00000014367,ENSRNOG00000006002
GO:0008380	RNA splicing	biological_process	0.57671	1	1	55	314	20272	ENSRNOG00000010007
GO:0044403	symbiosis, encompassing mutualism through parasitism	biological_process	0.57671	1	1	55	314	20272	ENSRNOG00000011648
GO:0044419	interspecies interaction between organisms	biological_process	0.57671	1	1	55	314	20272	ENSRNOG00000011648
GO:0050804	modulation of synaptic transmission	biological_process	0.57788	1	1	55	315	20272	ENSRNOG00000007307
GO:0043010	camera-type eye development	biological_process	0.57904	1	1	55	316	20272	ENSRNOG00000011648
GO:0036293	response to decreased oxygen levels	biological_process	0.58136	1	1	55	318	20272	ENSRNOG00000011648
GO:0034248	regulation of cellular amide metabolic process	biological_process	0.58251	1	1	55	319	20272	ENSRNOG00000019831
GO:0050878	regulation of body fluid levels	biological_process	0.58251	1	1	55	319	20272	ENSRNOG00000011648
GO:0005575	cellular_component	cellular_component	0.58303	1	51	55	18716	20272	ENSRNOG00000000414,ENSRNOG00000011976,ENSRNOG00000006002,ENSRNOG00000007307,ENSRNOG00000028100,ENSRNOG00000020400,ENSRNOG00000033433,ENSRNOG00000013968,ENSRNOG00000015866,ENSRNOG00000008737,ENSRNOG00000023387,ENSRNOG00000010005,ENSRNOG00000017731,ENSRNOG00000019496,ENSRNOG00000046458,ENSRNOG00000004489,ENSRNOG00000019831,ENSRNOG00000019908,ENSRNOG00000034258,ENSRNOG00000019913,ENSRNOG00000020353,…
GO:0051251	positive regulation of lymphocyte activation	biological_process	0.58366	1	1	55	320	20272	ENSRNOG00000014367
GO:0043549	regulation of kinase activity	biological_process	0.58468	1	2	55	718	20272	ENSRNOG00000019908,ENSRNOG00000025584
GO:0048583	regulation of response to stimulus	biological_process	0.58595	1	9	55	3394	20272	ENSRNOG00000046458,ENSRNOG00000005800,ENSRNOG00000006850,ENSRNOG00000060745,ENSRNOG00000020882,ENSRNOG00000025584,ENSRNOG00000011271,ENSRNOG00000012962,ENSRNOG00000019908
GO:0023014	signal transduction by protein phosphorylation	biological_process	0.58622	1	2	55	720	20272	ENSRNOG00000019908,ENSRNOG00000060745
GO:0071495	cellular response to endogenous stimulus	biological_process	0.58655	1	3	55	1111	20272	ENSRNOG00000019908,ENSRNOG00000019496,ENSRNOG00000011648
GO:0007568	aging	biological_process	0.5905	1	1	55	326	20272	ENSRNOG00000046458
GO:0019538	protein metabolic process	biological_process	0.59326	1	15	55	5660	20272	ENSRNOG00000013383,ENSRNOG00000017781,ENSRNOG00000009266,ENSRNOG00000060745,ENSRNOG00000014367,ENSRNOG00000011648,ENSRNOG00000015866,ENSRNOG00000025584,ENSRNOG00000019908,ENSRNOG00000019913,ENSRNOG00000007842,ENSRNOG00000012962,ENSRNOG00000018986,ENSRNOG00000019831,ENSRNOG00000006002
GO:0044702	single organism reproductive process	biological_process	0.59346	1	3	55	1122	20272	ENSRNOG00000013982,ENSRNOG00000007307,ENSRNOG00000006850
GO:0007010	cytoskeleton organization	biological_process	0.59593	1	3	55	1126	20272	ENSRNOG00000007307,ENSRNOG00000034258,ENSRNOG00000011648
GO:0010721	negative regulation of cell development	biological_process	0.59611	1	1	55	331	20272	ENSRNOG00000006850
GO:0045177	apical part of cell	cellular_component	0.59612	1	1	55	331	20272	ENSRNOG00000011648
GO:0042578	phosphoric ester hydrolase activity	molecular_function	0.59723	1	1	55	332	20272	ENSRNOG00000012962
GO:0070997	neuron death	biological_process	0.59723	1	1	55	332	20272	ENSRNOG00000025584
GO:0030097	hemopoiesis	biological_process	0.60072	1	2	55	739	20272	ENSRNOG00000010007,ENSRNOG00000020353
GO:0050767	regulation of neurogenesis	biological_process	0.60296	1	2	55	742	20272	ENSRNOG00000002364,ENSRNOG00000024413
GO:0018205	peptidyl-lysine modification	biological_process	0.60693	1	1	55	341	20272	ENSRNOG00000015866
GO:0001655	urogenital system development	biological_process	0.60712	1	1	55	341	20272	ENSRNOG00000011648
GO:0016055	Wnt signaling pathway	biological_process	0.60712	1	1	55	341	20272	ENSRNOG00000011271
GO:0022407	regulation of cell-cell adhesion	biological_process	0.60712	1	1	55	341	20272	ENSRNOG00000014367
GO:0030099	myeloid cell differentiation	biological_process	0.60712	1	1	55	341	20272	ENSRNOG00000020353
GO:0043900	regulation of multi-organism process	biological_process	0.60712	1	1	55	341	20272	ENSRNOG00000007307
GO:0070482	response to oxygen levels	biological_process	0.60821	1	1	55	342	20272	ENSRNOG00000011648
GO:0060562	epithelial tube morphogenesis	biological_process	0.60928	1	1	55	343	20272	ENSRNOG00000006850
GO:0015077	monovalent inorganic cation transmembrane transporter activity	molecular_function	0.60929	1	1	55	343	20272	ENSRNOG00000011648
GO:0045785	positive regulation of cell adhesion	biological_process	0.60929	1	1	55	343	20272	ENSRNOG00000014367
GO:0034504	protein localization to nucleus	biological_process	0.61037	1	1	55	344	20272	ENSRNOG00000060745
GO:0044249	cellular biosynthetic process	biological_process	0.61058	1	14	55	5341	20272	ENSRNOG00000011648,ENSRNOG00000046458,ENSRNOG00000006850,ENSRNOG00000060745,ENSRNOG00000019496,ENSRNOG00000017731,ENSRNOG00000047314,ENSRNOG00000025584,ENSRNOG00000024413,ENSRNOG00000009440,ENSRNOG00000033433,ENSRNOG00000020400,ENSRNOG00000019913,ENSRNOG00000019831
GO:0019221	cytokine-mediated signaling pathway	biological_process	0.61243	1	1	55	346	20272	ENSRNOG00000005800
GO:0080134	regulation of response to stress	biological_process	0.61289	1	3	55	1154	20272	ENSRNOG00000060745,ENSRNOG00000046458,ENSRNOG00000012962
GO:0031346	positive regulation of cell projection organization	biological_process	0.61465	1	1	55	348	20272	ENSRNOG00000011648
GO:0042254	ribosome biogenesis	biological_process	0.61563	1	1	55	349	20272	ENSRNOG00000014399
GO:0003002	regionalization	biological_process	0.61571	1	1	55	349	20272	ENSRNOG00000006850
GO:0005543	phospholipid binding	molecular_function	0.61889	1	1	55	352	20272	ENSRNOG00000020353
GO:0005635	nuclear envelope	cellular_component	0.62099	1	1	55	354	20272	ENSRNOG00000011648
GO:1990234	transferase complex	cellular_component	0.62123	1	2	55	767	20272	ENSRNOG00000018986,ENSRNOG00000007842
GO:0002696	positive regulation of leukocyte activation	biological_process	0.62412	1	1	55	357	20272	ENSRNOG00000014367
GO:0001558	regulation of cell growth	biological_process	0.62602	1	1	55	359	20272	ENSRNOG00000019908
GO:0042176	regulation of protein catabolic process	biological_process	0.62619	1	1	55	359	20272	ENSRNOG00000025584
GO:0002250	adaptive immune response	biological_process	0.62723	1	1	55	360	20272	ENSRNOG00000014367
GO:0016023	cytoplasmic membrane-bounded vesicle	cellular_component	0.62765	1	2	55	776	20272	ENSRNOG00000042086,ENSRNOG00000008737
GO:0001654	eye development	biological_process	0.62826	1	1	55	361	20272	ENSRNOG00000011648
GO:0045786	negative regulation of cell cycle	biological_process	0.62826	1	1	55	361	20272	ENSRNOG00000002364
GO:0045595	regulation of cell differentiation	biological_process	0.62967	1	4	55	1579	20272	ENSRNOG00000024413,ENSRNOG00000002364,ENSRNOG00000009266,ENSRNOG00000006850
GO:0006397	mRNA processing	biological_process	0.63133	1	1	55	364	20272	ENSRNOG00000010007
GO:1903532	positive regulation of secretion by cell	biological_process	0.63235	1	1	55	365	20272	ENSRNOG00000046458
GO:0003674	molecular_function	molecular_function	0.63314	1	46	55	17073	20272	ENSRNOG00000025584,ENSRNOG00000000476,ENSRNOG00000014367,ENSRNOG00000006850,ENSRNOG00000042086,ENSRNOG00000018986,ENSRNOG00000014399,ENSRNOG00000013982,ENSRNOG00000017165,ENSRNOG00000028841,ENSRNOG00000008054,ENSRNOG00000009440,ENSRNOG00000011831,ENSRNOG00000019381,ENSRNOG00000000481,ENSRNOG00000003510,ENSRNOG00000024413,ENSRNOG00000020587,ENSRNOG00000017781,ENSRNOG00000005800,ENSRNOG00000011648,…
GO:0006091	generation of precursor metabolites and energy	biological_process	0.63418	1	1	55	367	20272	ENSRNOG00000023387
GO:0050867	positive regulation of cell activation	biological_process	0.63438	1	1	55	367	20272	ENSRNOG00000014367
GO:0050789	regulation of biological process	biological_process	0.63473	1	30	55	11335	20272	ENSRNOG00000019913,ENSRNOG00000020353,ENSRNOG00000012962,ENSRNOG00000011271,ENSRNOG00000007842,ENSRNOG00000019908,ENSRNOG00000004489,ENSRNOG00000019831,ENSRNOG00000042086,ENSRNOG00000022863,ENSRNOG00000060745,ENSRNOG00000009266,ENSRNOG00000010007,ENSRNOG00000002364,ENSRNOG00000006850,ENSRNOG00000014367,ENSRNOG00000011648,ENSRNOG00000005800,ENSRNOG00000020882,ENSRNOG00000025584,ENSRNOG00000024413,…
GO:1901576	organic substance biosynthetic process	biological_process	0.63478	1	14	55	5418	20272	ENSRNOG00000047314,ENSRNOG00000024413,ENSRNOG00000025584,ENSRNOG00000009440,ENSRNOG00000011648,ENSRNOG00000046458,ENSRNOG00000060745,ENSRNOG00000017731,ENSRNOG00000019496,ENSRNOG00000006850,ENSRNOG00000019831,ENSRNOG00000020400,ENSRNOG00000033433,ENSRNOG00000019913
GO:0000280	nuclear division	biological_process	0.63539	1	1	55	368	20272	ENSRNOG00000007307
GO:0048534	hematopoietic or lymphoid organ development	biological_process	0.63539	1	2	55	787	20272	ENSRNOG00000020353,ENSRNOG00000010007
GO:0044429	mitochondrial part	cellular_component	0.63595	1	2	55	788	20272	ENSRNOG00000023387,ENSRNOG00000017731
GO:0019725	cellular homeostasis	biological_process	0.63678	1	2	55	789	20272	ENSRNOG00000011648,ENSRNOG00000046458
GO:0042060	wound healing	biological_process	0.6374	1	1	55	370	20272	ENSRNOG00000011648
GO:0044802	single-organism membrane organization	biological_process	0.63886	1	2	55	792	20272	ENSRNOG00000008737,ENSRNOG00000042086
GO:0051052	regulation of DNA metabolic process	biological_process	0.6394	1	1	55	372	20272	ENSRNOG00000012962
GO:0051130	positive regulation of cellular component organization	biological_process	0.64089	1	3	55	1202	20272	ENSRNOG00000011648,ENSRNOG00000004489,ENSRNOG00000022863
GO:0002443	leukocyte mediated immunity	biological_process	0.64139	1	1	55	374	20272	ENSRNOG00000014367
GO:0048858	cell projection morphogenesis	biological_process	0.64163	1	2	55	796	20272	ENSRNOG00000022863,ENSRNOG00000024413
GO:0098609	cell-cell adhesion	biological_process	0.64232	1	2	55	797	20272	ENSRNOG00000014367,ENSRNOG00000008054
GO:0098794	postsynapse	cellular_component	0.64337	1	1	55	376	20272	ENSRNOG00000013383
GO:0016192	vesicle-mediated transport	biological_process	0.64655	1	3	55	1212	20272	ENSRNOG00000007307,ENSRNOG00000042086,ENSRNOG00000008737
GO:0010608	posttranscriptional regulation of gene expression	biological_process	0.6473	1	1	55	380	20272	ENSRNOG00000019831
GO:0009986	cell surface	cellular_component	0.64773	1	2	55	805	20272	ENSRNOG00000014399,ENSRNOG00000014367
GO:0001933	negative regulation of protein phosphorylation	biological_process	0.64827	1	1	55	381	20272	ENSRNOG00000060745
GO:0008092	cytoskeletal protein binding	molecular_function	0.64846	1	2	55	806	20272	ENSRNOG00000034258,ENSRNOG00000008737
GO:0035239	tube morphogenesis	biological_process	0.64924	1	1	55	382	20272	ENSRNOG00000006850
GO:0000902	cell morphogenesis	biological_process	0.65103	1	3	55	1220	20272	ENSRNOG00000022863,ENSRNOG00000024413,ENSRNOG00000006850
GO:0007409	axonogenesis	biological_process	0.65118	1	1	55	384	20272	ENSRNOG00000022863
GO:1903034	regulation of response to wounding	biological_process	0.65215	1	1	55	385	20272	ENSRNOG00000060745
GO:0032990	cell part morphogenesis	biological_process	0.65386	1	2	55	814	20272	ENSRNOG00000024413,ENSRNOG00000022863
GO:0045861	negative regulation of proteolysis	biological_process	0.65407	1	1	55	387	20272	ENSRNOG00000011648
GO:0000139	Golgi membrane	cellular_component	0.65502	1	1	55	388	20272	ENSRNOG00000042086
GO:0005216	ion channel activity	molecular_function	0.65598	1	1	55	389	20272	ENSRNOG00000011648
GO:0046873	metal ion transmembrane transporter activity	molecular_function	0.65598	1	1	55	389	20272	ENSRNOG00000011648
GO:0022414	reproductive process	biological_process	0.65823	1	3	55	1233	20272	ENSRNOG00000013982,ENSRNOG00000007307,ENSRNOG00000006850
GO:0005743	mitochondrial inner membrane	cellular_component	0.66147	1	1	55	395	20272	ENSRNOG00000023387
GO:0031399	regulation of protein modification process	biological_process	0.66216	1	4	55	1645	20272	ENSRNOG00000019908,ENSRNOG00000060745,ENSRNOG00000015866,ENSRNOG00000025584
GO:0009058	biosynthetic process	biological_process	0.66342	1	14	55	5512	20272	ENSRNOG00000046458,ENSRNOG00000011648,ENSRNOG00000019496,ENSRNOG00000060745,ENSRNOG00000017731,ENSRNOG00000006850,ENSRNOG00000025584,ENSRNOG00000024413,ENSRNOG00000009440,ENSRNOG00000047314,ENSRNOG00000019913,ENSRNOG00000033433,ENSRNOG00000020400,ENSRNOG00000019831
GO:0006281	DNA repair	biological_process	0.66352	1	1	55	397	20272	ENSRNOG00000012962
GO:0022838	substrate-specific channel activity	molecular_function	0.66352	1	1	55	397	20272	ENSRNOG00000011648
GO:0051640	organelle localization	biological_process	0.66352	1	1	55	397	20272	ENSRNOG00000007307
GO:0006952	defense response	biological_process	0.66367	1	3	55	1243	20272	ENSRNOG00000060745,ENSRNOG00000014367,ENSRNOG00000005800
GO:0001932	regulation of protein phosphorylation	biological_process	0.66416	1	3	55	1244	20272	ENSRNOG00000019908,ENSRNOG00000060745,ENSRNOG00000025584
GO:0072657	protein localization to membrane	biological_process	0.66631	1	1	55	400	20272	ENSRNOG00000042086
GO:0002520	immune system development	biological_process	0.66708	1	2	55	834	20272	ENSRNOG00000020353,ENSRNOG00000010007
GO:0065003	macromolecular complex assembly	biological_process	0.66807	1	4	55	1657	20272	ENSRNOG00000020882,ENSRNOG00000020353,ENSRNOG00000009266,ENSRNOG00000047314
GO:0051338	regulation of transferase activity	biological_process	0.66891	1	2	55	837	20272	ENSRNOG00000019908,ENSRNOG00000025584
GO:0016311	dephosphorylation	biological_process	0.66998	1	1	55	404	20272	ENSRNOG00000012962
GO:0042110	T cell activation	biological_process	0.66998	1	1	55	404	20272	ENSRNOG00000014367
GO:0070489	T cell aggregation	biological_process	0.66998	1	1	55	404	20272	ENSRNOG00000014367
GO:0005911	cell-cell junction	cellular_component	0.6709	1	1	55	405	20272	ENSRNOG00000010486
GO:0071593	lymphocyte aggregation	biological_process	0.6709	1	1	55	405	20272	ENSRNOG00000014367
GO:0044459	plasma membrane part	cellular_component	0.67118	1	5	55	2064	20272	ENSRNOG00000042086,ENSRNOG00000007307,ENSRNOG00000013383,ENSRNOG00000014367,ENSRNOG00000011648
GO:0065007	biological regulation	biological_process	0.67188	1	31	55	11834	20272	ENSRNOG00000028100,ENSRNOG00000020400,ENSRNOG00000033433,ENSRNOG00000007307,ENSRNOG00000019496,ENSRNOG00000046458,ENSRNOG00000009440,ENSRNOG00000008054,ENSRNOG00000015866,ENSRNOG00000008737,ENSRNOG00000019913,ENSRNOG00000020353,ENSRNOG00000011271,ENSRNOG00000012962,ENSRNOG00000007842,ENSRNOG00000019908,ENSRNOG00000004489,ENSRNOG00000019831,ENSRNOG00000042086,ENSRNOG00000022863,ENSRNOG00000010007,…
GO:0003712	transcription cofactor activity	molecular_function	0.67362	1	1	55	408	20272	ENSRNOG00000024413
GO:0004842	ubiquitin-protein transferase activity	molecular_function	0.67633	1	1	55	411	20272	ENSRNOG00000018986
GO:0070486	leukocyte aggregation	biological_process	0.67722	1	1	55	412	20272	ENSRNOG00000014367
GO:0001934	positive regulation of protein phosphorylation	biological_process	0.67725	1	2	55	850	20272	ENSRNOG00000019908,ENSRNOG00000025584
GO:0051346	negative regulation of hydrolase activity	biological_process	0.68078	1	1	55	416	20272	ENSRNOG00000011648
GO:0043412	macromolecule modification	biological_process	0.68295	1	9	55	3664	20272	ENSRNOG00000015866,ENSRNOG00000025584,ENSRNOG00000060745,ENSRNOG00000014367,ENSRNOG00000018986,ENSRNOG00000006002,ENSRNOG00000019908,ENSRNOG00000019913,ENSRNOG00000012962
GO:0042326	negative regulation of phosphorylation	biological_process	0.68343	1	1	55	419	20272	ENSRNOG00000060745
GO:0071822	protein complex subunit organization	biological_process	0.68396	1	4	55	1691	20272	ENSRNOG00000047314,ENSRNOG00000020882,ENSRNOG00000009266,ENSRNOG00000020353
GO:0061564	axon development	biological_process	0.68431	1	1	55	420	20272	ENSRNOG00000022863
GO:0006979	response to oxidative stress	biological_process	0.68692	1	1	55	423	20272	ENSRNOG00000011648
GO:0019787	ubiquitin-like protein transferase activity	molecular_function	0.69038	1	1	55	427	20272	ENSRNOG00000018986
GO:0034645	cellular macromolecule biosynthetic process	biological_process	0.69271	1	11	55	4466	20272	ENSRNOG00000024413,ENSRNOG00000025584,ENSRNOG00000047314,ENSRNOG00000046458,ENSRNOG00000006850,ENSRNOG00000060745,ENSRNOG00000019496,ENSRNOG00000019831,ENSRNOG00000019913,ENSRNOG00000020400,ENSRNOG00000033433
GO:0015267	channel activity	molecular_function	0.69549	1	1	55	433	20272	ENSRNOG00000011648
GO:0022803	passive transmembrane transporter activity	molecular_function	0.69549	1	1	55	433	20272	ENSRNOG00000011648
GO:0032989	cellular component morphogenesis	biological_process	0.69675	1	3	55	1306	20272	ENSRNOG00000006850,ENSRNOG00000022863,ENSRNOG00000024413
GO:0009314	response to radiation	biological_process	0.69886	1	1	55	437	20272	ENSRNOG00000011648
GO:0042327	positive regulation of phosphorylation	biological_process	0.70007	1	2	55	887	20272	ENSRNOG00000025584,ENSRNOG00000019908
GO:0051093	negative regulation of developmental process	biological_process	0.70017	1	2	55	887	20272	ENSRNOG00000006850,ENSRNOG00000009266
GO:0006950	response to stress	biological_process	0.70079	1	8	55	3327	20272	ENSRNOG00000012962,ENSRNOG00000007842,ENSRNOG00000013383,ENSRNOG00000060745,ENSRNOG00000046458,ENSRNOG00000014367,ENSRNOG00000011648,ENSRNOG00000005800
GO:0019866	organelle inner membrane	cellular_component	0.70119	1	1	55	440	20272	ENSRNOG00000023387
GO:0043410	positive regulation of MAPK cascade	biological_process	0.70121	1	1	55	440	20272	ENSRNOG00000019908
GO:0007159	leukocyte cell-cell adhesion	biological_process	0.70301	1	1	55	442	20272	ENSRNOG00000014367
GO:0016049	cell growth	biological_process	0.70369	1	1	55	443	20272	ENSRNOG00000019908
GO:0010975	regulation of neuron projection development	biological_process	0.70547	1	1	55	445	20272	ENSRNOG00000024413
GO:0044057	regulation of system process	biological_process	0.70629	1	1	55	446	20272	ENSRNOG00000011648
GO:0032844	regulation of homeostatic process	biological_process	0.7071	1	1	55	447	20272	ENSRNOG00000046458
GO:0016570	histone modification	biological_process	0.71034	1	1	55	451	20272	ENSRNOG00000019913
GO:0007389	pattern specification process	biological_process	0.71114	1	1	55	452	20272	ENSRNOG00000006850
GO:0051249	regulation of lymphocyte activation	biological_process	0.71275	1	1	55	454	20272	ENSRNOG00000014367
GO:0051493	regulation of cytoskeleton organization	biological_process	0.71275	1	1	55	454	20272	ENSRNOG00000007307
GO:0051716	cellular response to stimulus	biological_process	0.71376	1	19	55	7576	20272	ENSRNOG00000007307,ENSRNOG00000033433,ENSRNOG00000009440,ENSRNOG00000046458,ENSRNOG00000019496,ENSRNOG00000004489,ENSRNOG00000012962,ENSRNOG00000011271,ENSRNOG00000007842,ENSRNOG00000019908,ENSRNOG00000025584,ENSRNOG00000003510,ENSRNOG00000005800,ENSRNOG00000014367,ENSRNOG00000011648,ENSRNOG00000060745,ENSRNOG00000006850,ENSRNOG00000013383,ENSRNOG00000020882
GO:0071496	cellular response to external stimulus	biological_process	0.71434	1	1	55	456	20272	ENSRNOG00000011648
GO:0012505	endomembrane system	cellular_component	0.71498	1	7	55	2974	20272	ENSRNOG00000019908,ENSRNOG00000013383,ENSRNOG00000017165,ENSRNOG00000007842,ENSRNOG00000011648,ENSRNOG00000042086,ENSRNOG00000008737
GO:0050794	regulation of cellular process	biological_process	0.71537	1	28	55	10909	20272	ENSRNOG00000046458,ENSRNOG00000019496,ENSRNOG00000008737,ENSRNOG00000015866,ENSRNOG00000008054,ENSRNOG00000009440,ENSRNOG00000020400,ENSRNOG00000033433,ENSRNOG00000007307,ENSRNOG00000020882,ENSRNOG00000005800,ENSRNOG00000014367,ENSRNOG00000011648,ENSRNOG00000010007,ENSRNOG00000060745,ENSRNOG00000009266,ENSRNOG00000006850,ENSRNOG00000002364,ENSRNOG00000025584,ENSRNOG00000024413,ENSRNOG00000019908,…
GO:0042325	regulation of phosphorylation	biological_process	0.71543	1	3	55	1344	20272	ENSRNOG00000025584,ENSRNOG00000060745,ENSRNOG00000019908
GO:0034660	ncRNA metabolic process	biological_process	0.71592	1	1	55	458	20272	ENSRNOG00000012962
GO:0042221	response to chemical	biological_process	0.71642	1	12	55	4931	20272	ENSRNOG00000010007,ENSRNOG00000060745,ENSRNOG00000019496,ENSRNOG00000011648,ENSRNOG00000046458,ENSRNOG00000005800,ENSRNOG00000013383,ENSRNOG00000003510,ENSRNOG00000000481,ENSRNOG00000007842,ENSRNOG00000019908,ENSRNOG00000013982
GO:0051051	negative regulation of transport	biological_process	0.7175	1	1	55	460	20272	ENSRNOG00000060745
GO:0002521	leukocyte differentiation	biological_process	0.71828	1	1	55	461	20272	ENSRNOG00000020353
GO:0010469	regulation of receptor activity	biological_process	0.719	1	1	55	462	20272	ENSRNOG00000005800
GO:0097305	response to alcohol	biological_process	0.71906	1	1	55	462	20272	ENSRNOG00000011648
GO:0032270	positive regulation of cellular protein metabolic process	biological_process	0.71927	1	3	55	1352	20272	ENSRNOG00000019908,ENSRNOG00000009266,ENSRNOG00000025584
GO:0048568	embryonic organ development	biological_process	0.72216	1	1	55	466	20272	ENSRNOG00000006850
GO:0010467	gene expression	biological_process	0.72248	1	12	55	4952	20272	ENSRNOG00000019496,ENSRNOG00000060745,ENSRNOG00000009266,ENSRNOG00000010007,ENSRNOG00000006850,ENSRNOG00000046458,ENSRNOG00000025584,ENSRNOG00000024413,ENSRNOG00000020400,ENSRNOG00000033433,ENSRNOG00000019913,ENSRNOG00000019831
GO:0002376	immune system process	biological_process	0.72289	1	5	55	2191	20272	ENSRNOG00000014367,ENSRNOG00000005800,ENSRNOG00000020353,ENSRNOG00000060745,ENSRNOG00000010007
GO:0043025	neuronal cell body	cellular_component	0.72371	1	1	55	468	20272	ENSRNOG00000011648
GO:0008610	lipid biosynthetic process	biological_process	0.72448	1	1	55	469	20272	ENSRNOG00000017731
GO:0034109	homotypic cell-cell adhesion	biological_process	0.72524	1	1	55	470	20272	ENSRNOG00000014367
GO:0001501	skeletal system development	biological_process	0.72601	1	1	55	471	20272	ENSRNOG00000033433
GO:0030425	dendrite	cellular_component	0.72753	1	1	55	473	20272	ENSRNOG00000008054
GO:0009059	macromolecule biosynthetic process	biological_process	0.72836	1	11	55	4586	20272	ENSRNOG00000025584,ENSRNOG00000024413,ENSRNOG00000047314,ENSRNOG00000060745,ENSRNOG00000006850,ENSRNOG00000019496,ENSRNOG00000046458,ENSRNOG00000019831,ENSRNOG00000019913,ENSRNOG00000033433,ENSRNOG00000020400
GO:0031347	regulation of defense response	biological_process	0.73204	1	1	55	479	20272	ENSRNOG00000060745
GO:0051234	establishment of localization	biological_process	0.73222	1	10	55	4210	20272	ENSRNOG00000014367,ENSRNOG00000046458,ENSRNOG00000011648,ENSRNOG00000060745,ENSRNOG00000009266,ENSRNOG00000008737,ENSRNOG00000011271,ENSRNOG00000007842,ENSRNOG00000007307,ENSRNOG00000042086
GO:0031410	cytoplasmic vesicle	cellular_component	0.73438	1	2	55	947	20272	ENSRNOG00000042086,ENSRNOG00000008737
GO:0022613	ribonucleoprotein complex biogenesis	biological_process	0.73568	1	1	55	484	20272	ENSRNOG00000014399
GO:0071396	cellular response to lipid	biological_process	0.73647	1	1	55	485	20272	ENSRNOG00000011648
GO:0071407	cellular response to organic cyclic compound	biological_process	0.73721	1	1	55	486	20272	ENSRNOG00000011648
GO:0022890	inorganic cation transmembrane transporter activity	molecular_function	0.74084	1	1	55	491	20272	ENSRNOG00000011648
GO:0072594	establishment of protein localization to organelle	biological_process	0.74228	1	1	55	493	20272	ENSRNOG00000060745
GO:0016569	covalent chromatin modification	biological_process	0.74299	1	1	55	494	20272	ENSRNOG00000019913
GO:0061024	membrane organization	biological_process	0.74399	1	2	55	965	20272	ENSRNOG00000042086,ENSRNOG00000008737
GO:0000785	chromatin	cellular_component	0.74584	1	1	55	498	20272	ENSRNOG00000019913
GO:0044454	nuclear chromosome part	cellular_component	0.74655	1	1	55	499	20272	ENSRNOG00000019913
GO:0048878	chemical homeostasis	biological_process	0.74817	1	2	55	973	20272	ENSRNOG00000011648,ENSRNOG00000046458
GO:0005887	integral component of plasma membrane	cellular_component	0.74973	1	2	55	976	20272	ENSRNOG00000011648,ENSRNOG00000014367
GO:0005813	centrosome	cellular_component	0.75005	1	1	55	504	20272	ENSRNOG00000000414
GO:0006464	cellular protein modification process	biological_process	0.75719	1	8	55	3505	20272	ENSRNOG00000019908,ENSRNOG00000019913,ENSRNOG00000018986,ENSRNOG00000006002,ENSRNOG00000060745,ENSRNOG00000014367,ENSRNOG00000015866,ENSRNOG00000025584
GO:0036211	protein modification process	biological_process	0.75719	1	8	55	3505	20272	ENSRNOG00000060745,ENSRNOG00000014367,ENSRNOG00000015866,ENSRNOG00000025584,ENSRNOG00000019908,ENSRNOG00000019913,ENSRNOG00000018986,ENSRNOG00000006002
GO:0044464	cell part	cellular_component	0.75908	1	42	55	16058	20272	ENSRNOG00000015866,ENSRNOG00000008737,ENSRNOG00000023387,ENSRNOG00000010005,ENSRNOG00000017731,ENSRNOG00000019496,ENSRNOG00000046458,ENSRNOG00000000414,ENSRNOG00000011976,ENSRNOG00000007307,ENSRNOG00000006002,ENSRNOG00000028100,ENSRNOG00000020400,ENSRNOG00000033433,ENSRNOG00000013968,ENSRNOG00000024413,ENSRNOG00000020882,ENSRNOG00000017781,ENSRNOG00000060745,ENSRNOG00000010007,ENSRNOG00000002364,…
GO:0014070	response to organic cyclic compound	biological_process	0.75987	1	2	55	996	20272	ENSRNOG00000046458,ENSRNOG00000011648
GO:0010562	positive regulation of phosphorus metabolic process	biological_process	0.76028	1	2	55	997	20272	ENSRNOG00000019908,ENSRNOG00000025584
GO:0045937	positive regulation of phosphate metabolic process	biological_process	0.76028	1	2	55	997	20272	ENSRNOG00000019908,ENSRNOG00000025584
GO:0046982	protein heterodimerization activity	molecular_function	0.76095	1	1	55	520	20272	ENSRNOG00000046458
GO:0051247	positive regulation of protein metabolic process	biological_process	0.76191	1	3	55	1447	20272	ENSRNOG00000025584,ENSRNOG00000009266,ENSRNOG00000019908
GO:0002694	regulation of leukocyte activation	biological_process	0.76361	1	1	55	524	20272	ENSRNOG00000014367
GO:1902589	single-organism organelle organization	biological_process	0.76509	1	5	55	2307	20272	ENSRNOG00000008737,ENSRNOG00000007307,ENSRNOG00000034258,ENSRNOG00000019913,ENSRNOG00000011648
GO:0000228	nuclear chromosome	cellular_component	0.76688	1	1	55	529	20272	ENSRNOG00000019913
GO:1901566	organonitrogen compound biosynthetic process	biological_process	0.76987	1	3	55	1466	20272	ENSRNOG00000011648,ENSRNOG00000009440,ENSRNOG00000019831
GO:0006605	protein targeting	biological_process	0.77011	1	1	55	534	20272	ENSRNOG00000060745
GO:0044297	cell body	cellular_component	0.77075	1	1	55	535	20272	ENSRNOG00000011648
GO:0005102	receptor binding	molecular_function	0.77222	1	3	55	1472	20272	ENSRNOG00000011976,ENSRNOG00000005800,ENSRNOG00000011648
GO:0010563	negative regulation of phosphorus metabolic process	biological_process	0.77519	1	1	55	542	20272	ENSRNOG00000060745
GO:0045936	negative regulation of phosphate metabolic process	biological_process	0.77519	1	1	55	542	20272	ENSRNOG00000060745
GO:0005623	cell	cellular_component	0.77529	1	42	55	16115	20272	ENSRNOG00000002364,ENSRNOG00000060745,ENSRNOG00000009266,ENSRNOG00000010007,ENSRNOG00000011648,ENSRNOG00000020882,ENSRNOG00000017781,ENSRNOG00000024413,ENSRNOG00000020353,ENSRNOG00000019913,ENSRNOG00000012962,ENSRNOG00000007842,ENSRNOG00000034258,ENSRNOG00000019908,ENSRNOG00000019831,ENSRNOG00000019496,ENSRNOG00000017731,ENSRNOG00000046458,ENSRNOG00000010005,ENSRNOG00000023387,ENSRNOG00000015866,…
GO:0007268	synaptic transmission	biological_process	0.77581	1	1	55	543	20272	ENSRNOG00000007307
GO:0044431	Golgi apparatus part	cellular_component	0.77581	1	1	55	543	20272	ENSRNOG00000042086
GO:0015672	monovalent inorganic cation transport	biological_process	0.77644	1	1	55	544	20272	ENSRNOG00000011648
GO:0043065	positive regulation of apoptotic process	biological_process	0.77892	1	1	55	548	20272	ENSRNOG00000009266
GO:0050896	response to stimulus	biological_process	0.78224	1	22	55	8986	20272	ENSRNOG00000005800,ENSRNOG00000014367,ENSRNOG00000011648,ENSRNOG00000006850,ENSRNOG00000060745,ENSRNOG00000010007,ENSRNOG00000020882,ENSRNOG00000013383,ENSRNOG00000025584,ENSRNOG00000000481,ENSRNOG00000003510,ENSRNOG00000012962,ENSRNOG00000011271,ENSRNOG00000007842,ENSRNOG00000019908,ENSRNOG00000004489,ENSRNOG00000013982,ENSRNOG00000046458,ENSRNOG00000019496,ENSRNOG00000009440,ENSRNOG00000033433,…
GO:0070925	organelle assembly	biological_process	0.78259	1	1	55	554	20272	ENSRNOG00000020353
GO:0019901	protein kinase binding	molecular_function	0.7832	1	1	55	555	20272	ENSRNOG00000025584
GO:0050865	regulation of cell activation	biological_process	0.7832	1	1	55	555	20272	ENSRNOG00000014367
GO:0001817	regulation of cytokine production	biological_process	0.7838	1	1	55	556	20272	ENSRNOG00000060745
GO:0043068	positive regulation of programmed cell death	biological_process	0.78441	1	1	55	557	20272	ENSRNOG00000009266
GO:0031401	positive regulation of protein modification process	biological_process	0.78771	1	2	55	1055	20272	ENSRNOG00000025584,ENSRNOG00000019908
GO:0044092	negative regulation of molecular function	biological_process	0.78779	1	2	55	1055	20272	ENSRNOG00000011648,ENSRNOG00000060745
GO:0008324	cation transmembrane transporter activity	molecular_function	0.78917	1	1	55	565	20272	ENSRNOG00000011648
GO:0016568	chromatin modification	biological_process	0.79035	1	1	55	567	20272	ENSRNOG00000019913
GO:0098662	inorganic cation transmembrane transport	biological_process	0.79613	1	1	55	577	20272	ENSRNOG00000011648
GO:0006629	lipid metabolic process	biological_process	0.79868	1	2	55	1080	20272	ENSRNOG00000017731,ENSRNOG00000015866
GO:0044765	single-organism transport	biological_process	0.79904	1	8	55	3655	20272	ENSRNOG00000060745,ENSRNOG00000009266,ENSRNOG00000046458,ENSRNOG00000014367,ENSRNOG00000011648,ENSRNOG00000007307,ENSRNOG00000042086,ENSRNOG00000007842
GO:0005794	Golgi apparatus	cellular_component	0.79961	1	2	55	1082	20272	ENSRNOG00000017165,ENSRNOG00000042086
GO:0016337	single organismal cell-cell adhesion	biological_process	0.8012	1	1	55	586	20272	ENSRNOG00000014367
GO:0044425	membrane part	cellular_component	0.80127	1	18	55	7573	20272	ENSRNOG00000003510,ENSRNOG00000013383,ENSRNOG00000002364,ENSRNOG00000014367,ENSRNOG00000011648,ENSRNOG00000013982,ENSRNOG00000042086,ENSRNOG00000022863,ENSRNOG00000004489,ENSRNOG00000019908,ENSRNOG00000007842,ENSRNOG00000023387,ENSRNOG00000008054,ENSRNOG00000017731,ENSRNOG00000007307,ENSRNOG00000028100,ENSRNOG00000016584,ENSRNOG00000013968
GO:0008289	lipid binding	molecular_function	0.80231	1	1	55	588	20272	ENSRNOG00000020353
GO:0030155	regulation of cell adhesion	biological_process	0.80341	1	1	55	590	20272	ENSRNOG00000014367
GO:0040008	regulation of growth	biological_process	0.80441	1	1	55	592	20272	ENSRNOG00000019908
GO:0043234	protein complex	cellular_component	0.8056	1	10	55	4487	20272	ENSRNOG00000010486,ENSRNOG00000018986,ENSRNOG00000020353,ENSRNOG00000019913,ENSRNOG00000007842,ENSRNOG00000034258,ENSRNOG00000019908,ENSRNOG00000028100,ENSRNOG00000020400,ENSRNOG00000023387
GO:0006810	transport	biological_process	0.80742	1	9	55	4093	20272	ENSRNOG00000007842,ENSRNOG00000042086,ENSRNOG00000007307,ENSRNOG00000046458,ENSRNOG00000014367,ENSRNOG00000011648,ENSRNOG00000009266,ENSRNOG00000060745,ENSRNOG00000008737
GO:0019220	regulation of phosphate metabolic process	biological_process	0.80867	1	3	55	1568	20272	ENSRNOG00000060745,ENSRNOG00000019908,ENSRNOG00000025584
GO:0051174	regulation of phosphorus metabolic process	biological_process	0.81042	1	3	55	1573	20272	ENSRNOG00000025584,ENSRNOG00000060745,ENSRNOG00000019908
GO:0044723	single-organism carbohydrate metabolic process	biological_process	0.81254	1	1	55	607	20272	ENSRNOG00000046458
GO:0031224	intrinsic component of membrane	cellular_component	0.81463	1	15	55	6489	20272	ENSRNOG00000017731,ENSRNOG00000002364,ENSRNOG00000014367,ENSRNOG00000011648,ENSRNOG00000013383,ENSRNOG00000008054,ENSRNOG00000003510,ENSRNOG00000013968,ENSRNOG00000007842,ENSRNOG00000028100,ENSRNOG00000016584,ENSRNOG00000004489,ENSRNOG00000013982,ENSRNOG00000042086,ENSRNOG00000022863
GO:0005789	endoplasmic reticulum membrane	cellular_component	0.81515	1	1	55	612	20272	ENSRNOG00000007842
GO:0043933	macromolecular complex subunit organization	biological_process	0.81679	1	5	55	2472	20272	ENSRNOG00000020353,ENSRNOG00000009266,ENSRNOG00000019913,ENSRNOG00000020882,ENSRNOG00000047314
GO:0042802	identical protein binding	molecular_function	0.81807	1	3	55	1595	20272	ENSRNOG00000047314,ENSRNOG00000011648,ENSRNOG00000012962
GO:0031667	response to nutrient levels	biological_process	0.81823	1	1	55	618	20272	ENSRNOG00000046458
GO:0070011	peptidase activity, acting on L-amino acid peptides	molecular_function	0.81976	1	1	55	621	20272	ENSRNOG00000012962
GO:0042175	nuclear outer membrane-endoplasmic reticulum membrane network	cellular_component	0.82326	1	1	55	628	20272	ENSRNOG00000007842
GO:0019900	kinase binding	molecular_function	0.82375	1	1	55	629	20272	ENSRNOG00000025584
GO:0033043	regulation of organelle organization	biological_process	0.82462	1	2	55	1144	20272	ENSRNOG00000007307,ENSRNOG00000008737
GO:0098655	cation transmembrane transport	biological_process	0.82669	1	1	55	635	20272	ENSRNOG00000011648
GO:0051129	negative regulation of cellular component organization	biological_process	0.83054	1	1	55	643	20272	ENSRNOG00000006850
GO:0098602	single organism cell adhesion	biological_process	0.83054	1	1	55	643	20272	ENSRNOG00000014367
GO:0009991	response to extracellular stimulus	biological_process	0.83101	1	1	55	644	20272	ENSRNOG00000046458
GO:0016020	membrane	cellular_component	0.83279	1	23	55	9610	20272	ENSRNOG00000017731,ENSRNOG00000023387,ENSRNOG00000008054,ENSRNOG00000028100,ENSRNOG00000016584,ENSRNOG00000013968,ENSRNOG00000007307,ENSRNOG00000013383,ENSRNOG00000017781,ENSRNOG00000002364,ENSRNOG00000011648,ENSRNOG00000014367,ENSRNOG00000003510,ENSRNOG00000000481,ENSRNOG00000025584,ENSRNOG00000019908,ENSRNOG00000019913,ENSRNOG00000011271,ENSRNOG00000007842,ENSRNOG00000013982,ENSRNOG00000042086,…
GO:0008233	peptidase activity	molecular_function	0.83383	1	1	55	650	20272	ENSRNOG00000012962
GO:0007165	signal transduction	biological_process	0.83412	1	14	55	6198	20272	ENSRNOG00000011271,ENSRNOG00000019908,ENSRNOG00000033433,ENSRNOG00000004489,ENSRNOG00000007307,ENSRNOG00000006850,ENSRNOG00000060745,ENSRNOG00000019496,ENSRNOG00000014367,ENSRNOG00000046458,ENSRNOG00000005800,ENSRNOG00000020882,ENSRNOG00000009440,ENSRNOG00000025584
GO:0030529	ribonucleoprotein complex	cellular_component	0.83532	1	2	55	1173	20272	ENSRNOG00000014399,ENSRNOG00000019831
GO:0098660	inorganic ion transmembrane transport	biological_process	0.83661	1	1	55	656	20272	ENSRNOG00000011648
GO:0044700	single organism signaling	biological_process	0.84024	1	15	55	6619	20272	ENSRNOG00000025584,ENSRNOG00000009440,ENSRNOG00000020882,ENSRNOG00000014367,ENSRNOG00000046458,ENSRNOG00000011648,ENSRNOG00000005800,ENSRNOG00000060745,ENSRNOG00000006850,ENSRNOG00000019496,ENSRNOG00000007307,ENSRNOG00000004489,ENSRNOG00000033433,ENSRNOG00000019908,ENSRNOG00000011271
GO:0007155	cell adhesion	biological_process	0.84032	1	2	55	1187	20272	ENSRNOG00000014367,ENSRNOG00000008054
GO:0023052	signaling	biological_process	0.84266	1	15	55	6632	20272	ENSRNOG00000007307,ENSRNOG00000004489,ENSRNOG00000033433,ENSRNOG00000019908,ENSRNOG00000011271,ENSRNOG00000025584,ENSRNOG00000009440,ENSRNOG00000020882,ENSRNOG00000005800,ENSRNOG00000046458,ENSRNOG00000014367,ENSRNOG00000011648,ENSRNOG00000006850,ENSRNOG00000060745,ENSRNOG00000019496
GO:0009894	regulation of catabolic process	biological_process	0.84291	1	1	55	670	20272	ENSRNOG00000025584
GO:0022610	biological adhesion	biological_process	0.84344	1	2	55	1196	20272	ENSRNOG00000014367,ENSRNOG00000008054
GO:0006974	cellular response to DNA damage stimulus	biological_process	0.84379	1	1	55	672	20272	ENSRNOG00000012962
GO:0055082	cellular chemical homeostasis	biological_process	0.8464	1	1	55	678	20272	ENSRNOG00000046458
GO:0002252	immune effector process	biological_process	0.84769	1	1	55	681	20272	ENSRNOG00000014367
GO:0046649	lymphocyte activation	biological_process	0.84855	1	1	55	683	20272	ENSRNOG00000014367
GO:1902578	single-organism localization	biological_process	0.85043	1	8	55	3874	20272	ENSRNOG00000007842,ENSRNOG00000042086,ENSRNOG00000007307,ENSRNOG00000046458,ENSRNOG00000011648,ENSRNOG00000014367,ENSRNOG00000060745,ENSRNOG00000009266
GO:0005975	carbohydrate metabolic process	biological_process	0.8515	1	1	55	690	20272	ENSRNOG00000046458
GO:0044432	endoplasmic reticulum part	cellular_component	0.8548	1	1	55	698	20272	ENSRNOG00000007842
GO:0042995	cell projection	cellular_component	0.85846	1	3	55	1727	20272	ENSRNOG00000011648,ENSRNOG00000008054,ENSRNOG00000007307
GO:0016567	protein ubiquitination	biological_process	0.86236	1	1	55	717	20272	ENSRNOG00000018986
GO:0032101	regulation of response to external stimulus	biological_process	0.86429	1	1	55	722	20272	ENSRNOG00000060745
GO:0032991	macromolecular complex	cellular_component	0.86576	1	12	55	5581	20272	ENSRNOG00000023387,ENSRNOG00000018986,ENSRNOG00000014399,ENSRNOG00000010486,ENSRNOG00000019831,ENSRNOG00000020400,ENSRNOG00000034258,ENSRNOG00000028100,ENSRNOG00000019908,ENSRNOG00000007842,ENSRNOG00000020353,ENSRNOG00000019913
GO:0007154	cell communication	biological_process	0.86941	1	15	55	6786	20272	ENSRNOG00000025584,ENSRNOG00000009440,ENSRNOG00000020882,ENSRNOG00000014367,ENSRNOG00000046458,ENSRNOG00000011648,ENSRNOG00000005800,ENSRNOG00000060745,ENSRNOG00000019496,ENSRNOG00000006850,ENSRNOG00000007307,ENSRNOG00000004489,ENSRNOG00000033433,ENSRNOG00000019908,ENSRNOG00000011271
GO:0016021	integral component of membrane	cellular_component	0.87295	1	14	55	6416	20272	ENSRNOG00000004489,ENSRNOG00000022863,ENSRNOG00000013982,ENSRNOG00000007842,ENSRNOG00000013968,ENSRNOG00000016584,ENSRNOG00000028100,ENSRNOG00000008054,ENSRNOG00000003510,ENSRNOG00000014367,ENSRNOG00000011648,ENSRNOG00000002364,ENSRNOG00000017731,ENSRNOG00000013383
GO:0033365	protein localization to organelle	biological_process	0.87704	1	1	55	757	20272	ENSRNOG00000060745
GO:0006396	RNA processing	biological_process	0.87911	1	1	55	763	20272	ENSRNOG00000010007
GO:0030001	metal ion transport	biological_process	0.87911	1	1	55	763	20272	ENSRNOG00000011648
GO:0032446	protein modification by small protein conjugation	biological_process	0.87945	1	1	55	764	20272	ENSRNOG00000018986
GO:0042803	protein homodimerization activity	molecular_function	0.88147	1	1	55	770	20272	ENSRNOG00000012962
GO:0006955	immune response	biological_process	0.88312	1	2	55	1327	20272	ENSRNOG00000014367,ENSRNOG00000005800
GO:0043086	negative regulation of catalytic activity	biological_process	0.8851	1	1	55	781	20272	ENSRNOG00000011648
GO:0045321	leukocyte activation	biological_process	0.89049	1	1	55	798	20272	ENSRNOG00000014367
GO:0015075	ion transmembrane transporter activity	molecular_function	0.89324	1	1	55	807	20272	ENSRNOG00000011648
GO:0044427	chromosomal part	cellular_component	0.89797	1	1	55	823	20272	ENSRNOG00000019913
GO:0044255	cellular lipid metabolic process	biological_process	0.89941	1	1	55	828	20272	ENSRNOG00000017731
GO:0002684	positive regulation of immune system process	biological_process	0.90166	1	1	55	836	20272	ENSRNOG00000014367
GO:0006082	organic acid metabolic process	biological_process	0.90602	1	1	55	852	20272	ENSRNOG00000003510
GO:0022891	substrate-specific transmembrane transporter activity	molecular_function	0.91369	1	1	55	882	20272	ENSRNOG00000011648
GO:0070647	protein modification by small protein conjugation or removal	biological_process	0.91539	1	1	55	889	20272	ENSRNOG00000018986
GO:0006412	translation	biological_process	0.91563	1	1	55	890	20272	ENSRNOG00000019831
GO:0005694	chromosome	cellular_component	0.91799	1	1	55	900	20272	ENSRNOG00000019913
GO:0034220	ion transmembrane transport	biological_process	0.91799	1	1	55	900	20272	ENSRNOG00000011648
GO:0043043	peptide biosynthetic process	biological_process	0.91961	1	1	55	907	20272	ENSRNOG00000019831
GO:0005198	structural molecule activity	molecular_function	0.92003	1	1	55	909	20272	ENSRNOG00000019908
GO:0044703	multi-organism reproductive process	biological_process	0.92029	1	1	55	910	20272	ENSRNOG00000007307
GO:0001775	cell activation	biological_process	0.92075	1	1	55	912	20272	ENSRNOG00000014367
GO:0040007	growth	biological_process	0.9216	1	1	55	916	20272	ENSRNOG00000019908
GO:0044463	cell projection part	cellular_component	0.92406	1	1	55	927	20272	ENSRNOG00000011648
GO:0042592	homeostatic process	biological_process	0.92832	1	2	55	1538	20272	ENSRNOG00000011648,ENSRNOG00000046458
GO:0005615	extracellular space	cellular_component	0.92932	1	2	55	1544	20272	ENSRNOG00000020587,ENSRNOG00000005800
GO:0034622	cellular macromolecular complex assembly	biological_process	0.92948	1	1	55	953	20272	ENSRNOG00000009266
GO:0043604	amide biosynthetic process	biological_process	0.93377	1	1	55	975	20272	ENSRNOG00000019831
GO:0022857	transmembrane transporter activity	molecular_function	0.93618	1	1	55	988	20272	ENSRNOG00000011648
GO:0000003	reproduction	biological_process	0.93673	1	1	55	991	20272	ENSRNOG00000007307
GO:0006812	cation transport	biological_process	0.93921	1	1	55	1005	20272	ENSRNOG00000011648
GO:0006518	peptide metabolic process	biological_process	0.93955	1	1	55	1007	20272	ENSRNOG00000019831
GO:0009605	response to external stimulus	biological_process	0.94792	1	3	55	2211	20272	ENSRNOG00000060745,ENSRNOG00000011648,ENSRNOG00000046458
GO:0022892	substrate-specific transporter activity	molecular_function	0.94953	1	1	55	1070	20272	ENSRNOG00000011648
GO:0009628	response to abiotic stimulus	biological_process	0.9533	1	1	55	1097	20272	ENSRNOG00000011648
GO:0018193	peptidyl-amino acid modification	biological_process	0.95367	1	1	55	1100	20272	ENSRNOG00000015866
GO:0043603	cellular amide metabolic process	biological_process	0.95837	1	1	55	1137	20272	ENSRNOG00000019831
GO:0002682	regulation of immune system process	biological_process	0.96115	1	1	55	1161	20272	ENSRNOG00000014367
GO:0005215	transporter activity	molecular_function	0.96647	1	1	55	1212	20272	ENSRNOG00000011648
GO:0005783	endoplasmic reticulum	cellular_component	0.96943	1	1	55	1244	20272	ENSRNOG00000007842
GO:0055085	transmembrane transport	biological_process	0.97107	1	1	55	1263	20272	ENSRNOG00000011648
GO:0051704	multi-organism process	biological_process	0.97435	1	2	55	1958	20272	ENSRNOG00000007307,ENSRNOG00000011648
GO:0004871	signal transducer activity	molecular_function	0.9779	1	3	55	2590	20272	ENSRNOG00000004489,ENSRNOG00000014367,ENSRNOG00000019496
GO:0009593	detection of chemical stimulus	biological_process	0.98256	1	1	55	1437	20272	ENSRNOG00000046458
GO:0006811	ion transport	biological_process	0.98256	1	1	55	1437	20272	ENSRNOG00000011648
GO:0060089	molecular transducer activity	molecular_function	0.98483	1	3	55	2749	20272	ENSRNOG00000014367,ENSRNOG00000019496,ENSRNOG00000004489
GO:0051606	detection of stimulus	biological_process	0.98788	1	1	55	1561	20272	ENSRNOG00000046458
GO:0004888	transmembrane signaling receptor activity	molecular_function	0.98893	1	2	55	2284	20272	ENSRNOG00000014367,ENSRNOG00000004489
GO:0038023	signaling receptor activity	molecular_function	0.99132	1	2	55	2376	20272	ENSRNOG00000004489,ENSRNOG00000014367
GO:0005886	plasma membrane	cellular_component	0.99324	1	7	55	5141	20272	ENSRNOG00000013383,ENSRNOG00000014367,ENSRNOG00000011271,ENSRNOG00000011648,ENSRNOG00000042086,ENSRNOG00000007307,ENSRNOG00000008054
GO:0004872	receptor activity	molecular_function	0.99436	1	2	55	2537	20272	ENSRNOG00000014367,ENSRNOG00000004489
GO:0071944	cell periphery	cellular_component	0.99493	1	7	55	5271	20272	ENSRNOG00000007307,ENSRNOG00000008054,ENSRNOG00000042086,ENSRNOG00000011271,ENSRNOG00000014367,ENSRNOG00000011648,ENSRNOG00000013383
GO:0007600	sensory perception	biological_process	0.99572	1	1	55	1911	20272	ENSRNOG00000011648
GO:0004930	G-protein coupled receptor activity	molecular_function	0.99667	1	1	55	1995	20272	ENSRNOG00000004489
GO:0050877	neurological system process	biological_process	0.99853	1	1	55	2263	20272	ENSRNOG00000011648
GO:0007186	G-protein coupled receptor signaling pathway	biological_process	0.99868	1	1	55	2299	20272	ENSRNOG00000004489
GO:0003008	system process	biological_process	0.99974	1	1	55	2819	20272	ENSRNOG00000011648
