# Supplementary material for: Crosstalk Between Polygonatum kingianum, the miRNA, and Gut Microbiota in the Regulation of Lipid Metabolism
Source: Front Pharmacol. 2021 Oct 27;12:740528. doi: 10.3389/fphar.2021.740528 (PMC8578870; doi:10.3389/fphar.2021.740528)
Supplement: Supplementary file 1 [file DataSheet3.ZIP › 3 Differential miRNA target gene enrichment analysis/MODvsPWE_L/KEGGenrichment/MODvsPWE_L.DEG_KEGG_pathway_enrichment_result.xls]

##Databases: KEGG PATHWAY
##Statistical test method: hypergeometric test / Fisher's exact test
##FDR correction method: Benjamini and Hochberg
#Term	Database	ID	Input number	Background number	P-Value	Corrected P-Value	Input	Hyperlink
Maturity onset diabetes of the young	KEGG PATHWAY	rno04950	2	26	0.00140503103621	0.0618213655934	ENSRNOG00000046458|ENSRNOG00000024413	http://www.genome.jp/kegg-bin/show_pathway?rno04950/rno:29535%09red/rno:60329%09red
Proximal tubule bicarbonate reclamation	KEGG PATHWAY	rno04964	1	22	0.0445764771336	0.335139722604	ENSRNOG00000011648	http://www.genome.jp/kegg-bin/show_pathway?rno04964/rno:25240%09red
cGMP-PKG signaling pathway	KEGG PATHWAY	rno04022	2	171	0.0461240234174	0.335139722604	ENSRNOG00000020400|ENSRNOG00000009440	http://www.genome.jp/kegg-bin/show_pathway?rno04022/rno:498607%09red/rno:25206%09red
Purine metabolism	KEGG PATHWAY	rno00230	2	182	0.0514881464966	0.335139722604	ENSRNOG00000009440|ENSRNOG00000012962	http://www.genome.jp/kegg-bin/show_pathway?rno00230/rno:363129%09red/rno:25206%09red
Type II diabetes mellitus	KEGG PATHWAY	rno04930	1	51	0.0980139754028	0.335139722604	ENSRNOG00000046458	http://www.genome.jp/kegg-bin/show_pathway?rno04930/rno:29535%09red
Drug metabolism - other enzymes	KEGG PATHWAY	rno00983	1	55	0.105150893861	0.335139722604	ENSRNOG00000047314	http://www.genome.jp/kegg-bin/show_pathway?rno00983/rno:24834%09red
Glycerolipid metabolism	KEGG PATHWAY	rno00561	1	56	0.106926458578	0.335139722604	ENSRNOG00000017731	http://www.genome.jp/kegg-bin/show_pathway?rno00561/rno:170919%09red
Ovarian steroidogenesis	KEGG PATHWAY	rno04913	1	56	0.106926458578	0.335139722604	ENSRNOG00000013982	http://www.genome.jp/kegg-bin/show_pathway?rno04913/rno:79243%09red
Acute myeloid leukemia	KEGG PATHWAY	rno05221	1	57	0.108698570534	0.335139722604	ENSRNOG00000019496	http://www.genome.jp/kegg-bin/show_pathway?rno05221/rno:24918%09red
Long-term depression	KEGG PATHWAY	rno04730	1	62	0.117507568683	0.335139722604	ENSRNOG00000009440	http://www.genome.jp/kegg-bin/show_pathway?rno04730/rno:25206%09red
Drug metabolism - cytochrome P450	KEGG PATHWAY	rno00982	1	69	0.129696980614	0.335139722604	ENSRNOG00000003510	http://www.genome.jp/kegg-bin/show_pathway?rno00982/rno:246245%09red
Bile secretion	KEGG PATHWAY	rno04976	1	72	0.134870362176	0.335139722604	ENSRNOG00000011648	http://www.genome.jp/kegg-bin/show_pathway?rno04976/rno:25240%09red
Prolactin signaling pathway	KEGG PATHWAY	rno04917	1	75	0.140013602835	0.335139722604	ENSRNOG00000019496	http://www.genome.jp/kegg-bin/show_pathway?rno04917/rno:24918%09red
Chronic myeloid leukemia	KEGG PATHWAY	rno05220	1	76	0.141721348172	0.335139722604	ENSRNOG00000019496	http://www.genome.jp/kegg-bin/show_pathway?rno05220/rno:24918%09red
Salivary secretion	KEGG PATHWAY	rno04970	1	76	0.141721348172	0.335139722604	ENSRNOG00000009440	http://www.genome.jp/kegg-bin/show_pathway?rno04970/rno:25206%09red
Steroid hormone biosynthesis	KEGG PATHWAY	rno00140	1	80	0.148519157653	0.335139722604	ENSRNOG00000013982	http://www.genome.jp/kegg-bin/show_pathway?rno00140/rno:79243%09red
RNA degradation	KEGG PATHWAY	rno03018	1	81	0.150210348648	0.335139722604	ENSRNOG00000012962	http://www.genome.jp/kegg-bin/show_pathway?rno03018/rno:363129%09red
Peroxisome	KEGG PATHWAY	rno04146	1	82	0.151898247689	0.335139722604	ENSRNOG00000028100	http://www.genome.jp/kegg-bin/show_pathway?rno04146/rno:288369%09red
Insulin secretion	KEGG PATHWAY	rno04911	1	86	0.158617049686	0.335139722604	ENSRNOG00000046458	http://www.genome.jp/kegg-bin/show_pathway?rno04911/rno:29535%09red
Gap junction	KEGG PATHWAY	rno04540	1	88	0.161956861616	0.335139722604	ENSRNOG00000009440	http://www.genome.jp/kegg-bin/show_pathway?rno04540/rno:25206%09red
ErbB signaling pathway	KEGG PATHWAY	rno04012	1	90	0.165283680503	0.335139722604	ENSRNOG00000019496	http://www.genome.jp/kegg-bin/show_pathway?rno04012/rno:24918%09red
Glycerophospholipid metabolism	KEGG PATHWAY	rno00564	1	92	0.168597555866	0.335139722604	ENSRNOG00000017731	http://www.genome.jp/kegg-bin/show_pathway?rno00564/rno:170919%09red
Circadian entrainment	KEGG PATHWAY	rno04713	1	96	0.175186673179	0.335139722604	ENSRNOG00000009440	http://www.genome.jp/kegg-bin/show_pathway?rno04713/rno:25206%09red
Pyrimidine metabolism	KEGG PATHWAY	rno00240	1	108	0.194648473641	0.340146017513	ENSRNOG00000047314	http://www.genome.jp/kegg-bin/show_pathway?rno00240/rno:24834%09red
Vascular smooth muscle contraction	KEGG PATHWAY	rno04270	1	123	0.218343778775	0.340146017513	ENSRNOG00000009440	http://www.genome.jp/kegg-bin/show_pathway?rno04270/rno:25206%09red
Axon guidance	KEGG PATHWAY	rno04360	1	130	0.229166445436	0.340146017513	ENSRNOG00000014367	http://www.genome.jp/kegg-bin/show_pathway?rno04360/rno:312275%09red
Platelet activation	KEGG PATHWAY	rno04611	1	133	0.233759649595	0.340146017513	ENSRNOG00000009440	http://www.genome.jp/kegg-bin/show_pathway?rno04611/rno:25206%09red
Measles	KEGG PATHWAY	rno05162	1	135	0.236806873121	0.340146017513	ENSRNOG00000019496	http://www.genome.jp/kegg-bin/show_pathway?rno05162/rno:24918%09red
FoxO signaling pathway	KEGG PATHWAY	rno04068	1	135	0.236806873121	0.340146017513	ENSRNOG00000025584	http://www.genome.jp/kegg-bin/show_pathway?rno04068/rno:65218%09red
Spliceosome	KEGG PATHWAY	rno03040	1	140	0.244373069522	0.340146017513	ENSRNOG00000010007	http://www.genome.jp/kegg-bin/show_pathway?rno03040/rno:362612%09red
Hepatitis B	KEGG PATHWAY	rno05161	1	141	0.245877463347	0.340146017513	ENSRNOG00000019496	http://www.genome.jp/kegg-bin/show_pathway?rno05161/rno:24918%09red
Jak-STAT signaling pathway	KEGG PATHWAY	rno04630	1	142	0.247378921828	0.340146017513	ENSRNOG00000019496	http://www.genome.jp/kegg-bin/show_pathway?rno04630/rno:24918%09red
Metabolic pathways	KEGG PATHWAY	rno01100	4	1295	0.255224550556	0.340299400741	ENSRNOG00000013982|ENSRNOG00000023387|ENSRNOG00000047314|ENSRNOG00000017731	http://www.genome.jp/kegg-bin/show_pathway?rno01100/rno:679739%09red/rno:79243%09red/rno:24834%09red/rno:170919%09red
Oxidative phosphorylation	KEGG PATHWAY	rno00190	1	157	0.269552348163	0.340695264927	ENSRNOG00000023387	http://www.genome.jp/kegg-bin/show_pathway?rno00190/rno:679739%09red
Oxytocin signaling pathway	KEGG PATHWAY	rno04921	1	158	0.271007597101	0.340695264927	ENSRNOG00000009440	http://www.genome.jp/kegg-bin/show_pathway?rno04921/rno:25206%09red
Parkinson's disease	KEGG PATHWAY	rno05012	1	169	0.286828995163	0.350568771866	ENSRNOG00000023387	http://www.genome.jp/kegg-bin/show_pathway?rno05012/rno:679739%09red
Non-alcoholic fatty liver disease (NAFLD)	KEGG PATHWAY	rno04932	1	175	0.295316502159	0.351187191757	ENSRNOG00000023387	http://www.genome.jp/kegg-bin/show_pathway?rno04932/rno:679739%09red
Alzheimer's disease	KEGG PATHWAY	rno05010	1	200	0.329628121347	0.381674666823	ENSRNOG00000023387	http://www.genome.jp/kegg-bin/show_pathway?rno05010/rno:679739%09red
Huntington's disease	KEGG PATHWAY	rno05016	1	213	0.34681755199	0.388644529574	ENSRNOG00000023387	http://www.genome.jp/kegg-bin/show_pathway?rno05016/rno:679739%09red
Herpes simplex infection	KEGG PATHWAY	rno05168	1	218	0.353313208703	0.388644529574	ENSRNOG00000010007	http://www.genome.jp/kegg-bin/show_pathway?rno05168/rno:362612%09red
Viral carcinogenesis	KEGG PATHWAY	rno05203	1	234	0.373676787916	0.401018991909	ENSRNOG00000019496	http://www.genome.jp/kegg-bin/show_pathway?rno05203/rno:24918%09red
Endocytosis	KEGG PATHWAY	rno04144	1	245	0.387310832353	0.405754205322	ENSRNOG00000025584	http://www.genome.jp/kegg-bin/show_pathway?rno04144/rno:65218%09red
HTLV-I infection	KEGG PATHWAY	rno05166	1	292	0.442361551024	0.452649028954	ENSRNOG00000019496	http://www.genome.jp/kegg-bin/show_pathway?rno05166/rno:24918%09red
Pathways in cancer	KEGG PATHWAY	rno05200	1	329	0.482261528449	0.482261528449	ENSRNOG00000019496	http://www.genome.jp/kegg-bin/show_pathway?rno05200/rno:24918%09red
--------------------
#Term	Database	ID	Input number	Background number	P-Value	Corrected P-Value	Input	Hyperlink
--------------------
#Term	Database	ID	Input number	Background number	P-Value	Corrected P-Value	Input	Hyperlink
--------------------
