# Supplementary material for: Crosstalk Between Polygonatum kingianum, the miRNA, and Gut Microbiota in the Regulation of Lipid Metabolism
Source: Front Pharmacol. 2021 Oct 27;12:740528. doi: 10.3389/fphar.2021.740528 (PMC8578870; doi:10.3389/fphar.2021.740528)
Supplement: Supplementary file 1 [file DataSheet3.ZIP › 3 Differential miRNA target gene enrichment analysis/MODvsPWE_L/KEGGenrichment/MODvsPWE_L.DEG_enriched_KEGG_pathway_top20.xls]

pathway_term	rich_factor	qvalue	gene_number
Maturity onset diabetes of the young	0.0769230769230769	0.0618213655934	2
Proximal tubule bicarbonate reclamation	0.0454545454545455	0.335139722604	1
cGMP-PKG signaling pathway	0.0116959064327485	0.335139722604	2
Purine metabolism	0.010989010989011	0.335139722604	2
Type II diabetes mellitus	0.0196078431372549	0.335139722604	1
Drug metabolism - other enzymes	0.0181818181818182	0.335139722604	1
Glycerolipid metabolism	0.0178571428571429	0.335139722604	1
Ovarian steroidogenesis	0.0178571428571429	0.335139722604	1
Acute myeloid leukemia	0.0175438596491228	0.335139722604	1
Long-term depression	0.0161290322580645	0.335139722604	1
Drug metabolism - cytochrome P450	0.0144927536231884	0.335139722604	1
Bile secretion	0.0138888888888889	0.335139722604	1
Prolactin signaling pathway	0.0133333333333333	0.335139722604	1
Chronic myeloid leukemia	0.0131578947368421	0.335139722604	1
Salivary secretion	0.0131578947368421	0.335139722604	1
Steroid hormone biosynthesis	0.0125	0.335139722604	1
RNA degradation	0.0123456790123457	0.335139722604	1
Peroxisome	0.0121951219512195	0.335139722604	1
Insulin secretion	0.0116279069767442	0.335139722604	1
Gap junction	0.0113636363636364	0.335139722604	1
