# Supplementary material for: Crosstalk Between Polygonatum kingianum, the miRNA, and Gut Microbiota in the Regulation of Lipid Metabolism
Source: Front Pharmacol. 2021 Oct 27;12:740528. doi: 10.3389/fphar.2021.740528 (PMC8578870; doi:10.3389/fphar.2021.740528)
Supplement: Supplementary file 1 [file DataSheet3.ZIP › 3 Differential miRNA target gene enrichment analysis/MODvsPWE_M/GOenrichment/MODvsPWE_M.DEG_GO_enrichment_result.xls]

GO_accession	Description	Term_type	Over_represented_pValue	Corrected_pValue	DEG_item	DEG_list	Bg_item	Bg_list	Gene_names
GO:0005515	protein binding	molecular_function	6.7989e-08	0.00079545	176	394	6553	20272	ENSRNOG00000047739,ENSRNOG00000017737,ENSRNOG00000001126,ENSRNOG00000011413,ENSRNOG00000051948,ENSRNOG00000005042,ENSRNOG00000061739,ENSRNOG00000020867,ENSRNOG00000014595,ENSRNOG00000003442,ENSRNOG00000020377,ENSRNOG00000000175,ENSRNOG00000029986,ENSRNOG00000011572,ENSRNOG00000008316,ENSRNOG00000001296,ENSRNOG00000021758,ENSRNOG00000047143,ENSRNOG00000014604,ENSRNOG00000022043,ENSRNOG00000025580,…
GO:0051179	localization	biological_process	7.739e-08	0.00079545	151	394	5387	20272	ENSRNOG00000018639,ENSRNOG00000015636,ENSRNOG00000011644,ENSRNOG00000022859,ENSRNOG00000014398,ENSRNOG00000013743,ENSRNOG00000008414,ENSRNOG00000012206,ENSRNOG00000022802,ENSRNOG00000005700,ENSRNOG00000024657,ENSRNOG00000004726,ENSRNOG00000047363,ENSRNOG00000055226,ENSRNOG00000001091,ENSRNOG00000053562,ENSRNOG00000000527,ENSRNOG00000004014,ENSRNOG00000001420,ENSRNOG00000019651,ENSRNOG00000032178,…
GO:0005622	intracellular	cellular_component	1.8787e-07	0.0012873	298	394	12985	20272	ENSRNOG00000020377,ENSRNOG00000011572,ENSRNOG00000000175,ENSRNOG00000019970,ENSRNOG00000008592,ENSRNOG00000011413,ENSRNOG00000011398,ENSRNOG00000046776,ENSRNOG00000005042,ENSRNOG00000014595,ENSRNOG00000025843,ENSRNOG00000014604,ENSRNOG00000017219,ENSRNOG00000025580,ENSRNOG00000002347,ENSRNOG00000054140,ENSRNOG00000011338,ENSRNOG00000008316,ENSRNOG00000004192,ENSRNOG00000018404,ENSRNOG00000021872,…
GO:0044424	intracellular part	cellular_component	2.6976e-07	0.0013864	287	394	12407	20272	ENSRNOG00000020689,ENSRNOG00000020882,ENSRNOG00000000527,ENSRNOG00000004014,ENSRNOG00000011203,ENSRNOG00000023334,ENSRNOG00000005034,ENSRNOG00000009887,ENSRNOG00000020817,ENSRNOG00000032178,ENSRNOG00000015180,ENSRNOG00000021054,ENSRNOG00000052307,ENSRNOG00000021536,ENSRNOG00000008414,ENSRNOG00000013743,ENSRNOG00000012206,ENSRNOG00000018639,ENSRNOG00000001430,ENSRNOG00000015636,ENSRNOG00000026295,…
GO:0016559	peroxisome fission	biological_process	4.5531e-06	0.015972	4	394	7	20272	ENSRNOG00000001420,ENSRNOG00000015003,ENSRNOG00000021216,ENSRNOG00000015187
GO:0051234	establishment of localization	biological_process	4.6619e-06	0.015972	119	394	4210	20272	ENSRNOG00000012201,ENSRNOG00000017965,ENSRNOG00000018364,ENSRNOG00000008312,ENSRNOG00000017873,ENSRNOG00000030019,ENSRNOG00000056558,ENSRNOG00000012240,ENSRNOG00000010547,ENSRNOG00000001003,ENSRNOG00000023991,ENSRNOG00000015264,ENSRNOG00000019490,ENSRNOG00000009625,ENSRNOG00000010776,ENSRNOG00000011702,ENSRNOG00000058586,ENSRNOG00000017912,ENSRNOG00000018791,ENSRNOG00000028895,ENSRNOG00000021128,…
GO:0006810	transport	biological_process	5.75e-06	0.016886	116	394	4093	20272	ENSRNOG00000015903,ENSRNOG00000029535,ENSRNOG00000003084,ENSRNOG00000007229,ENSRNOG00000018450,ENSRNOG00000021202,ENSRNOG00000008316,ENSRNOG00000011904,ENSRNOG00000031420,ENSRNOG00000011471,ENSRNOG00000001296,ENSRNOG00000009330,ENSRNOG00000021758,ENSRNOG00000018847,ENSRNOG00000047143,ENSRNOG00000014604,ENSRNOG00000055530,ENSRNOG00000001258,ENSRNOG00000008897,ENSRNOG00000013972,ENSRNOG00000047739,…
GO:0005737	cytoplasm	cellular_component	6.6187e-06	0.017008	226	394	9421	20272	ENSRNOG00000014666,ENSRNOG00000007136,ENSRNOG00000003614,ENSRNOG00000004210,ENSRNOG00000033522,ENSRNOG00000021691,ENSRNOG00000021175,ENSRNOG00000013514,ENSRNOG00000007775,ENSRNOG00000000528,ENSRNOG00000004479,ENSRNOG00000020773,ENSRNOG00000028426,ENSRNOG00000007611,ENSRNOG00000002754,ENSRNOG00000014806,ENSRNOG00000000431,ENSRNOG00000046566,ENSRNOG00000028017,ENSRNOG00000015982,ENSRNOG00000005303,…
GO:0005488	binding	molecular_function	8.1181e-06	0.018543	277	394	12155	20272	ENSRNOG00000010171,ENSRNOG00000010252,ENSRNOG00000019824,ENSRNOG00000020667,ENSRNOG00000022393,ENSRNOG00000004813,ENSRNOG00000012240,ENSRNOG00000012749,ENSRNOG00000001010,ENSRNOG00000006435,ENSRNOG00000017912,ENSRNOG00000023991,ENSRNOG00000023376,ENSRNOG00000001577,ENSRNOG00000000852,ENSRNOG00000000989,ENSRNOG00000005392,ENSRNOG00000011194,ENSRNOG00000006695,ENSRNOG00000000129,ENSRNOG00000006873,…
GO:1902578	single-organism localization	biological_process	1.086e-05	0.022325	110	394	3874	20272	ENSRNOG00000018414,ENSRNOG00000012719,ENSRNOG00000001091,ENSRNOG00000055226,ENSRNOG00000004014,ENSRNOG00000001420,ENSRNOG00000012950,ENSRNOG00000017693,ENSRNOG00000032178,ENSRNOG00000019651,ENSRNOG00000004210,ENSRNOG00000036677,ENSRNOG00000011334,ENSRNOG00000011644,ENSRNOG00000015636,ENSRNOG00000018639,ENSRNOG00000012206,ENSRNOG00000028017,ENSRNOG00000014398,ENSRNOG00000013743,ENSRNOG00000008414,…
GO:0043227	membrane-bounded organelle	cellular_component	2.3329e-05	0.043597	244	394	10490	20272	ENSRNOG00000007067,ENSRNOG00000007200,ENSRNOG00000009330,ENSRNOG00000031420,ENSRNOG00000011471,ENSRNOG00000028556,ENSRNOG00000011904,ENSRNOG00000006576,ENSRNOG00000021202,ENSRNOG00000003084,ENSRNOG00000005580,ENSRNOG00000007229,ENSRNOG00000008897,ENSRNOG00000017512,ENSRNOG00000017495,ENSRNOG00000019977,ENSRNOG00000027880,ENSRNOG00000014155,ENSRNOG00000042213,ENSRNOG00000015941,ENSRNOG00000027096,…
GO:0044765	single-organism transport	biological_process	3.3456e-05	0.057313	103	394	3655	20272	ENSRNOG00000017693,ENSRNOG00000019651,ENSRNOG00000004210,ENSRNOG00000036677,ENSRNOG00000011334,ENSRNOG00000012719,ENSRNOG00000018414,ENSRNOG00000001091,ENSRNOG00000055226,ENSRNOG00000004014,ENSRNOG00000001420,ENSRNOG00000014806,ENSRNOG00000047363,ENSRNOG00000024657,ENSRNOG00000005700,ENSRNOG00000011644,ENSRNOG00000018639,ENSRNOG00000015636,ENSRNOG00000012206,ENSRNOG00000013743,ENSRNOG00000028017,…
GO:0010646	regulation of cell communication	biological_process	4.3554e-05	0.068873	86	394	2929	20272	ENSRNOG00000020667,ENSRNOG00000019842,ENSRNOG00000014231,ENSRNOG00000051344,ENSRNOG00000017873,ENSRNOG00000020482,ENSRNOG00000008312,ENSRNOG00000018364,ENSRNOG00000006741,ENSRNOG00000023376,ENSRNOG00000043300,ENSRNOG00000058586,ENSRNOG00000047896,ENSRNOG00000026192,ENSRNOG00000033508,ENSRNOG00000010813,ENSRNOG00000052745,ENSRNOG00000021128,ENSRNOG00000025584,ENSRNOG00000014287,ENSRNOG00000000989,…
GO:0051641	cellular localization	biological_process	4.9036e-05	0.072002	83	394	2808	20272	ENSRNOG00000018414,ENSRNOG00000004479,ENSRNOG00000012719,ENSRNOG00000001091,ENSRNOG00000055226,ENSRNOG00000004014,ENSRNOG00000001420,ENSRNOG00000012950,ENSRNOG00000032178,ENSRNOG00000010574,ENSRNOG00000009402,ENSRNOG00000018639,ENSRNOG00000015636,ENSRNOG00000002218,ENSRNOG00000012206,ENSRNOG00000015982,ENSRNOG00000013743,ENSRNOG00000005303,ENSRNOG00000008414,ENSRNOG00000022859,ENSRNOG00000046566,…
GO:0043231	intracellular membrane-bounded organelle	cellular_component	6.8629e-05	0.090461	220	394	9371	20272	ENSRNOG00000033522,ENSRNOG00000030630,ENSRNOG00000021691,ENSRNOG00000021175,ENSRNOG00000015520,ENSRNOG00000007775,ENSRNOG00000013514,ENSRNOG00000000528,ENSRNOG00000004479,ENSRNOG00000018414,ENSRNOG00000008412,ENSRNOG00000014666,ENSRNOG00000007136,ENSRNOG00000003614,ENSRNOG00000004210,ENSRNOG00000046566,ENSRNOG00000000431,ENSRNOG00000028017,ENSRNOG00000005303,ENSRNOG00000020358,ENSRNOG00000002218,…
GO:0044763	single-organism cellular process	biological_process	7.32e-05	0.090461	286	394	12882	20272	ENSRNOG00000000989,ENSRNOG00000005392,ENSRNOG00000006695,ENSRNOG00000000129,ENSRNOG00000006873,ENSRNOG00000014060,ENSRNOG00000031536,ENSRNOG00000056954,ENSRNOG00000051307,ENSRNOG00000012727,ENSRNOG00000017024,ENSRNOG00000015003,ENSRNOG00000014987,ENSRNOG00000028566,ENSRNOG00000033893,ENSRNOG00000000962,ENSRNOG00000001348,ENSRNOG00000032574,ENSRNOG00000010171,ENSRNOG00000010252,ENSRNOG00000012201,…
GO:0034613	cellular protein localization	biological_process	7.4808e-05	0.090461	49	394	1428	20272	ENSRNOG00000018791,ENSRNOG00000028895,ENSRNOG00000007946,ENSRNOG00000005042,ENSRNOG00000010813,ENSRNOG00000021128,ENSRNOG00000016939,ENSRNOG00000011572,ENSRNOG00000006894,ENSRNOG00000003442,ENSRNOG00000018122,ENSRNOG00000031420,ENSRNOG00000011471,ENSRNOG00000018364,ENSRNOG00000021758,ENSRNOG00000003084,ENSRNOG00000008316,ENSRNOG00000008897,ENSRNOG00000001258,ENSRNOG00000018847,ENSRNOG00000012719,…
GO:0003006	developmental process involved in reproduction	biological_process	9.276e-05	0.10111	29	394	691	20272	ENSRNOG00000014287,ENSRNOG00000004813,ENSRNOG00000002754,ENSRNOG00000021085,ENSRNOG00000003033,ENSRNOG00000019000,ENSRNOG00000019322,ENSRNOG00000007483,ENSRNOG00000013954,ENSRNOG00000047307,ENSRNOG00000008312,ENSRNOG00000011471,ENSRNOG00000018059,ENSRNOG00000008414,ENSRNOG00000029986,ENSRNOG00000028368,ENSRNOG00000014963,ENSRNOG00000021054,ENSRNOG00000014666,ENSRNOG00000058586,ENSRNOG00000004210,…
GO:0070727	cellular macromolecule localization	biological_process	9.3456e-05	0.10111	49	394	1441	20272	ENSRNOG00000018847,ENSRNOG00000001258,ENSRNOG00000008897,ENSRNOG00000008316,ENSRNOG00000003084,ENSRNOG00000021758,ENSRNOG00000011471,ENSRNOG00000031420,ENSRNOG00000018364,ENSRNOG00000018122,ENSRNOG00000003442,ENSRNOG00000006894,ENSRNOG00000011572,ENSRNOG00000016939,ENSRNOG00000021128,ENSRNOG00000010813,ENSRNOG00000005042,ENSRNOG00000007946,ENSRNOG00000028895,ENSRNOG00000018791,ENSRNOG00000005358,…
GO:0055085	transmembrane transport	biological_process	0.00012797	0.13153	44	394	1263	20272	ENSRNOG00000018791,ENSRNOG00000021128,ENSRNOG00000003918,ENSRNOG00000021063,ENSRNOG00000010497,ENSRNOG00000020951,ENSRNOG00000020188,ENSRNOG00000015264,ENSRNOG00000019490,ENSRNOG00000010776,ENSRNOG00000017912,ENSRNOG00000008312,ENSRNOG00000001296,ENSRNOG00000009330,ENSRNOG00000030019,ENSRNOG00000056558,ENSRNOG00000018450,ENSRNOG00000055530,ENSRNOG00000047143,ENSRNOG00000017965,ENSRNOG00000017993,…
GO:0000990	transcription factor activity, core RNA polymerase binding	molecular_function	0.00013952	0.135	3	394	6	20272	ENSRNOG00000014595,ENSRNOG00000017864,ENSRNOG00000012240
GO:0010604	positive regulation of macromolecule metabolic process	biological_process	0.00014447	0.135	82	394	2853	20272	ENSRNOG00000012944,ENSRNOG00000019824,ENSRNOG00000010171,ENSRNOG00000051344,ENSRNOG00000020482,ENSRNOG00000018364,ENSRNOG00000014876,ENSRNOG00000012240,ENSRNOG00000011702,ENSRNOG00000018515,ENSRNOG00000033508,ENSRNOG00000025584,ENSRNOG00000001577,ENSRNOG00000052745,ENSRNOG00000014287,ENSRNOG00000056337,ENSRNOG00000005392,ENSRNOG00000000989,ENSRNOG00000019322,ENSRNOG00000006695,ENSRNOG00000015667,…
GO:0051649	establishment of localization in cell	biological_process	0.00016262	0.14535	69	394	2302	20272	ENSRNOG00000003442,ENSRNOG00000011572,ENSRNOG00000016939,ENSRNOG00000006894,ENSRNOG00000021063,ENSRNOG00000012686,ENSRNOG00000047739,ENSRNOG00000013972,ENSRNOG00000007946,ENSRNOG00000005042,ENSRNOG00000047143,ENSRNOG00000018847,ENSRNOG00000001258,ENSRNOG00000008897,ENSRNOG00000008316,ENSRNOG00000018450,ENSRNOG00000003084,ENSRNOG00000007229,ENSRNOG00000029535,ENSRNOG00000021758,ENSRNOG00000001296,…
GO:0061025	membrane fusion	biological_process	0.00017027	0.14548	13	394	202	20272	ENSRNOG00000018847,ENSRNOG00000007136,ENSRNOG00000017965,ENSRNOG00000023991,ENSRNOG00000019193,ENSRNOG00000005303,ENSRNOG00000001420,ENSRNOG00000028556,ENSRNOG00000008316,ENSRNOG00000031420,ENSRNOG00000009402,ENSRNOG00000001010,ENSRNOG00000014621
GO:0023056	positive regulation of signaling	biological_process	0.00017693	0.14548	48	394	1440	20272	ENSRNOG00000014287,ENSRNOG00000019322,ENSRNOG00000000989,ENSRNOG00000028426,ENSRNOG00000005700,ENSRNOG00000006695,ENSRNOG00000000695,ENSRNOG00000018059,ENSRNOG00000015982,ENSRNOG00000005227,ENSRNOG00000021054,ENSRNOG00000014963,ENSRNOG00000019193,ENSRNOG00000010574,ENSRNOG00000018414,ENSRNOG00000020773,ENSRNOG00000001091,ENSRNOG00000001348,ENSRNOG00000055226,ENSRNOG00000000528,ENSRNOG00000032574,…
GO:0031090	organelle membrane	cellular_component	0.00018858	0.14909	66	394	2186	20272	ENSRNOG00000019638,ENSRNOG00000046984,ENSRNOG00000031536,ENSRNOG00000025909,ENSRNOG00000015003,ENSRNOG00000028566,ENSRNOG00000029855,ENSRNOG00000017993,ENSRNOG00000037871,ENSRNOG00000014621,ENSRNOG00000012534,ENSRNOG00000000471,ENSRNOG00000008725,ENSRNOG00000049944,ENSRNOG00000045961,ENSRNOG00000021014,ENSRNOG00000003575,ENSRNOG00000003098,ENSRNOG00000017912,ENSRNOG00000019124,ENSRNOG00000003163,…
GO:0005215	transporter activity	molecular_function	0.00020558	0.14909	42	394	1212	20272	ENSRNOG00000010776,ENSRNOG00000019490,ENSRNOG00000017912,ENSRNOG00000016939,ENSRNOG00000020951,ENSRNOG00000015264,ENSRNOG00000020188,ENSRNOG00000021128,ENSRNOG00000003918,ENSRNOG00000021063,ENSRNOG00000005042,ENSRNOG00000055530,ENSRNOG00000018450,ENSRNOG00000008312,ENSRNOG00000009330,ENSRNOG00000001296,ENSRNOG00000030019,ENSRNOG00000056558,ENSRNOG00000021758,ENSRNOG00000011334,ENSRNOG00000036677,…
GO:0005635	nuclear envelope	cellular_component	0.00021301	0.14909	18	394	354	20272	ENSRNOG00000019638,ENSRNOG00000007136,ENSRNOG00000006435,ENSRNOG00000006873,ENSRNOG00000036677,ENSRNOG00000006894,ENSRNOG00000016939,ENSRNOG00000029986,ENSRNOG00000021128,ENSRNOG00000005042,ENSRNOG00000007946,ENSRNOG00000014604,ENSRNOG00000004813,ENSRNOG00000020667,ENSRNOG00000028017,ENSRNOG00000003084,ENSRNOG00000001296,ENSRNOG00000021758
GO:0046907	intracellular transport	biological_process	0.00021834	0.14909	51	394	1574	20272	ENSRNOG00000021758,ENSRNOG00000001296,ENSRNOG00000031420,ENSRNOG00000011471,ENSRNOG00000018364,ENSRNOG00000008316,ENSRNOG00000018450,ENSRNOG00000003084,ENSRNOG00000001003,ENSRNOG00000012240,ENSRNOG00000029535,ENSRNOG00000001258,ENSRNOG00000008897,ENSRNOG00000017965,ENSRNOG00000047143,ENSRNOG00000018847,ENSRNOG00000028895,ENSRNOG00000018791,ENSRNOG00000007946,ENSRNOG00000005042,ENSRNOG00000021063,…
GO:0023051	regulation of signaling	biological_process	0.00022047	0.14909	82	394	2890	20272	ENSRNOG00000007679,ENSRNOG00000028426,ENSRNOG00000005700,ENSRNOG00000002754,ENSRNOG00000014806,ENSRNOG00000032394,ENSRNOG00000018059,ENSRNOG00000015982,ENSRNOG00000007334,ENSRNOG00000010574,ENSRNOG00000021054,ENSRNOG00000011203,ENSRNOG00000037247,ENSRNOG00000004014,ENSRNOG00000001420,ENSRNOG00000020882,ENSRNOG00000020689,ENSRNOG00000020773,ENSRNOG00000018414,ENSRNOG00000008412,ENSRNOG00000001091,…
GO:0071702	organic substance transport	biological_process	0.0002298	0.14909	65	394	2159	20272	ENSRNOG00000012534,ENSRNOG00000005358,ENSRNOG00000019322,ENSRNOG00000049944,ENSRNOG00000006695,ENSRNOG00000016826,ENSRNOG00000008786,ENSRNOG00000019638,ENSRNOG00000025909,ENSRNOG00000056954,ENSRNOG00000019193,ENSRNOG00000031536,ENSRNOG00000051307,ENSRNOG00000000962,ENSRNOG00000037871,ENSRNOG00000014621,ENSRNOG00000001348,ENSRNOG00000012240,ENSRNOG00000018364,ENSRNOG00000008312,ENSRNOG00000017873,…
GO:0022857	transmembrane transporter activity	molecular_function	0.00023208	0.14909	36	394	988	20272	ENSRNOG00000012206,ENSRNOG00000049944,ENSRNOG00000028017,ENSRNOG00000013743,ENSRNOG00000021067,ENSRNOG00000011644,ENSRNOG00000056257,ENSRNOG00000047363,ENSRNOG00000024657,ENSRNOG00000012534,ENSRNOG00000037871,ENSRNOG00000033893,ENSRNOG00000000962,ENSRNOG00000017993,ENSRNOG00000036677,ENSRNOG00000011334,ENSRNOG00000017693,ENSRNOG00000047005,ENSRNOG00000019651,ENSRNOG00000012727,ENSRNOG00000018450,…
GO:0051402	neuron apoptotic process	biological_process	0.00025749	0.15565	14	394	239	20272	ENSRNOG00000014604,ENSRNOG00000005392,ENSRNOG00000012944,ENSRNOG00000058586,ENSRNOG00000047307,ENSRNOG00000018404,ENSRNOG00000017873,ENSRNOG00000020773,ENSRNOG00000007946,ENSRNOG00000025584,ENSRNOG00000029535,ENSRNOG00000001420,ENSRNOG00000010547,ENSRNOG00000003084
GO:0007173	epidermal growth factor receptor signaling pathway	biological_process	0.00026791	0.15565	8	394	86	20272	ENSRNOG00000006251,ENSRNOG00000002754,ENSRNOG00000003442,ENSRNOG00000055226,ENSRNOG00000001091,ENSRNOG00000008412,ENSRNOG00000020882,ENSRNOG00000004014
GO:0006359	regulation of transcription from RNA polymerase III promoter	biological_process	0.00027354	0.15565	4	394	17	20272	ENSRNOG00000019824,ENSRNOG00000014595,ENSRNOG00000013514,ENSRNOG00000017864
GO:0070997	neuron death	biological_process	0.00029169	0.15565	17	394	332	20272	ENSRNOG00000003084,ENSRNOG00000000695,ENSRNOG00000010547,ENSRNOG00000029535,ENSRNOG00000027582,ENSRNOG00000017873,ENSRNOG00000047307,ENSRNOG00000018404,ENSRNOG00000010171,ENSRNOG00000012944,ENSRNOG00000005392,ENSRNOG00000014604,ENSRNOG00000001420,ENSRNOG00000025584,ENSRNOG00000007946,ENSRNOG00000020773,ENSRNOG00000058586
GO:0043523	regulation of neuron apoptotic process	biological_process	0.00029884	0.15565	13	394	214	20272	ENSRNOG00000012944,ENSRNOG00000014604,ENSRNOG00000058586,ENSRNOG00000020773,ENSRNOG00000017873,ENSRNOG00000007946,ENSRNOG00000018404,ENSRNOG00000047307,ENSRNOG00000003084,ENSRNOG00000010547,ENSRNOG00000001420,ENSRNOG00000029535,ENSRNOG00000025584
GO:0048608	reproductive structure development	biological_process	0.00031188	0.15565	21	394	463	20272	ENSRNOG00000011471,ENSRNOG00000008312,ENSRNOG00000007483,ENSRNOG00000008414,ENSRNOG00000004813,ENSRNOG00000014287,ENSRNOG00000019322,ENSRNOG00000021085,ENSRNOG00000003033,ENSRNOG00000007946,ENSRNOG00000017601,ENSRNOG00000014987,ENSRNOG00000001126,ENSRNOG00000028368,ENSRNOG00000029986,ENSRNOG00000014963,ENSRNOG00000021054,ENSRNOG00000004210,ENSRNOG00000019096,ENSRNOG00000014666,ENSRNOG00000058586
GO:0031325	positive regulation of cellular metabolic process	biological_process	0.00032631	0.15565	81	394	2881	20272	ENSRNOG00000003084,ENSRNOG00000024363,ENSRNOG00000011471,ENSRNOG00000031420,ENSRNOG00000001296,ENSRNOG00000007200,ENSRNOG00000025580,ENSRNOG00000013972,ENSRNOG00000012686,ENSRNOG00000051948,ENSRNOG00000007946,ENSRNOG00000019174,ENSRNOG00000061739,ENSRNOG00000014595,ENSRNOG00000014154,ENSRNOG00000003442,ENSRNOG00000020377,ENSRNOG00000029986,ENSRNOG00000008592,ENSRNOG00000015982,ENSRNOG00000018059,…
GO:0098588	bounding membrane of organelle	cellular_component	0.00033544	0.15565	50	394	1562	20272	ENSRNOG00000019651,ENSRNOG00000046984,ENSRNOG00000031536,ENSRNOG00000007136,ENSRNOG00000010574,ENSRNOG00000003614,ENSRNOG00000014621,ENSRNOG00000020817,ENSRNOG00000004014,ENSRNOG00000028566,ENSRNOG00000001420,ENSRNOG00000015003,ENSRNOG00000008725,ENSRNOG00000000471,ENSRNOG00000005700,ENSRNOG00000002218,ENSRNOG00000003575,ENSRNOG00000021014,ENSRNOG00000000431,ENSRNOG00000012206,ENSRNOG00000008414,…
GO:0061458	reproductive system development	biological_process	0.00034953	0.15565	21	394	467	20272	ENSRNOG00000017601,ENSRNOG00000007946,ENSRNOG00000001126,ENSRNOG00000014987,ENSRNOG00000029986,ENSRNOG00000014963,ENSRNOG00000028368,ENSRNOG00000021054,ENSRNOG00000014666,ENSRNOG00000058586,ENSRNOG00000019096,ENSRNOG00000004210,ENSRNOG00000007483,ENSRNOG00000008312,ENSRNOG00000011471,ENSRNOG00000008414,ENSRNOG00000004813,ENSRNOG00000014287,ENSRNOG00000003033,ENSRNOG00000021085,ENSRNOG00000019322
GO:0043548	phosphatidylinositol 3-kinase binding	molecular_function	0.00035336	0.15565	5	394	32	20272	ENSRNOG00000006251,ENSRNOG00000029986,ENSRNOG00000030019,ENSRNOG00000055226,ENSRNOG00000058586
GO:0019899	enzyme binding	molecular_function	0.00036989	0.15565	57	394	1858	20272	ENSRNOG00000002218,ENSRNOG00000021067,ENSRNOG00000009402,ENSRNOG00000008786,ENSRNOG00000007934,ENSRNOG00000005227,ENSRNOG00000001004,ENSRNOG00000012206,ENSRNOG00000005303,ENSRNOG00000005392,ENSRNOG00000016145,ENSRNOG00000019322,ENSRNOG00000004726,ENSRNOG00000055226,ENSRNOG00000009887,ENSRNOG00000014621,ENSRNOG00000030049,ENSRNOG00000023334,ENSRNOG00000013514,ENSRNOG00000004479,ENSRNOG00000020773,…
GO:0048731	system development	biological_process	0.00037292	0.15565	110	394	4206	20272	ENSRNOG00000058586,ENSRNOG00000003098,ENSRNOG00000047896,ENSRNOG00000009625,ENSRNOG00000011702,ENSRNOG00000015264,ENSRNOG00000020637,ENSRNOG00000011984,ENSRNOG00000052745,ENSRNOG00000001577,ENSRNOG00000025584,ENSRNOG00000019338,ENSRNOG00000017965,ENSRNOG00000010252,ENSRNOG00000004813,ENSRNOG00000019842,ENSRNOG00000012749,ENSRNOG00000010547,ENSRNOG00000012240,ENSRNOG00000007483,ENSRNOG00000017873,…
GO:0048284	organelle fusion	biological_process	0.00037425	0.15565	11	394	164	20272	ENSRNOG00000018847,ENSRNOG00000017965,ENSRNOG00000019193,ENSRNOG00000023991,ENSRNOG00000001420,ENSRNOG00000005303,ENSRNOG00000028556,ENSRNOG00000008316,ENSRNOG00000009402,ENSRNOG00000014621,ENSRNOG00000001010
GO:0071938	vitamin A transport	biological_process	0.00037683	0.15565	2	394	2	20272	ENSRNOG00000008312,ENSRNOG00000010497
GO:0071939	vitamin A import	biological_process	0.00037683	0.15565	2	394	2	20272	ENSRNOG00000010497,ENSRNOG00000008312
GO:0000126	transcription factor TFIIIB complex	cellular_component	0.00037683	0.15565	2	394	2	20272	ENSRNOG00000014595,ENSRNOG00000017864
GO:0001026	TFIIIB-type transcription factor activity	molecular_function	0.00037683	0.15565	2	394	2	20272	ENSRNOG00000017864,ENSRNOG00000014595
GO:0035461	vitamin transmembrane transport	biological_process	0.00037859	0.15565	3	394	8	20272	ENSRNOG00000003918,ENSRNOG00000010497,ENSRNOG00000008312
GO:0044802	single-organism membrane organization	biological_process	0.00040991	0.16522	30	394	792	20272	ENSRNOG00000012950,ENSRNOG00000013972,ENSRNOG00000021128,ENSRNOG00000001420,ENSRNOG00000010813,ENSRNOG00000032574,ENSRNOG00000014621,ENSRNOG00000001091,ENSRNOG00000007946,ENSRNOG00000028895,ENSRNOG00000006435,ENSRNOG00000003442,ENSRNOG00000019638,ENSRNOG00000023991,ENSRNOG00000006894,ENSRNOG00000019193,ENSRNOG00000056954,ENSRNOG00000016939,ENSRNOG00000046566,ENSRNOG00000028556,ENSRNOG00000008316,…
GO:0010647	positive regulation of cell communication	biological_process	0.00045824	0.17912	47	394	1461	20272	ENSRNOG00000025580,ENSRNOG00000020667,ENSRNOG00000017873,ENSRNOG00000001296,ENSRNOG00000020482,ENSRNOG00000031420,ENSRNOG00000011471,ENSRNOG00000008312,ENSRNOG00000003084,ENSRNOG00000007229,ENSRNOG00000029986,ENSRNOG00000006894,ENSRNOG00000043300,ENSRNOG00000017359,ENSRNOG00000002468,ENSRNOG00000003442,ENSRNOG00000020377,ENSRNOG00000007946,ENSRNOG00000010813,ENSRNOG00000025584,ENSRNOG00000033508,…
GO:0031175	neuron projection development	biological_process	0.0004618	0.17912	31	394	835	20272	ENSRNOG00000011203,ENSRNOG00000024641,ENSRNOG00000053562,ENSRNOG00000020689,ENSRNOG00000001126,ENSRNOG00000004479,ENSRNOG00000018414,ENSRNOG00000055226,ENSRNOG00000008054,ENSRNOG00000020867,ENSRNOG00000014621,ENSRNOG00000009625,ENSRNOG00000019193,ENSRNOG00000006894,ENSRNOG00000015264,ENSRNOG00000017359,ENSRNOG00000002468,ENSRNOG00000000695,ENSRNOG00000010547,ENSRNOG00000012206,ENSRNOG00000011904,…
GO:0016043	cellular component organization	biological_process	0.00048502	0.18464	139	394	5602	20272	ENSRNOG00000006894,ENSRNOG00000002468,ENSRNOG00000002669,ENSRNOG00000018747,ENSRNOG00000007946,ENSRNOG00000008054,ENSRNOG00000013972,ENSRNOG00000027880,ENSRNOG00000019977,ENSRNOG00000014155,ENSRNOG00000018847,ENSRNOG00000015941,ENSRNOG00000031420,ENSRNOG00000018023,ENSRNOG00000027582,ENSRNOG00000005580,ENSRNOG00000003084,ENSRNOG00000015903,ENSRNOG00000011904,ENSRNOG00000028556,ENSRNOG00000021202,…
GO:0048666	neuron development	biological_process	0.00050096	0.18724	35	394	991	20272	ENSRNOG00000019193,ENSRNOG00000004479,ENSRNOG00000018414,ENSRNOG00000055226,ENSRNOG00000014621,ENSRNOG00000032574,ENSRNOG00000011203,ENSRNOG00000020689,ENSRNOG00000053562,ENSRNOG00000002754,ENSRNOG00000014287,ENSRNOG00000019322,ENSRNOG00000001796,ENSRNOG00000018059,ENSRNOG00000012206,ENSRNOG00000000695,ENSRNOG00000006894,ENSRNOG00000015264,ENSRNOG00000002468,ENSRNOG00000017359,ENSRNOG00000009625,…
GO:0030030	cell projection organization	biological_process	0.00051348	0.18777	42	394	1267	20272	ENSRNOG00000000264,ENSRNOG00000010547,ENSRNOG00000011904,ENSRNOG00000001296,ENSRNOG00000018364,ENSRNOG00000020482,ENSRNOG00000018023,ENSRNOG00000027582,ENSRNOG00000047143,ENSRNOG00000017965,ENSRNOG00000019977,ENSRNOG00000019842,ENSRNOG00000014155,ENSRNOG00000024641,ENSRNOG00000001126,ENSRNOG00000057862,ENSRNOG00000008054,ENSRNOG00000020867,ENSRNOG00000009625,ENSRNOG00000006894,ENSRNOG00000015264,…
GO:0045822	negative regulation of heart contraction	biological_process	0.00052066	0.18777	4	394	20	20272	ENSRNOG00000030019,ENSRNOG00000047739,ENSRNOG00000047143,ENSRNOG00000003442
GO:0016050	vesicle organization	biological_process	0.00053695	0.19031	14	394	257	20272	ENSRNOG00000014621,ENSRNOG00000001296,ENSRNOG00000009402,ENSRNOG00000001091,ENSRNOG00000008316,ENSRNOG00000004014,ENSRNOG00000013972,ENSRNOG00000005303,ENSRNOG00000001258,ENSRNOG00000019193,ENSRNOG00000027880,ENSRNOG00000023991,ENSRNOG00000018847,ENSRNOG00000005700
GO:0009893	positive regulation of metabolic process	biological_process	0.00055525	0.19346	91	394	3379	20272	ENSRNOG00000010171,ENSRNOG00000019824,ENSRNOG00000012944,ENSRNOG00000012240,ENSRNOG00000014876,ENSRNOG00000017873,ENSRNOG00000018364,ENSRNOG00000020482,ENSRNOG00000008082,ENSRNOG00000051344,ENSRNOG00000011702,ENSRNOG00000001577,ENSRNOG00000052745,ENSRNOG00000025584,ENSRNOG00000033508,ENSRNOG00000018515,ENSRNOG00000000989,ENSRNOG00000019322,ENSRNOG00000056337,ENSRNOG00000005392,ENSRNOG00000014287,…
GO:0038127	ERBB signaling pathway	biological_process	0.00056618	0.19398	8	394	96	20272	ENSRNOG00000006251,ENSRNOG00000002754,ENSRNOG00000003442,ENSRNOG00000055226,ENSRNOG00000001091,ENSRNOG00000008412,ENSRNOG00000020882,ENSRNOG00000004014
GO:0043234	protein complex	cellular_component	0.00057665	0.19433	115	394	4487	20272	ENSRNOG00000019638,ENSRNOG00000019193,ENSRNOG00000009039,ENSRNOG00000009566,ENSRNOG00000018517,ENSRNOG00000015003,ENSRNOG00000011315,ENSRNOG00000033893,ENSRNOG00000018310,ENSRNOG00000056647,ENSRNOG00000032574,ENSRNOG00000028753,ENSRNOG00000056257,ENSRNOG00000019322,ENSRNOG00000020281,ENSRNOG00000009377,ENSRNOG00000014287,ENSRNOG00000049407,ENSRNOG00000001004,ENSRNOG00000005227,ENSRNOG00000008786,…
GO:0061024	membrane organization	biological_process	0.00062787	0.20818	34	394	965	20272	ENSRNOG00000009402,ENSRNOG00000018639,ENSRNOG00000013743,ENSRNOG00000008414,ENSRNOG00000005303,ENSRNOG00000046566,ENSRNOG00000005700,ENSRNOG00000001091,ENSRNOG00000014621,ENSRNOG00000032574,ENSRNOG00000001420,ENSRNOG00000004014,ENSRNOG00000012950,ENSRNOG00000056954,ENSRNOG00000019193,ENSRNOG00000019638,ENSRNOG00000007136,ENSRNOG00000001296,ENSRNOG00000031420,ENSRNOG00000001010,ENSRNOG00000028556,…
GO:0044444	cytoplasmic part	cellular_component	0.00066122	0.21201	176	394	7448	20272	ENSRNOG00000046984,ENSRNOG00000056954,ENSRNOG00000051307,ENSRNOG00000019193,ENSRNOG00000031536,ENSRNOG00000012727,ENSRNOG00000013965,ENSRNOG00000025909,ENSRNOG00000001348,ENSRNOG00000015187,ENSRNOG00000018310,ENSRNOG00000032574,ENSRNOG00000014621,ENSRNOG00000015003,ENSRNOG00000028566,ENSRNOG00000029049,ENSRNOG00000020281,ENSRNOG00000011194,ENSRNOG00000045961,ENSRNOG00000021014,ENSRNOG00000005227,…
GO:0005783	endoplasmic reticulum	cellular_component	0.00067093	0.21201	41	394	1244	20272	ENSRNOG00000051307,ENSRNOG00000056954,ENSRNOG00000007136,ENSRNOG00000019096,ENSRNOG00000010574,ENSRNOG00000020817,ENSRNOG00000001348,ENSRNOG00000028566,ENSRNOG00000001420,ENSRNOG00000008725,ENSRNOG00000005700,ENSRNOG00000029049,ENSRNOG00000019322,ENSRNOG00000018639,ENSRNOG00000002218,ENSRNOG00000003575,ENSRNOG00000000431,ENSRNOG00000028017,ENSRNOG00000013743,ENSRNOG00000019124,ENSRNOG00000006894,…
GO:0042058	regulation of epidermal growth factor receptor signaling pathway	biological_process	0.00067312	0.21201	6	394	55	20272	ENSRNOG00000008412,ENSRNOG00000001091,ENSRNOG00000055226,ENSRNOG00000004014,ENSRNOG00000020882,ENSRNOG00000003442
GO:0044699	single-organism process	biological_process	0.00068484	0.21201	305	394	14222	20272	ENSRNOG00000033508,ENSRNOG00000025584,ENSRNOG00000019338,ENSRNOG00000056637,ENSRNOG00000011702,ENSRNOG00000009625,ENSRNOG00000006741,ENSRNOG00000021216,ENSRNOG00000020083,ENSRNOG00000030019,ENSRNOG00000007483,ENSRNOG00000020482,ENSRNOG00000017873,ENSRNOG00000029855,ENSRNOG00000017993,ENSRNOG00000011315,ENSRNOG00000012789,ENSRNOG00000015557,ENSRNOG00000005109,ENSRNOG00000008279,ENSRNOG00000019638,…
GO:0006914	autophagy	biological_process	0.00069097	0.21201	16	394	326	20272	ENSRNOG00000014666,ENSRNOG00000007136,ENSRNOG00000018517,ENSRNOG00000020185,ENSRNOG00000001420,ENSRNOG00000030630,ENSRNOG00000014621,ENSRNOG00000014287,ENSRNOG00000005303,ENSRNOG00000029535,ENSRNOG00000005580,ENSRNOG00000008316,ENSRNOG00000028556,ENSRNOG00000018364,ENSRNOG00000002218,ENSRNOG00000001010
GO:1901214	regulation of neuron death	biological_process	0.00072638	0.21959	15	394	296	20272	ENSRNOG00000020773,ENSRNOG00000017873,ENSRNOG00000007946,ENSRNOG00000047307,ENSRNOG00000018404,ENSRNOG00000003084,ENSRNOG00000010547,ENSRNOG00000000695,ENSRNOG00000001420,ENSRNOG00000025584,ENSRNOG00000029535,ENSRNOG00000012944,ENSRNOG00000014604,ENSRNOG00000058586,ENSRNOG00000010171
GO:0010628	positive regulation of gene expression	biological_process	0.00075897	0.22612	55	394	1829	20272	ENSRNOG00000008592,ENSRNOG00000029986,ENSRNOG00000014154,ENSRNOG00000011702,ENSRNOG00000014595,ENSRNOG00000051948,ENSRNOG00000012686,ENSRNOG00000001577,ENSRNOG00000052745,ENSRNOG00000025584,ENSRNOG00000025580,ENSRNOG00000019824,ENSRNOG00000010171,ENSRNOG00000007200,ENSRNOG00000001296,ENSRNOG00000020482,ENSRNOG00000031420,ENSRNOG00000011471,ENSRNOG00000018364,ENSRNOG00000014876,ENSRNOG00000007229,…
GO:0000338	protein deneddylation	biological_process	0.00078182	0.22871	3	394	10	20272	ENSRNOG00000016778,ENSRNOG00000006894,ENSRNOG00000018723
GO:0004143	diacylglycerol kinase activity	molecular_function	0.00078993	0.22871	3	394	10	20272	ENSRNOG00000017737,ENSRNOG00000001796,ENSRNOG00000023238
GO:0071840	cellular component organization or biogenesis	biological_process	0.00081479	0.23263	142	394	5812	20272	ENSRNOG00000013972,ENSRNOG00000007946,ENSRNOG00000043267,ENSRNOG00000008054,ENSRNOG00000018747,ENSRNOG00000002669,ENSRNOG00000006894,ENSRNOG00000002468,ENSRNOG00000015903,ENSRNOG00000005580,ENSRNOG00000003084,ENSRNOG00000021202,ENSRNOG00000006576,ENSRNOG00000028556,ENSRNOG00000011904,ENSRNOG00000031420,ENSRNOG00000027582,ENSRNOG00000018023,ENSRNOG00000018847,ENSRNOG00000015941,ENSRNOG00000014155,…
GO:0051640	organelle localization	biological_process	0.00082719	0.23294	18	394	397	20272	ENSRNOG00000014287,ENSRNOG00000020281,ENSRNOG00000018364,ENSRNOG00000001296,ENSRNOG00000000264,ENSRNOG00000032178,ENSRNOG00000006894,ENSRNOG00000019193,ENSRNOG00000031536,ENSRNOG00000009039,ENSRNOG00000016939,ENSRNOG00000009625,ENSRNOG00000002669,ENSRNOG00000032574,ENSRNOG00000004479,ENSRNOG00000007946,ENSRNOG00000013972,ENSRNOG00000004014
GO:0031328	positive regulation of cellular biosynthetic process	biological_process	0.00085036	0.23432	55	394	1838	20272	ENSRNOG00000005392,ENSRNOG00000056337,ENSRNOG00000002754,ENSRNOG00000028426,ENSRNOG00000004726,ENSRNOG00000019322,ENSRNOG00000000989,ENSRNOG00000007611,ENSRNOG00000006695,ENSRNOG00000026295,ENSRNOG00000015667,ENSRNOG00000006976,ENSRNOG00000000431,ENSRNOG00000005227,ENSRNOG00000015982,ENSRNOG00000018059,ENSRNOG00000025909,ENSRNOG00000018517,ENSRNOG00000015180,ENSRNOG00000021054,ENSRNOG00000056954,…
GO:0044801	single-organism membrane fusion	biological_process	0.0008551	0.23432	11	394	181	20272	ENSRNOG00000009402,ENSRNOG00000014621,ENSRNOG00000001010,ENSRNOG00000001420,ENSRNOG00000005303,ENSRNOG00000028556,ENSRNOG00000008316,ENSRNOG00000019193,ENSRNOG00000023991,ENSRNOG00000018847,ENSRNOG00000017965
GO:0012505	endomembrane system	cellular_component	0.00086765	0.23432	81	394	2974	20272	ENSRNOG00000028566,ENSRNOG00000014621,ENSRNOG00000001348,ENSRNOG00000006873,ENSRNOG00000019638,ENSRNOG00000019096,ENSRNOG00000056954,ENSRNOG00000051307,ENSRNOG00000031536,ENSRNOG00000046984,ENSRNOG00000021014,ENSRNOG00000008786,ENSRNOG00000003575,ENSRNOG00000019322,ENSRNOG00000028743,ENSRNOG00000029049,ENSRNOG00000008725,ENSRNOG00000000471,ENSRNOG00000033508,ENSRNOG00000021128,ENSRNOG00000017912,…
GO:0031967	organelle envelope	cellular_component	0.00088909	0.23432	33	394	946	20272	ENSRNOG00000045961,ENSRNOG00000028017,ENSRNOG00000049944,ENSRNOG00000029855,ENSRNOG00000017993,ENSRNOG00000037871,ENSRNOG00000001420,ENSRNOG00000019924,ENSRNOG00000007136,ENSRNOG00000006873,ENSRNOG00000036677,ENSRNOG00000019638,ENSRNOG00000025909,ENSRNOG00000018450,ENSRNOG00000028556,ENSRNOG00000003084,ENSRNOG00000023387,ENSRNOG00000021758,ENSRNOG00000001296,ENSRNOG00000017965,ENSRNOG00000020667,…
GO:0031975	envelope	cellular_component	0.00088909	0.23432	33	394	946	20272	ENSRNOG00000007946,ENSRNOG00000005042,ENSRNOG00000003163,ENSRNOG00000021128,ENSRNOG00000003918,ENSRNOG00000016939,ENSRNOG00000029986,ENSRNOG00000006894,ENSRNOG00000006435,ENSRNOG00000001296,ENSRNOG00000021758,ENSRNOG00000023387,ENSRNOG00000003084,ENSRNOG00000028556,ENSRNOG00000018450,ENSRNOG00000014604,ENSRNOG00000014155,ENSRNOG00000004813,ENSRNOG00000020667,ENSRNOG00000017965,ENSRNOG00000001420,…
GO:0065008	regulation of biological quality	biological_process	0.00090365	0.23514	85	394	3158	20272	ENSRNOG00000005227,ENSRNOG00000049407,ENSRNOG00000000695,ENSRNOG00000001004,ENSRNOG00000014287,ENSRNOG00000056337,ENSRNOG00000029855,ENSRNOG00000037871,ENSRNOG00000038868,ENSRNOG00000015003,ENSRNOG00000032574,ENSRNOG00000012730,ENSRNOG00000014621,ENSRNOG00000015557,ENSRNOG00000019096,ENSRNOG00000053285,ENSRNOG00000012727,ENSRNOG00000025909,ENSRNOG00000018517,ENSRNOG00000047005,ENSRNOG00000019193,…
GO:1902580	single-organism cellular localization	biological_process	0.00096703	0.24185	36	394	1068	20272	ENSRNOG00000013743,ENSRNOG00000008414,ENSRNOG00000046566,ENSRNOG00000018639,ENSRNOG00000006695,ENSRNOG00000005358,ENSRNOG00000020281,ENSRNOG00000004014,ENSRNOG00000001420,ENSRNOG00000012950,ENSRNOG00000012719,ENSRNOG00000032574,ENSRNOG00000055226,ENSRNOG00000014621,ENSRNOG00000019638,ENSRNOG00000031536,ENSRNOG00000056954,ENSRNOG00000019193,ENSRNOG00000032178,ENSRNOG00000003084,ENSRNOG00000018364,…
GO:1901184	regulation of ERBB signaling pathway	biological_process	0.00098033	0.24185	6	394	59	20272	ENSRNOG00000055226,ENSRNOG00000008412,ENSRNOG00000001091,ENSRNOG00000003442,ENSRNOG00000004014,ENSRNOG00000020882
GO:0006886	intracellular protein transport	biological_process	0.00099679	0.24185	30	394	837	20272	ENSRNOG00000001420,ENSRNOG00000005042,ENSRNOG00000001348,ENSRNOG00000028895,ENSRNOG00000012719,ENSRNOG00000018791,ENSRNOG00000055226,ENSRNOG00000010574,ENSRNOG00000019638,ENSRNOG00000003442,ENSRNOG00000056954,ENSRNOG00000011572,ENSRNOG00000031536,ENSRNOG00000019193,ENSRNOG00000005303,ENSRNOG00000013743,ENSRNOG00000003084,ENSRNOG00000008316,ENSRNOG00000031420,ENSRNOG00000018364,ENSRNOG00000008786,…
GO:0022892	substrate-specific transporter activity	molecular_function	0.0010013	0.24185	36	394	1070	20272	ENSRNOG00000037871,ENSRNOG00000033893,ENSRNOG00000011334,ENSRNOG00000036677,ENSRNOG00000012727,ENSRNOG00000019651,ENSRNOG00000047005,ENSRNOG00000017693,ENSRNOG00000028017,ENSRNOG00000049944,ENSRNOG00000012206,ENSRNOG00000011644,ENSRNOG00000008786,ENSRNOG00000021067,ENSRNOG00000012534,ENSRNOG00000024657,ENSRNOG00000056257,ENSRNOG00000047363,ENSRNOG00000003918,ENSRNOG00000021063,ENSRNOG00000021128,…
GO:0010557	positive regulation of macromolecule biosynthetic process	biological_process	0.0010376	0.24185	52	394	1727	20272	ENSRNOG00000018059,ENSRNOG00000015982,ENSRNOG00000000431,ENSRNOG00000005227,ENSRNOG00000006976,ENSRNOG00000015667,ENSRNOG00000026295,ENSRNOG00000006695,ENSRNOG00000007611,ENSRNOG00000019322,ENSRNOG00000000989,ENSRNOG00000004726,ENSRNOG00000028426,ENSRNOG00000002754,ENSRNOG00000056337,ENSRNOG00000005392,ENSRNOG00000011315,ENSRNOG00000020689,ENSRNOG00000033522,ENSRNOG00000055226,ENSRNOG00000053285,…
GO:0022414	reproductive process	biological_process	0.0010536	0.24185	40	394	1233	20272	ENSRNOG00000004813,ENSRNOG00000012201,ENSRNOG00000003033,ENSRNOG00000019000,ENSRNOG00000014231,ENSRNOG00000010252,ENSRNOG00000007483,ENSRNOG00000052802,ENSRNOG00000011471,ENSRNOG00000008312,ENSRNOG00000020637,ENSRNOG00000020188,ENSRNOG00000029986,ENSRNOG00000028368,ENSRNOG00000058586,ENSRNOG00000019174,ENSRNOG00000017601,ENSRNOG00000057862,ENSRNOG00000007946,ENSRNOG00000001126,ENSRNOG00000047739,…
GO:1903421	regulation of synaptic vesicle recycling	biological_process	0.0010621	0.24185	3	394	11	20272	ENSRNOG00000019193,ENSRNOG00000007946,ENSRNOG00000006894
GO:1904578	response to thapsigargin	biological_process	0.0010822	0.24185	2	394	3	20272	ENSRNOG00000007946,ENSRNOG00000001420
GO:1904579	cellular response to thapsigargin	biological_process	0.0010822	0.24185	2	394	3	20272	ENSRNOG00000001420,ENSRNOG00000007946
GO:0044877	macromolecular complex binding	molecular_function	0.0010919	0.24185	49	394	1605	20272	ENSRNOG00000029855,ENSRNOG00000030630,ENSRNOG00000053562,ENSRNOG00000020689,ENSRNOG00000006025,ENSRNOG00000037247,ENSRNOG00000004014,ENSRNOG00000001420,ENSRNOG00000015520,ENSRNOG00000055226,ENSRNOG00000015557,ENSRNOG00000001091,ENSRNOG00000007136,ENSRNOG00000010574,ENSRNOG00000032178,ENSRNOG00000013965,ENSRNOG00000009566,ENSRNOG00000018110,ENSRNOG00000015180,ENSRNOG00000021054,ENSRNOG00000014963,…
GO:0044375	regulation of peroxisome size	biological_process	0.0011093	0.24185	2	394	3	20272	ENSRNOG00000021216,ENSRNOG00000015003
GO:0034633	retinol transport	biological_process	0.0011159	0.24185	2	394	3	20272	ENSRNOG00000008312,ENSRNOG00000010497
GO:0046864	isoprenoid transport	biological_process	0.0011159	0.24185	2	394	3	20272	ENSRNOG00000008312,ENSRNOG00000010497
GO:0046865	terpenoid transport	biological_process	0.0011159	0.24185	2	394	3	20272	ENSRNOG00000010497,ENSRNOG00000008312
GO:0000995	transcription factor activity, core RNA polymerase III binding	molecular_function	0.0011159	0.24185	2	394	3	20272	ENSRNOG00000014595,ENSRNOG00000017864
GO:0030182	neuron differentiation	biological_process	0.0011207	0.24185	40	394	1237	20272	ENSRNOG00000008054,ENSRNOG00000020867,ENSRNOG00000001577,ENSRNOG00000024641,ENSRNOG00000001126,ENSRNOG00000006894,ENSRNOG00000015264,ENSRNOG00000002468,ENSRNOG00000017359,ENSRNOG00000009625,ENSRNOG00000003098,ENSRNOG00000020482,ENSRNOG00000027582,ENSRNOG00000010547,ENSRNOG00000029535,ENSRNOG00000011904,ENSRNOG00000019977,ENSRNOG00000014155,ENSRNOG00000019842,ENSRNOG00000047143,ENSRNOG00000010252,…
GO:0022891	substrate-specific transmembrane transporter activity	molecular_function	0.0011294	0.24185	31	394	882	20272	ENSRNOG00000037871,ENSRNOG00000021063,ENSRNOG00000033893,ENSRNOG00000003918,ENSRNOG00000021128,ENSRNOG00000036677,ENSRNOG00000017912,ENSRNOG00000011334,ENSRNOG00000019490,ENSRNOG00000010776,ENSRNOG00000015264,ENSRNOG00000020951,ENSRNOG00000020188,ENSRNOG00000012727,ENSRNOG00000019651,ENSRNOG00000017693,ENSRNOG00000047005,ENSRNOG00000018450,ENSRNOG00000049944,ENSRNOG00000012206,ENSRNOG00000028017,…
GO:0044446	intracellular organelle part	cellular_component	0.0011418	0.24197	164	394	6931	20272	ENSRNOG00000003163,ENSRNOG00000025584,ENSRNOG00000018791,ENSRNOG00000057862,ENSRNOG00000017864,ENSRNOG00000011702,ENSRNOG00000009625,ENSRNOG00000021216,ENSRNOG00000052802,ENSRNOG00000021183,ENSRNOG00000051344,ENSRNOG00000007483,ENSRNOG00000020482,ENSRNOG00000018364,ENSRNOG00000008673,ENSRNOG00000037871,ENSRNOG00000011315,ENSRNOG00000029855,ENSRNOG00000007849,ENSRNOG00000017993,ENSRNOG00000045569,…
GO:0009891	positive regulation of biosynthetic process	biological_process	0.0011883	0.24926	55	394	1865	20272	ENSRNOG00000007946,ENSRNOG00000014595,ENSRNOG00000061739,ENSRNOG00000019174,ENSRNOG00000001577,ENSRNOG00000052745,ENSRNOG00000025584,ENSRNOG00000051948,ENSRNOG00000012686,ENSRNOG00000029986,ENSRNOG00000008592,ENSRNOG00000011702,ENSRNOG00000014154,ENSRNOG00000017873,ENSRNOG00000020482,ENSRNOG00000031420,ENSRNOG00000018364,ENSRNOG00000007200,ENSRNOG00000003084,ENSRNOG00000024363,ENSRNOG00000012240,…
GO:0044422	organelle part	cellular_component	0.0012284	0.25496	168	394	7139	20272	ENSRNOG00000015180,ENSRNOG00000021054,ENSRNOG00000019651,ENSRNOG00000032178,ENSRNOG00000010574,ENSRNOG00000021230,ENSRNOG00000019924,ENSRNOG00000036677,ENSRNOG00000016778,ENSRNOG00000005034,ENSRNOG00000020817,ENSRNOG00000009887,ENSRNOG00000004014,ENSRNOG00000001420,ENSRNOG00000005700,ENSRNOG00000004726,ENSRNOG00000015636,ENSRNOG00000001430,ENSRNOG00000008414,ENSRNOG00000013743,ENSRNOG00000012206,…
GO:0045202	synapse	cellular_component	0.0012403	0.25496	27	394	735	20272	ENSRNOG00000016145,ENSRNOG00000005700,ENSRNOG00000014155,ENSRNOG00000014604,ENSRNOG00000011904,ENSRNOG00000015903,ENSRNOG00000049407,ENSRNOG00000030019,ENSRNOG00000011914,ENSRNOG00000056558,ENSRNOG00000001296,ENSRNOG00000003442,ENSRNOG00000009625,ENSRNOG00000006894,ENSRNOG00000007752,ENSRNOG00000031536,ENSRNOG00000019193,ENSRNOG00000021063,ENSRNOG00000020689,ENSRNOG00000047739,ENSRNOG00000011203,…
GO:0045893	positive regulation of transcription, DNA-templated	biological_process	0.0013136	0.26475	46	394	1494	20272	ENSRNOG00000029986,ENSRNOG00000008592,ENSRNOG00000011702,ENSRNOG00000014154,ENSRNOG00000014595,ENSRNOG00000025584,ENSRNOG00000001577,ENSRNOG00000052745,ENSRNOG00000012686,ENSRNOG00000051948,ENSRNOG00000019824,ENSRNOG00000025580,ENSRNOG00000010171,ENSRNOG00000020482,ENSRNOG00000031420,ENSRNOG00000018364,ENSRNOG00000007200,ENSRNOG00000012240,ENSRNOG00000003084,ENSRNOG00000024363,ENSRNOG00000014876,…
GO:1903508	positive regulation of nucleic acid-templated transcription	biological_process	0.0013136	0.26475	46	394	1494	20272	ENSRNOG00000010171,ENSRNOG00000025580,ENSRNOG00000019824,ENSRNOG00000014876,ENSRNOG00000024363,ENSRNOG00000003084,ENSRNOG00000012240,ENSRNOG00000007200,ENSRNOG00000031420,ENSRNOG00000020482,ENSRNOG00000018364,ENSRNOG00000014154,ENSRNOG00000011702,ENSRNOG00000008592,ENSRNOG00000029986,ENSRNOG00000051948,ENSRNOG00000012686,ENSRNOG00000001577,ENSRNOG00000052745,ENSRNOG00000025584,ENSRNOG00000014595,…
GO:0009987	cellular process	biological_process	0.0013305	0.26553	337	394	16133	20272	ENSRNOG00000053562,ENSRNOG00000001420,ENSRNOG00000046975,ENSRNOG00000055226,ENSRNOG00000001091,ENSRNOG00000009398,ENSRNOG00000016778,ENSRNOG00000019924,ENSRNOG00000036677,ENSRNOG00000010574,ENSRNOG00000021230,ENSRNOG00000019651,ENSRNOG00000006251,ENSRNOG00000017693,ENSRNOG00000037299,ENSRNOG00000014398,ENSRNOG00000032394,ENSRNOG00000047307,ENSRNOG00000007934,ENSRNOG00000058752,ENSRNOG00000004726,…
GO:0007275	multicellular organismal development	biological_process	0.00136	0.26882	115	394	4590	20272	ENSRNOG00000002754,ENSRNOG00000004726,ENSRNOG00000058752,ENSRNOG00000007611,ENSRNOG00000047307,ENSRNOG00000018059,ENSRNOG00000032394,ENSRNOG00000012206,ENSRNOG00000015982,ENSRNOG00000021536,ENSRNOG00000008414,ENSRNOG00000013743,ENSRNOG00000046566,ENSRNOG00000021054,ENSRNOG00000004210,ENSRNOG00000014666,ENSRNOG00000004479,ENSRNOG00000018414,ENSRNOG00000001091,ENSRNOG00000055226,ENSRNOG00000006025,…
GO:0005313	L-glutamate transmembrane transporter activity	molecular_function	0.0014054	0.27256	3	394	12	20272	ENSRNOG00000049944,ENSRNOG00000018450,ENSRNOG00000011644
GO:0015172	acidic amino acid transmembrane transporter activity	molecular_function	0.0014054	0.27256	3	394	12	20272	ENSRNOG00000018450,ENSRNOG00000049944,ENSRNOG00000011644
GO:1902680	positive regulation of RNA biosynthetic process	biological_process	0.0014239	0.27356	46	394	1500	20272	ENSRNOG00000005392,ENSRNOG00000056337,ENSRNOG00000028426,ENSRNOG00000007611,ENSRNOG00000019322,ENSRNOG00000000989,ENSRNOG00000006695,ENSRNOG00000026295,ENSRNOG00000015667,ENSRNOG00000006976,ENSRNOG00000005227,ENSRNOG00000000431,ENSRNOG00000015982,ENSRNOG00000018059,ENSRNOG00000018517,ENSRNOG00000015180,ENSRNOG00000056954,ENSRNOG00000021054,ENSRNOG00000014666,ENSRNOG00000053285,ENSRNOG00000019638,…
GO:0050905	neuromuscular process	biological_process	0.0014681	0.277	8	394	111	20272	ENSRNOG00000014155,ENSRNOG00000014806,ENSRNOG00000002468,ENSRNOG00000020637,ENSRNOG00000010252,ENSRNOG00000018404,ENSRNOG00000008312,ENSRNOG00000021063
GO:0045944	positive regulation of transcription from RNA polymerase II promoter	biological_process	0.0014687	0.277	36	394	1094	20272	ENSRNOG00000021054,ENSRNOG00000019638,ENSRNOG00000053285,ENSRNOG00000004210,ENSRNOG00000014666,ENSRNOG00000055226,ENSRNOG00000033522,ENSRNOG00000056337,ENSRNOG00000005392,ENSRNOG00000007611,ENSRNOG00000019322,ENSRNOG00000000989,ENSRNOG00000028426,ENSRNOG00000006976,ENSRNOG00000015667,ENSRNOG00000026295,ENSRNOG00000018059,ENSRNOG00000000431,ENSRNOG00000005227,ENSRNOG00000008592,ENSRNOG00000011702,…
GO:0048513	organ development	biological_process	0.0015699	0.29223	84	394	3171	20272	ENSRNOG00000046566,ENSRNOG00000021536,ENSRNOG00000013743,ENSRNOG00000015982,ENSRNOG00000008414,ENSRNOG00000018059,ENSRNOG00000047307,ENSRNOG00000007611,ENSRNOG00000058752,ENSRNOG00000004726,ENSRNOG00000002754,ENSRNOG00000053562,ENSRNOG00000037247,ENSRNOG00000055226,ENSRNOG00000004479,ENSRNOG00000018414,ENSRNOG00000014666,ENSRNOG00000004210,ENSRNOG00000021054,ENSRNOG00000026133,ENSRNOG00000015903,…
GO:0043229	intracellular organelle	cellular_component	0.0015871	0.29223	238	394	10738	20272	ENSRNOG00000028753,ENSRNOG00000000989,ENSRNOG00000029049,ENSRNOG00000020281,ENSRNOG00000021085,ENSRNOG00000006976,ENSRNOG00000045961,ENSRNOG00000005227,ENSRNOG00000021014,ENSRNOG00000011194,ENSRNOG00000051307,ENSRNOG00000056954,ENSRNOG00000019193,ENSRNOG00000046984,ENSRNOG00000031536,ENSRNOG00000025909,ENSRNOG00000009566,ENSRNOG00000013965,ENSRNOG00000012727,ENSRNOG00000006873,ENSRNOG00000015187,…
GO:0044428	nuclear part	cellular_component	0.0015921	0.29223	90	394	3446	20272	ENSRNOG00000051948,ENSRNOG00000017737,ENSRNOG00000020185,ENSRNOG00000014595,ENSRNOG00000019174,ENSRNOG00000005042,ENSRNOG00000016773,ENSRNOG00000043267,ENSRNOG00000007946,ENSRNOG00000014154,ENSRNOG00000008592,ENSRNOG00000006894,ENSRNOG00000029986,ENSRNOG00000016939,ENSRNOG00000003084,ENSRNOG00000007200,ENSRNOG00000007067,ENSRNOG00000021758,ENSRNOG00000031420,ENSRNOG00000001296,ENSRNOG00000015941,…
GO:0000904	cell morphogenesis involved in differentiation	biological_process	0.0016618	0.30231	27	394	750	20272	ENSRNOG00000015264,ENSRNOG00000002468,ENSRNOG00000009625,ENSRNOG00000058586,ENSRNOG00000018414,ENSRNOG00000055226,ENSRNOG00000020867,ENSRNOG00000014621,ENSRNOG00000032574,ENSRNOG00000010932,ENSRNOG00000011203,ENSRNOG00000052745,ENSRNOG00000013972,ENSRNOG00000053562,ENSRNOG00000001126,ENSRNOG00000027880,ENSRNOG00000014155,ENSRNOG00000019842,ENSRNOG00000014287,ENSRNOG00000019322,ENSRNOG00000010252,…
GO:0051173	positive regulation of nitrogen compound metabolic process	biological_process	0.0016998	0.30468	55	394	1895	20272	ENSRNOG00000002754,ENSRNOG00000005392,ENSRNOG00000056337,ENSRNOG00000007611,ENSRNOG00000019322,ENSRNOG00000000989,ENSRNOG00000028426,ENSRNOG00000006976,ENSRNOG00000015667,ENSRNOG00000026295,ENSRNOG00000006695,ENSRNOG00000018059,ENSRNOG00000015982,ENSRNOG00000005227,ENSRNOG00000000431,ENSRNOG00000056954,ENSRNOG00000021054,ENSRNOG00000015180,ENSRNOG00000018517,ENSRNOG00000025909,ENSRNOG00000053285,…
GO:1903523	negative regulation of blood circulation	biological_process	0.0017044	0.30468	4	394	27	20272	ENSRNOG00000030019,ENSRNOG00000003442,ENSRNOG00000047739,ENSRNOG00000047143
GO:0007257	activation of JUN kinase activity	biological_process	0.0017302	0.30662	4	394	27	20272	ENSRNOG00000010574,ENSRNOG00000014987,ENSRNOG00000055226,ENSRNOG00000020773
GO:0051254	positive regulation of RNA metabolic process	biological_process	0.0017607	0.30935	47	394	1558	20272	ENSRNOG00000014876,ENSRNOG00000012240,ENSRNOG00000003084,ENSRNOG00000024363,ENSRNOG00000007200,ENSRNOG00000031420,ENSRNOG00000020482,ENSRNOG00000018364,ENSRNOG00000010171,ENSRNOG00000025580,ENSRNOG00000019824,ENSRNOG00000012686,ENSRNOG00000051948,ENSRNOG00000025584,ENSRNOG00000001577,ENSRNOG00000052745,ENSRNOG00000014595,ENSRNOG00000014154,ENSRNOG00000011702,ENSRNOG00000008592,ENSRNOG00000029986,…
GO:0089711	L-glutamate transmembrane transport	biological_process	0.001801	0.31142	3	394	13	20272	ENSRNOG00000049944,ENSRNOG00000018450,ENSRNOG00000011644
GO:0030238	male sex determination	biological_process	0.0018027	0.31142	3	394	13	20272	ENSRNOG00000029986,ENSRNOG00000011471,ENSRNOG00000021085
GO:0065009	regulation of molecular function	biological_process	0.0018278	0.3123	78	394	2916	20272	ENSRNOG00000010574,ENSRNOG00000004210,ENSRNOG00000021054,ENSRNOG00000000527,ENSRNOG00000011203,ENSRNOG00000004014,ENSRNOG00000001420,ENSRNOG00000005034,ENSRNOG00000000528,ENSRNOG00000055226,ENSRNOG00000001091,ENSRNOG00000020773,ENSRNOG00000008412,ENSRNOG00000018414,ENSRNOG00000004479,ENSRNOG00000007679,ENSRNOG00000028426,ENSRNOG00000002754,ENSRNOG00000007334,ENSRNOG00000005303,ENSRNOG00000015982,…
GO:0003824	catalytic activity	molecular_function	0.0018623	0.3123	138	394	5730	20272	ENSRNOG00000004210,ENSRNOG00000003614,ENSRNOG00000007775,ENSRNOG00000004479,ENSRNOG00000018414,ENSRNOG00000020773,ENSRNOG00000030630,ENSRNOG00000037247,ENSRNOG00000021175,ENSRNOG00000014806,ENSRNOG00000017953,ENSRNOG00000005303,ENSRNOG00000006894,ENSRNOG00000008842,ENSRNOG00000014154,ENSRNOG00000054272,ENSRNOG00000020642,ENSRNOG00000043267,ENSRNOG00000017601,ENSRNOG00000013972,ENSRNOG00000017512,…
GO:0033036	macromolecule localization	biological_process	0.0019077	0.3123	67	394	2429	20272	ENSRNOG00000008316,ENSRNOG00000003084,ENSRNOG00000007229,ENSRNOG00000021758,ENSRNOG00000018023,ENSRNOG00000001296,ENSRNOG00000031420,ENSRNOG00000011471,ENSRNOG00000018122,ENSRNOG00000047143,ENSRNOG00000018847,ENSRNOG00000008897,ENSRNOG00000001258,ENSRNOG00000014604,ENSRNOG00000010497,ENSRNOG00000012686,ENSRNOG00000047739,ENSRNOG00000007946,ENSRNOG00000005042,ENSRNOG00000003442,ENSRNOG00000011572,…
GO:0031226	intrinsic component of plasma membrane	cellular_component	0.0019151	0.3123	34	394	1031	20272	ENSRNOG00000056257,ENSRNOG00000008414,ENSRNOG00000014398,ENSRNOG00000049407,ENSRNOG00000002218,ENSRNOG00000015667,ENSRNOG00000047307,ENSRNOG00000021067,ENSRNOG00000036677,ENSRNOG00000012727,ENSRNOG00000047005,ENSRNOG00000031536,ENSRNOG00000017693,ENSRNOG00000032574,ENSRNOG00000055226,ENSRNOG00000001431,ENSRNOG00000005580,ENSRNOG00000030019,ENSRNOG00000018122,ENSRNOG00000031420,ENSRNOG00000008312,…
GO:0050732	negative regulation of peptidyl-tyrosine phosphorylation	biological_process	0.0019251	0.3123	5	394	46	20272	ENSRNOG00000012730,ENSRNOG00000023334,ENSRNOG00000031420,ENSRNOG00000008412,ENSRNOG00000004014
GO:0031057	negative regulation of histone modification	biological_process	0.0019256	0.3123	5	394	46	20272	ENSRNOG00000046776,ENSRNOG00000021175,ENSRNOG00000012240,ENSRNOG00000011702,ENSRNOG00000053285
GO:0045935	positive regulation of nucleobase-containing compound metabolic process	biological_process	0.0019947	0.3123	52	394	1780	20272	ENSRNOG00000019638,ENSRNOG00000053285,ENSRNOG00000004210,ENSRNOG00000014666,ENSRNOG00000015180,ENSRNOG00000056954,ENSRNOG00000021054,ENSRNOG00000018517,ENSRNOG00000033522,ENSRNOG00000011315,ENSRNOG00000020689,ENSRNOG00000055226,ENSRNOG00000028426,ENSRNOG00000007611,ENSRNOG00000019322,ENSRNOG00000000989,ENSRNOG00000002754,ENSRNOG00000005392,ENSRNOG00000056337,ENSRNOG00000015982,ENSRNOG00000018059,…
GO:0050803	regulation of synapse structure or activity	biological_process	0.0020121	0.3123	13	394	263	20272	ENSRNOG00000005700,ENSRNOG00000003442,ENSRNOG00000019193,ENSRNOG00000031536,ENSRNOG00000002468,ENSRNOG00000049407,ENSRNOG00000000695,ENSRNOG00000020689,ENSRNOG00000007946,ENSRNOG00000020482,ENSRNOG00000008054,ENSRNOG00000055226,ENSRNOG00000014621
GO:0070253	somatostatin secretion	biological_process	0.0020333	0.3123	2	394	4	20272	ENSRNOG00000017873,ENSRNOG00000047739
GO:0021885	forebrain cell migration	biological_process	0.0020573	0.3123	6	394	68	20272	ENSRNOG00000053562,ENSRNOG00000058586,ENSRNOG00000010547,ENSRNOG00000055226,ENSRNOG00000002468,ENSRNOG00000014963
GO:0033500	carbohydrate homeostasis	biological_process	0.0021002	0.3123	12	394	233	20272	ENSRNOG00000021128,ENSRNOG00000001004,ENSRNOG00000001420,ENSRNOG00000012686,ENSRNOG00000014621,ENSRNOG00000047143,ENSRNOG00000016303,ENSRNOG00000021054,ENSRNOG00000056954,ENSRNOG00000029986,ENSRNOG00000014287,ENSRNOG00000056337
GO:0042593	glucose homeostasis	biological_process	0.0021002	0.3123	12	394	233	20272	ENSRNOG00000047143,ENSRNOG00000016303,ENSRNOG00000029986,ENSRNOG00000056954,ENSRNOG00000021054,ENSRNOG00000014287,ENSRNOG00000056337,ENSRNOG00000021128,ENSRNOG00000001004,ENSRNOG00000001420,ENSRNOG00000012686,ENSRNOG00000014621
GO:0051056	regulation of small GTPase mediated signal transduction	biological_process	0.0021092	0.3123	12	394	233	20272	ENSRNOG00000052745,ENSRNOG00000011203,ENSRNOG00000017737,ENSRNOG00000055226,ENSRNOG00000000528,ENSRNOG00000005034,ENSRNOG00000019322,ENSRNOG00000007679,ENSRNOG00000028426,ENSRNOG00000001431,ENSRNOG00000014963,ENSRNOG00000020726
GO:0043226	organelle	cellular_component	0.0021239	0.3123	257	394	11784	20272	ENSRNOG00000021216,ENSRNOG00000007483,ENSRNOG00000030019,ENSRNOG00000021183,ENSRNOG00000020482,ENSRNOG00000009625,ENSRNOG00000011702,ENSRNOG00000033508,ENSRNOG00000025584,ENSRNOG00000010609,ENSRNOG00000001211,ENSRNOG00000012534,ENSRNOG00000019322,ENSRNOG00000009377,ENSRNOG00000014287,ENSRNOG00000056337,ENSRNOG00000008725,ENSRNOG00000015667,ENSRNOG00000003575,ENSRNOG00000015888,ENSRNOG00000008279,…
GO:0010942	positive regulation of cell death	biological_process	0.0021454	0.3123	23	394	613	20272	ENSRNOG00000012944,ENSRNOG00000005392,ENSRNOG00000010171,ENSRNOG00000019322,ENSRNOG00000006695,ENSRNOG00000020482,ENSRNOG00000031420,ENSRNOG00000001296,ENSRNOG00000005227,ENSRNOG00000015982,ENSRNOG00000003084,ENSRNOG00000000695,ENSRNOG00000017359,ENSRNOG00000021054,ENSRNOG00000020377,ENSRNOG00000032574,ENSRNOG00000055226,ENSRNOG00000061739,ENSRNOG00000001091,ENSRNOG00000020773,ENSRNOG00000007946,…
GO:1900244	positive regulation of synaptic vesicle endocytosis	biological_process	0.0021705	0.3123	2	394	4	20272	ENSRNOG00000007946,ENSRNOG00000006894
GO:0006629	lipid metabolic process	biological_process	0.0021973	0.3123	35	394	1080	20272	ENSRNOG00000017737,ENSRNOG00000017601,ENSRNOG00000003442,ENSRNOG00000008842,ENSRNOG00000056637,ENSRNOG00000028368,ENSRNOG00000017114,ENSRNOG00000019124,ENSRNOG00000020083,ENSRNOG00000011338,ENSRNOG00000014876,ENSRNOG00000001296,ENSRNOG00000008312,ENSRNOG00000012841,ENSRNOG00000030019,ENSRNOG00000010252,ENSRNOG00000003033,ENSRNOG00000017219,ENSRNOG00000021380,ENSRNOG00000012950,ENSRNOG00000018414,…
GO:0098814	spontaneous synaptic transmission	biological_process	0.0021999	0.3123	2	394	4	20272	ENSRNOG00000019193,ENSRNOG00000005700
GO:0007386	compartment pattern specification	biological_process	0.0022006	0.3123	2	394	4	20272	ENSRNOG00000019338,ENSRNOG00000019322
GO:0019784	NEDD8-specific protease activity	molecular_function	0.0022014	0.3123	2	394	4	20272	ENSRNOG00000009117,ENSRNOG00000021175
GO:0072143	mesangial cell development	biological_process	0.0022031	0.3123	2	394	4	20272	ENSRNOG00000019322,ENSRNOG00000004210
GO:0001007	transcription factor activity, RNA polymerase III transcription factor binding	molecular_function	0.0022031	0.3123	2	394	4	20272	ENSRNOG00000017864,ENSRNOG00000014595
GO:0070212	protein poly-ADP-ribosylation	biological_process	0.0022031	0.3123	2	394	4	20272	ENSRNOG00000023334,ENSRNOG00000003084
GO:0098805	whole membrane	cellular_component	0.0022134	0.3123	47	394	1576	20272	ENSRNOG00000017359,ENSRNOG00000002468,ENSRNOG00000020951,ENSRNOG00000029986,ENSRNOG00000016939,ENSRNOG00000003098,ENSRNOG00000003442,ENSRNOG00000007946,ENSRNOG00000021063,ENSRNOG00000013972,ENSRNOG00000021128,ENSRNOG00000052745,ENSRNOG00000001258,ENSRNOG00000022043,ENSRNOG00000014155,ENSRNOG00000014604,ENSRNOG00000017219,ENSRNOG00000001010,ENSRNOG00000030019,ENSRNOG00000031420,ENSRNOG00000001296,…
GO:0048812	neuron projection morphogenesis	biological_process	0.0022159	0.3123	21	394	541	20272	ENSRNOG00000014287,ENSRNOG00000014155,ENSRNOG00000019842,ENSRNOG00000017965,ENSRNOG00000019322,ENSRNOG00000027582,ENSRNOG00000020482,ENSRNOG00000000695,ENSRNOG00000010547,ENSRNOG00000002468,ENSRNOG00000015264,ENSRNOG00000009625,ENSRNOG00000055226,ENSRNOG00000020867,ENSRNOG00000014621,ENSRNOG00000018414,ENSRNOG00000004479,ENSRNOG00000001126,ENSRNOG00000053562,ENSRNOG00000011203,ENSRNOG00000024641
GO:0030008	TRAPP complex	cellular_component	0.0022358	0.3123	3	394	14	20272	ENSRNOG00000011904,ENSRNOG00000001003,ENSRNOG00000009039
GO:0010950	positive regulation of endopeptidase activity	biological_process	0.0022442	0.3123	9	394	146	20272	ENSRNOG00000020377,ENSRNOG00000012944,ENSRNOG00000005392,ENSRNOG00000021054,ENSRNOG00000005227,ENSRNOG00000001420,ENSRNOG00000000527,ENSRNOG00000051344,ENSRNOG00000001091
GO:0035556	intracellular signal transduction	biological_process	0.0022456	0.3123	62	394	2224	20272	ENSRNOG00000005392,ENSRNOG00000014287,ENSRNOG00000004726,ENSRNOG00000019322,ENSRNOG00000028426,ENSRNOG00000007679,ENSRNOG00000001796,ENSRNOG00000006695,ENSRNOG00000015982,ENSRNOG00000028017,ENSRNOG00000005227,ENSRNOG00000056954,ENSRNOG00000021054,ENSRNOG00000014963,ENSRNOG00000010574,ENSRNOG00000019924,ENSRNOG00000018414,ENSRNOG00000020773,ENSRNOG00000001348,ENSRNOG00000055226,ENSRNOG00000000528,…
GO:0044702	single organism reproductive process	biological_process	0.0022484	0.3123	36	394	1122	20272	ENSRNOG00000008414,ENSRNOG00000018059,ENSRNOG00000001004,ENSRNOG00000019322,ENSRNOG00000021085,ENSRNOG00000002754,ENSRNOG00000014287,ENSRNOG00000014987,ENSRNOG00000030630,ENSRNOG00000004479,ENSRNOG00000012719,ENSRNOG00000019096,ENSRNOG00000004210,ENSRNOG00000014666,ENSRNOG00000014963,ENSRNOG00000021054,ENSRNOG00000012727,ENSRNOG00000011471,ENSRNOG00000008312,ENSRNOG00000007483,ENSRNOG00000052802,…
GO:0009653	anatomical structure morphogenesis	biological_process	0.0022985	0.31712	69	394	2536	20272	ENSRNOG00000015982,ENSRNOG00000021536,ENSRNOG00000008414,ENSRNOG00000018059,ENSRNOG00000015636,ENSRNOG00000007611,ENSRNOG00000002754,ENSRNOG00000011203,ENSRNOG00000037247,ENSRNOG00000006025,ENSRNOG00000001420,ENSRNOG00000053562,ENSRNOG00000004479,ENSRNOG00000018414,ENSRNOG00000055226,ENSRNOG00000004210,ENSRNOG00000007136,ENSRNOG00000021054,ENSRNOG00000005580,ENSRNOG00000031420,ENSRNOG00000011471,…
GO:0046578	regulation of Ras protein signal transduction	biological_process	0.0023227	0.3177	11	394	205	20272	ENSRNOG00000000528,ENSRNOG00000055226,ENSRNOG00000005034,ENSRNOG00000052745,ENSRNOG00000011203,ENSRNOG00000017737,ENSRNOG00000014963,ENSRNOG00000001431,ENSRNOG00000019322,ENSRNOG00000028426,ENSRNOG00000007679
GO:0015075	ion transmembrane transporter activity	molecular_function	0.0023337	0.3177	28	394	807	20272	ENSRNOG00000012534,ENSRNOG00000056257,ENSRNOG00000047363,ENSRNOG00000018450,ENSRNOG00000028017,ENSRNOG00000049944,ENSRNOG00000012206,ENSRNOG00000030019,ENSRNOG00000056558,ENSRNOG00000011644,ENSRNOG00000009330,ENSRNOG00000021067,ENSRNOG00000001296,ENSRNOG00000011334,ENSRNOG00000036677,ENSRNOG00000017912,ENSRNOG00000010776,ENSRNOG00000019490,ENSRNOG00000012727,ENSRNOG00000019651,ENSRNOG00000020188,…
GO:0006612	protein targeting to membrane	biological_process	0.0023754	0.32126	6	394	70	20272	ENSRNOG00000003442,ENSRNOG00000013743,ENSRNOG00000001420,ENSRNOG00000018639,ENSRNOG00000056954,ENSRNOG00000028895
GO:0048699	generation of neurons	biological_process	0.0024372	0.32747	42	394	1374	20272	ENSRNOG00000014963,ENSRNOG00000019193,ENSRNOG00000032574,ENSRNOG00000055226,ENSRNOG00000014621,ENSRNOG00000018414,ENSRNOG00000004479,ENSRNOG00000030630,ENSRNOG00000020689,ENSRNOG00000053562,ENSRNOG00000011203,ENSRNOG00000014287,ENSRNOG00000002754,ENSRNOG00000001796,ENSRNOG00000019322,ENSRNOG00000015982,ENSRNOG00000000695,ENSRNOG00000018059,ENSRNOG00000012206,ENSRNOG00000017359,ENSRNOG00000002468,…
GO:0036477	somatodendritic compartment	cellular_component	0.0025077	0.33474	25	394	696	20272	ENSRNOG00000001296,ENSRNOG00000011904,ENSRNOG00000021536,ENSRNOG00000019977,ENSRNOG00000014231,ENSRNOG00000016145,ENSRNOG00000005700,ENSRNOG00000005358,ENSRNOG00000010171,ENSRNOG00000013514,ENSRNOG00000008054,ENSRNOG00000055226,ENSRNOG00000014621,ENSRNOG00000017601,ENSRNOG00000004479,ENSRNOG00000051948,ENSRNOG00000012789,ENSRNOG00000020689,ENSRNOG00000021128,ENSRNOG00000047739,ENSRNOG00000011203,…
GO:0010639	negative regulation of organelle organization	biological_process	0.0025409	0.33699	15	394	336	20272	ENSRNOG00000056954,ENSRNOG00000011702,ENSRNOG00000053285,ENSRNOG00000019638,ENSRNOG00000007483,ENSRNOG00000046776,ENSRNOG00000001091,ENSRNOG00000007946,ENSRNOG00000030630,ENSRNOG00000028556,ENSRNOG00000021175,ENSRNOG00000012240,ENSRNOG00000015903,ENSRNOG00000052745,ENSRNOG00000003084
GO:0006835	dicarboxylic acid transport	biological_process	0.0025651	0.33784	6	394	71	20272	ENSRNOG00000003442,ENSRNOG00000018450,ENSRNOG00000049944,ENSRNOG00000009625,ENSRNOG00000001296,ENSRNOG00000011644
GO:0055123	digestive system development	biological_process	0.0025802	0.33784	9	394	149	20272	ENSRNOG00000018059,ENSRNOG00000005580,ENSRNOG00000015982,ENSRNOG00000017873,ENSRNOG00000001091,ENSRNOG00000011471,ENSRNOG00000008312,ENSRNOG00000019322,ENSRNOG00000029986
GO:0003682	chromatin binding	molecular_function	0.0026362	0.34298	21	394	549	20272	ENSRNOG00000015520,ENSRNOG00000051948,ENSRNOG00000053562,ENSRNOG00000030630,ENSRNOG00000032178,ENSRNOG00000009566,ENSRNOG00000008592,ENSRNOG00000013965,ENSRNOG00000021054,ENSRNOG00000015180,ENSRNOG00000026295,ENSRNOG00000018364,ENSRNOG00000003084,ENSRNOG00000001004,ENSRNOG00000012240,ENSRNOG00000056337,ENSRNOG00000022393,ENSRNOG00000017495,ENSRNOG00000019322,ENSRNOG00000010171,ENSRNOG00000008674
GO:0010648	negative regulation of cell communication	biological_process	0.0026541	0.34314	37	394	1174	20272	ENSRNOG00000021054,ENSRNOG00000056954,ENSRNOG00000019193,ENSRNOG00000019638,ENSRNOG00000010574,ENSRNOG00000055226,ENSRNOG00000023334,ENSRNOG00000008412,ENSRNOG00000030630,ENSRNOG00000004014,ENSRNOG00000014987,ENSRNOG00000014287,ENSRNOG00000014806,ENSRNOG00000019322,ENSRNOG00000015982,ENSRNOG00000002468,ENSRNOG00000023376,ENSRNOG00000003442,ENSRNOG00000058586,ENSRNOG00000047896,ENSRNOG00000007946,…
GO:0005623	cell	cellular_component	0.0027745	0.35395	335	394	16115	20272	ENSRNOG00000004726,ENSRNOG00000058752,ENSRNOG00000047307,ENSRNOG00000032394,ENSRNOG00000014398,ENSRNOG00000019651,ENSRNOG00000037299,ENSRNOG00000017693,ENSRNOG00000004341,ENSRNOG00000036677,ENSRNOG00000019924,ENSRNOG00000021230,ENSRNOG00000010574,ENSRNOG00000046975,ENSRNOG00000055226,ENSRNOG00000009398,ENSRNOG00000016778,ENSRNOG00000001091,ENSRNOG00000053562,ENSRNOG00000001420,ENSRNOG00000025580,…
GO:0001573	ganglioside metabolic process	biological_process	0.0027842	0.35395	3	394	15	20272	ENSRNOG00000010252,ENSRNOG00000000471,ENSRNOG00000046984
GO:0044464	cell part	cellular_component	0.0027893	0.35395	334	394	16058	20272	ENSRNOG00000020185,ENSRNOG00000021063,ENSRNOG00000016773,ENSRNOG00000017601,ENSRNOG00000020642,ENSRNOG00000005580,ENSRNOG00000003084,ENSRNOG00000026133,ENSRNOG00000029535,ENSRNOG00000015903,ENSRNOG00000011904,ENSRNOG00000011471,ENSRNOG00000018122,ENSRNOG00000011914,ENSRNOG00000027582,ENSRNOG00000018847,ENSRNOG00000015941,ENSRNOG00000027880,ENSRNOG00000055530,ENSRNOG00000014155,ENSRNOG00000008897,…
GO:0000902	cell morphogenesis	biological_process	0.0028466	0.359	38	394	1220	20272	ENSRNOG00000053562,ENSRNOG00000038868,ENSRNOG00000011203,ENSRNOG00000032574,ENSRNOG00000014621,ENSRNOG00000055226,ENSRNOG00000004479,ENSRNOG00000018414,ENSRNOG00000007136,ENSRNOG00000015982,ENSRNOG00000000695,ENSRNOG00000018059,ENSRNOG00000015636,ENSRNOG00000028753,ENSRNOG00000019322,ENSRNOG00000014287,ENSRNOG00000001126,ENSRNOG00000013972,ENSRNOG00000052745,ENSRNOG00000024641,ENSRNOG00000010932,…
GO:0061097	regulation of protein tyrosine kinase activity	biological_process	0.0029518	0.36571	6	394	73	20272	ENSRNOG00000031420,ENSRNOG00000008412,ENSRNOG00000018414,ENSRNOG00000010574,ENSRNOG00000004014,ENSRNOG00000003442
GO:0032989	cellular component morphogenesis	biological_process	0.0029769	0.36571	40	394	1306	20272	ENSRNOG00000027880,ENSRNOG00000014155,ENSRNOG00000019842,ENSRNOG00000010252,ENSRNOG00000017965,ENSRNOG00000001296,ENSRNOG00000020482,ENSRNOG00000052802,ENSRNOG00000018023,ENSRNOG00000027582,ENSRNOG00000010547,ENSRNOG00000015264,ENSRNOG00000002468,ENSRNOG00000009625,ENSRNOG00000058586,ENSRNOG00000007946,ENSRNOG00000057862,ENSRNOG00000020867,ENSRNOG00000010932,ENSRNOG00000024641,ENSRNOG00000052745,…
GO:0034220	ion transmembrane transport	biological_process	0.0029868	0.36571	30	394	900	20272	ENSRNOG00000021063,ENSRNOG00000037871,ENSRNOG00000033893,ENSRNOG00000021128,ENSRNOG00000012727,ENSRNOG00000019651,ENSRNOG00000020951,ENSRNOG00000020188,ENSRNOG00000015264,ENSRNOG00000047005,ENSRNOG00000011334,ENSRNOG00000017912,ENSRNOG00000036677,ENSRNOG00000019490,ENSRNOG00000010776,ENSRNOG00000004210,ENSRNOG00000030019,ENSRNOG00000056558,ENSRNOG00000011644,ENSRNOG00000021067,ENSRNOG00000001296,…
GO:0008104	protein localization	biological_process	0.0029909	0.36571	59	394	2120	20272	ENSRNOG00000001348,ENSRNOG00000004479,ENSRNOG00000018414,ENSRNOG00000012719,ENSRNOG00000021771,ENSRNOG00000032574,ENSRNOG00000055226,ENSRNOG00000014621,ENSRNOG00000045569,ENSRNOG00000001420,ENSRNOG00000012950,ENSRNOG00000019193,ENSRNOG00000056954,ENSRNOG00000031536,ENSRNOG00000025909,ENSRNOG00000032178,ENSRNOG00000010574,ENSRNOG00000019638,ENSRNOG00000008786,ENSRNOG00000003575,ENSRNOG00000009402,…
GO:1902582	single-organism intracellular transport	biological_process	0.0030013	0.36571	42	394	1390	20272	ENSRNOG00000003442,ENSRNOG00000016939,ENSRNOG00000011572,ENSRNOG00000003918,ENSRNOG00000021063,ENSRNOG00000013972,ENSRNOG00000005042,ENSRNOG00000007946,ENSRNOG00000028895,ENSRNOG00000018791,ENSRNOG00000017965,ENSRNOG00000018847,ENSRNOG00000047143,ENSRNOG00000001258,ENSRNOG00000018450,ENSRNOG00000008316,ENSRNOG00000029535,ENSRNOG00000012240,ENSRNOG00000001003,ENSRNOG00000003084,ENSRNOG00000021758,…
GO:0044767	single-organism developmental process	biological_process	0.0030065	0.36571	131	394	5460	20272	ENSRNOG00000004726,ENSRNOG00000058752,ENSRNOG00000047307,ENSRNOG00000015636,ENSRNOG00000021536,ENSRNOG00000013743,ENSRNOG00000008414,ENSRNOG00000032394,ENSRNOG00000012206,ENSRNOG00000018059,ENSRNOG00000021054,ENSRNOG00000001091,ENSRNOG00000055226,ENSRNOG00000011203,ENSRNOG00000001420,ENSRNOG00000020689,ENSRNOG00000053562,ENSRNOG00000014604,ENSRNOG00000047143,ENSRNOG00000003033,ENSRNOG00000018404,…
GO:0048856	anatomical structure development	biological_process	0.0030393	0.3666	121	394	4981	20272	ENSRNOG00000028753,ENSRNOG00000019322,ENSRNOG00000001796,ENSRNOG00000021085,ENSRNOG00000014287,ENSRNOG00000005392,ENSRNOG00000001004,ENSRNOG00000000695,ENSRNOG00000008786,ENSRNOG00000013954,ENSRNOG00000016826,ENSRNOG00000015667,ENSRNOG00000019096,ENSRNOG00000019638,ENSRNOG00000018110,ENSRNOG00000031536,ENSRNOG00000056954,ENSRNOG00000019193,ENSRNOG00000014963,ENSRNOG00000025909,ENSRNOG00000014987,…
GO:0010463	mesenchymal cell proliferation	biological_process	0.0030495	0.3666	5	394	51	20272	ENSRNOG00000015982,ENSRNOG00000019638,ENSRNOG00000018059,ENSRNOG00000004210,ENSRNOG00000011471
GO:0009894	regulation of catabolic process	biological_process	0.0031465	0.37606	24	394	670	20272	ENSRNOG00000051344,ENSRNOG00000018364,ENSRNOG00000001296,ENSRNOG00000028556,ENSRNOG00000005303,ENSRNOG00000029535,ENSRNOG00000014287,ENSRNOG00000008897,ENSRNOG00000018847,ENSRNOG00000055226,ENSRNOG00000009887,ENSRNOG00000018515,ENSRNOG00000014621,ENSRNOG00000004479,ENSRNOG00000030630,ENSRNOG00000020689,ENSRNOG00000025584,ENSRNOG00000020185,ENSRNOG00000025909,ENSRNOG00000018517,ENSRNOG00000029986,…
GO:0048583	regulation of response to stimulus	biological_process	0.0033274	0.39538	87	394	3394	20272	ENSRNOG00000004726,ENSRNOG00000028426,ENSRNOG00000007679,ENSRNOG00000002754,ENSRNOG00000007334,ENSRNOG00000018059,ENSRNOG00000015982,ENSRNOG00000014398,ENSRNOG00000005303,ENSRNOG00000014666,ENSRNOG00000010574,ENSRNOG00000021054,ENSRNOG00000030630,ENSRNOG00000037247,ENSRNOG00000011203,ENSRNOG00000004014,ENSRNOG00000001420,ENSRNOG00000021175,ENSRNOG00000020882,ENSRNOG00000000528,ENSRNOG00000055226,…
GO:0014048	regulation of glutamate secretion	biological_process	0.0033804	0.39937	3	394	16	20272	ENSRNOG00000009625,ENSRNOG00000003442,ENSRNOG00000001296
GO:0015031	protein transport	biological_process	0.0034383	0.40368	43	394	1443	20272	ENSRNOG00000011702,ENSRNOG00000003442,ENSRNOG00000006894,ENSRNOG00000011572,ENSRNOG00000016939,ENSRNOG00000021128,ENSRNOG00000047739,ENSRNOG00000005042,ENSRNOG00000028895,ENSRNOG00000018791,ENSRNOG00000018847,ENSRNOG00000047143,ENSRNOG00000008897,ENSRNOG00000001258,ENSRNOG00000007229,ENSRNOG00000003084,ENSRNOG00000008316,ENSRNOG00000031420,ENSRNOG00000011471,ENSRNOG00000018364,ENSRNOG00000001296,…
GO:0021537	telencephalon development	biological_process	0.0035506	0.40368	13	394	281	20272	ENSRNOG00000002468,ENSRNOG00000014963,ENSRNOG00000009625,ENSRNOG00000020867,ENSRNOG00000055226,ENSRNOG00000018414,ENSRNOG00000007946,ENSRNOG00000017873,ENSRNOG00000017601,ENSRNOG00000018364,ENSRNOG00000053562,ENSRNOG00000001004,ENSRNOG00000010547
GO:0000187	activation of MAPK activity	biological_process	0.0035662	0.40368	7	394	101	20272	ENSRNOG00000055226,ENSRNOG00000001348,ENSRNOG00000001296,ENSRNOG00000029986,ENSRNOG00000020773,ENSRNOG00000010574,ENSRNOG00000014987
GO:0071763	nuclear membrane organization	biological_process	0.003582	0.40368	2	394	5	20272	ENSRNOG00000006435,ENSRNOG00000006894
GO:1903309	negative regulation of chromatin modification	biological_process	0.0036093	0.40368	5	394	53	20272	ENSRNOG00000046776,ENSRNOG00000053285,ENSRNOG00000011702,ENSRNOG00000021175,ENSRNOG00000012240
GO:0070061	fructose binding	molecular_function	0.0036117	0.40368	2	394	5	20272	ENSRNOG00000052802,ENSRNOG00000017693
GO:0005314	high-affinity glutamate transmembrane transporter activity	molecular_function	0.0036184	0.40368	2	394	5	20272	ENSRNOG00000018450,ENSRNOG00000049944
GO:0019087	transformation of host cell by virus	biological_process	0.0036244	0.40368	2	394	5	20272	ENSRNOG00000031420,ENSRNOG00000029986
GO:0072007	mesangial cell differentiation	biological_process	0.0036246	0.40368	2	394	5	20272	ENSRNOG00000019322,ENSRNOG00000004210
GO:0072141	renal interstitial fibroblast development	biological_process	0.0036246	0.40368	2	394	5	20272	ENSRNOG00000019322,ENSRNOG00000004210
GO:2001233	regulation of apoptotic signaling pathway	biological_process	0.0036514	0.40368	16	394	384	20272	ENSRNOG00000020482,ENSRNOG00000031420,ENSRNOG00000006695,ENSRNOG00000051344,ENSRNOG00000003084,ENSRNOG00000005227,ENSRNOG00000001348,ENSRNOG00000001091,ENSRNOG00000007946,ENSRNOG00000055226,ENSRNOG00000025584,ENSRNOG00000001420,ENSRNOG00000017359,ENSRNOG00000010574,ENSRNOG00000019638,ENSRNOG00000020377
GO:0010952	positive regulation of peptidase activity	biological_process	0.0036525	0.40368	9	394	157	20272	ENSRNOG00000001420,ENSRNOG00000000527,ENSRNOG00000005227,ENSRNOG00000001091,ENSRNOG00000051344,ENSRNOG00000020377,ENSRNOG00000021054,ENSRNOG00000005392,ENSRNOG00000012944
GO:0014070	response to organic cyclic compound	biological_process	0.0038162	0.41951	32	394	996	20272	ENSRNOG00000008842,ENSRNOG00000009625,ENSRNOG00000023376,ENSRNOG00000051948,ENSRNOG00000047739,ENSRNOG00000021128,ENSRNOG00000012622,ENSRNOG00000017601,ENSRNOG00000007946,ENSRNOG00000010171,ENSRNOG00000047143,ENSRNOG00000012944,ENSRNOG00000026133,ENSRNOG00000007229,ENSRNOG00000003084,ENSRNOG00000030019,ENSRNOG00000052802,ENSRNOG00000018364,ENSRNOG00000020482,ENSRNOG00000001296,ENSRNOG00000007136,…
GO:0031400	negative regulation of protein modification process	biological_process	0.0038642	0.42167	22	394	605	20272	ENSRNOG00000010574,ENSRNOG00000053285,ENSRNOG00000011702,ENSRNOG00000018517,ENSRNOG00000056954,ENSRNOG00000021054,ENSRNOG00000021175,ENSRNOG00000011203,ENSRNOG00000004014,ENSRNOG00000023334,ENSRNOG00000012730,ENSRNOG00000055226,ENSRNOG00000046776,ENSRNOG00000008412,ENSRNOG00000047143,ENSRNOG00000019824,ENSRNOG00000005227,ENSRNOG00000006741,ENSRNOG00000012240,ENSRNOG00000031420,ENSRNOG00000007934,…
GO:0051129	negative regulation of cellular component organization	biological_process	0.0038768	0.42167	23	394	643	20272	ENSRNOG00000020482,ENSRNOG00000007483,ENSRNOG00000015903,ENSRNOG00000012240,ENSRNOG00000003084,ENSRNOG00000012206,ENSRNOG00000028556,ENSRNOG00000014155,ENSRNOG00000046776,ENSRNOG00000001091,ENSRNOG00000007946,ENSRNOG00000055226,ENSRNOG00000021175,ENSRNOG00000052745,ENSRNOG00000030630,ENSRNOG00000023376,ENSRNOG00000019193,ENSRNOG00000056954,ENSRNOG00000017359,ENSRNOG00000002468,ENSRNOG00000011702,…
GO:0048706	embryonic skeletal system development	biological_process	0.0039347	0.42571	8	394	130	20272	ENSRNOG00000011471,ENSRNOG00000014987,ENSRNOG00000015982,ENSRNOG00000018059,ENSRNOG00000001577,ENSRNOG00000021054,ENSRNOG00000004210,ENSRNOG00000007611
GO:0001890	placenta development	biological_process	0.003986	0.42708	9	394	159	20272	ENSRNOG00000014666,ENSRNOG00000003033,ENSRNOG00000004813,ENSRNOG00000021054,ENSRNOG00000028368,ENSRNOG00000001126,ENSRNOG00000014987,ENSRNOG00000008414,ENSRNOG00000007483
GO:0005779	integral component of peroxisomal membrane	cellular_component	0.0040097	0.42708	3	394	17	20272	ENSRNOG00000015003,ENSRNOG00000001420,ENSRNOG00000021216
GO:0031231	intrinsic component of peroxisomal membrane	cellular_component	0.0040097	0.42708	3	394	17	20272	ENSRNOG00000021216,ENSRNOG00000015003,ENSRNOG00000001420
GO:0003951	NAD+ kinase activity	molecular_function	0.0040461	0.42874	3	394	17	20272	ENSRNOG00000023238,ENSRNOG00000001796,ENSRNOG00000017737
GO:2001056	positive regulation of cysteine-type endopeptidase activity	biological_process	0.0041045	0.43255	8	394	131	20272	ENSRNOG00000001091,ENSRNOG00000005227,ENSRNOG00000000527,ENSRNOG00000001420,ENSRNOG00000005392,ENSRNOG00000012944,ENSRNOG00000021054,ENSRNOG00000020377
GO:0046873	metal ion transmembrane transporter activity	molecular_function	0.0041441	0.43255	16	394	389	20272	ENSRNOG00000056257,ENSRNOG00000047363,ENSRNOG00000049944,ENSRNOG00000012206,ENSRNOG00000018450,ENSRNOG00000030019,ENSRNOG00000019490,ENSRNOG00000010776,ENSRNOG00000017912,ENSRNOG00000047005,ENSRNOG00000019651,ENSRNOG00000012727,ENSRNOG00000020188,ENSRNOG00000015264,ENSRNOG00000021128,ENSRNOG00000033893
GO:0032502	developmental process	biological_process	0.0041452	0.43255	131	394	5507	20272	ENSRNOG00000010171,ENSRNOG00000010252,ENSRNOG00000017965,ENSRNOG00000019842,ENSRNOG00000019824,ENSRNOG00000004813,ENSRNOG00000010547,ENSRNOG00000012240,ENSRNOG00000012749,ENSRNOG00000047896,ENSRNOG00000058586,ENSRNOG00000015264,ENSRNOG00000020637,ENSRNOG00000001577,ENSRNOG00000000852,ENSRNOG00000028753,ENSRNOG00000021085,ENSRNOG00000001796,ENSRNOG00000005392,ENSRNOG00000006976,ENSRNOG00000016826,…
GO:0097190	apoptotic signaling pathway	biological_process	0.0042207	0.43634	21	394	572	20272	ENSRNOG00000012944,ENSRNOG00000020667,ENSRNOG00000014287,ENSRNOG00000005227,ENSRNOG00000003084,ENSRNOG00000028017,ENSRNOG00000051344,ENSRNOG00000006695,ENSRNOG00000001296,ENSRNOG00000031420,ENSRNOG00000020482,ENSRNOG00000020377,ENSRNOG00000019638,ENSRNOG00000010574,ENSRNOG00000017359,ENSRNOG00000001420,ENSRNOG00000025584,ENSRNOG00000055226,ENSRNOG00000007946,ENSRNOG00000001091,ENSRNOG00000001348
GO:0006366	transcription from RNA polymerase II promoter	biological_process	0.0042271	0.43634	53	394	1890	20272	ENSRNOG00000021771,ENSRNOG00000055226,ENSRNOG00000014987,ENSRNOG00000033522,ENSRNOG00000030630,ENSRNOG00000053562,ENSRNOG00000011315,ENSRNOG00000020689,ENSRNOG00000021054,ENSRNOG00000009566,ENSRNOG00000019638,ENSRNOG00000053285,ENSRNOG00000004210,ENSRNOG00000014666,ENSRNOG00000006976,ENSRNOG00000033694,ENSRNOG00000026295,ENSRNOG00000001430,ENSRNOG00000015667,ENSRNOG00000018059,ENSRNOG00000001004,…
GO:0048667	cell morphogenesis involved in neuron differentiation	biological_process	0.0042452	0.43634	19	394	498	20272	ENSRNOG00000014287,ENSRNOG00000019842,ENSRNOG00000014155,ENSRNOG00000017965,ENSRNOG00000010252,ENSRNOG00000019322,ENSRNOG00000020482,ENSRNOG00000010547,ENSRNOG00000000695,ENSRNOG00000002468,ENSRNOG00000015264,ENSRNOG00000009625,ENSRNOG00000032574,ENSRNOG00000020867,ENSRNOG00000014621,ENSRNOG00000018414,ENSRNOG00000001126,ENSRNOG00000053562,ENSRNOG00000011203
GO:2001235	positive regulation of apoptotic signaling pathway	biological_process	0.0043167	0.44148	9	394	161	20272	ENSRNOG00000055226,ENSRNOG00000006695,ENSRNOG00000031420,ENSRNOG00000020482,ENSRNOG00000001091,ENSRNOG00000005227,ENSRNOG00000001420,ENSRNOG00000017359,ENSRNOG00000020377
GO:0097479	synaptic vesicle localization	biological_process	0.0044229	0.45011	7	394	105	20272	ENSRNOG00000009625,ENSRNOG00000006894,ENSRNOG00000031536,ENSRNOG00000019193,ENSRNOG00000001296,ENSRNOG00000007946,ENSRNOG00000032574
GO:0048566	embryonic digestive tract development	biological_process	0.0045397	0.45642	4	394	35	20272	ENSRNOG00000011471,ENSRNOG00000008312,ENSRNOG00000017873,ENSRNOG00000018059
GO:0007031	peroxisome organization	biological_process	0.0045465	0.45642	4	394	35	20272	ENSRNOG00000015003,ENSRNOG00000001420,ENSRNOG00000021216,ENSRNOG00000015187
GO:0009056	catabolic process	biological_process	0.0045515	0.45642	53	394	1897	20272	ENSRNOG00000017512,ENSRNOG00000008897,ENSRNOG00000003033,ENSRNOG00000027096,ENSRNOG00000018847,ENSRNOG00000010252,ENSRNOG00000007483,ENSRNOG00000001010,ENSRNOG00000052802,ENSRNOG00000051344,ENSRNOG00000031420,ENSRNOG00000018364,ENSRNOG00000001296,ENSRNOG00000014876,ENSRNOG00000028556,ENSRNOG00000008316,ENSRNOG00000020083,ENSRNOG00000029535,ENSRNOG00000005580,ENSRNOG00000006894,ENSRNOG00000045775,…
GO:0001883	purine nucleoside binding	molecular_function	0.0046068	0.45972	49	394	1724	20272	ENSRNOG00000010609,ENSRNOG00000020642,ENSRNOG00000019174,ENSRNOG00000054272,ENSRNOG00000017737,ENSRNOG00000025584,ENSRNOG00000021128,ENSRNOG00000052745,ENSRNOG00000033508,ENSRNOG00000023376,ENSRNOG00000023991,ENSRNOG00000006894,ENSRNOG00000029986,ENSRNOG00000028368,ENSRNOG00000017359,ENSRNOG00000023238,ENSRNOG00000010776,ENSRNOG00000020770,ENSRNOG00000058586,ENSRNOG00000006435,ENSRNOG00000014154,…
GO:0031982	vesicle	cellular_component	0.0046884	0.46408	83	394	3251	20272	ENSRNOG00000023991,ENSRNOG00000023238,ENSRNOG00000019490,ENSRNOG00000009625,ENSRNOG00000003098,ENSRNOG00000006435,ENSRNOG00000000852,ENSRNOG00000025584,ENSRNOG00000021128,ENSRNOG00000033508,ENSRNOG00000012201,ENSRNOG00000012162,ENSRNOG00000008673,ENSRNOG00000020667,ENSRNOG00000010252,ENSRNOG00000052802,ENSRNOG00000030019,ENSRNOG00000001010,ENSRNOG00000012749,ENSRNOG00000021216,ENSRNOG00000014963,…
GO:0042995	cell projection	cellular_component	0.0047496	0.46408	49	394	1727	20272	ENSRNOG00000028426,ENSRNOG00000005700,ENSRNOG00000028753,ENSRNOG00000019322,ENSRNOG00000012534,ENSRNOG00000016145,ENSRNOG00000021536,ENSRNOG00000000695,ENSRNOG00000046566,ENSRNOG00000015636,ENSRNOG00000056954,ENSRNOG00000019193,ENSRNOG00000051307,ENSRNOG00000031536,ENSRNOG00000014963,ENSRNOG00000038868,ENSRNOG00000011203,ENSRNOG00000020689,ENSRNOG00000015557,ENSRNOG00000001091,ENSRNOG00000018310,…
GO:0060749	mammary gland alveolus development	biological_process	0.0047672	0.46408	3	394	18	20272	ENSRNOG00000010547,ENSRNOG00000025584,ENSRNOG00000002754
GO:0061377	mammary gland lobule development	biological_process	0.0047672	0.46408	3	394	18	20272	ENSRNOG00000002754,ENSRNOG00000010547,ENSRNOG00000025584
GO:0030506	ankyrin binding	molecular_function	0.004786	0.46408	3	394	18	20272	ENSRNOG00000021128,ENSRNOG00000020951,ENSRNOG00000030019
GO:0030540	female genitalia development	biological_process	0.004786	0.46408	3	394	18	20272	ENSRNOG00000008312,ENSRNOG00000017601,ENSRNOG00000058586
GO:0005102	receptor binding	molecular_function	0.0048808	0.47103	43	394	1472	20272	ENSRNOG00000019842,ENSRNOG00000015149,ENSRNOG00000047143,ENSRNOG00000014231,ENSRNOG00000031420,ENSRNOG00000020482,ENSRNOG00000011471,ENSRNOG00000001296,ENSRNOG00000017873,ENSRNOG00000007229,ENSRNOG00000005580,ENSRNOG00000003084,ENSRNOG00000011984,ENSRNOG00000043300,ENSRNOG00000029986,ENSRNOG00000018747,ENSRNOG00000047896,ENSRNOG00000003442,ENSRNOG00000050210,ENSRNOG00000028895,ENSRNOG00000061739,…
GO:0048878	chemical homeostasis	biological_process	0.0049441	0.47103	31	394	973	20272	ENSRNOG00000017965,ENSRNOG00000047143,ENSRNOG00000014287,ENSRNOG00000056337,ENSRNOG00000014398,ENSRNOG00000003084,ENSRNOG00000001004,ENSRNOG00000030019,ENSRNOG00000031420,ENSRNOG00000001296,ENSRNOG00000007136,ENSRNOG00000003442,ENSRNOG00000016303,ENSRNOG00000053285,ENSRNOG00000010776,ENSRNOG00000012727,ENSRNOG00000020188,ENSRNOG00000023991,ENSRNOG00000029986,ENSRNOG00000056954,ENSRNOG00000021054,…
GO:0009967	positive regulation of signal transduction	biological_process	0.0049715	0.47103	38	394	1262	20272	ENSRNOG00000029986,ENSRNOG00000043300,ENSRNOG00000017359,ENSRNOG00000003442,ENSRNOG00000020377,ENSRNOG00000010813,ENSRNOG00000025584,ENSRNOG00000033508,ENSRNOG00000025580,ENSRNOG00000020667,ENSRNOG00000001296,ENSRNOG00000011471,ENSRNOG00000031420,ENSRNOG00000008312,ENSRNOG00000020482,ENSRNOG00000003084,ENSRNOG00000021054,ENSRNOG00000014963,ENSRNOG00000010574,ENSRNOG00000020773,ENSRNOG00000018414,…
GO:0001882	nucleoside binding	molecular_function	0.0050286	0.47103	49	394	1732	20272	ENSRNOG00000019000,ENSRNOG00000017965,ENSRNOG00000004813,ENSRNOG00000006576,ENSRNOG00000029535,ENSRNOG00000030019,ENSRNOG00000057056,ENSRNOG00000018404,ENSRNOG00000001296,ENSRNOG00000006435,ENSRNOG00000058586,ENSRNOG00000020770,ENSRNOG00000014154,ENSRNOG00000017912,ENSRNOG00000003442,ENSRNOG00000010776,ENSRNOG00000017359,ENSRNOG00000023238,ENSRNOG00000023991,ENSRNOG00000006894,ENSRNOG00000023376,…
GO:0032990	cell part morphogenesis	biological_process	0.0050601	0.47103	27	394	814	20272	ENSRNOG00000010547,ENSRNOG00000000695,ENSRNOG00000020482,ENSRNOG00000027582,ENSRNOG00000015636,ENSRNOG00000028753,ENSRNOG00000019322,ENSRNOG00000017965,ENSRNOG00000019842,ENSRNOG00000014155,ENSRNOG00000014287,ENSRNOG00000024641,ENSRNOG00000011203,ENSRNOG00000001420,ENSRNOG00000038868,ENSRNOG00000053562,ENSRNOG00000001126,ENSRNOG00000004479,ENSRNOG00000018414,ENSRNOG00000007946,ENSRNOG00000057862,…
GO:0048010	vascular endothelial growth factor receptor signaling pathway	biological_process	0.0050649	0.47103	4	394	36	20272	ENSRNOG00000010574,ENSRNOG00000004726,ENSRNOG00000055226,ENSRNOG00000011471
GO:0005261	cation channel activity	molecular_function	0.0050995	0.47103	12	394	260	20272	ENSRNOG00000021063,ENSRNOG00000033893,ENSRNOG00000021128,ENSRNOG00000012206,ENSRNOG00000001296,ENSRNOG00000011334,ENSRNOG00000047363,ENSRNOG00000056257,ENSRNOG00000012727,ENSRNOG00000015264,ENSRNOG00000020188,ENSRNOG00000047005
GO:0047485	protein N-terminus binding	molecular_function	0.0051474	0.47103	7	394	108	20272	ENSRNOG00000055226,ENSRNOG00000021054,ENSRNOG00000017873,ENSRNOG00000001004,ENSRNOG00000004014,ENSRNOG00000003084,ENSRNOG00000018847
GO:0005887	integral component of plasma membrane	cellular_component	0.005175	0.47103	31	394	976	20272	ENSRNOG00000047307,ENSRNOG00000008312,ENSRNOG00000018122,ENSRNOG00000009330,ENSRNOG00000021067,ENSRNOG00000001296,ENSRNOG00000030019,ENSRNOG00000002218,ENSRNOG00000015667,ENSRNOG00000008414,ENSRNOG00000014398,ENSRNOG00000005580,ENSRNOG00000049407,ENSRNOG00000056257,ENSRNOG00000032574,ENSRNOG00000021128,ENSRNOG00000012622,ENSRNOG00000010813,ENSRNOG00000021063,ENSRNOG00000047005,ENSRNOG00000031536,…
GO:0006357	regulation of transcription from RNA polymerase II promoter	biological_process	0.0051876	0.47103	51	394	1822	20272	ENSRNOG00000056337,ENSRNOG00000005392,ENSRNOG00000009377,ENSRNOG00000000989,ENSRNOG00000019322,ENSRNOG00000007611,ENSRNOG00000028426,ENSRNOG00000033694,ENSRNOG00000006976,ENSRNOG00000015667,ENSRNOG00000026295,ENSRNOG00000018059,ENSRNOG00000001004,ENSRNOG00000005227,ENSRNOG00000000431,ENSRNOG00000021054,ENSRNOG00000009566,ENSRNOG00000053285,ENSRNOG00000019638,ENSRNOG00000004210,ENSRNOG00000014666,…
GO:0001501	skeletal system development	biological_process	0.0052224	0.47103	18	394	471	20272	ENSRNOG00000014987,ENSRNOG00000001577,ENSRNOG00000012730,ENSRNOG00000010932,ENSRNOG00000019338,ENSRNOG00000017601,ENSRNOG00000004210,ENSRNOG00000008592,ENSRNOG00000021054,ENSRNOG00000015982,ENSRNOG00000018059,ENSRNOG00000013954,ENSRNOG00000031420,ENSRNOG00000011471,ENSRNOG00000001296,ENSRNOG00000010252,ENSRNOG00000007611,ENSRNOG00000027880
GO:0048167	regulation of synaptic plasticity	biological_process	0.0052734	0.47103	9	394	166	20272	ENSRNOG00000002468,ENSRNOG00000005700,ENSRNOG00000003442,ENSRNOG00000020482,ENSRNOG00000007946,ENSRNOG00000014621,ENSRNOG00000049407,ENSRNOG00000000695,ENSRNOG00000020689
GO:1900242	regulation of synaptic vesicle endocytosis	biological_process	0.0053149	0.47103	2	394	6	20272	ENSRNOG00000007946,ENSRNOG00000006894
GO:1902805	positive regulation of synaptic vesicle transport	biological_process	0.0053149	0.47103	2	394	6	20272	ENSRNOG00000006894,ENSRNOG00000007946
GO:1903423	positive regulation of synaptic vesicle recycling	biological_process	0.0053149	0.47103	2	394	6	20272	ENSRNOG00000006894,ENSRNOG00000007946
GO:0000815	ESCRT III complex	cellular_component	0.0053603	0.47103	2	394	6	20272	ENSRNOG00000004014,ENSRNOG00000016939
GO:0032051	clathrin light chain binding	molecular_function	0.0053621	0.47103	2	394	6	20272	ENSRNOG00000005700,ENSRNOG00000001091
GO:0030948	negative regulation of vascular endothelial growth factor receptor signaling pathway	biological_process	0.005365	0.47103	2	394	6	20272	ENSRNOG00000055226,ENSRNOG00000010574
GO:0002361	CD4-positive, CD25-positive, alpha-beta regulatory T cell differentiation	biological_process	0.0053669	0.47103	2	394	6	20272	ENSRNOG00000016826,ENSRNOG00000011702
GO:0033084	regulation of immature T cell proliferation in thymus	biological_process	0.0053671	0.47103	2	394	6	20272	ENSRNOG00000018059,ENSRNOG00000011702
GO:0072071	kidney interstitial fibroblast differentiation	biological_process	0.0053671	0.47103	2	394	6	20272	ENSRNOG00000019322,ENSRNOG00000004210
GO:1904238	pericyte cell differentiation	biological_process	0.0053671	0.47103	2	394	6	20272	ENSRNOG00000004210,ENSRNOG00000019322
GO:0046683	response to organophosphorus	biological_process	0.0053846	0.47103	8	394	137	20272	ENSRNOG00000056954,ENSRNOG00000002754,ENSRNOG00000007946,ENSRNOG00000001296,ENSRNOG00000017601,ENSRNOG00000000695,ENSRNOG00000008414,ENSRNOG00000021128
GO:0045184	establishment of protein localization	biological_process	0.0054481	0.47457	44	394	1524	20272	ENSRNOG00000018122,ENSRNOG00000031420,ENSRNOG00000011471,ENSRNOG00000018364,ENSRNOG00000001296,ENSRNOG00000021758,ENSRNOG00000007229,ENSRNOG00000003084,ENSRNOG00000008316,ENSRNOG00000008897,ENSRNOG00000001258,ENSRNOG00000018847,ENSRNOG00000047143,ENSRNOG00000005042,ENSRNOG00000018791,ENSRNOG00000028895,ENSRNOG00000021128,ENSRNOG00000047739,ENSRNOG00000006894,ENSRNOG00000011572,ENSRNOG00000016939,…
GO:0043065	positive regulation of apoptotic process	biological_process	0.0055104	0.47773	20	394	548	20272	ENSRNOG00000017359,ENSRNOG00000021054,ENSRNOG00000020377,ENSRNOG00000055226,ENSRNOG00000061739,ENSRNOG00000032574,ENSRNOG00000020773,ENSRNOG00000007946,ENSRNOG00000001091,ENSRNOG00000001420,ENSRNOG00000000527,ENSRNOG00000005392,ENSRNOG00000012944,ENSRNOG00000019322,ENSRNOG00000006695,ENSRNOG00000001296,ENSRNOG00000031420,ENSRNOG00000020482,ENSRNOG00000005227,ENSRNOG00000015982
GO:0051128	regulation of cellular component organization	biological_process	0.0055733	0.47773	61	394	2271	20272	ENSRNOG00000021175,ENSRNOG00000001420,ENSRNOG00000030630,ENSRNOG00000020689,ENSRNOG00000001091,ENSRNOG00000018414,ENSRNOG00000012719,ENSRNOG00000055226,ENSRNOG00000010574,ENSRNOG00000053285,ENSRNOG00000019638,ENSRNOG00000007136,ENSRNOG00000031536,ENSRNOG00000056954,ENSRNOG00000009039,ENSRNOG00000021054,ENSRNOG00000019193,ENSRNOG00000025909,ENSRNOG00000015982,ENSRNOG00000005303,ENSRNOG00000012206,…
GO:0045047	protein targeting to ER	biological_process	0.0055743	0.47773	3	394	19	20272	ENSRNOG00000018639,ENSRNOG00000013743,ENSRNOG00000005358
GO:0043009	chordate embryonic development	biological_process	0.0055774	0.47773	23	394	663	20272	ENSRNOG00000004813,ENSRNOG00000019824,ENSRNOG00000003033,ENSRNOG00000019322,ENSRNOG00000007611,ENSRNOG00000018364,ENSRNOG00000011471,ENSRNOG00000015982,ENSRNOG00000018059,ENSRNOG00000001004,ENSRNOG00000010547,ENSRNOG00000021054,ENSRNOG00000056954,ENSRNOG00000028368,ENSRNOG00000014666,ENSRNOG00000004210,ENSRNOG00000032574,ENSRNOG00000019338,ENSRNOG00000007946,ENSRNOG00000001126,ENSRNOG00000013972,…
GO:0009118	regulation of nucleoside metabolic process	biological_process	0.0056953	0.48379	5	394	59	20272	ENSRNOG00000003084,ENSRNOG00000029986,ENSRNOG00000001296,ENSRNOG00000007946,ENSRNOG00000025909
GO:1903578	regulation of ATP metabolic process	biological_process	0.0056953	0.48379	5	394	59	20272	ENSRNOG00000003084,ENSRNOG00000025909,ENSRNOG00000029986,ENSRNOG00000001296,ENSRNOG00000007946
GO:0043167	ion binding	molecular_function	0.0057735	0.48842	118	394	4929	20272	ENSRNOG00000048036,ENSRNOG00000004813,ENSRNOG00000017965,ENSRNOG00000014021,ENSRNOG00000019000,ENSRNOG00000001010,ENSRNOG00000031003,ENSRNOG00000030019,ENSRNOG00000057056,ENSRNOG00000020083,ENSRNOG00000023991,ENSRNOG00000045775,ENSRNOG00000023376,ENSRNOG00000023238,ENSRNOG00000010776,ENSRNOG00000043223,ENSRNOG00000058586,ENSRNOG00000006435,ENSRNOG00000017912,ENSRNOG00000018791,ENSRNOG00000010609,…
GO:0010941	regulation of cell death	biological_process	0.0058504	0.49114	44	394	1530	20272	ENSRNOG00000015667,ENSRNOG00000006695,ENSRNOG00000047307,ENSRNOG00000005227,ENSRNOG00000018059,ENSRNOG00000000695,ENSRNOG00000015982,ENSRNOG00000028017,ENSRNOG00000005392,ENSRNOG00000019322,ENSRNOG00000055226,ENSRNOG00000032574,ENSRNOG00000020773,ENSRNOG00000018414,ENSRNOG00000004479,ENSRNOG00000001091,ENSRNOG00000001348,ENSRNOG00000001420,ENSRNOG00000000527,ENSRNOG00000021054,ENSRNOG00000004210,…
GO:0070646	protein modification by small protein removal	biological_process	0.0058673	0.49114	8	394	139	20272	ENSRNOG00000018364,ENSRNOG00000016778,ENSRNOG00000021175,ENSRNOG00000009117,ENSRNOG00000028556,ENSRNOG00000006894,ENSRNOG00000018517,ENSRNOG00000018723
GO:0016020	membrane	cellular_component	0.0058774	0.49114	212	394	9610	20272	ENSRNOG00000025909,ENSRNOG00000012727,ENSRNOG00000056954,ENSRNOG00000031536,ENSRNOG00000051307,ENSRNOG00000046984,ENSRNOG00000019193,ENSRNOG00000014060,ENSRNOG00000014621,ENSRNOG00000032574,ENSRNOG00000001348,ENSRNOG00000000962,ENSRNOG00000033893,ENSRNOG00000028566,ENSRNOG00000015003,ENSRNOG00000021380,ENSRNOG00000005392,ENSRNOG00000028753,ENSRNOG00000029049,ENSRNOG00000013954,ENSRNOG00000006976,…
GO:0070588	calcium ion transmembrane transport	biological_process	0.0059088	0.49177	10	394	200	20272	ENSRNOG00000033893,ENSRNOG00000021063,ENSRNOG00000012206,ENSRNOG00000012727,ENSRNOG00000020188,ENSRNOG00000017965,ENSRNOG00000017912,ENSRNOG00000047143,ENSRNOG00000056257,ENSRNOG00000010776
GO:0032555	purine ribonucleotide binding	molecular_function	0.0059722	0.49212	49	394	1748	20272	ENSRNOG00000014619,ENSRNOG00000014060,ENSRNOG00000020773,ENSRNOG00000004479,ENSRNOG00000018414,ENSRNOG00000012719,ENSRNOG00000012730,ENSRNOG00000007775,ENSRNOG00000014621,ENSRNOG00000037247,ENSRNOG00000017993,ENSRNOG00000029738,ENSRNOG00000014287,ENSRNOG00000020281,ENSRNOG00000004726,ENSRNOG00000058752,ENSRNOG00000029195,ENSRNOG00000001796,ENSRNOG00000023376,ENSRNOG00000023991,ENSRNOG00000006894,…
GO:0007399	nervous system development	biological_process	0.0060838	0.49212	57	394	2102	20272	ENSRNOG00000015982,ENSRNOG00000021536,ENSRNOG00000032394,ENSRNOG00000018059,ENSRNOG00000012206,ENSRNOG00000000695,ENSRNOG00000001004,ENSRNOG00000019322,ENSRNOG00000001796,ENSRNOG00000002754,ENSRNOG00000014287,ENSRNOG00000011203,ENSRNOG00000030630,ENSRNOG00000020689,ENSRNOG00000053562,ENSRNOG00000004479,ENSRNOG00000018414,ENSRNOG00000032574,ENSRNOG00000014621,ENSRNOG00000055226,ENSRNOG00000014963,…
GO:0048705	skeletal system morphogenesis	biological_process	0.0060877	0.49212	11	394	233	20272	ENSRNOG00000018059,ENSRNOG00000001577,ENSRNOG00000014987,ENSRNOG00000010932,ENSRNOG00000013954,ENSRNOG00000001296,ENSRNOG00000031420,ENSRNOG00000007611,ENSRNOG00000004210,ENSRNOG00000008592,ENSRNOG00000021054
GO:0032105	negative regulation of response to extracellular stimulus	biological_process	0.0061074	0.49212	4	394	38	20272	ENSRNOG00000028556,ENSRNOG00000030630,ENSRNOG00000047739,ENSRNOG00000029535
GO:0032108	negative regulation of response to nutrient levels	biological_process	0.0061074	0.49212	4	394	38	20272	ENSRNOG00000030630,ENSRNOG00000028556,ENSRNOG00000029535,ENSRNOG00000047739
GO:0097367	carbohydrate derivative binding	molecular_function	0.0061175	0.49212	56	394	2058	20272	ENSRNOG00000029535,ENSRNOG00000006576,ENSRNOG00000018404,ENSRNOG00000031420,ENSRNOG00000011471,ENSRNOG00000001296,ENSRNOG00000030019,ENSRNOG00000057056,ENSRNOG00000019000,ENSRNOG00000017965,ENSRNOG00000048036,ENSRNOG00000019977,ENSRNOG00000004813,ENSRNOG00000021128,ENSRNOG00000025584,ENSRNOG00000017737,ENSRNOG00000052745,ENSRNOG00000033508,ENSRNOG00000010609,ENSRNOG00000020642,ENSRNOG00000019174,…
GO:0090174	organelle membrane fusion	biological_process	0.0061218	0.49212	8	394	140	20272	ENSRNOG00000005303,ENSRNOG00000008316,ENSRNOG00000009402,ENSRNOG00000014621,ENSRNOG00000001010,ENSRNOG00000018847,ENSRNOG00000019193,ENSRNOG00000023991
GO:0036465	synaptic vesicle recycling	biological_process	0.0061409	0.49212	4	394	38	20272	ENSRNOG00000006894,ENSRNOG00000019193,ENSRNOG00000007946,ENSRNOG00000032574
GO:0043507	positive regulation of JUN kinase activity	biological_process	0.0061515	0.49212	5	394	60	20272	ENSRNOG00000014987,ENSRNOG00000010574,ENSRNOG00000020773,ENSRNOG00000055226,ENSRNOG00000000528
GO:0010256	endomembrane system organization	biological_process	0.0061524	0.49212	19	394	516	20272	ENSRNOG00000019638,ENSRNOG00000006435,ENSRNOG00000016939,ENSRNOG00000056954,ENSRNOG00000009039,ENSRNOG00000006894,ENSRNOG00000010813,ENSRNOG00000021128,ENSRNOG00000012950,ENSRNOG00000001126,ENSRNOG00000007946,ENSRNOG00000014621,ENSRNOG00000018847,ENSRNOG00000027880,ENSRNOG00000013743,ENSRNOG00000008414,ENSRNOG00000021202,ENSRNOG00000046566,ENSRNOG00000001296
GO:0012501	programmed cell death	biological_process	0.0062181	0.49544	47	394	1665	20272	ENSRNOG00000020377,ENSRNOG00000003442,ENSRNOG00000058586,ENSRNOG00000017359,ENSRNOG00000052745,ENSRNOG00000025584,ENSRNOG00000007946,ENSRNOG00000061739,ENSRNOG00000014604,ENSRNOG00000012944,ENSRNOG00000020667,ENSRNOG00000010547,ENSRNOG00000003084,ENSRNOG00000029535,ENSRNOG00000021202,ENSRNOG00000017873,ENSRNOG00000001296,ENSRNOG00000020482,ENSRNOG00000031420,ENSRNOG00000018404,ENSRNOG00000051344,…
GO:0019901	protein kinase binding	molecular_function	0.0063239	0.49782	20	394	555	20272	ENSRNOG00000012944,ENSRNOG00000004726,ENSRNOG00000030019,ENSRNOG00000031420,ENSRNOG00000008786,ENSRNOG00000003084,ENSRNOG00000015903,ENSRNOG00000019651,ENSRNOG00000019193,ENSRNOG00000006251,ENSRNOG00000018747,ENSRNOG00000004210,ENSRNOG00000009625,ENSRNOG00000010574,ENSRNOG00000014621,ENSRNOG00000055226,ENSRNOG00000020773,ENSRNOG00000004479,ENSRNOG00000007946,ENSRNOG00000025584
GO:0009896	positive regulation of catabolic process	biological_process	0.0063343	0.49782	14	394	336	20272	ENSRNOG00000029986,ENSRNOG00000014287,ENSRNOG00000025909,ENSRNOG00000018517,ENSRNOG00000008897,ENSRNOG00000018847,ENSRNOG00000010574,ENSRNOG00000014666,ENSRNOG00000001296,ENSRNOG00000004479,ENSRNOG00000055226,ENSRNOG00000009887,ENSRNOG00000018515,ENSRNOG00000020689
GO:0008219	cell death	biological_process	0.0063722	0.49782	50	394	1798	20272	ENSRNOG00000005227,ENSRNOG00000015982,ENSRNOG00000028017,ENSRNOG00000018059,ENSRNOG00000000695,ENSRNOG00000006695,ENSRNOG00000015667,ENSRNOG00000047307,ENSRNOG00000005700,ENSRNOG00000019322,ENSRNOG00000014287,ENSRNOG00000005392,ENSRNOG00000000527,ENSRNOG00000001420,ENSRNOG00000032574,ENSRNOG00000055226,ENSRNOG00000001348,ENSRNOG00000001091,ENSRNOG00000020773,ENSRNOG00000018414,ENSRNOG00000004479,…
GO:0016265	death	biological_process	0.0063722	0.49782	50	394	1798	20272	ENSRNOG00000021202,ENSRNOG00000029535,ENSRNOG00000010547,ENSRNOG00000003084,ENSRNOG00000007200,ENSRNOG00000027582,ENSRNOG00000051344,ENSRNOG00000018404,ENSRNOG00000031420,ENSRNOG00000020482,ENSRNOG00000001296,ENSRNOG00000017873,ENSRNOG00000010171,ENSRNOG00000020667,ENSRNOG00000012944,ENSRNOG00000014604,ENSRNOG00000025584,ENSRNOG00000052745,ENSRNOG00000061739,ENSRNOG00000007946,ENSRNOG00000058586,…
GO:0009966	regulation of signal transduction	biological_process	0.0064344	0.49782	67	394	2557	20272	ENSRNOG00000002754,ENSRNOG00000028426,ENSRNOG00000007679,ENSRNOG00000007334,ENSRNOG00000018059,ENSRNOG00000015982,ENSRNOG00000021054,ENSRNOG00000010574,ENSRNOG00000000528,ENSRNOG00000055226,ENSRNOG00000023334,ENSRNOG00000005034,ENSRNOG00000020773,ENSRNOG00000008412,ENSRNOG00000018414,ENSRNOG00000001091,ENSRNOG00000001420,ENSRNOG00000037247,ENSRNOG00000011203,ENSRNOG00000004014,ENSRNOG00000020882,…
GO:0035639	purine ribonucleoside triphosphate binding	molecular_function	0.0064706	0.49782	48	394	1712	20272	ENSRNOG00000014060,ENSRNOG00000014619,ENSRNOG00000037247,ENSRNOG00000017993,ENSRNOG00000018414,ENSRNOG00000020773,ENSRNOG00000012719,ENSRNOG00000004479,ENSRNOG00000014621,ENSRNOG00000012730,ENSRNOG00000007775,ENSRNOG00000004726,ENSRNOG00000020281,ENSRNOG00000029195,ENSRNOG00000001796,ENSRNOG00000029738,ENSRNOG00000014287,ENSRNOG00000010776,ENSRNOG00000017912,ENSRNOG00000058586,ENSRNOG00000006435,…
GO:0030947	regulation of vascular endothelial growth factor receptor signaling pathway	biological_process	0.006496	0.49782	3	394	20	20272	ENSRNOG00000055226,ENSRNOG00000011471,ENSRNOG00000010574
GO:0007530	sex determination	biological_process	0.0064971	0.49782	3	394	20	20272	ENSRNOG00000021085,ENSRNOG00000029986,ENSRNOG00000011471
GO:0043067	regulation of programmed cell death	biological_process	0.0065188	0.49782	41	394	1411	20272	ENSRNOG00000052745,ENSRNOG00000025584,ENSRNOG00000061739,ENSRNOG00000007946,ENSRNOG00000003442,ENSRNOG00000020377,ENSRNOG00000058586,ENSRNOG00000017359,ENSRNOG00000010547,ENSRNOG00000003084,ENSRNOG00000029535,ENSRNOG00000051344,ENSRNOG00000007200,ENSRNOG00000001296,ENSRNOG00000017873,ENSRNOG00000020482,ENSRNOG00000031420,ENSRNOG00000018404,ENSRNOG00000012944,ENSRNOG00000014604,ENSRNOG00000001420,…
GO:0009792	embryo development ending in birth or egg hatching	biological_process	0.0065244	0.49782	23	394	672	20272	ENSRNOG00000019824,ENSRNOG00000004813,ENSRNOG00000007611,ENSRNOG00000019322,ENSRNOG00000003033,ENSRNOG00000018364,ENSRNOG00000011471,ENSRNOG00000001004,ENSRNOG00000010547,ENSRNOG00000018059,ENSRNOG00000015982,ENSRNOG00000028368,ENSRNOG00000056954,ENSRNOG00000021054,ENSRNOG00000004210,ENSRNOG00000014666,ENSRNOG00000007946,ENSRNOG00000019338,ENSRNOG00000032574,ENSRNOG00000001577,ENSRNOG00000014987,…
GO:0010506	regulation of autophagy	biological_process	0.0065428	0.49782	10	394	203	20272	ENSRNOG00000028556,ENSRNOG00000030630,ENSRNOG00000020185,ENSRNOG00000005303,ENSRNOG00000029535,ENSRNOG00000014621,ENSRNOG00000018364,ENSRNOG00000014666,ENSRNOG00000018517,ENSRNOG00000014287
GO:0043068	positive regulation of programmed cell death	biological_process	0.0065564	0.49782	20	394	557	20272	ENSRNOG00000001296,ENSRNOG00000031420,ENSRNOG00000020482,ENSRNOG00000006695,ENSRNOG00000015982,ENSRNOG00000005227,ENSRNOG00000005392,ENSRNOG00000012944,ENSRNOG00000019322,ENSRNOG00000020773,ENSRNOG00000007946,ENSRNOG00000001091,ENSRNOG00000061739,ENSRNOG00000055226,ENSRNOG00000032574,ENSRNOG00000001420,ENSRNOG00000000527,ENSRNOG00000021054,ENSRNOG00000017359,ENSRNOG00000020377
GO:0017076	purine nucleotide binding	molecular_function	0.0065663	0.49782	49	394	1757	20272	ENSRNOG00000014287,ENSRNOG00000029738,ENSRNOG00000029195,ENSRNOG00000001796,ENSRNOG00000020281,ENSRNOG00000058752,ENSRNOG00000004726,ENSRNOG00000014619,ENSRNOG00000014060,ENSRNOG00000007775,ENSRNOG00000012730,ENSRNOG00000014621,ENSRNOG00000018414,ENSRNOG00000020773,ENSRNOG00000012719,ENSRNOG00000004479,ENSRNOG00000017993,ENSRNOG00000037247,ENSRNOG00000004813,ENSRNOG00000019000,ENSRNOG00000017965,…
GO:0019226	transmission of nerve impulse	biological_process	0.0065869	0.49782	5	394	61	20272	ENSRNOG00000056257,ENSRNOG00000047143,ENSRNOG00000032394,ENSRNOG00000002468,ENSRNOG00000001296
GO:0098655	cation transmembrane transport	biological_process	0.0067282	0.50664	22	394	635	20272	ENSRNOG00000021128,ENSRNOG00000033893,ENSRNOG00000021063,ENSRNOG00000047005,ENSRNOG00000020188,ENSRNOG00000015264,ENSRNOG00000019651,ENSRNOG00000012727,ENSRNOG00000019490,ENSRNOG00000004210,ENSRNOG00000010776,ENSRNOG00000017912,ENSRNOG00000011334,ENSRNOG00000001296,ENSRNOG00000021067,ENSRNOG00000030019,ENSRNOG00000012206,ENSRNOG00000014398,ENSRNOG00000047363,ENSRNOG00000056257,ENSRNOG00000047143,…
GO:0010464	regulation of mesenchymal cell proliferation	biological_process	0.0067583	0.50704	4	394	39	20272	ENSRNOG00000011471,ENSRNOG00000019638,ENSRNOG00000018059,ENSRNOG00000015982
GO:0031329	regulation of cellular catabolic process	biological_process	0.0069426	0.51873	20	394	560	20272	ENSRNOG00000004479,ENSRNOG00000018515,ENSRNOG00000055226,ENSRNOG00000009887,ENSRNOG00000014621,ENSRNOG00000020185,ENSRNOG00000020689,ENSRNOG00000030630,ENSRNOG00000029986,ENSRNOG00000018517,ENSRNOG00000025909,ENSRNOG00000010574,ENSRNOG00000014666,ENSRNOG00000001296,ENSRNOG00000018364,ENSRNOG00000051344,ENSRNOG00000005303,ENSRNOG00000029535,ENSRNOG00000028556,ENSRNOG00000014287
GO:0051817	modification of morphology or physiology of other organism involved in symbiotic interaction	biological_process	0.0069738	0.51873	6	394	87	20272	ENSRNOG00000029986,ENSRNOG00000056954,ENSRNOG00000007946,ENSRNOG00000031420,ENSRNOG00000022859,ENSRNOG00000005227
GO:0032553	ribonucleotide binding	molecular_function	0.0069897	0.51873	49	394	1763	20272	ENSRNOG00000004813,ENSRNOG00000017965,ENSRNOG00000019000,ENSRNOG00000018404,ENSRNOG00000001296,ENSRNOG00000030019,ENSRNOG00000057056,ENSRNOG00000029535,ENSRNOG00000006576,ENSRNOG00000006894,ENSRNOG00000023991,ENSRNOG00000023376,ENSRNOG00000028368,ENSRNOG00000029986,ENSRNOG00000017359,ENSRNOG00000023238,ENSRNOG00000010776,ENSRNOG00000058586,ENSRNOG00000014154,ENSRNOG00000006435,ENSRNOG00000020770,…
GO:0006915	apoptotic process	biological_process	0.0071073	0.52043	46	394	1634	20272	ENSRNOG00000014604,ENSRNOG00000020667,ENSRNOG00000012944,ENSRNOG00000029535,ENSRNOG00000010547,ENSRNOG00000003084,ENSRNOG00000021202,ENSRNOG00000031420,ENSRNOG00000020482,ENSRNOG00000018404,ENSRNOG00000001296,ENSRNOG00000017873,ENSRNOG00000007200,ENSRNOG00000051344,ENSRNOG00000058586,ENSRNOG00000003442,ENSRNOG00000020377,ENSRNOG00000017359,ENSRNOG00000025584,ENSRNOG00000007946,ENSRNOG00000061739,…
GO:0032550	purine ribonucleoside binding	molecular_function	0.0071145	0.52043	48	394	1721	20272	ENSRNOG00000020281,ENSRNOG00000004726,ENSRNOG00000001796,ENSRNOG00000029195,ENSRNOG00000029738,ENSRNOG00000014287,ENSRNOG00000037247,ENSRNOG00000017993,ENSRNOG00000018414,ENSRNOG00000020773,ENSRNOG00000012719,ENSRNOG00000004479,ENSRNOG00000012730,ENSRNOG00000007775,ENSRNOG00000014621,ENSRNOG00000014060,ENSRNOG00000014619,ENSRNOG00000029535,ENSRNOG00000006576,ENSRNOG00000018404,ENSRNOG00000001296,…
GO:0071407	cellular response to organic cyclic compound	biological_process	0.0071299	0.52043	18	394	486	20272	ENSRNOG00000010171,ENSRNOG00000012944,ENSRNOG00000005227,ENSRNOG00000007229,ENSRNOG00000001004,ENSRNOG00000000695,ENSRNOG00000013954,ENSRNOG00000030019,ENSRNOG00000001296,ENSRNOG00000020482,ENSRNOG00000056954,ENSRNOG00000023376,ENSRNOG00000051948,ENSRNOG00000030630,ENSRNOG00000001420,ENSRNOG00000021128,ENSRNOG00000007946,ENSRNOG00000017601
GO:0001655	urogenital system development	biological_process	0.0071886	0.52043	14	394	341	20272	ENSRNOG00000017601,ENSRNOG00000015557,ENSRNOG00000008312,ENSRNOG00000015667,ENSRNOG00000015982,ENSRNOG00000013743,ENSRNOG00000010547,ENSRNOG00000005580,ENSRNOG00000014287,ENSRNOG00000019322,ENSRNOG00000007611,ENSRNOG00000004210,ENSRNOG00000003098,ENSRNOG00000008842
GO:0033365	protein localization to organelle	biological_process	0.0072228	0.52043	25	394	757	20272	ENSRNOG00000001420,ENSRNOG00000045569,ENSRNOG00000055226,ENSRNOG00000021771,ENSRNOG00000018791,ENSRNOG00000004479,ENSRNOG00000012719,ENSRNOG00000019638,ENSRNOG00000032178,ENSRNOG00000016939,ENSRNOG00000006894,ENSRNOG00000046566,ENSRNOG00000003084,ENSRNOG00000013743,ENSRNOG00000021758,ENSRNOG00000018639,ENSRNOG00000006695,ENSRNOG00000018122,ENSRNOG00000031420,ENSRNOG00000003575,ENSRNOG00000011471,…
GO:0032549	ribonucleoside binding	molecular_function	0.0073408	0.52043	48	394	1724	20272	ENSRNOG00000004726,ENSRNOG00000020281,ENSRNOG00000001796,ENSRNOG00000029195,ENSRNOG00000029738,ENSRNOG00000014287,ENSRNOG00000037247,ENSRNOG00000017993,ENSRNOG00000020773,ENSRNOG00000018414,ENSRNOG00000012719,ENSRNOG00000004479,ENSRNOG00000014621,ENSRNOG00000007775,ENSRNOG00000012730,ENSRNOG00000014060,ENSRNOG00000014619,ENSRNOG00000029535,ENSRNOG00000006576,ENSRNOG00000001296,ENSRNOG00000018404,…
GO:0070972	protein localization to endoplasmic reticulum	biological_process	0.0073424	0.52043	4	394	40	20272	ENSRNOG00000005358,ENSRNOG00000013743,ENSRNOG00000003575,ENSRNOG00000018639
GO:0080135	regulation of cellular response to stress	biological_process	0.0073449	0.52043	22	394	640	20272	ENSRNOG00000001348,ENSRNOG00000020773,ENSRNOG00000007946,ENSRNOG00000055226,ENSRNOG00000000528,ENSRNOG00000021175,ENSRNOG00000014987,ENSRNOG00000052745,ENSRNOG00000030630,ENSRNOG00000033508,ENSRNOG00000021054,ENSRNOG00000002468,ENSRNOG00000010574,ENSRNOG00000018364,ENSRNOG00000020083,ENSRNOG00000029535,ENSRNOG00000005303,ENSRNOG00000003084,ENSRNOG00000028556,ENSRNOG00000019977,ENSRNOG00000012944,…
GO:0045862	positive regulation of proteolysis	biological_process	0.007345	0.52043	13	394	307	20272	ENSRNOG00000020377,ENSRNOG00000012944,ENSRNOG00000005392,ENSRNOG00000021054,ENSRNOG00000005227,ENSRNOG00000000527,ENSRNOG00000001420,ENSRNOG00000055226,ENSRNOG00000051344,ENSRNOG00000009887,ENSRNOG00000018515,ENSRNOG00000001091,ENSRNOG00000004479
GO:0035747	natural killer cell chemotaxis	biological_process	0.0073611	0.52043	2	394	7	20272	ENSRNOG00000061739,ENSRNOG00000011984
GO:2000501	regulation of natural killer cell chemotaxis	biological_process	0.0073611	0.52043	2	394	7	20272	ENSRNOG00000011984,ENSRNOG00000061739
GO:0001574	ganglioside biosynthetic process	biological_process	0.0074103	0.52043	2	394	7	20272	ENSRNOG00000046984,ENSRNOG00000000471
GO:0097371	MDM2/MDM4 family protein binding	molecular_function	0.0074166	0.52043	2	394	7	20272	ENSRNOG00000007946,ENSRNOG00000051344
GO:0033080	immature T cell proliferation in thymus	biological_process	0.0074177	0.52043	2	394	7	20272	ENSRNOG00000018059,ENSRNOG00000011702
GO:0048793	pronephros development	biological_process	0.0074177	0.52043	2	394	7	20272	ENSRNOG00000013743,ENSRNOG00000004210
GO:0040009	regulation of growth rate	biological_process	0.0074177	0.52043	2	394	7	20272	ENSRNOG00000003084,ENSRNOG00000019322
GO:0042059	negative regulation of epidermal growth factor receptor signaling pathway	biological_process	0.0074683	0.52219	3	394	21	20272	ENSRNOG00000055226,ENSRNOG00000008412,ENSRNOG00000004014
GO:0031056	regulation of histone modification	biological_process	0.0075256	0.52442	8	394	145	20272	ENSRNOG00000030630,ENSRNOG00000012240,ENSRNOG00000021175,ENSRNOG00000018364,ENSRNOG00000046776,ENSRNOG00000011702,ENSRNOG00000053285,ENSRNOG00000021054
GO:0015085	calcium ion transmembrane transporter activity	molecular_function	0.0075791	0.52637	7	394	116	20272	ENSRNOG00000012727,ENSRNOG00000020188,ENSRNOG00000012206,ENSRNOG00000056257,ENSRNOG00000010776,ENSRNOG00000033893,ENSRNOG00000017912
GO:0061053	somite development	biological_process	0.0077876	0.53903	6	394	89	20272	ENSRNOG00000019322,ENSRNOG00000018059,ENSRNOG00000010547,ENSRNOG00000015982,ENSRNOG00000018364,ENSRNOG00000019338
GO:0006906	vesicle fusion	biological_process	0.0079233	0.54658	7	394	117	20272	ENSRNOG00000023991,ENSRNOG00000019193,ENSRNOG00000009402,ENSRNOG00000014621,ENSRNOG00000018847,ENSRNOG00000005303,ENSRNOG00000008316
GO:0060135	maternal process involved in female pregnancy	biological_process	0.0080131	0.55092	5	394	64	20272	ENSRNOG00000021054,ENSRNOG00000020637,ENSRNOG00000018059,ENSRNOG00000008414,ENSRNOG00000047739
GO:0010332	response to gamma radiation	biological_process	0.0080674	0.5528	5	394	64	20272	ENSRNOG00000021054,ENSRNOG00000007946,ENSRNOG00000010171,ENSRNOG00000028017,ENSRNOG00000003084
GO:0043524	negative regulation of neuron apoptotic process	biological_process	0.0081239	0.55483	8	394	147	20272	ENSRNOG00000058586,ENSRNOG00000010547,ENSRNOG00000025584,ENSRNOG00000029535,ENSRNOG00000017873,ENSRNOG00000007946,ENSRNOG00000018404,ENSRNOG00000047307
GO:0043168	anion binding	molecular_function	0.0081877	0.55733	66	394	2539	20272	ENSRNOG00000017993,ENSRNOG00000014621,ENSRNOG00000012730,ENSRNOG00000014060,ENSRNOG00000014963,ENSRNOG00000014619,ENSRNOG00000009566,ENSRNOG00000016826,ENSRNOG00000020281,ENSRNOG00000001796,ENSRNOG00000029738,ENSRNOG00000014287,ENSRNOG00000052745,ENSRNOG00000025584,ENSRNOG00000021128,ENSRNOG00000033508,ENSRNOG00000010609,ENSRNOG00000010776,ENSRNOG00000017912,ENSRNOG00000006435,ENSRNOG00000058586,…
GO:0051604	protein maturation	biological_process	0.0082616	0.55976	12	394	277	20272	ENSRNOG00000001296,ENSRNOG00000001091,ENSRNOG00000018122,ENSRNOG00000003084,ENSRNOG00000018059,ENSRNOG00000010813,ENSRNOG00000000527,ENSRNOG00000012201,ENSRNOG00000005392,ENSRNOG00000012944,ENSRNOG00000020377,ENSRNOG00000017965
GO:0051656	establishment of organelle localization	biological_process	0.0082778	0.55976	12	394	277	20272	ENSRNOG00000004014,ENSRNOG00000013972,ENSRNOG00000032574,ENSRNOG00000007946,ENSRNOG00000001296,ENSRNOG00000009625,ENSRNOG00000020281,ENSRNOG00000032178,ENSRNOG00000019193,ENSRNOG00000009039,ENSRNOG00000016939,ENSRNOG00000006894
GO:0061564	axon development	biological_process	0.0084318	0.56299	16	394	420	20272	ENSRNOG00000017965,ENSRNOG00000019322,ENSRNOG00000047143,ENSRNOG00000014287,ENSRNOG00000019977,ENSRNOG00000014155,ENSRNOG00000019842,ENSRNOG00000000695,ENSRNOG00000010547,ENSRNOG00000009625,ENSRNOG00000015264,ENSRNOG00000002468,ENSRNOG00000053562,ENSRNOG00000020867,ENSRNOG00000014621,ENSRNOG00000018414
GO:0032147	activation of protein kinase activity	biological_process	0.0084755	0.56299	11	394	244	20272	ENSRNOG00000015982,ENSRNOG00000025584,ENSRNOG00000014987,ENSRNOG00000055226,ENSRNOG00000001296,ENSRNOG00000020773,ENSRNOG00000001348,ENSRNOG00000003442,ENSRNOG00000010574,ENSRNOG00000014287,ENSRNOG00000029986
GO:0008053	mitochondrial fusion	biological_process	0.0084804	0.56299	3	394	22	20272	ENSRNOG00000001420,ENSRNOG00000028556,ENSRNOG00000017965
GO:0032897	negative regulation of viral transcription	biological_process	0.0085141	0.56299	3	394	22	20272	ENSRNOG00000056954,ENSRNOG00000018517,ENSRNOG00000005227
GO:1901185	negative regulation of ERBB signaling pathway	biological_process	0.0085247	0.56299	3	394	22	20272	ENSRNOG00000004014,ENSRNOG00000055226,ENSRNOG00000008412
GO:0019048	modulation by virus of host morphology or physiology	biological_process	0.0085287	0.56299	3	394	22	20272	ENSRNOG00000031420,ENSRNOG00000007946,ENSRNOG00000029986
GO:0051260	protein homooligomerization	biological_process	0.0085674	0.56299	13	394	313	20272	ENSRNOG00000001420,ENSRNOG00000014398,ENSRNOG00000020882,ENSRNOG00000021216,ENSRNOG00000052802,ENSRNOG00000047896,ENSRNOG00000006435,ENSRNOG00000014604,ENSRNOG00000006894,ENSRNOG00000023376,ENSRNOG00000023238,ENSRNOG00000056337,ENSRNOG00000005094
GO:0042981	regulation of apoptotic process	biological_process	0.008572	0.56299	40	394	1392	20272	ENSRNOG00000012944,ENSRNOG00000014604,ENSRNOG00000007200,ENSRNOG00000051344,ENSRNOG00000031420,ENSRNOG00000018404,ENSRNOG00000020482,ENSRNOG00000001296,ENSRNOG00000017873,ENSRNOG00000029535,ENSRNOG00000003084,ENSRNOG00000010547,ENSRNOG00000017359,ENSRNOG00000058586,ENSRNOG00000003442,ENSRNOG00000020377,ENSRNOG00000061739,ENSRNOG00000007946,ENSRNOG00000025584,ENSRNOG00000005392,ENSRNOG00000019322,…
GO:0022008	neurogenesis	biological_process	0.0085767	0.56299	42	394	1478	20272	ENSRNOG00000010252,ENSRNOG00000047143,ENSRNOG00000017965,ENSRNOG00000019842,ENSRNOG00000014155,ENSRNOG00000019977,ENSRNOG00000029535,ENSRNOG00000010547,ENSRNOG00000011904,ENSRNOG00000020482,ENSRNOG00000027582,ENSRNOG00000009625,ENSRNOG00000003098,ENSRNOG00000006894,ENSRNOG00000002468,ENSRNOG00000017359,ENSRNOG00000015264,ENSRNOG00000024641,ENSRNOG00000001577,ENSRNOG00000001126,ENSRNOG00000020867,…
GO:0022029	telencephalon cell migration	biological_process	0.0085995	0.56299	5	394	65	20272	ENSRNOG00000014963,ENSRNOG00000055226,ENSRNOG00000002468,ENSRNOG00000010547,ENSRNOG00000053562
GO:0051259	protein oligomerization	biological_process	0.0086947	0.56742	18	394	496	20272	ENSRNOG00000023238,ENSRNOG00000018517,ENSRNOG00000005094,ENSRNOG00000029986,ENSRNOG00000009039,ENSRNOG00000023376,ENSRNOG00000006894,ENSRNOG00000006435,ENSRNOG00000047896,ENSRNOG00000030049,ENSRNOG00000001420,ENSRNOG00000020882,ENSRNOG00000056337,ENSRNOG00000014604,ENSRNOG00000052802,ENSRNOG00000001296,ENSRNOG00000021216,ENSRNOG00000014398
GO:0016787	hydrolase activity	molecular_function	0.0087447	0.568	64	394	2456	20272	ENSRNOG00000017965,ENSRNOG00000010252,ENSRNOG00000012944,ENSRNOG00000012201,ENSRNOG00000014876,ENSRNOG00000030019,ENSRNOG00000051344,ENSRNOG00000057056,ENSRNOG00000006435,ENSRNOG00000056637,ENSRNOG00000017912,ENSRNOG00000009625,ENSRNOG00000010776,ENSRNOG00000045775,ENSRNOG00000023991,ENSRNOG00000025584,ENSRNOG00000010609,ENSRNOG00000020281,ENSRNOG00000061176,ENSRNOG00000029738,ENSRNOG00000011189,…
GO:0006998	nuclear envelope organization	biological_process	0.0087669	0.568	4	394	42	20272	ENSRNOG00000006435,ENSRNOG00000019638,ENSRNOG00000016939,ENSRNOG00000006894
GO:0006383	transcription from RNA polymerase III promoter	biological_process	0.0087866	0.568	4	394	42	20272	ENSRNOG00000014595,ENSRNOG00000013514,ENSRNOG00000019824,ENSRNOG00000017864
GO:0005789	endoplasmic reticulum membrane	cellular_component	0.0088571	0.57077	21	394	612	20272	ENSRNOG00000003575,ENSRNOG00000012841,ENSRNOG00000002218,ENSRNOG00000028017,ENSRNOG00000013743,ENSRNOG00000000431,ENSRNOG00000021202,ENSRNOG00000014876,ENSRNOG00000014604,ENSRNOG00000008725,ENSRNOG00000020667,ENSRNOG00000004813,ENSRNOG00000047143,ENSRNOG00000017601,ENSRNOG00000020817,ENSRNOG00000006894,ENSRNOG00000019124,ENSRNOG00000010574,ENSRNOG00000008842,ENSRNOG00000017912,ENSRNOG00000007136
GO:0030154	cell differentiation	biological_process	0.0089085	0.57229	87	394	3520	20272	ENSRNOG00000038868,ENSRNOG00000014987,ENSRNOG00000015003,ENSRNOG00000028566,ENSRNOG00000012730,ENSRNOG00000032574,ENSRNOG00000014621,ENSRNOG00000019638,ENSRNOG00000019193,ENSRNOG00000014963,ENSRNOG00000025909,ENSRNOG00000013965,ENSRNOG00000001004,ENSRNOG00000000695,ENSRNOG00000013954,ENSRNOG00000016826,ENSRNOG00000015667,ENSRNOG00000019322,ENSRNOG00000001796,ENSRNOG00000021085,ENSRNOG00000014287,…
GO:0048585	negative regulation of response to stimulus	biological_process	0.0089649	0.57412	39	394	1353	20272	ENSRNOG00000028556,ENSRNOG00000006741,ENSRNOG00000020083,ENSRNOG00000029535,ENSRNOG00000051344,ENSRNOG00000001296,ENSRNOG00000031420,ENSRNOG00000020482,ENSRNOG00000011471,ENSRNOG00000047143,ENSRNOG00000001431,ENSRNOG00000014155,ENSRNOG00000052745,ENSRNOG00000047739,ENSRNOG00000017737,ENSRNOG00000025584,ENSRNOG00000061739,ENSRNOG00000007946,ENSRNOG00000003442,ENSRNOG00000058586,ENSRNOG00000011702,…
GO:0050804	modulation of synaptic transmission	biological_process	0.0090188	0.57577	13	394	315	20272	ENSRNOG00000005700,ENSRNOG00000003442,ENSRNOG00000019193,ENSRNOG00000014806,ENSRNOG00000006894,ENSRNOG00000002468,ENSRNOG00000000695,ENSRNOG00000049407,ENSRNOG00000020689,ENSRNOG00000007946,ENSRNOG00000020482,ENSRNOG00000000129,ENSRNOG00000014621
GO:0046427	positive regulation of JAK-STAT cascade	biological_process	0.0091644	0.58178	5	394	66	20272	ENSRNOG00000019322,ENSRNOG00000025584,ENSRNOG00000023334,ENSRNOG00000018414,ENSRNOG00000008312
GO:0031331	positive regulation of cellular catabolic process	biological_process	0.0092019	0.58178	12	394	281	20272	ENSRNOG00000020689,ENSRNOG00000001296,ENSRNOG00000004479,ENSRNOG00000009887,ENSRNOG00000055226,ENSRNOG00000018515,ENSRNOG00000010574,ENSRNOG00000014666,ENSRNOG00000029986,ENSRNOG00000014287,ENSRNOG00000025909,ENSRNOG00000018517
GO:0043280	positive regulation of cysteine-type endopeptidase activity involved in apoptotic process	biological_process	0.0094229	0.58178	7	394	121	20272	ENSRNOG00000005392,ENSRNOG00000012944,ENSRNOG00000001091,ENSRNOG00000021054,ENSRNOG00000005227,ENSRNOG00000000527,ENSRNOG00000001420
GO:0098662	inorganic cation transmembrane transport	biological_process	0.0094753	0.58178	20	394	577	20272	ENSRNOG00000021128,ENSRNOG00000021063,ENSRNOG00000033893,ENSRNOG00000010776,ENSRNOG00000019490,ENSRNOG00000004210,ENSRNOG00000017912,ENSRNOG00000047005,ENSRNOG00000019651,ENSRNOG00000012727,ENSRNOG00000015264,ENSRNOG00000020188,ENSRNOG00000014398,ENSRNOG00000012206,ENSRNOG00000021067,ENSRNOG00000030019,ENSRNOG00000056257,ENSRNOG00000047143,ENSRNOG00000047363,ENSRNOG00000017965
GO:0032559	adenyl ribonucleotide binding	molecular_function	0.0095085	0.58178	40	394	1401	20272	ENSRNOG00000017993,ENSRNOG00000012730,ENSRNOG00000007775,ENSRNOG00000020773,ENSRNOG00000012719,ENSRNOG00000018414,ENSRNOG00000004479,ENSRNOG00000014619,ENSRNOG00000029195,ENSRNOG00000001796,ENSRNOG00000020281,ENSRNOG00000004726,ENSRNOG00000058752,ENSRNOG00000014287,ENSRNOG00000033508,ENSRNOG00000017737,ENSRNOG00000021128,ENSRNOG00000052745,ENSRNOG00000010609,ENSRNOG00000020642,ENSRNOG00000019174,…
GO:0005216	ion channel activity	molecular_function	0.0095221	0.58178	15	394	389	20272	ENSRNOG00000021063,ENSRNOG00000033893,ENSRNOG00000021128,ENSRNOG00000028017,ENSRNOG00000012206,ENSRNOG00000056558,ENSRNOG00000021067,ENSRNOG00000001296,ENSRNOG00000011334,ENSRNOG00000056257,ENSRNOG00000047363,ENSRNOG00000012727,ENSRNOG00000015264,ENSRNOG00000020188,ENSRNOG00000047005
GO:1901216	positive regulation of neuron death	biological_process	0.0095568	0.58178	6	394	93	20272	ENSRNOG00000012944,ENSRNOG00000020773,ENSRNOG00000003084,ENSRNOG00000001420,ENSRNOG00000000695,ENSRNOG00000010171
GO:0072599	establishment of protein localization to endoplasmic reticulum	biological_process	0.0096297	0.58178	3	394	23	20272	ENSRNOG00000018639,ENSRNOG00000013743,ENSRNOG00000005358
GO:0033017	sarcoplasmic reticulum membrane	cellular_component	0.00964	0.58178	3	394	23	20272	ENSRNOG00000017912,ENSRNOG00000028017,ENSRNOG00000047143
GO:0015813	L-glutamate transport	biological_process	0.0096639	0.58178	3	394	23	20272	ENSRNOG00000011644,ENSRNOG00000049944,ENSRNOG00000018450
GO:0048745	smooth muscle tissue development	biological_process	0.0096689	0.58178	3	394	23	20272	ENSRNOG00000008312,ENSRNOG00000004210,ENSRNOG00000018059
GO:0005112	Notch binding	molecular_function	0.0096689	0.58178	3	394	23	20272	ENSRNOG00000047896,ENSRNOG00000001004,ENSRNOG00000019322
GO:0034595	phosphatidylinositol phosphate 5-phosphatase activity	molecular_function	0.0097387	0.58178	2	394	8	20272	ENSRNOG00000017114,ENSRNOG00000056954
GO:0090482	vitamin transmembrane transporter activity	molecular_function	0.0097488	0.58178	2	394	8	20272	ENSRNOG00000008312,ENSRNOG00000003918
GO:0034498	early endosome to Golgi transport	biological_process	0.0097624	0.58178	2	394	8	20272	ENSRNOG00000018847,ENSRNOG00000001258
GO:0060484	lung-associated mesenchyme development	biological_process	0.0097638	0.58178	2	394	8	20272	ENSRNOG00000011471,ENSRNOG00000015982
GO:0033083	regulation of immature T cell proliferation	biological_process	0.0097638	0.58178	2	394	8	20272	ENSRNOG00000011702,ENSRNOG00000018059
GO:0072201	negative regulation of mesenchymal cell proliferation	biological_process	0.0097638	0.58178	2	394	8	20272	ENSRNOG00000015982,ENSRNOG00000019638
GO:0060992	response to fungicide	biological_process	0.0097638	0.58178	2	394	8	20272	ENSRNOG00000017601,ENSRNOG00000030630
GO:0015279	store-operated calcium channel activity	molecular_function	0.0097638	0.58178	2	394	8	20272	ENSRNOG00000020188,ENSRNOG00000012727
GO:0048312	intracellular distribution of mitochondria	biological_process	0.0097638	0.58178	2	394	8	20272	ENSRNOG00000018364,ENSRNOG00000002669
GO:0090576	RNA polymerase III transcription factor complex	cellular_component	0.0097638	0.58178	2	394	8	20272	ENSRNOG00000017864,ENSRNOG00000014595
GO:0070852	cell body fiber	cellular_component	0.0097638	0.58178	2	394	8	20272	ENSRNOG00000021128,ENSRNOG00000017601
GO:0051247	positive regulation of protein metabolic process	biological_process	0.0097922	0.58179	41	394	1447	20272	ENSRNOG00000025909,ENSRNOG00000021054,ENSRNOG00000015888,ENSRNOG00000010574,ENSRNOG00000055226,ENSRNOG00000009887,ENSRNOG00000000528,ENSRNOG00000023334,ENSRNOG00000012730,ENSRNOG00000018414,ENSRNOG00000020773,ENSRNOG00000004479,ENSRNOG00000001348,ENSRNOG00000001091,ENSRNOG00000020689,ENSRNOG00000001420,ENSRNOG00000014987,ENSRNOG00000000527,ENSRNOG00000005392,ENSRNOG00000014287,ENSRNOG00000002754,…
GO:0044432	endoplasmic reticulum part	cellular_component	0.010002	0.59255	23	394	698	20272	ENSRNOG00000010574,ENSRNOG00000008842,ENSRNOG00000017912,ENSRNOG00000007136,ENSRNOG00000006435,ENSRNOG00000006894,ENSRNOG00000019124,ENSRNOG00000017601,ENSRNOG00000001348,ENSRNOG00000020817,ENSRNOG00000047143,ENSRNOG00000014604,ENSRNOG00000008725,ENSRNOG00000004813,ENSRNOG00000020667,ENSRNOG00000028017,ENSRNOG00000013743,ENSRNOG00000014876,ENSRNOG00000021202,ENSRNOG00000000431,ENSRNOG00000003575,…
GO:0007268	synaptic transmission	biological_process	0.010273	0.60645	19	394	543	20272	ENSRNOG00000020689,ENSRNOG00000021063,ENSRNOG00000047739,ENSRNOG00000014621,ENSRNOG00000032574,ENSRNOG00000007946,ENSRNOG00000003442,ENSRNOG00000002468,ENSRNOG00000019651,ENSRNOG00000019193,ENSRNOG00000006894,ENSRNOG00000049407,ENSRNOG00000000695,ENSRNOG00000000129,ENSRNOG00000001296,ENSRNOG00000020482,ENSRNOG00000014231,ENSRNOG00000005700,ENSRNOG00000014806
GO:0008328	ionotropic glutamate receptor complex	cellular_component	0.010341	0.60645	4	394	44	20272	ENSRNOG00000021063,ENSRNOG00000049407,ENSRNOG00000056257,ENSRNOG00000032574
GO:0016079	synaptic vesicle exocytosis	biological_process	0.010341	0.60645	4	394	44	20272	ENSRNOG00000032574,ENSRNOG00000007946,ENSRNOG00000019193,ENSRNOG00000001296
GO:0006900	membrane budding	biological_process	0.010355	0.60645	5	394	68	20272	ENSRNOG00000001091,ENSRNOG00000001296,ENSRNOG00000005700,ENSRNOG00000013972,ENSRNOG00000004014
GO:0030554	adenyl nucleotide binding	molecular_function	0.01039	0.60677	40	394	1409	20272	ENSRNOG00000014619,ENSRNOG00000017993,ENSRNOG00000012730,ENSRNOG00000007775,ENSRNOG00000020773,ENSRNOG00000012719,ENSRNOG00000018414,ENSRNOG00000004479,ENSRNOG00000029195,ENSRNOG00000001796,ENSRNOG00000058752,ENSRNOG00000004726,ENSRNOG00000020281,ENSRNOG00000014287,ENSRNOG00000017912,ENSRNOG00000058586,ENSRNOG00000006435,ENSRNOG00000014154,ENSRNOG00000010776,ENSRNOG00000023238,ENSRNOG00000017359,…
GO:0043025	neuronal cell body	cellular_component	0.010504	0.61172	17	394	468	20272	ENSRNOG00000021536,ENSRNOG00000001296,ENSRNOG00000005358,ENSRNOG00000010171,ENSRNOG00000014231,ENSRNOG00000019977,ENSRNOG00000047739,ENSRNOG00000021128,ENSRNOG00000051948,ENSRNOG00000012789,ENSRNOG00000017601,ENSRNOG00000004479,ENSRNOG00000055226,ENSRNOG00000014621,ENSRNOG00000009625,ENSRNOG00000003442,ENSRNOG00000011572
GO:0080134	regulation of response to stress	biological_process	0.010542	0.6122	34	394	1154	20272	ENSRNOG00000005303,ENSRNOG00000014398,ENSRNOG00000004726,ENSRNOG00000001348,ENSRNOG00000020773,ENSRNOG00000023334,ENSRNOG00000000528,ENSRNOG00000055226,ENSRNOG00000021175,ENSRNOG00000014987,ENSRNOG00000030630,ENSRNOG00000051307,ENSRNOG00000021054,ENSRNOG00000010574,ENSRNOG00000019638,ENSRNOG00000014666,ENSRNOG00000031420,ENSRNOG00000018364,ENSRNOG00000020083,ENSRNOG00000029535,ENSRNOG00000003084,…
GO:0072080	nephron tubule development	biological_process	0.010574	0.61233	6	394	95	20272	ENSRNOG00000015557,ENSRNOG00000003098,ENSRNOG00000019322,ENSRNOG00000007611,ENSRNOG00000004210,ENSRNOG00000015982
GO:0007050	cell cycle arrest	biological_process	0.010735	0.61986	7	394	124	20272	ENSRNOG00000014287,ENSRNOG00000055226,ENSRNOG00000021054,ENSRNOG00000005109,ENSRNOG00000005227,ENSRNOG00000019322,ENSRNOG00000020185
GO:0031410	cytoplasmic vesicle	cellular_component	0.01082	0.62204	29	394	947	20272	ENSRNOG00000019193,ENSRNOG00000011572,ENSRNOG00000006894,ENSRNOG00000023991,ENSRNOG00000020726,ENSRNOG00000023238,ENSRNOG00000010574,ENSRNOG00000007136,ENSRNOG00000007946,ENSRNOG00000001348,ENSRNOG00000001091,ENSRNOG00000055226,ENSRNOG00000014621,ENSRNOG00000028566,ENSRNOG00000021128,ENSRNOG00000013972,ENSRNOG00000012686,ENSRNOG00000014604,ENSRNOG00000012201,ENSRNOG00000022043,ENSRNOG00000019322,…
GO:0007264	small GTPase mediated signal transduction	biological_process	0.010847	0.62204	16	394	432	20272	ENSRNOG00000028426,ENSRNOG00000007679,ENSRNOG00000019322,ENSRNOG00000001431,ENSRNOG00000005392,ENSRNOG00000002347,ENSRNOG00000004192,ENSRNOG00000020770,ENSRNOG00000020726,ENSRNOG00000014963,ENSRNOG00000017737,ENSRNOG00000052745,ENSRNOG00000011203,ENSRNOG00000005034,ENSRNOG00000000528,ENSRNOG00000055226
GO:0007205	protein kinase C-activating G-protein coupled receptor signaling pathway	biological_process	0.010893	0.62204	3	394	24	20272	ENSRNOG00000017737,ENSRNOG00000001796,ENSRNOG00000023238
GO:0030325	adrenal gland development	biological_process	0.010893	0.62204	3	394	24	20272	ENSRNOG00000008312,ENSRNOG00000029986,ENSRNOG00000015982
GO:0023057	negative regulation of signaling	biological_process	0.010928	0.62225	34	394	1157	20272	ENSRNOG00000015982,ENSRNOG00000019322,ENSRNOG00000014806,ENSRNOG00000014287,ENSRNOG00000014987,ENSRNOG00000004014,ENSRNOG00000008412,ENSRNOG00000023334,ENSRNOG00000055226,ENSRNOG00000010574,ENSRNOG00000019638,ENSRNOG00000056954,ENSRNOG00000021054,ENSRNOG00000019193,ENSRNOG00000006741,ENSRNOG00000020482,ENSRNOG00000011471,ENSRNOG00000031420,ENSRNOG00000001296,ENSRNOG00000051344,ENSRNOG00000047143,…
GO:0005667	transcription factor complex	cellular_component	0.010958	0.62225	13	394	323	20272	ENSRNOG00000008592,ENSRNOG00000014666,ENSRNOG00000017864,ENSRNOG00000018364,ENSRNOG00000031420,ENSRNOG00000020482,ENSRNOG00000006976,ENSRNOG00000056647,ENSRNOG00000026295,ENSRNOG00000021183,ENSRNOG00000014595,ENSRNOG00000003084,ENSRNOG00000000431
GO:0015267	channel activity	molecular_function	0.011059	0.62454	16	394	433	20272	ENSRNOG00000055530,ENSRNOG00000047363,ENSRNOG00000056257,ENSRNOG00000001296,ENSRNOG00000021067,ENSRNOG00000056558,ENSRNOG00000028017,ENSRNOG00000012206,ENSRNOG00000047005,ENSRNOG00000012727,ENSRNOG00000015264,ENSRNOG00000020188,ENSRNOG00000011334,ENSRNOG00000021128,ENSRNOG00000033893,ENSRNOG00000021063
GO:0022803	passive transmembrane transporter activity	molecular_function	0.011059	0.62454	16	394	433	20272	ENSRNOG00000055530,ENSRNOG00000047363,ENSRNOG00000056257,ENSRNOG00000001296,ENSRNOG00000021067,ENSRNOG00000056558,ENSRNOG00000028017,ENSRNOG00000012206,ENSRNOG00000047005,ENSRNOG00000012727,ENSRNOG00000015264,ENSRNOG00000020188,ENSRNOG00000011334,ENSRNOG00000021128,ENSRNOG00000021063,ENSRNOG00000033893
GO:0005524	ATP binding	molecular_function	0.011239	0.63297	39	394	1373	20272	ENSRNOG00000014619,ENSRNOG00000017993,ENSRNOG00000020773,ENSRNOG00000012719,ENSRNOG00000018414,ENSRNOG00000004479,ENSRNOG00000012730,ENSRNOG00000007775,ENSRNOG00000004726,ENSRNOG00000020281,ENSRNOG00000029195,ENSRNOG00000001796,ENSRNOG00000014287,ENSRNOG00000010776,ENSRNOG00000017912,ENSRNOG00000014154,ENSRNOG00000058586,ENSRNOG00000006435,ENSRNOG00000028368,ENSRNOG00000029986,ENSRNOG00000006894,…
GO:0022838	substrate-specific channel activity	molecular_function	0.011318	0.63375	15	394	397	20272	ENSRNOG00000011334,ENSRNOG00000047363,ENSRNOG00000056257,ENSRNOG00000020188,ENSRNOG00000015264,ENSRNOG00000012727,ENSRNOG00000047005,ENSRNOG00000033893,ENSRNOG00000021063,ENSRNOG00000012206,ENSRNOG00000021128,ENSRNOG00000028017,ENSRNOG00000056558,ENSRNOG00000021067,ENSRNOG00000001296
GO:1901700	response to oxygen-containing compound	biological_process	0.011389	0.63375	43	394	1548	20272	ENSRNOG00000021128,ENSRNOG00000012622,ENSRNOG00000052745,ENSRNOG00000020185,ENSRNOG00000061739,ENSRNOG00000017601,ENSRNOG00000007946,ENSRNOG00000008842,ENSRNOG00000009625,ENSRNOG00000020726,ENSRNOG00000029986,ENSRNOG00000020083,ENSRNOG00000007229,ENSRNOG00000003084,ENSRNOG00000030019,ENSRNOG00000052802,ENSRNOG00000031420,ENSRNOG00000020482,ENSRNOG00000001296,ENSRNOG00000010171,ENSRNOG00000047143,…
GO:0030425	dendrite	cellular_component	0.01157	0.63375	17	394	473	20272	ENSRNOG00000021536,ENSRNOG00000011904,ENSRNOG00000010171,ENSRNOG00000005700,ENSRNOG00000016145,ENSRNOG00000014231,ENSRNOG00000014621,ENSRNOG00000055226,ENSRNOG00000008054,ENSRNOG00000013514,ENSRNOG00000011203,ENSRNOG00000047739,ENSRNOG00000051948,ENSRNOG00000020689,ENSRNOG00000031536,ENSRNOG00000009625,ENSRNOG00000003442
GO:0000166	nucleotide binding	molecular_function	0.011589	0.63375	53	394	1992	20272	ENSRNOG00000017359,ENSRNOG00000023238,ENSRNOG00000023991,ENSRNOG00000023376,ENSRNOG00000006894,ENSRNOG00000029986,ENSRNOG00000028368,ENSRNOG00000058586,ENSRNOG00000006435,ENSRNOG00000020770,ENSRNOG00000014154,ENSRNOG00000017912,ENSRNOG00000010776,ENSRNOG00000010609,ENSRNOG00000020642,ENSRNOG00000054272,ENSRNOG00000019174,ENSRNOG00000017601,ENSRNOG00000033508,ENSRNOG00000025584,ENSRNOG00000017737,…
GO:1901265	nucleoside phosphate binding	molecular_function	0.011589	0.63375	53	394	1992	20272	ENSRNOG00000047143,ENSRNOG00000019000,ENSRNOG00000017965,ENSRNOG00000004813,ENSRNOG00000003084,ENSRNOG00000029535,ENSRNOG00000006576,ENSRNOG00000001296,ENSRNOG00000018404,ENSRNOG00000057056,ENSRNOG00000030019,ENSRNOG00000010776,ENSRNOG00000017912,ENSRNOG00000058586,ENSRNOG00000006435,ENSRNOG00000020770,ENSRNOG00000014154,ENSRNOG00000028368,ENSRNOG00000029986,ENSRNOG00000023991,ENSRNOG00000006894,…
GO:0042175	nuclear outer membrane-endoplasmic reticulum membrane network	cellular_component	0.011609	0.63375	21	394	628	20272	ENSRNOG00000047143,ENSRNOG00000014604,ENSRNOG00000008725,ENSRNOG00000020667,ENSRNOG00000004813,ENSRNOG00000028017,ENSRNOG00000013743,ENSRNOG00000021202,ENSRNOG00000000431,ENSRNOG00000014876,ENSRNOG00000003575,ENSRNOG00000002218,ENSRNOG00000012841,ENSRNOG00000010574,ENSRNOG00000017912,ENSRNOG00000008842,ENSRNOG00000007136,ENSRNOG00000006894,ENSRNOG00000019124,ENSRNOG00000017601,ENSRNOG00000020817
GO:0048869	cellular developmental process	biological_process	0.011613	0.63375	92	394	3793	20272	ENSRNOG00000030630,ENSRNOG00000053562,ENSRNOG00000020689,ENSRNOG00000006025,ENSRNOG00000037247,ENSRNOG00000011203,ENSRNOG00000001420,ENSRNOG00000055226,ENSRNOG00000018414,ENSRNOG00000004479,ENSRNOG00000007136,ENSRNOG00000004210,ENSRNOG00000021054,ENSRNOG00000015982,ENSRNOG00000018059,ENSRNOG00000012206,ENSRNOG00000015636,ENSRNOG00000058752,ENSRNOG00000007611,ENSRNOG00000002754,ENSRNOG00000001126,…
GO:0048489	synaptic vesicle transport	biological_process	0.011635	0.63375	6	394	97	20272	ENSRNOG00000009625,ENSRNOG00000032574,ENSRNOG00000001296,ENSRNOG00000019193,ENSRNOG00000007946,ENSRNOG00000006894
GO:0097480	establishment of synaptic vesicle localization	biological_process	0.011635	0.63375	6	394	97	20272	ENSRNOG00000032574,ENSRNOG00000006894,ENSRNOG00000019193,ENSRNOG00000001296,ENSRNOG00000007946,ENSRNOG00000009625
GO:0019900	kinase binding	molecular_function	0.011823	0.63375	21	394	629	20272	ENSRNOG00000025584,ENSRNOG00000020773,ENSRNOG00000004479,ENSRNOG00000007946,ENSRNOG00000061739,ENSRNOG00000055226,ENSRNOG00000014621,ENSRNOG00000010574,ENSRNOG00000009625,ENSRNOG00000018747,ENSRNOG00000004210,ENSRNOG00000006251,ENSRNOG00000019193,ENSRNOG00000019651,ENSRNOG00000015903,ENSRNOG00000003084,ENSRNOG00000031420,ENSRNOG00000008786,ENSRNOG00000030019,ENSRNOG00000004726,ENSRNOG00000012944
GO:0003674	molecular_function	molecular_function	0.011966	0.63375	348	394	17073	20272	ENSRNOG00000058752,ENSRNOG00000004726,ENSRNOG00000047307,ENSRNOG00000007934,ENSRNOG00000014398,ENSRNOG00000032394,ENSRNOG00000006251,ENSRNOG00000037299,ENSRNOG00000017693,ENSRNOG00000019651,ENSRNOG00000010574,ENSRNOG00000021230,ENSRNOG00000019924,ENSRNOG00000036677,ENSRNOG00000001091,ENSRNOG00000055226,ENSRNOG00000046975,ENSRNOG00000001420,ENSRNOG00000053562,ENSRNOG00000014604,ENSRNOG00000025580,…
GO:0072657	protein localization to membrane	biological_process	0.012047	0.63375	15	394	400	20272	ENSRNOG00000003442,ENSRNOG00000056954,ENSRNOG00000019193,ENSRNOG00000013743,ENSRNOG00000021128,ENSRNOG00000008414,ENSRNOG00000010813,ENSRNOG00000001420,ENSRNOG00000046566,ENSRNOG00000012950,ENSRNOG00000028895,ENSRNOG00000007946,ENSRNOG00000032574,ENSRNOG00000018639,ENSRNOG00000014621
GO:0005634	nucleus	cellular_component	0.012052	0.63375	136	394	5922	20272	ENSRNOG00000030630,ENSRNOG00000021691,ENSRNOG00000033522,ENSRNOG00000021175,ENSRNOG00000000528,ENSRNOG00000015520,ENSRNOG00000013514,ENSRNOG00000007775,ENSRNOG00000008412,ENSRNOG00000004479,ENSRNOG00000018414,ENSRNOG00000007136,ENSRNOG00000014666,ENSRNOG00000004210,ENSRNOG00000000431,ENSRNOG00000046566,ENSRNOG00000020358,ENSRNOG00000028017,ENSRNOG00000007611,ENSRNOG00000002754,ENSRNOG00000020185,…
GO:0071549	cellular response to dexamethasone stimulus	biological_process	0.012054	0.63375	4	394	46	20272	ENSRNOG00000005227,ENSRNOG00000007946,ENSRNOG00000017601,ENSRNOG00000012944
GO:0018108	peptidyl-tyrosine phosphorylation	biological_process	0.012057	0.63375	13	394	327	20272	ENSRNOG00000010574,ENSRNOG00000058586,ENSRNOG00000003442,ENSRNOG00000029986,ENSRNOG00000002754,ENSRNOG00000014287,ENSRNOG00000004014,ENSRNOG00000052745,ENSRNOG00000031420,ENSRNOG00000018414,ENSRNOG00000008412,ENSRNOG00000023334,ENSRNOG00000012730
GO:0046580	negative regulation of Ras protein signal transduction	biological_process	0.012061	0.63375	4	394	46	20272	ENSRNOG00000052745,ENSRNOG00000017737,ENSRNOG00000055226,ENSRNOG00000001431
GO:0017062	respiratory chain complex III assembly	biological_process	0.012167	0.63375	2	394	9	20272	ENSRNOG00000045961,ENSRNOG00000025909
GO:0034551	mitochondrial respiratory chain complex III assembly	biological_process	0.012167	0.63375	2	394	9	20272	ENSRNOG00000025909,ENSRNOG00000045961
GO:0016298	lipase activity	molecular_function	0.012169	0.63375	6	394	98	20272	ENSRNOG00000056637,ENSRNOG00000003033,ENSRNOG00000003442,ENSRNOG00000037299,ENSRNOG00000060561,ENSRNOG00000016826
GO:0046717	acid secretion	biological_process	0.012175	0.63375	6	394	98	20272	ENSRNOG00000009625,ENSRNOG00000003442,ENSRNOG00000001091,ENSRNOG00000017873,ENSRNOG00000001296,ENSRNOG00000016826
GO:0006901	vesicle coating	biological_process	0.012197	0.63375	3	394	25	20272	ENSRNOG00000005700,ENSRNOG00000013972,ENSRNOG00000001091
GO:0015800	acidic amino acid transport	biological_process	0.012198	0.63375	3	394	25	20272	ENSRNOG00000011644,ENSRNOG00000049944,ENSRNOG00000018450
GO:0007176	regulation of epidermal growth factor-activated receptor activity	biological_process	0.012198	0.63375	3	394	25	20272	ENSRNOG00000008412,ENSRNOG00000003442,ENSRNOG00000004014
GO:0016242	negative regulation of macroautophagy	biological_process	0.012203	0.63375	3	394	25	20272	ENSRNOG00000030630,ENSRNOG00000028556,ENSRNOG00000029535
GO:0014047	glutamate secretion	biological_process	0.012203	0.63375	3	394	25	20272	ENSRNOG00000001296,ENSRNOG00000003442,ENSRNOG00000009625
GO:0045742	positive regulation of epidermal growth factor receptor signaling pathway	biological_process	0.012203	0.63375	3	394	25	20272	ENSRNOG00000001091,ENSRNOG00000020882,ENSRNOG00000003442
GO:0014074	response to purine-containing compound	biological_process	0.012249	0.63375	8	394	158	20272	ENSRNOG00000002754,ENSRNOG00000056954,ENSRNOG00000017601,ENSRNOG00000007946,ENSRNOG00000001296,ENSRNOG00000008414,ENSRNOG00000021128,ENSRNOG00000000695
GO:0016886	ligase activity, forming phosphoric ester bonds	molecular_function	0.012393	0.63375	2	394	9	20272	ENSRNOG00000003084,ENSRNOG00000004813
GO:0071493	cellular response to UV-B	biological_process	0.012393	0.63375	2	394	9	20272	ENSRNOG00000031420,ENSRNOG00000014287
GO:0033079	immature T cell proliferation	biological_process	0.012393	0.63375	2	394	9	20272	ENSRNOG00000011702,ENSRNOG00000018059
GO:0072177	mesonephric duct development	biological_process	0.012393	0.63375	2	394	9	20272	ENSRNOG00000004210,ENSRNOG00000015982
GO:0005652	nuclear lamina	cellular_component	0.012393	0.63375	2	394	9	20272	ENSRNOG00000019638,ENSRNOG00000019193
GO:0031235	intrinsic component of the cytoplasmic side of the plasma membrane	cellular_component	0.012393	0.63375	2	394	9	20272	ENSRNOG00000001431,ENSRNOG00000055226
GO:0006828	manganese ion transport	biological_process	0.012393	0.63375	2	394	9	20272	ENSRNOG00000012727,ENSRNOG00000020188
GO:0072364	regulation of cellular ketone metabolic process by regulation of transcription from RNA polymerase II promoter	biological_process	0.012393	0.63375	2	394	9	20272	ENSRNOG00000001004,ENSRNOG00000018364
GO:0000012	single strand break repair	biological_process	0.012393	0.63375	2	394	9	20272	ENSRNOG00000003084,ENSRNOG00000020188
GO:0090128	regulation of synapse maturation	biological_process	0.012393	0.63375	2	394	9	20272	ENSRNOG00000020482,ENSRNOG00000055226
GO:0050730	regulation of peptidyl-tyrosine phosphorylation	biological_process	0.012555	0.63916	10	394	224	20272	ENSRNOG00000012730,ENSRNOG00000023334,ENSRNOG00000008412,ENSRNOG00000018414,ENSRNOG00000031420,ENSRNOG00000004014,ENSRNOG00000014287,ENSRNOG00000002754,ENSRNOG00000003442,ENSRNOG00000010574
GO:0051049	regulation of transport	biological_process	0.012561	0.63916	47	394	1734	20272	ENSRNOG00000014806,ENSRNOG00000056257,ENSRNOG00000019322,ENSRNOG00000021067,ENSRNOG00000009402,ENSRNOG00000006695,ENSRNOG00000028017,ENSRNOG00000005303,ENSRNOG00000046566,ENSRNOG00000019193,ENSRNOG00000056954,ENSRNOG00000051307,ENSRNOG00000047005,ENSRNOG00000025909,ENSRNOG00000004210,ENSRNOG00000053285,ENSRNOG00000010574,ENSRNOG00000012719,ENSRNOG00000018414,ENSRNOG00000001348,ENSRNOG00000001091,…
GO:0060079	excitatory postsynaptic potential	biological_process	0.012744	0.64686	6	394	99	20272	ENSRNOG00000021063,ENSRNOG00000003442,ENSRNOG00000000695,ENSRNOG00000047739,ENSRNOG00000019193,ENSRNOG00000001296
GO:0018212	peptidyl-tyrosine modification	biological_process	0.012926	0.65312	13	394	330	20272	ENSRNOG00000010574,ENSRNOG00000058586,ENSRNOG00000003442,ENSRNOG00000029986,ENSRNOG00000002754,ENSRNOG00000014287,ENSRNOG00000052745,ENSRNOG00000004014,ENSRNOG00000031420,ENSRNOG00000018414,ENSRNOG00000008412,ENSRNOG00000023334,ENSRNOG00000012730
GO:0048858	cell projection morphogenesis	biological_process	0.01303	0.65312	25	394	796	20272	ENSRNOG00000015264,ENSRNOG00000002468,ENSRNOG00000009625,ENSRNOG00000055226,ENSRNOG00000014621,ENSRNOG00000020867,ENSRNOG00000018414,ENSRNOG00000004479,ENSRNOG00000057862,ENSRNOG00000053562,ENSRNOG00000001126,ENSRNOG00000024641,ENSRNOG00000011203,ENSRNOG00000038868,ENSRNOG00000014287,ENSRNOG00000014155,ENSRNOG00000019842,ENSRNOG00000017965,ENSRNOG00000019322,ENSRNOG00000028753,ENSRNOG00000015636,…
GO:0061326	renal tubule development	biological_process	0.013389	0.65312	6	394	100	20272	ENSRNOG00000003098,ENSRNOG00000015982,ENSRNOG00000019322,ENSRNOG00000004210,ENSRNOG00000007611,ENSRNOG00000015557
GO:0048468	cell development	biological_process	0.013501	0.65312	54	394	2054	20272	ENSRNOG00000010547,ENSRNOG00000011904,ENSRNOG00000020482,ENSRNOG00000027582,ENSRNOG00000018023,ENSRNOG00000010252,ENSRNOG00000047143,ENSRNOG00000019000,ENSRNOG00000017965,ENSRNOG00000019842,ENSRNOG00000014155,ENSRNOG00000019977,ENSRNOG00000027880,ENSRNOG00000013972,ENSRNOG00000024641,ENSRNOG00000052745,ENSRNOG00000001577,ENSRNOG00000001126,ENSRNOG00000057862,ENSRNOG00000007946,ENSRNOG00000010932,…
GO:0048679	regulation of axon regeneration	biological_process	0.013565	0.65312	3	394	26	20272	ENSRNOG00000047143,ENSRNOG00000019977,ENSRNOG00000002468
GO:0005310	dicarboxylic acid transmembrane transporter activity	molecular_function	0.013594	0.65312	3	394	26	20272	ENSRNOG00000018450,ENSRNOG00000049944,ENSRNOG00000011644
GO:0042391	regulation of membrane potential	biological_process	0.01366	0.65312	14	394	369	20272	ENSRNOG00000030019,ENSRNOG00000001296,ENSRNOG00000007946,ENSRNOG00000021063,ENSRNOG00000021128,ENSRNOG00000047739,ENSRNOG00000000695,ENSRNOG00000003084,ENSRNOG00000047005,ENSRNOG00000014155,ENSRNOG00000019193,ENSRNOG00000011171,ENSRNOG00000003442,ENSRNOG00000058752
GO:0002028	regulation of sodium ion transport	biological_process	0.013762	0.65312	5	394	73	20272	ENSRNOG00000004210,ENSRNOG00000053285,ENSRNOG00000030019,ENSRNOG00000021067,ENSRNOG00000001296
GO:0048806	genitalia development	biological_process	0.01393	0.65312	4	394	48	20272	ENSRNOG00000058586,ENSRNOG00000019096,ENSRNOG00000008312,ENSRNOG00000017601
GO:0006811	ion transport	biological_process	0.014009	0.65312	40	394	1437	20272	ENSRNOG00000003442,ENSRNOG00000017912,ENSRNOG00000009625,ENSRNOG00000019490,ENSRNOG00000010776,ENSRNOG00000020188,ENSRNOG00000020951,ENSRNOG00000015264,ENSRNOG00000006894,ENSRNOG00000021063,ENSRNOG00000003918,ENSRNOG00000021128,ENSRNOG00000017965,ENSRNOG00000047143,ENSRNOG00000018450,ENSRNOG00000015903,ENSRNOG00000056558,ENSRNOG00000030019,ENSRNOG00000001296,ENSRNOG00000009330,ENSRNOG00000036677,…
GO:1903308	regulation of chromatin modification	biological_process	0.014089	0.65312	8	394	162	20272	ENSRNOG00000053285,ENSRNOG00000011702,ENSRNOG00000021054,ENSRNOG00000030630,ENSRNOG00000012240,ENSRNOG00000021175,ENSRNOG00000046776,ENSRNOG00000018364
GO:0032270	positive regulation of cellular protein metabolic process	biological_process	0.014277	0.65312	38	394	1352	20272	ENSRNOG00000012944,ENSRNOG00000051344,ENSRNOG00000001296,ENSRNOG00000018364,ENSRNOG00000011471,ENSRNOG00000003442,ENSRNOG00000020377,ENSRNOG00000011702,ENSRNOG00000029986,ENSRNOG00000033508,ENSRNOG00000013972,ENSRNOG00000025584,ENSRNOG00000018515,ENSRNOG00000019322,ENSRNOG00000005392,ENSRNOG00000014287,ENSRNOG00000002754,ENSRNOG00000005227,ENSRNOG00000001004,ENSRNOG00000015982,ENSRNOG00000015888,…
GO:0097458	neuron part	cellular_component	0.014343	0.65312	35	394	1223	20272	ENSRNOG00000011904,ENSRNOG00000001296,ENSRNOG00000010171,ENSRNOG00000014231,ENSRNOG00000014604,ENSRNOG00000019977,ENSRNOG00000047739,ENSRNOG00000021128,ENSRNOG00000051948,ENSRNOG00000017601,ENSRNOG00000007946,ENSRNOG00000008054,ENSRNOG00000009625,ENSRNOG00000003098,ENSRNOG00000003442,ENSRNOG00000006894,ENSRNOG00000011572,ENSRNOG00000021536,ENSRNOG00000000695,ENSRNOG00000005358,ENSRNOG00000005700,…
GO:0048523	negative regulation of cellular process	biological_process	0.014483	0.65312	100	394	4207	20272	ENSRNOG00000047896,ENSRNOG00000011702,ENSRNOG00000058586,ENSRNOG00000011984,ENSRNOG00000023376,ENSRNOG00000052745,ENSRNOG00000021128,ENSRNOG00000025584,ENSRNOG00000019338,ENSRNOG00000019824,ENSRNOG00000010547,ENSRNOG00000012240,ENSRNOG00000020083,ENSRNOG00000006741,ENSRNOG00000017873,ENSRNOG00000020482,ENSRNOG00000021183,ENSRNOG00000051344,ENSRNOG00000007483,ENSRNOG00000030019,ENSRNOG00000053285,…
GO:0051648	vesicle localization	biological_process	0.014559	0.65312	8	394	163	20272	ENSRNOG00000009625,ENSRNOG00000031536,ENSRNOG00000019193,ENSRNOG00000006894,ENSRNOG00000013972,ENSRNOG00000007946,ENSRNOG00000001296,ENSRNOG00000032574
GO:0030001	metal ion transport	biological_process	0.014561	0.65312	24	394	763	20272	ENSRNOG00000056954,ENSRNOG00000047005,ENSRNOG00000015264,ENSRNOG00000020188,ENSRNOG00000012727,ENSRNOG00000019651,ENSRNOG00000004210,ENSRNOG00000053285,ENSRNOG00000019490,ENSRNOG00000010776,ENSRNOG00000003442,ENSRNOG00000017912,ENSRNOG00000021128,ENSRNOG00000033893,ENSRNOG00000021063,ENSRNOG00000047363,ENSRNOG00000056257,ENSRNOG00000047143,ENSRNOG00000017965,ENSRNOG00000001296,ENSRNOG00000021067,…
GO:0008150	biological_process	biological_process	0.014788	0.65312	361	394	17863	20272	ENSRNOG00000010497,ENSRNOG00000011398,ENSRNOG00000011413,ENSRNOG00000047739,ENSRNOG00000014595,ENSRNOG00000046776,ENSRNOG00000005042,ENSRNOG00000020377,ENSRNOG00000008592,ENSRNOG00000019970,ENSRNOG00000005094,ENSRNOG00000028368,ENSRNOG00000000175,ENSRNOG00000011572,ENSRNOG00000008316,ENSRNOG00000004192,ENSRNOG00000011338,ENSRNOG00000002347,ENSRNOG00000021758,ENSRNOG00000015583,ENSRNOG00000021872,…
GO:0009167	purine ribonucleoside monophosphate metabolic process	biological_process	0.014944	0.65312	11	394	265	20272	ENSRNOG00000001296,ENSRNOG00000018310,ENSRNOG00000007946,ENSRNOG00000052802,ENSRNOG00000023387,ENSRNOG00000032574,ENSRNOG00000003084,ENSRNOG00000003163,ENSRNOG00000029986,ENSRNOG00000025909,ENSRNOG00000061176
GO:0010459	negative regulation of heart rate	biological_process	0.014962	0.65312	2	394	10	20272	ENSRNOG00000047739,ENSRNOG00000047143
GO:0051310	metaphase plate congression	biological_process	0.014964	0.65312	4	394	49	20272	ENSRNOG00000009039,ENSRNOG00000016939,ENSRNOG00000020281,ENSRNOG00000004014
GO:1902803	regulation of synaptic vesicle transport	biological_process	0.015039	0.65312	3	394	27	20272	ENSRNOG00000006894,ENSRNOG00000007946,ENSRNOG00000019193
GO:0097033	mitochondrial respiratory chain complex III biogenesis	biological_process	0.015044	0.65312	2	394	10	20272	ENSRNOG00000025909,ENSRNOG00000045961
GO:0061099	negative regulation of protein tyrosine kinase activity	biological_process	0.015077	0.65312	3	394	27	20272	ENSRNOG00000004014,ENSRNOG00000008412,ENSRNOG00000031420
GO:0098632	protein binding involved in cell-cell adhesion	molecular_function	0.015082	0.65312	3	394	27	20272	ENSRNOG00000021771,ENSRNOG00000015667,ENSRNOG00000008054
GO:1901186	positive regulation of ERBB signaling pathway	biological_process	0.015083	0.65312	3	394	27	20272	ENSRNOG00000003442,ENSRNOG00000020882,ENSRNOG00000001091
GO:0060453	regulation of gastric acid secretion	biological_process	0.015093	0.65312	2	394	10	20272	ENSRNOG00000001091,ENSRNOG00000017873
GO:0008324	cation transmembrane transporter activity	molecular_function	0.015109	0.65312	19	394	565	20272	ENSRNOG00000047005,ENSRNOG00000020188,ENSRNOG00000015264,ENSRNOG00000019651,ENSRNOG00000012727,ENSRNOG00000010776,ENSRNOG00000019490,ENSRNOG00000017912,ENSRNOG00000011334,ENSRNOG00000021128,ENSRNOG00000021063,ENSRNOG00000033893,ENSRNOG00000056257,ENSRNOG00000047363,ENSRNOG00000001296,ENSRNOG00000030019,ENSRNOG00000049944,ENSRNOG00000012206,ENSRNOG00000018450
GO:0035295	tube development	biological_process	0.015255	0.65312	21	394	645	20272	ENSRNOG00000014963,ENSRNOG00000004210,ENSRNOG00000003098,ENSRNOG00000015557,ENSRNOG00000055226,ENSRNOG00000032574,ENSRNOG00000052745,ENSRNOG00000002754,ENSRNOG00000007611,ENSRNOG00000019322,ENSRNOG00000017873,ENSRNOG00000011471,ENSRNOG00000020482,ENSRNOG00000018364,ENSRNOG00000008312,ENSRNOG00000015667,ENSRNOG00000005580,ENSRNOG00000001004,ENSRNOG00000018059,ENSRNOG00000010547,ENSRNOG00000015982
GO:0001845	phagolysosome assembly	biological_process	0.015276	0.65312	2	394	10	20272	ENSRNOG00000001296,ENSRNOG00000023991
GO:0097091	synaptic vesicle clustering	biological_process	0.015294	0.65312	2	394	10	20272	ENSRNOG00000007946,ENSRNOG00000031536
GO:1904071	presynaptic active zone assembly	biological_process	0.015294	0.65312	2	394	10	20272	ENSRNOG00000007946,ENSRNOG00000031536
GO:0014049	positive regulation of glutamate secretion	biological_process	0.015294	0.65312	2	394	10	20272	ENSRNOG00000009625,ENSRNOG00000001296
GO:0045945	positive regulation of transcription from RNA polymerase III promoter	biological_process	0.015294	0.65312	2	394	10	20272	ENSRNOG00000014595,ENSRNOG00000019824
GO:0035871	protein K11-linked deubiquitination	biological_process	0.015294	0.65312	2	394	10	20272	ENSRNOG00000009117,ENSRNOG00000028556
GO:0009126	purine nucleoside monophosphate metabolic process	biological_process	0.015328	0.65312	11	394	266	20272	ENSRNOG00000029986,ENSRNOG00000025909,ENSRNOG00000061176,ENSRNOG00000001296,ENSRNOG00000018310,ENSRNOG00000007946,ENSRNOG00000052802,ENSRNOG00000023387,ENSRNOG00000032574,ENSRNOG00000003163,ENSRNOG00000003084
GO:0006672	ceramide metabolic process	biological_process	0.015374	0.65312	5	394	75	20272	ENSRNOG00000010252,ENSRNOG00000046984,ENSRNOG00000001296,ENSRNOG00000037299,ENSRNOG00000000471
GO:0043506	regulation of JUN kinase activity	biological_process	0.015374	0.65312	5	394	75	20272	ENSRNOG00000014987,ENSRNOG00000010574,ENSRNOG00000000528,ENSRNOG00000055226,ENSRNOG00000020773
GO:0051048	negative regulation of secretion	biological_process	0.015563	0.65312	9	394	198	20272	ENSRNOG00000019322,ENSRNOG00000011702,ENSRNOG00000047143,ENSRNOG00000003442,ENSRNOG00000014806,ENSRNOG00000021128,ENSRNOG00000047739,ENSRNOG00000001348,ENSRNOG00000017873
GO:0008152	metabolic process	biological_process	0.015648	0.65312	237	394	11089	20272	ENSRNOG00000045569,ENSRNOG00000011315,ENSRNOG00000012730,ENSRNOG00000019638,ENSRNOG00000053285,ENSRNOG00000019096,ENSRNOG00000008279,ENSRNOG00000015888,ENSRNOG00000009039,ENSRNOG00000014619,ENSRNOG00000018517,ENSRNOG00000001004,ENSRNOG00000000695,ENSRNOG00000011189,ENSRNOG00000026040,ENSRNOG00000033694,ENSRNOG00000015667,ENSRNOG00000060561,ENSRNOG00000019322,ENSRNOG00000028743,ENSRNOG00000005358,…
GO:0044093	positive regulation of molecular function	biological_process	0.015682	0.65312	40	394	1448	20272	ENSRNOG00000001420,ENSRNOG00000014987,ENSRNOG00000000527,ENSRNOG00000018414,ENSRNOG00000020773,ENSRNOG00000001091,ENSRNOG00000001348,ENSRNOG00000055226,ENSRNOG00000000528,ENSRNOG00000032574,ENSRNOG00000010574,ENSRNOG00000021054,ENSRNOG00000018517,ENSRNOG00000015982,ENSRNOG00000005303,ENSRNOG00000005227,ENSRNOG00000009402,ENSRNOG00000006695,ENSRNOG00000000989,ENSRNOG00000056337,ENSRNOG00000005392,…
GO:0007267	cell-cell signaling	biological_process	0.015693	0.65312	28	394	934	20272	ENSRNOG00000047739,ENSRNOG00000021128,ENSRNOG00000020689,ENSRNOG00000021063,ENSRNOG00000012686,ENSRNOG00000007946,ENSRNOG00000014621,ENSRNOG00000032574,ENSRNOG00000003442,ENSRNOG00000019193,ENSRNOG00000006894,ENSRNOG00000011984,ENSRNOG00000025909,ENSRNOG00000002468,ENSRNOG00000019651,ENSRNOG00000018059,ENSRNOG00000049407,ENSRNOG00000007229,ENSRNOG00000000695,ENSRNOG00000017873,ENSRNOG00000001296,…
GO:0021510	spinal cord development	biological_process	0.015936	0.65312	6	394	104	20272	ENSRNOG00000047739,ENSRNOG00000021536,ENSRNOG00000019322,ENSRNOG00000009625,ENSRNOG00000010547,ENSRNOG00000017601
GO:0032991	macromolecular complex	cellular_component	0.016114	0.65312	128	394	5581	20272	ENSRNOG00000000431,ENSRNOG00000018533,ENSRNOG00000014666,ENSRNOG00000018825,ENSRNOG00000010486,ENSRNOG00000008367,ENSRNOG00000006025,ENSRNOG00000030630,ENSRNOG00000018414,ENSRNOG00000004479,ENSRNOG00000020773,ENSRNOG00000030049,ENSRNOG00000018847,ENSRNOG00000008897,ENSRNOG00000017495,ENSRNOG00000007229,ENSRNOG00000003084,ENSRNOG00000005580,ENSRNOG00000015903,ENSRNOG00000011904,ENSRNOG00000006576,…
GO:0004620	phospholipase activity	molecular_function	0.016181	0.65312	5	394	76	20272	ENSRNOG00000037299,ENSRNOG00000060561,ENSRNOG00000016826,ENSRNOG00000003033,ENSRNOG00000003442
GO:0048562	embryonic organ morphogenesis	biological_process	0.01631	0.65312	12	394	304	20272	ENSRNOG00000020637,ENSRNOG00000021054,ENSRNOG00000007611,ENSRNOG00000019322,ENSRNOG00000004210,ENSRNOG00000032574,ENSRNOG00000011471,ENSRNOG00000008312,ENSRNOG00000018059,ENSRNOG00000001577,ENSRNOG00000014987,ENSRNOG00000015982
GO:0022836	gated channel activity	molecular_function	0.01632	0.65312	12	394	304	20272	ENSRNOG00000056558,ENSRNOG00000001296,ENSRNOG00000033893,ENSRNOG00000021063,ENSRNOG00000028017,ENSRNOG00000021128,ENSRNOG00000012727,ENSRNOG00000020188,ENSRNOG00000015264,ENSRNOG00000047005,ENSRNOG00000011334,ENSRNOG00000056257
GO:0048518	positive regulation of biological process	biological_process	0.016531	0.65312	124	394	5390	20272	ENSRNOG00000001348,ENSRNOG00000014621,ENSRNOG00000032574,ENSRNOG00000012730,ENSRNOG00000014987,ENSRNOG00000011315,ENSRNOG00000031536,ENSRNOG00000056954,ENSRNOG00000051307,ENSRNOG00000014963,ENSRNOG00000019193,ENSRNOG00000025909,ENSRNOG00000018517,ENSRNOG00000019638,ENSRNOG00000053285,ENSRNOG00000015888,ENSRNOG00000006976,ENSRNOG00000015667,ENSRNOG00000006695,ENSRNOG00000001004,ENSRNOG00000000695,…
GO:0019222	regulation of metabolic process	biological_process	0.016569	0.65312	137	394	6028	20272	ENSRNOG00000056647,ENSRNOG00000015187,ENSRNOG00000001348,ENSRNOG00000014621,ENSRNOG00000032574,ENSRNOG00000021771,ENSRNOG00000014987,ENSRNOG00000019193,ENSRNOG00000056954,ENSRNOG00000051307,ENSRNOG00000025909,ENSRNOG00000009566,ENSRNOG00000006976,ENSRNOG00000006695,ENSRNOG00000005227,ENSRNOG00000005392,ENSRNOG00000000989,ENSRNOG00000021085,ENSRNOG00000001577,ENSRNOG00000020637,ENSRNOG00000043223,…
GO:0051721	protein phosphatase 2A binding	molecular_function	0.016653	0.65312	3	394	28	20272	ENSRNOG00000055226,ENSRNOG00000016145,ENSRNOG00000010574
GO:0033198	response to ATP	biological_process	0.016655	0.65312	3	394	28	20272	ENSRNOG00000001296,ENSRNOG00000000695,ENSRNOG00000021128
GO:0045979	positive regulation of nucleoside metabolic process	biological_process	0.016655	0.65312	3	394	28	20272	ENSRNOG00000029986,ENSRNOG00000007946,ENSRNOG00000001296
GO:1903580	positive regulation of ATP metabolic process	biological_process	0.016655	0.65312	3	394	28	20272	ENSRNOG00000007946,ENSRNOG00000029986,ENSRNOG00000001296
GO:0044238	primary metabolic process	biological_process	0.016764	0.65312	213	394	9860	20272	ENSRNOG00000001796,ENSRNOG00000021085,ENSRNOG00000020281,ENSRNOG00000029049,ENSRNOG00000000989,ENSRNOG00000005392,ENSRNOG00000011194,ENSRNOG00000021014,ENSRNOG00000005227,ENSRNOG00000006695,ENSRNOG00000016826,ENSRNOG00000006976,ENSRNOG00000006873,ENSRNOG00000009566,ENSRNOG00000025909,ENSRNOG00000046984,ENSRNOG00000056954,ENSRNOG00000014987,ENSRNOG00000021380,ENSRNOG00000009117,ENSRNOG00000032574,…
GO:0030900	forebrain development	biological_process	0.016972	0.65312	15	394	417	20272	ENSRNOG00000014963,ENSRNOG00000002468,ENSRNOG00000019322,ENSRNOG00000009625,ENSRNOG00000058586,ENSRNOG00000018364,ENSRNOG00000017601,ENSRNOG00000018414,ENSRNOG00000007946,ENSRNOG00000017873,ENSRNOG00000020867,ENSRNOG00000055226,ENSRNOG00000010547,ENSRNOG00000001004,ENSRNOG00000053562
GO:0050805	negative regulation of synaptic transmission	biological_process	0.017061	0.65312	5	394	77	20272	ENSRNOG00000019193,ENSRNOG00000014806,ENSRNOG00000007946,ENSRNOG00000002468,ENSRNOG00000003442
GO:0048565	digestive tract development	biological_process	0.017086	0.65312	7	394	136	20272	ENSRNOG00000015982,ENSRNOG00000019322,ENSRNOG00000005580,ENSRNOG00000018059,ENSRNOG00000011471,ENSRNOG00000008312,ENSRNOG00000017873
GO:0007265	Ras protein signal transduction	biological_process	0.017091	0.65312	12	394	306	20272	ENSRNOG00000028426,ENSRNOG00000007679,ENSRNOG00000019322,ENSRNOG00000001431,ENSRNOG00000005392,ENSRNOG00000014963,ENSRNOG00000017737,ENSRNOG00000052745,ENSRNOG00000011203,ENSRNOG00000005034,ENSRNOG00000000528,ENSRNOG00000055226
GO:0005096	GTPase activator activity	molecular_function	0.017113	0.65312	9	394	201	20272	ENSRNOG00000001431,ENSRNOG00000020726,ENSRNOG00000004192,ENSRNOG00000025584,ENSRNOG00000015982,ENSRNOG00000005303,ENSRNOG00000055226,ENSRNOG00000008082,ENSRNOG00000009402
GO:0072006	nephron development	biological_process	0.017121	0.65312	7	394	136	20272	ENSRNOG00000015557,ENSRNOG00000003098,ENSRNOG00000015982,ENSRNOG00000013743,ENSRNOG00000019322,ENSRNOG00000007611,ENSRNOG00000004210
GO:0010507	negative regulation of autophagy	biological_process	0.017131	0.65312	4	394	51	20272	ENSRNOG00000028556,ENSRNOG00000030630,ENSRNOG00000020185,ENSRNOG00000029535
GO:0019902	phosphatase binding	molecular_function	0.017184	0.65312	8	394	168	20272	ENSRNOG00000010574,ENSRNOG00000016145,ENSRNOG00000019824,ENSRNOG00000052745,ENSRNOG00000018414,ENSRNOG00000007934,ENSRNOG00000018364,ENSRNOG00000055226
GO:0044297	cell body	cellular_component	0.017623	0.65312	18	394	535	20272	ENSRNOG00000031536,ENSRNOG00000011572,ENSRNOG00000009625,ENSRNOG00000003442,ENSRNOG00000017601,ENSRNOG00000004479,ENSRNOG00000014621,ENSRNOG00000055226,ENSRNOG00000047739,ENSRNOG00000021128,ENSRNOG00000012789,ENSRNOG00000051948,ENSRNOG00000019977,ENSRNOG00000005358,ENSRNOG00000010171,ENSRNOG00000014231,ENSRNOG00000001296,ENSRNOG00000021536
GO:0008134	transcription factor binding	molecular_function	0.017641	0.65312	18	394	535	20272	ENSRNOG00000030049,ENSRNOG00000014595,ENSRNOG00000007946,ENSRNOG00000051948,ENSRNOG00000011315,ENSRNOG00000014987,ENSRNOG00000009566,ENSRNOG00000017864,ENSRNOG00000011702,ENSRNOG00000021183,ENSRNOG00000018364,ENSRNOG00000006976,ENSRNOG00000020482,ENSRNOG00000003084,ENSRNOG00000001004,ENSRNOG00000007229,ENSRNOG00000056337,ENSRNOG00000010171
GO:0008514	organic anion transmembrane transporter activity	molecular_function	0.017741	0.65312	8	394	169	20272	ENSRNOG00000012534,ENSRNOG00000036677,ENSRNOG00000020951,ENSRNOG00000049944,ENSRNOG00000018450,ENSRNOG00000037871,ENSRNOG00000011644,ENSRNOG00000009330
GO:0072089	stem cell proliferation	biological_process	0.017744	0.65312	8	394	169	20272	ENSRNOG00000004210,ENSRNOG00000019638,ENSRNOG00000019322,ENSRNOG00000018059,ENSRNOG00000015982,ENSRNOG00000020867,ENSRNOG00000015667,ENSRNOG00000011471
GO:0060341	regulation of cellular localization	biological_process	0.017832	0.65312	35	394	1243	20272	ENSRNOG00000019638,ENSRNOG00000010574,ENSRNOG00000056954,ENSRNOG00000019193,ENSRNOG00000025909,ENSRNOG00000001420,ENSRNOG00000018414,ENSRNOG00000012719,ENSRNOG00000001348,ENSRNOG00000001091,ENSRNOG00000055226,ENSRNOG00000014621,ENSRNOG00000021771,ENSRNOG00000019322,ENSRNOG00000014806,ENSRNOG00000005392,ENSRNOG00000014287,ENSRNOG00000006695,ENSRNOG00000009625,ENSRNOG00000011702,ENSRNOG00000003442,…
GO:0031644	regulation of neurological system process	biological_process	0.017871	0.65312	5	394	78	20272	ENSRNOG00000021063,ENSRNOG00000003442,ENSRNOG00000047739,ENSRNOG00000032394,ENSRNOG00000002468
GO:0048871	multicellular organismal homeostasis	biological_process	0.017885	0.65312	12	394	308	20272	ENSRNOG00000056954,ENSRNOG00000014287,ENSRNOG00000003098,ENSRNOG00000003442,ENSRNOG00000031420,ENSRNOG00000001296,ENSRNOG00000012730,ENSRNOG00000038868,ENSRNOG00000052745,ENSRNOG00000000264,ENSRNOG00000018059,ENSRNOG00000046566
GO:0098660	inorganic ion transmembrane transport	biological_process	0.018058	0.65312	21	394	656	20272	ENSRNOG00000004210,ENSRNOG00000019490,ENSRNOG00000010776,ENSRNOG00000017912,ENSRNOG00000047005,ENSRNOG00000020188,ENSRNOG00000020951,ENSRNOG00000015264,ENSRNOG00000019651,ENSRNOG00000012727,ENSRNOG00000021128,ENSRNOG00000021063,ENSRNOG00000033893,ENSRNOG00000056257,ENSRNOG00000047363,ENSRNOG00000047143,ENSRNOG00000017965,ENSRNOG00000012206,ENSRNOG00000014398,ENSRNOG00000021067,ENSRNOG00000030019
GO:1903639	regulation of gastrin-induced gastric acid secretion	biological_process	0.018084	0.65312	1	394	1	20272	ENSRNOG00000017873
GO:1903640	negative regulation of gastrin-induced gastric acid secretion	biological_process	0.018084	0.65312	1	394	1	20272	ENSRNOG00000017873
GO:0015293	symporter activity	molecular_function	0.018161	0.65312	6	394	107	20272	ENSRNOG00000036677,ENSRNOG00000018450,ENSRNOG00000049944,ENSRNOG00000019490,ENSRNOG00000019651,ENSRNOG00000011644
GO:0070873	regulation of glycogen metabolic process	biological_process	0.018255	0.65312	3	394	29	20272	ENSRNOG00000056954,ENSRNOG00000029986,ENSRNOG00000012686
GO:0048546	digestive tract morphogenesis	biological_process	0.018282	0.65312	4	394	52	20272	ENSRNOG00000018059,ENSRNOG00000019322,ENSRNOG00000015982,ENSRNOG00000008312
GO:0051058	negative regulation of small GTPase mediated signal transduction	biological_process	0.018282	0.65312	4	394	52	20272	ENSRNOG00000055226,ENSRNOG00000001431,ENSRNOG00000017737,ENSRNOG00000052745
GO:0071480	cellular response to gamma radiation	biological_process	0.018314	0.65312	3	394	29	20272	ENSRNOG00000007946,ENSRNOG00000028017,ENSRNOG00000010171
GO:0051955	regulation of amino acid transport	biological_process	0.018314	0.65312	3	394	29	20272	ENSRNOG00000009625,ENSRNOG00000003442,ENSRNOG00000001296
GO:0034243	regulation of transcription elongation from RNA polymerase II promoter	biological_process	0.018314	0.65312	3	394	29	20272	ENSRNOG00000012240,ENSRNOG00000009377,ENSRNOG00000019824
GO:0072687	meiotic spindle	cellular_component	0.018342	0.65312	2	394	11	20272	ENSRNOG00000057862,ENSRNOG00000004479
GO:0006488	dolichol-linked oligosaccharide biosynthetic process	biological_process	0.018404	0.65312	2	394	11	20272	ENSRNOG00000012841,ENSRNOG00000012162
GO:0071545	inositol phosphate catabolic process	biological_process	0.018421	0.65312	2	394	11	20272	ENSRNOG00000061176,ENSRNOG00000056954
GO:0043922	negative regulation by host of viral transcription	biological_process	0.018421	0.65312	2	394	11	20272	ENSRNOG00000056954,ENSRNOG00000005227
GO:1990709	presynaptic active zone organization	biological_process	0.018455	0.65312	2	394	11	20272	ENSRNOG00000031536,ENSRNOG00000007946
GO:0033089	positive regulation of T cell differentiation in thymus	biological_process	0.018455	0.65312	2	394	11	20272	ENSRNOG00000018059,ENSRNOG00000011702
GO:2000400	positive regulation of thymocyte aggregation	biological_process	0.018455	0.65312	2	394	11	20272	ENSRNOG00000018059,ENSRNOG00000011702
GO:0001956	positive regulation of neurotransmitter secretion	biological_process	0.018455	0.65312	2	394	11	20272	ENSRNOG00000019193,ENSRNOG00000007946
GO:2001169	regulation of ATP biosynthetic process	biological_process	0.018455	0.65312	2	394	11	20272	ENSRNOG00000003084,ENSRNOG00000007946
GO:0051382	kinetochore assembly	biological_process	0.018455	0.65312	2	394	11	20272	ENSRNOG00000032178,ENSRNOG00000009039
GO:0051901	positive regulation of mitochondrial depolarization	biological_process	0.018455	0.65312	2	394	11	20272	ENSRNOG00000003084,ENSRNOG00000001296
GO:1904181	positive regulation of membrane depolarization	biological_process	0.018455	0.65312	2	394	11	20272	ENSRNOG00000003084,ENSRNOG00000001296
GO:0060768	regulation of epithelial cell proliferation involved in prostate gland development	biological_process	0.018455	0.65312	2	394	11	20272	ENSRNOG00000014287,ENSRNOG00000019322
GO:0036312	phosphatidylinositol 3-kinase regulatory subunit binding	molecular_function	0.018455	0.65312	2	394	11	20272	ENSRNOG00000006251,ENSRNOG00000055226
GO:0043560	insulin receptor substrate binding	molecular_function	0.018455	0.65312	2	394	11	20272	ENSRNOG00000020185,ENSRNOG00000029986
GO:0000917	barrier septum assembly	biological_process	0.018554	0.65312	1	394	1	20272	ENSRNOG00000018023
GO:0090529	cell septum assembly	biological_process	0.018554	0.65312	1	394	1	20272	ENSRNOG00000018023
GO:0007409	axonogenesis	biological_process	0.018654	0.65312	14	394	384	20272	ENSRNOG00000010547,ENSRNOG00000000695,ENSRNOG00000053562,ENSRNOG00000018414,ENSRNOG00000020867,ENSRNOG00000014621,ENSRNOG00000009625,ENSRNOG00000019322,ENSRNOG00000017965,ENSRNOG00000014155,ENSRNOG00000019842,ENSRNOG00000002468,ENSRNOG00000014287,ENSRNOG00000015264
GO:0001128	RNA polymerase II transcription coactivator activity involved in preinitiation complex assembly	molecular_function	0.0189	0.65312	1	394	1	20272	ENSRNOG00000006976
GO:1902275	regulation of chromatin organization	biological_process	0.018902	0.65312	8	394	171	20272	ENSRNOG00000030630,ENSRNOG00000012240,ENSRNOG00000021175,ENSRNOG00000018364,ENSRNOG00000046776,ENSRNOG00000053285,ENSRNOG00000011702,ENSRNOG00000021054
GO:0006997	nucleus organization	biological_process	0.018903	0.65312	6	394	108	20272	ENSRNOG00000006894,ENSRNOG00000016939,ENSRNOG00000006435,ENSRNOG00000021085,ENSRNOG00000019638,ENSRNOG00000004014
GO:0072009	nephron epithelium development	biological_process	0.018919	0.65312	6	394	108	20272	ENSRNOG00000003098,ENSRNOG00000007611,ENSRNOG00000019322,ENSRNOG00000004210,ENSRNOG00000015982,ENSRNOG00000015557
GO:0030887	positive regulation of myeloid dendritic cell activation	biological_process	0.018951	0.65312	1	394	1	20272	ENSRNOG00000061739
GO:0032394	MHC class Ib receptor activity	molecular_function	0.018951	0.65312	1	394	1	20272	ENSRNOG00000061739
GO:0043005	neuron projection	cellular_component	0.018981	0.65312	28	394	949	20272	ENSRNOG00000047739,ENSRNOG00000021128,ENSRNOG00000011203,ENSRNOG00000051948,ENSRNOG00000020689,ENSRNOG00000017601,ENSRNOG00000004479,ENSRNOG00000013514,ENSRNOG00000055226,ENSRNOG00000008054,ENSRNOG00000014621,ENSRNOG00000009625,ENSRNOG00000003442,ENSRNOG00000006894,ENSRNOG00000031536,ENSRNOG00000056954,ENSRNOG00000011572,ENSRNOG00000019193,ENSRNOG00000021536,ENSRNOG00000000695,ENSRNOG00000011904,…
GO:0072073	kidney epithelium development	biological_process	0.019064	0.65312	7	394	139	20272	ENSRNOG00000003098,ENSRNOG00000019322,ENSRNOG00000004210,ENSRNOG00000007611,ENSRNOG00000015982,ENSRNOG00000015667,ENSRNOG00000015557
GO:0097021	lymphocyte migration into lymphoid organs	biological_process	0.019197	0.65312	1	394	1	20272	ENSRNOG00000019842
GO:2000466	negative regulation of glycogen (starch) synthase activity	biological_process	0.019227	0.65312	1	394	1	20272	ENSRNOG00000056954
GO:2001151	regulation of renal water transport	biological_process	0.019227	0.65312	1	394	1	20272	ENSRNOG00000056954
GO:2001153	positive regulation of renal water transport	biological_process	0.019227	0.65312	1	394	1	20272	ENSRNOG00000056954
GO:0000412	histone peptidyl-prolyl isomerization	biological_process	0.019248	0.65312	1	394	1	20272	ENSRNOG00000015941
GO:0000994	RNA polymerase III core binding	molecular_function	0.019387	0.65312	1	394	1	20272	ENSRNOG00000013514
GO:0043405	regulation of MAP kinase activity	biological_process	0.019392	0.65312	10	394	240	20272	ENSRNOG00000010574,ENSRNOG00000056954,ENSRNOG00000029986,ENSRNOG00000014987,ENSRNOG00000031420,ENSRNOG00000001348,ENSRNOG00000001296,ENSRNOG00000020773,ENSRNOG00000055226,ENSRNOG00000000528
GO:0061374	mammillothalamic axonal tract development	biological_process	0.019402	0.65312	1	394	1	20272	ENSRNOG00000010547
GO:0061381	cell migration in diencephalon	biological_process	0.019402	0.65312	1	394	1	20272	ENSRNOG00000010547
GO:0008493	tetracycline transporter activity	molecular_function	0.019404	0.65312	1	394	1	20272	ENSRNOG00000012534
GO:0015904	tetracycline transport	biological_process	0.019404	0.65312	1	394	1	20272	ENSRNOG00000012534
GO:0070772	PAS complex	cellular_component	0.019412	0.65312	1	394	1	20272	ENSRNOG00000017219
GO:0004376	glycolipid mannosyltransferase activity	molecular_function	0.019416	0.65312	1	394	1	20272	ENSRNOG00000012841
GO:0004377	GDP-Man:Man3GlcNAc2-PP-Dol alpha-1,2-mannosyltransferase activity	molecular_function	0.019416	0.65312	1	394	1	20272	ENSRNOG00000012841
GO:0003972	RNA ligase (ATP) activity	molecular_function	0.019433	0.65312	1	394	1	20272	ENSRNOG00000004813
GO:0008452	RNA ligase activity	molecular_function	0.019433	0.65312	1	394	1	20272	ENSRNOG00000004813
GO:0003414	chondrocyte morphogenesis involved in endochondral bone morphogenesis	biological_process	0.019434	0.65312	1	394	1	20272	ENSRNOG00000010932
GO:0003429	growth plate cartilage chondrocyte morphogenesis	biological_process	0.019434	0.65312	1	394	1	20272	ENSRNOG00000010932
GO:0030294	receptor signaling protein tyrosine kinase inhibitor activity	molecular_function	0.019434	0.65312	1	394	1	20272	ENSRNOG00000031420
GO:0090171	chondrocyte morphogenesis	biological_process	0.019434	0.65312	1	394	1	20272	ENSRNOG00000010932
GO:0071544	diphosphoinositol polyphosphate catabolic process	biological_process	0.019436	0.65312	1	394	1	20272	ENSRNOG00000061176
GO:0005353	fructose transmembrane transporter activity	molecular_function	0.019436	0.65312	1	394	1	20272	ENSRNOG00000017693
GO:0032244	positive regulation of nucleoside transport	biological_process	0.019436	0.65312	1	394	1	20272	ENSRNOG00000003442
GO:0032445	fructose import	biological_process	0.019436	0.65312	1	394	1	20272	ENSRNOG00000017693
GO:0032900	negative regulation of neurotrophin production	biological_process	0.019436	0.65312	1	394	1	20272	ENSRNOG00000003442
GO:0035105	sterol regulatory element binding protein import into nucleus	biological_process	0.019436	0.65312	1	394	1	20272	ENSRNOG00000019638
GO:0097319	carbohydrate import into cell	biological_process	0.019436	0.65312	1	394	1	20272	ENSRNOG00000017693
GO:0098704	carbohydrate import across plasma membrane	biological_process	0.019436	0.65312	1	394	1	20272	ENSRNOG00000017693
GO:1990539	fructose import across plasma membrane	biological_process	0.019436	0.65312	1	394	1	20272	ENSRNOG00000017693
GO:0002658	regulation of peripheral tolerance induction	biological_process	0.019436	0.65312	1	394	1	20272	ENSRNOG00000011702
GO:0002660	positive regulation of peripheral tolerance induction	biological_process	0.019436	0.65312	1	394	1	20272	ENSRNOG00000011702
GO:0002849	regulation of peripheral T cell tolerance induction	biological_process	0.019436	0.65312	1	394	1	20272	ENSRNOG00000011702
GO:0002851	positive regulation of peripheral T cell tolerance induction	biological_process	0.019436	0.65312	1	394	1	20272	ENSRNOG00000011702
GO:0072165	anterior mesonephric tubule development	biological_process	0.019436	0.65312	1	394	1	20272	ENSRNOG00000004210
GO:0072166	posterior mesonephric tubule development	biological_process	0.019436	0.65312	1	394	1	20272	ENSRNOG00000004210
GO:0072167	specification of mesonephric tubule identity	biological_process	0.019436	0.65312	1	394	1	20272	ENSRNOG00000004210
GO:0072168	specification of anterior mesonephric tubule identity	biological_process	0.019436	0.65312	1	394	1	20272	ENSRNOG00000004210
GO:0072169	specification of posterior mesonephric tubule identity	biological_process	0.019436	0.65312	1	394	1	20272	ENSRNOG00000004210
GO:0072183	negative regulation of nephron tubule epithelial cell differentiation	biological_process	0.019436	0.65312	1	394	1	20272	ENSRNOG00000004210
GO:0072184	renal vesicle progenitor cell differentiation	biological_process	0.019436	0.65312	1	394	1	20272	ENSRNOG00000004210
GO:0072258	metanephric interstitial fibroblast differentiation	biological_process	0.019436	0.65312	1	394	1	20272	ENSRNOG00000004210
GO:0072259	metanephric interstitial fibroblast development	biological_process	0.019436	0.65312	1	394	1	20272	ENSRNOG00000004210
GO:2000697	negative regulation of epithelial cell differentiation involved in kidney development	biological_process	0.019436	0.65312	1	394	1	20272	ENSRNOG00000004210
GO:0009000	selenocysteine lyase activity	molecular_function	0.019436	0.65312	1	394	1	20272	ENSRNOG00000020083
GO:0016261	selenocysteine catabolic process	biological_process	0.019436	0.65312	1	394	1	20272	ENSRNOG00000020083
GO:0070279	vitamin B6 binding	molecular_function	0.019436	0.65312	1	394	1	20272	ENSRNOG00000020083
GO:0030704	vitelline membrane formation	biological_process	0.019436	0.65312	1	394	1	20272	ENSRNOG00000018059
GO:0048074	negative regulation of eye pigmentation	biological_process	0.019436	0.65312	1	394	1	20272	ENSRNOG00000018059
GO:0048086	negative regulation of developmental pigmentation	biological_process	0.019436	0.65312	1	394	1	20272	ENSRNOG00000018059
GO:0009032	thymidine phosphorylase activity	molecular_function	0.019436	0.65312	1	394	1	20272	ENSRNOG00000032394
GO:0016154	pyrimidine-nucleoside phosphorylase activity	molecular_function	0.019436	0.65312	1	394	1	20272	ENSRNOG00000032394
GO:0009816	defense response to bacterium, incompatible interaction	biological_process	0.019436	0.65312	1	394	1	20272	ENSRNOG00000014666
GO:0061143	alveolar primary septum development	biological_process	0.019436	0.65312	1	394	1	20272	ENSRNOG00000008312
GO:1902477	regulation of defense response to bacterium, incompatible interaction	biological_process	0.019436	0.65312	1	394	1	20272	ENSRNOG00000014666
GO:0045222	CD4 biosynthetic process	biological_process	0.019436	0.65312	1	394	1	20272	ENSRNOG00000015187
GO:0045223	regulation of CD4 biosynthetic process	biological_process	0.019436	0.65312	1	394	1	20272	ENSRNOG00000015187
GO:0045225	negative regulation of CD4 biosynthetic process	biological_process	0.019436	0.65312	1	394	1	20272	ENSRNOG00000015187
GO:0002182	cytoplasmic translational elongation	biological_process	0.019436	0.65312	1	394	1	20272	ENSRNOG00000020689
GO:1900247	regulation of cytoplasmic translational elongation	biological_process	0.019436	0.65312	1	394	1	20272	ENSRNOG00000020689
GO:1900248	negative regulation of cytoplasmic translational elongation	biological_process	0.019436	0.65312	1	394	1	20272	ENSRNOG00000020689
GO:0004149	dihydrolipoyllysine-residue succinyltransferase activity	molecular_function	0.019436	0.65312	1	394	1	20272	ENSRNOG00000005061
GO:0016751	S-succinyltransferase activity	molecular_function	0.019436	0.65312	1	394	1	20272	ENSRNOG00000005061
GO:0005011	macrophage colony-stimulating factor receptor activity	molecular_function	0.019436	0.65312	1	394	1	20272	ENSRNOG00000018414
GO:0044254	multicellular organismal protein catabolic process	biological_process	0.019436	0.65312	1	394	1	20272	ENSRNOG00000001296
GO:0044256	protein digestion	biological_process	0.019436	0.65312	1	394	1	20272	ENSRNOG00000001296
GO:0044266	multicellular organismal macromolecule catabolic process	biological_process	0.019436	0.65312	1	394	1	20272	ENSRNOG00000001296
GO:0003919	FMN adenylyltransferase activity	molecular_function	0.019436	0.65312	1	394	1	20272	ENSRNOG00000020642
GO:0006747	FAD biosynthetic process	biological_process	0.019436	0.65312	1	394	1	20272	ENSRNOG00000020642
GO:0046443	FAD metabolic process	biological_process	0.019436	0.65312	1	394	1	20272	ENSRNOG00000020642
GO:0072388	flavin adenine dinucleotide biosynthetic process	biological_process	0.019436	0.65312	1	394	1	20272	ENSRNOG00000020642
GO:0015136	sialic acid transmembrane transporter activity	molecular_function	0.019436	0.65312	1	394	1	20272	ENSRNOG00000009330
GO:0015739	sialic acid transport	biological_process	0.019436	0.65312	1	394	1	20272	ENSRNOG00000009330
GO:0071914	prominosome	cellular_component	0.019436	0.65312	1	394	1	20272	ENSRNOG00000003098
GO:0045131	pre-mRNA branch point binding	molecular_function	0.019436	0.65312	1	394	1	20272	ENSRNOG00000021085
GO:1904050	positive regulation of spontaneous neurotransmitter secretion	biological_process	0.019436	0.65312	1	394	1	20272	ENSRNOG00000019193
GO:0043997	histone acetyltransferase activity (H4-K12 specific)	molecular_function	0.019436	0.65312	1	394	1	20272	ENSRNOG00000018364
GO:0036399	TCR signalosome assembly	biological_process	0.019436	0.65312	1	394	1	20272	ENSRNOG00000014287
GO:0000991	transcription factor activity, core RNA polymerase II binding	molecular_function	0.019436	0.65312	1	394	1	20272	ENSRNOG00000012240
GO:0003169	coronary vein morphogenesis	biological_process	0.019436	0.65312	1	394	1	20272	ENSRNOG00000019322
GO:0003270	Notch signaling pathway involved in regulation of secondary heart field cardioblast proliferation	biological_process	0.019436	0.65312	1	394	1	20272	ENSRNOG00000019322
GO:0005009	insulin-activated receptor activity	molecular_function	0.019436	0.65312	1	394	1	20272	ENSRNOG00000029986
GO:0005899	insulin receptor complex	cellular_component	0.019436	0.65312	1	394	1	20272	ENSRNOG00000029986
GO:0010424	DNA methylation on cytosine within a CG sequence	biological_process	0.019436	0.65312	1	394	1	20272	ENSRNOG00000030630
GO:0019782	ISG15 activating enzyme activity	molecular_function	0.019436	0.65312	1	394	1	20272	ENSRNOG00000029195
GO:0035048	splicing factor protein import into nucleus	biological_process	0.019436	0.65312	1	394	1	20272	ENSRNOG00000021758
GO:0036359	renal potassium excretion	biological_process	0.019436	0.65312	1	394	1	20272	ENSRNOG00000053285
GO:0048688	negative regulation of sprouting of injured axon	biological_process	0.019436	0.65312	1	394	1	20272	ENSRNOG00000002468
GO:0048692	negative regulation of axon extension involved in regeneration	biological_process	0.019436	0.65312	1	394	1	20272	ENSRNOG00000002468
GO:0048698	negative regulation of collateral sprouting in absence of injury	biological_process	0.019436	0.65312	1	394	1	20272	ENSRNOG00000014155
GO:0052593	tryptamine:oxygen oxidoreductase (deaminating) activity	molecular_function	0.019436	0.65312	1	394	1	20272	ENSRNOG00000051307
GO:0052594	aminoacetone:oxygen oxidoreductase(deaminating) activity	molecular_function	0.019436	0.65312	1	394	1	20272	ENSRNOG00000051307
GO:0052595	aliphatic-amine oxidase activity	molecular_function	0.019436	0.65312	1	394	1	20272	ENSRNOG00000051307
GO:0052596	phenethylamine:oxygen oxidoreductase (deaminating) activity	molecular_function	0.019436	0.65312	1	394	1	20272	ENSRNOG00000051307
GO:0060843	venous endothelial cell differentiation	biological_process	0.019436	0.65312	1	394	1	20272	ENSRNOG00000019322
GO:0072365	regulation of cellular ketone metabolic process by negative regulation of transcription from RNA polymerase II promoter	biological_process	0.019436	0.65312	1	394	1	20272	ENSRNOG00000001004
GO:1902216	positive regulation of interleukin-4-mediated signaling pathway	biological_process	0.019436	0.65312	1	394	1	20272	ENSRNOG00000023334
GO:1902283	negative regulation of primary amine oxidase activity	biological_process	0.019436	0.65312	1	394	1	20272	ENSRNOG00000051307
GO:1990032	parallel fiber	cellular_component	0.019436	0.65312	1	394	1	20272	ENSRNOG00000055226
GO:1990784	response to dsDNA	biological_process	0.019436	0.65312	1	394	1	20272	ENSRNOG00000023376
GO:1990786	cellular response to dsDNA	biological_process	0.019436	0.65312	1	394	1	20272	ENSRNOG00000023376
GO:2001161	negative regulation of histone H3-K79 methylation	biological_process	0.019436	0.65312	1	394	1	20272	ENSRNOG00000053285
GO:0007040	lysosome organization	biological_process	0.019471	0.65312	4	394	53	20272	ENSRNOG00000023991,ENSRNOG00000001296,ENSRNOG00000010252,ENSRNOG00000014666
GO:0080171	lytic vacuole organization	biological_process	0.019471	0.65312	4	394	53	20272	ENSRNOG00000014666,ENSRNOG00000010252,ENSRNOG00000023991,ENSRNOG00000001296
GO:0043406	positive regulation of MAP kinase activity	biological_process	0.019476	0.65312	8	394	172	20272	ENSRNOG00000014987,ENSRNOG00000001296,ENSRNOG00000020773,ENSRNOG00000001348,ENSRNOG00000055226,ENSRNOG00000000528,ENSRNOG00000010574,ENSRNOG00000029986
GO:0009161	ribonucleoside monophosphate metabolic process	biological_process	0.019585	0.65572	11	394	276	20272	ENSRNOG00000001296,ENSRNOG00000018310,ENSRNOG00000007946,ENSRNOG00000032574,ENSRNOG00000023387,ENSRNOG00000052802,ENSRNOG00000003163,ENSRNOG00000003084,ENSRNOG00000029986,ENSRNOG00000061176,ENSRNOG00000025909
GO:0010821	regulation of mitochondrion organization	biological_process	0.019654	0.65694	9	394	206	20272	ENSRNOG00000012719,ENSRNOG00000007946,ENSRNOG00000001091,ENSRNOG00000018364,ENSRNOG00000028556,ENSRNOG00000001420,ENSRNOG00000025909,ENSRNOG00000020377,ENSRNOG00000019638
GO:2000272	negative regulation of receptor activity	biological_process	0.019963	0.66306	3	394	30	20272	ENSRNOG00000008412,ENSRNOG00000004014,ENSRNOG00000007334
GO:0048488	synaptic vesicle endocytosis	biological_process	0.02001	0.66306	3	394	30	20272	ENSRNOG00000032574,ENSRNOG00000006894,ENSRNOG00000007946
GO:0051180	vitamin transport	biological_process	0.020051	0.66306	3	394	30	20272	ENSRNOG00000008312,ENSRNOG00000003918,ENSRNOG00000010497
GO:0008180	COP9 signalosome	cellular_component	0.020053	0.66306	3	394	30	20272	ENSRNOG00000016778,ENSRNOG00000018723,ENSRNOG00000020185
GO:0007080	mitotic metaphase plate congression	biological_process	0.020056	0.66306	3	394	30	20272	ENSRNOG00000020281,ENSRNOG00000004014,ENSRNOG00000016939
GO:0043276	anoikis	biological_process	0.020062	0.66306	3	394	30	20272	ENSRNOG00000007946,ENSRNOG00000014287,ENSRNOG00000019322
GO:0080008	Cul4-RING E3 ubiquitin ligase complex	cellular_component	0.020062	0.66306	3	394	30	20272	ENSRNOG00000018825,ENSRNOG00000018515,ENSRNOG00000009887
GO:1902531	regulation of intracellular signal transduction	biological_process	0.020138	0.66449	40	394	1473	20272	ENSRNOG00000003084,ENSRNOG00000006741,ENSRNOG00000001296,ENSRNOG00000011471,ENSRNOG00000031420,ENSRNOG00000008312,ENSRNOG00000025580,ENSRNOG00000001431,ENSRNOG00000020667,ENSRNOG00000052745,ENSRNOG00000017737,ENSRNOG00000025584,ENSRNOG00000033508,ENSRNOG00000007946,ENSRNOG00000003442,ENSRNOG00000029986,ENSRNOG00000020726,ENSRNOG00000023376,ENSRNOG00000015982,ENSRNOG00000006695,ENSRNOG00000019322,…
GO:0044255	cellular lipid metabolic process	biological_process	0.02017	0.66449	25	394	828	20272	ENSRNOG00000010252,ENSRNOG00000028743,ENSRNOG00000001796,ENSRNOG00000000471,ENSRNOG00000011338,ENSRNOG00000014876,ENSRNOG00000008312,ENSRNOG00000001296,ENSRNOG00000012841,ENSRNOG00000060561,ENSRNOG00000016826,ENSRNOG00000056637,ENSRNOG00000008842,ENSRNOG00000056954,ENSRNOG00000028368,ENSRNOG00000046984,ENSRNOG00000037299,ENSRNOG00000019124,ENSRNOG00000017114,ENSRNOG00000017737,ENSRNOG00000012950,…
GO:0044237	cellular metabolic process	biological_process	0.02032	0.66836	209	394	9694	20272	ENSRNOG00000004726,ENSRNOG00000005700,ENSRNOG00000029195,ENSRNOG00000007934,ENSRNOG00000026295,ENSRNOG00000001430,ENSRNOG00000018059,ENSRNOG00000032394,ENSRNOG00000021054,ENSRNOG00000037299,ENSRNOG00000015180,ENSRNOG00000021230,ENSRNOG00000010574,ENSRNOG00000019924,ENSRNOG00000016778,ENSRNOG00000009398,ENSRNOG00000001091,ENSRNOG00000009887,ENSRNOG00000055226,ENSRNOG00000046975,ENSRNOG00000020817,…
GO:0031252	cell leading edge	cellular_component	0.020428	0.67084	12	394	314	20272	ENSRNOG00000001091,ENSRNOG00000032574,ENSRNOG00000000528,ENSRNOG00000021128,ENSRNOG00000017737,ENSRNOG00000005580,ENSRNOG00000000695,ENSRNOG00000056954,ENSRNOG00000008673,ENSRNOG00000028426,ENSRNOG00000019322,ENSRNOG00000003442
GO:1901699	cellular response to nitrogen compound	biological_process	0.02047	0.67113	18	394	544	20272	ENSRNOG00000005392,ENSRNOG00000001296,ENSRNOG00000000695,ENSRNOG00000001004,ENSRNOG00000003084,ENSRNOG00000023376,ENSRNOG00000021054,ENSRNOG00000056954,ENSRNOG00000029986,ENSRNOG00000010574,ENSRNOG00000014621,ENSRNOG00000017601,ENSRNOG00000007946,ENSRNOG00000030630,ENSRNOG00000020689,ENSRNOG00000021128,ENSRNOG00000020185,ENSRNOG00000001420
GO:0048568	embryonic organ development	biological_process	0.020643	0.67573	16	394	466	20272	ENSRNOG00000018059,ENSRNOG00000015982,ENSRNOG00000017873,ENSRNOG00000011471,ENSRNOG00000008312,ENSRNOG00000007611,ENSRNOG00000019322,ENSRNOG00000003033,ENSRNOG00000001577,ENSRNOG00000014987,ENSRNOG00000001126,ENSRNOG00000032574,ENSRNOG00000004210,ENSRNOG00000014666,ENSRNOG00000021054,ENSRNOG00000020637
GO:0051588	regulation of neurotransmitter transport	biological_process	0.020684	0.67599	4	394	54	20272	ENSRNOG00000006894,ENSRNOG00000007946,ENSRNOG00000019193,ENSRNOG00000014806
GO:0042383	sarcolemma	cellular_component	0.021349	0.69362	6	394	111	20272	ENSRNOG00000021128,ENSRNOG00000008414,ENSRNOG00000058752,ENSRNOG00000017693,ENSRNOG00000002218,ENSRNOG00000030019
GO:0072091	regulation of stem cell proliferation	biological_process	0.021353	0.69362	6	394	111	20272	ENSRNOG00000015982,ENSRNOG00000019638,ENSRNOG00000018059,ENSRNOG00000019322,ENSRNOG00000011471,ENSRNOG00000015667
GO:0060560	developmental growth involved in morphogenesis	biological_process	0.021456	0.69362	10	394	244	20272	ENSRNOG00000014287,ENSRNOG00000002468,ENSRNOG00000002754,ENSRNOG00000014155,ENSRNOG00000019322,ENSRNOG00000009625,ENSRNOG00000018023,ENSRNOG00000010932,ENSRNOG00000004479,ENSRNOG00000015982
GO:0071704	organic substance metabolic process	biological_process	0.021521	0.69362	219	394	10221	20272	ENSRNOG00000000695,ENSRNOG00000001004,ENSRNOG00000026040,ENSRNOG00000011189,ENSRNOG00000033694,ENSRNOG00000015667,ENSRNOG00000060561,ENSRNOG00000019322,ENSRNOG00000028743,ENSRNOG00000005358,ENSRNOG00000056337,ENSRNOG00000000471,ENSRNOG00000061176,ENSRNOG00000009377,ENSRNOG00000014287,ENSRNOG00000045569,ENSRNOG00000011315,ENSRNOG00000012730,ENSRNOG00000019638,ENSRNOG00000053285,ENSRNOG00000019096,…
GO:0045296	cadherin binding	molecular_function	0.021601	0.69362	11	394	280	20272	ENSRNOG00000010574,ENSRNOG00000018847,ENSRNOG00000003098,ENSRNOG00000008412,ENSRNOG00000052802,ENSRNOG00000055226,ENSRNOG00000015667,ENSRNOG00000032574,ENSRNOG00000021771,ENSRNOG00000008414,ENSRNOG00000051948
GO:0097202	activation of cysteine-type endopeptidase activity	biological_process	0.021741	0.69362	5	394	82	20272	ENSRNOG00000012944,ENSRNOG00000005392,ENSRNOG00000001091,ENSRNOG00000020377,ENSRNOG00000000527
GO:0071900	regulation of protein serine/threonine kinase activity	biological_process	0.021808	0.69362	14	394	392	20272	ENSRNOG00000010574,ENSRNOG00000014287,ENSRNOG00000021054,ENSRNOG00000056954,ENSRNOG00000029986,ENSRNOG00000005227,ENSRNOG00000014987,ENSRNOG00000055226,ENSRNOG00000000528,ENSRNOG00000031420,ENSRNOG00000001348,ENSRNOG00000001296,ENSRNOG00000020773,ENSRNOG00000018414
GO:0006614	SRP-dependent cotranslational protein targeting to membrane	biological_process	0.021815	0.69362	2	394	12	20272	ENSRNOG00000018639,ENSRNOG00000013743
GO:0070570	regulation of neuron projection regeneration	biological_process	0.021853	0.69362	3	394	31	20272	ENSRNOG00000019977,ENSRNOG00000002468,ENSRNOG00000047143
GO:0046185	aldehyde catabolic process	biological_process	0.021855	0.69362	2	394	12	20272	ENSRNOG00000017512,ENSRNOG00000014806
GO:0003413	chondrocyte differentiation involved in endochondral bone morphogenesis	biological_process	0.021864	0.69362	2	394	12	20272	ENSRNOG00000018059,ENSRNOG00000010932
GO:1900452	regulation of long term synaptic depression	biological_process	0.021864	0.69362	2	394	12	20272	ENSRNOG00000003442,ENSRNOG00000007946
GO:0045821	positive regulation of glycolytic process	biological_process	0.021864	0.69362	2	394	12	20272	ENSRNOG00000029986,ENSRNOG00000001296
GO:0072182	regulation of nephron tubule epithelial cell differentiation	biological_process	0.021864	0.69362	2	394	12	20272	ENSRNOG00000004210,ENSRNOG00000003098
GO:0060767	epithelial cell proliferation involved in prostate gland development	biological_process	0.021864	0.69362	2	394	12	20272	ENSRNOG00000019322,ENSRNOG00000014287
GO:0005388	calcium-transporting ATPase activity	molecular_function	0.021864	0.69362	2	394	12	20272	ENSRNOG00000010776,ENSRNOG00000017912
GO:0031994	insulin-like growth factor I binding	molecular_function	0.021864	0.69362	2	394	12	20272	ENSRNOG00000029986,ENSRNOG00000005580
GO:0072017	distal tubule development	biological_process	0.021864	0.69362	2	394	12	20272	ENSRNOG00000019322,ENSRNOG00000015557
GO:0031464	Cul4A-RING E3 ubiquitin ligase complex	cellular_component	0.021864	0.69362	2	394	12	20272	ENSRNOG00000009887,ENSRNOG00000018515
GO:0035850	epithelial cell differentiation involved in kidney development	biological_process	0.021899	0.69365	3	394	31	20272	ENSRNOG00000003098,ENSRNOG00000019322,ENSRNOG00000004210
GO:0001836	release of cytochrome c from mitochondria	biological_process	0.021936	0.69374	4	394	55	20272	ENSRNOG00000007946,ENSRNOG00000019638,ENSRNOG00000001420,ENSRNOG00000020377
GO:0097193	intrinsic apoptotic signaling pathway	biological_process	0.022059	0.69571	11	394	281	20272	ENSRNOG00000055226,ENSRNOG00000007946,ENSRNOG00000020482,ENSRNOG00000001348,ENSRNOG00000001420,ENSRNOG00000003084,ENSRNOG00000028017,ENSRNOG00000012944,ENSRNOG00000014287,ENSRNOG00000020667,ENSRNOG00000010574
GO:1901652	response to peptide	biological_process	0.022066	0.69571	15	394	431	20272	ENSRNOG00000021054,ENSRNOG00000056954,ENSRNOG00000029986,ENSRNOG00000002754,ENSRNOG00000005392,ENSRNOG00000010574,ENSRNOG00000019322,ENSRNOG00000017601,ENSRNOG00000007946,ENSRNOG00000014621,ENSRNOG00000020083,ENSRNOG00000008414,ENSRNOG00000020185,ENSRNOG00000001420,ENSRNOG00000003084
GO:0071901	negative regulation of protein serine/threonine kinase activity	biological_process	0.022197	0.69877	6	394	112	20272	ENSRNOG00000055226,ENSRNOG00000056954,ENSRNOG00000021054,ENSRNOG00000031420,ENSRNOG00000005227,ENSRNOG00000010574
GO:0032102	negative regulation of response to external stimulus	biological_process	0.022568	0.70702	11	394	282	20272	ENSRNOG00000019322,ENSRNOG00000011702,ENSRNOG00000003442,ENSRNOG00000058586,ENSRNOG00000023376,ENSRNOG00000002468,ENSRNOG00000029535,ENSRNOG00000047739,ENSRNOG00000028556,ENSRNOG00000030630,ENSRNOG00000061739
GO:1901653	cellular response to peptide	biological_process	0.02259	0.70702	11	394	282	20272	ENSRNOG00000005392,ENSRNOG00000021054,ENSRNOG00000056954,ENSRNOG00000029986,ENSRNOG00000010574,ENSRNOG00000014621,ENSRNOG00000017601,ENSRNOG00000007946,ENSRNOG00000003084,ENSRNOG00000020185,ENSRNOG00000001420
GO:0007548	sex differentiation	biological_process	0.022614	0.70702	11	394	282	20272	ENSRNOG00000007946,ENSRNOG00000047307,ENSRNOG00000011471,ENSRNOG00000017601,ENSRNOG00000008312,ENSRNOG00000014963,ENSRNOG00000029986,ENSRNOG00000021085,ENSRNOG00000058586,ENSRNOG00000004210,ENSRNOG00000019096
GO:0050806	positive regulation of synaptic transmission	biological_process	0.022625	0.70702	7	394	144	20272	ENSRNOG00000002468,ENSRNOG00000019193,ENSRNOG00000007946,ENSRNOG00000006894,ENSRNOG00000020689,ENSRNOG00000000695,ENSRNOG00000005700
GO:0008643	carbohydrate transport	biological_process	0.022631	0.70702	7	394	144	20272	ENSRNOG00000014621,ENSRNOG00000056954,ENSRNOG00000051307,ENSRNOG00000029986,ENSRNOG00000017693,ENSRNOG00000009330,ENSRNOG00000024657
GO:0048545	response to steroid hormone	biological_process	0.022803	0.71131	17	394	511	20272	ENSRNOG00000021128,ENSRNOG00000012622,ENSRNOG00000017601,ENSRNOG00000007946,ENSRNOG00000008842,ENSRNOG00000007229,ENSRNOG00000003084,ENSRNOG00000001004,ENSRNOG00000018059,ENSRNOG00000005227,ENSRNOG00000030019,ENSRNOG00000013954,ENSRNOG00000052802,ENSRNOG00000010171,ENSRNOG00000019322,ENSRNOG00000002754,ENSRNOG00000012944
GO:0006996	organelle organization	biological_process	0.022932	0.71428	79	394	3280	20272	ENSRNOG00000001296,ENSRNOG00000021202,ENSRNOG00000028556,ENSRNOG00000008316,ENSRNOG00000015903,ENSRNOG00000003084,ENSRNOG00000001258,ENSRNOG00000014155,ENSRNOG00000027880,ENSRNOG00000015941,ENSRNOG00000018847,ENSRNOG00000019174,ENSRNOG00000046776,ENSRNOG00000007946,ENSRNOG00000001126,ENSRNOG00000051948,ENSRNOG00000013972,ENSRNOG00000019970,ENSRNOG00000006894,ENSRNOG00000029986,ENSRNOG00000016939,…
GO:0042826	histone deacetylase binding	molecular_function	0.023082	0.71786	6	394	113	20272	ENSRNOG00000011702,ENSRNOG00000001004,ENSRNOG00000003084,ENSRNOG00000005227,ENSRNOG00000000175,ENSRNOG00000018364
GO:0031344	regulation of cell projection organization	biological_process	0.023226	0.72123	19	394	592	20272	ENSRNOG00000000695,ENSRNOG00000000264,ENSRNOG00000012206,ENSRNOG00000018023,ENSRNOG00000001296,ENSRNOG00000020482,ENSRNOG00000018364,ENSRNOG00000047143,ENSRNOG00000014287,ENSRNOG00000019977,ENSRNOG00000014155,ENSRNOG00000020689,ENSRNOG00000001126,ENSRNOG00000055226,ENSRNOG00000020867,ENSRNOG00000009625,ENSRNOG00000017359,ENSRNOG00000002468,ENSRNOG00000019193
GO:0046677	response to antibiotic	biological_process	0.023348	0.72393	4	394	56	20272	ENSRNOG00000013954,ENSRNOG00000012944,ENSRNOG00000031420,ENSRNOG00000051307
GO:0016462	pyrophosphatase activity	molecular_function	0.02348	0.72694	24	394	798	20272	ENSRNOG00000010609,ENSRNOG00000019174,ENSRNOG00000054272,ENSRNOG00000014621,ENSRNOG00000025584,ENSRNOG00000037247,ENSRNOG00000017993,ENSRNOG00000006894,ENSRNOG00000023991,ENSRNOG00000014619,ENSRNOG00000011572,ENSRNOG00000010776,ENSRNOG00000014060,ENSRNOG00000006435,ENSRNOG00000017912,ENSRNOG00000030019,ENSRNOG00000013954,ENSRNOG00000015636,ENSRNOG00000057056,ENSRNOG00000006576,ENSRNOG00000061176,…
GO:0070897	DNA-templated transcriptional preinitiation complex assembly	biological_process	0.023771	0.73317	3	394	32	20272	ENSRNOG00000017864,ENSRNOG00000014595,ENSRNOG00000006976
GO:0031988	membrane-bounded vesicle	cellular_component	0.023808	0.73317	74	394	3050	20272	ENSRNOG00000028017,ENSRNOG00000008414,ENSRNOG00000004726,ENSRNOG00000021175,ENSRNOG00000037247,ENSRNOG00000004014,ENSRNOG00000008367,ENSRNOG00000007775,ENSRNOG00000030049,ENSRNOG00000055226,ENSRNOG00000001091,ENSRNOG00000008412,ENSRNOG00000007136,ENSRNOG00000003614,ENSRNOG00000013201,ENSRNOG00000017693,ENSRNOG00000004341,ENSRNOG00000021202,ENSRNOG00000011904,ENSRNOG00000005580,ENSRNOG00000054140,…
GO:1902475	L-alpha-amino acid transmembrane transport	biological_process	0.023816	0.73317	3	394	32	20272	ENSRNOG00000018450,ENSRNOG00000049944,ENSRNOG00000011644
GO:0044003	modification by symbiont of host morphology or physiology	biological_process	0.023824	0.73317	3	394	32	20272	ENSRNOG00000007946,ENSRNOG00000029986,ENSRNOG00000031420
GO:0055065	metal ion homeostasis	biological_process	0.023916	0.7349	17	394	514	20272	ENSRNOG00000017965,ENSRNOG00000047143,ENSRNOG00000014398,ENSRNOG00000030019,ENSRNOG00000001296,ENSRNOG00000031420,ENSRNOG00000003442,ENSRNOG00000007136,ENSRNOG00000053285,ENSRNOG00000010776,ENSRNOG00000020188,ENSRNOG00000012727,ENSRNOG00000037871,ENSRNOG00000021063,ENSRNOG00000029855,ENSRNOG00000001420,ENSRNOG00000047739
GO:1903531	negative regulation of secretion by cell	biological_process	0.02397	0.73546	8	394	179	20272	ENSRNOG00000014806,ENSRNOG00000003442,ENSRNOG00000019322,ENSRNOG00000047143,ENSRNOG00000011702,ENSRNOG00000001348,ENSRNOG00000047739,ENSRNOG00000021128
GO:0009725	response to hormone	biological_process	0.024099	0.7383	26	394	884	20272	ENSRNOG00000021054,ENSRNOG00000056954,ENSRNOG00000029986,ENSRNOG00000008842,ENSRNOG00000010574,ENSRNOG00000014621,ENSRNOG00000017601,ENSRNOG00000007946,ENSRNOG00000021128,ENSRNOG00000020185,ENSRNOG00000012622,ENSRNOG00000012944,ENSRNOG00000002754,ENSRNOG00000010171,ENSRNOG00000019322,ENSRNOG00000013954,ENSRNOG00000030019,ENSRNOG00000052802,ENSRNOG00000005227,ENSRNOG00000046566,ENSRNOG00000020083,…
GO:0044463	cell projection part	cellular_component	0.024264	0.74186	27	394	927	20272	ENSRNOG00000006894,ENSRNOG00000056954,ENSRNOG00000011572,ENSRNOG00000031536,ENSRNOG00000003098,ENSRNOG00000003442,ENSRNOG00000047896,ENSRNOG00000009625,ENSRNOG00000014621,ENSRNOG00000055226,ENSRNOG00000057862,ENSRNOG00000001091,ENSRNOG00000004479,ENSRNOG00000018310,ENSRNOG00000021128,ENSRNOG00000047739,ENSRNOG00000011203,ENSRNOG00000014604,ENSRNOG00000014231,ENSRNOG00000016145,ENSRNOG00000012534,…
GO:0033554	cellular response to stress	biological_process	0.024287	0.74186	45	394	1716	20272	ENSRNOG00000028556,ENSRNOG00000029535,ENSRNOG00000020083,ENSRNOG00000003084,ENSRNOG00000001010,ENSRNOG00000018364,ENSRNOG00000020482,ENSRNOG00000047143,ENSRNOG00000017512,ENSRNOG00000022393,ENSRNOG00000020667,ENSRNOG00000025580,ENSRNOG00000012944,ENSRNOG00000019977,ENSRNOG00000033508,ENSRNOG00000017737,ENSRNOG00000052745,ENSRNOG00000017601,ENSRNOG00000007946,ENSRNOG00000002468,ENSRNOG00000020188,…
GO:0016818	hydrolase activity, acting on acid anhydrides, in phosphorus-containing anhydrides	molecular_function	0.024408	0.74445	24	394	801	20272	ENSRNOG00000061176,ENSRNOG00000029738,ENSRNOG00000025843,ENSRNOG00000020281,ENSRNOG00000057056,ENSRNOG00000013954,ENSRNOG00000030019,ENSRNOG00000015636,ENSRNOG00000006576,ENSRNOG00000011572,ENSRNOG00000014619,ENSRNOG00000023991,ENSRNOG00000006894,ENSRNOG00000017912,ENSRNOG00000014060,ENSRNOG00000006435,ENSRNOG00000010776,ENSRNOG00000014621,ENSRNOG00000054272,ENSRNOG00000019174,ENSRNOG00000010609,…
GO:0044764	multi-organism cellular process	biological_process	0.024757	0.74814	11	394	286	20272	ENSRNOG00000018517,ENSRNOG00000056954,ENSRNOG00000029986,ENSRNOG00000023376,ENSRNOG00000019322,ENSRNOG00000019490,ENSRNOG00000007946,ENSRNOG00000031420,ENSRNOG00000051948,ENSRNOG00000005227,ENSRNOG00000004014
GO:0071214	cellular response to abiotic stimulus	biological_process	0.024763	0.74814	11	394	286	20272	ENSRNOG00000004210,ENSRNOG00000010171,ENSRNOG00000012944,ENSRNOG00000014287,ENSRNOG00000020726,ENSRNOG00000015982,ENSRNOG00000028017,ENSRNOG00000030019,ENSRNOG00000007946,ENSRNOG00000031420,ENSRNOG00000020482
GO:0018193	peptidyl-amino acid modification	biological_process	0.024777	0.74814	31	394	1100	20272	ENSRNOG00000018414,ENSRNOG00000008412,ENSRNOG00000004479,ENSRNOG00000046776,ENSRNOG00000012730,ENSRNOG00000023334,ENSRNOG00000004014,ENSRNOG00000052745,ENSRNOG00000051948,ENSRNOG00000030630,ENSRNOG00000046984,ENSRNOG00000056954,ENSRNOG00000021054,ENSRNOG00000029986,ENSRNOG00000011702,ENSRNOG00000053285,ENSRNOG00000004210,ENSRNOG00000010574,ENSRNOG00000003442,ENSRNOG00000058586,ENSRNOG00000018364,…
GO:0006665	sphingolipid metabolic process	biological_process	0.024898	0.74814	6	394	115	20272	ENSRNOG00000037299,ENSRNOG00000046984,ENSRNOG00000001296,ENSRNOG00000000471,ENSRNOG00000019124,ENSRNOG00000010252
GO:0046330	positive regulation of JNK cascade	biological_process	0.024899	0.74814	6	394	115	20272	ENSRNOG00000010574,ENSRNOG00000014987,ENSRNOG00000033508,ENSRNOG00000020773,ENSRNOG00000055226,ENSRNOG00000000528
GO:0035305	negative regulation of dephosphorylation	biological_process	0.02498	0.74814	5	394	85	20272	ENSRNOG00000047143,ENSRNOG00000011203,ENSRNOG00000056954,ENSRNOG00000019824,ENSRNOG00000007934
GO:0098802	plasma membrane receptor complex	cellular_component	0.025004	0.74814	7	394	147	20272	ENSRNOG00000056257,ENSRNOG00000005580,ENSRNOG00000049407,ENSRNOG00000021063,ENSRNOG00000047307,ENSRNOG00000029986,ENSRNOG00000032574
GO:0044710	single-organism metabolic process	biological_process	0.025025	0.74814	109	394	4733	20272	ENSRNOG00000003442,ENSRNOG00000008842,ENSRNOG00000000175,ENSRNOG00000029986,ENSRNOG00000028368,ENSRNOG00000006894,ENSRNOG00000020188,ENSRNOG00000017114,ENSRNOG00000005061,ENSRNOG00000017737,ENSRNOG00000051948,ENSRNOG00000012686,ENSRNOG00000007946,ENSRNOG00000017601,ENSRNOG00000046776,ENSRNOG00000019174,ENSRNOG00000020642,ENSRNOG00000015941,ENSRNOG00000003033,ENSRNOG00000017219,ENSRNOG00000025580,…
GO:1903530	regulation of secretion by cell	biological_process	0.025057	0.74814	20	394	638	20272	ENSRNOG00000019193,ENSRNOG00000025909,ENSRNOG00000011702,ENSRNOG00000009625,ENSRNOG00000003442,ENSRNOG00000007946,ENSRNOG00000018414,ENSRNOG00000001348,ENSRNOG00000014621,ENSRNOG00000021128,ENSRNOG00000047739,ENSRNOG00000012686,ENSRNOG00000014806,ENSRNOG00000012201,ENSRNOG00000019322,ENSRNOG00000047143,ENSRNOG00000017873,ENSRNOG00000001296,ENSRNOG00000031420,ENSRNOG00000007229
GO:0016740	transferase activity	molecular_function	0.025098	0.74814	57	394	2266	20272	ENSRNOG00000019000,ENSRNOG00000010252,ENSRNOG00000025580,ENSRNOG00000033378,ENSRNOG00000003084,ENSRNOG00000020083,ENSRNOG00000029535,ENSRNOG00000012841,ENSRNOG00000007483,ENSRNOG00000018364,ENSRNOG00000058586,ENSRNOG00000014154,ENSRNOG00000047896,ENSRNOG00000023238,ENSRNOG00000019124,ENSRNOG00000005061,ENSRNOG00000029986,ENSRNOG00000028368,ENSRNOG00000023376,ENSRNOG00000051948,ENSRNOG00000033508,…
GO:0048589	developmental growth	biological_process	0.025176	0.74814	20	394	638	20272	ENSRNOG00000009625,ENSRNOG00000002468,ENSRNOG00000029986,ENSRNOG00000021054,ENSRNOG00000028368,ENSRNOG00000030630,ENSRNOG00000053562,ENSRNOG00000010932,ENSRNOG00000004479,ENSRNOG00000017965,ENSRNOG00000019322,ENSRNOG00000014287,ENSRNOG00000014155,ENSRNOG00000002754,ENSRNOG00000015982,ENSRNOG00000018059,ENSRNOG00000018023,ENSRNOG00000011471,ENSRNOG00000008312,ENSRNOG00000018364
GO:0009790	embryo development	biological_process	0.025353	0.74814	30	394	1059	20272	ENSRNOG00000004210,ENSRNOG00000014666,ENSRNOG00000028368,ENSRNOG00000056954,ENSRNOG00000029986,ENSRNOG00000021054,ENSRNOG00000020637,ENSRNOG00000014987,ENSRNOG00000013972,ENSRNOG00000012622,ENSRNOG00000006025,ENSRNOG00000001577,ENSRNOG00000001126,ENSRNOG00000007946,ENSRNOG00000032574,ENSRNOG00000019338,ENSRNOG00000007611,ENSRNOG00000019322,ENSRNOG00000003033,ENSRNOG00000019824,ENSRNOG00000004813,…
GO:0005527	macrolide binding	molecular_function	0.025385	0.74814	2	394	13	20272	ENSRNOG00000015941,ENSRNOG00000047143
GO:0005528	FK506 binding	molecular_function	0.025385	0.74814	2	394	13	20272	ENSRNOG00000047143,ENSRNOG00000015941
GO:0006702	androgen biosynthetic process	biological_process	0.025418	0.74814	2	394	13	20272	ENSRNOG00000019096,ENSRNOG00000017601
GO:0046983	protein dimerization activity	molecular_function	0.025447	0.74814	34	394	1233	20272	ENSRNOG00000017993,ENSRNOG00000015003,ENSRNOG00000055226,ENSRNOG00000001091,ENSRNOG00000001348,ENSRNOG00000020773,ENSRNOG00000004479,ENSRNOG00000018414,ENSRNOG00000018310,ENSRNOG00000014666,ENSRNOG00000032178,ENSRNOG00000031536,ENSRNOG00000051307,ENSRNOG00000005227,ENSRNOG00000032394,ENSRNOG00000001430,ENSRNOG00000019322,ENSRNOG00000013972,ENSRNOG00000061739,ENSRNOG00000007946,ENSRNOG00000058586,…
GO:0016032	viral process	biological_process	0.025493	0.74814	10	394	251	20272	ENSRNOG00000007946,ENSRNOG00000031420,ENSRNOG00000051948,ENSRNOG00000005227,ENSRNOG00000004014,ENSRNOG00000018517,ENSRNOG00000056954,ENSRNOG00000029986,ENSRNOG00000019322,ENSRNOG00000019490
GO:0000920	cell separation after cytokinesis	biological_process	0.025498	0.74814	2	394	13	20272	ENSRNOG00000004014,ENSRNOG00000016939
GO:0007175	negative regulation of epidermal growth factor-activated receptor activity	biological_process	0.025498	0.74814	2	394	13	20272	ENSRNOG00000008412,ENSRNOG00000004014
GO:0035791	platelet-derived growth factor receptor-beta signaling pathway	biological_process	0.025507	0.74814	2	394	13	20272	ENSRNOG00000010574,ENSRNOG00000001091
GO:0010561	negative regulation of glycoprotein biosynthetic process	biological_process	0.025512	0.74814	2	394	13	20272	ENSRNOG00000017359,ENSRNOG00000015187
GO:0016540	protein autoprocessing	biological_process	0.025512	0.74814	2	394	13	20272	ENSRNOG00000003084,ENSRNOG00000017965
GO:0003177	pulmonary valve development	biological_process	0.025512	0.74814	2	394	13	20272	ENSRNOG00000019322,ENSRNOG00000008312
GO:0003184	pulmonary valve morphogenesis	biological_process	0.025512	0.74814	2	394	13	20272	ENSRNOG00000008312,ENSRNOG00000019322
GO:0048311	mitochondrion distribution	biological_process	0.025512	0.74814	2	394	13	20272	ENSRNOG00000018364,ENSRNOG00000002669
GO:0051194	positive regulation of cofactor metabolic process	biological_process	0.025512	0.74814	2	394	13	20272	ENSRNOG00000029986,ENSRNOG00000001296
GO:0051197	positive regulation of coenzyme metabolic process	biological_process	0.025512	0.74814	2	394	13	20272	ENSRNOG00000029986,ENSRNOG00000001296
GO:0032101	regulation of response to external stimulus	biological_process	0.025778	0.75487	22	394	722	20272	ENSRNOG00000052745,ENSRNOG00000047739,ENSRNOG00000030630,ENSRNOG00000061739,ENSRNOG00000011702,ENSRNOG00000003442,ENSRNOG00000014666,ENSRNOG00000058586,ENSRNOG00000051307,ENSRNOG00000011984,ENSRNOG00000023376,ENSRNOG00000002468,ENSRNOG00000005303,ENSRNOG00000014398,ENSRNOG00000029535,ENSRNOG00000028556,ENSRNOG00000031420,ENSRNOG00000018364,ENSRNOG00000019322,ENSRNOG00000047143,ENSRNOG00000019977,…
GO:0016817	hydrolase activity, acting on acid anhydrides	molecular_function	0.026017	0.76078	24	394	806	20272	ENSRNOG00000010609,ENSRNOG00000019174,ENSRNOG00000054272,ENSRNOG00000014621,ENSRNOG00000017993,ENSRNOG00000025584,ENSRNOG00000037247,ENSRNOG00000023991,ENSRNOG00000014619,ENSRNOG00000006894,ENSRNOG00000011572,ENSRNOG00000014060,ENSRNOG00000006435,ENSRNOG00000017912,ENSRNOG00000010776,ENSRNOG00000030019,ENSRNOG00000015636,ENSRNOG00000013954,ENSRNOG00000057056,ENSRNOG00000006576,ENSRNOG00000029738,…
GO:0016485	protein processing	biological_process	0.026062	0.76103	10	394	252	20272	ENSRNOG00000001296,ENSRNOG00000001091,ENSRNOG00000018059,ENSRNOG00000003084,ENSRNOG00000000527,ENSRNOG00000012201,ENSRNOG00000012944,ENSRNOG00000005392,ENSRNOG00000020377,ENSRNOG00000017965
GO:0051345	positive regulation of hydrolase activity	biological_process	0.026171	0.76313	19	394	600	20272	ENSRNOG00000020377,ENSRNOG00000020726,ENSRNOG00000021054,ENSRNOG00000025584,ENSRNOG00000000527,ENSRNOG00000001420,ENSRNOG00000001091,ENSRNOG00000032574,ENSRNOG00000055226,ENSRNOG00000012944,ENSRNOG00000005392,ENSRNOG00000001431,ENSRNOG00000005303,ENSRNOG00000015982,ENSRNOG00000005227,ENSRNOG00000004192,ENSRNOG00000009402,ENSRNOG00000051344,ENSRNOG00000008082
GO:0000988	transcription factor activity, protein binding	molecular_function	0.026234	0.76329	16	394	480	20272	ENSRNOG00000019322,ENSRNOG00000000989,ENSRNOG00000012240,ENSRNOG00000007229,ENSRNOG00000001004,ENSRNOG00000014876,ENSRNOG00000006976,ENSRNOG00000018364,ENSRNOG00000031420,ENSRNOG00000021183,ENSRNOG00000011702,ENSRNOG00000017864,ENSRNOG00000009566,ENSRNOG00000051948,ENSRNOG00000011315,ENSRNOG00000014595
GO:0031461	cullin-RING ubiquitin ligase complex	cellular_component	0.026251	0.76329	8	394	182	20272	ENSRNOG00000018825,ENSRNOG00000018517,ENSRNOG00000047896,ENSRNOG00000009887,ENSRNOG00000018515,ENSRNOG00000007483,ENSRNOG00000013972,ENSRNOG00000001126
GO:0009123	nucleoside monophosphate metabolic process	biological_process	0.026354	0.76521	11	394	289	20272	ENSRNOG00000052802,ENSRNOG00000032574,ENSRNOG00000023387,ENSRNOG00000001296,ENSRNOG00000018310,ENSRNOG00000007946,ENSRNOG00000003163,ENSRNOG00000003084,ENSRNOG00000025909,ENSRNOG00000061176,ENSRNOG00000029986
GO:0046982	protein heterodimerization activity	molecular_function	0.026412	0.76581	17	394	520	20272	ENSRNOG00000008897,ENSRNOG00000019000,ENSRNOG00000019322,ENSRNOG00000010252,ENSRNOG00000007200,ENSRNOG00000015903,ENSRNOG00000032178,ENSRNOG00000023238,ENSRNOG00000051307,ENSRNOG00000003442,ENSRNOG00000014666,ENSRNOG00000058586,ENSRNOG00000018310,ENSRNOG00000004479,ENSRNOG00000007946,ENSRNOG00000001091,ENSRNOG00000013972
GO:0036094	small molecule binding	molecular_function	0.026668	0.77212	57	394	2274	20272	ENSRNOG00000033508,ENSRNOG00000021063,ENSRNOG00000025584,ENSRNOG00000017737,ENSRNOG00000021128,ENSRNOG00000052745,ENSRNOG00000010609,ENSRNOG00000020642,ENSRNOG00000054272,ENSRNOG00000019174,ENSRNOG00000017601,ENSRNOG00000058586,ENSRNOG00000006435,ENSRNOG00000020770,ENSRNOG00000014154,ENSRNOG00000017912,ENSRNOG00000003442,ENSRNOG00000010776,ENSRNOG00000017359,ENSRNOG00000023238,ENSRNOG00000023376,…
GO:0035821	modification of morphology or physiology of other organism	biological_process	0.026774	0.77397	6	394	117	20272	ENSRNOG00000005227,ENSRNOG00000022859,ENSRNOG00000031420,ENSRNOG00000056954,ENSRNOG00000007946,ENSRNOG00000029986
GO:0009132	nucleoside diphosphate metabolic process	biological_process	0.026807	0.77397	6	394	117	20272	ENSRNOG00000029986,ENSRNOG00000001296,ENSRNOG00000018310,ENSRNOG00000052802,ENSRNOG00000032574,ENSRNOG00000007775
GO:0097191	extrinsic apoptotic signaling pathway	biological_process	0.027194	0.78386	9	394	218	20272	ENSRNOG00000006695,ENSRNOG00000051344,ENSRNOG00000055226,ENSRNOG00000031420,ENSRNOG00000001296,ENSRNOG00000007946,ENSRNOG00000025584,ENSRNOG00000017359,ENSRNOG00000019638
GO:0051046	regulation of secretion	biological_process	0.027249	0.78386	21	394	685	20272	ENSRNOG00000014806,ENSRNOG00000012201,ENSRNOG00000047143,ENSRNOG00000019322,ENSRNOG00000001296,ENSRNOG00000017873,ENSRNOG00000031420,ENSRNOG00000007229,ENSRNOG00000025909,ENSRNOG00000019193,ENSRNOG00000003442,ENSRNOG00000009625,ENSRNOG00000011702,ENSRNOG00000014621,ENSRNOG00000018414,ENSRNOG00000007946,ENSRNOG00000001091,ENSRNOG00000001348,ENSRNOG00000012686,ENSRNOG00000021128,ENSRNOG00000047739
GO:0070013	intracellular organelle lumen	cellular_component	0.027274	0.78386	79	394	3307	20272	ENSRNOG00000001010,ENSRNOG00000051344,ENSRNOG00000052802,ENSRNOG00000020482,ENSRNOG00000018364,ENSRNOG00000012240,ENSRNOG00000022393,ENSRNOG00000004813,ENSRNOG00000019824,ENSRNOG00000010171,ENSRNOG00000057862,ENSRNOG00000018791,ENSRNOG00000025584,ENSRNOG00000001577,ENSRNOG00000006435,ENSRNOG00000011702,ENSRNOG00000047896,ENSRNOG00000006976,ENSRNOG00000011194,ENSRNOG00000045961,ENSRNOG00000001004,…
GO:0060322	head development	biological_process	0.027322	0.78386	23	394	768	20272	ENSRNOG00000017601,ENSRNOG00000007946,ENSRNOG00000018414,ENSRNOG00000032574,ENSRNOG00000055226,ENSRNOG00000020867,ENSRNOG00000037247,ENSRNOG00000053562,ENSRNOG00000014963,ENSRNOG00000021054,ENSRNOG00000002468,ENSRNOG00000020637,ENSRNOG00000009625,ENSRNOG00000058586,ENSRNOG00000011471,ENSRNOG00000008312,ENSRNOG00000018404,ENSRNOG00000018364,ENSRNOG00000017873,ENSRNOG00000018059,ENSRNOG00000001004,…
GO:0031323	regulation of cellular metabolic process	biological_process	0.02734	0.78386	121	394	5335	20272	ENSRNOG00000004210,ENSRNOG00000010574,ENSRNOG00000014666,ENSRNOG00000021054,ENSRNOG00000015180,ENSRNOG00000004014,ENSRNOG00000037247,ENSRNOG00000011203,ENSRNOG00000001420,ENSRNOG00000021175,ENSRNOG00000000527,ENSRNOG00000053562,ENSRNOG00000020689,ENSRNOG00000030630,ENSRNOG00000033522,ENSRNOG00000018414,ENSRNOG00000020773,ENSRNOG00000008412,ENSRNOG00000004479,ENSRNOG00000001091,ENSRNOG00000009887,…
GO:0051650	establishment of vesicle localization	biological_process	0.027495	0.7872	7	394	150	20272	ENSRNOG00000009625,ENSRNOG00000013972,ENSRNOG00000032574,ENSRNOG00000019193,ENSRNOG00000001296,ENSRNOG00000007946,ENSRNOG00000006894
GO:0061077	chaperone-mediated protein folding	biological_process	0.027578	0.78849	4	394	59	20272	ENSRNOG00000015941,ENSRNOG00000006435,ENSRNOG00000047143,ENSRNOG00000006894
GO:0072001	renal system development	biological_process	0.027637	0.78892	11	394	291	20272	ENSRNOG00000015667,ENSRNOG00000015557,ENSRNOG00000008312,ENSRNOG00000005580,ENSRNOG00000013743,ENSRNOG00000015982,ENSRNOG00000008842,ENSRNOG00000003098,ENSRNOG00000019322,ENSRNOG00000007611,ENSRNOG00000004210
GO:0019005	SCF ubiquitin ligase complex	cellular_component	0.02767	0.78892	4	394	59	20272	ENSRNOG00000009887,ENSRNOG00000018517,ENSRNOG00000007483,ENSRNOG00000001126
GO:0015758	glucose transport	biological_process	0.027783	0.78967	6	394	118	20272	ENSRNOG00000051307,ENSRNOG00000056954,ENSRNOG00000029986,ENSRNOG00000017693,ENSRNOG00000014621,ENSRNOG00000024657
GO:0005088	Ras guanyl-nucleotide exchange factor activity	molecular_function	0.027808	0.78967	6	394	118	20272	ENSRNOG00000000528,ENSRNOG00000005034,ENSRNOG00000012206,ENSRNOG00000002347,ENSRNOG00000011203,ENSRNOG00000028426
GO:0032881	regulation of polysaccharide metabolic process	biological_process	0.027866	0.78967	3	394	34	20272	ENSRNOG00000056954,ENSRNOG00000029986,ENSRNOG00000012686
GO:0021846	cell proliferation in forebrain	biological_process	0.027928	0.78967	3	394	34	20272	ENSRNOG00000020867,ENSRNOG00000001004,ENSRNOG00000053562
GO:0098631	protein binding involved in cell adhesion	molecular_function	0.027939	0.78967	3	394	34	20272	ENSRNOG00000008054,ENSRNOG00000015667,ENSRNOG00000021771
GO:0006091	generation of precursor metabolites and energy	biological_process	0.027944	0.78967	13	394	367	20272	ENSRNOG00000003163,ENSRNOG00000012686,ENSRNOG00000045961,ENSRNOG00000020482,ENSRNOG00000018310,ENSRNOG00000001296,ENSRNOG00000023387,ENSRNOG00000002218,ENSRNOG00000052802,ENSRNOG00000056954,ENSRNOG00000029986,ENSRNOG00000005061,ENSRNOG00000025909
GO:0006839	mitochondrial transport	biological_process	0.027965	0.78967	10	394	255	20272	ENSRNOG00000017965,ENSRNOG00000001091,ENSRNOG00000018364,ENSRNOG00000018791,ENSRNOG00000007946,ENSRNOG00000012719,ENSRNOG00000018450,ENSRNOG00000003918,ENSRNOG00000049944,ENSRNOG00000001420
GO:0098590	plasma membrane region	cellular_component	0.028072	0.79159	23	394	770	20272	ENSRNOG00000030019,ENSRNOG00000015667,ENSRNOG00000047307,ENSRNOG00000031420,ENSRNOG00000015903,ENSRNOG00000014604,ENSRNOG00000012534,ENSRNOG00000005700,ENSRNOG00000019322,ENSRNOG00000032574,ENSRNOG00000001091,ENSRNOG00000015557,ENSRNOG00000021063,ENSRNOG00000021128,ENSRNOG00000052745,ENSRNOG00000020951,ENSRNOG00000031536,ENSRNOG00000056954,ENSRNOG00000029986,ENSRNOG00000017693,ENSRNOG00000019193,…
GO:0048519	negative regulation of biological process	biological_process	0.028261	0.79544	104	394	4512	20272	ENSRNOG00000004210,ENSRNOG00000010574,ENSRNOG00000007136,ENSRNOG00000021054,ENSRNOG00000037247,ENSRNOG00000004014,ENSRNOG00000011203,ENSRNOG00000021175,ENSRNOG00000053562,ENSRNOG00000020689,ENSRNOG00000030630,ENSRNOG00000018414,ENSRNOG00000008412,ENSRNOG00000012719,ENSRNOG00000004479,ENSRNOG00000001091,ENSRNOG00000055226,ENSRNOG00000023334,ENSRNOG00000015520,ENSRNOG00000013514,ENSRNOG00000014806,…
GO:0010975	regulation of neuron projection development	biological_process	0.028286	0.79544	15	394	445	20272	ENSRNOG00000047143,ENSRNOG00000009625,ENSRNOG00000019977,ENSRNOG00000019193,ENSRNOG00000014155,ENSRNOG00000014287,ENSRNOG00000002468,ENSRNOG00000017359,ENSRNOG00000012206,ENSRNOG00000000695,ENSRNOG00000020689,ENSRNOG00000001126,ENSRNOG00000020482,ENSRNOG00000055226,ENSRNOG00000020867
GO:0007033	vacuole organization	biological_process	0.028379	0.79698	7	394	151	20272	ENSRNOG00000001296,ENSRNOG00000023991,ENSRNOG00000001010,ENSRNOG00000010252,ENSRNOG00000005303,ENSRNOG00000014666,ENSRNOG00000030630
GO:0043233	organelle lumen	cellular_component	0.028509	0.79698	79	394	3314	20272	ENSRNOG00000014155,ENSRNOG00000008897,ENSRNOG00000017495,ENSRNOG00000015941,ENSRNOG00000007067,ENSRNOG00000007200,ENSRNOG00000003084,ENSRNOG00000029986,ENSRNOG00000006894,ENSRNOG00000008592,ENSRNOG00000019970,ENSRNOG00000014154,ENSRNOG00000043267,ENSRNOG00000007946,ENSRNOG00000016773,ENSRNOG00000019174,ENSRNOG00000017737,ENSRNOG00000051948,ENSRNOG00000007611,ENSRNOG00000004726,ENSRNOG00000005700,…
GO:0046943	carboxylic acid transmembrane transporter activity	molecular_function	0.02882	0.79698	6	394	119	20272	ENSRNOG00000049944,ENSRNOG00000036677,ENSRNOG00000037871,ENSRNOG00000018450,ENSRNOG00000009330,ENSRNOG00000011644
GO:0044248	cellular catabolic process	biological_process	0.02886	0.79698	42	394	1601	20272	ENSRNOG00000014806,ENSRNOG00000014287,ENSRNOG00000061176,ENSRNOG00000029195,ENSRNOG00000006695,ENSRNOG00000002218,ENSRNOG00000005303,ENSRNOG00000018517,ENSRNOG00000025909,ENSRNOG00000010574,ENSRNOG00000006873,ENSRNOG00000014666,ENSRNOG00000007136,ENSRNOG00000004479,ENSRNOG00000015187,ENSRNOG00000009887,ENSRNOG00000055226,ENSRNOG00000014621,ENSRNOG00000001420,ENSRNOG00000030630,ENSRNOG00000020689,…
GO:0044723	single-organism carbohydrate metabolic process	biological_process	0.028989	0.79698	19	394	607	20272	ENSRNOG00000005358,ENSRNOG00000000471,ENSRNOG00000056337,ENSRNOG00000012162,ENSRNOG00000021014,ENSRNOG00000003084,ENSRNOG00000012841,ENSRNOG00000002218,ENSRNOG00000052802,ENSRNOG00000018364,ENSRNOG00000001296,ENSRNOG00000003614,ENSRNOG00000046984,ENSRNOG00000056954,ENSRNOG00000029986,ENSRNOG00000012686,ENSRNOG00000021128,ENSRNOG00000023334,ENSRNOG00000018310
GO:0045453	bone resorption	biological_process	0.029212	0.79698	4	394	60	20272	ENSRNOG00000018059,ENSRNOG00000000264,ENSRNOG00000012730,ENSRNOG00000001296
GO:0005975	carbohydrate metabolic process	biological_process	0.029282	0.79698	21	394	690	20272	ENSRNOG00000021128,ENSRNOG00000012686,ENSRNOG00000018310,ENSRNOG00000023334,ENSRNOG00000003614,ENSRNOG00000046984,ENSRNOG00000056954,ENSRNOG00000029986,ENSRNOG00000003084,ENSRNOG00000021014,ENSRNOG00000001296,ENSRNOG00000031420,ENSRNOG00000018364,ENSRNOG00000052802,ENSRNOG00000012841,ENSRNOG00000002218,ENSRNOG00000010252,ENSRNOG00000005358,ENSRNOG00000012162,ENSRNOG00000056337,ENSRNOG00000000471
GO:0030336	negative regulation of cell migration	biological_process	0.029287	0.79698	9	394	221	20272	ENSRNOG00000014963,ENSRNOG00000003442,ENSRNOG00000019322,ENSRNOG00000055226,ENSRNOG00000061739,ENSRNOG00000031420,ENSRNOG00000011413,ENSRNOG00000015982,ENSRNOG00000037247
GO:0042975	peroxisome proliferator activated receptor binding	molecular_function	0.029287	0.79698	2	394	14	20272	ENSRNOG00000007229,ENSRNOG00000020482
GO:0036038	TCTN-B9D complex	cellular_component	0.029316	0.79698	2	394	14	20272	ENSRNOG00000047896,ENSRNOG00000028753
GO:0009312	oligosaccharide biosynthetic process	biological_process	0.029328	0.79698	2	394	14	20272	ENSRNOG00000046984,ENSRNOG00000012162
GO:0071310	cellular response to organic substance	biological_process	0.029329	0.79698	51	394	2011	20272	ENSRNOG00000014155,ENSRNOG00000012944,ENSRNOG00000008673,ENSRNOG00000047143,ENSRNOG00000010171,ENSRNOG00000001296,ENSRNOG00000031420,ENSRNOG00000018364,ENSRNOG00000020482,ENSRNOG00000011471,ENSRNOG00000030019,ENSRNOG00000007229,ENSRNOG00000003084,ENSRNOG00000006741,ENSRNOG00000029986,ENSRNOG00000023376,ENSRNOG00000006894,ENSRNOG00000007946,ENSRNOG00000017601,ENSRNOG00000061739,ENSRNOG00000020867,…
GO:0006613	cotranslational protein targeting to membrane	biological_process	0.029331	0.79698	2	394	14	20272	ENSRNOG00000018639,ENSRNOG00000013743
GO:0030695	GTPase regulator activity	molecular_function	0.029333	0.79698	9	394	221	20272	ENSRNOG00000020726,ENSRNOG00000001431,ENSRNOG00000009402,ENSRNOG00000055226,ENSRNOG00000008082,ENSRNOG00000005303,ENSRNOG00000025584,ENSRNOG00000015982,ENSRNOG00000004192
GO:0001921	positive regulation of receptor recycling	biological_process	0.029376	0.79698	2	394	14	20272	ENSRNOG00000005700,ENSRNOG00000032574
GO:0021794	thalamus development	biological_process	0.02938	0.79698	2	394	14	20272	ENSRNOG00000010547,ENSRNOG00000017601
GO:0048505	regulation of timing of cell differentiation	biological_process	0.029387	0.79698	2	394	14	20272	ENSRNOG00000019322,ENSRNOG00000011471
GO:0072498	embryonic skeletal joint development	biological_process	0.029387	0.79698	2	394	14	20272	ENSRNOG00000004210,ENSRNOG00000018059
GO:0072176	nephric duct development	biological_process	0.029387	0.79698	2	394	14	20272	ENSRNOG00000015982,ENSRNOG00000004210
GO:0051590	positive regulation of neurotransmitter transport	biological_process	0.029387	0.79698	2	394	14	20272	ENSRNOG00000007946,ENSRNOG00000019193
GO:0072160	nephron tubule epithelial cell differentiation	biological_process	0.029387	0.79698	2	394	14	20272	ENSRNOG00000004210,ENSRNOG00000003098
GO:2000696	regulation of epithelial cell differentiation involved in kidney development	biological_process	0.029387	0.79698	2	394	14	20272	ENSRNOG00000003098,ENSRNOG00000004210
GO:2000811	negative regulation of anoikis	biological_process	0.029387	0.79698	2	394	14	20272	ENSRNOG00000007946,ENSRNOG00000019322
GO:0003161	cardiac conduction system development	biological_process	0.029387	0.79698	2	394	14	20272	ENSRNOG00000058752,ENSRNOG00000019322
GO:0071394	cellular response to testosterone stimulus	biological_process	0.029387	0.79698	2	394	14	20272	ENSRNOG00000017601,ENSRNOG00000010171
GO:0045324	late endosome to vacuole transport	biological_process	0.029387	0.79698	2	394	14	20272	ENSRNOG00000008316,ENSRNOG00000016939
GO:1903671	negative regulation of sprouting angiogenesis	biological_process	0.029387	0.79698	2	394	14	20272	ENSRNOG00000005392,ENSRNOG00000019322
GO:0032879	regulation of localization	biological_process	0.029509	0.79889	60	394	2427	20272	ENSRNOG00000021771,ENSRNOG00000055226,ENSRNOG00000014621,ENSRNOG00000001091,ENSRNOG00000001348,ENSRNOG00000018414,ENSRNOG00000012719,ENSRNOG00000033893,ENSRNOG00000001420,ENSRNOG00000037247,ENSRNOG00000025909,ENSRNOG00000047005,ENSRNOG00000056954,ENSRNOG00000051307,ENSRNOG00000014963,ENSRNOG00000019193,ENSRNOG00000010574,ENSRNOG00000019638,ENSRNOG00000053285,ENSRNOG00000004210,ENSRNOG00000006695,…
GO:0048584	positive regulation of response to stimulus	biological_process	0.029535	0.79889	48	394	1875	20272	ENSRNOG00000021054,ENSRNOG00000051307,ENSRNOG00000014963,ENSRNOG00000010574,ENSRNOG00000023334,ENSRNOG00000012730,ENSRNOG00000055226,ENSRNOG00000000528,ENSRNOG00000001091,ENSRNOG00000001348,ENSRNOG00000020773,ENSRNOG00000018414,ENSRNOG00000020882,ENSRNOG00000014987,ENSRNOG00000001420,ENSRNOG00000014287,ENSRNOG00000028426,ENSRNOG00000000989,ENSRNOG00000019322,ENSRNOG00000004726,ENSRNOG00000006695,…
GO:0043467	regulation of generation of precursor metabolites and energy	biological_process	0.02961	0.79985	5	394	89	20272	ENSRNOG00000012686,ENSRNOG00000025909,ENSRNOG00000029986,ENSRNOG00000056954,ENSRNOG00000001296
GO:0042578	phosphoric ester hydrolase activity	molecular_function	0.029755	0.80273	12	394	332	20272	ENSRNOG00000000695,ENSRNOG00000014876,ENSRNOG00000013954,ENSRNOG00000060561,ENSRNOG00000030019,ENSRNOG00000010574,ENSRNOG00000003442,ENSRNOG00000003033,ENSRNOG00000019977,ENSRNOG00000056954,ENSRNOG00000037299,ENSRNOG00000017114
GO:0046942	carboxylic acid transport	biological_process	0.030023	0.80821	10	394	258	20272	ENSRNOG00000016826,ENSRNOG00000011644,ENSRNOG00000001296,ENSRNOG00000009330,ENSRNOG00000018450,ENSRNOG00000037871,ENSRNOG00000049944,ENSRNOG00000003442,ENSRNOG00000036677,ENSRNOG00000009625
GO:0031965	nuclear membrane	cellular_component	0.030037	0.80821	9	394	222	20272	ENSRNOG00000021758,ENSRNOG00000001296,ENSRNOG00000007946,ENSRNOG00000028017,ENSRNOG00000020667,ENSRNOG00000014604,ENSRNOG00000006894,ENSRNOG00000036677,ENSRNOG00000019638
GO:0015662	ATPase activity, coupled to transmembrane movement of ions, phosphorylative mechanism	molecular_function	0.030132	0.80971	3	394	35	20272	ENSRNOG00000030019,ENSRNOG00000017912,ENSRNOG00000010776
GO:0032592	integral component of mitochondrial membrane	cellular_component	0.030716	0.81081	4	394	61	20272	ENSRNOG00000001420,ENSRNOG00000017993,ENSRNOG00000003918,ENSRNOG00000017965
GO:0098573	intrinsic component of mitochondrial membrane	cellular_component	0.030716	0.81081	4	394	61	20272	ENSRNOG00000001420,ENSRNOG00000017965,ENSRNOG00000017993,ENSRNOG00000003918
GO:0071548	response to dexamethasone	biological_process	0.030786	0.81081	4	394	61	20272	ENSRNOG00000005227,ENSRNOG00000012944,ENSRNOG00000007946,ENSRNOG00000017601
GO:0006469	negative regulation of protein kinase activity	biological_process	0.03081	0.81081	9	394	223	20272	ENSRNOG00000008412,ENSRNOG00000031420,ENSRNOG00000055226,ENSRNOG00000004014,ENSRNOG00000006741,ENSRNOG00000005227,ENSRNOG00000056954,ENSRNOG00000021054,ENSRNOG00000010574
GO:0015711	organic anion transport	biological_process	0.030821	0.81081	13	394	372	20272	ENSRNOG00000020951,ENSRNOG00000009625,ENSRNOG00000012534,ENSRNOG00000003442,ENSRNOG00000036677,ENSRNOG00000011644,ENSRNOG00000009330,ENSRNOG00000001296,ENSRNOG00000016826,ENSRNOG00000049944,ENSRNOG00000018450,ENSRNOG00000003918,ENSRNOG00000037871
GO:0051246	regulation of protein metabolic process	biological_process	0.030846	0.81081	62	394	2526	20272	ENSRNOG00000025909,ENSRNOG00000018517,ENSRNOG00000056954,ENSRNOG00000021054,ENSRNOG00000015888,ENSRNOG00000053285,ENSRNOG00000010574,ENSRNOG00000009887,ENSRNOG00000055226,ENSRNOG00000000528,ENSRNOG00000023334,ENSRNOG00000012730,ENSRNOG00000020773,ENSRNOG00000004479,ENSRNOG00000018414,ENSRNOG00000015187,ENSRNOG00000008412,ENSRNOG00000001348,ENSRNOG00000001091,ENSRNOG00000020689,ENSRNOG00000030630,…
GO:0008645	hexose transport	biological_process	0.030902	0.81081	6	394	121	20272	ENSRNOG00000017693,ENSRNOG00000056954,ENSRNOG00000051307,ENSRNOG00000029986,ENSRNOG00000014621,ENSRNOG00000024657
GO:0031974	membrane-enclosed lumen	cellular_component	0.031009	0.81081	80	394	3375	20272	ENSRNOG00000019193,ENSRNOG00000025909,ENSRNOG00000009566,ENSRNOG00000013965,ENSRNOG00000018517,ENSRNOG00000019638,ENSRNOG00000008279,ENSRNOG00000015888,ENSRNOG00000015187,ENSRNOG00000001348,ENSRNOG00000032574,ENSRNOG00000045569,ENSRNOG00000011315,ENSRNOG00000029855,ENSRNOG00000007849,ENSRNOG00000056337,ENSRNOG00000009377,ENSRNOG00000014287,ENSRNOG00000000989,ENSRNOG00000020281,ENSRNOG00000021085,…
GO:0071478	cellular response to radiation	biological_process	0.031131	0.81081	7	394	154	20272	ENSRNOG00000014287,ENSRNOG00000012944,ENSRNOG00000020482,ENSRNOG00000031420,ENSRNOG00000007946,ENSRNOG00000010171,ENSRNOG00000028017
GO:0072509	divalent inorganic cation transmembrane transporter activity	molecular_function	0.031139	0.81081	7	394	154	20272	ENSRNOG00000012727,ENSRNOG00000020188,ENSRNOG00000033893,ENSRNOG00000017912,ENSRNOG00000012206,ENSRNOG00000056257,ENSRNOG00000010776
GO:0022890	inorganic cation transmembrane transporter activity	molecular_function	0.03143	0.81081	16	394	491	20272	ENSRNOG00000021128,ENSRNOG00000033893,ENSRNOG00000010776,ENSRNOG00000019490,ENSRNOG00000017912,ENSRNOG00000047005,ENSRNOG00000015264,ENSRNOG00000020188,ENSRNOG00000012727,ENSRNOG00000019651,ENSRNOG00000012206,ENSRNOG00000049944,ENSRNOG00000018450,ENSRNOG00000030019,ENSRNOG00000056257,ENSRNOG00000047363
GO:0043412	macromolecule modification	biological_process	0.031572	0.81081	86	394	3664	20272	ENSRNOG00000037247,ENSRNOG00000004014,ENSRNOG00000011203,ENSRNOG00000021175,ENSRNOG00000030630,ENSRNOG00000018414,ENSRNOG00000020773,ENSRNOG00000016778,ENSRNOG00000004479,ENSRNOG00000012719,ENSRNOG00000008412,ENSRNOG00000055226,ENSRNOG00000000528,ENSRNOG00000009887,ENSRNOG00000023334,ENSRNOG00000021230,ENSRNOG00000004210,ENSRNOG00000003614,ENSRNOG00000010574,ENSRNOG00000021054,ENSRNOG00000018825,…
GO:0050801	ion homeostasis	biological_process	0.031902	0.81081	20	394	655	20272	ENSRNOG00000017965,ENSRNOG00000047143,ENSRNOG00000030019,ENSRNOG00000001296,ENSRNOG00000031420,ENSRNOG00000003084,ENSRNOG00000014398,ENSRNOG00000020188,ENSRNOG00000012727,ENSRNOG00000023991,ENSRNOG00000003442,ENSRNOG00000007136,ENSRNOG00000010776,ENSRNOG00000053285,ENSRNOG00000015557,ENSRNOG00000021063,ENSRNOG00000037871,ENSRNOG00000029855,ENSRNOG00000001420,ENSRNOG00000047739
GO:0019903	protein phosphatase binding	molecular_function	0.032017	0.81081	6	394	122	20272	ENSRNOG00000052745,ENSRNOG00000010574,ENSRNOG00000016145,ENSRNOG00000018414,ENSRNOG00000018364,ENSRNOG00000055226
GO:0016192	vesicle-mediated transport	biological_process	0.032039	0.81081	33	394	1212	20272	ENSRNOG00000004726,ENSRNOG00000019322,ENSRNOG00000005700,ENSRNOG00000009402,ENSRNOG00000008786,ENSRNOG00000046566,ENSRNOG00000012206,ENSRNOG00000014398,ENSRNOG00000005303,ENSRNOG00000009039,ENSRNOG00000019193,ENSRNOG00000010574,ENSRNOG00000014621,ENSRNOG00000032574,ENSRNOG00000001091,ENSRNOG00000028566,ENSRNOG00000004014,ENSRNOG00000008897,ENSRNOG00000001258,ENSRNOG00000012201,ENSRNOG00000018847,…
GO:0030308	negative regulation of cell growth	biological_process	0.032069	0.81081	7	394	155	20272	ENSRNOG00000015982,ENSRNOG00000024363,ENSRNOG00000014155,ENSRNOG00000031420,ENSRNOG00000002468,ENSRNOG00000014287,ENSRNOG00000055226
GO:0044438	microbody part	cellular_component	0.032346	0.81081	4	394	62	20272	ENSRNOG00000015003,ENSRNOG00000001420,ENSRNOG00000021216,ENSRNOG00000015187
GO:0044439	peroxisomal part	cellular_component	0.032346	0.81081	4	394	62	20272	ENSRNOG00000001420,ENSRNOG00000015003,ENSRNOG00000021216,ENSRNOG00000015187
GO:0010008	endosome membrane	cellular_component	0.032346	0.81081	9	394	225	20272	ENSRNOG00000031536,ENSRNOG00000016939,ENSRNOG00000017219,ENSRNOG00000022043,ENSRNOG00000001258,ENSRNOG00000005700,ENSRNOG00000014621,ENSRNOG00000004014,ENSRNOG00000008316
GO:0050885	neuromuscular process controlling balance	biological_process	0.032417	0.81081	4	394	62	20272	ENSRNOG00000010252,ENSRNOG00000018404,ENSRNOG00000002468,ENSRNOG00000020637
GO:0006605	protein targeting	biological_process	0.03275	0.81081	17	394	534	20272	ENSRNOG00000056954,ENSRNOG00000019638,ENSRNOG00000003442,ENSRNOG00000028895,ENSRNOG00000012719,ENSRNOG00000018791,ENSRNOG00000055226,ENSRNOG00000001420,ENSRNOG00000005358,ENSRNOG00000011471,ENSRNOG00000018364,ENSRNOG00000031420,ENSRNOG00000021758,ENSRNOG00000018639,ENSRNOG00000006695,ENSRNOG00000003084,ENSRNOG00000013743
GO:1901701	cellular response to oxygen-containing compound	biological_process	0.032779	0.81081	27	394	953	20272	ENSRNOG00000012944,ENSRNOG00000005392,ENSRNOG00000047143,ENSRNOG00000010171,ENSRNOG00000020482,ENSRNOG00000003084,ENSRNOG00000000695,ENSRNOG00000005227,ENSRNOG00000056954,ENSRNOG00000029986,ENSRNOG00000017693,ENSRNOG00000021054,ENSRNOG00000020726,ENSRNOG00000004210,ENSRNOG00000010574,ENSRNOG00000016303,ENSRNOG00000007946,ENSRNOG00000017601,ENSRNOG00000061739,ENSRNOG00000055226,ENSRNOG00000014621,…
GO:0098589	membrane region	cellular_component	0.032818	0.81081	27	394	953	20272	ENSRNOG00000015903,ENSRNOG00000008414,ENSRNOG00000030019,ENSRNOG00000015667,ENSRNOG00000031420,ENSRNOG00000047307,ENSRNOG00000001296,ENSRNOG00000012534,ENSRNOG00000005700,ENSRNOG00000019322,ENSRNOG00000014604,ENSRNOG00000021063,ENSRNOG00000021128,ENSRNOG00000052745,ENSRNOG00000032574,ENSRNOG00000001091,ENSRNOG00000015557,ENSRNOG00000007946,ENSRNOG00000003098,ENSRNOG00000003442,ENSRNOG00000002468,…
GO:0015749	monosaccharide transport	biological_process	0.033104	0.81081	6	394	123	20272	ENSRNOG00000056954,ENSRNOG00000051307,ENSRNOG00000029986,ENSRNOG00000017693,ENSRNOG00000014621,ENSRNOG00000024657
GO:0098794	postsynapse	cellular_component	0.03311	0.81081	13	394	376	20272	ENSRNOG00000003442,ENSRNOG00000016145,ENSRNOG00000005700,ENSRNOG00000031536,ENSRNOG00000014604,ENSRNOG00000021063,ENSRNOG00000011203,ENSRNOG00000015903,ENSRNOG00000047739,ENSRNOG00000014621,ENSRNOG00000030019,ENSRNOG00000032574,ENSRNOG00000001296
GO:2001251	negative regulation of chromosome organization	biological_process	0.03313	0.81081	6	394	123	20272	ENSRNOG00000021175,ENSRNOG00000012240,ENSRNOG00000011702,ENSRNOG00000053285,ENSRNOG00000003084,ENSRNOG00000046776
GO:0032225	regulation of synaptic transmission, dopaminergic	biological_process	0.033345	0.81081	2	394	15	20272	ENSRNOG00000014806,ENSRNOG00000006894
GO:0051085	chaperone mediated protein folding requiring cofactor	biological_process	0.033357	0.81081	2	394	15	20272	ENSRNOG00000006435,ENSRNOG00000006894
GO:0048268	clathrin coat assembly	biological_process	0.033468	0.81081	2	394	15	20272	ENSRNOG00000001091,ENSRNOG00000005700
GO:0015929	hexosaminidase activity	molecular_function	0.033477	0.81081	2	394	15	20272	ENSRNOG00000010252,ENSRNOG00000031420
GO:0071636	positive regulation of transforming growth factor beta production	biological_process	0.033479	0.81081	2	394	15	20272	ENSRNOG00000011702,ENSRNOG00000015982
GO:0030813	positive regulation of nucleotide catabolic process	biological_process	0.033479	0.81081	2	394	15	20272	ENSRNOG00000001296,ENSRNOG00000029986
GO:0032239	regulation of nucleobase-containing compound transport	biological_process	0.033479	0.81081	2	394	15	20272	ENSRNOG00000003442,ENSRNOG00000012240
GO:0051383	kinetochore organization	biological_process	0.033479	0.81081	2	394	15	20272	ENSRNOG00000032178,ENSRNOG00000009039
GO:2000679	positive regulation of transcription regulatory region DNA binding	biological_process	0.033479	0.81081	2	394	15	20272	ENSRNOG00000018364,ENSRNOG00000003084
GO:0015849	organic acid transport	biological_process	0.033583	0.81081	10	394	263	20272	ENSRNOG00000009330,ENSRNOG00000001296,ENSRNOG00000011644,ENSRNOG00000016826,ENSRNOG00000049944,ENSRNOG00000037871,ENSRNOG00000018450,ENSRNOG00000009625,ENSRNOG00000003442,ENSRNOG00000036677
GO:0010243	response to organonitrogen compound	biological_process	0.033638	0.81081	24	394	827	20272	ENSRNOG00000009625,ENSRNOG00000010574,ENSRNOG00000056954,ENSRNOG00000029986,ENSRNOG00000021054,ENSRNOG00000020689,ENSRNOG00000030630,ENSRNOG00000020185,ENSRNOG00000001420,ENSRNOG00000021128,ENSRNOG00000047739,ENSRNOG00000014621,ENSRNOG00000007946,ENSRNOG00000017601,ENSRNOG00000019322,ENSRNOG00000005392,ENSRNOG00000002754,ENSRNOG00000000695,ENSRNOG00000003084,ENSRNOG00000001004,ENSRNOG00000008414,…
GO:0015980	energy derivation by oxidation of organic compounds	biological_process	0.033848	0.81081	9	394	227	20272	ENSRNOG00000029986,ENSRNOG00000056954,ENSRNOG00000005061,ENSRNOG00000020482,ENSRNOG00000023387,ENSRNOG00000002218,ENSRNOG00000003163,ENSRNOG00000012686,ENSRNOG00000045961
GO:0007169	transmembrane receptor protein tyrosine kinase signaling pathway	biological_process	0.033984	0.81081	16	394	496	20272	ENSRNOG00000006251,ENSRNOG00000029986,ENSRNOG00000056954,ENSRNOG00000010574,ENSRNOG00000003442,ENSRNOG00000001091,ENSRNOG00000008412,ENSRNOG00000018414,ENSRNOG00000055226,ENSRNOG00000020882,ENSRNOG00000004014,ENSRNOG00000052745,ENSRNOG00000020185,ENSRNOG00000002754,ENSRNOG00000004726,ENSRNOG00000011471
GO:0046328	regulation of JNK cascade	biological_process	0.034048	0.81081	7	394	157	20272	ENSRNOG00000020773,ENSRNOG00000021054,ENSRNOG00000000528,ENSRNOG00000055226,ENSRNOG00000010574,ENSRNOG00000014987,ENSRNOG00000033508
GO:0005977	glycogen metabolic process	biological_process	0.034062	0.81081	4	394	63	20272	ENSRNOG00000012686,ENSRNOG00000029986,ENSRNOG00000056954,ENSRNOG00000002218
GO:0006073	cellular glucan metabolic process	biological_process	0.034062	0.81081	4	394	63	20272	ENSRNOG00000029986,ENSRNOG00000056954,ENSRNOG00000002218,ENSRNOG00000012686
GO:0044042	glucan metabolic process	biological_process	0.034062	0.81081	4	394	63	20272	ENSRNOG00000012686,ENSRNOG00000029986,ENSRNOG00000056954,ENSRNOG00000002218
GO:0000151	ubiquitin ligase complex	cellular_component	0.034088	0.81081	11	394	301	20272	ENSRNOG00000047896,ENSRNOG00000018825,ENSRNOG00000018517,ENSRNOG00000025580,ENSRNOG00000013972,ENSRNOG00000001126,ENSRNOG00000006976,ENSRNOG00000007483,ENSRNOG00000006695,ENSRNOG00000018515,ENSRNOG00000009887
GO:0003254	regulation of membrane depolarization	biological_process	0.034565	0.81081	3	394	37	20272	ENSRNOG00000001296,ENSRNOG00000047739,ENSRNOG00000003084
GO:0051930	regulation of sensory perception of pain	biological_process	0.034565	0.81081	3	394	37	20272	ENSRNOG00000047739,ENSRNOG00000021063,ENSRNOG00000003442
GO:0051931	regulation of sensory perception	biological_process	0.034565	0.81081	3	394	37	20272	ENSRNOG00000047739,ENSRNOG00000021063,ENSRNOG00000003442
GO:0046034	ATP metabolic process	biological_process	0.034616	0.81081	9	394	228	20272	ENSRNOG00000003163,ENSRNOG00000003084,ENSRNOG00000001296,ENSRNOG00000018310,ENSRNOG00000007946,ENSRNOG00000052802,ENSRNOG00000023387,ENSRNOG00000029986,ENSRNOG00000025909
GO:0045747	positive regulation of Notch signaling pathway	biological_process	0.034672	0.81081	3	394	37	20272	ENSRNOG00000010813,ENSRNOG00000019322,ENSRNOG00000043300
GO:0040007	growth	biological_process	0.035072	0.81081	26	394	916	20272	ENSRNOG00000055226,ENSRNOG00000010932,ENSRNOG00000004479,ENSRNOG00000007946,ENSRNOG00000053562,ENSRNOG00000030630,ENSRNOG00000002468,ENSRNOG00000028368,ENSRNOG00000029986,ENSRNOG00000021054,ENSRNOG00000009625,ENSRNOG00000018023,ENSRNOG00000018364,ENSRNOG00000031420,ENSRNOG00000008312,ENSRNOG00000011471,ENSRNOG00000024363,ENSRNOG00000003084,ENSRNOG00000018059,ENSRNOG00000013743,ENSRNOG00000015982,…
GO:0008509	anion transmembrane transporter activity	molecular_function	0.035085	0.81081	10	394	265	20272	ENSRNOG00000011644,ENSRNOG00000009330,ENSRNOG00000049944,ENSRNOG00000018450,ENSRNOG00000037871,ENSRNOG00000019651,ENSRNOG00000020951,ENSRNOG00000019490,ENSRNOG00000012534,ENSRNOG00000036677
GO:0043679	axon terminus	cellular_component	0.03533	0.81081	6	394	125	20272	ENSRNOG00000047739,ENSRNOG00000010171,ENSRNOG00000009625,ENSRNOG00000014231,ENSRNOG00000003442,ENSRNOG00000001296
GO:0006793	phosphorus metabolic process	biological_process	0.035398	0.81081	70	394	2922	20272	ENSRNOG00000056954,ENSRNOG00000025909,ENSRNOG00000015187,ENSRNOG00000018310,ENSRNOG00000001348,ENSRNOG00000012730,ENSRNOG00000032574,ENSRNOG00000014987,ENSRNOG00000014287,ENSRNOG00000061176,ENSRNOG00000019322,ENSRNOG00000005358,ENSRNOG00000001796,ENSRNOG00000016826,ENSRNOG00000013954,ENSRNOG00000060561,ENSRNOG00000006695,ENSRNOG00000000695,ENSRNOG00000005227,ENSRNOG00000023376,ENSRNOG00000023238,…
GO:0035023	regulation of Rho protein signal transduction	biological_process	0.035434	0.81081	6	394	125	20272	ENSRNOG00000011203,ENSRNOG00000052745,ENSRNOG00000028426,ENSRNOG00000014963,ENSRNOG00000000528,ENSRNOG00000005034
GO:0016358	dendrite development	biological_process	0.035575	0.81081	9	394	229	20272	ENSRNOG00000014287,ENSRNOG00000020482,ENSRNOG00000008054,ENSRNOG00000055226,ENSRNOG00000020867,ENSRNOG00000011203,ENSRNOG00000020689,ENSRNOG00000011904,ENSRNOG00000001126
GO:0060255	regulation of macromolecule metabolic process	biological_process	0.035781	0.81081	119	394	5289	20272	ENSRNOG00000012944,ENSRNOG00000012201,ENSRNOG00000019824,ENSRNOG00000010171,ENSRNOG00000051344,ENSRNOG00000021183,ENSRNOG00000031003,ENSRNOG00000018364,ENSRNOG00000020482,ENSRNOG00000006741,ENSRNOG00000014876,ENSRNOG00000012240,ENSRNOG00000020637,ENSRNOG00000017864,ENSRNOG00000011702,ENSRNOG00000043223,ENSRNOG00000018515,ENSRNOG00000033508,ENSRNOG00000052745,ENSRNOG00000001577,ENSRNOG00000025584,…
GO:0016482	cytoplasmic transport	biological_process	0.035796	0.81081	27	394	961	20272	ENSRNOG00000005358,ENSRNOG00000018847,ENSRNOG00000047143,ENSRNOG00000017965,ENSRNOG00000001258,ENSRNOG00000029535,ENSRNOG00000013743,ENSRNOG00000012240,ENSRNOG00000003084,ENSRNOG00000008316,ENSRNOG00000011471,ENSRNOG00000031420,ENSRNOG00000018364,ENSRNOG00000001296,ENSRNOG00000006695,ENSRNOG00000018639,ENSRNOG00000021758,ENSRNOG00000019638,ENSRNOG00000016939,ENSRNOG00000009039,ENSRNOG00000013972,…
GO:0043407	negative regulation of MAP kinase activity	biological_process	0.035838	0.81081	4	394	64	20272	ENSRNOG00000055226,ENSRNOG00000056954,ENSRNOG00000031420,ENSRNOG00000010574
GO:0051881	regulation of mitochondrial membrane potential	biological_process	0.035859	0.81081	4	394	64	20272	ENSRNOG00000014155,ENSRNOG00000001296,ENSRNOG00000007946,ENSRNOG00000003084
GO:0045859	regulation of protein kinase activity	biological_process	0.036042	0.81081	20	394	664	20272	ENSRNOG00000055226,ENSRNOG00000000528,ENSRNOG00000018414,ENSRNOG00000020773,ENSRNOG00000008412,ENSRNOG00000001348,ENSRNOG00000004014,ENSRNOG00000025584,ENSRNOG00000014987,ENSRNOG00000021054,ENSRNOG00000056954,ENSRNOG00000029986,ENSRNOG00000003442,ENSRNOG00000010574,ENSRNOG00000001296,ENSRNOG00000031420,ENSRNOG00000006741,ENSRNOG00000005227,ENSRNOG00000015982,ENSRNOG00000014287
GO:0032355	response to estradiol	biological_process	0.036059	0.81081	7	394	159	20272	ENSRNOG00000002754,ENSRNOG00000017601,ENSRNOG00000012944,ENSRNOG00000012622,ENSRNOG00000018059,ENSRNOG00000001004,ENSRNOG00000021128
GO:0042592	homeostatic process	biological_process	0.036491	0.81081	40	394	1538	20272	ENSRNOG00000021063,ENSRNOG00000012686,ENSRNOG00000052745,ENSRNOG00000047739,ENSRNOG00000021128,ENSRNOG00000020188,ENSRNOG00000029986,ENSRNOG00000023991,ENSRNOG00000003442,ENSRNOG00000058586,ENSRNOG00000003098,ENSRNOG00000010776,ENSRNOG00000011702,ENSRNOG00000052802,ENSRNOG00000030019,ENSRNOG00000001296,ENSRNOG00000031420,ENSRNOG00000000264,ENSRNOG00000003084,ENSRNOG00000017965,ENSRNOG00000047143,…
GO:1902494	catalytic complex	cellular_component	0.036765	0.81081	31	394	1138	20272	ENSRNOG00000030019,ENSRNOG00000023387,ENSRNOG00000007483,ENSRNOG00000001430,ENSRNOG00000006695,ENSRNOG00000015636,ENSRNOG00000015583,ENSRNOG00000008082,ENSRNOG00000006976,ENSRNOG00000018364,ENSRNOG00000020083,ENSRNOG00000001004,ENSRNOG00000025580,ENSRNOG00000017219,ENSRNOG00000016145,ENSRNOG00000009887,ENSRNOG00000018515,ENSRNOG00000016773,ENSRNOG00000018310,ENSRNOG00000011398,ENSRNOG00000001126,…
GO:0030103	vasopressin secretion	biological_process	0.036787	0.81081	1	394	2	20272	ENSRNOG00000047739
GO:0031012	extracellular matrix	cellular_component	0.036821	0.81081	15	394	461	20272	ENSRNOG00000006741,ENSRNOG00000011413,ENSRNOG00000018059,ENSRNOG00000054140,ENSRNOG00000012622,ENSRNOG00000006025,ENSRNOG00000015982,ENSRNOG00000014621,ENSRNOG00000013954,ENSRNOG00000010932,ENSRNOG00000011471,ENSRNOG00000019638,ENSRNOG00000017953,ENSRNOG00000015264,ENSRNOG00000002468
GO:0006820	anion transport	biological_process	0.036923	0.81081	17	394	542	20272	ENSRNOG00000018450,ENSRNOG00000049944,ENSRNOG00000016826,ENSRNOG00000056558,ENSRNOG00000011644,ENSRNOG00000001296,ENSRNOG00000009330,ENSRNOG00000012534,ENSRNOG00000003918,ENSRNOG00000037871,ENSRNOG00000003442,ENSRNOG00000036677,ENSRNOG00000009625,ENSRNOG00000019490,ENSRNOG00000019651,ENSRNOG00000020951,ENSRNOG00000006894
GO:0010563	negative regulation of phosphorus metabolic process	biological_process	0.036924	0.81081	17	394	542	20272	ENSRNOG00000021054,ENSRNOG00000056954,ENSRNOG00000010574,ENSRNOG00000008412,ENSRNOG00000023334,ENSRNOG00000012730,ENSRNOG00000055226,ENSRNOG00000004014,ENSRNOG00000011203,ENSRNOG00000019824,ENSRNOG00000047143,ENSRNOG00000007934,ENSRNOG00000031420,ENSRNOG00000001296,ENSRNOG00000003084,ENSRNOG00000005227,ENSRNOG00000006741
GO:0045936	negative regulation of phosphate metabolic process	biological_process	0.036924	0.81081	17	394	542	20272	ENSRNOG00000008412,ENSRNOG00000012730,ENSRNOG00000023334,ENSRNOG00000055226,ENSRNOG00000011203,ENSRNOG00000004014,ENSRNOG00000056954,ENSRNOG00000021054,ENSRNOG00000010574,ENSRNOG00000031420,ENSRNOG00000007934,ENSRNOG00000001296,ENSRNOG00000003084,ENSRNOG00000005227,ENSRNOG00000006741,ENSRNOG00000019824,ENSRNOG00000047143
GO:0046676	negative regulation of insulin secretion	biological_process	0.036949	0.81081	3	394	38	20272	ENSRNOG00000021128,ENSRNOG00000047739,ENSRNOG00000047143
GO:0001698	gastrin-induced gastric acid secretion	biological_process	0.03717	0.81081	1	394	2	20272	ENSRNOG00000017873
GO:0090273	regulation of somatostatin secretion	biological_process	0.03717	0.81081	1	394	2	20272	ENSRNOG00000017873
GO:0090274	positive regulation of somatostatin secretion	biological_process	0.03717	0.81081	1	394	2	20272	ENSRNOG00000017873
GO:0010469	regulation of receptor activity	biological_process	0.037193	0.81081	15	394	462	20272	ENSRNOG00000017873,ENSRNOG00000008412,ENSRNOG00000011471,ENSRNOG00000026192,ENSRNOG00000007334,ENSRNOG00000012686,ENSRNOG00000004014,ENSRNOG00000047739,ENSRNOG00000002754,ENSRNOG00000043300,ENSRNOG00000019842,ENSRNOG00000003442,ENSRNOG00000014231,ENSRNOG00000056257,ENSRNOG00000000989
GO:0021772	olfactory bulb development	biological_process	0.037215	0.81081	3	394	38	20272	ENSRNOG00000009625,ENSRNOG00000053562,ENSRNOG00000018414
GO:0016712	oxidoreductase activity, acting on paired donors, with incorporation or reduction of molecular oxygen, reduced flavin or flavoprotein as one donor, and incorporation of one atom of oxygen	molecular_function	0.03722	0.81081	3	394	38	20272	ENSRNOG00000008842,ENSRNOG00000042224,ENSRNOG00000020817
GO:0030315	T-tubule	cellular_component	0.03723	0.81081	3	394	38	20272	ENSRNOG00000021128,ENSRNOG00000030019,ENSRNOG00000002218
GO:0055078	sodium ion homeostasis	biological_process	0.03723	0.81081	3	394	38	20272	ENSRNOG00000053285,ENSRNOG00000003442,ENSRNOG00000030019
GO:0035924	cellular response to vascular endothelial growth factor stimulus	biological_process	0.03723	0.81081	3	394	38	20272	ENSRNOG00000055226,ENSRNOG00000019322,ENSRNOG00000004726
GO:0034504	protein localization to nucleus	biological_process	0.037481	0.81081	12	394	344	20272	ENSRNOG00000019638,ENSRNOG00000006894,ENSRNOG00000014287,ENSRNOG00000005392,ENSRNOG00000003084,ENSRNOG00000045569,ENSRNOG00000031420,ENSRNOG00000011471,ENSRNOG00000006695,ENSRNOG00000021771,ENSRNOG00000055226,ENSRNOG00000021758
GO:0030275	LRR domain binding	molecular_function	0.037526	0.81081	2	394	16	20272	ENSRNOG00000014287,ENSRNOG00000001430
GO:0046462	monoacylglycerol metabolic process	biological_process	0.037533	0.81081	1	394	2	20272	ENSRNOG00000056637
GO:0052651	monoacylglycerol catabolic process	biological_process	0.037533	0.81081	1	394	2	20272	ENSRNOG00000056637
GO:0005147	oncostatin-M receptor binding	molecular_function	0.037613	0.81081	1	394	2	20272	ENSRNOG00000026192
GO:0014839	myoblast migration involved in skeletal muscle regeneration	biological_process	0.03763	0.81081	1	394	2	20272	ENSRNOG00000018023
GO:0046965	retinoid X receptor binding	molecular_function	0.037669	0.81081	2	394	16	20272	ENSRNOG00000007229,ENSRNOG00000001004
GO:0046174	polyol catabolic process	biological_process	0.037733	0.81081	2	394	16	20272	ENSRNOG00000056954,ENSRNOG00000061176
GO:0015695	organic cation transport	biological_process	0.037752	0.81081	2	394	16	20272	ENSRNOG00000001296,ENSRNOG00000003918
GO:0090382	phagosome maturation	biological_process	0.037753	0.81081	2	394	16	20272	ENSRNOG00000023991,ENSRNOG00000001296
GO:0060077	inhibitory synapse	cellular_component	0.037769	0.81081	2	394	16	20272	ENSRNOG00000008054,ENSRNOG00000013514
GO:0070330	aromatase activity	molecular_function	0.037772	0.81081	2	394	16	20272	ENSRNOG00000020817,ENSRNOG00000008842
GO:1903019	negative regulation of glycoprotein metabolic process	biological_process	0.037779	0.81081	2	394	16	20272	ENSRNOG00000015187,ENSRNOG00000017359
GO:0040034	regulation of development, heterochronic	biological_process	0.037779	0.81081	2	394	16	20272	ENSRNOG00000019322,ENSRNOG00000011471
GO:0021819	layer formation in cerebral cortex	biological_process	0.037779	0.81081	2	394	16	20272	ENSRNOG00000055226,ENSRNOG00000014963
GO:0005342	organic acid transmembrane transporter activity	molecular_function	0.037832	0.81081	6	394	127	20272	ENSRNOG00000009330,ENSRNOG00000011644,ENSRNOG00000036677,ENSRNOG00000037871,ENSRNOG00000018450,ENSRNOG00000049944
GO:0048704	embryonic skeletal system morphogenesis	biological_process	0.037846	0.81081	5	394	95	20272	ENSRNOG00000007611,ENSRNOG00000001577,ENSRNOG00000004210,ENSRNOG00000014987,ENSRNOG00000021054
GO:0009135	purine nucleoside diphosphate metabolic process	biological_process	0.037856	0.81081	5	394	95	20272	ENSRNOG00000032574,ENSRNOG00000052802,ENSRNOG00000018310,ENSRNOG00000029986,ENSRNOG00000001296
GO:0009179	purine ribonucleoside diphosphate metabolic process	biological_process	0.037856	0.81081	5	394	95	20272	ENSRNOG00000032574,ENSRNOG00000052802,ENSRNOG00000029986,ENSRNOG00000001296,ENSRNOG00000018310
GO:0055080	cation homeostasis	biological_process	0.037928	0.81081	18	394	585	20272	ENSRNOG00000047143,ENSRNOG00000017965,ENSRNOG00000014398,ENSRNOG00000031420,ENSRNOG00000001296,ENSRNOG00000030019,ENSRNOG00000010776,ENSRNOG00000053285,ENSRNOG00000007136,ENSRNOG00000003442,ENSRNOG00000023991,ENSRNOG00000012727,ENSRNOG00000020188,ENSRNOG00000047739,ENSRNOG00000001420,ENSRNOG00000029855,ENSRNOG00000037871,ENSRNOG00000021063
GO:0051284	positive regulation of sequestering of calcium ion	biological_process	0.038014	0.81081	1	394	2	20272	ENSRNOG00000047143
GO:0002223	stimulatory C-type lectin receptor signaling pathway	biological_process	0.03802	0.81081	1	394	2	20272	ENSRNOG00000061739
GO:2000502	negative regulation of natural killer cell chemotaxis	biological_process	0.03802	0.81081	1	394	2	20272	ENSRNOG00000061739
GO:0023061	signal release	biological_process	0.038037	0.81081	13	394	384	20272	ENSRNOG00000007229,ENSRNOG00000047739,ENSRNOG00000021128,ENSRNOG00000012686,ENSRNOG00000017873,ENSRNOG00000007946,ENSRNOG00000001296,ENSRNOG00000032574,ENSRNOG00000047143,ENSRNOG00000003442,ENSRNOG00000019193,ENSRNOG00000014806,ENSRNOG00000025909
GO:0060598	dichotomous subdivision of terminal units involved in mammary gland duct morphogenesis	biological_process	0.038044	0.81081	1	394	2	20272	ENSRNOG00000002754
GO:0004615	phosphomannomutase activity	molecular_function	0.038114	0.81081	1	394	2	20272	ENSRNOG00000005358
GO:1901215	negative regulation of neuron death	biological_process	0.038152	0.81081	8	394	196	20272	ENSRNOG00000007946,ENSRNOG00000017873,ENSRNOG00000018404,ENSRNOG00000047307,ENSRNOG00000010547,ENSRNOG00000029535,ENSRNOG00000025584,ENSRNOG00000058586
GO:2001236	regulation of extrinsic apoptotic signaling pathway	biological_process	0.038209	0.81081	7	394	161	20272	ENSRNOG00000019638,ENSRNOG00000025584,ENSRNOG00000007946,ENSRNOG00000031420,ENSRNOG00000051344,ENSRNOG00000006695,ENSRNOG00000017359
GO:0006464	cellular protein modification process	biological_process	0.038214	0.81081	82	394	3505	20272	ENSRNOG00000029535,ENSRNOG00000003084,ENSRNOG00000033378,ENSRNOG00000028556,ENSRNOG00000011471,ENSRNOG00000031420,ENSRNOG00000001296,ENSRNOG00000012841,ENSRNOG00000007067,ENSRNOG00000047143,ENSRNOG00000015941,ENSRNOG00000019977,ENSRNOG00000025580,ENSRNOG00000013972,ENSRNOG00000001126,ENSRNOG00000051948,ENSRNOG00000046776,ENSRNOG00000003442,ENSRNOG00000006894,ENSRNOG00000029986,ENSRNOG00000000175,…
GO:0036211	protein modification process	biological_process	0.038214	0.81081	82	394	3505	20272	ENSRNOG00000018515,ENSRNOG00000033508,ENSRNOG00000052745,ENSRNOG00000025584,ENSRNOG00000023376,ENSRNOG00000058586,ENSRNOG00000011702,ENSRNOG00000047896,ENSRNOG00000007483,ENSRNOG00000018364,ENSRNOG00000006741,ENSRNOG00000012240,ENSRNOG00000018723,ENSRNOG00000019824,ENSRNOG00000019000,ENSRNOG00000012730,ENSRNOG00000001348,ENSRNOG00000009117,ENSRNOG00000014987,ENSRNOG00000018517,ENSRNOG00000056954,…
GO:0004530	deoxyribonuclease I activity	molecular_function	0.03822	0.81081	1	394	2	20272	ENSRNOG00000006873
GO:0048210	Golgi vesicle fusion to target membrane	biological_process	0.03822	0.81081	1	394	2	20272	ENSRNOG00000014621
GO:0034485	phosphatidylinositol-3,4,5-trisphosphate 5-phosphatase activity	molecular_function	0.038291	0.81081	1	394	2	20272	ENSRNOG00000056954
GO:0021831	embryonic olfactory bulb interneuron precursor migration	biological_process	0.038376	0.81081	1	394	2	20272	ENSRNOG00000053562
GO:0008650	rRNA (uridine-2'-O-)-methyltransferase activity	molecular_function	0.03841	0.81081	1	394	2	20272	ENSRNOG00000043267
GO:0016436	rRNA (uridine) methyltransferase activity	molecular_function	0.03841	0.81081	1	394	2	20272	ENSRNOG00000043267
GO:0016429	tRNA (adenine-N1-)-methyltransferase activity	molecular_function	0.03844	0.81081	1	394	2	20272	ENSRNOG00000011398
GO:0031515	tRNA (m1A) methyltransferase complex	cellular_component	0.03844	0.81081	1	394	2	20272	ENSRNOG00000011398
GO:0021767	mammillary body development	biological_process	0.038462	0.81081	1	394	2	20272	ENSRNOG00000010547
GO:0061373	mammillary axonal complex development	biological_process	0.038462	0.81081	1	394	2	20272	ENSRNOG00000010547
GO:0061378	corpora quadrigemina development	biological_process	0.038462	0.81081	1	394	2	20272	ENSRNOG00000010547
GO:0061379	inferior colliculus development	biological_process	0.038462	0.81081	1	394	2	20272	ENSRNOG00000010547
GO:0042895	antibiotic transporter activity	molecular_function	0.038464	0.81081	1	394	2	20272	ENSRNOG00000012534
GO:1990264	peptidyl-tyrosine dephosphorylation involved in inactivation of protein kinase activity	biological_process	0.038472	0.81081	1	394	2	20272	ENSRNOG00000010574
GO:0033577	protein glycosylation in endoplasmic reticulum	biological_process	0.038476	0.81081	1	394	2	20272	ENSRNOG00000012841
GO:0035370	UBC13-UEV1A complex	cellular_component	0.038479	0.81081	1	394	2	20272	ENSRNOG00000025580
GO:0042275	error-free postreplication DNA repair	biological_process	0.038479	0.81081	1	394	2	20272	ENSRNOG00000025580
GO:0070110	ciliary neurotrophic factor receptor complex	cellular_component	0.038492	0.81081	1	394	2	20272	ENSRNOG00000047307
GO:0097059	CNTFR-CLCF1 complex	cellular_component	0.038492	0.81081	1	394	2	20272	ENSRNOG00000047307
GO:0003422	growth plate cartilage morphogenesis	biological_process	0.038493	0.81081	1	394	2	20272	ENSRNOG00000010932
GO:0033906	hyaluronoglucuronidase activity	molecular_function	0.038493	0.81081	1	394	2	20272	ENSRNOG00000031420
GO:0061723	glycophagy	biological_process	0.038495	0.81081	1	394	2	20272	ENSRNOG00000002218
GO:0015755	fructose transport	biological_process	0.038496	0.81081	1	394	2	20272	ENSRNOG00000017693
GO:0032242	regulation of nucleoside transport	biological_process	0.038496	0.81081	1	394	2	20272	ENSRNOG00000003442
GO:0042323	negative regulation of circadian sleep/wake cycle, non-REM sleep	biological_process	0.038496	0.81081	1	394	2	20272	ENSRNOG00000003442
GO:0052840	inositol diphosphate tetrakisphosphate diphosphatase activity	molecular_function	0.038496	0.81081	1	394	2	20272	ENSRNOG00000061176
GO:0052841	inositol bisdiphosphate tetrakisphosphate diphosphatase activity	molecular_function	0.038496	0.81081	1	394	2	20272	ENSRNOG00000061176
GO:0052842	inositol diphosphate pentakisphosphate diphosphatase activity	molecular_function	0.038496	0.81081	1	394	2	20272	ENSRNOG00000061176
GO:0052843	inositol-1-diphosphate-2,3,4,5,6-pentakisphosphate diphosphatase activity	molecular_function	0.038496	0.81081	1	394	2	20272	ENSRNOG00000061176
GO:0052844	inositol-3-diphosphate-1,2,4,5,6-pentakisphosphate diphosphatase activity	molecular_function	0.038496	0.81081	1	394	2	20272	ENSRNOG00000061176
GO:0052845	inositol-5-diphosphate-1,2,3,4,6-pentakisphosphate diphosphatase activity	molecular_function	0.038496	0.81081	1	394	2	20272	ENSRNOG00000061176
GO:0052846	inositol-1,5-bisdiphosphate-2,3,4,6-tetrakisphosphate 1-diphosphatase activity	molecular_function	0.038496	0.81081	1	394	2	20272	ENSRNOG00000061176
GO:0052847	inositol-1,5-bisdiphosphate-2,3,4,6-tetrakisphosphate 5-diphosphatase activity	molecular_function	0.038496	0.81081	1	394	2	20272	ENSRNOG00000061176
GO:0052848	inositol-3,5-bisdiphosphate-2,3,4,6-tetrakisphosphate 5-diphosphatase activity	molecular_function	0.038496	0.81081	1	394	2	20272	ENSRNOG00000061176
GO:0070256	negative regulation of mucus secretion	biological_process	0.038496	0.81081	1	394	2	20272	ENSRNOG00000003442
GO:0002458	peripheral T cell tolerance induction	biological_process	0.038496	0.81081	1	394	2	20272	ENSRNOG00000011702
GO:0002465	peripheral tolerance induction	biological_process	0.038496	0.81081	1	394	2	20272	ENSRNOG00000011702
GO:0002654	positive regulation of tolerance induction dependent upon immune response	biological_process	0.038496	0.81081	1	394	2	20272	ENSRNOG00000011702
GO:0045077	negative regulation of interferon-gamma biosynthetic process	biological_process	0.038496	0.81081	1	394	2	20272	ENSRNOG00000011702
GO:0019050	suppression by virus of host apoptotic process	biological_process	0.038496	0.81081	1	394	2	20272	ENSRNOG00000007946
GO:0039526	modulation by virus of host apoptotic process	biological_process	0.038496	0.81081	1	394	2	20272	ENSRNOG00000007946
GO:0001887	selenium compound metabolic process	biological_process	0.038496	0.81081	1	394	2	20272	ENSRNOG00000020083
GO:0007231	osmosensory signaling pathway	biological_process	0.038496	0.81081	1	394	2	20272	ENSRNOG00000004210
GO:0016259	selenocysteine metabolic process	biological_process	0.038496	0.81081	1	394	2	20272	ENSRNOG00000020083
GO:0048389	intermediate mesoderm development	biological_process	0.038496	0.81081	1	394	2	20272	ENSRNOG00000004210
GO:0061227	pattern specification involved in mesonephros development	biological_process	0.038496	0.81081	1	394	2	20272	ENSRNOG00000004210
GO:0072098	anterior/posterior pattern specification involved in kidney development	biological_process	0.038496	0.81081	1	394	2	20272	ENSRNOG00000004210
GO:0072185	metanephric cap development	biological_process	0.038496	0.81081	1	394	2	20272	ENSRNOG00000004210
GO:0072186	metanephric cap morphogenesis	biological_process	0.038496	0.81081	1	394	2	20272	ENSRNOG00000004210
GO:0072208	metanephric smooth muscle tissue development	biological_process	0.038496	0.81081	1	394	2	20272	ENSRNOG00000004210
GO:0090094	metanephric cap mesenchymal cell proliferation involved in metanephros development	biological_process	0.038496	0.81081	1	394	2	20272	ENSRNOG00000004210
GO:0060931	sinoatrial node cell development	biological_process	0.038496	0.81081	1	394	2	20272	ENSRNOG00000058752
GO:0072023	thick ascending limb development	biological_process	0.038496	0.81081	1	394	2	20272	ENSRNOG00000015557
GO:0072233	metanephric thick ascending limb development	biological_process	0.038496	0.81081	1	394	2	20272	ENSRNOG00000015557
GO:0035803	egg coat formation	biological_process	0.038496	0.81081	1	394	2	20272	ENSRNOG00000018059
GO:0042706	eye photoreceptor cell fate commitment	biological_process	0.038496	0.81081	1	394	2	20272	ENSRNOG00000018059
GO:0046552	photoreceptor cell fate commitment	biological_process	0.038496	0.81081	1	394	2	20272	ENSRNOG00000018059
GO:0048073	regulation of eye pigmentation	biological_process	0.038496	0.81081	1	394	2	20272	ENSRNOG00000018059
GO:0060220	camera-type eye photoreceptor cell fate commitment	biological_process	0.038496	0.81081	1	394	2	20272	ENSRNOG00000018059
GO:0071529	cementum mineralization	biological_process	0.038496	0.81081	1	394	2	20272	ENSRNOG00000013954
GO:0007057	spindle assembly involved in female meiosis I	biological_process	0.038496	0.81081	1	394	2	20272	ENSRNOG00000004479
GO:0009814	defense response, incompatible interaction	biological_process	0.038496	0.81081	1	394	2	20272	ENSRNOG00000014666
GO:0034632	retinol transporter activity	molecular_function	0.038496	0.81081	1	394	2	20272	ENSRNOG00000008312
GO:0043585	nose morphogenesis	biological_process	0.038496	0.81081	1	394	2	20272	ENSRNOG00000008312
GO:1900195	positive regulation of oocyte maturation	biological_process	0.038496	0.81081	1	394	2	20272	ENSRNOG00000004479
GO:0052815	medium-chain acyl-CoA hydrolase activity	molecular_function	0.038496	0.81081	1	394	2	20272	ENSRNOG00000015187
GO:0032915	positive regulation of transforming growth factor beta2 production	biological_process	0.038496	0.81081	1	394	2	20272	ENSRNOG00000015982
GO:0060031	mediolateral intercalation	biological_process	0.038496	0.81081	1	394	2	20272	ENSRNOG00000015982
GO:0060775	planar cell polarity pathway involved in gastrula mediolateral intercalation	biological_process	0.038496	0.81081	1	394	2	20272	ENSRNOG00000015982
GO:1900365	positive regulation of mRNA polyadenylation	biological_process	0.038496	0.81081	1	394	2	20272	ENSRNOG00000020689
GO:0021849	neuroblast division in subventricular zone	biological_process	0.038496	0.81081	1	394	2	20272	ENSRNOG00000020867
GO:1990682	CSF1-CSF1R complex	cellular_component	0.038496	0.81081	1	394	2	20272	ENSRNOG00000018414
GO:0006649	phospholipid transfer to membrane	biological_process	0.038496	0.81081	1	394	2	20272	ENSRNOG00000001296
GO:0043132	NAD transport	biological_process	0.038496	0.81081	1	394	2	20272	ENSRNOG00000001296
GO:0044268	multicellular organismal protein metabolic process	biological_process	0.038496	0.81081	1	394	2	20272	ENSRNOG00000001296
GO:1904172	positive regulation of bleb assembly	biological_process	0.038496	0.81081	1	394	2	20272	ENSRNOG00000001296
GO:0042727	flavin-containing compound biosynthetic process	biological_process	0.038496	0.81081	1	394	2	20272	ENSRNOG00000020642
GO:0072387	flavin adenine dinucleotide metabolic process	biological_process	0.038496	0.81081	1	394	2	20272	ENSRNOG00000020642
GO:0072139	glomerular parietal epithelial cell differentiation	biological_process	0.038496	0.81081	1	394	2	20272	ENSRNOG00000003098
GO:1904048	regulation of spontaneous neurotransmitter secretion	biological_process	0.038496	0.81081	1	394	2	20272	ENSRNOG00000019193
GO:0015272	ATP-activated inward rectifier potassium channel activity	molecular_function	0.038496	0.81081	1	394	2	20272	ENSRNOG00000021128
GO:0039019	pronephric nephron development	biological_process	0.038496	0.81081	1	394	2	20272	ENSRNOG00000013743
GO:0071929	alpha-tubulin acetylation	biological_process	0.038496	0.81081	1	394	2	20272	ENSRNOG00000018364
GO:0036398	TCR signalosome	cellular_component	0.038496	0.81081	1	394	2	20272	ENSRNOG00000014287
GO:0070315	G1 to G0 transition involved in cell differentiation	biological_process	0.038496	0.81081	1	394	2	20272	ENSRNOG00000014237
GO:0002196	Ser-tRNA(Ala) hydrolase activity	molecular_function	0.038496	0.81081	1	394	2	20272	ENSRNOG00000018404
GO:0004997	thyrotropin-releasing hormone receptor activity	molecular_function	0.038496	0.81081	1	394	2	20272	ENSRNOG00000012789
GO:0008240	tripeptidyl-peptidase activity	molecular_function	0.038496	0.81081	1	394	2	20272	ENSRNOG00000011194
GO:0034750	Scrib-APC-beta-catenin complex	cellular_component	0.038496	0.81081	1	394	2	20272	ENSRNOG00000032574
GO:0036166	phenotypic switching	biological_process	0.038496	0.81081	1	394	2	20272	ENSRNOG00000030630
GO:0036324	vascular endothelial growth factor receptor-2 signaling pathway	biological_process	0.038496	0.81081	1	394	2	20272	ENSRNOG00000055226
GO:0044301	climbing fiber	cellular_component	0.038496	0.81081	1	394	2	20272	ENSRNOG00000055226
GO:0045967	negative regulation of growth rate	biological_process	0.038496	0.81081	1	394	2	20272	ENSRNOG00000019322
GO:0060948	cardiac vascular smooth muscle cell development	biological_process	0.038496	0.81081	1	394	2	20272	ENSRNOG00000019322
GO:0070287	ferritin receptor activity	molecular_function	0.038496	0.81081	1	394	2	20272	ENSRNOG00000014398
GO:0070898	RNA polymerase III transcriptional preinitiation complex assembly	biological_process	0.038496	0.81081	1	394	2	20272	ENSRNOG00000017864
GO:0072534	perineuronal net	cellular_component	0.038496	0.81081	1	394	2	20272	ENSRNOG00000002468
GO:1902214	regulation of interleukin-4-mediated signaling pathway	biological_process	0.038496	0.81081	1	394	2	20272	ENSRNOG00000023334
GO:1903516	regulation of single strand break repair	biological_process	0.038496	0.81081	1	394	2	20272	ENSRNOG00000003084
GO:1903518	positive regulation of single strand break repair	biological_process	0.038496	0.81081	1	394	2	20272	ENSRNOG00000003084
GO:1990404	protein ADP-ribosylase activity	molecular_function	0.038496	0.81081	1	394	2	20272	ENSRNOG00000003084
GO:2000297	negative regulation of synapse maturation	biological_process	0.038496	0.81081	1	394	2	20272	ENSRNOG00000020482
GO:2000588	positive regulation of platelet-derived growth factor receptor-beta signaling pathway	biological_process	0.038496	0.81081	1	394	2	20272	ENSRNOG00000001091
GO:0033043	regulation of organelle organization	biological_process	0.039011	0.81803	31	394	1144	20272	ENSRNOG00000008673,ENSRNOG00000018847,ENSRNOG00000007483,ENSRNOG00000018364,ENSRNOG00000001296,ENSRNOG00000009402,ENSRNOG00000028556,ENSRNOG00000015903,ENSRNOG00000005303,ENSRNOG00000015982,ENSRNOG00000012240,ENSRNOG00000003084,ENSRNOG00000000695,ENSRNOG00000025909,ENSRNOG00000056954,ENSRNOG00000021054,ENSRNOG00000029986,ENSRNOG00000009039,ENSRNOG00000020377,ENSRNOG00000053285,ENSRNOG00000011702,…
GO:0071902	positive regulation of protein serine/threonine kinase activity	biological_process	0.039016	0.81803	10	394	270	20272	ENSRNOG00000014987,ENSRNOG00000001296,ENSRNOG00000020773,ENSRNOG00000018414,ENSRNOG00000001348,ENSRNOG00000055226,ENSRNOG00000000528,ENSRNOG00000010574,ENSRNOG00000029986,ENSRNOG00000014287
GO:0001822	kidney development	biological_process	0.03904	0.81803	10	394	270	20272	ENSRNOG00000003098,ENSRNOG00000008842,ENSRNOG00000019322,ENSRNOG00000007611,ENSRNOG00000004210,ENSRNOG00000015667,ENSRNOG00000008312,ENSRNOG00000015557,ENSRNOG00000015982,ENSRNOG00000013743
GO:0045926	negative regulation of growth	biological_process	0.039045	0.81803	9	394	233	20272	ENSRNOG00000019322,ENSRNOG00000014287,ENSRNOG00000002468,ENSRNOG00000021054,ENSRNOG00000014155,ENSRNOG00000024363,ENSRNOG00000015982,ENSRNOG00000055226,ENSRNOG00000031420
GO:0015276	ligand-gated ion channel activity	molecular_function	0.039077	0.81803	6	394	128	20272	ENSRNOG00000056558,ENSRNOG00000020188,ENSRNOG00000012727,ENSRNOG00000001296,ENSRNOG00000021063,ENSRNOG00000021128
GO:0022834	ligand-gated channel activity	molecular_function	0.039077	0.81803	6	394	128	20272	ENSRNOG00000001296,ENSRNOG00000012727,ENSRNOG00000020188,ENSRNOG00000056558,ENSRNOG00000021128,ENSRNOG00000021063
GO:0090100	positive regulation of transmembrane receptor protein serine/threonine kinase signaling pathway	biological_process	0.03934	0.82185	5	394	96	20272	ENSRNOG00000014287,ENSRNOG00000011471,ENSRNOG00000021054,ENSRNOG00000003084,ENSRNOG00000019322
GO:0005262	calcium channel activity	molecular_function	0.03934	0.82185	5	394	96	20272	ENSRNOG00000012727,ENSRNOG00000020188,ENSRNOG00000033893,ENSRNOG00000056257,ENSRNOG00000012206
GO:0048522	positive regulation of cellular process	biological_process	0.039391	0.82209	109	394	4818	20272	ENSRNOG00000000989,ENSRNOG00000019322,ENSRNOG00000014287,ENSRNOG00000005392,ENSRNOG00000056337,ENSRNOG00000001004,ENSRNOG00000000695,ENSRNOG00000005227,ENSRNOG00000006976,ENSRNOG00000006695,ENSRNOG00000015667,ENSRNOG00000053285,ENSRNOG00000019638,ENSRNOG00000015888,ENSRNOG00000056954,ENSRNOG00000051307,ENSRNOG00000014963,ENSRNOG00000031536,ENSRNOG00000019193,ENSRNOG00000018517,ENSRNOG00000025909,…
GO:0031225	anchored component of membrane	cellular_component	0.039482	0.82315	4	394	66	20272	ENSRNOG00000031420,ENSRNOG00000015557,ENSRNOG00000013954,ENSRNOG00000010574
GO:0044712	single-organism catabolic process	biological_process	0.039578	0.82386	26	394	927	20272	ENSRNOG00000056637,ENSRNOG00000003442,ENSRNOG00000006894,ENSRNOG00000029986,ENSRNOG00000056954,ENSRNOG00000030630,ENSRNOG00000001420,ENSRNOG00000018310,ENSRNOG00000015187,ENSRNOG00000003033,ENSRNOG00000010252,ENSRNOG00000061176,ENSRNOG00000017512,ENSRNOG00000014806,ENSRNOG00000014876,ENSRNOG00000028556,ENSRNOG00000029535,ENSRNOG00000005303,ENSRNOG00000020083,ENSRNOG00000001010,ENSRNOG00000002218,…
GO:0000975	regulatory region DNA binding	molecular_function	0.039673	0.82386	24	394	841	20272	ENSRNOG00000010171,ENSRNOG00000007611,ENSRNOG00000019322,ENSRNOG00000000431,ENSRNOG00000005227,ENSRNOG00000015982,ENSRNOG00000001004,ENSRNOG00000003084,ENSRNOG00000026295,ENSRNOG00000007200,ENSRNOG00000021183,ENSRNOG00000020482,ENSRNOG00000033694,ENSRNOG00000014666,ENSRNOG00000011702,ENSRNOG00000020637,ENSRNOG00000008592,ENSRNOG00000009566,ENSRNOG00000021054,ENSRNOG00000033522,ENSRNOG00000030630,…
GO:0044212	transcription regulatory region DNA binding	molecular_function	0.039673	0.82386	24	394	841	20272	ENSRNOG00000007611,ENSRNOG00000019322,ENSRNOG00000010171,ENSRNOG00000005227,ENSRNOG00000000431,ENSRNOG00000001004,ENSRNOG00000003084,ENSRNOG00000015982,ENSRNOG00000021183,ENSRNOG00000026295,ENSRNOG00000007200,ENSRNOG00000033694,ENSRNOG00000020482,ENSRNOG00000014666,ENSRNOG00000011702,ENSRNOG00000009566,ENSRNOG00000008592,ENSRNOG00000020637,ENSRNOG00000021054,ENSRNOG00000053562,ENSRNOG00000033522,…
GO:0021988	olfactory lobe development	biological_process	0.039754	0.82386	3	394	39	20272	ENSRNOG00000018414,ENSRNOG00000009625,ENSRNOG00000053562
GO:0006687	glycosphingolipid metabolic process	biological_process	0.039759	0.82386	3	394	39	20272	ENSRNOG00000010252,ENSRNOG00000046984,ENSRNOG00000000471
GO:0045494	photoreceptor cell maintenance	biological_process	0.039767	0.82386	3	394	39	20272	ENSRNOG00000003098,ENSRNOG00000046566,ENSRNOG00000038868
GO:0017111	nucleoside-triphosphatase activity	molecular_function	0.039799	0.82386	22	394	756	20272	ENSRNOG00000006576,ENSRNOG00000057056,ENSRNOG00000015636,ENSRNOG00000030019,ENSRNOG00000025843,ENSRNOG00000020281,ENSRNOG00000029738,ENSRNOG00000017993,ENSRNOG00000037247,ENSRNOG00000025584,ENSRNOG00000019174,ENSRNOG00000054272,ENSRNOG00000014621,ENSRNOG00000010609,ENSRNOG00000017912,ENSRNOG00000014060,ENSRNOG00000006435,ENSRNOG00000010776,ENSRNOG00000011572,ENSRNOG00000014619,ENSRNOG00000023991,…
GO:0070887	cellular response to chemical stimulus	biological_process	0.039837	0.82386	59	394	2423	20272	ENSRNOG00000047307,ENSRNOG00000013954,ENSRNOG00000001004,ENSRNOG00000000695,ENSRNOG00000000431,ENSRNOG00000005227,ENSRNOG00000022859,ENSRNOG00000014287,ENSRNOG00000005392,ENSRNOG00000005358,ENSRNOG00000004726,ENSRNOG00000019322,ENSRNOG00000018414,ENSRNOG00000023334,ENSRNOG00000014621,ENSRNOG00000055226,ENSRNOG00000021175,ENSRNOG00000001420,ENSRNOG00000045569,ENSRNOG00000030630,ENSRNOG00000020689,…
GO:0044456	synapse part	cellular_component	0.040084	0.82793	18	394	589	20272	ENSRNOG00000005700,ENSRNOG00000016145,ENSRNOG00000014604,ENSRNOG00000015903,ENSRNOG00000011904,ENSRNOG00000001296,ENSRNOG00000030019,ENSRNOG00000009625,ENSRNOG00000003442,ENSRNOG00000006894,ENSRNOG00000031536,ENSRNOG00000019193,ENSRNOG00000047739,ENSRNOG00000011203,ENSRNOG00000021063,ENSRNOG00000007946,ENSRNOG00000032574,ENSRNOG00000014621
GO:1902533	positive regulation of intracellular signal transduction	biological_process	0.040114	0.82793	24	394	842	20272	ENSRNOG00000003442,ENSRNOG00000010574,ENSRNOG00000014963,ENSRNOG00000029986,ENSRNOG00000033508,ENSRNOG00000025584,ENSRNOG00000014987,ENSRNOG00000001420,ENSRNOG00000012730,ENSRNOG00000023334,ENSRNOG00000000528,ENSRNOG00000055226,ENSRNOG00000001348,ENSRNOG00000018414,ENSRNOG00000020773,ENSRNOG00000028426,ENSRNOG00000019322,ENSRNOG00000020667,ENSRNOG00000025580,ENSRNOG00000015982,ENSRNOG00000006695,…
GO:0030133	transport vesicle	cellular_component	0.040234	0.82957	6	394	129	20272	ENSRNOG00000013972,ENSRNOG00000022043,ENSRNOG00000014621,ENSRNOG00000020726,ENSRNOG00000001348,ENSRNOG00000006894
GO:0042802	identical protein binding	molecular_function	0.040328	0.83067	41	394	1595	20272	ENSRNOG00000014604,ENSRNOG00000012944,ENSRNOG00000001258,ENSRNOG00000007200,ENSRNOG00000052802,ENSRNOG00000051344,ENSRNOG00000021758,ENSRNOG00000015903,ENSRNOG00000020083,ENSRNOG00000007229,ENSRNOG00000003084,ENSRNOG00000021216,ENSRNOG00000012749,ENSRNOG00000020951,ENSRNOG00000023238,ENSRNOG00000011702,ENSRNOG00000009625,ENSRNOG00000020377,ENSRNOG00000007946,ENSRNOG00000061739,ENSRNOG00000052745,…
GO:0010212	response to ionizing radiation	biological_process	0.040408	0.83151	7	394	163	20272	ENSRNOG00000007946,ENSRNOG00000021054,ENSRNOG00000014287,ENSRNOG00000015520,ENSRNOG00000003084,ENSRNOG00000028017,ENSRNOG00000010171
GO:0001067	regulatory region nucleic acid binding	molecular_function	0.040588	0.83434	24	394	843	20272	ENSRNOG00000010171,ENSRNOG00000007611,ENSRNOG00000019322,ENSRNOG00000000431,ENSRNOG00000005227,ENSRNOG00000015982,ENSRNOG00000001004,ENSRNOG00000003084,ENSRNOG00000007200,ENSRNOG00000026295,ENSRNOG00000021183,ENSRNOG00000020482,ENSRNOG00000033694,ENSRNOG00000014666,ENSRNOG00000011702,ENSRNOG00000020637,ENSRNOG00000009566,ENSRNOG00000008592,ENSRNOG00000021054,ENSRNOG00000033522,ENSRNOG00000030630,…
GO:0009719	response to endogenous stimulus	biological_process	0.040627	0.83434	41	394	1596	20272	ENSRNOG00000018059,ENSRNOG00000000695,ENSRNOG00000001004,ENSRNOG00000008414,ENSRNOG00000046566,ENSRNOG00000005227,ENSRNOG00000013954,ENSRNOG00000019322,ENSRNOG00000002754,ENSRNOG00000005392,ENSRNOG00000014287,ENSRNOG00000001420,ENSRNOG00000020689,ENSRNOG00000030630,ENSRNOG00000055226,ENSRNOG00000014621,ENSRNOG00000010574,ENSRNOG00000021054,ENSRNOG00000056954,ENSRNOG00000007229,ENSRNOG00000003084,…
GO:0007005	mitochondrion organization	biological_process	0.04076	0.83435	17	394	549	20272	ENSRNOG00000001420,ENSRNOG00000018791,ENSRNOG00000007946,ENSRNOG00000012719,ENSRNOG00000001091,ENSRNOG00000002669,ENSRNOG00000019638,ENSRNOG00000008279,ENSRNOG00000020377,ENSRNOG00000025909,ENSRNOG00000032394,ENSRNOG00000003084,ENSRNOG00000028556,ENSRNOG00000045961,ENSRNOG00000001296,ENSRNOG00000018364,ENSRNOG00000017965
GO:2000116	regulation of cysteine-type endopeptidase activity	biological_process	0.040779	0.83435	9	394	235	20272	ENSRNOG00000001420,ENSRNOG00000000527,ENSRNOG00000005227,ENSRNOG00000007946,ENSRNOG00000001091,ENSRNOG00000020377,ENSRNOG00000021054,ENSRNOG00000012944,ENSRNOG00000005392
GO:0006165	nucleoside diphosphate phosphorylation	biological_process	0.04083	0.83435	5	394	97	20272	ENSRNOG00000007775,ENSRNOG00000052802,ENSRNOG00000001296,ENSRNOG00000029986,ENSRNOG00000018310
GO:0009185	ribonucleoside diphosphate metabolic process	biological_process	0.040831	0.83435	5	394	97	20272	ENSRNOG00000029986,ENSRNOG00000001296,ENSRNOG00000018310,ENSRNOG00000032574,ENSRNOG00000052802
GO:0035282	segmentation	biological_process	0.040838	0.83435	5	394	97	20272	ENSRNOG00000004210,ENSRNOG00000019322,ENSRNOG00000010547,ENSRNOG00000018364,ENSRNOG00000019338
GO:0061448	connective tissue development	biological_process	0.040871	0.83435	9	394	235	20272	ENSRNOG00000004210,ENSRNOG00000019322,ENSRNOG00000008592,ENSRNOG00000014155,ENSRNOG00000018059,ENSRNOG00000001577,ENSRNOG00000010932,ENSRNOG00000031420,ENSRNOG00000011471
GO:0071417	cellular response to organonitrogen compound	biological_process	0.041081	0.83779	15	394	468	20272	ENSRNOG00000017601,ENSRNOG00000007946,ENSRNOG00000014621,ENSRNOG00000021128,ENSRNOG00000003084,ENSRNOG00000020185,ENSRNOG00000001420,ENSRNOG00000000695,ENSRNOG00000030630,ENSRNOG00000020689,ENSRNOG00000056954,ENSRNOG00000021054,ENSRNOG00000029986,ENSRNOG00000005392,ENSRNOG00000010574
GO:0001894	tissue homeostasis	biological_process	0.041192	0.83922	8	394	199	20272	ENSRNOG00000012730,ENSRNOG00000001296,ENSRNOG00000046566,ENSRNOG00000038868,ENSRNOG00000018059,ENSRNOG00000000264,ENSRNOG00000014287,ENSRNOG00000003098
GO:0031060	regulation of histone methylation	biological_process	0.041372	0.84207	4	394	67	20272	ENSRNOG00000021054,ENSRNOG00000053285,ENSRNOG00000012240,ENSRNOG00000030630
GO:0005739	mitochondrion	cellular_component	0.04145	0.84236	42	394	1644	20272	ENSRNOG00000014806,ENSRNOG00000014287,ENSRNOG00000049944,ENSRNOG00000008414,ENSRNOG00000005227,ENSRNOG00000045961,ENSRNOG00000037299,ENSRNOG00000013965,ENSRNOG00000025909,ENSRNOG00000008279,ENSRNOG00000019924,ENSRNOG00000015187,ENSRNOG00000001091,ENSRNOG00000012730,ENSRNOG00000001420,ENSRNOG00000000527,ENSRNOG00000037871,ENSRNOG00000029855,ENSRNOG00000017993,ENSRNOG00000014155,ENSRNOG00000012944,…
GO:0060078	regulation of postsynaptic membrane potential	biological_process	0.041517	0.84236	6	394	130	20272	ENSRNOG00000000695,ENSRNOG00000047739,ENSRNOG00000003442,ENSRNOG00000021063,ENSRNOG00000001296,ENSRNOG00000019193
GO:0007266	Rho protein signal transduction	biological_process	0.041538	0.84236	7	394	164	20272	ENSRNOG00000028426,ENSRNOG00000011203,ENSRNOG00000052745,ENSRNOG00000005034,ENSRNOG00000000528,ENSRNOG00000005392,ENSRNOG00000014963
GO:0043433	negative regulation of sequence-specific DNA binding transcription factor activity	biological_process	0.041595	0.84236	6	394	130	20272	ENSRNOG00000006695,ENSRNOG00000018517,ENSRNOG00000055226,ENSRNOG00000021054,ENSRNOG00000011702,ENSRNOG00000007229
GO:0030178	negative regulation of Wnt signaling pathway	biological_process	0.041629	0.84236	6	394	130	20272	ENSRNOG00000019322,ENSRNOG00000015982,ENSRNOG00000014987,ENSRNOG00000055226,ENSRNOG00000020482,ENSRNOG00000011471
GO:0035270	endocrine system development	biological_process	0.041633	0.84236	6	394	130	20272	ENSRNOG00000029986,ENSRNOG00000021054,ENSRNOG00000017601,ENSRNOG00000008312,ENSRNOG00000001577,ENSRNOG00000015982
GO:0043549	regulation of kinase activity	biological_process	0.04199	0.84397	21	394	718	20272	ENSRNOG00000021054,ENSRNOG00000056954,ENSRNOG00000029986,ENSRNOG00000010574,ENSRNOG00000003442,ENSRNOG00000020773,ENSRNOG00000018414,ENSRNOG00000008412,ENSRNOG00000001348,ENSRNOG00000000528,ENSRNOG00000055226,ENSRNOG00000004014,ENSRNOG00000025584,ENSRNOG00000014987,ENSRNOG00000017219,ENSRNOG00000014287,ENSRNOG00000001296,ENSRNOG00000031420,ENSRNOG00000015982,ENSRNOG00000006741,ENSRNOG00000005227
GO:0031960	response to corticosteroid	biological_process	0.042184	0.84397	8	394	200	20272	ENSRNOG00000003084,ENSRNOG00000005227,ENSRNOG00000017601,ENSRNOG00000007946,ENSRNOG00000013954,ENSRNOG00000019322,ENSRNOG00000002754,ENSRNOG00000012944
GO:0044803	multi-organism membrane organization	biological_process	0.042259	0.84397	2	394	17	20272	ENSRNOG00000031420,ENSRNOG00000004014
GO:0006688	glycosphingolipid biosynthetic process	biological_process	0.042261	0.84397	2	394	17	20272	ENSRNOG00000000471,ENSRNOG00000046984
GO:0005640	nuclear outer membrane	cellular_component	0.042269	0.84397	2	394	17	20272	ENSRNOG00000014604,ENSRNOG00000028017
GO:0019201	nucleotide kinase activity	molecular_function	0.042276	0.84397	2	394	17	20272	ENSRNOG00000007775,ENSRNOG00000032574
GO:0051957	positive regulation of amino acid transport	biological_process	0.042277	0.84397	2	394	17	20272	ENSRNOG00000001296,ENSRNOG00000009625
GO:0090201	negative regulation of release of cytochrome c from mitochondria	biological_process	0.042277	0.84397	2	394	17	20272	ENSRNOG00000007946,ENSRNOG00000019638
GO:0046639	negative regulation of alpha-beta T cell differentiation	biological_process	0.042277	0.84397	2	394	17	20272	ENSRNOG00000018059,ENSRNOG00000011702
GO:0010485	H4 histone acetyltransferase activity	molecular_function	0.042277	0.84397	2	394	17	20272	ENSRNOG00000018364,ENSRNOG00000051948
GO:0070822	Sin3-type complex	cellular_component	0.042277	0.84397	2	394	17	20272	ENSRNOG00000009566,ENSRNOG00000016773
GO:0060074	synapse maturation	biological_process	0.042277	0.84397	2	394	17	20272	ENSRNOG00000020482,ENSRNOG00000055226
GO:0030673	axolemma	cellular_component	0.042277	0.84397	2	394	17	20272	ENSRNOG00000021128,ENSRNOG00000003442
GO:0060323	head morphogenesis	biological_process	0.042294	0.84397	3	394	40	20272	ENSRNOG00000008312,ENSRNOG00000037247,ENSRNOG00000018059
GO:0016529	sarcoplasmic reticulum	cellular_component	0.042328	0.84397	3	394	40	20272	ENSRNOG00000047143,ENSRNOG00000028017,ENSRNOG00000017912
GO:0070062	extracellular exosome	cellular_component	0.042382	0.84422	60	394	2479	20272	ENSRNOG00000007136,ENSRNOG00000014060,ENSRNOG00000006873,ENSRNOG00000003614,ENSRNOG00000013201,ENSRNOG00000014963,ENSRNOG00000017693,ENSRNOG00000004341,ENSRNOG00000037247,ENSRNOG00000004014,ENSRNOG00000008367,ENSRNOG00000038868,ENSRNOG00000021175,ENSRNOG00000014621,ENSRNOG00000055226,ENSRNOG00000032574,ENSRNOG00000030049,ENSRNOG00000007775,ENSRNOG00000008560,ENSRNOG00000008412,ENSRNOG00000001348,…
GO:0009566	fertilization	biological_process	0.042644	0.84862	7	394	165	20272	ENSRNOG00000030630,ENSRNOG00000012201,ENSRNOG00000012719,ENSRNOG00000007946,ENSRNOG00000012727,ENSRNOG00000052802,ENSRNOG00000020188
GO:1900180	regulation of protein localization to nucleus	biological_process	0.043257	0.85939	8	394	201	20272	ENSRNOG00000019638,ENSRNOG00000014287,ENSRNOG00000005392,ENSRNOG00000003084,ENSRNOG00000031420,ENSRNOG00000021771,ENSRNOG00000006695,ENSRNOG00000055226
GO:0051303	establishment of chromosome localization	biological_process	0.043303	0.85939	4	394	68	20272	ENSRNOG00000004014,ENSRNOG00000020281,ENSRNOG00000016939,ENSRNOG00000009039
GO:0030295	protein kinase activator activity	molecular_function	0.04331	0.85939	4	394	68	20272	ENSRNOG00000025584,ENSRNOG00000015982,ENSRNOG00000014287,ENSRNOG00000001296
GO:0033673	negative regulation of kinase activity	biological_process	0.043684	0.86598	9	394	238	20272	ENSRNOG00000056954,ENSRNOG00000021054,ENSRNOG00000010574,ENSRNOG00000008412,ENSRNOG00000031420,ENSRNOG00000055226,ENSRNOG00000004014,ENSRNOG00000006741,ENSRNOG00000005227
GO:0044459	plasma membrane part	cellular_component	0.043746	0.86604	51	394	2064	20272	ENSRNOG00000031420,ENSRNOG00000018122,ENSRNOG00000008312,ENSRNOG00000001296,ENSRNOG00000009330,ENSRNOG00000030019,ENSRNOG00000008082,ENSRNOG00000015903,ENSRNOG00000005580,ENSRNOG00000014604,ENSRNOG00000001431,ENSRNOG00000050210,ENSRNOG00000061739,ENSRNOG00000021128,ENSRNOG00000012622,ENSRNOG00000052745,ENSRNOG00000010813,ENSRNOG00000021063,ENSRNOG00000029986,ENSRNOG00000020188,ENSRNOG00000020951,…
GO:0050731	positive regulation of peptidyl-tyrosine phosphorylation	biological_process	0.043829	0.86604	7	394	166	20272	ENSRNOG00000014287,ENSRNOG00000023334,ENSRNOG00000012730,ENSRNOG00000018414,ENSRNOG00000002754,ENSRNOG00000003442,ENSRNOG00000010574
GO:0006643	membrane lipid metabolic process	biological_process	0.043853	0.86604	7	394	166	20272	ENSRNOG00000019124,ENSRNOG00000000471,ENSRNOG00000046984,ENSRNOG00000037299,ENSRNOG00000001296,ENSRNOG00000028743,ENSRNOG00000010252
GO:1903008	organelle disassembly	biological_process	0.04388	0.86604	5	394	99	20272	ENSRNOG00000028556,ENSRNOG00000001420,ENSRNOG00000018847,ENSRNOG00000011572,ENSRNOG00000018364
GO:0098796	membrane protein complex	cellular_component	0.043923	0.86604	28	394	1024	20272	ENSRNOG00000049407,ENSRNOG00000005580,ENSRNOG00000012206,ENSRNOG00000008316,ENSRNOG00000008786,ENSRNOG00000047307,ENSRNOG00000008082,ENSRNOG00000030019,ENSRNOG00000023387,ENSRNOG00000047143,ENSRNOG00000056257,ENSRNOG00000018847,ENSRNOG00000017965,ENSRNOG00000017219,ENSRNOG00000008897,ENSRNOG00000001258,ENSRNOG00000004014,ENSRNOG00000003163,ENSRNOG00000013972,ENSRNOG00000021128,ENSRNOG00000033893,…
GO:0044403	symbiosis, encompassing mutualism through parasitism	biological_process	0.043982	0.86604	11	394	314	20272	ENSRNOG00000031420,ENSRNOG00000007946,ENSRNOG00000004014,ENSRNOG00000005227,ENSRNOG00000022859,ENSRNOG00000051948,ENSRNOG00000029986,ENSRNOG00000056954,ENSRNOG00000018517,ENSRNOG00000019322,ENSRNOG00000019490
GO:0044419	interspecies interaction between organisms	biological_process	0.043982	0.86604	11	394	314	20272	ENSRNOG00000031420,ENSRNOG00000007946,ENSRNOG00000004014,ENSRNOG00000005227,ENSRNOG00000022859,ENSRNOG00000051948,ENSRNOG00000029986,ENSRNOG00000056954,ENSRNOG00000018517,ENSRNOG00000019322,ENSRNOG00000019490
GO:0009141	nucleoside triphosphate metabolic process	biological_process	0.044027	0.8661	10	394	276	20272	ENSRNOG00000007946,ENSRNOG00000018310,ENSRNOG00000001296,ENSRNOG00000052802,ENSRNOG00000007775,ENSRNOG00000023387,ENSRNOG00000003163,ENSRNOG00000003084,ENSRNOG00000029986,ENSRNOG00000025909
GO:0065010	extracellular membrane-bounded organelle	cellular_component	0.044099	0.86668	60	394	2485	20272	ENSRNOG00000013201,ENSRNOG00000017693,ENSRNOG00000004341,ENSRNOG00000014963,ENSRNOG00000014060,ENSRNOG00000007136,ENSRNOG00000006873,ENSRNOG00000003614,ENSRNOG00000014621,ENSRNOG00000055226,ENSRNOG00000032574,ENSRNOG00000007775,ENSRNOG00000030049,ENSRNOG00000008560,ENSRNOG00000008412,ENSRNOG00000015557,ENSRNOG00000001348,ENSRNOG00000008367,ENSRNOG00000037247,ENSRNOG00000004014,ENSRNOG00000038868,…
GO:0006865	amino acid transport	biological_process	0.044286	0.86841	6	394	132	20272	ENSRNOG00000018450,ENSRNOG00000003442,ENSRNOG00000049944,ENSRNOG00000009625,ENSRNOG00000011644,ENSRNOG00000001296
GO:0046425	regulation of JAK-STAT cascade	biological_process	0.044291	0.86841	6	394	132	20272	ENSRNOG00000008312,ENSRNOG00000018414,ENSRNOG00000023334,ENSRNOG00000025584,ENSRNOG00000019322,ENSRNOG00000006741
GO:0000989	transcription factor activity, transcription factor binding	molecular_function	0.044314	0.86841	15	394	473	20272	ENSRNOG00000001004,ENSRNOG00000007229,ENSRNOG00000014876,ENSRNOG00000051948,ENSRNOG00000011315,ENSRNOG00000006976,ENSRNOG00000031420,ENSRNOG00000018364,ENSRNOG00000021183,ENSRNOG00000014595,ENSRNOG00000000989,ENSRNOG00000019322,ENSRNOG00000011702,ENSRNOG00000017864,ENSRNOG00000009566
GO:2000146	negative regulation of cell motility	biological_process	0.044608	0.87334	9	394	239	20272	ENSRNOG00000014963,ENSRNOG00000003442,ENSRNOG00000019322,ENSRNOG00000061739,ENSRNOG00000055226,ENSRNOG00000031420,ENSRNOG00000011413,ENSRNOG00000037247,ENSRNOG00000015982
GO:0043279	response to alkaloid	biological_process	0.044932	0.87803	7	394	167	20272	ENSRNOG00000021128,ENSRNOG00000047739,ENSRNOG00000009625,ENSRNOG00000003084,ENSRNOG00000030630,ENSRNOG00000007946,ENSRNOG00000052802
GO:0046888	negative regulation of hormone secretion	biological_process	0.045071	0.87803	4	394	69	20272	ENSRNOG00000047143,ENSRNOG00000021128,ENSRNOG00000047739,ENSRNOG00000003442
GO:1901998	toxin transport	biological_process	0.0451	0.87803	3	394	41	20272	ENSRNOG00000012534,ENSRNOG00000056337,ENSRNOG00000008897
GO:0030119	AP-type membrane coat adaptor complex	cellular_component	0.045104	0.87803	3	394	41	20272	ENSRNOG00000008786,ENSRNOG00000008897,ENSRNOG00000008316
GO:0032784	regulation of DNA-templated transcription, elongation	biological_process	0.045104	0.87803	3	394	41	20272	ENSRNOG00000009377,ENSRNOG00000019824,ENSRNOG00000012240
GO:0061005	cell differentiation involved in kidney development	biological_process	0.045104	0.87803	3	394	41	20272	ENSRNOG00000003098,ENSRNOG00000004210,ENSRNOG00000019322
GO:0050000	chromosome localization	biological_process	0.045291	0.87914	4	394	69	20272	ENSRNOG00000004014,ENSRNOG00000020281,ENSRNOG00000009039,ENSRNOG00000016939
GO:0032088	negative regulation of NF-kappaB transcription factor activity	biological_process	0.045293	0.87914	4	394	69	20272	ENSRNOG00000055226,ENSRNOG00000018517,ENSRNOG00000006695,ENSRNOG00000011702
GO:0033574	response to testosterone	biological_process	0.045299	0.87914	4	394	69	20272	ENSRNOG00000017601,ENSRNOG00000008842,ENSRNOG00000021128,ENSRNOG00000010171
GO:0001701	in utero embryonic development	biological_process	0.045333	0.87914	13	394	394	20272	ENSRNOG00000007946,ENSRNOG00000018364,ENSRNOG00000001126,ENSRNOG00000001004,ENSRNOG00000018059,ENSRNOG00000014987,ENSRNOG00000004813,ENSRNOG00000056954,ENSRNOG00000028368,ENSRNOG00000019824,ENSRNOG00000014666,ENSRNOG00000003033,ENSRNOG00000019322
GO:0008285	negative regulation of cell proliferation	biological_process	0.045375	0.87914	18	394	598	20272	ENSRNOG00000018059,ENSRNOG00000015982,ENSRNOG00000005227,ENSRNOG00000016826,ENSRNOG00000019322,ENSRNOG00000014237,ENSRNOG00000021085,ENSRNOG00000005392,ENSRNOG00000014287,ENSRNOG00000020185,ENSRNOG00000011413,ENSRNOG00000018414,ENSRNOG00000055226,ENSRNOG00000019638,ENSRNOG00000011702,ENSRNOG00000003442,ENSRNOG00000021054,ENSRNOG00000014963
GO:0010977	negative regulation of neuron projection development	biological_process	0.04566	0.88383	6	394	133	20272	ENSRNOG00000014155,ENSRNOG00000020482,ENSRNOG00000019193,ENSRNOG00000002468,ENSRNOG00000017359,ENSRNOG00000012206
GO:0071375	cellular response to peptide hormone stimulus	biological_process	0.046625	0.8964	9	394	241	20272	ENSRNOG00000056954,ENSRNOG00000029986,ENSRNOG00000021054,ENSRNOG00000010574,ENSRNOG00000007946,ENSRNOG00000017601,ENSRNOG00000014621,ENSRNOG00000003084,ENSRNOG00000020185
GO:0001696	gastric acid secretion	biological_process	0.046638	0.8964	2	394	18	20272	ENSRNOG00000001091,ENSRNOG00000017873
GO:1903561	extracellular vesicle	cellular_component	0.046776	0.8964	60	394	2494	20272	ENSRNOG00000008367,ENSRNOG00000037247,ENSRNOG00000004014,ENSRNOG00000038868,ENSRNOG00000021175,ENSRNOG00000055226,ENSRNOG00000014621,ENSRNOG00000032574,ENSRNOG00000030049,ENSRNOG00000007775,ENSRNOG00000008412,ENSRNOG00000008560,ENSRNOG00000015557,ENSRNOG00000001348,ENSRNOG00000014060,ENSRNOG00000007136,ENSRNOG00000006873,ENSRNOG00000003614,ENSRNOG00000013201,ENSRNOG00000014963,ENSRNOG00000017693,…
GO:1901623	regulation of lymphocyte chemotaxis	biological_process	0.046834	0.8964	2	394	18	20272	ENSRNOG00000061739,ENSRNOG00000011984
GO:0042803	protein homodimerization activity	molecular_function	0.046942	0.8964	22	394	770	20272	ENSRNOG00000007200,ENSRNOG00000020083,ENSRNOG00000015903,ENSRNOG00000032394,ENSRNOG00000007229,ENSRNOG00000005227,ENSRNOG00000021216,ENSRNOG00000012749,ENSRNOG00000051307,ENSRNOG00000031536,ENSRNOG00000023238,ENSRNOG00000020951,ENSRNOG00000011702,ENSRNOG00000001091,ENSRNOG00000001348,ENSRNOG00000020773,ENSRNOG00000018414,ENSRNOG00000007946,ENSRNOG00000055226,ENSRNOG00000061739,ENSRNOG00000015003,…
GO:0050884	neuromuscular process controlling posture	biological_process	0.046948	0.8964	2	394	18	20272	ENSRNOG00000014806,ENSRNOG00000010252
GO:0006206	pyrimidine nucleobase metabolic process	biological_process	0.046963	0.8964	2	394	18	20272	ENSRNOG00000032394,ENSRNOG00000007775
GO:0004629	phospholipase C activity	molecular_function	0.046963	0.8964	2	394	18	20272	ENSRNOG00000003033,ENSRNOG00000003442
GO:0051969	regulation of transmission of nerve impulse	biological_process	0.046963	0.8964	2	394	18	20272	ENSRNOG00000002468,ENSRNOG00000032394
GO:0051900	regulation of mitochondrial depolarization	biological_process	0.046963	0.8964	2	394	18	20272	ENSRNOG00000001296,ENSRNOG00000003084
GO:0031434	mitogen-activated protein kinase kinase binding	molecular_function	0.046963	0.8964	2	394	18	20272	ENSRNOG00000020773,ENSRNOG00000055226
GO:0032968	positive regulation of transcription elongation from RNA polymerase II promoter	biological_process	0.046963	0.8964	2	394	18	20272	ENSRNOG00000019824,ENSRNOG00000012240
GO:0035327	transcriptionally active chromatin	cellular_component	0.046963	0.8964	2	394	18	20272	ENSRNOG00000012240,ENSRNOG00000019824
GO:2001026	regulation of endothelial cell chemotaxis	biological_process	0.046963	0.8964	2	394	18	20272	ENSRNOG00000052745,ENSRNOG00000019322
GO:0060219	camera-type eye photoreceptor cell differentiation	biological_process	0.046963	0.8964	2	394	18	20272	ENSRNOG00000018059,ENSRNOG00000003098
GO:0007270	neuron-neuron synaptic transmission	biological_process	0.047008	0.89643	6	394	134	20272	ENSRNOG00000003442,ENSRNOG00000021063,ENSRNOG00000000129,ENSRNOG00000002468,ENSRNOG00000014806,ENSRNOG00000006894
GO:0008637	apoptotic mitochondrial changes	biological_process	0.047105	0.89662	5	394	101	20272	ENSRNOG00000020377,ENSRNOG00000001420,ENSRNOG00000019638,ENSRNOG00000007946,ENSRNOG00000001091
GO:0098771	inorganic ion homeostasis	biological_process	0.047106	0.89662	18	394	601	20272	ENSRNOG00000047143,ENSRNOG00000017965,ENSRNOG00000001296,ENSRNOG00000031420,ENSRNOG00000030019,ENSRNOG00000014398,ENSRNOG00000023991,ENSRNOG00000020188,ENSRNOG00000012727,ENSRNOG00000053285,ENSRNOG00000010776,ENSRNOG00000003442,ENSRNOG00000007136,ENSRNOG00000001420,ENSRNOG00000047739,ENSRNOG00000021063,ENSRNOG00000037871,ENSRNOG00000029855
GO:0006112	energy reserve metabolic process	biological_process	0.047264	0.89737	4	394	70	20272	ENSRNOG00000012686,ENSRNOG00000029986,ENSRNOG00000056954,ENSRNOG00000002218
GO:0098793	presynapse	cellular_component	0.047498	0.89737	8	394	205	20272	ENSRNOG00000011904,ENSRNOG00000001296,ENSRNOG00000007946,ENSRNOG00000014621,ENSRNOG00000003442,ENSRNOG00000019193,ENSRNOG00000031536,ENSRNOG00000006894
GO:0043583	ear development	biological_process	0.047622	0.89737	9	394	242	20272	ENSRNOG00000011984,ENSRNOG00000020637,ENSRNOG00000004726,ENSRNOG00000004210,ENSRNOG00000019322,ENSRNOG00000008312,ENSRNOG00000011471,ENSRNOG00000032574,ENSRNOG00000012749
GO:0046782	regulation of viral transcription	biological_process	0.047859	0.89737	3	394	42	20272	ENSRNOG00000056954,ENSRNOG00000018517,ENSRNOG00000005227
GO:0006796	phosphate-containing compound metabolic process	biological_process	0.047949	0.89737	68	394	2876	20272	ENSRNOG00000014876,ENSRNOG00000006741,ENSRNOG00000023387,ENSRNOG00000030019,ENSRNOG00000052802,ENSRNOG00000017873,ENSRNOG00000019000,ENSRNOG00000019824,ENSRNOG00000033508,ENSRNOG00000025584,ENSRNOG00000003163,ENSRNOG00000052745,ENSRNOG00000058586,ENSRNOG00000023238,ENSRNOG00000023376,ENSRNOG00000005227,ENSRNOG00000000695,ENSRNOG00000060561,ENSRNOG00000013954,ENSRNOG00000006695,ENSRNOG00000016826,…
GO:0000122	negative regulation of transcription from RNA polymerase II promoter	biological_process	0.048084	0.89737	22	394	772	20272	ENSRNOG00000009377,ENSRNOG00000019322,ENSRNOG00000033694,ENSRNOG00000011471,ENSRNOG00000020482,ENSRNOG00000021183,ENSRNOG00000007229,ENSRNOG00000001004,ENSRNOG00000021054,ENSRNOG00000009566,ENSRNOG00000008592,ENSRNOG00000011702,ENSRNOG00000004210,ENSRNOG00000016773,ENSRNOG00000046776,ENSRNOG00000055226,ENSRNOG00000021771,ENSRNOG00000014987,ENSRNOG00000053562,ENSRNOG00000051948,ENSRNOG00000020689,…
GO:0050878	regulation of body fluid levels	biological_process	0.048243	0.89737	11	394	319	20272	ENSRNOG00000027880,ENSRNOG00000056954,ENSRNOG00000003442,ENSRNOG00000058586,ENSRNOG00000007136,ENSRNOG00000053285,ENSRNOG00000017873,ENSRNOG00000010547,ENSRNOG00000052745,ENSRNOG00000001004,ENSRNOG00000014398
GO:0051098	regulation of binding	biological_process	0.048313	0.89737	11	394	319	20272	ENSRNOG00000021054,ENSRNOG00000019977,ENSRNOG00000004479,ENSRNOG00000020482,ENSRNOG00000018364,ENSRNOG00000001091,ENSRNOG00000055226,ENSRNOG00000003084,ENSRNOG00000014987,ENSRNOG00000015903,ENSRNOG00000005227
GO:0032874	positive regulation of stress-activated MAPK cascade	biological_process	0.048469	0.89737	6	394	135	20272	ENSRNOG00000014987,ENSRNOG00000010574,ENSRNOG00000033508,ENSRNOG00000020773,ENSRNOG00000000528,ENSRNOG00000055226
GO:0033267	axon part	cellular_component	0.048599	0.89737	9	394	243	20272	ENSRNOG00000001296,ENSRNOG00000004479,ENSRNOG00000055226,ENSRNOG00000047739,ENSRNOG00000021128,ENSRNOG00000010171,ENSRNOG00000009625,ENSRNOG00000014231,ENSRNOG00000003442
GO:0043230	extracellular organelle	cellular_component	0.048628	0.89737	60	394	2500	20272	ENSRNOG00000000852,ENSRNOG00000013972,ENSRNOG00000025584,ENSRNOG00000033508,ENSRNOG00000006894,ENSRNOG00000029986,ENSRNOG00000005061,ENSRNOG00000017359,ENSRNOG00000020951,ENSRNOG00000009625,ENSRNOG00000019490,ENSRNOG00000003098,ENSRNOG00000006435,ENSRNOG00000018404,ENSRNOG00000011471,ENSRNOG00000030019,ENSRNOG00000007067,ENSRNOG00000052802,ENSRNOG00000005580,ENSRNOG00000054140,ENSRNOG00000021202,…
GO:0044440	endosomal part	cellular_component	0.048668	0.89737	9	394	243	20272	ENSRNOG00000031536,ENSRNOG00000016939,ENSRNOG00000017219,ENSRNOG00000022043,ENSRNOG00000001258,ENSRNOG00000005700,ENSRNOG00000014621,ENSRNOG00000004014,ENSRNOG00000008316
GO:0009116	nucleoside metabolic process	biological_process	0.048855	0.89737	12	394	359	20272	ENSRNOG00000032394,ENSRNOG00000003084,ENSRNOG00000003163,ENSRNOG00000023387,ENSRNOG00000032574,ENSRNOG00000052802,ENSRNOG00000018310,ENSRNOG00000001296,ENSRNOG00000007946,ENSRNOG00000061176,ENSRNOG00000025909,ENSRNOG00000029986
GO:0032403	protein complex binding	molecular_function	0.049018	0.89737	28	394	1035	20272	ENSRNOG00000037247,ENSRNOG00000001420,ENSRNOG00000006025,ENSRNOG00000004014,ENSRNOG00000011413,ENSRNOG00000007946,ENSRNOG00000001091,ENSRNOG00000015557,ENSRNOG00000055226,ENSRNOG00000018515,ENSRNOG00000009625,ENSRNOG00000010574,ENSRNOG00000003442,ENSRNOG00000007136,ENSRNOG00000029986,ENSRNOG00000014963,ENSRNOG00000018110,ENSRNOG00000032178,ENSRNOG00000001004,ENSRNOG00000007229,ENSRNOG00000012240,…
GO:0097285	cell-type specific apoptotic process	biological_process	0.049173	0.89737	15	394	480	20272	ENSRNOG00000058586,ENSRNOG00000014604,ENSRNOG00000012944,ENSRNOG00000005392,ENSRNOG00000029535,ENSRNOG00000025584,ENSRNOG00000010547,ENSRNOG00000003084,ENSRNOG00000001420,ENSRNOG00000018404,ENSRNOG00000047307,ENSRNOG00000007946,ENSRNOG00000020773,ENSRNOG00000017873,ENSRNOG00000001296
GO:0001756	somitogenesis	biological_process	0.049418	0.89737	4	394	71	20272	ENSRNOG00000019322,ENSRNOG00000010547,ENSRNOG00000018364,ENSRNOG00000019338
GO:0030148	sphingolipid biosynthetic process	biological_process	0.049419	0.89737	4	394	71	20272	ENSRNOG00000000471,ENSRNOG00000019124,ENSRNOG00000001296,ENSRNOG00000046984
GO:0005089	Rho guanyl-nucleotide exchange factor activity	molecular_function	0.049427	0.89737	4	394	71	20272	ENSRNOG00000005034,ENSRNOG00000000528,ENSRNOG00000028426,ENSRNOG00000011203
GO:0019866	organelle inner membrane	cellular_component	0.049611	0.89737	14	394	440	20272	ENSRNOG00000001296,ENSRNOG00000007946,ENSRNOG00000023387,ENSRNOG00000003163,ENSRNOG00000049944,ENSRNOG00000037871,ENSRNOG00000017993,ENSRNOG00000029855,ENSRNOG00000018450,ENSRNOG00000003918,ENSRNOG00000014604,ENSRNOG00000006894,ENSRNOG00000025909,ENSRNOG00000017965
GO:0071331	cellular response to hexose stimulus	biological_process	0.049818	0.89737	6	394	136	20272	ENSRNOG00000016303,ENSRNOG00000001420,ENSRNOG00000047143,ENSRNOG00000021128,ENSRNOG00000017693,ENSRNOG00000021054
GO:0070304	positive regulation of stress-activated protein kinase signaling cascade	biological_process	0.049916	0.89737	6	394	136	20272	ENSRNOG00000020773,ENSRNOG00000000528,ENSRNOG00000055226,ENSRNOG00000010574,ENSRNOG00000014987,ENSRNOG00000033508
GO:0032869	cellular response to insulin stimulus	biological_process	0.049986	0.89737	7	394	171	20272	ENSRNOG00000020185,ENSRNOG00000003084,ENSRNOG00000010574,ENSRNOG00000029986,ENSRNOG00000056954,ENSRNOG00000017601,ENSRNOG00000014621
GO:0006351	transcription, DNA-templated	biological_process	0.050219	0.89737	72	394	3074	20272	ENSRNOG00000043223,ENSRNOG00000011702,ENSRNOG00000017864,ENSRNOG00000020637,ENSRNOG00000052745,ENSRNOG00000001577,ENSRNOG00000025584,ENSRNOG00000010171,ENSRNOG00000019824,ENSRNOG00000012240,ENSRNOG00000014876,ENSRNOG00000020482,ENSRNOG00000018364,ENSRNOG00000021183,ENSRNOG00000031003,ENSRNOG00000053285,ENSRNOG00000019638,ENSRNOG00000056954,ENSRNOG00000009566,ENSRNOG00000018517,ENSRNOG00000014987,…
GO:0016023	cytoplasmic membrane-bounded vesicle	cellular_component	0.050244	0.89737	22	394	776	20272	ENSRNOG00000012201,ENSRNOG00000022043,ENSRNOG00000010252,ENSRNOG00000019322,ENSRNOG00000012534,ENSRNOG00000031420,ENSRNOG00000008414,ENSRNOG00000011904,ENSRNOG00000020726,ENSRNOG00000023991,ENSRNOG00000006894,ENSRNOG00000019193,ENSRNOG00000007136,ENSRNOG00000001091,ENSRNOG00000001348,ENSRNOG00000007946,ENSRNOG00000014621,ENSRNOG00000055226,ENSRNOG00000013972,ENSRNOG00000021128,ENSRNOG00000028566,…
GO:0009888	tissue development	biological_process	0.050283	0.89737	45	394	1806	20272	ENSRNOG00000014155,ENSRNOG00000019842,ENSRNOG00000005580,ENSRNOG00000010547,ENSRNOG00000018023,ENSRNOG00000031420,ENSRNOG00000018364,ENSRNOG00000020482,ENSRNOG00000008312,ENSRNOG00000011471,ENSRNOG00000001296,ENSRNOG00000003098,ENSRNOG00000008592,ENSRNOG00000006894,ENSRNOG00000029986,ENSRNOG00000001126,ENSRNOG00000013972,ENSRNOG00000025584,ENSRNOG00000052745,ENSRNOG00000012622,ENSRNOG00000001577,…
GO:0030424	axon	cellular_component	0.050478	0.89737	14	394	441	20272	ENSRNOG00000047739,ENSRNOG00000021128,ENSRNOG00000051948,ENSRNOG00000004479,ENSRNOG00000001296,ENSRNOG00000013514,ENSRNOG00000008054,ENSRNOG00000055226,ENSRNOG00000010171,ENSRNOG00000009625,ENSRNOG00000014231,ENSRNOG00000003442,ENSRNOG00000019193,ENSRNOG00000011572
GO:1901655	cellular response to ketone	biological_process	0.050586	0.89737	5	394	103	20272	ENSRNOG00000005227,ENSRNOG00000010171,ENSRNOG00000012944,ENSRNOG00000007946,ENSRNOG00000017601
GO:0006355	regulation of transcription, DNA-templated	biological_process	0.050635	0.89737	70	394	2980	20272	ENSRNOG00000015180,ENSRNOG00000021054,ENSRNOG00000004210,ENSRNOG00000014666,ENSRNOG00000013514,ENSRNOG00000055226,ENSRNOG00000030630,ENSRNOG00000033522,ENSRNOG00000020689,ENSRNOG00000053562,ENSRNOG00000028426,ENSRNOG00000007611,ENSRNOG00000026295,ENSRNOG00000015982,ENSRNOG00000018059,ENSRNOG00000020358,ENSRNOG00000000431,ENSRNOG00000029986,ENSRNOG00000008592,ENSRNOG00000014154,ENSRNOG00000016773,…
GO:0045786	negative regulation of cell cycle	biological_process	0.050711	0.89737	12	394	361	20272	ENSRNOG00000005109,ENSRNOG00000019322,ENSRNOG00000014287,ENSRNOG00000021054,ENSRNOG00000005227,ENSRNOG00000017737,ENSRNOG00000020185,ENSRNOG00000015520,ENSRNOG00000032574,ENSRNOG00000007483,ENSRNOG00000055226,ENSRNOG00000007946
GO:0090199	regulation of release of cytochrome c from mitochondria	biological_process	0.050724	0.89737	3	394	43	20272	ENSRNOG00000007946,ENSRNOG00000020377,ENSRNOG00000019638
GO:0061098	positive regulation of protein tyrosine kinase activity	biological_process	0.05077	0.89737	3	394	43	20272	ENSRNOG00000003442,ENSRNOG00000010574,ENSRNOG00000018414
GO:0071312	cellular response to alkaloid	biological_process	0.050774	0.89737	3	394	43	20272	ENSRNOG00000030630,ENSRNOG00000021128,ENSRNOG00000007946
GO:0008347	glial cell migration	biological_process	0.050774	0.89737	3	394	43	20272	ENSRNOG00000014963,ENSRNOG00000055226,ENSRNOG00000032574
GO:0044306	neuron projection terminus	cellular_component	0.051262	0.89737	6	394	137	20272	ENSRNOG00000001296,ENSRNOG00000047739,ENSRNOG00000010171,ENSRNOG00000009625,ENSRNOG00000014231,ENSRNOG00000003442
GO:0071326	cellular response to monosaccharide stimulus	biological_process	0.05129	0.89737	6	394	137	20272	ENSRNOG00000017693,ENSRNOG00000021054,ENSRNOG00000021128,ENSRNOG00000047143,ENSRNOG00000001420,ENSRNOG00000016303
GO:0005244	voltage-gated ion channel activity	molecular_function	0.051315	0.89737	7	394	172	20272	ENSRNOG00000047005,ENSRNOG00000015264,ENSRNOG00000056257,ENSRNOG00000021128,ENSRNOG00000028017,ENSRNOG00000033893,ENSRNOG00000021063
GO:0022832	voltage-gated channel activity	molecular_function	0.051315	0.89737	7	394	172	20272	ENSRNOG00000015264,ENSRNOG00000047005,ENSRNOG00000033893,ENSRNOG00000021063,ENSRNOG00000056257,ENSRNOG00000028017,ENSRNOG00000021128
GO:0061180	mammary gland epithelium development	biological_process	0.051511	0.89737	4	394	72	20272	ENSRNOG00000002754,ENSRNOG00000032574,ENSRNOG00000025584,ENSRNOG00000010547
GO:0048678	response to axon injury	biological_process	0.051512	0.89737	4	394	72	20272	ENSRNOG00000014021,ENSRNOG00000047143,ENSRNOG00000002468,ENSRNOG00000019977
GO:0010827	regulation of glucose transport	biological_process	0.051512	0.89737	4	394	72	20272	ENSRNOG00000014621,ENSRNOG00000029986,ENSRNOG00000056954,ENSRNOG00000051307
GO:0033145	positive regulation of intracellular steroid hormone receptor signaling pathway	biological_process	0.051551	0.89737	2	394	19	20272	ENSRNOG00000003084,ENSRNOG00000000989
GO:2000648	positive regulation of stem cell proliferation	biological_process	0.051564	0.89737	4	394	72	20272	ENSRNOG00000019322,ENSRNOG00000018059,ENSRNOG00000011471,ENSRNOG00000015667
GO:0006461	protein complex assembly	biological_process	0.051566	0.89737	35	394	1353	20272	ENSRNOG00000003084,ENSRNOG00000015903,ENSRNOG00000021216,ENSRNOG00000001296,ENSRNOG00000052802,ENSRNOG00000014604,ENSRNOG00000008673,ENSRNOG00000052745,ENSRNOG00000013972,ENSRNOG00000051948,ENSRNOG00000018515,ENSRNOG00000047896,ENSRNOG00000006435,ENSRNOG00000029986,ENSRNOG00000023376,ENSRNOG00000006894,ENSRNOG00000023238,ENSRNOG00000005094,ENSRNOG00000014398,ENSRNOG00000045961,ENSRNOG00000005227,…
GO:0046872	metal ion binding	molecular_function	0.051591	0.89737	68	394	2888	20272	ENSRNOG00000048036,ENSRNOG00000004813,ENSRNOG00000014021,ENSRNOG00000017965,ENSRNOG00000019000,ENSRNOG00000030019,ENSRNOG00000031003,ENSRNOG00000045775,ENSRNOG00000043223,ENSRNOG00000010776,ENSRNOG00000018791,ENSRNOG00000019338,ENSRNOG00000003163,ENSRNOG00000025584,ENSRNOG00000061176,ENSRNOG00000014287,ENSRNOG00000019322,ENSRNOG00000021085,ENSRNOG00000001796,ENSRNOG00000016826,ENSRNOG00000000129,…
GO:0070584	mitochondrion morphogenesis	biological_process	0.051606	0.89737	2	394	19	20272	ENSRNOG00000007946,ENSRNOG00000001420
GO:0051183	vitamin transporter activity	molecular_function	0.051798	0.89737	2	394	19	20272	ENSRNOG00000008312,ENSRNOG00000003918
GO:0072148	epithelial cell fate commitment	biological_process	0.051799	0.89737	2	394	19	20272	ENSRNOG00000053562,ENSRNOG00000019322
GO:0048339	paraxial mesoderm development	biological_process	0.051818	0.89737	2	394	19	20272	ENSRNOG00000015982,ENSRNOG00000019338
GO:0098641	cadherin binding involved in cell-cell adhesion	molecular_function	0.051825	0.89737	2	394	19	20272	ENSRNOG00000021771,ENSRNOG00000015667
GO:0006884	cell volume homeostasis	biological_process	0.051828	0.89737	2	394	19	20272	ENSRNOG00000001296,ENSRNOG00000007136
GO:0010224	response to UV-B	biological_process	0.051829	0.89737	2	394	19	20272	ENSRNOG00000031420,ENSRNOG00000014287
GO:0035067	negative regulation of histone acetylation	biological_process	0.051829	0.89737	2	394	19	20272	ENSRNOG00000046776,ENSRNOG00000011702
GO:2000300	regulation of synaptic vesicle exocytosis	biological_process	0.051829	0.89737	2	394	19	20272	ENSRNOG00000007946,ENSRNOG00000019193
GO:0005671	Ada2/Gcn5/Ada3 transcription activator complex	cellular_component	0.051829	0.89737	2	394	19	20272	ENSRNOG00000018364,ENSRNOG00000051948
GO:0031435	mitogen-activated protein kinase kinase kinase binding	molecular_function	0.051829	0.89737	2	394	19	20272	ENSRNOG00000020773,ENSRNOG00000055226
GO:0016324	apical plasma membrane	cellular_component	0.051858	0.89737	9	394	246	20272	ENSRNOG00000015667,ENSRNOG00000030019,ENSRNOG00000001091,ENSRNOG00000047307,ENSRNOG00000031420,ENSRNOG00000015557,ENSRNOG00000017693,ENSRNOG00000003098,ENSRNOG00000019322
GO:0070271	protein complex biogenesis	biological_process	0.052007	0.89737	35	394	1354	20272	ENSRNOG00000051948,ENSRNOG00000013972,ENSRNOG00000052745,ENSRNOG00000018515,ENSRNOG00000006435,ENSRNOG00000047896,ENSRNOG00000005094,ENSRNOG00000023238,ENSRNOG00000023376,ENSRNOG00000006894,ENSRNOG00000029986,ENSRNOG00000021216,ENSRNOG00000015903,ENSRNOG00000003084,ENSRNOG00000052802,ENSRNOG00000001296,ENSRNOG00000008673,ENSRNOG00000014604,ENSRNOG00000020882,ENSRNOG00000001420,ENSRNOG00000030049,…
GO:0019318	hexose metabolic process	biological_process	0.052116	0.89737	8	394	209	20272	ENSRNOG00000005358,ENSRNOG00000029986,ENSRNOG00000056954,ENSRNOG00000056337,ENSRNOG00000021128,ENSRNOG00000012686,ENSRNOG00000018364,ENSRNOG00000052802
GO:0007269	neurotransmitter secretion	biological_process	0.052342	0.89737	5	394	104	20272	ENSRNOG00000032574,ENSRNOG00000007946,ENSRNOG00000019193,ENSRNOG00000014806,ENSRNOG00000001296
GO:0080090	regulation of primary metabolic process	biological_process	0.052358	0.89737	117	394	5269	20272	ENSRNOG00000005227,ENSRNOG00000000695,ENSRNOG00000001004,ENSRNOG00000006695,ENSRNOG00000015667,ENSRNOG00000006976,ENSRNOG00000033694,ENSRNOG00000021085,ENSRNOG00000000989,ENSRNOG00000019322,ENSRNOG00000014287,ENSRNOG00000009377,ENSRNOG00000005392,ENSRNOG00000056337,ENSRNOG00000011315,ENSRNOG00000014987,ENSRNOG00000012730,ENSRNOG00000021771,ENSRNOG00000001348,ENSRNOG00000015187,ENSRNOG00000056647,…
GO:0046486	glycerolipid metabolic process	biological_process	0.052697	0.89737	10	394	285	20272	ENSRNOG00000018414,ENSRNOG00000014876,ENSRNOG00000012950,ENSRNOG00000011338,ENSRNOG00000017737,ENSRNOG00000017114,ENSRNOG00000028368,ENSRNOG00000056954,ENSRNOG00000001796,ENSRNOG00000056637
GO:0046128	purine ribonucleoside metabolic process	biological_process	0.052701	0.89737	11	394	324	20272	ENSRNOG00000003163,ENSRNOG00000003084,ENSRNOG00000052802,ENSRNOG00000032574,ENSRNOG00000023387,ENSRNOG00000018310,ENSRNOG00000007946,ENSRNOG00000001296,ENSRNOG00000025909,ENSRNOG00000061176,ENSRNOG00000029986
GO:0032104	regulation of response to extracellular stimulus	biological_process	0.052759	0.89737	6	394	138	20272	ENSRNOG00000029535,ENSRNOG00000047739,ENSRNOG00000005303,ENSRNOG00000028556,ENSRNOG00000030630,ENSRNOG00000018364
GO:0032107	regulation of response to nutrient levels	biological_process	0.052759	0.89737	6	394	138	20272	ENSRNOG00000018364,ENSRNOG00000047739,ENSRNOG00000005303,ENSRNOG00000029535,ENSRNOG00000030630,ENSRNOG00000028556
GO:0044421	extracellular region part	cellular_component	0.052989	0.89737	84	394	3660	20272	ENSRNOG00000007136,ENSRNOG00000003614,ENSRNOG00000013201,ENSRNOG00000017693,ENSRNOG00000004341,ENSRNOG00000021175,ENSRNOG00000037247,ENSRNOG00000006025,ENSRNOG00000008367,ENSRNOG00000004014,ENSRNOG00000007775,ENSRNOG00000030049,ENSRNOG00000055226,ENSRNOG00000008412,ENSRNOG00000028426,ENSRNOG00000017953,ENSRNOG00000004726,ENSRNOG00000002754,ENSRNOG00000000431,ENSRNOG00000008414,ENSRNOG00000028017,…
GO:0016311	dephosphorylation	biological_process	0.053275	0.89737	13	394	404	20272	ENSRNOG00000017114,ENSRNOG00000019977,ENSRNOG00000056954,ENSRNOG00000019824,ENSRNOG00000003442,ENSRNOG00000047143,ENSRNOG00000010574,ENSRNOG00000013954,ENSRNOG00000030019,ENSRNOG00000007934,ENSRNOG00000014876,ENSRNOG00000000695,ENSRNOG00000011203
GO:0043281	regulation of cysteine-type endopeptidase activity involved in apoptotic process	biological_process	0.053281	0.89737	8	394	210	20272	ENSRNOG00000005392,ENSRNOG00000012944,ENSRNOG00000021054,ENSRNOG00000001091,ENSRNOG00000007946,ENSRNOG00000005227,ENSRNOG00000000527,ENSRNOG00000001420
GO:0046903	secretion	biological_process	0.053452	0.89737	27	394	1000	20272	ENSRNOG00000012686,ENSRNOG00000021128,ENSRNOG00000047739,ENSRNOG00000014621,ENSRNOG00000032574,ENSRNOG00000007946,ENSRNOG00000018414,ENSRNOG00000001348,ENSRNOG00000001091,ENSRNOG00000003442,ENSRNOG00000058586,ENSRNOG00000011702,ENSRNOG00000009625,ENSRNOG00000025909,ENSRNOG00000019193,ENSRNOG00000022859,ENSRNOG00000007229,ENSRNOG00000001004,ENSRNOG00000010547,ENSRNOG00000016826,ENSRNOG00000001296,…
GO:0005637	nuclear inner membrane	cellular_component	0.053639	0.89737	3	394	44	20272	ENSRNOG00000006894,ENSRNOG00000014604,ENSRNOG00000001296
GO:0008593	regulation of Notch signaling pathway	biological_process	0.053657	0.89737	4	394	73	20272	ENSRNOG00000043300,ENSRNOG00000047896,ENSRNOG00000019322,ENSRNOG00000010813
GO:0031103	axon regeneration	biological_process	0.053658	0.89737	3	394	44	20272	ENSRNOG00000002468,ENSRNOG00000019977,ENSRNOG00000047143
GO:0007029	endoplasmic reticulum organization	biological_process	0.053733	0.89737	3	394	44	20272	ENSRNOG00000013743,ENSRNOG00000006435,ENSRNOG00000021202
GO:0007588	excretion	biological_process	0.053733	0.89737	3	394	44	20272	ENSRNOG00000053285,ENSRNOG00000003442,ENSRNOG00000015557
GO:0017053	transcriptional repressor complex	cellular_component	0.053755	0.89737	4	394	73	20272	ENSRNOG00000009566,ENSRNOG00000021183,ENSRNOG00000005227,ENSRNOG00000001004
GO:0009205	purine ribonucleoside triphosphate metabolic process	biological_process	0.053831	0.89737	9	394	248	20272	ENSRNOG00000001296,ENSRNOG00000018310,ENSRNOG00000007946,ENSRNOG00000023387,ENSRNOG00000052802,ENSRNOG00000003084,ENSRNOG00000003163,ENSRNOG00000029986,ENSRNOG00000025909
GO:0007167	enzyme linked receptor protein signaling pathway	biological_process	0.053839	0.89737	22	394	782	20272	ENSRNOG00000014287,ENSRNOG00000014155,ENSRNOG00000002754,ENSRNOG00000010252,ENSRNOG00000004726,ENSRNOG00000019322,ENSRNOG00000011471,ENSRNOG00000003084,ENSRNOG00000006251,ENSRNOG00000029986,ENSRNOG00000056954,ENSRNOG00000021054,ENSRNOG00000003442,ENSRNOG00000010574,ENSRNOG00000055226,ENSRNOG00000001091,ENSRNOG00000008412,ENSRNOG00000018414,ENSRNOG00000020882,ENSRNOG00000020185,ENSRNOG00000052745,…
GO:0007254	JNK cascade	biological_process	0.053962	0.89737	7	394	174	20272	ENSRNOG00000033508,ENSRNOG00000014987,ENSRNOG00000010574,ENSRNOG00000055226,ENSRNOG00000000528,ENSRNOG00000020773,ENSRNOG00000021054
GO:0046939	nucleotide phosphorylation	biological_process	0.054113	0.89737	5	394	105	20272	ENSRNOG00000052802,ENSRNOG00000007775,ENSRNOG00000001296,ENSRNOG00000029986,ENSRNOG00000018310
GO:0006816	calcium ion transport	biological_process	0.054206	0.89737	12	394	365	20272	ENSRNOG00000012206,ENSRNOG00000033893,ENSRNOG00000021063,ENSRNOG00000001296,ENSRNOG00000056257,ENSRNOG00000010776,ENSRNOG00000047143,ENSRNOG00000017912,ENSRNOG00000017965,ENSRNOG00000056954,ENSRNOG00000020188,ENSRNOG00000012727
GO:0044057	regulation of system process	biological_process	0.054327	0.89737	14	394	446	20272	ENSRNOG00000002468,ENSRNOG00000056954,ENSRNOG00000003442,ENSRNOG00000058752,ENSRNOG00000019638,ENSRNOG00000047143,ENSRNOG00000030019,ENSRNOG00000001091,ENSRNOG00000017873,ENSRNOG00000012686,ENSRNOG00000021063,ENSRNOG00000047739,ENSRNOG00000032394,ENSRNOG00000003084
GO:0042278	purine nucleoside metabolic process	biological_process	0.05557	0.89737	11	394	327	20272	ENSRNOG00000029986,ENSRNOG00000061176,ENSRNOG00000025909,ENSRNOG00000003084,ENSRNOG00000003163,ENSRNOG00000018310,ENSRNOG00000001296,ENSRNOG00000007946,ENSRNOG00000032574,ENSRNOG00000023387,ENSRNOG00000052802
GO:0060249	anatomical structure homeostasis	biological_process	0.055749	0.89737	11	394	327	20272	ENSRNOG00000012730,ENSRNOG00000052802,ENSRNOG00000001296,ENSRNOG00000046566,ENSRNOG00000038868,ENSRNOG00000000264,ENSRNOG00000018059,ENSRNOG00000003084,ENSRNOG00000014287,ENSRNOG00000058586,ENSRNOG00000003098
GO:0009101	glycoprotein biosynthetic process	biological_process	0.055796	0.89737	10	394	288	20272	ENSRNOG00000021014,ENSRNOG00000003084,ENSRNOG00000023334,ENSRNOG00000012841,ENSRNOG00000015187,ENSRNOG00000005358,ENSRNOG00000003614,ENSRNOG00000017359,ENSRNOG00000000471,ENSRNOG00000046984
GO:0051591	response to cAMP	biological_process	0.055874	0.89737	5	394	106	20272	ENSRNOG00000008414,ENSRNOG00000017601,ENSRNOG00000007946,ENSRNOG00000056954,ENSRNOG00000002754
GO:0090187	positive regulation of pancreatic juice secretion	biological_process	0.055885	0.89737	1	394	3	20272	ENSRNOG00000017873
GO:0050773	regulation of dendrite development	biological_process	0.055972	0.89737	6	394	140	20272	ENSRNOG00000020482,ENSRNOG00000014287,ENSRNOG00000055226,ENSRNOG00000020867,ENSRNOG00000001126,ENSRNOG00000020689
GO:0019209	kinase activator activity	molecular_function	0.055994	0.89737	4	394	74	20272	ENSRNOG00000025584,ENSRNOG00000015982,ENSRNOG00000014287,ENSRNOG00000001296
GO:0043434	response to peptide hormone	biological_process	0.056007	0.89737	12	394	367	20272	ENSRNOG00000010574,ENSRNOG00000056954,ENSRNOG00000029986,ENSRNOG00000002754,ENSRNOG00000021054,ENSRNOG00000020185,ENSRNOG00000003084,ENSRNOG00000020083,ENSRNOG00000008414,ENSRNOG00000007946,ENSRNOG00000017601,ENSRNOG00000014621
GO:2000825	positive regulation of androgen receptor activity	biological_process	0.056113	0.89737	1	394	3	20272	ENSRNOG00000000989
GO:0031301	integral component of organelle membrane	cellular_component	0.056222	0.89737	9	394	250	20272	ENSRNOG00000019124,ENSRNOG00000008725,ENSRNOG00000017965,ENSRNOG00000001296,ENSRNOG00000017993,ENSRNOG00000003918,ENSRNOG00000021216,ENSRNOG00000015003,ENSRNOG00000001420
GO:0033149	FFAT motif binding	molecular_function	0.056247	0.89737	1	394	3	20272	ENSRNOG00000003575
GO:0006812	cation transport	biological_process	0.056295	0.89737	27	394	1005	20272	ENSRNOG00000003442,ENSRNOG00000017912,ENSRNOG00000011334,ENSRNOG00000053285,ENSRNOG00000004210,ENSRNOG00000019490,ENSRNOG00000010776,ENSRNOG00000015264,ENSRNOG00000020188,ENSRNOG00000012727,ENSRNOG00000019651,ENSRNOG00000056954,ENSRNOG00000047005,ENSRNOG00000006894,ENSRNOG00000021063,ENSRNOG00000033893,ENSRNOG00000003918,ENSRNOG00000021128,ENSRNOG00000017965,ENSRNOG00000047363,ENSRNOG00000056257,…
GO:0009826	unidimensional cell growth	biological_process	0.056337	0.89737	1	394	3	20272	ENSRNOG00000018023
GO:0090278	negative regulation of peptide hormone secretion	biological_process	0.056423	0.89737	3	394	45	20272	ENSRNOG00000047739,ENSRNOG00000021128,ENSRNOG00000047143
GO:0051216	cartilage development	biological_process	0.056696	0.89737	7	394	176	20272	ENSRNOG00000011471,ENSRNOG00000031420,ENSRNOG00000008592,ENSRNOG00000010932,ENSRNOG00000001577,ENSRNOG00000018059,ENSRNOG00000004210
GO:0045668	negative regulation of osteoblast differentiation	biological_process	0.0567	0.89737	3	394	45	20272	ENSRNOG00000019322,ENSRNOG00000002754,ENSRNOG00000021054
GO:0047045	testosterone 17-beta-dehydrogenase (NADP+) activity	molecular_function	0.056704	0.89737	1	394	3	20272	ENSRNOG00000019096
GO:0031779	melanocortin receptor binding	molecular_function	0.056712	0.89737	1	394	3	20272	ENSRNOG00000012686
GO:0031781	type 3 melanocortin receptor binding	molecular_function	0.056712	0.89737	1	394	3	20272	ENSRNOG00000012686
GO:0031782	type 4 melanocortin receptor binding	molecular_function	0.056712	0.89737	1	394	3	20272	ENSRNOG00000012686
GO:0070996	type 1 melanocortin receptor binding	molecular_function	0.056712	0.89737	1	394	3	20272	ENSRNOG00000012686
GO:0051084	'de novo' posttranslational protein folding	biological_process	0.056715	0.89737	2	394	20	20272	ENSRNOG00000006435,ENSRNOG00000006894
GO:1901624	negative regulation of lymphocyte chemotaxis	biological_process	0.056719	0.89737	1	394	3	20272	ENSRNOG00000061739
GO:0019083	viral transcription	biological_process	0.05673	0.89737	3	394	45	20272	ENSRNOG00000005227,ENSRNOG00000056954,ENSRNOG00000018517
GO:0031529	ruffle organization	biological_process	0.056739	0.89737	3	394	45	20272	ENSRNOG00000000264,ENSRNOG00000056954,ENSRNOG00000018414
GO:0035809	regulation of urine volume	biological_process	0.056812	0.89737	2	394	20	20272	ENSRNOG00000056954,ENSRNOG00000053285
GO:0008107	galactoside 2-alpha-L-fucosyltransferase activity	molecular_function	0.056853	0.89737	1	394	3	20272	ENSRNOG00000021014
GO:0031127	alpha-(1,2)-fucosyltransferase activity	molecular_function	0.056853	0.89737	1	394	3	20272	ENSRNOG00000021014
GO:0005540	hyaluronic acid binding	molecular_function	0.056866	0.89737	2	394	20	20272	ENSRNOG00000031420,ENSRNOG00000048036
GO:0051882	mitochondrial depolarization	biological_process	0.056866	0.89737	2	394	20	20272	ENSRNOG00000001296,ENSRNOG00000003084
GO:0035812	renal sodium excretion	biological_process	0.056866	0.89737	2	394	20	20272	ENSRNOG00000053285,ENSRNOG00000003442
GO:0072234	metanephric nephron tubule development	biological_process	0.056866	0.89737	2	394	20	20272	ENSRNOG00000004210,ENSRNOG00000015557
GO:0061146	Peyer's patch morphogenesis	biological_process	0.056955	0.89737	1	394	3	20272	ENSRNOG00000019842
GO:0016312	inositol bisphosphate phosphatase activity	molecular_function	0.056985	0.89737	1	394	3	20272	ENSRNOG00000056954
GO:0045869	negative regulation of single stranded viral RNA replication via double stranded DNA intermediate	biological_process	0.056985	0.89737	1	394	3	20272	ENSRNOG00000056954
GO:0043293	apoptosome	cellular_component	0.05704	0.89737	1	394	3	20272	ENSRNOG00000012944
GO:0030974	thiamine pyrophosphate transport	biological_process	0.057066	0.89737	1	394	3	20272	ENSRNOG00000003918
GO:0004046	aminoacylase activity	molecular_function	0.05712	0.89737	1	394	3	20272	ENSRNOG00000011189
GO:0016426	tRNA (adenine) methyltransferase activity	molecular_function	0.057131	0.89737	1	394	3	20272	ENSRNOG00000011398
GO:0004416	hydroxyacylglutathione hydrolase activity	molecular_function	0.057134	0.89737	1	394	3	20272	ENSRNOG00000014806
GO:0019243	methylglyoxal catabolic process to D-lactate via S-lactoyl-glutathione	biological_process	0.057134	0.89737	1	394	3	20272	ENSRNOG00000014806
GO:0051596	methylglyoxal catabolic process	biological_process	0.057134	0.89737	1	394	3	20272	ENSRNOG00000014806
GO:0061727	methylglyoxal catabolic process to lactate	biological_process	0.057134	0.89737	1	394	3	20272	ENSRNOG00000014806
GO:0016480	negative regulation of transcription from RNA polymerase III promoter	biological_process	0.057139	0.89737	1	394	3	20272	ENSRNOG00000013514
GO:0035617	stress granule disassembly	biological_process	0.057141	0.89737	1	394	3	20272	ENSRNOG00000011572
GO:0042891	antibiotic transport	biological_process	0.057155	0.89737	1	394	3	20272	ENSRNOG00000012534
GO:1902527	positive regulation of protein monoubiquitination	biological_process	0.057155	0.89737	1	394	3	20272	ENSRNOG00000013972
GO:0033183	negative regulation of histone ubiquitination	biological_process	0.057157	0.89737	1	394	3	20272	ENSRNOG00000021175
GO:1901314	regulation of histone H2A K63-linked ubiquitination	biological_process	0.057157	0.89737	1	394	3	20272	ENSRNOG00000021175
GO:1901315	negative regulation of histone H2A K63-linked ubiquitination	biological_process	0.057157	0.89737	1	394	3	20272	ENSRNOG00000021175
GO:1903898	negative regulation of PERK-mediated unfolded protein response	biological_process	0.057162	0.89737	1	394	3	20272	ENSRNOG00000010574
GO:0000026	alpha-1,2-mannosyltransferase activity	molecular_function	0.057166	0.89737	1	394	3	20272	ENSRNOG00000012841
GO:0006490	oligosaccharide-lipid intermediate biosynthetic process	biological_process	0.057166	0.89737	1	394	3	20272	ENSRNOG00000012841
GO:0009992	cellular water homeostasis	biological_process	0.057182	0.89737	1	394	3	20272	ENSRNOG00000007136
GO:0042583	chromaffin granule	cellular_component	0.057182	0.89737	1	394	3	20272	ENSRNOG00000007136
GO:0042584	chromaffin granule membrane	cellular_component	0.057182	0.89737	1	394	3	20272	ENSRNOG00000007136
GO:0004897	ciliary neurotrophic factor receptor activity	molecular_function	0.057182	0.89737	1	394	3	20272	ENSRNOG00000047307
GO:0009041	uridylate kinase activity	molecular_function	0.057182	0.89737	1	394	3	20272	ENSRNOG00000007775
GO:0019064	fusion of virus membrane with host plasma membrane	biological_process	0.057183	0.89737	1	394	3	20272	ENSRNOG00000031420
GO:0039663	membrane fusion involved in viral entry into host cell	biological_process	0.057183	0.89737	1	394	3	20272	ENSRNOG00000031420
GO:0044800	multi-organism membrane fusion	biological_process	0.057183	0.89737	1	394	3	20272	ENSRNOG00000031420
GO:0035338	long-chain fatty-acyl-CoA biosynthetic process	biological_process	0.057184	0.89737	1	394	3	20272	ENSRNOG00000019124
GO:2001069	glycogen binding	molecular_function	0.057185	0.89737	1	394	3	20272	ENSRNOG00000002218
GO:2001070	starch binding	molecular_function	0.057185	0.89737	1	394	3	20272	ENSRNOG00000002218
GO:0032899	regulation of neurotrophin production	biological_process	0.057185	0.89737	1	394	3	20272	ENSRNOG00000003442
GO:0035879	plasma membrane lactate transport	biological_process	0.057185	0.89737	1	394	3	20272	ENSRNOG00000036677
GO:1900453	negative regulation of long term synaptic depression	biological_process	0.057185	0.89737	1	394	3	20272	ENSRNOG00000003442
GO:0002652	regulation of tolerance induction dependent upon immune response	biological_process	0.057185	0.89737	1	394	3	20272	ENSRNOG00000011702
GO:0002669	positive regulation of T cell anergy	biological_process	0.057185	0.89737	1	394	3	20272	ENSRNOG00000011702
GO:0002913	positive regulation of lymphocyte anergy	biological_process	0.057185	0.89737	1	394	3	20272	ENSRNOG00000011702
GO:0033092	positive regulation of immature T cell proliferation in thymus	biological_process	0.057185	0.89737	1	394	3	20272	ENSRNOG00000011702
GO:0033668	negative regulation by symbiont of host apoptotic process	biological_process	0.057185	0.89737	1	394	3	20272	ENSRNOG00000007946
GO:0036466	synaptic vesicle recycling via endosome	biological_process	0.057185	0.89737	1	394	3	20272	ENSRNOG00000007946
GO:0048294	negative regulation of isotype switching to IgE isotypes	biological_process	0.057185	0.89737	1	394	3	20272	ENSRNOG00000011702
GO:0052041	negative regulation by symbiont of host programmed cell death	biological_process	0.057185	0.89737	1	394	3	20272	ENSRNOG00000007946
GO:0052490	negative regulation by organism of programmed cell death in other organism involved in symbiotic interaction	biological_process	0.057185	0.89737	1	394	3	20272	ENSRNOG00000007946
GO:0060154	cellular process regulating host cell cycle in response to virus	biological_process	0.057185	0.89737	1	394	3	20272	ENSRNOG00000007946
GO:2000302	positive regulation of synaptic vesicle exocytosis	biological_process	0.057185	0.89737	1	394	3	20272	ENSRNOG00000007946
GO:0023016	signal transduction by trans-phosphorylation	biological_process	0.057185	0.89737	1	394	3	20272	ENSRNOG00000004210
GO:0036022	limb joint morphogenesis	biological_process	0.057185	0.89737	1	394	3	20272	ENSRNOG00000004210
GO:0036023	embryonic skeletal limb joint morphogenesis	biological_process	0.057185	0.89737	1	394	3	20272	ENSRNOG00000004210
GO:0072162	metanephric mesenchymal cell differentiation	biological_process	0.057185	0.89737	1	394	3	20272	ENSRNOG00000004210
GO:0072190	ureter urothelium development	biological_process	0.057185	0.89737	1	394	3	20272	ENSRNOG00000004210
GO:0072194	kidney smooth muscle tissue development	biological_process	0.057185	0.89737	1	394	3	20272	ENSRNOG00000004210
GO:0015319	sodium:inorganic phosphate symporter activity	molecular_function	0.057185	0.89737	1	394	3	20272	ENSRNOG00000019490
GO:0060921	sinoatrial node cell differentiation	biological_process	0.057185	0.89737	1	394	3	20272	ENSRNOG00000058752
GO:1990756	protein binding, bridging involved in substrate recognition for ubiquitination	molecular_function	0.057185	0.89737	1	394	3	20272	ENSRNOG00000018515
GO:0016539	intein-mediated protein splicing	biological_process	0.057185	0.89737	1	394	3	20272	ENSRNOG00000018059
GO:0030908	protein splicing	biological_process	0.057185	0.89737	1	394	3	20272	ENSRNOG00000018059
GO:0033088	negative regulation of immature T cell proliferation in thymus	biological_process	0.057185	0.89737	1	394	3	20272	ENSRNOG00000018059
GO:0016557	peroxisome membrane biogenesis	biological_process	0.057185	0.89737	1	394	3	20272	ENSRNOG00000015003
GO:0007056	spindle assembly involved in female meiosis	biological_process	0.057185	0.89737	1	394	3	20272	ENSRNOG00000004479
GO:0001665	alpha-N-acetylgalactosaminide alpha-2,6-sialyltransferase activity	molecular_function	0.057185	0.89737	1	394	3	20272	ENSRNOG00000046984
GO:0048252	lauric acid metabolic process	biological_process	0.057185	0.89737	1	394	3	20272	ENSRNOG00000008842
GO:0006842	tricarboxylic acid transport	biological_process	0.057185	0.89737	1	394	3	20272	ENSRNOG00000037871
GO:0015137	citrate transmembrane transporter activity	molecular_function	0.057185	0.89737	1	394	3	20272	ENSRNOG00000037871
GO:0015142	tricarboxylic acid transmembrane transporter activity	molecular_function	0.057185	0.89737	1	394	3	20272	ENSRNOG00000037871
GO:0015746	citrate transport	biological_process	0.057185	0.89737	1	394	3	20272	ENSRNOG00000037871
GO:0000939	condensed chromosome inner kinetochore	cellular_component	0.057185	0.89737	1	394	3	20272	ENSRNOG00000032178
GO:0035844	cloaca development	biological_process	0.057185	0.89737	1	394	3	20272	ENSRNOG00000015982
GO:0044333	Wnt signaling pathway involved in digestive tract morphogenesis	biological_process	0.057185	0.89737	1	394	3	20272	ENSRNOG00000015982
GO:0060197	cloacal septation	biological_process	0.057185	0.89737	1	394	3	20272	ENSRNOG00000015982
GO:0003865	3-oxo-5-alpha-steroid 4-dehydrogenase activity	molecular_function	0.057185	0.89737	1	394	3	20272	ENSRNOG00000017601
GO:0033765	steroid dehydrogenase activity, acting on the CH-CH group of donors	molecular_function	0.057185	0.89737	1	394	3	20272	ENSRNOG00000017601
GO:0047751	cholestenone 5-alpha-reductase activity	molecular_function	0.057185	0.89737	1	394	3	20272	ENSRNOG00000017601
GO:0090234	regulation of kinetochore assembly	biological_process	0.057185	0.89737	1	394	3	20272	ENSRNOG00000009039
GO:0016748	succinyltransferase activity	molecular_function	0.057185	0.89737	1	394	3	20272	ENSRNOG00000005061
GO:0042726	flavin-containing compound metabolic process	biological_process	0.057185	0.89737	1	394	3	20272	ENSRNOG00000020642
GO:1904170	regulation of bleb assembly	biological_process	0.057185	0.89737	1	394	3	20272	ENSRNOG00000001296
GO:2000768	positive regulation of nephron tubule epithelial cell differentiation	biological_process	0.057185	0.89737	1	394	3	20272	ENSRNOG00000003098
GO:0005593	FACIT collagen trimer	cellular_component	0.057185	0.89737	1	394	3	20272	ENSRNOG00000011502
GO:0005594	collagen type IX trimer	cellular_component	0.057185	0.89737	1	394	3	20272	ENSRNOG00000011502
GO:0060025	regulation of synaptic activity	biological_process	0.057185	0.89737	1	394	3	20272	ENSRNOG00000019193
GO:0061669	spontaneous neurotransmitter secretion	biological_process	0.057185	0.89737	1	394	3	20272	ENSRNOG00000019193
GO:1903422	negative regulation of synaptic vesicle recycling	biological_process	0.057185	0.89737	1	394	3	20272	ENSRNOG00000019193
GO:0005745	m-AAA complex	cellular_component	0.057185	0.89737	1	394	3	20272	ENSRNOG00000017965
GO:0008282	ATP-sensitive potassium channel complex	cellular_component	0.057185	0.89737	1	394	3	20272	ENSRNOG00000021128
GO:0044313	protein K6-linked deubiquitination	biological_process	0.057185	0.89737	1	394	3	20272	ENSRNOG00000028556
GO:0000320	re-entry into mitotic cell cycle	biological_process	0.057185	0.89737	1	394	3	20272	ENSRNOG00000007483
GO:0001156	TFIIIC-class transcription factor binding	molecular_function	0.057185	0.89737	1	394	3	20272	ENSRNOG00000017864
GO:0003162	atrioventricular node development	biological_process	0.057185	0.89737	1	394	3	20272	ENSRNOG00000019322
GO:0003192	mitral valve formation	biological_process	0.057185	0.89737	1	394	3	20272	ENSRNOG00000019322
GO:0003213	cardiac right atrium morphogenesis	biological_process	0.057185	0.89737	1	394	3	20272	ENSRNOG00000019322
GO:0004813	alanine-tRNA ligase activity	molecular_function	0.057185	0.89737	1	394	3	20272	ENSRNOG00000018404
GO:0006419	alanyl-tRNA aminoacylation	biological_process	0.057185	0.89737	1	394	3	20272	ENSRNOG00000018404
GO:0018312	peptidyl-serine ADP-ribosylation	biological_process	0.057185	0.89737	1	394	3	20272	ENSRNOG00000003084
GO:0019042	viral latency	biological_process	0.057185	0.89737	1	394	3	20272	ENSRNOG00000051948
GO:0019046	release from viral latency	biological_process	0.057185	0.89737	1	394	3	20272	ENSRNOG00000051948
GO:0022820	potassium ion symporter activity	molecular_function	0.057185	0.89737	1	394	3	20272	ENSRNOG00000019651
GO:0035373	chondroitin sulfate proteoglycan binding	molecular_function	0.057185	0.89737	1	394	3	20272	ENSRNOG00000019977
GO:0035771	interleukin-4-mediated signaling pathway	biological_process	0.057185	0.89737	1	394	3	20272	ENSRNOG00000023334
GO:0042631	cellular response to water deprivation	biological_process	0.057185	0.89737	1	394	3	20272	ENSRNOG00000020726
GO:0045608	negative regulation of auditory receptor cell differentiation	biological_process	0.057185	0.89737	1	394	3	20272	ENSRNOG00000019322
GO:0048686	regulation of sprouting of injured axon	biological_process	0.057185	0.89737	1	394	3	20272	ENSRNOG00000002468
GO:0048690	regulation of axon extension involved in regeneration	biological_process	0.057185	0.89737	1	394	3	20272	ENSRNOG00000002468
GO:0048696	regulation of collateral sprouting in absence of injury	biological_process	0.057185	0.89737	1	394	3	20272	ENSRNOG00000014155
GO:0060979	vasculogenesis involved in coronary vascular morphogenesis	biological_process	0.057185	0.89737	1	394	3	20272	ENSRNOG00000019322
GO:0070889	platelet alpha granule organization	biological_process	0.057185	0.89737	1	394	3	20272	ENSRNOG00000027880
GO:0071314	cellular response to cocaine	biological_process	0.057185	0.89737	1	394	3	20272	ENSRNOG00000030630
GO:0072144	glomerular mesangial cell development	biological_process	0.057185	0.89737	1	394	3	20272	ENSRNOG00000019322
GO:0097451	glial limiting end-foot	cellular_component	0.057185	0.89737	1	394	3	20272	ENSRNOG00000014963
GO:1902263	apoptotic process involved in embryonic digit morphogenesis	biological_process	0.057185	0.89737	1	394	3	20272	ENSRNOG00000019322
GO:1903588	negative regulation of blood vessel endothelial cell proliferation involved in sprouting angiogenesis	biological_process	0.057185	0.89737	1	394	3	20272	ENSRNOG00000005392
GO:2000974	negative regulation of pro-B cell differentiation	biological_process	0.057185	0.89737	1	394	3	20272	ENSRNOG00000019322
GO:2001160	regulation of histone H3-K79 methylation	biological_process	0.057185	0.89737	1	394	3	20272	ENSRNOG00000053285
GO:2001170	negative regulation of ATP biosynthetic process	biological_process	0.057185	0.89737	1	394	3	20272	ENSRNOG00000003084
GO:0016080	synaptic vesicle targeting	biological_process	0.057185	0.89737	1	394	3	20272	ENSRNOG00000032574
GO:0070494	regulation of thrombin receptor signaling pathway	biological_process	0.057185	0.89737	1	394	3	20272	ENSRNOG00000052745
GO:0070495	negative regulation of thrombin receptor signaling pathway	biological_process	0.057185	0.89737	1	394	3	20272	ENSRNOG00000052745
GO:1990597	AIP1-IRE1 complex	cellular_component	0.057185	0.89737	1	394	3	20272	ENSRNOG00000055226
GO:0060589	nucleoside-triphosphatase regulator activity	molecular_function	0.057436	0.89971	9	394	251	20272	ENSRNOG00000020726,ENSRNOG00000001431,ENSRNOG00000009402,ENSRNOG00000055226,ENSRNOG00000008082,ENSRNOG00000025584,ENSRNOG00000015982,ENSRNOG00000005303,ENSRNOG00000004192
GO:0051050	positive regulation of transport	biological_process	0.05745	0.89971	25	394	919	20272	ENSRNOG00000007229,ENSRNOG00000003084,ENSRNOG00000046566,ENSRNOG00000031420,ENSRNOG00000018364,ENSRNOG00000001296,ENSRNOG00000017873,ENSRNOG00000006695,ENSRNOG00000012201,ENSRNOG00000021128,ENSRNOG00000001420,ENSRNOG00000001091,ENSRNOG00000018414,ENSRNOG00000012719,ENSRNOG00000007946,ENSRNOG00000014621,ENSRNOG00000009625,ENSRNOG00000053285,ENSRNOG00000003442,ENSRNOG00000006894,ENSRNOG00000056954,…
GO:1901698	response to nitrogen compound	biological_process	0.057465	0.89971	25	394	919	20272	ENSRNOG00000023376,ENSRNOG00000021054,ENSRNOG00000056954,ENSRNOG00000029986,ENSRNOG00000010574,ENSRNOG00000009625,ENSRNOG00000017601,ENSRNOG00000007946,ENSRNOG00000014621,ENSRNOG00000047739,ENSRNOG00000021128,ENSRNOG00000001420,ENSRNOG00000020185,ENSRNOG00000030630,ENSRNOG00000020689,ENSRNOG00000002754,ENSRNOG00000005392,ENSRNOG00000019322,ENSRNOG00000001296,ENSRNOG00000052802,ENSRNOG00000008414,…
GO:0019233	sensory perception of pain	biological_process	0.057633	0.90164	5	394	107	20272	ENSRNOG00000000129,ENSRNOG00000001296,ENSRNOG00000021063,ENSRNOG00000003442,ENSRNOG00000047739
GO:1903827	regulation of cellular protein localization	biological_process	0.05793	0.9056	16	394	533	20272	ENSRNOG00000005392,ENSRNOG00000014287,ENSRNOG00000003084,ENSRNOG00000006695,ENSRNOG00000018364,ENSRNOG00000031420,ENSRNOG00000019638,ENSRNOG00000010574,ENSRNOG00000056954,ENSRNOG00000006894,ENSRNOG00000001420,ENSRNOG00000021128,ENSRNOG00000055226,ENSRNOG00000021771,ENSRNOG00000012719,ENSRNOG00000007946
GO:0046661	male sex differentiation	biological_process	0.058068	0.90614	7	394	177	20272	ENSRNOG00000014963,ENSRNOG00000029986,ENSRNOG00000007946,ENSRNOG00000011471,ENSRNOG00000017601,ENSRNOG00000019096,ENSRNOG00000021085
GO:0006919	activation of cysteine-type endopeptidase activity involved in apoptotic process	biological_process	0.058182	0.90614	4	394	75	20272	ENSRNOG00000000527,ENSRNOG00000005392,ENSRNOG00000012944,ENSRNOG00000001091
GO:0031099	regeneration	biological_process	0.058218	0.90614	8	394	214	20272	ENSRNOG00000002468,ENSRNOG00000019977,ENSRNOG00000047143,ENSRNOG00000019322,ENSRNOG00000018023,ENSRNOG00000004479,ENSRNOG00000018059,ENSRNOG00000007229
GO:0010923	negative regulation of phosphatase activity	biological_process	0.058224	0.90614	4	394	75	20272	ENSRNOG00000007934,ENSRNOG00000019824,ENSRNOG00000047143,ENSRNOG00000011203
GO:0071385	cellular response to glucocorticoid stimulus	biological_process	0.058264	0.90614	4	394	75	20272	ENSRNOG00000012944,ENSRNOG00000017601,ENSRNOG00000007946,ENSRNOG00000005227
GO:0032268	regulation of cellular protein metabolic process	biological_process	0.058268	0.90614	56	394	2340	20272	ENSRNOG00000021054,ENSRNOG00000056954,ENSRNOG00000025909,ENSRNOG00000018517,ENSRNOG00000010574,ENSRNOG00000053285,ENSRNOG00000015888,ENSRNOG00000001091,ENSRNOG00000001348,ENSRNOG00000020773,ENSRNOG00000008412,ENSRNOG00000018414,ENSRNOG00000004479,ENSRNOG00000023334,ENSRNOG00000012730,ENSRNOG00000055226,ENSRNOG00000000528,ENSRNOG00000009887,ENSRNOG00000021175,ENSRNOG00000014987,ENSRNOG00000000527,…
GO:0045833	negative regulation of lipid metabolic process	biological_process	0.058282	0.90614	4	394	75	20272	ENSRNOG00000003442,ENSRNOG00000014287,ENSRNOG00000030019,ENSRNOG00000055226
GO:0009952	anterior/posterior pattern specification	biological_process	0.058318	0.90614	8	394	214	20272	ENSRNOG00000010547,ENSRNOG00000001577,ENSRNOG00000018364,ENSRNOG00000004479,ENSRNOG00000019338,ENSRNOG00000004210,ENSRNOG00000007611,ENSRNOG00000019322
GO:0009889	regulation of biosynthetic process	biological_process	0.058361	0.90614	84	394	3678	20272	ENSRNOG00000025580,ENSRNOG00000042213,ENSRNOG00000014155,ENSRNOG00000003084,ENSRNOG00000024363,ENSRNOG00000007229,ENSRNOG00000021872,ENSRNOG00000007200,ENSRNOG00000011471,ENSRNOG00000031420,ENSRNOG00000014154,ENSRNOG00000008592,ENSRNOG00000017359,ENSRNOG00000029986,ENSRNOG00000051948,ENSRNOG00000012686,ENSRNOG00000014595,ENSRNOG00000061739,ENSRNOG00000019174,ENSRNOG00000007946,ENSRNOG00000016773,…
GO:0016570	histone modification	biological_process	0.058657	0.90994	14	394	451	20272	ENSRNOG00000015180,ENSRNOG00000000175,ENSRNOG00000021054,ENSRNOG00000056337,ENSRNOG00000011702,ENSRNOG00000053285,ENSRNOG00000015941,ENSRNOG00000018364,ENSRNOG00000046776,ENSRNOG00000004479,ENSRNOG00000021175,ENSRNOG00000012240,ENSRNOG00000030630,ENSRNOG00000051948
GO:0009100	glycoprotein metabolic process	biological_process	0.058694	0.90994	11	394	330	20272	ENSRNOG00000021014,ENSRNOG00000003084,ENSRNOG00000018059,ENSRNOG00000012841,ENSRNOG00000023334,ENSRNOG00000015187,ENSRNOG00000005358,ENSRNOG00000003614,ENSRNOG00000000471,ENSRNOG00000017359,ENSRNOG00000046984
GO:0015079	potassium ion transmembrane transporter activity	molecular_function	0.059155	0.91542	6	394	142	20272	ENSRNOG00000021128,ENSRNOG00000047363,ENSRNOG00000047005,ENSRNOG00000030019,ENSRNOG00000019651,ENSRNOG00000015264
GO:0022843	voltage-gated cation channel activity	molecular_function	0.059155	0.91542	6	394	142	20272	ENSRNOG00000056257,ENSRNOG00000021128,ENSRNOG00000033893,ENSRNOG00000021063,ENSRNOG00000047005,ENSRNOG00000015264
GO:0072594	establishment of protein localization to organelle	biological_process	0.059182	0.91542	15	394	493	20272	ENSRNOG00000005358,ENSRNOG00000019638,ENSRNOG00000013743,ENSRNOG00000001420,ENSRNOG00000003084,ENSRNOG00000018639,ENSRNOG00000006695,ENSRNOG00000021758,ENSRNOG00000055226,ENSRNOG00000031420,ENSRNOG00000018122,ENSRNOG00000018364,ENSRNOG00000011471,ENSRNOG00000012719,ENSRNOG00000018791
GO:0044092	negative regulation of molecular function	biological_process	0.059388	0.91793	28	394	1055	20272	ENSRNOG00000019824,ENSRNOG00000019977,ENSRNOG00000047143,ENSRNOG00000019322,ENSRNOG00000006695,ENSRNOG00000007934,ENSRNOG00000031420,ENSRNOG00000020482,ENSRNOG00000005227,ENSRNOG00000007334,ENSRNOG00000006741,ENSRNOG00000007229,ENSRNOG00000018517,ENSRNOG00000056954,ENSRNOG00000051307,ENSRNOG00000021054,ENSRNOG00000010574,ENSRNOG00000004210,ENSRNOG00000011702,ENSRNOG00000061739,ENSRNOG00000055226,…
GO:0002792	negative regulation of peptide secretion	biological_process	0.059534	0.91911	3	394	46	20272	ENSRNOG00000021128,ENSRNOG00000047739,ENSRNOG00000047143
GO:0051403	stress-activated MAPK cascade	biological_process	0.059617	0.91911	8	394	215	20272	ENSRNOG00000020773,ENSRNOG00000000528,ENSRNOG00000055226,ENSRNOG00000014987,ENSRNOG00000033508,ENSRNOG00000021054,ENSRNOG00000010574,ENSRNOG00000004726
GO:0097659	nucleic acid-templated transcription	biological_process	0.05962	0.91911	72	394	3104	20272	ENSRNOG00000008592,ENSRNOG00000029986,ENSRNOG00000014154,ENSRNOG00000014595,ENSRNOG00000046776,ENSRNOG00000016773,ENSRNOG00000051948,ENSRNOG00000012686,ENSRNOG00000025580,ENSRNOG00000042213,ENSRNOG00000014155,ENSRNOG00000007200,ENSRNOG00000021872,ENSRNOG00000031420,ENSRNOG00000011471,ENSRNOG00000024363,ENSRNOG00000003084,ENSRNOG00000007229,ENSRNOG00000021054,ENSRNOG00000015180,ENSRNOG00000014666,…
GO:0008630	intrinsic apoptotic signaling pathway in response to DNA damage	biological_process	0.059644	0.91911	5	394	108	20272	ENSRNOG00000028017,ENSRNOG00000020667,ENSRNOG00000012944,ENSRNOG00000020482,ENSRNOG00000007946
GO:0051271	negative regulation of cellular component movement	biological_process	0.059696	0.91923	9	394	253	20272	ENSRNOG00000015982,ENSRNOG00000037247,ENSRNOG00000011413,ENSRNOG00000031420,ENSRNOG00000061739,ENSRNOG00000055226,ENSRNOG00000019322,ENSRNOG00000003442,ENSRNOG00000014963
GO:0031399	regulation of protein modification process	biological_process	0.059804	0.91948	41	394	1645	20272	ENSRNOG00000005227,ENSRNOG00000001004,ENSRNOG00000015982,ENSRNOG00000007934,ENSRNOG00000019322,ENSRNOG00000014287,ENSRNOG00000002754,ENSRNOG00000030630,ENSRNOG00000011203,ENSRNOG00000037247,ENSRNOG00000004014,ENSRNOG00000021175,ENSRNOG00000014987,ENSRNOG00000000528,ENSRNOG00000055226,ENSRNOG00000023334,ENSRNOG00000012730,ENSRNOG00000008412,ENSRNOG00000020773,ENSRNOG00000018414,ENSRNOG00000001348,…
GO:0046622	positive regulation of organ growth	biological_process	0.059872	0.91948	3	394	46	20272	ENSRNOG00000053562,ENSRNOG00000019322,ENSRNOG00000011471
GO:0046928	regulation of neurotransmitter secretion	biological_process	0.059883	0.91948	3	394	46	20272	ENSRNOG00000007946,ENSRNOG00000019193,ENSRNOG00000014806
GO:0002931	response to ischemia	biological_process	0.059891	0.91948	3	394	46	20272	ENSRNOG00000055530,ENSRNOG00000007946,ENSRNOG00000021128
GO:0043085	positive regulation of catalytic activity	biological_process	0.060306	0.92516	30	394	1146	20272	ENSRNOG00000010574,ENSRNOG00000020377,ENSRNOG00000003442,ENSRNOG00000020726,ENSRNOG00000029986,ENSRNOG00000021054,ENSRNOG00000014987,ENSRNOG00000025584,ENSRNOG00000000527,ENSRNOG00000001420,ENSRNOG00000001348,ENSRNOG00000001091,ENSRNOG00000020773,ENSRNOG00000018414,ENSRNOG00000032574,ENSRNOG00000000528,ENSRNOG00000055226,ENSRNOG00000019174,ENSRNOG00000014287,ENSRNOG00000005392,ENSRNOG00000012944,…
GO:0010822	positive regulation of mitochondrion organization	biological_process	0.060544	0.92811	6	394	143	20272	ENSRNOG00000001420,ENSRNOG00000020377,ENSRNOG00000012719,ENSRNOG00000001091,ENSRNOG00000018364,ENSRNOG00000025909
GO:0002039	p53 binding	molecular_function	0.060618	0.92856	4	394	76	20272	ENSRNOG00000030630,ENSRNOG00000014287,ENSRNOG00000021771,ENSRNOG00000051344
GO:0032535	regulation of cellular component size	biological_process	0.060726	0.92887	11	394	332	20272	ENSRNOG00000001091,ENSRNOG00000001296,ENSRNOG00000015903,ENSRNOG00000015003,ENSRNOG00000000695,ENSRNOG00000021216,ENSRNOG00000014155,ENSRNOG00000002468,ENSRNOG00000008673,ENSRNOG00000009625,ENSRNOG00000007136
GO:0009199	ribonucleoside triphosphate metabolic process	biological_process	0.060729	0.92887	9	394	254	20272	ENSRNOG00000029986,ENSRNOG00000025909,ENSRNOG00000003163,ENSRNOG00000003084,ENSRNOG00000007946,ENSRNOG00000018310,ENSRNOG00000001296,ENSRNOG00000052802,ENSRNOG00000023387
GO:0035091	phosphatidylinositol binding	molecular_function	0.060901	0.9303	8	394	216	20272	ENSRNOG00000001010,ENSRNOG00000055226,ENSRNOG00000000528,ENSRNOG00000001091,ENSRNOG00000046566,ENSRNOG00000001258,ENSRNOG00000009566,ENSRNOG00000028426
GO:1903506	regulation of nucleic acid-templated transcription	biological_process	0.060918	0.9303	70	394	3012	20272	ENSRNOG00000052745,ENSRNOG00000001577,ENSRNOG00000025584,ENSRNOG00000017864,ENSRNOG00000043223,ENSRNOG00000011702,ENSRNOG00000020637,ENSRNOG00000014876,ENSRNOG00000012240,ENSRNOG00000021183,ENSRNOG00000031003,ENSRNOG00000018364,ENSRNOG00000020482,ENSRNOG00000010171,ENSRNOG00000019824,ENSRNOG00000011315,ENSRNOG00000014987,ENSRNOG00000021771,ENSRNOG00000056647,ENSRNOG00000053285,ENSRNOG00000019638,…
GO:0005578	proteinaceous extracellular matrix	cellular_component	0.06096	0.9303	9	394	254	20272	ENSRNOG00000010932,ENSRNOG00000013954,ENSRNOG00000011471,ENSRNOG00000018059,ENSRNOG00000006025,ENSRNOG00000015982,ENSRNOG00000015264,ENSRNOG00000002468,ENSRNOG00000017953
GO:0007166	cell surface receptor signaling pathway	biological_process	0.061003	0.9303	52	394	2159	20272	ENSRNOG00000010252,ENSRNOG00000019577,ENSRNOG00000014155,ENSRNOG00000006741,ENSRNOG00000007229,ENSRNOG00000005580,ENSRNOG00000003084,ENSRNOG00000051344,ENSRNOG00000020482,ENSRNOG00000031420,ENSRNOG00000011471,ENSRNOG00000018122,ENSRNOG00000001296,ENSRNOG00000003442,ENSRNOG00000011702,ENSRNOG00000047896,ENSRNOG00000017359,ENSRNOG00000043300,ENSRNOG00000029986,ENSRNOG00000021063,ENSRNOG00000025584,…
GO:0032098	regulation of appetite	biological_process	0.061469	0.9354	2	394	21	20272	ENSRNOG00000047739,ENSRNOG00000012686
GO:0010033	response to organic substance	biological_process	0.061564	0.9354	66	394	2823	20272	ENSRNOG00000001004,ENSRNOG00000000695,ENSRNOG00000005227,ENSRNOG00000013954,ENSRNOG00000005358,ENSRNOG00000019322,ENSRNOG00000014287,ENSRNOG00000005392,ENSRNOG00000045569,ENSRNOG00000014621,ENSRNOG00000014060,ENSRNOG00000056954,ENSRNOG00000018517,ENSRNOG00000020083,ENSRNOG00000006741,ENSRNOG00000018364,ENSRNOG00000020482,ENSRNOG00000030019,ENSRNOG00000052802,ENSRNOG00000010171,ENSRNOG00000008673,…
GO:0048870	cell motility	biological_process	0.061789	0.9354	33	394	1284	20272	ENSRNOG00000002468,ENSRNOG00000029986,ENSRNOG00000006894,ENSRNOG00000011984,ENSRNOG00000003442,ENSRNOG00000058586,ENSRNOG00000018747,ENSRNOG00000061739,ENSRNOG00000033508,ENSRNOG00000011413,ENSRNOG00000052745,ENSRNOG00000019977,ENSRNOG00000019842,ENSRNOG00000012201,ENSRNOG00000018023,ENSRNOG00000031420,ENSRNOG00000010547,ENSRNOG00000005580,ENSRNOG00000015903,ENSRNOG00000051307,ENSRNOG00000014963,…
GO:0051674	localization of cell	biological_process	0.061789	0.9354	33	394	1284	20272	ENSRNOG00000019842,ENSRNOG00000012201,ENSRNOG00000019977,ENSRNOG00000015903,ENSRNOG00000010547,ENSRNOG00000005580,ENSRNOG00000018023,ENSRNOG00000031420,ENSRNOG00000058586,ENSRNOG00000003442,ENSRNOG00000018747,ENSRNOG00000002468,ENSRNOG00000006894,ENSRNOG00000011984,ENSRNOG00000029986,ENSRNOG00000011413,ENSRNOG00000033508,ENSRNOG00000052745,ENSRNOG00000061739,ENSRNOG00000019322,ENSRNOG00000022859,…
GO:0014850	response to muscle activity	biological_process	0.061827	0.9354	2	394	21	20272	ENSRNOG00000017601,ENSRNOG00000001420
GO:0051560	mitochondrial calcium ion homeostasis	biological_process	0.061827	0.9354	2	394	21	20272	ENSRNOG00000001420,ENSRNOG00000017965
GO:0046966	thyroid hormone receptor binding	molecular_function	0.06191	0.9354	2	394	21	20272	ENSRNOG00000007229,ENSRNOG00000011315
GO:0009144	purine nucleoside triphosphate metabolic process	biological_process	0.061931	0.9354	9	394	255	20272	ENSRNOG00000029986,ENSRNOG00000025909,ENSRNOG00000003163,ENSRNOG00000003084,ENSRNOG00000018310,ENSRNOG00000007946,ENSRNOG00000001296,ENSRNOG00000052802,ENSRNOG00000023387
GO:0051497	negative regulation of stress fiber assembly	biological_process	0.06201	0.9354	2	394	21	20272	ENSRNOG00000056954,ENSRNOG00000052745
GO:0006903	vesicle targeting	biological_process	0.062057	0.9354	2	394	21	20272	ENSRNOG00000013972,ENSRNOG00000032574
GO:2000209	regulation of anoikis	biological_process	0.062066	0.9354	2	394	21	20272	ENSRNOG00000019322,ENSRNOG00000007946
GO:0030904	retromer complex	cellular_component	0.062066	0.9354	2	394	21	20272	ENSRNOG00000012206,ENSRNOG00000001258
GO:0010107	potassium ion import	biological_process	0.062066	0.9354	2	394	21	20272	ENSRNOG00000021128,ENSRNOG00000030019
GO:1904646	cellular response to beta-amyloid	biological_process	0.062066	0.9354	2	394	21	20272	ENSRNOG00000003084,ENSRNOG00000005392
GO:0003950	NAD+ ADP-ribosyltransferase activity	molecular_function	0.062066	0.9354	2	394	21	20272	ENSRNOG00000003084,ENSRNOG00000023334
GO:0070734	histone H3-K27 methylation	biological_process	0.062066	0.9354	2	394	21	20272	ENSRNOG00000012240,ENSRNOG00000030630
GO:0051239	regulation of multicellular organismal process	biological_process	0.062243	0.93739	61	394	2587	20272	ENSRNOG00000011471,ENSRNOG00000031420,ENSRNOG00000020482,ENSRNOG00000017873,ENSRNOG00000001296,ENSRNOG00000030019,ENSRNOG00000007200,ENSRNOG00000012240,ENSRNOG00000003084,ENSRNOG00000000264,ENSRNOG00000014155,ENSRNOG00000019977,ENSRNOG00000047143,ENSRNOG00000017965,ENSRNOG00000010932,ENSRNOG00000061739,ENSRNOG00000019338,ENSRNOG00000020867,ENSRNOG00000047739,ENSRNOG00000025584,ENSRNOG00000001577,…
GO:0005829	cytosol	cellular_component	0.062389	0.93823	71	394	3064	20272	ENSRNOG00000017512,ENSRNOG00000001258,ENSRNOG00000014155,ENSRNOG00000003033,ENSRNOG00000018847,ENSRNOG00000007200,ENSRNOG00000007067,ENSRNOG00000031420,ENSRNOG00000018404,ENSRNOG00000009330,ENSRNOG00000033378,ENSRNOG00000029535,ENSRNOG00000008592,ENSRNOG00000015201,ENSRNOG00000016939,ENSRNOG00000011572,ENSRNOG00000000961,ENSRNOG00000020377,ENSRNOG00000018747,ENSRNOG00000020642,ENSRNOG00000019174,…
GO:0006836	neurotransmitter transport	biological_process	0.062391	0.93823	6	394	144	20272	ENSRNOG00000032574,ENSRNOG00000019193,ENSRNOG00000001296,ENSRNOG00000014806,ENSRNOG00000007946,ENSRNOG00000006894
GO:0022804	active transmembrane transporter activity	molecular_function	0.062864	0.94185	11	394	334	20272	ENSRNOG00000018450,ENSRNOG00000017993,ENSRNOG00000049944,ENSRNOG00000030019,ENSRNOG00000011644,ENSRNOG00000017912,ENSRNOG00000036677,ENSRNOG00000010776,ENSRNOG00000019490,ENSRNOG00000020951,ENSRNOG00000019651
GO:0044264	cellular polysaccharide metabolic process	biological_process	0.06292	0.94185	4	394	77	20272	ENSRNOG00000002218,ENSRNOG00000029986,ENSRNOG00000056954,ENSRNOG00000012686
GO:0009142	nucleoside triphosphate biosynthetic process	biological_process	0.062984	0.94185	4	394	77	20272	ENSRNOG00000003084,ENSRNOG00000007946,ENSRNOG00000007775,ENSRNOG00000052802
GO:2001141	regulation of RNA biosynthetic process	biological_process	0.063008	0.94185	70	394	3018	20272	ENSRNOG00000010171,ENSRNOG00000019824,ENSRNOG00000014876,ENSRNOG00000012240,ENSRNOG00000031003,ENSRNOG00000021183,ENSRNOG00000018364,ENSRNOG00000020482,ENSRNOG00000017864,ENSRNOG00000011702,ENSRNOG00000043223,ENSRNOG00000020637,ENSRNOG00000025584,ENSRNOG00000001577,ENSRNOG00000052745,ENSRNOG00000000989,ENSRNOG00000019322,ENSRNOG00000009377,ENSRNOG00000056337,ENSRNOG00000005392,ENSRNOG00000005227,…
GO:0048278	vesicle docking	biological_process	0.063041	0.94185	3	394	47	20272	ENSRNOG00000018847,ENSRNOG00000014621,ENSRNOG00000019193
GO:0010828	positive regulation of glucose transport	biological_process	0.063043	0.94185	3	394	47	20272	ENSRNOG00000051307,ENSRNOG00000029986,ENSRNOG00000014621
GO:0046513	ceramide biosynthetic process	biological_process	0.063078	0.94185	3	394	47	20272	ENSRNOG00000000471,ENSRNOG00000001296,ENSRNOG00000046984
GO:0072132	mesenchyme morphogenesis	biological_process	0.063089	0.94185	3	394	47	20272	ENSRNOG00000019322,ENSRNOG00000004210,ENSRNOG00000015982
GO:0046579	positive regulation of Ras protein signal transduction	biological_process	0.063089	0.94185	3	394	47	20272	ENSRNOG00000014963,ENSRNOG00000028426,ENSRNOG00000019322
GO:0046834	lipid phosphorylation	biological_process	0.063089	0.94185	3	394	47	20272	ENSRNOG00000012950,ENSRNOG00000001796,ENSRNOG00000017737
GO:0022607	cellular component assembly	biological_process	0.063227	0.94322	56	394	2353	20272	ENSRNOG00000015982,ENSRNOG00000014398,ENSRNOG00000018059,ENSRNOG00000000695,ENSRNOG00000005227,ENSRNOG00000045961,ENSRNOG00000006976,ENSRNOG00000005700,ENSRNOG00000019322,ENSRNOG00000014287,ENSRNOG00000056337,ENSRNOG00000020882,ENSRNOG00000011203,ENSRNOG00000004014,ENSRNOG00000001420,ENSRNOG00000030630,ENSRNOG00000001091,ENSRNOG00000004479,ENSRNOG00000030049,ENSRNOG00000055226,ENSRNOG00000031536,…
GO:0000785	chromatin	cellular_component	0.063427	0.94552	15	394	498	20272	ENSRNOG00000000989,ENSRNOG00000020281,ENSRNOG00000009566,ENSRNOG00000032178,ENSRNOG00000017495,ENSRNOG00000016939,ENSRNOG00000021054,ENSRNOG00000019824,ENSRNOG00000030630,ENSRNOG00000001004,ENSRNOG00000012240,ENSRNOG00000052802,ENSRNOG00000021183,ENSRNOG00000018364,ENSRNOG00000016773
GO:2000112	regulation of cellular macromolecule biosynthetic process	biological_process	0.063548	0.94663	77	394	3356	20272	ENSRNOG00000018517,ENSRNOG00000009566,ENSRNOG00000025909,ENSRNOG00000056954,ENSRNOG00000015888,ENSRNOG00000053285,ENSRNOG00000019638,ENSRNOG00000021771,ENSRNOG00000015187,ENSRNOG00000056647,ENSRNOG00000011315,ENSRNOG00000014987,ENSRNOG00000009377,ENSRNOG00000005392,ENSRNOG00000056337,ENSRNOG00000000989,ENSRNOG00000019322,ENSRNOG00000006695,ENSRNOG00000015667,ENSRNOG00000006976,ENSRNOG00000033694,…
GO:1902589	single-organism organelle organization	biological_process	0.063734	0.94871	55	394	2307	20272	ENSRNOG00000015941,ENSRNOG00000017965,ENSRNOG00000018847,ENSRNOG00000008673,ENSRNOG00000008316,ENSRNOG00000028556,ENSRNOG00000003084,ENSRNOG00000012240,ENSRNOG00000015903,ENSRNOG00000001010,ENSRNOG00000007483,ENSRNOG00000018364,ENSRNOG00000002669,ENSRNOG00000011702,ENSRNOG00000000175,ENSRNOG00000029986,ENSRNOG00000016939,ENSRNOG00000011572,ENSRNOG00000006894,ENSRNOG00000023991,ENSRNOG00000033508,…
GO:1901362	organic cyclic compound biosynthetic process	biological_process	0.063891	0.95019	83	394	3647	20272	ENSRNOG00000021872,ENSRNOG00000007200,ENSRNOG00000031420,ENSRNOG00000011471,ENSRNOG00000024363,ENSRNOG00000003084,ENSRNOG00000007229,ENSRNOG00000025580,ENSRNOG00000014155,ENSRNOG00000042213,ENSRNOG00000020642,ENSRNOG00000019174,ENSRNOG00000014595,ENSRNOG00000017601,ENSRNOG00000046776,ENSRNOG00000016773,ENSRNOG00000007946,ENSRNOG00000012686,ENSRNOG00000051948,ENSRNOG00000008592,ENSRNOG00000029986,…
GO:0005575	cellular_component	cellular_component	0.063926	0.95019	372	394	18716	20272	ENSRNOG00000032178,ENSRNOG00000015180,ENSRNOG00000021054,ENSRNOG00000016303,ENSRNOG00000004032,ENSRNOG00000023334,ENSRNOG00000005034,ENSRNOG00000020817,ENSRNOG00000009887,ENSRNOG00000020689,ENSRNOG00000000527,ENSRNOG00000020882,ENSRNOG00000011203,ENSRNOG00000004014,ENSRNOG00000016145,ENSRNOG00000029195,ENSRNOG00000022802,ENSRNOG00000024657,ENSRNOG00000005700,ENSRNOG00000047363,ENSRNOG00000026295,…
GO:0032880	regulation of protein localization	biological_process	0.063996	0.95049	25	394	930	20272	ENSRNOG00000010574,ENSRNOG00000019638,ENSRNOG00000011702,ENSRNOG00000025909,ENSRNOG00000006894,ENSRNOG00000056954,ENSRNOG00000021128,ENSRNOG00000047739,ENSRNOG00000001420,ENSRNOG00000021771,ENSRNOG00000055226,ENSRNOG00000014621,ENSRNOG00000001348,ENSRNOG00000018414,ENSRNOG00000012719,ENSRNOG00000007946,ENSRNOG00000047143,ENSRNOG00000014287,ENSRNOG00000005392,ENSRNOG00000007229,ENSRNOG00000003084,…
GO:0031981	nuclear lumen	cellular_component	0.064038	0.95049	70	394	3021	20272	ENSRNOG00000016773,ENSRNOG00000043267,ENSRNOG00000019174,ENSRNOG00000017737,ENSRNOG00000051948,ENSRNOG00000029986,ENSRNOG00000008592,ENSRNOG00000014154,ENSRNOG00000007200,ENSRNOG00000007067,ENSRNOG00000003084,ENSRNOG00000014155,ENSRNOG00000017495,ENSRNOG00000008897,ENSRNOG00000015941,ENSRNOG00000018414,ENSRNOG00000016778,ENSRNOG00000008412,ENSRNOG00000013514,ENSRNOG00000015520,ENSRNOG00000007775,…
GO:0007259	JAK-STAT cascade	biological_process	0.06413	0.95116	6	394	145	20272	ENSRNOG00000023334,ENSRNOG00000018414,ENSRNOG00000008312,ENSRNOG00000006741,ENSRNOG00000019322,ENSRNOG00000025584
GO:0016757	transferase activity, transferring glycosyl groups	molecular_function	0.064593	0.95734	9	394	257	20272	ENSRNOG00000010252,ENSRNOG00000003614,ENSRNOG00000046984,ENSRNOG00000000471,ENSRNOG00000003084,ENSRNOG00000032394,ENSRNOG00000021014,ENSRNOG00000023334,ENSRNOG00000012841
GO:0008081	phosphoric diester hydrolase activity	molecular_function	0.065369	0.96755	4	394	78	20272	ENSRNOG00000003033,ENSRNOG00000003442,ENSRNOG00000037299,ENSRNOG00000060561
GO:0034644	cellular response to UV	biological_process	0.065422	0.96755	4	394	78	20272	ENSRNOG00000014287,ENSRNOG00000012944,ENSRNOG00000020482,ENSRNOG00000031420
GO:0071384	cellular response to corticosteroid stimulus	biological_process	0.065422	0.96755	4	394	78	20272	ENSRNOG00000005227,ENSRNOG00000012944,ENSRNOG00000007946,ENSRNOG00000017601
GO:0032774	RNA biosynthetic process	biological_process	0.065503	0.96805	72	394	3121	20272	ENSRNOG00000021771,ENSRNOG00000056647,ENSRNOG00000011315,ENSRNOG00000014987,ENSRNOG00000009566,ENSRNOG00000018517,ENSRNOG00000056954,ENSRNOG00000053285,ENSRNOG00000019638,ENSRNOG00000006695,ENSRNOG00000015667,ENSRNOG00000006976,ENSRNOG00000033694,ENSRNOG00000005227,ENSRNOG00000001004,ENSRNOG00000009377,ENSRNOG00000005392,ENSRNOG00000056337,ENSRNOG00000000989,ENSRNOG00000019322,ENSRNOG00000025584,…
GO:0044798	nuclear transcription factor complex	cellular_component	0.065736	0.96994	6	394	146	20272	ENSRNOG00000014595,ENSRNOG00000031420,ENSRNOG00000006976,ENSRNOG00000018364,ENSRNOG00000017864,ENSRNOG00000000431
GO:0035303	regulation of dephosphorylation	biological_process	0.065779	0.96994	6	394	146	20272	ENSRNOG00000011203,ENSRNOG00000047143,ENSRNOG00000003442,ENSRNOG00000056954,ENSRNOG00000019824,ENSRNOG00000007934
GO:0031300	intrinsic component of organelle membrane	cellular_component	0.065795	0.96994	9	394	258	20272	ENSRNOG00000021216,ENSRNOG00000017993,ENSRNOG00000003918,ENSRNOG00000001420,ENSRNOG00000015003,ENSRNOG00000001296,ENSRNOG00000017965,ENSRNOG00000008725,ENSRNOG00000019124
GO:0043409	negative regulation of MAPK cascade	biological_process	0.06582	0.96994	6	394	146	20272	ENSRNOG00000010574,ENSRNOG00000031420,ENSRNOG00000001296,ENSRNOG00000056954,ENSRNOG00000021054,ENSRNOG00000055226
GO:0042446	hormone biosynthetic process	biological_process	0.066281	0.97587	3	394	48	20272	ENSRNOG00000019096,ENSRNOG00000030019,ENSRNOG00000017601
GO:0006368	transcription elongation from RNA polymerase II promoter	biological_process	0.066365	0.97587	3	394	48	20272	ENSRNOG00000019824,ENSRNOG00000009377,ENSRNOG00000012240
GO:0042734	presynaptic membrane	cellular_component	0.066365	0.97587	3	394	48	20272	ENSRNOG00000003442,ENSRNOG00000032574,ENSRNOG00000019193
GO:0002791	regulation of peptide secretion	biological_process	0.0665	0.9763	7	394	183	20272	ENSRNOG00000003442,ENSRNOG00000021128,ENSRNOG00000047739,ENSRNOG00000007229,ENSRNOG00000047143,ENSRNOG00000025909,ENSRNOG00000017873
GO:0097150	neuronal stem cell population maintenance	biological_process	0.067048	0.9763	2	394	22	20272	ENSRNOG00000019322,ENSRNOG00000017873
GO:0052866	phosphatidylinositol phosphate phosphatase activity	molecular_function	0.067362	0.9763	2	394	22	20272	ENSRNOG00000056954,ENSRNOG00000017114
GO:0036452	ESCRT complex	cellular_component	0.067399	0.9763	2	394	22	20272	ENSRNOG00000016939,ENSRNOG00000004014
GO:0023019	signal transduction involved in regulation of gene expression	biological_process	0.067415	0.9763	2	394	22	20272	ENSRNOG00000003084,ENSRNOG00000015667
GO:0072012	glomerulus vasculature development	biological_process	0.06742	0.9763	2	394	22	20272	ENSRNOG00000019322,ENSRNOG00000004210
GO:0033081	regulation of T cell differentiation in thymus	biological_process	0.06742	0.9763	2	394	22	20272	ENSRNOG00000018059,ENSRNOG00000011702
GO:2000398	regulation of thymocyte aggregation	biological_process	0.06742	0.9763	2	394	22	20272	ENSRNOG00000018059,ENSRNOG00000011702
GO:0034508	centromere complex assembly	biological_process	0.06742	0.9763	2	394	22	20272	ENSRNOG00000032178,ENSRNOG00000009039
GO:0045736	negative regulation of cyclin-dependent protein serine/threonine kinase activity	biological_process	0.06742	0.9763	2	394	22	20272	ENSRNOG00000005227,ENSRNOG00000021054
GO:0071322	cellular response to carbohydrate stimulus	biological_process	0.067455	0.9763	6	394	147	20272	ENSRNOG00000021054,ENSRNOG00000017693,ENSRNOG00000016303,ENSRNOG00000001420,ENSRNOG00000047143,ENSRNOG00000021128
GO:0035637	multicellular organismal signaling	biological_process	0.067529	0.9763	5	394	112	20272	ENSRNOG00000002468,ENSRNOG00000001296,ENSRNOG00000047143,ENSRNOG00000056257,ENSRNOG00000032394
GO:0006508	proteolysis	biological_process	0.067763	0.9763	41	394	1662	20272	ENSRNOG00000018515,ENSRNOG00000007946,ENSRNOG00000013972,ENSRNOG00000012622,ENSRNOG00000045775,ENSRNOG00000006894,ENSRNOG00000020377,ENSRNOG00000047896,ENSRNOG00000007483,ENSRNOG00000051344,ENSRNOG00000018364,ENSRNOG00000001296,ENSRNOG00000028556,ENSRNOG00000003084,ENSRNOG00000018723,ENSRNOG00000012944,ENSRNOG00000012201,ENSRNOG00000027096,ENSRNOG00000017965,ENSRNOG00000019577,ENSRNOG00000055226,…
GO:0032870	cellular response to hormone stimulus	biological_process	0.067828	0.9763	15	394	503	20272	ENSRNOG00000030019,ENSRNOG00000014621,ENSRNOG00000017601,ENSRNOG00000007946,ENSRNOG00000005227,ENSRNOG00000007229,ENSRNOG00000020185,ENSRNOG00000003084,ENSRNOG00000012944,ENSRNOG00000029986,ENSRNOG00000056954,ENSRNOG00000021054,ENSRNOG00000010574,ENSRNOG00000010171,ENSRNOG00000019322
GO:0006888	ER to Golgi vesicle-mediated transport	biological_process	0.06792	0.9763	4	394	79	20272	ENSRNOG00000009039,ENSRNOG00000029535,ENSRNOG00000013972,ENSRNOG00000018847
GO:0097305	response to alcohol	biological_process	0.06854	0.9763	14	394	462	20272	ENSRNOG00000021128,ENSRNOG00000018059,ENSRNOG00000012622,ENSRNOG00000003084,ENSRNOG00000001004,ENSRNOG00000030630,ENSRNOG00000005227,ENSRNOG00000017601,ENSRNOG00000007946,ENSRNOG00000013954,ENSRNOG00000010171,ENSRNOG00000008842,ENSRNOG00000002754,ENSRNOG00000012944
GO:0001012	RNA polymerase II regulatory region DNA binding	molecular_function	0.069283	0.9763	18	394	632	20272	ENSRNOG00000014666,ENSRNOG00000020637,ENSRNOG00000008592,ENSRNOG00000009566,ENSRNOG00000001577,ENSRNOG00000033522,ENSRNOG00000030630,ENSRNOG00000053562,ENSRNOG00000010171,ENSRNOG00000007611,ENSRNOG00000003084,ENSRNOG00000001004,ENSRNOG00000005227,ENSRNOG00000000431,ENSRNOG00000020482,ENSRNOG00000033694,ENSRNOG00000026295,ENSRNOG00000007200
GO:0001505	regulation of neurotransmitter levels	biological_process	0.069285	0.9763	6	394	148	20272	ENSRNOG00000006894,ENSRNOG00000014806,ENSRNOG00000019193,ENSRNOG00000007946,ENSRNOG00000001296,ENSRNOG00000032574
GO:0050709	negative regulation of protein secretion	biological_process	0.069323	0.9763	5	394	113	20272	ENSRNOG00000021128,ENSRNOG00000047739,ENSRNOG00000047143,ENSRNOG00000011702,ENSRNOG00000001348
GO:2000241	regulation of reproductive process	biological_process	0.069579	0.9763	5	394	113	20272	ENSRNOG00000029986,ENSRNOG00000004479,ENSRNOG00000012201,ENSRNOG00000014287,ENSRNOG00000019322
GO:0016579	protein deubiquitination	biological_process	0.069631	0.9763	5	394	113	20272	ENSRNOG00000018517,ENSRNOG00000018364,ENSRNOG00000028556,ENSRNOG00000021175,ENSRNOG00000009117
GO:0030104	water homeostasis	biological_process	0.06968	0.9763	3	394	49	20272	ENSRNOG00000007136,ENSRNOG00000052745,ENSRNOG00000056954
GO:0030276	clathrin binding	molecular_function	0.069707	0.9763	3	394	49	20272	ENSRNOG00000005700,ENSRNOG00000001091,ENSRNOG00000007946
GO:0030971	receptor tyrosine kinase binding	molecular_function	0.069713	0.9763	3	394	49	20272	ENSRNOG00000018747,ENSRNOG00000010574,ENSRNOG00000031420
GO:0032890	regulation of organic acid transport	biological_process	0.069717	0.9763	3	394	49	20272	ENSRNOG00000001296,ENSRNOG00000003442,ENSRNOG00000009625
GO:0001933	negative regulation of protein phosphorylation	biological_process	0.069938	0.9763	12	394	381	20272	ENSRNOG00000021054,ENSRNOG00000056954,ENSRNOG00000010574,ENSRNOG00000055226,ENSRNOG00000012730,ENSRNOG00000023334,ENSRNOG00000001296,ENSRNOG00000008412,ENSRNOG00000031420,ENSRNOG00000006741,ENSRNOG00000005227,ENSRNOG00000004014
GO:0090087	regulation of peptide transport	biological_process	0.070095	0.9763	8	394	223	20272	ENSRNOG00000003442,ENSRNOG00000047143,ENSRNOG00000025909,ENSRNOG00000047739,ENSRNOG00000021128,ENSRNOG00000007229,ENSRNOG00000006695,ENSRNOG00000017873
GO:0009892	negative regulation of metabolic process	biological_process	0.070172	0.9763	61	394	2607	20272	ENSRNOG00000008412,ENSRNOG00000015187,ENSRNOG00000012719,ENSRNOG00000001348,ENSRNOG00000055226,ENSRNOG00000012730,ENSRNOG00000023334,ENSRNOG00000021771,ENSRNOG00000013514,ENSRNOG00000011203,ENSRNOG00000004014,ENSRNOG00000021175,ENSRNOG00000014987,ENSRNOG00000053562,ENSRNOG00000020689,ENSRNOG00000030630,ENSRNOG00000051307,ENSRNOG00000056954,ENSRNOG00000021054,ENSRNOG00000018517,ENSRNOG00000009566,…
GO:0006096	glycolytic process	biological_process	0.070434	0.9763	4	394	80	20272	ENSRNOG00000029986,ENSRNOG00000001296,ENSRNOG00000018310,ENSRNOG00000052802
GO:1900006	positive regulation of dendrite development	biological_process	0.070457	0.9763	4	394	80	20272	ENSRNOG00000055226,ENSRNOG00000020867,ENSRNOG00000001126,ENSRNOG00000020689
GO:1901657	glycosyl compound metabolic process	biological_process	0.070817	0.9763	12	394	382	20272	ENSRNOG00000023387,ENSRNOG00000032574,ENSRNOG00000052802,ENSRNOG00000018310,ENSRNOG00000007946,ENSRNOG00000001296,ENSRNOG00000032394,ENSRNOG00000003163,ENSRNOG00000003084,ENSRNOG00000061176,ENSRNOG00000025909,ENSRNOG00000029986
GO:0035239	tube morphogenesis	biological_process	0.070986	0.9763	12	394	382	20272	ENSRNOG00000002754,ENSRNOG00000007611,ENSRNOG00000004210,ENSRNOG00000019322,ENSRNOG00000020482,ENSRNOG00000018364,ENSRNOG00000008312,ENSRNOG00000032574,ENSRNOG00000055226,ENSRNOG00000015982,ENSRNOG00000052745,ENSRNOG00000018059
GO:0008047	enzyme activator activity	molecular_function	0.071025	0.9763	12	394	382	20272	ENSRNOG00000055226,ENSRNOG00000008082,ENSRNOG00000051344,ENSRNOG00000009402,ENSRNOG00000001296,ENSRNOG00000004192,ENSRNOG00000015982,ENSRNOG00000025584,ENSRNOG00000005303,ENSRNOG00000001431,ENSRNOG00000014287,ENSRNOG00000020726
GO:0019867	outer membrane	cellular_component	0.071048	0.9763	6	394	149	20272	ENSRNOG00000028017,ENSRNOG00000001420,ENSRNOG00000028556,ENSRNOG00000014155,ENSRNOG00000014604,ENSRNOG00000007946
GO:0031968	organelle outer membrane	cellular_component	0.071048	0.9763	6	394	149	20272	ENSRNOG00000028556,ENSRNOG00000001420,ENSRNOG00000028017,ENSRNOG00000014604,ENSRNOG00000007946,ENSRNOG00000014155
GO:0031638	zymogen activation	biological_process	0.071607	0.9763	5	394	114	20272	ENSRNOG00000020377,ENSRNOG00000000527,ENSRNOG00000012944,ENSRNOG00000005392,ENSRNOG00000001091
GO:0036003	positive regulation of transcription from RNA polymerase II promoter in response to stress	biological_process	0.072734	0.9763	2	394	23	20272	ENSRNOG00000019322,ENSRNOG00000000431
GO:0090150	establishment of protein localization to membrane	biological_process	0.072821	0.9763	6	394	150	20272	ENSRNOG00000056954,ENSRNOG00000028895,ENSRNOG00000018639,ENSRNOG00000013743,ENSRNOG00000001420,ENSRNOG00000003442
GO:0090484	drug transporter activity	molecular_function	0.072875	0.9763	2	394	23	20272	ENSRNOG00000012534,ENSRNOG00000003918
GO:0051181	cofactor transport	biological_process	0.072884	0.9763	2	394	23	20272	ENSRNOG00000001296,ENSRNOG00000003918
GO:0032588	trans-Golgi network membrane	cellular_component	0.072904	0.9763	2	394	23	20272	ENSRNOG00000005700,ENSRNOG00000028566
GO:0001919	regulation of receptor recycling	biological_process	0.072904	0.9763	2	394	23	20272	ENSRNOG00000005700,ENSRNOG00000032574
GO:0021854	hypothalamus development	biological_process	0.07291	0.9763	2	394	23	20272	ENSRNOG00000017601,ENSRNOG00000010547
GO:0045066	regulatory T cell differentiation	biological_process	0.072919	0.9763	2	394	23	20272	ENSRNOG00000011702,ENSRNOG00000016826
GO:0072170	metanephric tubule development	biological_process	0.07292	0.9763	2	394	23	20272	ENSRNOG00000015557,ENSRNOG00000004210
GO:0072243	metanephric nephron epithelium development	biological_process	0.07292	0.9763	2	394	23	20272	ENSRNOG00000004210,ENSRNOG00000015557
GO:2000647	negative regulation of stem cell proliferation	biological_process	0.07292	0.9763	2	394	23	20272	ENSRNOG00000015982,ENSRNOG00000019638
GO:0050951	sensory perception of temperature stimulus	biological_process	0.07292	0.9763	2	394	23	20272	ENSRNOG00000020689,ENSRNOG00000003442
GO:0048103	somatic stem cell division	biological_process	0.07292	0.9763	2	394	23	20272	ENSRNOG00000019322,ENSRNOG00000020867
GO:0030511	positive regulation of transforming growth factor beta receptor signaling pathway	biological_process	0.07292	0.9763	2	394	23	20272	ENSRNOG00000021054,ENSRNOG00000014287
GO:0070412	R-SMAD binding	molecular_function	0.07292	0.9763	2	394	23	20272	ENSRNOG00000021054,ENSRNOG00000003084
GO:1903846	positive regulation of cellular response to transforming growth factor beta stimulus	biological_process	0.07292	0.9763	2	394	23	20272	ENSRNOG00000014287,ENSRNOG00000021054
GO:2000463	positive regulation of excitatory postsynaptic potential	biological_process	0.07292	0.9763	2	394	23	20272	ENSRNOG00000000695,ENSRNOG00000019193
GO:0031061	negative regulation of histone methylation	biological_process	0.07292	0.9763	2	394	23	20272	ENSRNOG00000012240,ENSRNOG00000053285
GO:0005778	peroxisomal membrane	cellular_component	0.072956	0.9763	3	394	50	20272	ENSRNOG00000015003,ENSRNOG00000001420,ENSRNOG00000021216
GO:0031903	microbody membrane	cellular_component	0.072956	0.9763	3	394	50	20272	ENSRNOG00000021216,ENSRNOG00000001420,ENSRNOG00000015003
GO:0051952	regulation of amine transport	biological_process	0.07296	0.9763	4	394	81	20272	ENSRNOG00000006894,ENSRNOG00000001296,ENSRNOG00000003442,ENSRNOG00000009625
GO:0016477	cell migration	biological_process	0.072961	0.9763	30	394	1168	20272	ENSRNOG00000019322,ENSRNOG00000012201,ENSRNOG00000019842,ENSRNOG00000019977,ENSRNOG00000022859,ENSRNOG00000015982,ENSRNOG00000015903,ENSRNOG00000010547,ENSRNOG00000018023,ENSRNOG00000031420,ENSRNOG00000058586,ENSRNOG00000003442,ENSRNOG00000019638,ENSRNOG00000018747,ENSRNOG00000002468,ENSRNOG00000011984,ENSRNOG00000006894,ENSRNOG00000051307,ENSRNOG00000014963,ENSRNOG00000029986,ENSRNOG00000011413,…
GO:0033044	regulation of chromosome organization	biological_process	0.073007	0.9763	10	394	303	20272	ENSRNOG00000046776,ENSRNOG00000018364,ENSRNOG00000003084,ENSRNOG00000012240,ENSRNOG00000021175,ENSRNOG00000030630,ENSRNOG00000021054,ENSRNOG00000009039,ENSRNOG00000053285,ENSRNOG00000011702
GO:0006757	ATP generation from ADP	biological_process	0.073014	0.9763	4	394	81	20272	ENSRNOG00000001296,ENSRNOG00000029986,ENSRNOG00000018310,ENSRNOG00000052802
GO:0048814	regulation of dendrite morphogenesis	biological_process	0.073037	0.9763	4	394	81	20272	ENSRNOG00000014287,ENSRNOG00000020867,ENSRNOG00000020482,ENSRNOG00000001126
GO:0046164	alcohol catabolic process	biological_process	0.073107	0.9763	3	394	50	20272	ENSRNOG00000061176,ENSRNOG00000017512,ENSRNOG00000056954
GO:0010823	negative regulation of mitochondrion organization	biological_process	0.073144	0.9763	3	394	50	20272	ENSRNOG00000007946,ENSRNOG00000019638,ENSRNOG00000028556
GO:0009968	negative regulation of signal transduction	biological_process	0.073177	0.9763	27	394	1033	20272	ENSRNOG00000008412,ENSRNOG00000007946,ENSRNOG00000023334,ENSRNOG00000055226,ENSRNOG00000017737,ENSRNOG00000025584,ENSRNOG00000014987,ENSRNOG00000052745,ENSRNOG00000004014,ENSRNOG00000023376,ENSRNOG00000021054,ENSRNOG00000056954,ENSRNOG00000010574,ENSRNOG00000019638,ENSRNOG00000047896,ENSRNOG00000058586,ENSRNOG00000031420,ENSRNOG00000011471,ENSRNOG00000020482,ENSRNOG00000001296,ENSRNOG00000051344,…
GO:0044724	single-organism carbohydrate catabolic process	biological_process	0.073844	0.9763	5	394	115	20272	ENSRNOG00000018310,ENSRNOG00000029986,ENSRNOG00000001296,ENSRNOG00000052802,ENSRNOG00000002218
GO:0046467	membrane lipid biosynthetic process	biological_process	0.073856	0.9763	5	394	115	20272	ENSRNOG00000000471,ENSRNOG00000019124,ENSRNOG00000046984,ENSRNOG00000001296,ENSRNOG00000028743
GO:1901575	organic substance catabolic process	biological_process	0.074159	0.9763	39	394	1582	20272	ENSRNOG00000029195,ENSRNOG00000014806,ENSRNOG00000061176,ENSRNOG00000011189,ENSRNOG00000016826,ENSRNOG00000006695,ENSRNOG00000002218,ENSRNOG00000010574,ENSRNOG00000006873,ENSRNOG00000056954,ENSRNOG00000025909,ENSRNOG00000020689,ENSRNOG00000015187,ENSRNOG00000018310,ENSRNOG00000004479,ENSRNOG00000055226,ENSRNOG00000009887,ENSRNOG00000018847,ENSRNOG00000010252,ENSRNOG00000003033,ENSRNOG00000027096,…
GO:0031326	regulation of cellular biosynthetic process	biological_process	0.074187	0.9763	82	394	3628	20272	ENSRNOG00000014876,ENSRNOG00000012240,ENSRNOG00000021183,ENSRNOG00000030019,ENSRNOG00000031003,ENSRNOG00000017873,ENSRNOG00000018364,ENSRNOG00000020482,ENSRNOG00000010171,ENSRNOG00000019824,ENSRNOG00000001577,ENSRNOG00000052745,ENSRNOG00000025584,ENSRNOG00000017864,ENSRNOG00000011702,ENSRNOG00000043223,ENSRNOG00000020637,ENSRNOG00000005227,ENSRNOG00000001004,ENSRNOG00000015667,ENSRNOG00000006695,…
GO:0008584	male gonad development	biological_process	0.074794	0.9763	6	394	151	20272	ENSRNOG00000021085,ENSRNOG00000011471,ENSRNOG00000017601,ENSRNOG00000014963,ENSRNOG00000029986,ENSRNOG00000007946
GO:0070291	N-acylethanolamine metabolic process	biological_process	0.074972	0.9763	1	394	4	20272	ENSRNOG00000060561
GO:0050768	negative regulation of neurogenesis	biological_process	0.075048	0.9763	9	394	265	20272	ENSRNOG00000019322,ENSRNOG00000002468,ENSRNOG00000017359,ENSRNOG00000014155,ENSRNOG00000014963,ENSRNOG00000019193,ENSRNOG00000012206,ENSRNOG00000019338,ENSRNOG00000020482
GO:2000852	regulation of corticosterone secretion	biological_process	0.075049	0.9763	1	394	4	20272	ENSRNOG00000012686
GO:0005749	mitochondrial respiratory chain complex II, succinate dehydrogenase complex (ubiquinone)	cellular_component	0.075088	0.9763	1	394	4	20272	ENSRNOG00000003163
GO:0006121	mitochondrial electron transport, succinate to ubiquinone	biological_process	0.075088	0.9763	1	394	4	20272	ENSRNOG00000003163
GO:0045257	succinate dehydrogenase complex (ubiquinone)	cellular_component	0.075088	0.9763	1	394	4	20272	ENSRNOG00000003163
GO:0045273	respiratory chain complex II	cellular_component	0.075088	0.9763	1	394	4	20272	ENSRNOG00000003163
GO:0045281	succinate dehydrogenase complex	cellular_component	0.075088	0.9763	1	394	4	20272	ENSRNOG00000003163
GO:0045283	fumarate reductase complex	cellular_component	0.075088	0.9763	1	394	4	20272	ENSRNOG00000003163
GO:0009298	GDP-mannose biosynthetic process	biological_process	0.075146	0.9763	1	394	4	20272	ENSRNOG00000005358
GO:0045091	regulation of single stranded viral RNA replication via double stranded DNA intermediate	biological_process	0.075316	0.9763	1	394	4	20272	ENSRNOG00000056954
GO:0045719	negative regulation of glycogen biosynthetic process	biological_process	0.075316	0.9763	1	394	4	20272	ENSRNOG00000056954
GO:0015234	thiamine transmembrane transporter activity	molecular_function	0.075396	0.9763	1	394	4	20272	ENSRNOG00000003918
GO:0071934	thiamine transmembrane transport	biological_process	0.075396	0.9763	1	394	4	20272	ENSRNOG00000003918
GO:0021759	globus pallidus development	biological_process	0.075398	0.9763	1	394	4	20272	ENSRNOG00000053562
GO:0010861	thyroid hormone receptor activator activity	molecular_function	0.075436	0.9763	1	394	4	20272	ENSRNOG00000011315
GO:0030375	thyroid hormone receptor coactivator activity	molecular_function	0.075436	0.9763	1	394	4	20272	ENSRNOG00000011315
GO:0048254	snoRNA localization	biological_process	0.075443	0.9763	1	394	4	20272	ENSRNOG00000030049
GO:0090086	negative regulation of protein deubiquitination	biological_process	0.075453	0.9763	1	394	4	20272	ENSRNOG00000018517
GO:0043527	tRNA methyltransferase complex	cellular_component	0.075459	0.9763	1	394	4	20272	ENSRNOG00000011398
GO:0001030	RNA polymerase III type 1 promoter DNA binding	molecular_function	0.075467	0.9763	1	394	4	20272	ENSRNOG00000013514
GO:0001031	RNA polymerase III type 2 promoter DNA binding	molecular_function	0.075467	0.9763	1	394	4	20272	ENSRNOG00000013514
GO:0001032	RNA polymerase III type 3 promoter DNA binding	molecular_function	0.075467	0.9763	1	394	4	20272	ENSRNOG00000013514
GO:0080084	5S rDNA binding	molecular_function	0.075467	0.9763	1	394	4	20272	ENSRNOG00000013514
GO:0007412	axon target recognition	biological_process	0.07548	0.9763	1	394	4	20272	ENSRNOG00000010547
GO:0061030	epithelial cell differentiation involved in mammary gland alveolus development	biological_process	0.07548	0.9763	1	394	4	20272	ENSRNOG00000010547
GO:0009804	coumarin metabolic process	biological_process	0.075483	0.9763	1	394	4	20272	ENSRNOG00000020817
GO:1902525	regulation of protein monoubiquitination	biological_process	0.075483	0.9763	1	394	4	20272	ENSRNOG00000013972
GO:0097443	sorting endosome	cellular_component	0.07549	0.9763	1	394	4	20272	ENSRNOG00000010574
GO:1902202	regulation of hepatocyte growth factor receptor signaling pathway	biological_process	0.07549	0.9763	1	394	4	20272	ENSRNOG00000010574
GO:0004305	ethanolamine kinase activity	molecular_function	0.075492	0.9763	1	394	4	20272	ENSRNOG00000028368
GO:2000048	negative regulation of cell-cell adhesion mediated by cadherin	biological_process	0.075497	0.9763	1	394	4	20272	ENSRNOG00000015667
GO:0070120	ciliary neurotrophic factor-mediated signaling pathway	biological_process	0.075509	0.9763	1	394	4	20272	ENSRNOG00000047307
GO:0004127	cytidylate kinase activity	molecular_function	0.07551	0.9763	1	394	4	20272	ENSRNOG00000007775
GO:0001515	opioid peptide activity	molecular_function	0.075513	0.9763	1	394	4	20272	ENSRNOG00000014231
GO:0000298	endopolyphosphatase activity	molecular_function	0.075513	0.9763	1	394	4	20272	ENSRNOG00000061176
GO:0002461	tolerance induction dependent upon immune response	biological_process	0.075513	0.9763	1	394	4	20272	ENSRNOG00000011702
GO:0008486	diphosphoinositol-polyphosphate diphosphatase activity	molecular_function	0.075513	0.9763	1	394	4	20272	ENSRNOG00000061176
GO:0014050	negative regulation of glutamate secretion	biological_process	0.075513	0.9763	1	394	4	20272	ENSRNOG00000003442
GO:0015961	diadenosine polyphosphate catabolic process	biological_process	0.075513	0.9763	1	394	4	20272	ENSRNOG00000061176
GO:0030951	establishment or maintenance of microtubule cytoskeleton polarity	biological_process	0.075513	0.9763	1	394	4	20272	ENSRNOG00000019638
GO:0032829	regulation of CD4-positive, CD25-positive, alpha-beta regulatory T cell differentiation	biological_process	0.075513	0.9763	1	394	4	20272	ENSRNOG00000011702
GO:0032831	positive regulation of CD4-positive, CD25-positive, alpha-beta regulatory T cell differentiation	biological_process	0.075513	0.9763	1	394	4	20272	ENSRNOG00000011702
GO:0033091	positive regulation of immature T cell proliferation	biological_process	0.075513	0.9763	1	394	4	20272	ENSRNOG00000011702
GO:0034431	bis(5'-adenosyl)-hexaphosphatase activity	molecular_function	0.075513	0.9763	1	394	4	20272	ENSRNOG00000061176
GO:0034432	bis(5'-adenosyl)-pentaphosphatase activity	molecular_function	0.075513	0.9763	1	394	4	20272	ENSRNOG00000061176
GO:0045085	negative regulation of interleukin-2 biosynthetic process	biological_process	0.075513	0.9763	1	394	4	20272	ENSRNOG00000011702
GO:0045829	negative regulation of isotype switching	biological_process	0.075513	0.9763	1	394	4	20272	ENSRNOG00000011702
GO:0055118	negative regulation of cardiac muscle contraction	biological_process	0.075513	0.9763	1	394	4	20272	ENSRNOG00000003442
GO:0071332	cellular response to fructose stimulus	biological_process	0.075513	0.9763	1	394	4	20272	ENSRNOG00000017693
GO:0071543	diphosphoinositol polyphosphate metabolic process	biological_process	0.075513	0.9763	1	394	4	20272	ENSRNOG00000061176
GO:0071797	LUBAC complex	cellular_component	0.075513	0.9763	1	394	4	20272	ENSRNOG00000006695
GO:0097039	protein linear polyubiquitination	biological_process	0.075513	0.9763	1	394	4	20272	ENSRNOG00000006695
GO:1901906	diadenosine pentaphosphate metabolic process	biological_process	0.075513	0.9763	1	394	4	20272	ENSRNOG00000061176
GO:1901907	diadenosine pentaphosphate catabolic process	biological_process	0.075513	0.9763	1	394	4	20272	ENSRNOG00000061176
GO:1901908	diadenosine hexaphosphate metabolic process	biological_process	0.075513	0.9763	1	394	4	20272	ENSRNOG00000061176
GO:1901909	diadenosine hexaphosphate catabolic process	biological_process	0.075513	0.9763	1	394	4	20272	ENSRNOG00000061176
GO:1901910	adenosine 5'-(hexahydrogen pentaphosphate) metabolic process	biological_process	0.075513	0.9763	1	394	4	20272	ENSRNOG00000061176
GO:1901911	adenosine 5'-(hexahydrogen pentaphosphate) catabolic process	biological_process	0.075513	0.9763	1	394	4	20272	ENSRNOG00000061176
GO:0001733	galactosylceramide sulfotransferase activity	molecular_function	0.075513	0.9763	1	394	4	20272	ENSRNOG00000028743
GO:0050694	galactose 3-O-sulfotransferase activity	molecular_function	0.075513	0.9763	1	394	4	20272	ENSRNOG00000028743
GO:0051434	BH3 domain binding	molecular_function	0.075513	0.9763	1	394	4	20272	ENSRNOG00000007946
GO:0052150	modulation by symbiont of host apoptotic process	biological_process	0.075513	0.9763	1	394	4	20272	ENSRNOG00000007946
GO:0072131	kidney mesenchyme morphogenesis	biological_process	0.075513	0.9763	1	394	4	20272	ENSRNOG00000004210
GO:0072133	metanephric mesenchyme morphogenesis	biological_process	0.075513	0.9763	1	394	4	20272	ENSRNOG00000004210
GO:0072180	mesonephric duct morphogenesis	biological_process	0.075513	0.9763	1	394	4	20272	ENSRNOG00000004210
GO:0072268	pattern specification involved in metanephros development	biological_process	0.075513	0.9763	1	394	4	20272	ENSRNOG00000004210
GO:0003163	sinoatrial node development	biological_process	0.075513	0.9763	1	394	4	20272	ENSRNOG00000058752
GO:0005315	inorganic phosphate transmembrane transporter activity	molecular_function	0.075513	0.9763	1	394	4	20272	ENSRNOG00000019490
GO:0060926	cardiac pacemaker cell development	biological_process	0.075513	0.9763	1	394	4	20272	ENSRNOG00000058752
GO:0072021	ascending thin limb development	biological_process	0.075513	0.9763	1	394	4	20272	ENSRNOG00000015557
GO:0072218	metanephric ascending thin limb development	biological_process	0.075513	0.9763	1	394	4	20272	ENSRNOG00000015557
GO:0033087	negative regulation of immature T cell proliferation	biological_process	0.075513	0.9763	1	394	4	20272	ENSRNOG00000018059
GO:0004645	phosphorylase activity	molecular_function	0.075513	0.9763	1	394	4	20272	ENSRNOG00000032394
GO:0042585	germinal vesicle	cellular_component	0.075513	0.9763	1	394	4	20272	ENSRNOG00000004479
GO:0060282	positive regulation of oocyte development	biological_process	0.075513	0.9763	1	394	4	20272	ENSRNOG00000004479
GO:0061205	paramesonephric duct development	biological_process	0.075513	0.9763	1	394	4	20272	ENSRNOG00000008312
GO:0032021	NELF complex	cellular_component	0.075513	0.9763	1	394	4	20272	ENSRNOG00000009377
GO:0090272	negative regulation of fibroblast growth factor production	biological_process	0.075513	0.9763	1	394	4	20272	ENSRNOG00000015982
GO:0045900	negative regulation of translational elongation	biological_process	0.075513	0.9763	1	394	4	20272	ENSRNOG00000020689
GO:0050955	thermoception	biological_process	0.075513	0.9763	1	394	4	20272	ENSRNOG00000020689
GO:0030144	alpha-1,6-mannosylglycoprotein 6-beta-N-acetylglucosaminyltransferase activity	molecular_function	0.075513	0.9763	1	394	4	20272	ENSRNOG00000003614
GO:0035671	enone reductase activity	molecular_function	0.075513	0.9763	1	394	4	20272	ENSRNOG00000017601
GO:0038145	macrophage colony-stimulating factor signaling pathway	biological_process	0.075513	0.9763	1	394	4	20272	ENSRNOG00000018414
GO:0032059	bleb	cellular_component	0.075513	0.9763	1	394	4	20272	ENSRNOG00000001296
GO:0050717	positive regulation of interleukin-1 alpha secretion	biological_process	0.075513	0.9763	1	394	4	20272	ENSRNOG00000001296
GO:2000698	positive regulation of epithelial cell differentiation involved in kidney development	biological_process	0.075513	0.9763	1	394	4	20272	ENSRNOG00000003098
GO:0006620	posttranslational protein targeting to membrane	biological_process	0.075513	0.9763	1	394	4	20272	ENSRNOG00000013743
GO:0010484	H3 histone acetyltransferase activity	molecular_function	0.075513	0.9763	1	394	4	20272	ENSRNOG00000018364
GO:0035948	positive regulation of gluconeogenesis by positive regulation of transcription from RNA polymerase II promoter	biological_process	0.075513	0.9763	1	394	4	20272	ENSRNOG00000018364
GO:0002085	inhibition of neuroepithelial cell differentiation	biological_process	0.075513	0.9763	1	394	4	20272	ENSRNOG00000019322
GO:0002193	MAML1-RBP-Jkappa- ICN1 complex	cellular_component	0.075513	0.9763	1	394	4	20272	ENSRNOG00000019322
GO:0003219	cardiac right ventricle formation	biological_process	0.075513	0.9763	1	394	4	20272	ENSRNOG00000019322
GO:0003241	growth involved in heart morphogenesis	biological_process	0.075513	0.9763	1	394	4	20272	ENSRNOG00000019322
GO:0003273	cell migration involved in endocardial cushion formation	biological_process	0.075513	0.9763	1	394	4	20272	ENSRNOG00000019322
GO:0004706	JUN kinase kinase kinase activity	molecular_function	0.075513	0.9763	1	394	4	20272	ENSRNOG00000020773
GO:0004839	ubiquitin activating enzyme activity	molecular_function	0.075513	0.9763	1	394	4	20272	ENSRNOG00000029195
GO:0005610	laminin-5 complex	cellular_component	0.075513	0.9763	1	394	4	20272	ENSRNOG00000006025
GO:0006384	transcription initiation from RNA polymerase III promoter	biological_process	0.075513	0.9763	1	394	4	20272	ENSRNOG00000017864
GO:0007158	neuron cell-cell adhesion	biological_process	0.075513	0.9763	1	394	4	20272	ENSRNOG00000002468
GO:0008321	Ral guanyl-nucleotide exchange factor activity	molecular_function	0.075513	0.9763	1	394	4	20272	ENSRNOG00000002347
GO:0015379	potassium:chloride symporter activity	molecular_function	0.075513	0.9763	1	394	4	20272	ENSRNOG00000019651
GO:0021747	cochlear nucleus development	biological_process	0.075513	0.9763	1	394	4	20272	ENSRNOG00000032574
GO:0034316	negative regulation of Arp2/3 complex-mediated actin nucleation	biological_process	0.075513	0.9763	1	394	4	20272	ENSRNOG00000001091
GO:0034729	histone H3-K79 methylation	biological_process	0.075513	0.9763	1	394	4	20272	ENSRNOG00000053285
GO:0035363	histone locus body	cellular_component	0.075513	0.9763	1	394	4	20272	ENSRNOG00000019824
GO:0038026	reelin-mediated signaling pathway	biological_process	0.075513	0.9763	1	394	4	20272	ENSRNOG00000055226
GO:0039534	negative regulation of MDA-5 signaling pathway	biological_process	0.075513	0.9763	1	394	4	20272	ENSRNOG00000023376
GO:0043553	negative regulation of phosphatidylinositol 3-kinase activity	biological_process	0.075513	0.9763	1	394	4	20272	ENSRNOG00000055226
GO:0045632	negative regulation of mechanoreceptor differentiation	biological_process	0.075513	0.9763	1	394	4	20272	ENSRNOG00000019322
GO:0048677	axon extension involved in regeneration	biological_process	0.075513	0.9763	1	394	4	20272	ENSRNOG00000002468
GO:0048682	sprouting of injured axon	biological_process	0.075513	0.9763	1	394	4	20272	ENSRNOG00000002468
GO:0051425	PTB domain binding	molecular_function	0.075513	0.9763	1	394	4	20272	ENSRNOG00000029986
GO:0061086	negative regulation of histone H3-K27 methylation	biological_process	0.075513	0.9763	1	394	4	20272	ENSRNOG00000012240
GO:0070827	chromatin maintenance	biological_process	0.075513	0.9763	1	394	4	20272	ENSRNOG00000012240
GO:0071787	endoplasmic reticulum tubular network assembly	biological_process	0.075513	0.9763	1	394	4	20272	ENSRNOG00000021202
GO:0071896	protein localization to adherens junction	biological_process	0.075513	0.9763	1	394	4	20272	ENSRNOG00000032574
GO:0072008	glomerular mesangial cell differentiation	biological_process	0.075513	0.9763	1	394	4	20272	ENSRNOG00000019322
GO:1903847	regulation of aorta morphogenesis	biological_process	0.075513	0.9763	1	394	4	20272	ENSRNOG00000019322
GO:1903849	positive regulation of aorta morphogenesis	biological_process	0.075513	0.9763	1	394	4	20272	ENSRNOG00000019322
GO:1990239	steroid hormone binding	molecular_function	0.075513	0.9763	1	394	4	20272	ENSRNOG00000030019
GO:2000981	negative regulation of inner ear receptor cell differentiation	biological_process	0.075513	0.9763	1	394	4	20272	ENSRNOG00000019322
GO:2001027	negative regulation of endothelial cell chemotaxis	biological_process	0.075513	0.9763	1	394	4	20272	ENSRNOG00000019322
GO:0016241	regulation of macroautophagy	biological_process	0.076027	0.98232	5	394	116	20272	ENSRNOG00000028556,ENSRNOG00000030630,ENSRNOG00000005303,ENSRNOG00000029535,ENSRNOG00000018364
GO:0009119	ribonucleoside metabolic process	biological_process	0.076152	0.98333	11	394	346	20272	ENSRNOG00000003163,ENSRNOG00000003084,ENSRNOG00000018310,ENSRNOG00000007946,ENSRNOG00000001296,ENSRNOG00000052802,ENSRNOG00000023387,ENSRNOG00000032574,ENSRNOG00000029986,ENSRNOG00000025909,ENSRNOG00000061176
GO:0007219	Notch signaling pathway	biological_process	0.076533	0.98499	6	394	152	20272	ENSRNOG00000043300,ENSRNOG00000047896,ENSRNOG00000019322,ENSRNOG00000010813,ENSRNOG00000007229,ENSRNOG00000001577
GO:0016528	sarcoplasm	cellular_component	0.076556	0.98499	3	394	51	20272	ENSRNOG00000017912,ENSRNOG00000047143,ENSRNOG00000028017
GO:0045335	phagocytic vesicle	cellular_component	0.076573	0.98499	3	394	51	20272	ENSRNOG00000014621,ENSRNOG00000023991,ENSRNOG00000028566
GO:0006754	ATP biosynthetic process	biological_process	0.076613	0.98499	3	394	51	20272	ENSRNOG00000003084,ENSRNOG00000052802,ENSRNOG00000007946
GO:0021795	cerebral cortex cell migration	biological_process	0.076623	0.98499	3	394	51	20272	ENSRNOG00000053562,ENSRNOG00000055226,ENSRNOG00000014963
GO:0015179	L-amino acid transmembrane transporter activity	molecular_function	0.07663	0.98499	3	394	51	20272	ENSRNOG00000049944,ENSRNOG00000018450,ENSRNOG00000011644
GO:0004714	transmembrane receptor protein tyrosine kinase activity	molecular_function	0.076645	0.98499	3	394	51	20272	ENSRNOG00000052745,ENSRNOG00000018414,ENSRNOG00000029986
GO:0046546	development of primary male sexual characteristics	biological_process	0.076664	0.98499	6	394	152	20272	ENSRNOG00000021085,ENSRNOG00000017601,ENSRNOG00000011471,ENSRNOG00000007946,ENSRNOG00000029986,ENSRNOG00000014963
GO:0045860	positive regulation of protein kinase activity	biological_process	0.077197	0.99122	13	394	429	20272	ENSRNOG00000015982,ENSRNOG00000025584,ENSRNOG00000014987,ENSRNOG00000020773,ENSRNOG00000001296,ENSRNOG00000018414,ENSRNOG00000001348,ENSRNOG00000000528,ENSRNOG00000055226,ENSRNOG00000010574,ENSRNOG00000003442,ENSRNOG00000029986,ENSRNOG00000014287
GO:0007420	brain development	biological_process	0.077699	0.99502	20	394	729	20272	ENSRNOG00000009625,ENSRNOG00000058586,ENSRNOG00000014963,ENSRNOG00000021054,ENSRNOG00000002468,ENSRNOG00000020637,ENSRNOG00000053562,ENSRNOG00000018414,ENSRNOG00000007946,ENSRNOG00000017601,ENSRNOG00000020867,ENSRNOG00000055226,ENSRNOG00000032574,ENSRNOG00000019322,ENSRNOG00000001004,ENSRNOG00000010547,ENSRNOG00000017873,ENSRNOG00000018364,ENSRNOG00000011471,ENSRNOG00000018404
GO:0005184	neuropeptide hormone activity	molecular_function	0.078054	0.99502	2	394	24	20272	ENSRNOG00000047739,ENSRNOG00000014231
GO:0030139	endocytic vesicle	cellular_component	0.078178	0.99502	5	394	117	20272	ENSRNOG00000028566,ENSRNOG00000014621,ENSRNOG00000055226,ENSRNOG00000023991,ENSRNOG00000031420
GO:0034654	nucleobase-containing compound biosynthetic process	biological_process	0.078234	0.99502	79	394	3493	20272	ENSRNOG00000014154,ENSRNOG00000008592,ENSRNOG00000029986,ENSRNOG00000051948,ENSRNOG00000012686,ENSRNOG00000019174,ENSRNOG00000014595,ENSRNOG00000020642,ENSRNOG00000007946,ENSRNOG00000046776,ENSRNOG00000016773,ENSRNOG00000025580,ENSRNOG00000014155,ENSRNOG00000042213,ENSRNOG00000024363,ENSRNOG00000007229,ENSRNOG00000003084,ENSRNOG00000021872,ENSRNOG00000007200,ENSRNOG00000011471,ENSRNOG00000031420,…
GO:0035308	negative regulation of protein dephosphorylation	biological_process	0.078272	0.99502	4	394	83	20272	ENSRNOG00000019824,ENSRNOG00000007934,ENSRNOG00000011203,ENSRNOG00000047143
GO:0004197	cysteine-type endopeptidase activity	molecular_function	0.078295	0.99502	4	394	83	20272	ENSRNOG00000012944,ENSRNOG00000013972,ENSRNOG00000027096,ENSRNOG00000028556
GO:0030539	male genitalia development	biological_process	0.078413	0.99502	2	394	24	20272	ENSRNOG00000019096,ENSRNOG00000017601
GO:0005979	regulation of glycogen biosynthetic process	biological_process	0.078498	0.99502	2	394	24	20272	ENSRNOG00000029986,ENSRNOG00000056954
GO:0010962	regulation of glucan biosynthetic process	biological_process	0.078498	0.99502	2	394	24	20272	ENSRNOG00000056954,ENSRNOG00000029986
GO:0046697	decidualization	biological_process	0.078525	0.99502	2	394	24	20272	ENSRNOG00000008414,ENSRNOG00000021054
GO:0045211	postsynaptic membrane	cellular_component	0.078552	0.99502	6	394	153	20272	ENSRNOG00000014604,ENSRNOG00000031536,ENSRNOG00000032574,ENSRNOG00000005700,ENSRNOG00000003442,ENSRNOG00000021063
GO:0007214	gamma-aminobutyric acid signaling pathway	biological_process	0.078558	0.99502	2	394	24	20272	ENSRNOG00000000129,ENSRNOG00000056558
GO:0070461	SAGA-type complex	cellular_component	0.078558	0.99502	2	394	24	20272	ENSRNOG00000051948,ENSRNOG00000018364
GO:2000757	negative regulation of peptidyl-lysine acetylation	biological_process	0.078558	0.99502	2	394	24	20272	ENSRNOG00000011702,ENSRNOG00000046776
GO:0035586	purinergic receptor activity	molecular_function	0.078558	0.99502	2	394	24	20272	ENSRNOG00000001296,ENSRNOG00000003442
GO:0061437	renal system vasculature development	biological_process	0.078558	0.99502	2	394	24	20272	ENSRNOG00000019322,ENSRNOG00000004210
GO:0061440	kidney vasculature development	biological_process	0.078558	0.99502	2	394	24	20272	ENSRNOG00000004210,ENSRNOG00000019322
GO:1904030	negative regulation of cyclin-dependent protein kinase activity	biological_process	0.078558	0.99502	2	394	24	20272	ENSRNOG00000005227,ENSRNOG00000021054
GO:0021801	cerebral cortex radial glia guided migration	biological_process	0.078558	0.99502	2	394	24	20272	ENSRNOG00000014963,ENSRNOG00000055226
GO:0022030	telencephalon glial cell migration	biological_process	0.078558	0.99502	2	394	24	20272	ENSRNOG00000055226,ENSRNOG00000014963
GO:0035025	positive regulation of Rho protein signal transduction	biological_process	0.078558	0.99502	2	394	24	20272	ENSRNOG00000014963,ENSRNOG00000028426
GO:1904645	response to beta-amyloid	biological_process	0.078558	0.99502	2	394	24	20272	ENSRNOG00000003084,ENSRNOG00000005392
GO:0045664	regulation of neuron differentiation	biological_process	0.079691	1	17	394	601	20272	ENSRNOG00000020482,ENSRNOG00000012206,ENSRNOG00000000695,ENSRNOG00000014287,ENSRNOG00000014155,ENSRNOG00000019977,ENSRNOG00000019322,ENSRNOG00000047143,ENSRNOG00000020867,ENSRNOG00000055226,ENSRNOG00000001126,ENSRNOG00000020689,ENSRNOG00000001577,ENSRNOG00000017359,ENSRNOG00000002468,ENSRNOG00000019193,ENSRNOG00000009625
GO:0045732	positive regulation of protein catabolic process	biological_process	0.079796	1	7	394	191	20272	ENSRNOG00000018847,ENSRNOG00000009887,ENSRNOG00000055226,ENSRNOG00000025909,ENSRNOG00000018515,ENSRNOG00000008897,ENSRNOG00000004479
GO:0014069	postsynaptic density	cellular_component	0.079915	1	7	394	191	20272	ENSRNOG00000031536,ENSRNOG00000014604,ENSRNOG00000030019,ENSRNOG00000032574,ENSRNOG00000014621,ENSRNOG00000015903,ENSRNOG00000003442
GO:0032872	regulation of stress-activated MAPK cascade	biological_process	0.079936	1	7	394	191	20272	ENSRNOG00000021054,ENSRNOG00000020773,ENSRNOG00000055226,ENSRNOG00000000528,ENSRNOG00000010574,ENSRNOG00000014987,ENSRNOG00000033508
GO:0016323	basolateral plasma membrane	cellular_component	0.079941	1	7	394	191	20272	ENSRNOG00000020951,ENSRNOG00000015667,ENSRNOG00000030019,ENSRNOG00000032574,ENSRNOG00000015557,ENSRNOG00000003442,ENSRNOG00000052745
GO:0050918	positive chemotaxis	biological_process	0.080174	1	3	394	52	20272	ENSRNOG00000019842,ENSRNOG00000032574,ENSRNOG00000052745
GO:0042130	negative regulation of T cell proliferation	biological_process	0.080218	1	3	394	52	20272	ENSRNOG00000016826,ENSRNOG00000011702,ENSRNOG00000018059
GO:1900182	positive regulation of protein localization to nucleus	biological_process	0.080454	1	5	394	118	20272	ENSRNOG00000003084,ENSRNOG00000005392,ENSRNOG00000014287,ENSRNOG00000006695,ENSRNOG00000031420
GO:0005996	monosaccharide metabolic process	biological_process	0.080883	1	8	394	230	20272	ENSRNOG00000005358,ENSRNOG00000056954,ENSRNOG00000029986,ENSRNOG00000056337,ENSRNOG00000021128,ENSRNOG00000012686,ENSRNOG00000018364,ENSRNOG00000052802
GO:0005976	polysaccharide metabolic process	biological_process	0.080962	1	4	394	84	20272	ENSRNOG00000012686,ENSRNOG00000056954,ENSRNOG00000029986,ENSRNOG00000002218
GO:0015837	amine transport	biological_process	0.080979	1	4	394	84	20272	ENSRNOG00000006894,ENSRNOG00000001296,ENSRNOG00000009625,ENSRNOG00000003442
GO:0050808	synapse organization	biological_process	0.080984	1	8	394	230	20272	ENSRNOG00000011203,ENSRNOG00000055226,ENSRNOG00000008054,ENSRNOG00000007946,ENSRNOG00000020482,ENSRNOG00000017965,ENSRNOG00000002468,ENSRNOG00000031536
GO:0030117	membrane coat	cellular_component	0.081056	1	4	394	84	20272	ENSRNOG00000013972,ENSRNOG00000008316,ENSRNOG00000008786,ENSRNOG00000008897
GO:0048475	coated membrane	cellular_component	0.081056	1	4	394	84	20272	ENSRNOG00000008897,ENSRNOG00000008786,ENSRNOG00000008316,ENSRNOG00000013972
GO:0005576	extracellular region	cellular_component	0.081237	1	90	394	4037	20272	ENSRNOG00000007067,ENSRNOG00000018404,ENSRNOG00000011471,ENSRNOG00000021202,ENSRNOG00000054140,ENSRNOG00000005580,ENSRNOG00000025580,ENSRNOG00000017512,ENSRNOG00000019977,ENSRNOG00000015149,ENSRNOG00000027096,ENSRNOG00000010932,ENSRNOG00000011413,ENSRNOG00000012686,ENSRNOG00000047739,ENSRNOG00000013972,ENSRNOG00000020951,ENSRNOG00000005061,ENSRNOG00000017359,ENSRNOG00000002468,ENSRNOG00000005094,…
GO:0070302	regulation of stress-activated protein kinase signaling cascade	biological_process	0.081656	1	7	394	192	20272	ENSRNOG00000033508,ENSRNOG00000014987,ENSRNOG00000010574,ENSRNOG00000000528,ENSRNOG00000055226,ENSRNOG00000021054,ENSRNOG00000020773
GO:0043393	regulation of protein binding	biological_process	0.081663	1	7	394	192	20272	ENSRNOG00000015903,ENSRNOG00000021054,ENSRNOG00000004479,ENSRNOG00000019977,ENSRNOG00000001091,ENSRNOG00000020482,ENSRNOG00000055226
GO:1902495	transmembrane transporter complex	cellular_component	0.08203	1	9	394	270	20272	ENSRNOG00000033893,ENSRNOG00000021063,ENSRNOG00000021128,ENSRNOG00000049407,ENSRNOG00000032574,ENSRNOG00000030019,ENSRNOG00000056257,ENSRNOG00000047143,ENSRNOG00000015264
GO:0032868	response to insulin	biological_process	0.082509	1	8	394	231	20272	ENSRNOG00000029986,ENSRNOG00000056954,ENSRNOG00000010574,ENSRNOG00000014621,ENSRNOG00000017601,ENSRNOG00000020083,ENSRNOG00000003084,ENSRNOG00000020185
GO:0016052	carbohydrate catabolic process	biological_process	0.082698	1	5	394	119	20272	ENSRNOG00000001296,ENSRNOG00000029986,ENSRNOG00000018310,ENSRNOG00000052802,ENSRNOG00000002218
GO:0032940	secretion by cell	biological_process	0.082715	1	23	394	868	20272	ENSRNOG00000001348,ENSRNOG00000018414,ENSRNOG00000007946,ENSRNOG00000032574,ENSRNOG00000014621,ENSRNOG00000047739,ENSRNOG00000021128,ENSRNOG00000012686,ENSRNOG00000019193,ENSRNOG00000025909,ENSRNOG00000009625,ENSRNOG00000011702,ENSRNOG00000058586,ENSRNOG00000003442,ENSRNOG00000031420,ENSRNOG00000001296,ENSRNOG00000017873,ENSRNOG00000007229,ENSRNOG00000022859,ENSRNOG00000012201,ENSRNOG00000014806,…
GO:0000790	nuclear chromatin	cellular_component	0.083299	1	10	394	311	20272	ENSRNOG00000017495,ENSRNOG00000032178,ENSRNOG00000009566,ENSRNOG00000021054,ENSRNOG00000000989,ENSRNOG00000052802,ENSRNOG00000018364,ENSRNOG00000016773,ENSRNOG00000030630,ENSRNOG00000001004
GO:0046883	regulation of hormone secretion	biological_process	0.083627	1	8	394	232	20272	ENSRNOG00000047143,ENSRNOG00000003442,ENSRNOG00000025909,ENSRNOG00000007229,ENSRNOG00000021128,ENSRNOG00000047739,ENSRNOG00000012686,ENSRNOG00000017873
GO:0008286	insulin receptor signaling pathway	biological_process	0.083795	1	4	394	85	20272	ENSRNOG00000010574,ENSRNOG00000020185,ENSRNOG00000029986,ENSRNOG00000056954
GO:0009311	oligosaccharide metabolic process	biological_process	0.083804	1	3	394	53	20272	ENSRNOG00000012841,ENSRNOG00000046984,ENSRNOG00000012162
GO:0071347	cellular response to interleukin-1	biological_process	0.083823	1	4	394	85	20272	ENSRNOG00000021175,ENSRNOG00000031420,ENSRNOG00000007946,ENSRNOG00000055226
GO:0043169	cation binding	molecular_function	0.084019	1	68	394	2975	20272	ENSRNOG00000008842,ENSRNOG00000053317,ENSRNOG00000007752,ENSRNOG00000017737,ENSRNOG00000013972,ENSRNOG00000012622,ENSRNOG00000010932,ENSRNOG00000054272,ENSRNOG00000014595,ENSRNOG00000019577,ENSRNOG00000015941,ENSRNOG00000042213,ENSRNOG00000054140,ENSRNOG00000000264,ENSRNOG00000003084,ENSRNOG00000033378,ENSRNOG00000042224,ENSRNOG00000018404,ENSRNOG00000001296,ENSRNOG00000056617,ENSRNOG00000021872,…
GO:0006486	protein glycosylation	biological_process	0.084068	1	8	394	232	20272	ENSRNOG00000000471,ENSRNOG00000046984,ENSRNOG00000003614,ENSRNOG00000005358,ENSRNOG00000012841,ENSRNOG00000023334,ENSRNOG00000021014,ENSRNOG00000003084
GO:0043413	macromolecule glycosylation	biological_process	0.084068	1	8	394	232	20272	ENSRNOG00000003084,ENSRNOG00000021014,ENSRNOG00000023334,ENSRNOG00000012841,ENSRNOG00000003614,ENSRNOG00000005358,ENSRNOG00000046984,ENSRNOG00000000471
GO:0010556	regulation of macromolecule biosynthetic process	biological_process	0.084107	1	78	394	3459	20272	ENSRNOG00000010171,ENSRNOG00000019824,ENSRNOG00000014876,ENSRNOG00000012240,ENSRNOG00000031003,ENSRNOG00000021183,ENSRNOG00000018364,ENSRNOG00000020482,ENSRNOG00000017864,ENSRNOG00000011702,ENSRNOG00000043223,ENSRNOG00000020637,ENSRNOG00000025584,ENSRNOG00000052745,ENSRNOG00000001577,ENSRNOG00000019322,ENSRNOG00000000989,ENSRNOG00000009377,ENSRNOG00000005392,ENSRNOG00000056337,ENSRNOG00000005227,…
[truncated: 4,511 more rows]
