# Supplementary material for: Crosstalk Between Polygonatum kingianum, the miRNA, and Gut Microbiota in the Regulation of Lipid Metabolism
Source: Front Pharmacol. 2021 Oct 27;12:740528. doi: 10.3389/fphar.2021.740528 (PMC8578870; doi:10.3389/fphar.2021.740528)
Supplement: Supplementary file 1 [file DataSheet3.ZIP › 3 Differential miRNA target gene enrichment analysis/MODvsPWE_M/KEGGenrichment/MODvsPWE_M.DEG_KEGG_pathway_enrichment_result.xls]

##Databases: KEGG PATHWAY
##Statistical test method: hypergeometric test / Fisher's exact test
##FDR correction method: Benjamini and Hochberg
#Term	Database	ID	Input number	Background number	P-Value	Corrected P-Value	Input	Hyperlink
Notch signaling pathway	KEGG PATHWAY	rno04330	6	51	0.000994928575397	0.196995857929	ENSRNOG00000026295|ENSRNOG00000019322|ENSRNOG00000019338|ENSRNOG00000020867|ENSRNOG00000001004|ENSRNOG00000018364	http://www.genome.jp/kegg-bin/show_pathway?rno04330/rno:362268%09red/rno:292732%09red/rno:25496%09red/rno:114125%09red/rno:360801%09red/rno:303539%09red
Ras signaling pathway	KEGG PATHWAY	rno04014	12	230	0.00393167819468	0.260371688452	ENSRNOG00000005392|ENSRNOG00000002347|ENSRNOG00000010171|ENSRNOG00000007946|ENSRNOG00000016826|ENSRNOG00000018414|ENSRNOG00000037247|ENSRNOG00000001431|ENSRNOG00000052745|ENSRNOG00000029986|ENSRNOG00000014060|ENSRNOG00000011471	http://www.genome.jp/kegg-bin/show_pathway?rno04014/rno:24888%09red/rno:24954%09red/rno:24596%09red/rno:24553%09red/rno:314436%09red/rno:288589%09red/rno:25444%09red/rno:307403%09red/rno:25482%09red/rno:289080%09red/rno:298579%09red/rno:361568%09red
Glycerophospholipid metabolism	KEGG PATHWAY	rno00564	7	92	0.00394502558261	0.260371688452	ENSRNOG00000028566|ENSRNOG00000017737|ENSRNOG00000016826|ENSRNOG00000001796|ENSRNOG00000023238|ENSRNOG00000014876|ENSRNOG00000028368	http://www.genome.jp/kegg-bin/show_pathway?rno00564/rno:312828%09red/rno:362792%09red/rno:25666%09red/rno:368088%09red/rno:316737%09red/rno:81821%09red/rno:298579%09red
Glycosphingolipid biosynthesis - ganglio series	KEGG PATHWAY	rno00604	3	15	0.00531680029936	0.263181614818	ENSRNOG00000000471|ENSRNOG00000010252|ENSRNOG00000046984	http://www.genome.jp/kegg-bin/show_pathway?rno00604/rno:300757%09red/rno:407765%09red/rno:171079%09red
Phosphatidylinositol signaling system	KEGG PATHWAY	rno04070	6	81	0.00835853260247	0.330997891058	ENSRNOG00000017737|ENSRNOG00000001796|ENSRNOG00000056954|ENSRNOG00000023238|ENSRNOG00000017114|ENSRNOG00000003033	http://www.genome.jp/kegg-bin/show_pathway?rno04070/rno:287745%09red/rno:25666%09red/rno:368088%09red/rno:81821%09red/rno:287533%09red/rno:84018%09red
PI3K-Akt signaling pathway	KEGG PATHWAY	rno04151	13	340	0.0280100654099	0.73788766905	ENSRNOG00000005392|ENSRNOG00000014287|ENSRNOG00000007946|ENSRNOG00000018414|ENSRNOG00000005580|ENSRNOG00000000431|ENSRNOG00000056337|ENSRNOG00000002468|ENSRNOG00000006025|ENSRNOG00000012944|ENSRNOG00000029986|ENSRNOG00000011471|ENSRNOG00000052745	http://www.genome.jp/kegg-bin/show_pathway?rno04151/rno:314621%09red/rno:25724%09red/rno:24888%09red/rno:24954%09red/rno:310615%09red/rno:24596%09red/rno:24553%09red/rno:25444%09red/rno:307403%09red/rno:58918%09red/rno:25567%09red/rno:406169%09red/rno:305078%09red
Metabolic pathways	KEGG PATHWAY	rno01100	37	1295	0.031404192204	0.73788766905	ENSRNOG00000028566|ENSRNOG00000051307|ENSRNOG00000021014|ENSRNOG00000019096|ENSRNOG00000003614|ENSRNOG00000056954|ENSRNOG00000001430|ENSRNOG00000023387|ENSRNOG00000020817|ENSRNOG00000012841|ENSRNOG00000017737|ENSRNOG00000011189|ENSRNOG00000016826|ENSRNOG00000046984|ENSRNOG00000023238|ENSRNOG00000017512|ENSRNOG00000032394|ENSRNOG00000003033|ENSRNOG00000015187|ENSRNOG00000010252|ENSRNOG00000003163|…	http://www.genome.jp/kegg-bin/show_pathway?rno01100/rno:679739%09red/rno:25586%09red/rno:362792%09red/rno:25666%09red/rno:171079%09red/rno:316737%09red/rno:315219%09red/rno:287533%09red/rno:298579%09red/rno:300981%09red/rno:298410%09red/rno:24189%09red/rno:312828%09red/rno:29473%09red/rno:363285%09red/rno:361174%09red/rno:288588%09red/rno:300089%09red/rno:266674%09red/rno:300757%09red/rno:289217%…
Glycerolipid metabolism	KEGG PATHWAY	rno00561	4	56	0.0329057860924	0.73788766905	ENSRNOG00000023238|ENSRNOG00000017737|ENSRNOG00000014876|ENSRNOG00000001796	http://www.genome.jp/kegg-bin/show_pathway?rno00561/rno:316737%09red/rno:25666%09red/rno:81821%09red/rno:368088%09red
Glycosphingolipid biosynthesis - globo series	KEGG PATHWAY	rno00603	2	14	0.0404484111766	0.73788766905	ENSRNOG00000021014|ENSRNOG00000010252	http://www.genome.jp/kegg-bin/show_pathway?rno00603/rno:300757%09red/rno:308586%09red
Thyroid hormone signaling pathway	KEGG PATHWAY	rno04919	6	120	0.0427432809278	0.73788766905	ENSRNOG00000011315|ENSRNOG00000019322|ENSRNOG00000030019|ENSRNOG00000012944|ENSRNOG00000018364|ENSRNOG00000003033	http://www.genome.jp/kegg-bin/show_pathway?rno04919/rno:287745%09red/rno:24211%09red/rno:25496%09red/rno:299607%09red/rno:58918%09red/rno:303539%09red
Prion diseases	KEGG PATHWAY	rno05020	3	36	0.0436707676827	0.73788766905	ENSRNOG00000010171|ENSRNOG00000012749|ENSRNOG00000019322	http://www.genome.jp/kegg-bin/show_pathway?rno05020/rno:25496%09red/rno:314436%09red/rno:29687%09red
HTLV-I infection	KEGG PATHWAY	rno05166	11	292	0.0447204647909	0.73788766905	ENSRNOG00000046776|ENSRNOG00000010171|ENSRNOG00000007946|ENSRNOG00000020482|ENSRNOG00000017219|ENSRNOG00000037247|ENSRNOG00000050210|ENSRNOG00000056337|ENSRNOG00000014060|ENSRNOG00000018364|ENSRNOG00000015982	http://www.genome.jp/kegg-bin/show_pathway?rno05166/rno:24888%09red/rno:310615%09red/rno:303539%09red/rno:114504%09red/rno:305897%09red/rno:414792%09red/rno:307842%09red/rno:361568%09red/rno:140584%09red/rno:25482%09red/rno:314436%09red
Primary bile acid biosynthesis	KEGG PATHWAY	rno00120	2	16	0.0502325176301	0.765079883905	ENSRNOG00000011413|ENSRNOG00000015187	http://www.genome.jp/kegg-bin/show_pathway?rno00120/rno:25541%09red/rno:170588%09red
Phenylalanine metabolism	KEGG PATHWAY	rno00360	2	20	0.071973932153	0.928281602386	ENSRNOG00000017512|ENSRNOG00000051307	http://www.genome.jp/kegg-bin/show_pathway?rno00360/rno:309147%09red/rno:29473%09red
Adherens junction	KEGG PATHWAY	rno04520	4	74	0.0729731869729	0.928281602386	ENSRNOG00000010574|ENSRNOG00000029986|ENSRNOG00000019977|ENSRNOG00000052745	http://www.genome.jp/kegg-bin/show_pathway?rno04520/rno:24697%09red/rno:24954%09red/rno:360406%09red/rno:24553%09red
Glycosaminoglycan degradation	KEGG PATHWAY	rno00531	2	21	0.0778084938688	0.928281602386	ENSRNOG00000031420|ENSRNOG00000010252	http://www.genome.jp/kegg-bin/show_pathway?rno00531/rno:300757%09red/rno:64468%09red
Rap1 signaling pathway	KEGG PATHWAY	rno04015	8	214	0.0818870172635	0.928281602386	ENSRNOG00000005392|ENSRNOG00000037247|ENSRNOG00000011471|ENSRNOG00000014060|ENSRNOG00000052745|ENSRNOG00000029986|ENSRNOG00000018414|ENSRNOG00000020726	http://www.genome.jp/kegg-bin/show_pathway?rno04015/rno:361710%09red/rno:24954%09red/rno:24596%09red/rno:24553%09red/rno:361568%09red/rno:25444%09red/rno:307403%09red/rno:25482%09red
Peroxisome	KEGG PATHWAY	rno04146	4	82	0.0961913531288	0.928281602386	ENSRNOG00000015003|ENSRNOG00000011413|ENSRNOG00000015187|ENSRNOG00000021216	http://www.genome.jp/kegg-bin/show_pathway?rno04146/rno:85249%09red/rno:25541%09red/rno:170588%09red/rno:310682%09red
Lysosome	KEGG PATHWAY	rno04142	5	127	0.129150223501	0.928281602386	ENSRNOG00000027096|ENSRNOG00000008897|ENSRNOG00000009330|ENSRNOG00000010252|ENSRNOG00000008786	http://www.genome.jp/kegg-bin/show_pathway?rno04142/rno:29663%09red/rno:300757%09red/rno:300066%09red/rno:363103%09red/rno:293676%09red
Amyotrophic lateral sclerosis (ALS)	KEGG PATHWAY	rno05014	3	59	0.129795889754	0.928281602386	ENSRNOG00000021063|ENSRNOG00000007946|ENSRNOG00000012944	http://www.genome.jp/kegg-bin/show_pathway?rno05014/rno:24888%09red/rno:58918%09red/rno:24412%09red
Transcriptional misregulation in cancer	KEGG PATHWAY	rno05202	6	169	0.143778789287	0.928281602386	ENSRNOG00000005392|ENSRNOG00000021054|ENSRNOG00000007946|ENSRNOG00000003098|ENSRNOG00000052745|ENSRNOG00000018414	http://www.genome.jp/kegg-bin/show_pathway?rno05202/rno:24888%09red/rno:24596%09red/rno:24553%09red/rno:307403%09red/rno:60357%09red/rno:29417%09red
Pancreatic secretion	KEGG PATHWAY	rno04972	4	97	0.147577261582	0.928281602386	ENSRNOG00000030019|ENSRNOG00000014621|ENSRNOG00000017912|ENSRNOG00000016826	http://www.genome.jp/kegg-bin/show_pathway?rno04972/rno:25391%09red/rno:117103%09red/rno:24211%09red/rno:298579%09red
cGMP-PKG signaling pathway	KEGG PATHWAY	rno04022	6	171	0.149248340096	0.928281602386	ENSRNOG00000017912|ENSRNOG00000020482|ENSRNOG00000030019|ENSRNOG00000000431|ENSRNOG00000003442|ENSRNOG00000029986	http://www.genome.jp/kegg-bin/show_pathway?rno04022/rno:29290%09red/rno:24954%09red/rno:24211%09red/rno:305897%09red/rno:25391%09red/rno:406169%09red
Citrate cycle (TCA cycle)	KEGG PATHWAY	rno00020	2	32	0.149738943003	0.928281602386	ENSRNOG00000005061|ENSRNOG00000003163	http://www.genome.jp/kegg-bin/show_pathway?rno00020/rno:289217%09red/rno:299201%09red
beta-Alanine metabolism	KEGG PATHWAY	rno00410	2	32	0.149738943003	0.928281602386	ENSRNOG00000017512|ENSRNOG00000051307	http://www.genome.jp/kegg-bin/show_pathway?rno00410/rno:309147%09red/rno:29473%09red
SNARE interactions in vesicular transport	KEGG PATHWAY	rno04130	2	33	0.156804360685	0.928281602386	ENSRNOG00000019193|ENSRNOG00000018847	http://www.genome.jp/kegg-bin/show_pathway?rno04130/rno:65134%09red/rno:24923%09red
Inositol phosphate metabolism	KEGG PATHWAY	rno00562	3	66	0.162887411286	0.928281602386	ENSRNOG00000017114|ENSRNOG00000056954|ENSRNOG00000003033	http://www.genome.jp/kegg-bin/show_pathway?rno00562/rno:287745%09red/rno:287533%09red/rno:84018%09red
MAPK signaling pathway	KEGG PATHWAY	rno04010	8	260	0.176208540943	0.928281602386	ENSRNOG00000010171|ENSRNOG00000037247|ENSRNOG00000056257|ENSRNOG00000014060|ENSRNOG00000004726|ENSRNOG00000033893|ENSRNOG00000020773|ENSRNOG00000011471	http://www.genome.jp/kegg-bin/show_pathway?rno04010/rno:140728%09red/rno:314436%09red/rno:289014%09red/rno:25444%09red/rno:25482%09red/rno:309168%09red/rno:361568%09red/rno:114862%09red
Regulation of actin cytoskeleton	KEGG PATHWAY	rno04810	7	220	0.17656048283	0.928281602386	ENSRNOG00000019000|ENSRNOG00000005580|ENSRNOG00000037247|ENSRNOG00000008673|ENSRNOG00000014060|ENSRNOG00000000695|ENSRNOG00000011471	http://www.genome.jp/kegg-bin/show_pathway?rno04810/rno:25724%09red/rno:361568%09red/rno:25444%09red/rno:25482%09red/rno:304580%09red/rno:29524%09red/rno:288669%09red
Calcium signaling pathway	KEGG PATHWAY	rno04020	6	182	0.180922625537	0.928281602386	ENSRNOG00000017912|ENSRNOG00000021063|ENSRNOG00000012789|ENSRNOG00000033893|ENSRNOG00000001296|ENSRNOG00000003033	http://www.genome.jp/kegg-bin/show_pathway?rno04020/rno:287745%09red/rno:252859%09red/rno:24412%09red/rno:25391%09red/rno:29665%09red/rno:114862%09red
Tyrosine metabolism	KEGG PATHWAY	rno00350	2	37	0.185627876474	0.928281602386	ENSRNOG00000017512|ENSRNOG00000051307	http://www.genome.jp/kegg-bin/show_pathway?rno00350/rno:309147%09red/rno:29473%09red
Arrhythmogenic right ventricular cardiomyopathy (ARVC)	KEGG PATHWAY	rno05412	3	74	0.203346878253	0.928281602386	ENSRNOG00000005580|ENSRNOG00000019638|ENSRNOG00000056257	http://www.genome.jp/kegg-bin/show_pathway?rno05412/rno:60374%09red/rno:25724%09red/rno:140728%09red
Linoleic acid metabolism	KEGG PATHWAY	rno00591	2	40	0.207696266277	0.928281602386	ENSRNOG00000042224|ENSRNOG00000016826	http://www.genome.jp/kegg-bin/show_pathway?rno00591/rno:313373%09red/rno:298579%09red
Nicotine addiction	KEGG PATHWAY	rno05033	2	40	0.207696266277	0.928281602386	ENSRNOG00000021063|ENSRNOG00000056558	http://www.genome.jp/kegg-bin/show_pathway?rno05033/rno:24947%09red/rno:24412%09red
Fructose and mannose metabolism	KEGG PATHWAY	rno00051	2	40	0.207696266277	0.928281602386	ENSRNOG00000052802|ENSRNOG00000005358	http://www.genome.jp/kegg-bin/show_pathway?rno00051/rno:300089%09red/rno:24189%09red
p53 signaling pathway	KEGG PATHWAY	rno04115	3	75	0.208561825904	0.928281602386	ENSRNOG00000020667|ENSRNOG00000012944|ENSRNOG00000005109	http://www.genome.jp/kegg-bin/show_pathway?rno04115/rno:680110%09red/rno:301013%09red/rno:58918%09red
Aldosterone-regulated sodium reabsorption	KEGG PATHWAY	rno04960	2	41	0.21511385389	0.928281602386	ENSRNOG00000030019|ENSRNOG00000029986	http://www.genome.jp/kegg-bin/show_pathway?rno04960/rno:24954%09red/rno:24211%09red
Viral carcinogenesis	KEGG PATHWAY	rno05203	7	234	0.215539867629	0.928281602386	ENSRNOG00000026295|ENSRNOG00000017219|ENSRNOG00000050210|ENSRNOG00000000431|ENSRNOG00000004726|ENSRNOG00000032574|ENSRNOG00000018364	http://www.genome.jp/kegg-bin/show_pathway?rno05203/rno:362268%09red/rno:289014%09red/rno:414792%09red/rno:307842%09red/rno:362938%09red/rno:303539%09red/rno:406169%09red
Ether lipid metabolism	KEGG PATHWAY	rno00565	2	42	0.222555167286	0.928281602386	ENSRNOG00000028566|ENSRNOG00000016826	http://www.genome.jp/kegg-bin/show_pathway?rno00565/rno:362792%09red/rno:298579%09red
Arachidonic acid metabolism	KEGG PATHWAY	rno00590	3	78	0.224377608053	0.928281602386	ENSRNOG00000008842|ENSRNOG00000042224|ENSRNOG00000016826	http://www.genome.jp/kegg-bin/show_pathway?rno00590/rno:313373%09red/rno:266674%09red/rno:298579%09red
Carbohydrate digestion and absorption	KEGG PATHWAY	rno04973	2	43	0.230016239005	0.928281602386	ENSRNOG00000030019|ENSRNOG00000017693	http://www.genome.jp/kegg-bin/show_pathway?rno04973/rno:65197%09red/rno:24211%09red
Proteoglycans in cancer	KEGG PATHWAY	rno05205	6	202	0.244392909389	0.928281602386	ENSRNOG00000010171|ENSRNOG00000037247|ENSRNOG00000014060|ENSRNOG00000005227|ENSRNOG00000052745|ENSRNOG00000015982	http://www.genome.jp/kegg-bin/show_pathway?rno05205/rno:24553%09red/rno:314436%09red/rno:25482%09red/rno:360482%09red/rno:140584%09red/rno:361568%09red
Endocytosis	KEGG PATHWAY	rno04144	7	245	0.248150118592	0.928281602386	ENSRNOG00000025584|ENSRNOG00000016939|ENSRNOG00000004014|ENSRNOG00000050210|ENSRNOG00000052745|ENSRNOG00000018414|ENSRNOG00000007679	http://www.genome.jp/kegg-bin/show_pathway?rno04144/rno:364419%09red/rno:24553%09red/rno:307403%09red/rno:287873%09red/rno:414792%09red/rno:65218%09red/rno:500906%09red
Folate biosynthesis	KEGG PATHWAY	rno00790	1	13	0.248302396096	0.928281602386	ENSRNOG00000013954	http://www.genome.jp/kegg-bin/show_pathway?rno00790/rno:25586%09red
Hypertrophic cardiomyopathy (HCM)	KEGG PATHWAY	rno05410	3	84	0.256638710097	0.928281602386	ENSRNOG00000005580|ENSRNOG00000019638|ENSRNOG00000056257	http://www.genome.jp/kegg-bin/show_pathway?rno05410/rno:60374%09red/rno:25724%09red/rno:140728%09red
Amino sugar and nucleotide sugar metabolism	KEGG PATHWAY	rno00520	2	47	0.259983912762	0.928281602386	ENSRNOG00000010252|ENSRNOG00000005358	http://www.genome.jp/kegg-bin/show_pathway?rno00520/rno:300089%09red/rno:300757%09red
Cocaine addiction	KEGG PATHWAY	rno05030	2	47	0.259983912762	0.928281602386	ENSRNOG00000021063|ENSRNOG00000000431	http://www.genome.jp/kegg-bin/show_pathway?rno05030/rno:406169%09red/rno:24412%09red
Riboflavin metabolism	KEGG PATHWAY	rno00740	1	14	0.26347668845	0.928281602386	ENSRNOG00000020642	http://www.genome.jp/kegg-bin/show_pathway?rno00740/rno:751787%09red
Hedgehog signaling pathway	KEGG PATHWAY	rno04340	2	48	0.267489356892	0.928281602386	ENSRNOG00000015982|ENSRNOG00000018059	http://www.genome.jp/kegg-bin/show_pathway?rno04340/rno:140584%09red/rno:84399%09red
ECM-receptor interaction	KEGG PATHWAY	rno04512	3	86	0.26753511845	0.928281602386	ENSRNOG00000005580|ENSRNOG00000002468|ENSRNOG00000006025	http://www.genome.jp/kegg-bin/show_pathway?rno04512/rno:25724%09red/rno:25567%09red/rno:305078%09red
Insulin secretion	KEGG PATHWAY	rno04911	3	86	0.26753511845	0.928281602386	ENSRNOG00000030019|ENSRNOG00000021128|ENSRNOG00000000431	http://www.genome.jp/kegg-bin/show_pathway?rno04911/rno:83535%09red/rno:406169%09red/rno:24211%09red
Dilated cardiomyopathy	KEGG PATHWAY	rno05414	3	88	0.278483856541	0.928281602386	ENSRNOG00000005580|ENSRNOG00000019638|ENSRNOG00000056257	http://www.genome.jp/kegg-bin/show_pathway?rno05414/rno:60374%09red/rno:25724%09red/rno:140728%09red
N-Glycan biosynthesis	KEGG PATHWAY	rno00510	2	50	0.282494087883	0.928281602386	ENSRNOG00000012841|ENSRNOG00000003614	http://www.genome.jp/kegg-bin/show_pathway?rno00510/rno:361174%09red/rno:65271%09red
Small cell lung cancer	KEGG PATHWAY	rno05222	3	89	0.283974431103	0.928281602386	ENSRNOG00000007946|ENSRNOG00000006025|ENSRNOG00000012944	http://www.genome.jp/kegg-bin/show_pathway?rno05222/rno:24888%09red/rno:305078%09red/rno:58918%09red
Axon guidance	KEGG PATHWAY	rno04360	4	130	0.28582664002	0.928281602386	ENSRNOG00000020482|ENSRNOG00000009625|ENSRNOG00000052745|ENSRNOG00000019000	http://www.genome.jp/kegg-bin/show_pathway?rno04360/rno:25416%09red/rno:305897%09red/rno:29524%09red/rno:24553%09red
AMPK signaling pathway	KEGG PATHWAY	rno04152	4	130	0.28582664002	0.928281602386	ENSRNOG00000014287|ENSRNOG00000029986|ENSRNOG00000014621|ENSRNOG00000056337	http://www.genome.jp/kegg-bin/show_pathway?rno04152/rno:117103%09red/rno:314621%09red/rno:24954%09red/rno:310615%09red
ErbB signaling pathway	KEGG PATHWAY	rno04012	3	90	0.289474030954	0.928281602386	ENSRNOG00000010171|ENSRNOG00000002754|ENSRNOG00000015149	http://www.genome.jp/kegg-bin/show_pathway?rno04012/rno:314436%09red/rno:690919%09red/rno:29183%09red
Protein digestion and absorption	KEGG PATHWAY	rno04974	3	90	0.289474030954	0.928281602386	ENSRNOG00000030019|ENSRNOG00000047005|ENSRNOG00000011502	http://www.genome.jp/kegg-bin/show_pathway?rno04974/rno:362584%09red/rno:364241%09red/rno:24211%09red
Type II diabetes mellitus	KEGG PATHWAY	rno04930	2	51	0.289987481668	0.928281602386	ENSRNOG00000029986|ENSRNOG00000021128	http://www.genome.jp/kegg-bin/show_pathway?rno04930/rno:83535%09red/rno:24954%09red
Endometrial cancer	KEGG PATHWAY	rno05213	2	52	0.297471164127	0.928281602386	ENSRNOG00000010171|ENSRNOG00000012944	http://www.genome.jp/kegg-bin/show_pathway?rno05213/rno:314436%09red/rno:58918%09red
Ubiquitin mediated proteolysis	KEGG PATHWAY	rno04120	4	135	0.308460812712	0.928281602386	ENSRNOG00000018515|ENSRNOG00000029195|ENSRNOG00000021230|ENSRNOG00000001126	http://www.genome.jp/kegg-bin/show_pathway?rno04120/rno:304522%09red/rno:296161%09red/rno:308775%09red/rno:301000%09red
Other glycan degradation	KEGG PATHWAY	rno00511	1	18	0.32117732376	0.928281602386	ENSRNOG00000010252	http://www.genome.jp/kegg-bin/show_pathway?rno00511/rno:300757%09red
Selenocompound metabolism	KEGG PATHWAY	rno00450	1	18	0.32117732376	0.928281602386	ENSRNOG00000020083	http://www.genome.jp/kegg-bin/show_pathway?rno00450/rno:363285%09red
Ovarian steroidogenesis	KEGG PATHWAY	rno04913	2	56	0.327257337677	0.928281602386	ENSRNOG00000029986|ENSRNOG00000042224	http://www.genome.jp/kegg-bin/show_pathway?rno04913/rno:313373%09red/rno:24954%09red
Malaria	KEGG PATHWAY	rno05144	2	56	0.327257337677	0.928281602386	ENSRNOG00000052745|ENSRNOG00000061739	http://www.genome.jp/kegg-bin/show_pathway?rno05144/rno:24934%09red/rno:24553%09red
Lysine degradation	KEGG PATHWAY	rno00310	2	57	0.33465481442	0.928281602386	ENSRNOG00000005061|ENSRNOG00000030630	http://www.genome.jp/kegg-bin/show_pathway?rno00310/rno:361798%09red/rno:299201%09red
2-Oxocarboxylic acid metabolism	KEGG PATHWAY	rno01210	1	19	0.334883177444	0.928281602386	ENSRNOG00000011189	http://www.genome.jp/kegg-bin/show_pathway?rno01210/rno:300981%09red
Hepatitis B	KEGG PATHWAY	rno05161	4	141	0.335837322682	0.928281602386	ENSRNOG00000020482|ENSRNOG00000010171|ENSRNOG00000000431|ENSRNOG00000012944	http://www.genome.jp/kegg-bin/show_pathway?rno05161/rno:314436%09red/rno:305897%09red/rno:406169%09red/rno:58918%09red
Insulin signaling pathway	KEGG PATHWAY	rno04910	4	144	0.349569888642	0.928281602386	ENSRNOG00000029986|ENSRNOG00000010171|ENSRNOG00000019977|ENSRNOG00000010574	http://www.genome.jp/kegg-bin/show_pathway?rno04910/rno:24697%09red/rno:24954%09red/rno:360406%09red/rno:314436%09red
VEGF signaling pathway	KEGG PATHWAY	rno04370	2	60	0.356694924969	0.928281602386	ENSRNOG00000004726|ENSRNOG00000012944	http://www.genome.jp/kegg-bin/show_pathway?rno04370/rno:289014%09red/rno:58918%09red
Proximal tubule bicarbonate reclamation	KEGG PATHWAY	rno04964	1	22	0.374365606172	0.928281602386	ENSRNOG00000030019	http://www.genome.jp/kegg-bin/show_pathway?rno04964/rno:24211%09red
Dorso-ventral axis formation	KEGG PATHWAY	rno04320	1	22	0.374365606172	0.928281602386	ENSRNOG00000019322	http://www.genome.jp/kegg-bin/show_pathway?rno04320/rno:25496%09red
Renin-angiotensin system	KEGG PATHWAY	rno04614	1	22	0.374365606172	0.928281602386	ENSRNOG00000019924	http://www.genome.jp/kegg-bin/show_pathway?rno04614/rno:64517%09red
Histidine metabolism	KEGG PATHWAY	rno00340	1	23	0.38699952121	0.928281602386	ENSRNOG00000017512	http://www.genome.jp/kegg-bin/show_pathway?rno00340/rno:309147%09red
Pyrimidine metabolism	KEGG PATHWAY	rno00240	3	108	0.388633507807	0.928281602386	ENSRNOG00000032394|ENSRNOG00000007775|ENSRNOG00000001430	http://www.genome.jp/kegg-bin/show_pathway?rno00240/rno:298410%09red/rno:288588%09red/rno:315219%09red
Amphetamine addiction	KEGG PATHWAY	rno05031	2	65	0.392809021509	0.928281602386	ENSRNOG00000021063|ENSRNOG00000000431	http://www.genome.jp/kegg-bin/show_pathway?rno05031/rno:406169%09red/rno:24412%09red
Pancreatic cancer	KEGG PATHWAY	rno05212	2	65	0.392809021509	0.928281602386	ENSRNOG00000007946|ENSRNOG00000012944	http://www.genome.jp/kegg-bin/show_pathway?rno05212/rno:24888%09red/rno:58918%09red
Alzheimer's disease	KEGG PATHWAY	rno05010	5	200	0.398072424104	0.928281602386	ENSRNOG00000021063|ENSRNOG00000003163|ENSRNOG00000023387|ENSRNOG00000017912|ENSRNOG00000012944	http://www.genome.jp/kegg-bin/show_pathway?rno05010/rno:25391%09red/rno:679739%09red/rno:58918%09red/rno:289217%09red/rno:24412%09red
Protein export	KEGG PATHWAY	rno03060	1	24	0.399378791579	0.928281602386	ENSRNOG00000013743	http://www.genome.jp/kegg-bin/show_pathway?rno03060/rno:80843%09red
alpha-Linolenic acid metabolism	KEGG PATHWAY	rno00592	1	25	0.411508540098	0.928281602386	ENSRNOG00000016826	http://www.genome.jp/kegg-bin/show_pathway?rno00592/rno:298579%09red
Oxytocin signaling pathway	KEGG PATHWAY	rno04921	4	158	0.413462919169	0.928281602386	ENSRNOG00000020482|ENSRNOG00000054140|ENSRNOG00000010171|ENSRNOG00000056257	http://www.genome.jp/kegg-bin/show_pathway?rno04921/rno:314436%09red/rno:305897%09red/rno:685867%09red/rno:140728%09red
Thyroid hormone synthesis	KEGG PATHWAY	rno04918	2	69	0.421028089489	0.928281602386	ENSRNOG00000030019|ENSRNOG00000000431	http://www.genome.jp/kegg-bin/show_pathway?rno04918/rno:406169%09red/rno:24211%09red
Focal adhesion	KEGG PATHWAY	rno04510	5	208	0.42987169937	0.928281602386	ENSRNOG00000010171|ENSRNOG00000005580|ENSRNOG00000002468|ENSRNOG00000006025|ENSRNOG00000052745	http://www.genome.jp/kegg-bin/show_pathway?rno04510/rno:25724%09red/rno:314436%09red/rno:25567%09red/rno:305078%09red/rno:24553%09red
Melanoma	KEGG PATHWAY	rno05218	2	71	0.43488426272	0.928281602386	ENSRNOG00000052745|ENSRNOG00000011471	http://www.genome.jp/kegg-bin/show_pathway?rno05218/rno:25444%09red/rno:24553%09red
Fatty acid elongation	KEGG PATHWAY	rno00062	1	27	0.435039450598	0.928281602386	ENSRNOG00000019124	http://www.genome.jp/kegg-bin/show_pathway?rno00062/rno:309449%09red
Collecting duct acid secretion	KEGG PATHWAY	rno04966	1	27	0.435039450598	0.928281602386	ENSRNOG00000020951	http://www.genome.jp/kegg-bin/show_pathway?rno04966/rno:24779%09red
Bile secretion	KEGG PATHWAY	rno04976	2	72	0.441745061464	0.928281602386	ENSRNOG00000030019|ENSRNOG00000007229	http://www.genome.jp/kegg-bin/show_pathway?rno04976/rno:117274%09red/rno:24211%09red
Glycosphingolipid biosynthesis - lacto and neolacto series	KEGG PATHWAY	rno00601	1	28	0.446450352106	0.928281602386	ENSRNOG00000021014	http://www.genome.jp/kegg-bin/show_pathway?rno00601/rno:308586%09red
Pentose phosphate pathway	KEGG PATHWAY	rno00030	1	28	0.446450352106	0.928281602386	ENSRNOG00000052802	http://www.genome.jp/kegg-bin/show_pathway?rno00030/rno:24189%09red
Huntington's disease	KEGG PATHWAY	rno05016	5	213	0.449578770218	0.928281602386	ENSRNOG00000003163|ENSRNOG00000023387|ENSRNOG00000015583|ENSRNOG00000012944|ENSRNOG00000001430	http://www.genome.jp/kegg-bin/show_pathway?rno05016/rno:679739%09red/rno:300078%09red/rno:288588%09red/rno:289217%09red/rno:58918%09red
Adipocytokine signaling pathway	KEGG PATHWAY	rno04920	2	74	0.455327138514	0.928281602386	ENSRNOG00000014287|ENSRNOG00000012686	http://www.genome.jp/kegg-bin/show_pathway?rno04920/rno:314621%09red/rno:24664%09red
Cytokine-cytokine receptor interaction	KEGG PATHWAY	rno04060	5	215	0.4574134155	0.928281602386	ENSRNOG00000005392|ENSRNOG00000011984|ENSRNOG00000047307|ENSRNOG00000018414|ENSRNOG00000052745	http://www.genome.jp/kegg-bin/show_pathway?rno04060/rno:306748%09red/rno:24553%09red/rno:307403%09red/rno:24596%09red/rno:313173%09red
Carbon metabolism	KEGG PATHWAY	rno01200	3	121	0.458256932362	0.928281602386	ENSRNOG00000005061|ENSRNOG00000052802|ENSRNOG00000003163	http://www.genome.jp/kegg-bin/show_pathway?rno01200/rno:24189%09red/rno:289217%09red/rno:299201%09red
Glycolysis / Gluconeogenesis	KEGG PATHWAY	rno00010	2	75	0.462046612121	0.928281602386	ENSRNOG00000017512|ENSRNOG00000052802	http://www.genome.jp/kegg-bin/show_pathway?rno00010/rno:24189%09red/rno:309147%09red
Parkinson's disease	KEGG PATHWAY	rno05012	4	169	0.462718719484	0.928281602386	ENSRNOG00000003163|ENSRNOG00000023387|ENSRNOG00000012944|ENSRNOG00000029195	http://www.genome.jp/kegg-bin/show_pathway?rno05012/rno:679739%09red/rno:58918%09red/rno:289217%09red/rno:301000%09red
Vascular smooth muscle contraction	KEGG PATHWAY	rno04270	3	123	0.468683268774	0.928281602386	ENSRNOG00000054140|ENSRNOG00000008842|ENSRNOG00000016826	http://www.genome.jp/kegg-bin/show_pathway?rno04270/rno:266674%09red/rno:685867%09red/rno:298579%09red
Toxoplasmosis	KEGG PATHWAY	rno05145	3	124	0.473862752148	0.928281602386	ENSRNOG00000007946|ENSRNOG00000006025|ENSRNOG00000012944	http://www.genome.jp/kegg-bin/show_pathway?rno05145/rno:24888%09red/rno:305078%09red/rno:58918%09red
Other types of O-glycan biosynthesis	KEGG PATHWAY	rno00514	1	31	0.479321245703	0.928281602386	ENSRNOG00000000471	http://www.genome.jp/kegg-bin/show_pathway?rno00514/rno:171079%09red
Bacterial invasion of epithelial cells	KEGG PATHWAY	rno05100	2	78	0.481909085574	0.928281602386	ENSRNOG00000008673|ENSRNOG00000052745	http://www.genome.jp/kegg-bin/show_pathway?rno05100/rno:288669%09red/rno:24553%09red
PPAR signaling pathway	KEGG PATHWAY	rno03320	2	79	0.488428869815	0.928281602386	ENSRNOG00000008842|ENSRNOG00000011413	http://www.genome.jp/kegg-bin/show_pathway?rno03320/rno:25541%09red/rno:266674%09red
Non-alcoholic fatty liver disease (NAFLD)	KEGG PATHWAY	rno04932	4	175	0.488978336913	0.928281602386	ENSRNOG00000023387|ENSRNOG00000003163|ENSRNOG00000029986|ENSRNOG00000020773	http://www.genome.jp/kegg-bin/show_pathway?rno04932/rno:679739%09red/rno:24954%09red/rno:309168%09red/rno:289217%09red
Steroid hormone biosynthesis	KEGG PATHWAY	rno00140	2	80	0.494897059967	0.928281602386	ENSRNOG00000019096|ENSRNOG00000017601	http://www.genome.jp/kegg-bin/show_pathway?rno00140/rno:24950%09red/rno:117182%09red
Retinol metabolism	KEGG PATHWAY	rno00830	2	80	0.494897059967	0.928281602386	ENSRNOG00000020817|ENSRNOG00000008842	http://www.genome.jp/kegg-bin/show_pathway?rno00830/rno:266674%09red/rno:24894%09red
RNA polymerase	KEGG PATHWAY	rno03020	1	33	0.500145468571	0.928281602386	ENSRNOG00000001430	http://www.genome.jp/kegg-bin/show_pathway?rno03020/rno:288588%09red
Salmonella infection	KEGG PATHWAY	rno05132	2	81	0.501313081118	0.928281602386	ENSRNOG00000008673|ENSRNOG00000011572	http://www.genome.jp/kegg-bin/show_pathway?rno05132/rno:288669%09red/rno:171041%09red
Pathways in cancer	KEGG PATHWAY	rno05200	7	329	0.518865193624	0.928281602386	ENSRNOG00000007946|ENSRNOG00000011471|ENSRNOG00000006025|ENSRNOG00000012944|ENSRNOG00000015982|ENSRNOG00000018414|ENSRNOG00000052745	http://www.genome.jp/kegg-bin/show_pathway?rno05200/rno:24888%09red/rno:24553%09red/rno:25444%09red/rno:307403%09red/rno:58918%09red/rno:140584%09red/rno:305078%09red
Cardiac muscle contraction	KEGG PATHWAY	rno04260	2	84	0.520243033337	0.928281602386	ENSRNOG00000030019|ENSRNOG00000056257	http://www.genome.jp/kegg-bin/show_pathway?rno04260/rno:24211%09red/rno:140728%09red
Apoptosis	KEGG PATHWAY	rno04210	2	85	0.526445488002	0.928281602386	ENSRNOG00000007946|ENSRNOG00000012944	http://www.genome.jp/kegg-bin/show_pathway?rno04210/rno:24888%09red/rno:58918%09red
FoxO signaling pathway	KEGG PATHWAY	rno04068	3	135	0.529194950421	0.928281602386	ENSRNOG00000025584|ENSRNOG00000029986|ENSRNOG00000014287	http://www.genome.jp/kegg-bin/show_pathway?rno04068/rno:65218%09red/rno:314621%09red/rno:24954%09red
African trypanosomiasis	KEGG PATHWAY	rno05143	1	36	0.529833497695	0.928281602386	ENSRNOG00000019924	http://www.genome.jp/kegg-bin/show_pathway?rno05143/rno:64517%09red
Bladder cancer	KEGG PATHWAY	rno05219	1	37	0.539333105072	0.928281602386	ENSRNOG00000032394	http://www.genome.jp/kegg-bin/show_pathway?rno05219/rno:315219%09red
Biosynthesis of amino acids	KEGG PATHWAY	rno01230	2	88	0.544725081256	0.928281602386	ENSRNOG00000052802|ENSRNOG00000011189	http://www.genome.jp/kegg-bin/show_pathway?rno01230/rno:300981%09red/rno:24189%09red
NF-kappa B signaling pathway	KEGG PATHWAY	rno04064	2	89	0.550708030126	0.928281602386	ENSRNOG00000003084|ENSRNOG00000007946	http://www.genome.jp/kegg-bin/show_pathway?rno04064/rno:25591%09red/rno:24888%09red
Glycine, serine and threonine metabolism	KEGG PATHWAY	rno00260	1	39	0.557761450804	0.928281602386	ENSRNOG00000051307	http://www.genome.jp/kegg-bin/show_pathway?rno00260/rno:29473%09red
Fc gamma R-mediated phagocytosis	KEGG PATHWAY	rno04666	2	91	0.562507122833	0.928281602386	ENSRNOG00000008673|ENSRNOG00000019000	http://www.genome.jp/kegg-bin/show_pathway?rno04666/rno:29524%09red/rno:288669%09red
Base excision repair	KEGG PATHWAY	rno03410	1	40	0.566697823917	0.928281602386	ENSRNOG00000003084	http://www.genome.jp/kegg-bin/show_pathway?rno03410/rno:25591%09red
Fat digestion and absorption	KEGG PATHWAY	rno04975	1	40	0.566697823917	0.928281602386	ENSRNOG00000016826	http://www.genome.jp/kegg-bin/show_pathway?rno04975/rno:298579%09red
Morphine addiction	KEGG PATHWAY	rno05032	2	92	0.568322900491	0.928281602386	ENSRNOG00000003442|ENSRNOG00000056558	http://www.genome.jp/kegg-bin/show_pathway?rno05032/rno:24947%09red/rno:29290%09red
MicroRNAs in cancer	KEGG PATHWAY	rno05206	3	144	0.57196275662	0.928281602386	ENSRNOG00000002468|ENSRNOG00000052745|ENSRNOG00000019322	http://www.genome.jp/kegg-bin/show_pathway?rno05206/rno:25496%09red/rno:25567%09red/rno:24553%09red
cAMP signaling pathway	KEGG PATHWAY	rno04024	4	195	0.572223061799	0.928281602386	ENSRNOG00000021063|ENSRNOG00000030019|ENSRNOG00000037247|ENSRNOG00000003442	http://www.genome.jp/kegg-bin/show_pathway?rno04024/rno:29290%09red/rno:361568%09red/rno:24211%09red/rno:24412%09red
Viral myocarditis	KEGG PATHWAY	rno05416	2	93	0.574082637983	0.928281602386	ENSRNOG00000050210|ENSRNOG00000012944	http://www.genome.jp/kegg-bin/show_pathway?rno05416/rno:414792%09red/rno:58918%09red
Adrenergic signaling in cardiomyocytes	KEGG PATHWAY	rno04261	3	148	0.590180421809	0.928281602386	ENSRNOG00000030019|ENSRNOG00000000431|ENSRNOG00000056257	http://www.genome.jp/kegg-bin/show_pathway?rno04261/rno:406169%09red/rno:24211%09red/rno:140728%09red
Antigen processing and presentation	KEGG PATHWAY	rno04612	2	96	0.591024642865	0.928281602386	ENSRNOG00000051344|ENSRNOG00000050210	http://www.genome.jp/kegg-bin/show_pathway?rno04612/rno:287716%09red/rno:414792%09red
Circadian entrainment	KEGG PATHWAY	rno04713	2	96	0.591024642865	0.928281602386	ENSRNOG00000021063|ENSRNOG00000033893	http://www.genome.jp/kegg-bin/show_pathway?rno04713/rno:114862%09red/rno:24412%09red
Melanogenesis	KEGG PATHWAY	rno04916	2	97	0.596559384918	0.928281602386	ENSRNOG00000015982|ENSRNOG00000012686	http://www.genome.jp/kegg-bin/show_pathway?rno04916/rno:140584%09red/rno:24664%09red
ABC transporters	KEGG PATHWAY	rno02010	1	46	0.616655544331	0.928281602386	ENSRNOG00000017993	http://www.genome.jp/kegg-bin/show_pathway?rno02010/rno:361439%09red
Mineral absorption	KEGG PATHWAY	rno04978	1	46	0.616655544331	0.928281602386	ENSRNOG00000030019	http://www.genome.jp/kegg-bin/show_pathway?rno04978/rno:24211%09red
Fatty acid degradation	KEGG PATHWAY	rno00071	1	47	0.624403948448	0.928281602386	ENSRNOG00000008842	http://www.genome.jp/kegg-bin/show_pathway?rno00071/rno:266674%09red
Hippo signaling pathway	KEGG PATHWAY	rno04390	3	157	0.629303610026	0.928281602386	ENSRNOG00000015982|ENSRNOG00000032574|ENSRNOG00000002754	http://www.genome.jp/kegg-bin/show_pathway?rno04390/rno:140584%09red/rno:362938%09red/rno:29183%09red
Proteasome	KEGG PATHWAY	rno03050	1	49	0.639434944272	0.928281602386	ENSRNOG00000051344	http://www.genome.jp/kegg-bin/show_pathway?rno03050/rno:287716%09red
Endocrine and other factor-regulated calcium reabsorption	KEGG PATHWAY	rno04961	1	50	0.646723768138	0.928281602386	ENSRNOG00000030019	http://www.genome.jp/kegg-bin/show_pathway?rno04961/rno:24211%09red
Fanconi anemia pathway	KEGG PATHWAY	rno03460	1	52	0.660863181284	0.928281602386	ENSRNOG00000022393	http://www.genome.jp/kegg-bin/show_pathway?rno03460/rno:502320%09red
Staphylococcus aureus infection	KEGG PATHWAY	rno05150	1	54	0.674437729869	0.928281602386	ENSRNOG00000012749	http://www.genome.jp/kegg-bin/show_pathway?rno05150/rno:29687%09red
Protein processing in endoplasmic reticulum	KEGG PATHWAY	rno04141	3	169	0.67733480375	0.928281602386	ENSRNOG00000013743|ENSRNOG00000000431|ENSRNOG00000001348	http://www.genome.jp/kegg-bin/show_pathway?rno04141/rno:117030%09red/rno:406169%09red/rno:80843%09red
Inflammatory mediator regulation of TRP channels	KEGG PATHWAY	rno04750	2	113	0.677512836447	0.928281602386	ENSRNOG00000008842|ENSRNOG00000042224	http://www.genome.jp/kegg-bin/show_pathway?rno04750/rno:313373%09red/rno:266674%09red
Drug metabolism - other enzymes	KEGG PATHWAY	rno00983	1	55	0.681020254245	0.928281602386	ENSRNOG00000032394	http://www.genome.jp/kegg-bin/show_pathway?rno00983/rno:315219%09red
Basal cell carcinoma	KEGG PATHWAY	rno05217	1	55	0.681020254245	0.928281602386	ENSRNOG00000015982	http://www.genome.jp/kegg-bin/show_pathway?rno05217/rno:140584%09red
Glutamatergic synapse	KEGG PATHWAY	rno04724	2	115	0.686644093162	0.928281602386	ENSRNOG00000021063|ENSRNOG00000011644	http://www.genome.jp/kegg-bin/show_pathway?rno04724/rno:366432%09red/rno:24412%09red
Non-small cell lung cancer	KEGG PATHWAY	rno05223	1	56	0.687469938211	0.928281602386	ENSRNOG00000012944	http://www.genome.jp/kegg-bin/show_pathway?rno05223/rno:58918%09red
HIF-1 signaling pathway	KEGG PATHWAY	rno04066	2	116	0.691129627023	0.928281602386	ENSRNOG00000052802|ENSRNOG00000029986	http://www.genome.jp/kegg-bin/show_pathway?rno04066/rno:24189%09red/rno:24954%09red
Epstein-Barr virus infection	KEGG PATHWAY	rno05169	4	229	0.694404067936	0.928281602386	ENSRNOG00000026295|ENSRNOG00000050210|ENSRNOG00000001430|ENSRNOG00000001004	http://www.genome.jp/kegg-bin/show_pathway?rno05169/rno:362268%09red/rno:288588%09red/rno:414792%09red/rno:360801%09red
Neuroactive ligand-receptor interaction	KEGG PATHWAY	rno04080	5	289	0.709901890886	0.928281602386	ENSRNOG00000021063|ENSRNOG00000012789|ENSRNOG00000003442|ENSRNOG00000001296|ENSRNOG00000056558	http://www.genome.jp/kegg-bin/show_pathway?rno04080/rno:24947%09red/rno:29290%09red/rno:29665%09red/rno:252859%09red/rno:24412%09red
Arginine and proline metabolism	KEGG PATHWAY	rno00330	1	60	0.711992984535	0.928281602386	ENSRNOG00000011189	http://www.genome.jp/kegg-bin/show_pathway?rno00330/rno:300981%09red
Inflammatory bowel disease (IBD)	KEGG PATHWAY	rno05321	1	61	0.717817542888	0.928281602386	ENSRNOG00000011702	http://www.genome.jp/kegg-bin/show_pathway?rno05321/rno:317382%09red
Legionellosis	KEGG PATHWAY	rno05134	1	61	0.717817542888	0.928281602386	ENSRNOG00000012944	http://www.genome.jp/kegg-bin/show_pathway?rno05134/rno:58918%09red
Neurotrophin signaling pathway	KEGG PATHWAY	rno04722	2	124	0.725132815019	0.928281602386	ENSRNOG00000005392|ENSRNOG00000004726	http://www.genome.jp/kegg-bin/show_pathway?rno04722/rno:289014%09red/rno:24596%09red
Synaptic vesicle cycle	KEGG PATHWAY	rno04721	1	63	0.729116313682	0.928281602386	ENSRNOG00000019193	http://www.genome.jp/kegg-bin/show_pathway?rno04721/rno:24923%09red
Systemic lupus erythematosus	KEGG PATHWAY	rno05322	2	126	0.733123518732	0.928281602386	ENSRNOG00000018517|ENSRNOG00000012749	http://www.genome.jp/kegg-bin/show_pathway?rno05322/rno:308901%09red/rno:29687%09red
mTOR signaling pathway	KEGG PATHWAY	rno04150	1	64	0.734595215989	0.928281602386	ENSRNOG00000014287	http://www.genome.jp/kegg-bin/show_pathway?rno04150/rno:314621%09red
Long-term potentiation	KEGG PATHWAY	rno04720	1	65	0.739963511048	0.928281602386	ENSRNOG00000021063	http://www.genome.jp/kegg-bin/show_pathway?rno04720/rno:24412%09red
Graft-versus-host disease	KEGG PATHWAY	rno05332	1	66	0.745223427556	0.928281602386	ENSRNOG00000050210	http://www.genome.jp/kegg-bin/show_pathway?rno05332/rno:414792%09red
Metabolism of xenobiotics by cytochrome P450	KEGG PATHWAY	rno00980	1	67	0.75037714939	0.928281602386	ENSRNOG00000017512	http://www.genome.jp/kegg-bin/show_pathway?rno00980/rno:309147%09red
Renal cell carcinoma	KEGG PATHWAY	rno05211	1	68	0.755426816503	0.928281602386	ENSRNOG00000052745	http://www.genome.jp/kegg-bin/show_pathway?rno05211/rno:24553%09red
Allograft rejection	KEGG PATHWAY	rno05330	1	68	0.755426816503	0.928281602386	ENSRNOG00000050210	http://www.genome.jp/kegg-bin/show_pathway?rno05330/rno:414792%09red
Colorectal cancer	KEGG PATHWAY	rno05210	1	68	0.755426816503	0.928281602386	ENSRNOG00000012944	http://www.genome.jp/kegg-bin/show_pathway?rno05210/rno:58918%09red
Aminoacyl-tRNA biosynthesis	KEGG PATHWAY	rno00970	1	69	0.760374525809	0.928281602386	ENSRNOG00000018404	http://www.genome.jp/kegg-bin/show_pathway?rno00970/rno:292023%09red
Drug metabolism - cytochrome P450	KEGG PATHWAY	rno00982	1	69	0.760374525809	0.928281602386	ENSRNOG00000017512	http://www.genome.jp/kegg-bin/show_pathway?rno00982/rno:309147%09red
Gastric acid secretion	KEGG PATHWAY	rno04971	1	72	0.774626248412	0.928281602386	ENSRNOG00000030019	http://www.genome.jp/kegg-bin/show_pathway?rno04971/rno:24211%09red
Complement and coagulation cascades	KEGG PATHWAY	rno04610	1	72	0.774626248412	0.928281602386	ENSRNOG00000012749	http://www.genome.jp/kegg-bin/show_pathway?rno04610/rno:29687%09red
Pertussis	KEGG PATHWAY	rno05133	1	72	0.774626248412	0.928281602386	ENSRNOG00000012749	http://www.genome.jp/kegg-bin/show_pathway?rno05133/rno:29687%09red
Leishmaniasis	KEGG PATHWAY	rno05140	1	73	0.779186264672	0.928281602386	ENSRNOG00000010171	http://www.genome.jp/kegg-bin/show_pathway?rno05140/rno:314436%09red
Tight junction	KEGG PATHWAY	rno04530	2	139	0.780370438983	0.928281602386	ENSRNOG00000037247|ENSRNOG00000014060	http://www.genome.jp/kegg-bin/show_pathway?rno04530/rno:361568%09red/rno:25482%09red
Spliceosome	KEGG PATHWAY	rno03040	2	140	0.783682890394	0.928281602386	ENSRNOG00000014619|ENSRNOG00000000989	http://www.genome.jp/kegg-bin/show_pathway?rno03040/rno:89819%09red/rno:292007%09red
Type I diabetes mellitus	KEGG PATHWAY	rno04940	1	75	0.788031885757	0.928281602386	ENSRNOG00000050210	http://www.genome.jp/kegg-bin/show_pathway?rno04940/rno:414792%09red
Jak-STAT signaling pathway	KEGG PATHWAY	rno04630	2	142	0.790176437333	0.928281602386	ENSRNOG00000047307|ENSRNOG00000007946	http://www.genome.jp/kegg-bin/show_pathway?rno04630/rno:24888%09red/rno:313173%09red
Wnt signaling pathway	KEGG PATHWAY	rno04310	2	142	0.790176437333	0.928281602386	ENSRNOG00000020482|ENSRNOG00000015982	http://www.genome.jp/kegg-bin/show_pathway?rno04310/rno:140584%09red/rno:305897%09red
Chronic myeloid leukemia	KEGG PATHWAY	rno05220	1	76	0.792321165673	0.928281602386	ENSRNOG00000007946	http://www.genome.jp/kegg-bin/show_pathway?rno05220/rno:24888%09red
Autoimmune thyroid disease	KEGG PATHWAY	rno05320	1	76	0.792321165673	0.928281602386	ENSRNOG00000050210	http://www.genome.jp/kegg-bin/show_pathway?rno05320/rno:414792%09red
Salivary secretion	KEGG PATHWAY	rno04970	1	76	0.792321165673	0.928281602386	ENSRNOG00000030019	http://www.genome.jp/kegg-bin/show_pathway?rno04970/rno:24211%09red
Hematopoietic cell lineage	KEGG PATHWAY	rno04640	1	83	0.820015812185	0.949526376737	ENSRNOG00000018414	http://www.genome.jp/kegg-bin/show_pathway?rno04640/rno:307403%09red
Oxidative phosphorylation	KEGG PATHWAY	rno00190	2	157	0.833617963548	0.949526376737	ENSRNOG00000003163|ENSRNOG00000023387	http://www.genome.jp/kegg-bin/show_pathway?rno00190/rno:679739%09red/rno:289217%09red
Chemical carcinogenesis	KEGG PATHWAY	rno05204	1	87	0.834152907031	0.949526376737	ENSRNOG00000017512	http://www.genome.jp/kegg-bin/show_pathway?rno05204/rno:309147%09red
Ribosome biogenesis in eukaryotes	KEGG PATHWAY	rno03008	1	87	0.834152907031	0.949526376737	ENSRNOG00000006576	http://www.genome.jp/kegg-bin/show_pathway?rno03008/rno:362426%09red
Prostate cancer	KEGG PATHWAY	rno05215	1	89	0.840800199661	0.949526376737	ENSRNOG00000012944	http://www.genome.jp/kegg-bin/show_pathway?rno05215/rno:58918%09red
GnRH signaling pathway	KEGG PATHWAY	rno04912	1	90	0.844023445989	0.949526376737	ENSRNOG00000010171	http://www.genome.jp/kegg-bin/show_pathway?rno04912/rno:314436%09red
GABAergic synapse	KEGG PATHWAY	rno04727	1	90	0.844023445989	0.949526376737	ENSRNOG00000056558	http://www.genome.jp/kegg-bin/show_pathway?rno04727/rno:24947%09red
Natural killer cell mediated cytotoxicity	KEGG PATHWAY	rno04650	1	97	0.864834102054	0.951961266872	ENSRNOG00000061739	http://www.genome.jp/kegg-bin/show_pathway?rno04650/rno:24934%09red
Estrogen signaling pathway	KEGG PATHWAY	rno04915	1	97	0.864834102054	0.951961266872	ENSRNOG00000000431	http://www.genome.jp/kegg-bin/show_pathway?rno04915/rno:406169%09red
Cell adhesion molecules (CAMs)	KEGG PATHWAY	rno04514	2	172	0.868777703154	0.951961266872	ENSRNOG00000050210|ENSRNOG00000019977	http://www.genome.jp/kegg-bin/show_pathway?rno04514/rno:360406%09red/rno:414792%09red
Alcoholism	KEGG PATHWAY	rno05034	2	175	0.874935834407	0.951961266872	ENSRNOG00000021063|ENSRNOG00000000431	http://www.genome.jp/kegg-bin/show_pathway?rno05034/rno:406169%09red/rno:24412%09red
Retrograde endocannabinoid signaling	KEGG PATHWAY	rno04723	1	103	0.88045101786	0.951961266872	ENSRNOG00000056558	http://www.genome.jp/kegg-bin/show_pathway?rno04723/rno:24947%09red
Ribosome	KEGG PATHWAY	rno03010	2	178	0.88082690599	0.951961266872	ENSRNOG00000019970|ENSRNOG00000008279	http://www.genome.jp/kegg-bin/show_pathway?rno03010/rno:293666%09red/rno:298517%09red
Chagas disease (American trypanosomiasis)	KEGG PATHWAY	rno05142	1	104	0.882872794665	0.951961266872	ENSRNOG00000012749	http://www.genome.jp/kegg-bin/show_pathway?rno05142/rno:29687%09red
Amoebiasis	KEGG PATHWAY	rno05146	1	108	0.892080016831	0.951961266872	ENSRNOG00000006025	http://www.genome.jp/kegg-bin/show_pathway?rno05146/rno:305078%09red
Oocyte meiosis	KEGG PATHWAY	rno04114	1	109	0.894266644638	0.951961266872	ENSRNOG00000004479	http://www.genome.jp/kegg-bin/show_pathway?rno04114/rno:261730%09red
TNF signaling pathway	KEGG PATHWAY	rno04668	1	109	0.894266644638	0.951961266872	ENSRNOG00000000431	http://www.genome.jp/kegg-bin/show_pathway?rno04668/rno:406169%09red
Phagosome	KEGG PATHWAY	rno04145	2	195	0.909631381785	0.961761903714	ENSRNOG00000013743|ENSRNOG00000050210	http://www.genome.jp/kegg-bin/show_pathway?rno04145/rno:80843%09red/rno:414792%09red
Leukocyte transendothelial migration	KEGG PATHWAY	rno04670	1	120	0.91558872389	0.961761903714	ENSRNOG00000020726	http://www.genome.jp/kegg-bin/show_pathway?rno04670/rno:361710%09red
Serotonergic synapse	KEGG PATHWAY	rno04726	1	124	0.922228208454	0.961761903714	ENSRNOG00000042224	http://www.genome.jp/kegg-bin/show_pathway?rno04726/rno:313373%09red
Osteoclast differentiation	KEGG PATHWAY	rno04380	1	126	0.925349827439	0.961761903714	ENSRNOG00000018414	http://www.genome.jp/kegg-bin/show_pathway?rno04380/rno:307403%09red
Hepatitis C	KEGG PATHWAY	rno05160	1	128	0.928346382009	0.961761903714	ENSRNOG00000051344	http://www.genome.jp/kegg-bin/show_pathway?rno05160/rno:287716%09red
Dopaminergic synapse	KEGG PATHWAY	rno04728	1	131	0.932617603602	0.961761903714	ENSRNOG00000000431	http://www.genome.jp/kegg-bin/show_pathway?rno04728/rno:406169%09red
Herpes simplex infection	KEGG PATHWAY	rno05168	2	218	0.938338005087	0.96264727983	ENSRNOG00000050210|ENSRNOG00000051948	http://www.genome.jp/kegg-bin/show_pathway?rno05168/rno:363519%09red/rno:414792%09red
Signaling pathways regulating pluripotency of stem cells	KEGG PATHWAY	rno04550	1	143	0.947307580036	0.966839695088	ENSRNOG00000015982	http://www.genome.jp/kegg-bin/show_pathway?rno04550/rno:140584%09red
Influenza A	KEGG PATHWAY	rno05164	1	176	0.973221169963	0.976324250293	ENSRNOG00000012944	http://www.genome.jp/kegg-bin/show_pathway?rno05164/rno:58918%09red
Chemokine signaling pathway	KEGG PATHWAY	rno04062	1	178	0.974298189162	0.976324250293	ENSRNOG00000011984	http://www.genome.jp/kegg-bin/show_pathway?rno04062/rno:306748%09red
Tuberculosis	KEGG PATHWAY	rno05152	1	181	0.975833193501	0.976324250293	ENSRNOG00000012944	http://www.genome.jp/kegg-bin/show_pathway?rno05152/rno:58918%09red
Purine metabolism	KEGG PATHWAY	rno00230	1	182	0.976324250293	0.976324250293	ENSRNOG00000001430	http://www.genome.jp/kegg-bin/show_pathway?rno00230/rno:288588%09red
--------------------
#Term	Database	ID	Input number	Background number	P-Value	Corrected P-Value	Input	Hyperlink
--------------------
#Term	Database	ID	Input number	Background number	P-Value	Corrected P-Value	Input	Hyperlink
--------------------
