# Supplementary material for: Crosstalk Between Polygonatum kingianum, the miRNA, and Gut Microbiota in the Regulation of Lipid Metabolism
Source: Front Pharmacol. 2021 Oct 27;12:740528. doi: 10.3389/fphar.2021.740528 (PMC8578870; doi:10.3389/fphar.2021.740528)
Supplement: Supplementary file 1 [file DataSheet3.ZIP › 3 Differential miRNA target gene enrichment analysis/MODvsPWE_M/KEGGenrichment/MODvsPWE_M.DEG_enriched_KEGG_pathway_top20.xls]

pathway_term	rich_factor	qvalue	gene_number
Notch signaling pathway	0.117647058823529	0.196995857929	6
Ras signaling pathway	0.0521739130434783	0.260371688452	12
Glycerophospholipid metabolism	0.0760869565217391	0.260371688452	7
Glycosphingolipid biosynthesis - ganglio series	0.2	0.263181614818	3
Phosphatidylinositol signaling system	0.0740740740740741	0.330997891058	6
PI3K-Akt signaling pathway	0.0382352941176471	0.73788766905	13
Metabolic pathways	0.0285714285714286	0.73788766905	37
Glycerolipid metabolism	0.0714285714285714	0.73788766905	4
Glycosphingolipid biosynthesis - globo series	0.142857142857143	0.73788766905	2
Thyroid hormone signaling pathway	0.05	0.73788766905	6
Prion diseases	0.0833333333333333	0.73788766905	3
HTLV-I infection	0.0376712328767123	0.73788766905	11
Primary bile acid biosynthesis	0.125	0.765079883905	2
Phenylalanine metabolism	0.1	0.928281602386	2
Adherens junction	0.0540540540540541	0.928281602386	4
Glycosaminoglycan degradation	0.0952380952380952	0.928281602386	2
Rap1 signaling pathway	0.0373831775700935	0.928281602386	8
Peroxisome	0.0487804878048781	0.928281602386	4
Lysosome	0.0393700787401575	0.928281602386	5
Amyotrophic lateral sclerosis (ALS)	0.0508474576271186	0.928281602386	3
