# Supplementary material for: Crosstalk Between Polygonatum kingianum, the miRNA, and Gut Microbiota in the Regulation of Lipid Metabolism
Source: Front Pharmacol. 2021 Oct 27;12:740528. doi: 10.3389/fphar.2021.740528 (PMC8578870; doi:10.3389/fphar.2021.740528)
Supplement: Supplementary file 1 [file DataSheet3.ZIP › 3 Differential miRNA target gene enrichment analysis/MODvsSIM/GOenrichment/MODvsSIM.DEG_GO_enrichment_result.xls]

GO_accession	Description	Term_type	Over_represented_pValue	Corrected_pValue	DEG_item	DEG_list	Bg_item	Bg_list	Gene_names
GO:0009137	purine nucleoside diphosphate catabolic process	biological_process	1.9949e-05	0.20505	2	38	4	20272	ENSRNOG00000012962,ENSRNOG00000011831
GO:0009181	purine ribonucleoside diphosphate catabolic process	biological_process	1.9949e-05	0.20505	2	38	4	20272	ENSRNOG00000011831,ENSRNOG00000012962
GO:0009155	purine deoxyribonucleotide catabolic process	biological_process	5.0194e-05	0.24108	2	38	6	20272	ENSRNOG00000011831,ENSRNOG00000012962
GO:0009191	ribonucleoside diphosphate catabolic process	biological_process	5.0194e-05	0.24108	2	38	6	20272	ENSRNOG00000012962,ENSRNOG00000011831
GO:0060290	transdifferentiation	biological_process	7.019e-05	0.24108	2	38	7	20272	ENSRNOG00000046458,ENSRNOG00000024413
GO:0009134	nucleoside diphosphate catabolic process	biological_process	7.0364e-05	0.24108	2	38	7	20272	ENSRNOG00000012962,ENSRNOG00000011831
GO:0009151	purine deoxyribonucleotide metabolic process	biological_process	0.00015092	0.44322	2	38	10	20272	ENSRNOG00000012962,ENSRNOG00000011831
GO:0046386	deoxyribose phosphate catabolic process	biological_process	0.00018442	0.47389	2	38	11	20272	ENSRNOG00000012962,ENSRNOG00000011831
GO:0009264	deoxyribonucleotide catabolic process	biological_process	0.00022122	0.50528	2	38	12	20272	ENSRNOG00000011831,ENSRNOG00000012962
GO:0044241	lipid digestion	biological_process	0.00029783	0.61225	2	38	14	20272	ENSRNOG00000011648,ENSRNOG00000015866
GO:0005525	GTP binding	molecular_function	0.00055284	0.81742	5	38	363	20272	ENSRNOG00000012962,ENSRNOG00000042086,ENSRNOG00000025584,ENSRNOG00000018371,ENSRNOG00000002364
GO:0009394	2'-deoxyribonucleotide metabolic process	biological_process	0.00063304	0.81742	2	38	20	20272	ENSRNOG00000011831,ENSRNOG00000012962
GO:0019692	deoxyribose phosphate metabolic process	biological_process	0.00063304	0.81742	2	38	20	20272	ENSRNOG00000012962,ENSRNOG00000011831
GO:0032561	guanyl ribonucleotide binding	molecular_function	0.00067195	0.81742	5	38	379	20272	ENSRNOG00000018371,ENSRNOG00000002364,ENSRNOG00000042086,ENSRNOG00000012962,ENSRNOG00000025584
GO:0019001	guanyl nucleotide binding	molecular_function	0.00067999	0.81742	5	38	380	20272	ENSRNOG00000002364,ENSRNOG00000018371,ENSRNOG00000025584,ENSRNOG00000042086,ENSRNOG00000012962
GO:0009262	deoxyribonucleotide metabolic process	biological_process	0.0010765	0.81742	2	38	26	20272	ENSRNOG00000012962,ENSRNOG00000011831
GO:0009154	purine ribonucleotide catabolic process	biological_process	0.0014348	0.81742	2	38	30	20272	ENSRNOG00000012962,ENSRNOG00000011831
GO:0009261	ribonucleotide catabolic process	biological_process	0.0015321	0.81742	2	38	31	20272	ENSRNOG00000012962,ENSRNOG00000011831
GO:0003924	GTPase activity	molecular_function	0.0015694	0.81742	4	38	269	20272	ENSRNOG00000025584,ENSRNOG00000042086,ENSRNOG00000002364,ENSRNOG00000018371
GO:0050571	1,5-anhydro-D-fructose reductase activity	molecular_function	0.0018022	0.81742	1	38	1	20272	ENSRNOG00000017165
GO:0009184	purine deoxyribonucleoside diphosphate catabolic process	biological_process	0.0018089	0.81742	1	38	1	20272	ENSRNOG00000011831
GO:0009192	deoxyribonucleoside diphosphate catabolic process	biological_process	0.0018089	0.81742	1	38	1	20272	ENSRNOG00000011831
GO:0044716	8-oxo-GDP phosphatase activity	molecular_function	0.0018089	0.81742	1	38	1	20272	ENSRNOG00000011831
GO:0044717	8-hydroxy-dADP phosphatase activity	molecular_function	0.0018089	0.81742	1	38	1	20272	ENSRNOG00000011831
GO:0046057	dADP catabolic process	biological_process	0.0018089	0.81742	1	38	1	20272	ENSRNOG00000011831
GO:0046067	dGDP catabolic process	biological_process	0.0018089	0.81742	1	38	1	20272	ENSRNOG00000011831
GO:0046712	GDP catabolic process	biological_process	0.0018089	0.81742	1	38	1	20272	ENSRNOG00000011831
GO:0016077	snoRNA catabolic process	biological_process	0.0018423	0.81742	1	38	1	20272	ENSRNOG00000012962
GO:0035862	dITP metabolic process	biological_process	0.0018423	0.81742	1	38	1	20272	ENSRNOG00000012962
GO:0035863	dITP catabolic process	biological_process	0.0018423	0.81742	1	38	1	20272	ENSRNOG00000012962
GO:0097382	deoxynucleoside-diphosphatase activity	molecular_function	0.0018423	0.81742	1	38	1	20272	ENSRNOG00000012962
GO:0097383	dIDP diphosphatase activity	molecular_function	0.0018423	0.81742	1	38	1	20272	ENSRNOG00000012962
GO:1901639	XDP catabolic process	biological_process	0.0018423	0.81742	1	38	1	20272	ENSRNOG00000012962
GO:1901640	XTP binding	molecular_function	0.0018423	0.81742	1	38	1	20272	ENSRNOG00000012962
GO:1901641	ITP binding	molecular_function	0.0018423	0.81742	1	38	1	20272	ENSRNOG00000012962
GO:1990003	IDP phosphatase activity	molecular_function	0.0018423	0.81742	1	38	1	20272	ENSRNOG00000012962
GO:0006182	cGMP biosynthetic process	biological_process	0.0018483	0.81742	2	38	34	20272	ENSRNOG00000011648,ENSRNOG00000009440
GO:0030184	nitric oxide transmembrane transporter activity	molecular_function	0.0018689	0.81742	1	38	1	20272	ENSRNOG00000011648
GO:0035378	carbon dioxide transmembrane transport	biological_process	0.0018689	0.81742	1	38	1	20272	ENSRNOG00000011648
GO:0035379	carbon dioxide transmembrane transporter activity	molecular_function	0.0018689	0.81742	1	38	1	20272	ENSRNOG00000011648
GO:0072020	proximal straight tubule development	biological_process	0.0018689	0.81742	1	38	1	20272	ENSRNOG00000011648
GO:0072022	descending thin limb development	biological_process	0.0018689	0.81742	1	38	1	20272	ENSRNOG00000011648
GO:0072032	proximal convoluted tubule segment 2 development	biological_process	0.0018689	0.81742	1	38	1	20272	ENSRNOG00000011648
GO:0072220	metanephric descending thin limb development	biological_process	0.0018689	0.81742	1	38	1	20272	ENSRNOG00000011648
GO:0072230	metanephric proximal straight tubule development	biological_process	0.0018689	0.81742	1	38	1	20272	ENSRNOG00000011648
GO:0072232	metanephric proximal convoluted tubule segment 2 development	biological_process	0.0018689	0.81742	1	38	1	20272	ENSRNOG00000011648
GO:0085018	maintenance of symbiont-containing vacuole by host	biological_process	0.0018689	0.81742	1	38	1	20272	ENSRNOG00000011648
GO:0006195	purine nucleotide catabolic process	biological_process	0.0021801	0.93367	2	38	37	20272	ENSRNOG00000011831,ENSRNOG00000012962
GO:0031018	endocrine pancreas development	biological_process	0.0024192	1	2	38	39	20272	ENSRNOG00000024413,ENSRNOG00000046458
GO:0001667	ameboidal-type cell migration	biological_process	0.0030132	1	4	38	322	20272	ENSRNOG00000019913,ENSRNOG00000011648,ENSRNOG00000011271,ENSRNOG00000019496
GO:0072523	purine-containing compound catabolic process	biological_process	0.0032119	1	2	38	45	20272	ENSRNOG00000012962,ENSRNOG00000011831
GO:0016462	pyrophosphatase activity	molecular_function	0.0034318	1	6	38	798	20272	ENSRNOG00000012962,ENSRNOG00000042086,ENSRNOG00000025584,ENSRNOG00000011831,ENSRNOG00000018371,ENSRNOG00000002364
GO:0016818	hydrolase activity, acting on acid anhydrides, in phosphorus-containing anhydrides	molecular_function	0.0034958	1	6	38	801	20272	ENSRNOG00000002364,ENSRNOG00000011831,ENSRNOG00000018371,ENSRNOG00000025584,ENSRNOG00000042086,ENSRNOG00000012962
GO:0016817	hydrolase activity, acting on acid anhydrides	molecular_function	0.0036045	1	6	38	806	20272	ENSRNOG00000042086,ENSRNOG00000012962,ENSRNOG00000025584,ENSRNOG00000011831,ENSRNOG00000018371,ENSRNOG00000002364
GO:0010260	organ senescence	biological_process	0.0036774	1	1	38	2	20272	ENSRNOG00000046458
GO:0044715	8-oxo-dGDP phosphatase activity	molecular_function	0.00368	1	1	38	2	20272	ENSRNOG00000011831
GO:0046056	dADP metabolic process	biological_process	0.00368	1	1	38	2	20272	ENSRNOG00000011831
GO:0035870	dITP diphosphatase activity	molecular_function	0.0037134	1	1	38	2	20272	ENSRNOG00000012962
GO:0046707	IDP metabolic process	biological_process	0.0037134	1	1	38	2	20272	ENSRNOG00000012962
GO:0046709	IDP catabolic process	biological_process	0.0037134	1	1	38	2	20272	ENSRNOG00000012962
GO:0030185	nitric oxide transport	biological_process	0.0037399	1	1	38	2	20272	ENSRNOG00000011648
GO:0035377	transepithelial water transport	biological_process	0.0037399	1	1	38	2	20272	ENSRNOG00000011648
GO:0072019	proximal convoluted tubule development	biological_process	0.0037399	1	1	38	2	20272	ENSRNOG00000011648
GO:0072229	metanephric proximal convoluted tubule development	biological_process	0.0037399	1	1	38	2	20272	ENSRNOG00000011648
GO:0046068	cGMP metabolic process	biological_process	0.0038063	1	2	38	49	20272	ENSRNOG00000011648,ENSRNOG00000009440
GO:0001101	response to acid chemical	biological_process	0.0040453	1	4	38	350	20272	ENSRNOG00000011648,ENSRNOG00000046458,ENSRNOG00000019908,ENSRNOG00000013982
GO:0010632	regulation of epithelial cell migration	biological_process	0.0044108	1	3	38	177	20272	ENSRNOG00000011271,ENSRNOG00000019496,ENSRNOG00000011648
GO:0044240	multicellular organismal lipid catabolic process	biological_process	0.005225	1	1	38	3	20272	ENSRNOG00000015866
GO:0044375	regulation of peroxisome size	biological_process	0.005483	1	1	38	3	20272	ENSRNOG00000028100
GO:0009730	detection of carbohydrate stimulus	biological_process	0.0055451	1	1	38	3	20272	ENSRNOG00000046458
GO:0009732	detection of hexose stimulus	biological_process	0.0055451	1	1	38	3	20272	ENSRNOG00000046458
GO:0010157	response to chlorate	biological_process	0.0055451	1	1	38	3	20272	ENSRNOG00000046458
GO:0034287	detection of monosaccharide stimulus	biological_process	0.0055451	1	1	38	3	20272	ENSRNOG00000046458
GO:0051594	detection of glucose	biological_process	0.0055451	1	1	38	3	20272	ENSRNOG00000046458
GO:0009182	purine deoxyribonucleoside diphosphate metabolic process	biological_process	0.0055477	1	1	38	3	20272	ENSRNOG00000011831
GO:0046066	dGDP metabolic process	biological_process	0.0055477	1	1	38	3	20272	ENSRNOG00000011831
GO:1901069	guanosine-containing compound catabolic process	biological_process	0.0055477	1	1	38	3	20272	ENSRNOG00000011831
GO:0000839	Hrd1p ubiquitin ligase ERAD-L complex	cellular_component	0.0055554	1	1	38	3	20272	ENSRNOG00000007842
GO:0050897	cobalt ion binding	molecular_function	0.005581	1	1	38	3	20272	ENSRNOG00000012962
GO:0071288	cellular response to mercury ion	biological_process	0.0056075	1	1	38	3	20272	ENSRNOG00000011648
GO:0072237	metanephric proximal tubule development	biological_process	0.0056075	1	1	38	3	20272	ENSRNOG00000011648
GO:0019002	GMP binding	molecular_function	0.0056217	1	1	38	3	20272	ENSRNOG00000042086
GO:0035272	exocrine system development	biological_process	0.0056488	1	2	38	60	20272	ENSRNOG00000046458,ENSRNOG00000042086
GO:0009117	nucleotide metabolic process	biological_process	0.0056568	1	5	38	618	20272	ENSRNOG00000011831,ENSRNOG00000011648,ENSRNOG00000009440,ENSRNOG00000003510,ENSRNOG00000012962
GO:0006753	nucleoside phosphate metabolic process	biological_process	0.0059291	1	5	38	625	20272	ENSRNOG00000011831,ENSRNOG00000009440,ENSRNOG00000011648,ENSRNOG00000003510,ENSRNOG00000012962
GO:0044446	intracellular organelle part	cellular_component	0.0061028	1	21	38	6931	20272	ENSRNOG00000019496,ENSRNOG00000006002,ENSRNOG00000015866,ENSRNOG00000045770,ENSRNOG00000013383,ENSRNOG00000018371,ENSRNOG00000020353,ENSRNOG00000011648,ENSRNOG00000046458,ENSRNOG00000019908,ENSRNOG00000007842,ENSRNOG00000034258,ENSRNOG00000000414,ENSRNOG00000025584,ENSRNOG00000017731,ENSRNOG00000042086,ENSRNOG00000017781,ENSRNOG00000019913,ENSRNOG00000012962,ENSRNOG00000028100,ENSRNOG00000017165
GO:0034976	response to endoplasmic reticulum stress	biological_process	0.0067949	1	3	38	207	20272	ENSRNOG00000007842,ENSRNOG00000046458,ENSRNOG00000013383
GO:0043229	intracellular organelle	cellular_component	0.0072999	1	28	38	10738	20272	ENSRNOG00000018371,ENSRNOG00000013968,ENSRNOG00000024413,ENSRNOG00000020353,ENSRNOG00000046458,ENSRNOG00000011648,ENSRNOG00000019496,ENSRNOG00000002364,ENSRNOG00000014399,ENSRNOG00000013383,ENSRNOG00000045770,ENSRNOG00000015866,ENSRNOG00000006002,ENSRNOG00000011271,ENSRNOG00000010005,ENSRNOG00000017781,ENSRNOG00000019913,ENSRNOG00000012962,ENSRNOG00000028100,ENSRNOG00000017165,ENSRNOG00000000476,…
GO:0047035	testosterone dehydrogenase (NAD+) activity	molecular_function	0.0073831	1	1	38	4	20272	ENSRNOG00000013982
GO:0030433	ER-associated ubiquitin-dependent protein catabolic process	biological_process	0.0074007	1	2	38	69	20272	ENSRNOG00000007842,ENSRNOG00000013383
GO:0006382	adenosine to inosine editing	biological_process	0.0074452	1	1	38	4	20272	ENSRNOG00000012962
GO:0005223	intracellular cGMP activated cation channel activity	molecular_function	0.0074717	1	1	38	4	20272	ENSRNOG00000011648
GO:0030950	establishment or maintenance of actin cytoskeleton polarity	biological_process	0.0074717	1	1	38	4	20272	ENSRNOG00000011648
GO:0033326	cerebrospinal fluid secretion	biological_process	0.0074717	1	1	38	4	20272	ENSRNOG00000011648
GO:0046878	positive regulation of saliva secretion	biological_process	0.0074717	1	1	38	4	20272	ENSRNOG00000011648
GO:0070995	NADPH oxidation	biological_process	0.0074784	1	1	38	4	20272	ENSRNOG00000003510
GO:0001806	type IV hypersensitivity	biological_process	0.0074877	1	1	38	4	20272	ENSRNOG00000014367
GO:0060397	JAK-STAT cascade involved in growth hormone signaling pathway	biological_process	0.0074877	1	1	38	4	20272	ENSRNOG00000019496
GO:2000523	regulation of T cell costimulation	biological_process	0.0074877	1	1	38	4	20272	ENSRNOG00000014367
GO:2000525	positive regulation of T cell costimulation	biological_process	0.0074877	1	1	38	4	20272	ENSRNOG00000014367
GO:0055086	nucleobase-containing small molecule metabolic process	biological_process	0.0077135	1	5	38	666	20272	ENSRNOG00000011831,ENSRNOG00000003510,ENSRNOG00000009440,ENSRNOG00000011648,ENSRNOG00000012962
GO:0019637	organophosphate metabolic process	biological_process	0.0083636	1	6	38	960	20272	ENSRNOG00000011648,ENSRNOG00000009440,ENSRNOG00000003510,ENSRNOG00000017731,ENSRNOG00000012962,ENSRNOG00000011831
GO:0031491	nucleosome binding	molecular_function	0.0087127	1	2	38	75	20272	ENSRNOG00000045770,ENSRNOG00000019913
GO:0010631	epithelial cell migration	biological_process	0.0087588	1	3	38	227	20272	ENSRNOG00000011648,ENSRNOG00000019496,ENSRNOG00000011271
GO:0031016	pancreas development	biological_process	0.0089215	1	2	38	76	20272	ENSRNOG00000024413,ENSRNOG00000046458
GO:0044422	organelle part	cellular_component	0.0089332	1	21	38	7139	20272	ENSRNOG00000045770,ENSRNOG00000013383,ENSRNOG00000015866,ENSRNOG00000006002,ENSRNOG00000019496,ENSRNOG00000046458,ENSRNOG00000011648,ENSRNOG00000020353,ENSRNOG00000018371,ENSRNOG00000042086,ENSRNOG00000025584,ENSRNOG00000017731,ENSRNOG00000034258,ENSRNOG00000000414,ENSRNOG00000007842,ENSRNOG00000019908,ENSRNOG00000017165,ENSRNOG00000028100,ENSRNOG00000019913,ENSRNOG00000012962,ENSRNOG00000017781
GO:0090132	epithelium migration	biological_process	0.0089704	1	3	38	229	20272	ENSRNOG00000011648,ENSRNOG00000011271,ENSRNOG00000019496
GO:0009186	deoxyribonucleoside diphosphate metabolic process	biological_process	0.0092729	1	1	38	5	20272	ENSRNOG00000011831
GO:0000835	ER ubiquitin ligase complex	cellular_component	0.0092805	1	1	38	5	20272	ENSRNOG00000007842
GO:0000836	Hrd1p ubiquitin ligase complex	cellular_component	0.0092805	1	1	38	5	20272	ENSRNOG00000007842
GO:0009217	purine deoxyribonucleoside triphosphate catabolic process	biological_process	0.0093061	1	1	38	5	20272	ENSRNOG00000012962
GO:0098519	nucleotide phosphatase activity, acting on free nucleotides	molecular_function	0.0093061	1	1	38	5	20272	ENSRNOG00000012962
GO:0015166	polyol transmembrane transporter activity	molecular_function	0.0093324	1	1	38	5	20272	ENSRNOG00000011648
GO:0015168	glycerol transmembrane transporter activity	molecular_function	0.0093324	1	1	38	5	20272	ENSRNOG00000011648
GO:0015670	carbon dioxide transport	biological_process	0.0093324	1	1	38	5	20272	ENSRNOG00000011648
GO:0015793	glycerol transport	biological_process	0.0093324	1	1	38	5	20272	ENSRNOG00000011648
GO:0070295	renal water absorption	biological_process	0.0093324	1	1	38	5	20272	ENSRNOG00000011648
GO:0072592	oxygen metabolic process	biological_process	0.0093391	1	1	38	5	20272	ENSRNOG00000003510
GO:0072675	osteoclast fusion	biological_process	0.0093484	1	1	38	5	20272	ENSRNOG00000020353
GO:0003824	catalytic activity	molecular_function	0.0094623	1	18	38	5730	20272	ENSRNOG00000011831,ENSRNOG00000018371,ENSRNOG00000013968,ENSRNOG00000018986,ENSRNOG00000002364,ENSRNOG00000015866,ENSRNOG00000006002,ENSRNOG00000009440,ENSRNOG00000010005,ENSRNOG00000013982,ENSRNOG00000017165,ENSRNOG00000019913,ENSRNOG00000012962,ENSRNOG00000014367,ENSRNOG00000042086,ENSRNOG00000025584,ENSRNOG00000017731,ENSRNOG00000003510
GO:0090130	tissue migration	biological_process	0.0095125	1	3	38	234	20272	ENSRNOG00000011648,ENSRNOG00000011271,ENSRNOG00000019496
GO:0000166	nucleotide binding	molecular_function	0.0098531	1	9	38	1992	20272	ENSRNOG00000012962,ENSRNOG00000018371,ENSRNOG00000042086,ENSRNOG00000025584,ENSRNOG00000003510,ENSRNOG00000006002,ENSRNOG00000009440,ENSRNOG00000014367,ENSRNOG00000002364
GO:1901265	nucleoside phosphate binding	molecular_function	0.0098531	1	9	38	1992	20272	ENSRNOG00000012962,ENSRNOG00000018371,ENSRNOG00000042086,ENSRNOG00000003510,ENSRNOG00000025584,ENSRNOG00000006002,ENSRNOG00000009440,ENSRNOG00000014367,ENSRNOG00000002364
GO:0009166	nucleotide catabolic process	biological_process	0.010569	1	2	38	83	20272	ENSRNOG00000011831,ENSRNOG00000012962
GO:0071986	Ragulator complex	cellular_component	0.010818	1	1	38	6	20272	ENSRNOG00000019908
GO:0010040	response to iron(II) ion	biological_process	0.011128	1	1	38	6	20272	ENSRNOG00000046458
GO:2000675	negative regulation of type B pancreatic cell apoptotic process	biological_process	0.011128	1	1	38	6	20272	ENSRNOG00000046458
GO:0046710	GDP metabolic process	biological_process	0.01113	1	1	38	6	20272	ENSRNOG00000011831
GO:0048251	elastic fiber assembly	biological_process	0.011138	1	1	38	6	20272	ENSRNOG00000020587
GO:0009146	purine nucleoside triphosphate catabolic process	biological_process	0.011163	1	1	38	6	20272	ENSRNOG00000012962
GO:0003841	1-acylglycerol-3-phosphate O-acyltransferase activity	molecular_function	0.011175	1	1	38	6	20272	ENSRNOG00000017731
GO:0016024	CDP-diacylglycerol biosynthetic process	biological_process	0.011175	1	1	38	6	20272	ENSRNOG00000017731
GO:0020005	symbiont-containing vacuole membrane	cellular_component	0.01119	1	1	38	6	20272	ENSRNOG00000011648
GO:0046877	regulation of saliva secretion	biological_process	0.01119	1	1	38	6	20272	ENSRNOG00000011648
GO:0072014	proximal tubule development	biological_process	0.01119	1	1	38	6	20272	ENSRNOG00000011648
GO:0072236	metanephric loop of Henle development	biological_process	0.01119	1	1	38	6	20272	ENSRNOG00000011648
GO:0072239	metanephric glomerulus vasculature development	biological_process	0.01119	1	1	38	6	20272	ENSRNOG00000011648
GO:0070389	chaperone cofactor-dependent protein refolding	biological_process	0.011195	1	1	38	6	20272	ENSRNOG00000017781
GO:0072674	multinuclear osteoclast differentiation	biological_process	0.011206	1	1	38	6	20272	ENSRNOG00000020353
GO:0036503	ERAD pathway	biological_process	0.011307	1	2	38	86	20272	ENSRNOG00000007842,ENSRNOG00000013383
GO:0009150	purine ribonucleotide metabolic process	biological_process	0.012038	1	4	38	479	20272	ENSRNOG00000011648,ENSRNOG00000009440,ENSRNOG00000012962,ENSRNOG00000011831
GO:1901292	nucleoside phosphate catabolic process	biological_process	0.012601	1	2	38	91	20272	ENSRNOG00000011831,ENSRNOG00000012962
GO:0006163	purine nucleotide metabolic process	biological_process	0.01273	1	4	38	487	20272	ENSRNOG00000012962,ENSRNOG00000011648,ENSRNOG00000009440,ENSRNOG00000011831
GO:0016559	peroxisome fission	biological_process	0.01292	1	1	38	7	20272	ENSRNOG00000028100
GO:0046341	CDP-diacylglycerol metabolic process	biological_process	0.013029	1	1	38	7	20272	ENSRNOG00000017731
GO:0003097	renal water transport	biological_process	0.013044	1	1	38	7	20272	ENSRNOG00000011648
GO:0015791	polyol transport	biological_process	0.013044	1	1	38	7	20272	ENSRNOG00000011648
GO:0020003	symbiont-containing vacuole	cellular_component	0.013044	1	1	38	7	20272	ENSRNOG00000011648
GO:0016176	superoxide-generating NADPH oxidase activator activity	molecular_function	0.01306	1	1	38	7	20272	ENSRNOG00000020353
GO:0009259	ribonucleotide metabolic process	biological_process	0.013174	1	4	38	492	20272	ENSRNOG00000011831,ENSRNOG00000012962,ENSRNOG00000009440,ENSRNOG00000011648
GO:0009135	purine nucleoside diphosphate metabolic process	biological_process	0.013676	1	2	38	95	20272	ENSRNOG00000011831,ENSRNOG00000012962
GO:0009179	purine ribonucleoside diphosphate metabolic process	biological_process	0.013676	1	2	38	95	20272	ENSRNOG00000012962,ENSRNOG00000011831
GO:0006796	phosphate-containing compound metabolic process	biological_process	0.013891	1	11	38	2876	20272	ENSRNOG00000006002,ENSRNOG00000009440,ENSRNOG00000003510,ENSRNOG00000025584,ENSRNOG00000017731,ENSRNOG00000019908,ENSRNOG00000014367,ENSRNOG00000012962,ENSRNOG00000011648,ENSRNOG00000010005,ENSRNOG00000011831
GO:0019693	ribose phosphate metabolic process	biological_process	0.014094	1	4	38	502	20272	ENSRNOG00000012962,ENSRNOG00000011648,ENSRNOG00000009440,ENSRNOG00000011831
GO:0009185	ribonucleoside diphosphate metabolic process	biological_process	0.014227	1	2	38	97	20272	ENSRNOG00000012962,ENSRNOG00000011831
GO:0031017	exocrine pancreas development	biological_process	0.014833	1	1	38	8	20272	ENSRNOG00000046458
GO:0097027	ubiquitin-protein transferase activator activity	molecular_function	0.014843	1	1	38	8	20272	ENSRNOG00000007842
GO:0009204	deoxyribonucleoside triphosphate catabolic process	biological_process	0.014868	1	1	38	8	20272	ENSRNOG00000012962
GO:0016553	base conversion or substitution editing	biological_process	0.014868	1	1	38	8	20272	ENSRNOG00000012962
GO:0005221	intracellular cyclic nucleotide activated cation channel activity	molecular_function	0.014894	1	1	38	8	20272	ENSRNOG00000011648
GO:0030952	establishment or maintenance of cytoskeleton polarity	biological_process	0.014894	1	1	38	8	20272	ENSRNOG00000011648
GO:0042045	epithelial fluid transport	biological_process	0.014894	1	1	38	8	20272	ENSRNOG00000011648
GO:0043855	cyclic nucleotide-gated ion channel activity	molecular_function	0.014894	1	1	38	8	20272	ENSRNOG00000011648
GO:0071472	cellular response to salt stress	biological_process	0.014894	1	1	38	8	20272	ENSRNOG00000011648
GO:0043226	organelle	cellular_component	0.015303	1	29	38	11784	20272	ENSRNOG00000011271,ENSRNOG00000010005,ENSRNOG00000017781,ENSRNOG00000028100,ENSRNOG00000017165,ENSRNOG00000012962,ENSRNOG00000019913,ENSRNOG00000000476,ENSRNOG00000034258,ENSRNOG00000000414,ENSRNOG00000007842,ENSRNOG00000019908,ENSRNOG00000042086,ENSRNOG00000017731,ENSRNOG00000025584,ENSRNOG00000024413,ENSRNOG00000020353,ENSRNOG00000013968,ENSRNOG00000018371,ENSRNOG00000020587,ENSRNOG00000046458,…
GO:0006793	phosphorus metabolic process	biological_process	0.01555	1	11	38	2922	20272	ENSRNOG00000006002,ENSRNOG00000009440,ENSRNOG00000003510,ENSRNOG00000025584,ENSRNOG00000017731,ENSRNOG00000014367,ENSRNOG00000019908,ENSRNOG00000011648,ENSRNOG00000012962,ENSRNOG00000010005,ENSRNOG00000011831
GO:0043168	anion binding	molecular_function	0.016072	1	10	38	2539	20272	ENSRNOG00000012962,ENSRNOG00000018371,ENSRNOG00000020353,ENSRNOG00000042086,ENSRNOG00000003510,ENSRNOG00000025584,ENSRNOG00000006002,ENSRNOG00000014367,ENSRNOG00000014399,ENSRNOG00000002364
GO:0009215	purine deoxyribonucleoside triphosphate metabolic process	biological_process	0.016715	1	1	38	9	20272	ENSRNOG00000012962
GO:0042171	lysophosphatidic acid acyltransferase activity	molecular_function	0.016727	1	1	38	9	20272	ENSRNOG00000017731
GO:0015250	water channel activity	molecular_function	0.016742	1	1	38	9	20272	ENSRNOG00000011648
GO:0051458	corticotropin secretion	biological_process	0.016742	1	1	38	9	20272	ENSRNOG00000011648
GO:0004499	N,N-dimethylaniline monooxygenase activity	molecular_function	0.016748	1	1	38	9	20272	ENSRNOG00000003510
GO:0033601	positive regulation of mammary gland epithelial cell proliferation	biological_process	0.016758	1	1	38	9	20272	ENSRNOG00000025584
GO:0072521	purine-containing compound metabolic process	biological_process	0.016778	1	4	38	529	20272	ENSRNOG00000012962,ENSRNOG00000011648,ENSRNOG00000009440,ENSRNOG00000011831
GO:0016616	oxidoreductase activity, acting on the CH-OH group of donors, NAD or NADP as acceptor	molecular_function	0.017421	1	2	38	108	20272	ENSRNOG00000017165,ENSRNOG00000013982
GO:0031490	chromatin DNA binding	molecular_function	0.018365	1	2	38	111	20272	ENSRNOG00000019913,ENSRNOG00000024413
GO:0004303	estradiol 17-beta-dehydrogenase activity	molecular_function	0.018498	1	1	38	10	20272	ENSRNOG00000013982
GO:2000674	regulation of type B pancreatic cell apoptotic process	biological_process	0.018524	1	1	38	10	20272	ENSRNOG00000046458
GO:0050072	m7G(5')pppN diphosphatase activity	molecular_function	0.018559	1	1	38	10	20272	ENSRNOG00000012962
GO:0003091	renal water homeostasis	biological_process	0.018586	1	1	38	10	20272	ENSRNOG00000011648
GO:0005372	water transmembrane transporter activity	molecular_function	0.018586	1	1	38	10	20272	ENSRNOG00000011648
GO:0030430	host cell cytoplasm	cellular_component	0.018586	1	1	38	10	20272	ENSRNOG00000011648
GO:0033655	host cell cytoplasm part	cellular_component	0.018586	1	1	38	10	20272	ENSRNOG00000011648
GO:0071474	cellular hyperosmotic response	biological_process	0.018586	1	1	38	10	20272	ENSRNOG00000011648
GO:0010634	positive regulation of epithelial cell migration	biological_process	0.018684	1	2	38	112	20272	ENSRNOG00000019496,ENSRNOG00000011648
GO:0003682	chromatin binding	molecular_function	0.018961	1	4	38	549	20272	ENSRNOG00000019913,ENSRNOG00000046458,ENSRNOG00000045770,ENSRNOG00000024413
GO:0050678	regulation of epithelial cell proliferation	biological_process	0.019131	1	3	38	304	20272	ENSRNOG00000019496,ENSRNOG00000011271,ENSRNOG00000025584
GO:0007586	digestion	biological_process	0.019247	1	2	38	114	20272	ENSRNOG00000011648,ENSRNOG00000015866
GO:0044710	single-organism metabolic process	biological_process	0.019255	1	15	38	4733	20272	ENSRNOG00000013982,ENSRNOG00000020353,ENSRNOG00000011831,ENSRNOG00000011648,ENSRNOG00000012962,ENSRNOG00000046458,ENSRNOG00000019913,ENSRNOG00000017165,ENSRNOG00000019908,ENSRNOG00000007842,ENSRNOG00000017731,ENSRNOG00000003510,ENSRNOG00000015866,ENSRNOG00000009440,ENSRNOG00000013383
GO:0008284	positive regulation of cell proliferation	biological_process	0.019333	1	5	38	838	20272	ENSRNOG00000019496,ENSRNOG00000025584,ENSRNOG00000011648,ENSRNOG00000012962,ENSRNOG00000046458
GO:0031981	nuclear lumen	cellular_component	0.019633	1	11	38	3021	20272	ENSRNOG00000017781,ENSRNOG00000019913,ENSRNOG00000046458,ENSRNOG00000012962,ENSRNOG00000017165,ENSRNOG00000019496,ENSRNOG00000045770,ENSRNOG00000013383,ENSRNOG00000025584,ENSRNOG00000015866,ENSRNOG00000006002
GO:0032526	response to retinoic acid	biological_process	0.019937	1	2	38	116	20272	ENSRNOG00000013982,ENSRNOG00000011648
GO:0044428	nuclear part	cellular_component	0.020081	1	12	38	3446	20272	ENSRNOG00000019496,ENSRNOG00000006002,ENSRNOG00000015866,ENSRNOG00000025584,ENSRNOG00000013383,ENSRNOG00000045770,ENSRNOG00000017781,ENSRNOG00000011648,ENSRNOG00000017165,ENSRNOG00000019913,ENSRNOG00000046458,ENSRNOG00000012962
GO:0009132	nucleoside diphosphate metabolic process	biological_process	0.02026	1	2	38	117	20272	ENSRNOG00000012962,ENSRNOG00000011831
GO:0097050	type B pancreatic cell apoptotic process	biological_process	0.020365	1	1	38	11	20272	ENSRNOG00000046458
GO:0017110	nucleoside-diphosphatase activity	molecular_function	0.020367	1	1	38	11	20272	ENSRNOG00000011831
GO:0047429	nucleoside-triphosphate diphosphatase activity	molecular_function	0.0204	1	1	38	11	20272	ENSRNOG00000012962
GO:0015665	alcohol transmembrane transporter activity	molecular_function	0.020426	1	1	38	11	20272	ENSRNOG00000011648
GO:0042538	hyperosmotic salinity response	biological_process	0.020426	1	1	38	11	20272	ENSRNOG00000011648
GO:0046541	saliva secretion	biological_process	0.020426	1	1	38	11	20272	ENSRNOG00000011648
GO:0071280	cellular response to copper ion	biological_process	0.020426	1	1	38	11	20272	ENSRNOG00000011648
GO:0002524	hypersensitivity	biological_process	0.020442	1	1	38	11	20272	ENSRNOG00000014367
GO:1901136	carbohydrate derivative catabolic process	biological_process	0.021243	1	2	38	120	20272	ENSRNOG00000011831,ENSRNOG00000012962
GO:0036094	small molecule binding	molecular_function	0.02212	1	9	38	2274	20272	ENSRNOG00000042086,ENSRNOG00000003510,ENSRNOG00000025584,ENSRNOG00000006002,ENSRNOG00000009440,ENSRNOG00000014367,ENSRNOG00000002364,ENSRNOG00000012962,ENSRNOG00000018371
GO:0043201	response to leucine	biological_process	0.022202	1	1	38	12	20272	ENSRNOG00000046458
GO:0055106	ubiquitin-protein transferase regulator activity	molecular_function	0.022212	1	1	38	12	20272	ENSRNOG00000007842
GO:0016411	acylglycerol O-acyltransferase activity	molecular_function	0.022248	1	1	38	12	20272	ENSRNOG00000017731
GO:0071617	lysophospholipid acyltransferase activity	molecular_function	0.022248	1	1	38	12	20272	ENSRNOG00000017731
GO:0019755	one-carbon compound transport	biological_process	0.022263	1	1	38	12	20272	ENSRNOG00000011648
GO:0021670	lateral ventricle development	biological_process	0.022263	1	1	38	12	20272	ENSRNOG00000011648
GO:0060456	positive regulation of digestive system process	biological_process	0.022263	1	1	38	12	20272	ENSRNOG00000011648
GO:0070633	transepithelial transport	biological_process	0.022263	1	1	38	12	20272	ENSRNOG00000011648
GO:0072070	loop of Henle development	biological_process	0.022263	1	1	38	12	20272	ENSRNOG00000011648
GO:0072488	ammonium transmembrane transport	biological_process	0.022263	1	1	38	12	20272	ENSRNOG00000011648
GO:0043200	response to amino acid	biological_process	0.023547	1	2	38	127	20272	ENSRNOG00000019908,ENSRNOG00000046458
GO:0016614	oxidoreductase activity, acting on CH-OH group of donors	molecular_function	0.023946	1	2	38	128	20272	ENSRNOG00000013982,ENSRNOG00000017165
GO:0055103	ligase regulator activity	molecular_function	0.024046	1	1	38	13	20272	ENSRNOG00000007842
GO:0009143	nucleoside triphosphate catabolic process	biological_process	0.024071	1	1	38	13	20272	ENSRNOG00000012962
GO:2000781	positive regulation of double-strand break repair	biological_process	0.024071	1	1	38	13	20272	ENSRNOG00000012962
GO:0033646	host intracellular part	cellular_component	0.024097	1	1	38	13	20272	ENSRNOG00000011648
GO:0043656	intracellular region of host	cellular_component	0.024097	1	1	38	13	20272	ENSRNOG00000011648
GO:0046689	response to mercury ion	biological_process	0.024097	1	1	38	13	20272	ENSRNOG00000011648
GO:0060396	growth hormone receptor signaling pathway	biological_process	0.024113	1	1	38	13	20272	ENSRNOG00000019496
GO:0035270	endocrine system development	biological_process	0.024656	1	2	38	130	20272	ENSRNOG00000024413,ENSRNOG00000046458
GO:0046434	organophosphate catabolic process	biological_process	0.025725	1	2	38	133	20272	ENSRNOG00000012962,ENSRNOG00000011831
GO:1901575	organic substance catabolic process	biological_process	0.025816	1	7	38	1582	20272	ENSRNOG00000018986,ENSRNOG00000012962,ENSRNOG00000013383,ENSRNOG00000015866,ENSRNOG00000025584,ENSRNOG00000011831,ENSRNOG00000007842
GO:0016074	snoRNA metabolic process	biological_process	0.025901	1	1	38	14	20272	ENSRNOG00000012962
GO:0072224	metanephric glomerulus development	biological_process	0.025927	1	1	38	14	20272	ENSRNOG00000011648
GO:0004383	guanylate cyclase activity	molecular_function	0.025943	1	1	38	14	20272	ENSRNOG00000009440
GO:0043231	intracellular membrane-bounded organelle	cellular_component	0.026584	1	24	38	9371	20272	ENSRNOG00000019913,ENSRNOG00000012962,ENSRNOG00000028100,ENSRNOG00000017165,ENSRNOG00000000476,ENSRNOG00000011271,ENSRNOG00000010005,ENSRNOG00000017781,ENSRNOG00000042086,ENSRNOG00000025584,ENSRNOG00000017731,ENSRNOG00000019908,ENSRNOG00000007842,ENSRNOG00000046458,ENSRNOG00000011648,ENSRNOG00000013968,ENSRNOG00000018371,ENSRNOG00000024413,ENSRNOG00000045770,ENSRNOG00000013383,ENSRNOG00000006002,…
GO:0052652	cyclic purine nucleotide metabolic process	biological_process	0.026829	1	2	38	136	20272	ENSRNOG00000011648,ENSRNOG00000009440
GO:0009190	cyclic nucleotide biosynthetic process	biological_process	0.027195	1	2	38	137	20272	ENSRNOG00000009440,ENSRNOG00000011648
GO:0005149	interleukin-1 receptor binding	molecular_function	0.027521	1	1	38	15	20272	ENSRNOG00000005800
GO:0007263	nitric oxide mediated signal transduction	biological_process	0.027693	1	1	38	15	20272	ENSRNOG00000046458
GO:0030157	pancreatic juice secretion	biological_process	0.027754	1	1	38	15	20272	ENSRNOG00000011648
GO:0033643	host cell part	cellular_component	0.027754	1	1	38	15	20272	ENSRNOG00000011648
GO:0070293	renal absorption	biological_process	0.027754	1	1	38	15	20272	ENSRNOG00000011648
GO:0016581	NuRD complex	cellular_component	0.02777	1	1	38	15	20272	ENSRNOG00000019913
GO:0090545	CHD-type complex	cellular_component	0.02777	1	1	38	15	20272	ENSRNOG00000019913
GO:0005003	ephrin receptor activity	molecular_function	0.02777	1	1	38	15	20272	ENSRNOG00000014367
GO:0044712	single-organism catabolic process	biological_process	0.028393	1	5	38	927	20272	ENSRNOG00000015866,ENSRNOG00000013383,ENSRNOG00000012962,ENSRNOG00000007842,ENSRNOG00000011831
GO:1990267	response to transition metal nanoparticle	biological_process	0.028663	1	2	38	141	20272	ENSRNOG00000046458,ENSRNOG00000011648
GO:0006152	purine nucleoside catabolic process	biological_process	0.02952	1	1	38	16	20272	ENSRNOG00000011831
GO:0046130	purine ribonucleoside catabolic process	biological_process	0.02952	1	1	38	16	20272	ENSRNOG00000011831
GO:0006833	water transport	biological_process	0.029578	1	1	38	16	20272	ENSRNOG00000011648
GO:0018995	host	cellular_component	0.029578	1	1	38	16	20272	ENSRNOG00000011648
GO:0043657	host cell	cellular_component	0.029578	1	1	38	16	20272	ENSRNOG00000011648
GO:0009404	toxin metabolic process	biological_process	0.029585	1	1	38	16	20272	ENSRNOG00000003510
GO:0071378	cellular response to growth hormone stimulus	biological_process	0.029594	1	1	38	16	20272	ENSRNOG00000019496
GO:0005634	nucleus	cellular_component	0.030159	1	17	38	5922	20272	ENSRNOG00000024413,ENSRNOG00000018371,ENSRNOG00000046458,ENSRNOG00000011648,ENSRNOG00000002364,ENSRNOG00000019496,ENSRNOG00000045770,ENSRNOG00000013383,ENSRNOG00000015866,ENSRNOG00000006002,ENSRNOG00000011271,ENSRNOG00000017781,ENSRNOG00000017165,ENSRNOG00000012962,ENSRNOG00000019913,ENSRNOG00000000476,ENSRNOG00000025584
GO:0007259	JAK-STAT cascade	biological_process	0.030197	1	2	38	145	20272	ENSRNOG00000019496,ENSRNOG00000025584
GO:0043161	proteasome-mediated ubiquitin-dependent protein catabolic process	biological_process	0.030671	1	3	38	365	20272	ENSRNOG00000007842,ENSRNOG00000013383,ENSRNOG00000018986
GO:0050673	epithelial cell proliferation	biological_process	0.030903	1	3	38	366	20272	ENSRNOG00000019496,ENSRNOG00000011271,ENSRNOG00000025584
GO:0005779	integral component of peroxisomal membrane	cellular_component	0.031277	1	1	38	17	20272	ENSRNOG00000028100
GO:0031231	intrinsic component of peroxisomal membrane	cellular_component	0.031277	1	1	38	17	20272	ENSRNOG00000028100
GO:0009200	deoxyribonucleoside triphosphate metabolic process	biological_process	0.031373	1	1	38	17	20272	ENSRNOG00000012962
GO:0008519	ammonium transmembrane transporter activity	molecular_function	0.031399	1	1	38	17	20272	ENSRNOG00000011648
GO:0071732	cellular response to nitric oxide	biological_process	0.031399	1	1	38	17	20272	ENSRNOG00000011648
GO:0006336	DNA replication-independent nucleosome assembly	biological_process	0.031414	1	1	38	17	20272	ENSRNOG00000045770
GO:0003094	glomerular filtration	biological_process	0.033216	1	1	38	18	20272	ENSRNOG00000011648
GO:0071731	response to nitric oxide	biological_process	0.033216	1	1	38	18	20272	ENSRNOG00000011648
GO:0042026	protein refolding	biological_process	0.033221	1	1	38	18	20272	ENSRNOG00000017781
GO:0033599	regulation of mammary gland epithelial cell proliferation	biological_process	0.033231	1	1	38	18	20272	ENSRNOG00000025584
GO:0034724	DNA replication-independent nucleosome organization	biological_process	0.033231	1	1	38	18	20272	ENSRNOG00000045770
GO:0060749	mammary gland alveolus development	biological_process	0.033231	1	1	38	18	20272	ENSRNOG00000025584
GO:0061377	mammary gland lobule development	biological_process	0.033231	1	1	38	18	20272	ENSRNOG00000025584
GO:0051099	positive regulation of binding	biological_process	0.033304	1	2	38	153	20272	ENSRNOG00000046458,ENSRNOG00000014367
GO:0097367	carbohydrate derivative binding	molecular_function	0.034237	1	8	38	2058	20272	ENSRNOG00000018371,ENSRNOG00000012962,ENSRNOG00000014367,ENSRNOG00000002364,ENSRNOG00000014399,ENSRNOG00000042086,ENSRNOG00000025584,ENSRNOG00000006002
GO:1902236	negative regulation of endoplasmic reticulum stress-induced intrinsic apoptotic signaling pathway	biological_process	0.034969	1	1	38	19	20272	ENSRNOG00000046458
GO:0005217	intracellular ligand-gated ion channel activity	molecular_function	0.035029	1	1	38	19	20272	ENSRNOG00000011648
GO:0006884	cell volume homeostasis	biological_process	0.035029	1	1	38	19	20272	ENSRNOG00000011648
GO:0032809	neuronal cell body membrane	cellular_component	0.035029	1	1	38	19	20272	ENSRNOG00000011648
GO:0097205	renal filtration	biological_process	0.035029	1	1	38	19	20272	ENSRNOG00000011648
GO:0031935	regulation of chromatin silencing	biological_process	0.035045	1	1	38	19	20272	ENSRNOG00000045770
GO:0070013	intracellular organelle lumen	cellular_component	0.036058	1	11	38	3307	20272	ENSRNOG00000017781,ENSRNOG00000019913,ENSRNOG00000046458,ENSRNOG00000012962,ENSRNOG00000017165,ENSRNOG00000019496,ENSRNOG00000013383,ENSRNOG00000045770,ENSRNOG00000025584,ENSRNOG00000006002,ENSRNOG00000015866
GO:0070062	extracellular exosome	cellular_component	0.036327	1	9	38	2479	20272	ENSRNOG00000019908,ENSRNOG00000007842,ENSRNOG00000025584,ENSRNOG00000045770,ENSRNOG00000017781,ENSRNOG00000020587,ENSRNOG00000018371,ENSRNOG00000011648,ENSRNOG00000017165
GO:0043233	organelle lumen	cellular_component	0.036557	1	11	38	3314	20272	ENSRNOG00000045770,ENSRNOG00000013383,ENSRNOG00000006002,ENSRNOG00000015866,ENSRNOG00000025584,ENSRNOG00000019496,ENSRNOG00000017165,ENSRNOG00000012962,ENSRNOG00000046458,ENSRNOG00000019913,ENSRNOG00000017781
GO:0005622	intracellular	cellular_component	0.036568	1	30	38	12985	20272	ENSRNOG00000011648,ENSRNOG00000018986,ENSRNOG00000046458,ENSRNOG00000018371,ENSRNOG00000013968,ENSRNOG00000020353,ENSRNOG00000024413,ENSRNOG00000009440,ENSRNOG00000015866,ENSRNOG00000006002,ENSRNOG00000013383,ENSRNOG00000045770,ENSRNOG00000019496,ENSRNOG00000002364,ENSRNOG00000014399,ENSRNOG00000000476,ENSRNOG00000019913,ENSRNOG00000012962,ENSRNOG00000028100,ENSRNOG00000017165,ENSRNOG00000017781,…
GO:0065010	extracellular membrane-bounded organelle	cellular_component	0.036823	1	9	38	2485	20272	ENSRNOG00000007842,ENSRNOG00000019908,ENSRNOG00000045770,ENSRNOG00000025584,ENSRNOG00000018371,ENSRNOG00000017781,ENSRNOG00000020587,ENSRNOG00000017165,ENSRNOG00000011648
GO:0044298	cell body membrane	cellular_component	0.03684	1	1	38	20	20272	ENSRNOG00000011648
GO:0072234	metanephric nephron tubule development	biological_process	0.03684	1	1	38	20	20272	ENSRNOG00000011648
GO:1902170	cellular response to reactive nitrogen species	biological_process	0.03684	1	1	38	20	20272	ENSRNOG00000011648
GO:0017144	drug metabolic process	biological_process	0.036846	1	1	38	20	20272	ENSRNOG00000003510
GO:0008171	O-methyltransferase activity	molecular_function	0.036854	1	1	38	20	20272	ENSRNOG00000013968
GO:0044424	intracellular part	cellular_component	0.037169	1	29	38	12407	20272	ENSRNOG00000011271,ENSRNOG00000010005,ENSRNOG00000017781,ENSRNOG00000019913,ENSRNOG00000012962,ENSRNOG00000028100,ENSRNOG00000017165,ENSRNOG00000000476,ENSRNOG00000019908,ENSRNOG00000034258,ENSRNOG00000000414,ENSRNOG00000007842,ENSRNOG00000042086,ENSRNOG00000017731,ENSRNOG00000025584,ENSRNOG00000018371,ENSRNOG00000013968,ENSRNOG00000024413,ENSRNOG00000020353,ENSRNOG00000046458,ENSRNOG00000018986,…
GO:1903561	extracellular vesicle	cellular_component	0.037575	1	9	38	2494	20272	ENSRNOG00000007842,ENSRNOG00000019908,ENSRNOG00000045770,ENSRNOG00000025584,ENSRNOG00000018371,ENSRNOG00000017781,ENSRNOG00000020587,ENSRNOG00000017165,ENSRNOG00000011648
GO:0035639	purine ribonucleoside triphosphate binding	molecular_function	0.03761	1	7	38	1712	20272	ENSRNOG00000042086,ENSRNOG00000012962,ENSRNOG00000025584,ENSRNOG00000006002,ENSRNOG00000018371,ENSRNOG00000014367,ENSRNOG00000002364
GO:0043230	extracellular organelle	cellular_component	0.038082	1	9	38	2500	20272	ENSRNOG00000007842,ENSRNOG00000019908,ENSRNOG00000025584,ENSRNOG00000045770,ENSRNOG00000020587,ENSRNOG00000017781,ENSRNOG00000018371,ENSRNOG00000011648,ENSRNOG00000017165
GO:0001047	core promoter binding	molecular_function	0.038203	1	2	38	165	20272	ENSRNOG00000046458,ENSRNOG00000024413
GO:0032550	purine ribonucleoside binding	molecular_function	0.038539	1	7	38	1721	20272	ENSRNOG00000025584,ENSRNOG00000006002,ENSRNOG00000042086,ENSRNOG00000012962,ENSRNOG00000014367,ENSRNOG00000002364,ENSRNOG00000018371
GO:0000153	cytoplasmic ubiquitin ligase complex	cellular_component	0.038597	1	1	38	21	20272	ENSRNOG00000007842
GO:0015669	gas transport	biological_process	0.038647	1	1	38	21	20272	ENSRNOG00000011648
GO:0044215	other organism	cellular_component	0.038647	1	1	38	21	20272	ENSRNOG00000011648
GO:0044216	other organism cell	cellular_component	0.038647	1	1	38	21	20272	ENSRNOG00000011648
GO:0044217	other organism part	cellular_component	0.038647	1	1	38	21	20272	ENSRNOG00000011648
GO:0050679	positive regulation of epithelial cell proliferation	biological_process	0.038654	1	2	38	166	20272	ENSRNOG00000019496,ENSRNOG00000025584
GO:0090568	nuclear transcriptional repressor complex	cellular_component	0.038663	1	1	38	21	20272	ENSRNOG00000019913
GO:0001883	purine nucleoside binding	molecular_function	0.038852	1	7	38	1724	20272	ENSRNOG00000012962,ENSRNOG00000042086,ENSRNOG00000025584,ENSRNOG00000006002,ENSRNOG00000018371,ENSRNOG00000014367,ENSRNOG00000002364
GO:0032549	ribonucleoside binding	molecular_function	0.038852	1	7	38	1724	20272	ENSRNOG00000025584,ENSRNOG00000006002,ENSRNOG00000042086,ENSRNOG00000012962,ENSRNOG00000014367,ENSRNOG00000002364,ENSRNOG00000018371
GO:0030334	regulation of cell migration	biological_process	0.039358	1	4	38	690	20272	ENSRNOG00000019496,ENSRNOG00000011271,ENSRNOG00000011648,ENSRNOG00000019913
GO:0001882	nucleoside binding	molecular_function	0.039695	1	7	38	1732	20272	ENSRNOG00000018371,ENSRNOG00000002364,ENSRNOG00000014367,ENSRNOG00000012962,ENSRNOG00000042086,ENSRNOG00000006002,ENSRNOG00000025584
GO:0010498	proteasomal protein catabolic process	biological_process	0.039861	1	3	38	405	20272	ENSRNOG00000007842,ENSRNOG00000018986,ENSRNOG00000013383
GO:0044243	multicellular organismal catabolic process	biological_process	0.040081	1	1	38	22	20272	ENSRNOG00000015866
GO:0003309	type B pancreatic cell differentiation	biological_process	0.040391	1	1	38	22	20272	ENSRNOG00000046458
GO:0072012	glomerulus vasculature development	biological_process	0.040451	1	1	38	22	20272	ENSRNOG00000011648
GO:0031295	T cell costimulation	biological_process	0.040466	1	1	38	22	20272	ENSRNOG00000014367
GO:0071800	podosome assembly	biological_process	0.040466	1	1	38	22	20272	ENSRNOG00000020353
GO:0031974	membrane-enclosed lumen	cellular_component	0.041121	1	11	38	3375	20272	ENSRNOG00000019496,ENSRNOG00000013383,ENSRNOG00000045770,ENSRNOG00000015866,ENSRNOG00000006002,ENSRNOG00000025584,ENSRNOG00000017781,ENSRNOG00000017165,ENSRNOG00000046458,ENSRNOG00000012962,ENSRNOG00000019913
GO:0032555	purine ribonucleotide binding	molecular_function	0.041418	1	7	38	1748	20272	ENSRNOG00000014367,ENSRNOG00000002364,ENSRNOG00000018371,ENSRNOG00000025584,ENSRNOG00000006002,ENSRNOG00000042086,ENSRNOG00000012962
GO:0009187	cyclic nucleotide metabolic process	biological_process	0.041649	1	2	38	173	20272	ENSRNOG00000009440,ENSRNOG00000011648
GO:0009057	macromolecule catabolic process	biological_process	0.041782	1	5	38	1029	20272	ENSRNOG00000025584,ENSRNOG00000012962,ENSRNOG00000018986,ENSRNOG00000013383,ENSRNOG00000007842
GO:0042454	ribonucleoside catabolic process	biological_process	0.042194	1	1	38	23	20272	ENSRNOG00000011831
GO:0006972	hyperosmotic response	biological_process	0.042251	1	1	38	23	20272	ENSRNOG00000011648
GO:0010592	positive regulation of lamellipodium assembly	biological_process	0.042251	1	1	38	23	20272	ENSRNOG00000011648
GO:0072170	metanephric tubule development	biological_process	0.042251	1	1	38	23	20272	ENSRNOG00000011648
GO:0072243	metanephric nephron epithelium development	biological_process	0.042251	1	1	38	23	20272	ENSRNOG00000011648
GO:0016849	phosphorus-oxygen lyase activity	molecular_function	0.042267	1	1	38	23	20272	ENSRNOG00000009440
GO:0017076	purine nucleotide binding	molecular_function	0.042409	1	7	38	1757	20272	ENSRNOG00000012962,ENSRNOG00000042086,ENSRNOG00000025584,ENSRNOG00000006002,ENSRNOG00000018371,ENSRNOG00000014367,ENSRNOG00000002364
GO:0032553	ribonucleotide binding	molecular_function	0.043078	1	7	38	1763	20272	ENSRNOG00000014367,ENSRNOG00000002364,ENSRNOG00000018371,ENSRNOG00000025584,ENSRNOG00000006002,ENSRNOG00000012962,ENSRNOG00000042086
GO:2000757	negative regulation of peptidyl-lysine acetylation	biological_process	0.043681	1	1	38	24	20272	ENSRNOG00000015866
GO:0033764	steroid dehydrogenase activity, acting on the CH-OH group of donors, NAD or NADP as acceptor	molecular_function	0.043963	1	1	38	24	20272	ENSRNOG00000013982
GO:0042044	fluid transport	biological_process	0.044049	1	1	38	24	20272	ENSRNOG00000011648
GO:0061437	renal system vasculature development	biological_process	0.044049	1	1	38	24	20272	ENSRNOG00000011648
GO:0061440	kidney vasculature development	biological_process	0.044049	1	1	38	24	20272	ENSRNOG00000011648
GO:0009975	cyclase activity	molecular_function	0.044064	1	1	38	24	20272	ENSRNOG00000009440
GO:0071229	cellular response to acid chemical	biological_process	0.045536	1	2	38	182	20272	ENSRNOG00000019908,ENSRNOG00000011648
GO:0030687	preribosome, large subunit precursor	cellular_component	0.045614	1	1	38	25	20272	ENSRNOG00000014399
GO:0035883	enteroendocrine cell differentiation	biological_process	0.045783	1	1	38	25	20272	ENSRNOG00000046458
GO:0009164	nucleoside catabolic process	biological_process	0.045785	1	1	38	25	20272	ENSRNOG00000011831
GO:0031294	lymphocyte costimulation	biological_process	0.045858	1	1	38	25	20272	ENSRNOG00000014367
GO:0051384	response to glucocorticoid	biological_process	0.046061	1	2	38	183	20272	ENSRNOG00000046458,ENSRNOG00000011648
GO:0008283	cell proliferation	biological_process	0.047118	1	7	38	1798	20272	ENSRNOG00000046458,ENSRNOG00000012962,ENSRNOG00000011648,ENSRNOG00000025584,ENSRNOG00000011271,ENSRNOG00000014367,ENSRNOG00000019496
GO:0034661	ncRNA catabolic process	biological_process	0.047608	1	1	38	26	20272	ENSRNOG00000012962
GO:0009925	basal plasma membrane	cellular_component	0.047633	1	1	38	26	20272	ENSRNOG00000011648
GO:0033363	secretory granule organization	biological_process	0.047633	1	1	38	26	20272	ENSRNOG00000011648
GO:0072207	metanephric epithelium development	biological_process	0.047633	1	1	38	26	20272	ENSRNOG00000011648
GO:2000145	regulation of cell motility	biological_process	0.047778	1	4	38	735	20272	ENSRNOG00000011648,ENSRNOG00000019913,ENSRNOG00000019496,ENSRNOG00000011271
GO:1901984	negative regulation of protein acetylation	biological_process	0.049055	1	1	38	27	20272	ENSRNOG00000015866
GO:0016229	steroid dehydrogenase activity	molecular_function	0.049336	1	1	38	27	20272	ENSRNOG00000013982
GO:1902235	regulation of endoplasmic reticulum stress-induced intrinsic apoptotic signaling pathway	biological_process	0.049361	1	1	38	27	20272	ENSRNOG00000046458
GO:0016709	oxidoreductase activity, acting on paired donors, with incorporation or reduction of molecular oxygen, NAD(P)H as one donor, and incorporation of one atom of oxygen	molecular_function	0.049427	1	1	38	27	20272	ENSRNOG00000003510
GO:0031988	membrane-bounded vesicle	cellular_component	0.050126	1	10	38	3050	20272	ENSRNOG00000020587,ENSRNOG00000017781,ENSRNOG00000018371,ENSRNOG00000011648,ENSRNOG00000017165,ENSRNOG00000019908,ENSRNOG00000007842,ENSRNOG00000025584,ENSRNOG00000045770,ENSRNOG00000042086
GO:1901363	heterocyclic compound binding	molecular_function	0.050674	1	16	38	5786	20272	ENSRNOG00000014367,ENSRNOG00000025584,ENSRNOG00000003510,ENSRNOG00000042086,ENSRNOG00000019381,ENSRNOG00000000476,ENSRNOG00000012962,ENSRNOG00000019913,ENSRNOG00000019496,ENSRNOG00000002364,ENSRNOG00000009440,ENSRNOG00000006002,ENSRNOG00000018371,ENSRNOG00000024413,ENSRNOG00000046458,ENSRNOG00000018986
GO:0044093	positive regulation of molecular function	biological_process	0.050809	1	6	38	1448	20272	ENSRNOG00000014367,ENSRNOG00000019908,ENSRNOG00000024413,ENSRNOG00000020353,ENSRNOG00000025584,ENSRNOG00000046458
GO:0085029	extracellular matrix assembly	biological_process	0.051155	1	1	38	28	20272	ENSRNOG00000020587
GO:0030970	retrograde protein transport, ER to cytosol	biological_process	0.051155	1	1	38	28	20272	ENSRNOG00000007842
GO:0002102	podosome	cellular_component	0.05122	1	1	38	28	20272	ENSRNOG00000020353
GO:0017111	nucleoside-triphosphatase activity	molecular_function	0.052028	1	4	38	756	20272	ENSRNOG00000018371,ENSRNOG00000002364,ENSRNOG00000042086,ENSRNOG00000025584
GO:0030515	snoRNA binding	molecular_function	0.052961	1	1	38	29	20272	ENSRNOG00000012962
GO:0002438	acute inflammatory response to antigenic stimulus	biological_process	0.053001	1	1	38	29	20272	ENSRNOG00000014367
GO:0033598	mammary gland epithelial cell proliferation	biological_process	0.053001	1	1	38	29	20272	ENSRNOG00000025584
GO:0031960	response to corticosteroid	biological_process	0.053971	1	2	38	200	20272	ENSRNOG00000046458,ENSRNOG00000011648
GO:0035774	positive regulation of insulin secretion involved in cellular response to glucose stimulus	biological_process	0.054704	1	1	38	30	20272	ENSRNOG00000046458
GO:0009651	response to salt stress	biological_process	0.054763	1	1	38	30	20272	ENSRNOG00000011648
GO:0046688	response to copper ion	biological_process	0.054763	1	1	38	30	20272	ENSRNOG00000011648
GO:0071470	cellular response to osmotic stress	biological_process	0.054763	1	1	38	30	20272	ENSRNOG00000011648
GO:0042127	regulation of cell proliferation	biological_process	0.055498	1	6	38	1480	20272	ENSRNOG00000025584,ENSRNOG00000011648,ENSRNOG00000012962,ENSRNOG00000046458,ENSRNOG00000019496,ENSRNOG00000011271
GO:0000287	magnesium ion binding	molecular_function	0.055892	1	2	38	204	20272	ENSRNOG00000011831,ENSRNOG00000012962
GO:0009306	protein secretion	biological_process	0.056283	1	3	38	466	20272	ENSRNOG00000014367,ENSRNOG00000042086,ENSRNOG00000046458
GO:0097159	organic cyclic compound binding	molecular_function	0.056473	1	16	38	5862	20272	ENSRNOG00000046458,ENSRNOG00000018986,ENSRNOG00000024413,ENSRNOG00000018371,ENSRNOG00000006002,ENSRNOG00000009440,ENSRNOG00000002364,ENSRNOG00000019496,ENSRNOG00000019913,ENSRNOG00000012962,ENSRNOG00000000476,ENSRNOG00000019381,ENSRNOG00000042086,ENSRNOG00000003510,ENSRNOG00000025584,ENSRNOG00000014367
GO:0046875	ephrin receptor binding	molecular_function	0.056538	1	1	38	31	20272	ENSRNOG00000011648
GO:1902745	positive regulation of lamellipodium organization	biological_process	0.056538	1	1	38	31	20272	ENSRNOG00000011648
GO:0006904	vesicle docking involved in exocytosis	biological_process	0.056551	1	1	38	31	20272	ENSRNOG00000042086
GO:0043001	Golgi to plasma membrane protein transport	biological_process	0.056551	1	1	38	31	20272	ENSRNOG00000042086
GO:0001103	RNA polymerase II repressing transcription factor binding	molecular_function	0.056553	1	1	38	31	20272	ENSRNOG00000019913
GO:0060416	response to growth hormone	biological_process	0.056553	1	1	38	31	20272	ENSRNOG00000019496
GO:0071417	cellular response to organonitrogen compound	biological_process	0.056818	1	3	38	468	20272	ENSRNOG00000011648,ENSRNOG00000019908,ENSRNOG00000019496
GO:0043227	membrane-bounded organelle	cellular_component	0.057026	1	25	38	10490	20272	ENSRNOG00000013383,ENSRNOG00000045770,ENSRNOG00000015866,ENSRNOG00000006002,ENSRNOG00000002364,ENSRNOG00000019496,ENSRNOG00000046458,ENSRNOG00000011648,ENSRNOG00000024413,ENSRNOG00000013968,ENSRNOG00000018371,ENSRNOG00000020587,ENSRNOG00000042086,ENSRNOG00000025584,ENSRNOG00000017731,ENSRNOG00000007842,ENSRNOG00000019908,ENSRNOG00000028100,ENSRNOG00000017165,ENSRNOG00000012962,ENSRNOG00000019913,…
GO:0043167	ion binding	molecular_function	0.057821	1	14	38	4929	20272	ENSRNOG00000020353,ENSRNOG00000011831,ENSRNOG00000018371,ENSRNOG00000020587,ENSRNOG00000019913,ENSRNOG00000018986,ENSRNOG00000012962,ENSRNOG00000002364,ENSRNOG00000014399,ENSRNOG00000014367,ENSRNOG00000042086,ENSRNOG00000006002,ENSRNOG00000025584,ENSRNOG00000003510
GO:0005730	nucleolus	cellular_component	0.057954	1	4	38	784	20272	ENSRNOG00000013383,ENSRNOG00000012962,ENSRNOG00000025584,ENSRNOG00000015866
GO:0021591	ventricular system development	biological_process	0.058309	1	1	38	32	20272	ENSRNOG00000011648
GO:1901618	organic hydroxy compound transmembrane transporter activity	molecular_function	0.058309	1	1	38	32	20272	ENSRNOG00000011648
GO:0004407	histone deacetylase activity	molecular_function	0.058324	1	1	38	32	20272	ENSRNOG00000019913
GO:0010762	regulation of fibroblast migration	biological_process	0.058324	1	1	38	32	20272	ENSRNOG00000019913
GO:0000989	transcription factor activity, transcription factor binding	molecular_function	0.05835	1	3	38	473	20272	ENSRNOG00000045770,ENSRNOG00000019913,ENSRNOG00000024413
GO:0051240	positive regulation of multicellular organismal process	biological_process	0.058701	1	6	38	1501	20272	ENSRNOG00000011648,ENSRNOG00000025584,ENSRNOG00000002364,ENSRNOG00000019496,ENSRNOG00000022863,ENSRNOG00000024413
GO:0090068	positive regulation of cell cycle process	biological_process	0.058847	1	2	38	210	20272	ENSRNOG00000002364,ENSRNOG00000012962
GO:0032008	positive regulation of TOR signaling	biological_process	0.059723	1	1	38	33	20272	ENSRNOG00000019908
GO:0009056	catabolic process	biological_process	0.059843	1	7	38	1897	20272	ENSRNOG00000011831,ENSRNOG00000007842,ENSRNOG00000025584,ENSRNOG00000015866,ENSRNOG00000018986,ENSRNOG00000012962,ENSRNOG00000013383
GO:0006739	NADP metabolic process	biological_process	0.060083	1	1	38	33	20272	ENSRNOG00000003510
GO:0033558	protein deacetylase activity	molecular_function	0.060092	1	1	38	33	20272	ENSRNOG00000019913
GO:0000988	transcription factor activity, protein binding	molecular_function	0.060449	1	3	38	480	20272	ENSRNOG00000024413,ENSRNOG00000019913,ENSRNOG00000045770
GO:0008152	metabolic process	biological_process	0.060538	1	26	38	11089	20272	ENSRNOG00000018986,ENSRNOG00000046458,ENSRNOG00000011648,ENSRNOG00000013968,ENSRNOG00000020353,ENSRNOG00000024413,ENSRNOG00000011831,ENSRNOG00000045770,ENSRNOG00000013383,ENSRNOG00000009440,ENSRNOG00000015866,ENSRNOG00000006002,ENSRNOG00000019496,ENSRNOG00000019913,ENSRNOG00000012962,ENSRNOG00000017165,ENSRNOG00000013982,ENSRNOG00000010005,ENSRNOG00000019381,ENSRNOG00000017781,ENSRNOG00000025584,…
GO:1901658	glycosyl compound catabolic process	biological_process	0.061785	1	1	38	34	20272	ENSRNOG00000011831
GO:0030072	peptide hormone secretion	biological_process	0.061823	1	2	38	216	20272	ENSRNOG00000011648,ENSRNOG00000046458
GO:0010591	regulation of lamellipodium assembly	biological_process	0.061842	1	1	38	34	20272	ENSRNOG00000011648
GO:1901099	negative regulation of signal transduction in absence of ligand	biological_process	0.061857	1	1	38	34	20272	ENSRNOG00000025584
GO:2001240	negative regulation of extrinsic apoptotic signaling pathway in absence of ligand	biological_process	0.061857	1	1	38	34	20272	ENSRNOG00000025584
GO:0090407	organophosphate biosynthetic process	biological_process	0.061971	1	3	38	485	20272	ENSRNOG00000017731,ENSRNOG00000011648,ENSRNOG00000009440
GO:0040012	regulation of locomotion	biological_process	0.062052	1	4	38	802	20272	ENSRNOG00000011648,ENSRNOG00000019913,ENSRNOG00000019496,ENSRNOG00000011271
GO:2001234	negative regulation of apoptotic signaling pathway	biological_process	0.063341	1	2	38	219	20272	ENSRNOG00000046458,ENSRNOG00000025584
GO:0007031	peroxisome organization	biological_process	0.063486	1	1	38	35	20272	ENSRNOG00000028100
GO:0008374	O-acyltransferase activity	molecular_function	0.063589	1	1	38	35	20272	ENSRNOG00000017731
GO:0045171	intercellular bridge	cellular_component	0.065137	1	1	38	36	20272	ENSRNOG00000014399
GO:1901068	guanosine-containing compound metabolic process	biological_process	0.065305	1	1	38	36	20272	ENSRNOG00000011831
GO:0016477	cell migration	biological_process	0.06535	1	5	38	1168	20272	ENSRNOG00000019913,ENSRNOG00000011648,ENSRNOG00000011271,ENSRNOG00000014399,ENSRNOG00000019496
GO:0002790	peptide secretion	biological_process	0.065375	1	2	38	223	20272	ENSRNOG00000011648,ENSRNOG00000046458
GO:0090002	establishment of protein localization to plasma membrane	biological_process	0.065375	1	1	38	36	20272	ENSRNOG00000042086
GO:0031941	filamentous actin	cellular_component	0.065376	1	1	38	36	20272	ENSRNOG00000034258
GO:0043536	positive regulation of blood vessel endothelial cell migration	biological_process	0.065376	1	1	38	36	20272	ENSRNOG00000019496
GO:0048013	ephrin receptor signaling pathway	biological_process	0.065376	1	1	38	36	20272	ENSRNOG00000014367
GO:0030163	protein catabolic process	biological_process	0.065512	1	4	38	817	20272	ENSRNOG00000013383,ENSRNOG00000018986,ENSRNOG00000025584,ENSRNOG00000007842
GO:0051962	positive regulation of nervous system development	biological_process	0.066641	1	3	38	500	20272	ENSRNOG00000024413,ENSRNOG00000022863,ENSRNOG00000002364
GO:0010039	response to iron ion	biological_process	0.067058	1	1	38	37	20272	ENSRNOG00000046458
GO:0045687	positive regulation of glial cell differentiation	biological_process	0.067131	1	1	38	37	20272	ENSRNOG00000002364
GO:0071158	positive regulation of cell cycle arrest	biological_process	0.067131	1	1	38	37	20272	ENSRNOG00000002364
GO:0051270	regulation of cellular component movement	biological_process	0.067188	1	4	38	824	20272	ENSRNOG00000019496,ENSRNOG00000011271,ENSRNOG00000011648,ENSRNOG00000019913
GO:0010243	response to organonitrogen compound	biological_process	0.067845	1	4	38	827	20272	ENSRNOG00000019496,ENSRNOG00000019908,ENSRNOG00000011648,ENSRNOG00000046458
GO:0044421	extracellular region part	cellular_component	0.067916	1	11	38	3660	20272	ENSRNOG00000007842,ENSRNOG00000019908,ENSRNOG00000014399,ENSRNOG00000045770,ENSRNOG00000005800,ENSRNOG00000025584,ENSRNOG00000018371,ENSRNOG00000017781,ENSRNOG00000020587,ENSRNOG00000017165,ENSRNOG00000011648
GO:0044058	regulation of digestive system process	biological_process	0.068868	1	1	38	38	20272	ENSRNOG00000011648
GO:0072210	metanephric nephron development	biological_process	0.068868	1	1	38	38	20272	ENSRNOG00000011648
GO:0032527	protein exit from endoplasmic reticulum	biological_process	0.070568	1	1	38	39	20272	ENSRNOG00000007842
GO:0040029	regulation of gene expression, epigenetic	biological_process	0.070592	1	2	38	233	20272	ENSRNOG00000045770,ENSRNOG00000019913
GO:0098805	whole membrane	cellular_component	0.070978	1	6	38	1576	20272	ENSRNOG00000013383,ENSRNOG00000042086,ENSRNOG00000028100,ENSRNOG00000017731,ENSRNOG00000011648,ENSRNOG00000019908
GO:0009152	purine ribonucleotide biosynthetic process	biological_process	0.071642	1	2	38	235	20272	ENSRNOG00000009440,ENSRNOG00000011648
GO:0031982	vesicle	cellular_component	0.072002	1	10	38	3251	20272	ENSRNOG00000019908,ENSRNOG00000007842,ENSRNOG00000045770,ENSRNOG00000042086,ENSRNOG00000025584,ENSRNOG00000018371,ENSRNOG00000017781,ENSRNOG00000020587,ENSRNOG00000017165,ENSRNOG00000011648
GO:1903573	negative regulation of response to endoplasmic reticulum stress	biological_process	0.072304	1	1	38	40	20272	ENSRNOG00000046458
GO:1904036	negative regulation of epithelial cell apoptotic process	biological_process	0.072304	1	1	38	40	20272	ENSRNOG00000046458
GO:0044265	cellular macromolecule catabolic process	biological_process	0.073016	1	4	38	848	20272	ENSRNOG00000012962,ENSRNOG00000018986,ENSRNOG00000013383,ENSRNOG00000007842
GO:0006164	purine nucleotide biosynthetic process	biological_process	0.073233	1	2	38	238	20272	ENSRNOG00000009440,ENSRNOG00000011648
GO:0000186	activation of MAPKK activity	biological_process	0.073755	1	1	38	41	20272	ENSRNOG00000019908
GO:0043388	positive regulation of DNA binding	biological_process	0.074046	1	1	38	41	20272	ENSRNOG00000046458
GO:0006805	xenobiotic metabolic process	biological_process	0.074111	1	1	38	41	20272	ENSRNOG00000003510
GO:0010761	fibroblast migration	biological_process	0.074119	1	1	38	41	20272	ENSRNOG00000019913
GO:0050798	activated T cell proliferation	biological_process	0.074119	1	1	38	41	20272	ENSRNOG00000014367
GO:0050891	multicellular organismal water homeostasis	biological_process	0.075843	1	1	38	42	20272	ENSRNOG00000011648
GO:1901565	organonitrogen compound catabolic process	biological_process	0.075882	1	2	38	243	20272	ENSRNOG00000012962,ENSRNOG00000011831
GO:0032147	activation of protein kinase activity	biological_process	0.076342	1	2	38	244	20272	ENSRNOG00000025584,ENSRNOG00000019908
GO:0009260	ribonucleotide biosynthetic process	biological_process	0.077533	1	2	38	246	20272	ENSRNOG00000009440,ENSRNOG00000011648
GO:0019213	deacetylase activity	molecular_function	0.077594	1	1	38	43	20272	ENSRNOG00000019913
GO:0043044	ATP-dependent chromatin remodeling	biological_process	0.077594	1	1	38	43	20272	ENSRNOG00000019913
GO:0032940	secretion by cell	biological_process	0.078104	1	4	38	868	20272	ENSRNOG00000011648,ENSRNOG00000042086,ENSRNOG00000046458,ENSRNOG00000014367
GO:0046390	ribose phosphate biosynthetic process	biological_process	0.07862	1	2	38	248	20272	ENSRNOG00000011648,ENSRNOG00000009440
GO:0072522	purine-containing compound biosynthetic process	biological_process	0.079165	1	2	38	249	20272	ENSRNOG00000011648,ENSRNOG00000009440
GO:0045739	positive regulation of DNA repair	biological_process	0.079287	1	1	38	44	20272	ENSRNOG00000012962
GO:0015144	carbohydrate transmembrane transporter activity	molecular_function	0.079312	1	1	38	44	20272	ENSRNOG00000011648
GO:1901476	carbohydrate transporter activity	molecular_function	0.079312	1	1	38	44	20272	ENSRNOG00000011648
GO:0044237	cellular metabolic process	biological_process	0.079519	1	23	38	9694	20272	ENSRNOG00000024413,ENSRNOG00000020353,ENSRNOG00000011831,ENSRNOG00000011648,ENSRNOG00000046458,ENSRNOG00000018986,ENSRNOG00000019496,ENSRNOG00000015866,ENSRNOG00000006002,ENSRNOG00000009440,ENSRNOG00000045770,ENSRNOG00000013383,ENSRNOG00000017781,ENSRNOG00000019381,ENSRNOG00000010005,ENSRNOG00000012962,ENSRNOG00000019913,ENSRNOG00000014367,ENSRNOG00000019908,ENSRNOG00000007842,ENSRNOG00000025584,…
GO:0031301	integral component of organelle membrane	cellular_component	0.079656	1	2	38	250	20272	ENSRNOG00000028100,ENSRNOG00000007842
GO:0051094	positive regulation of developmental process	biological_process	0.080713	1	5	38	1243	20272	ENSRNOG00000002364,ENSRNOG00000022863,ENSRNOG00000024413,ENSRNOG00000011648,ENSRNOG00000025584
GO:0008235	metalloexopeptidase activity	molecular_function	0.081017	1	1	38	45	20272	ENSRNOG00000012962
GO:1902743	regulation of lamellipodium organization	biological_process	0.081041	1	1	38	45	20272	ENSRNOG00000011648
GO:0071466	cellular response to xenobiotic stimulus	biological_process	0.081048	1	1	38	45	20272	ENSRNOG00000003510
GO:0006893	Golgi to plasma membrane transport	biological_process	0.081055	1	1	38	45	20272	ENSRNOG00000042086
GO:1901699	cellular response to nitrogen compound	biological_process	0.081184	1	3	38	544	20272	ENSRNOG00000011648,ENSRNOG00000019908,ENSRNOG00000019496
GO:0006511	ubiquitin-dependent protein catabolic process	biological_process	0.081925	1	3	38	546	20272	ENSRNOG00000018986,ENSRNOG00000013383,ENSRNOG00000007842
GO:0071549	cellular response to dexamethasone stimulus	biological_process	0.082768	1	1	38	46	20272	ENSRNOG00000011648
GO:0019941	modification-dependent protein catabolic process	biological_process	0.084026	1	3	38	552	20272	ENSRNOG00000007842,ENSRNOG00000018986,ENSRNOG00000013383
GO:0031300	intrinsic component of organelle membrane	cellular_component	0.084071	1	2	38	258	20272	ENSRNOG00000028100,ENSRNOG00000007842
GO:0030145	manganese ion binding	molecular_function	0.084467	1	1	38	47	20272	ENSRNOG00000012962
GO:0045178	basal part of cell	cellular_component	0.084491	1	1	38	47	20272	ENSRNOG00000011648
GO:0048278	vesicle docking	biological_process	0.084504	1	1	38	47	20272	ENSRNOG00000042086
GO:2001239	regulation of extrinsic apoptotic signaling pathway in absence of ligand	biological_process	0.084506	1	1	38	47	20272	ENSRNOG00000025584
GO:0065009	regulation of molecular function	biological_process	0.085888	1	9	38	2916	20272	ENSRNOG00000046458,ENSRNOG00000011648,ENSRNOG00000024413,ENSRNOG00000020353,ENSRNOG00000005800,ENSRNOG00000025584,ENSRNOG00000019908,ENSRNOG00000007842,ENSRNOG00000014367
GO:0002067	glandular epithelial cell differentiation	biological_process	0.086154	1	1	38	48	20272	ENSRNOG00000046458
GO:0019748	secondary metabolic process	biological_process	0.086217	1	1	38	48	20272	ENSRNOG00000003510
GO:0043632	modification-dependent macromolecule catabolic process	biological_process	0.086864	1	3	38	560	20272	ENSRNOG00000013383,ENSRNOG00000018986,ENSRNOG00000007842
GO:0030104	water homeostasis	biological_process	0.087928	1	1	38	49	20272	ENSRNOG00000011648
GO:0030658	transport vesicle membrane	cellular_component	0.087941	1	1	38	49	20272	ENSRNOG00000042086
GO:0005856	cytoskeleton	cellular_component	0.088678	1	6	38	1671	20272	ENSRNOG00000000414,ENSRNOG00000034258,ENSRNOG00000020353,ENSRNOG00000018371,ENSRNOG00000014399,ENSRNOG00000013383
GO:0034655	nucleobase-containing compound catabolic process	biological_process	0.089155	1	2	38	267	20272	ENSRNOG00000012962,ENSRNOG00000011831
GO:0005778	peroxisomal membrane	cellular_component	0.089527	1	1	38	50	20272	ENSRNOG00000028100
GO:0031903	microbody membrane	cellular_component	0.089527	1	1	38	50	20272	ENSRNOG00000028100
GO:0000768	syncytium formation by plasma membrane fusion	biological_process	0.089656	1	1	38	50	20272	ENSRNOG00000020353
GO:0048870	cell motility	biological_process	0.089844	1	5	38	1284	20272	ENSRNOG00000011648,ENSRNOG00000019913,ENSRNOG00000014399,ENSRNOG00000019496,ENSRNOG00000011271
GO:0051674	localization of cell	biological_process	0.089844	1	5	38	1284	20272	ENSRNOG00000011271,ENSRNOG00000019496,ENSRNOG00000014399,ENSRNOG00000019913,ENSRNOG00000011648
GO:1903513	endoplasmic reticulum to cytosol transport	biological_process	0.091305	1	1	38	51	20272	ENSRNOG00000007842
GO:2000779	regulation of double-strand break repair	biological_process	0.091328	1	1	38	51	20272	ENSRNOG00000012962
GO:0004714	transmembrane receptor protein tyrosine kinase activity	molecular_function	0.091367	1	1	38	51	20272	ENSRNOG00000014367
GO:0060968	regulation of gene silencing	biological_process	0.091367	1	1	38	51	20272	ENSRNOG00000045770
GO:1901698	response to nitrogen compound	biological_process	0.091775	1	4	38	919	20272	ENSRNOG00000019496,ENSRNOG00000019908,ENSRNOG00000011648,ENSRNOG00000046458
GO:0031492	nucleosomal DNA binding	molecular_function	0.093074	1	1	38	52	20272	ENSRNOG00000019913
GO:0006949	syncytium formation	biological_process	0.093074	1	1	38	52	20272	ENSRNOG00000020353
GO:0045121	membrane raft	cellular_component	0.093637	1	2	38	275	20272	ENSRNOG00000019908,ENSRNOG00000011648
GO:0031526	brush border membrane	cellular_component	0.094764	1	1	38	53	20272	ENSRNOG00000011648
GO:0043228	non-membrane-bounded organelle	cellular_component	0.095674	1	11	38	3882	20272	ENSRNOG00000013383,ENSRNOG00000045770,ENSRNOG00000025584,ENSRNOG00000015866,ENSRNOG00000000414,ENSRNOG00000034258,ENSRNOG00000014399,ENSRNOG00000012962,ENSRNOG00000019913,ENSRNOG00000018371,ENSRNOG00000020353
GO:0043232	intracellular non-membrane-bounded organelle	cellular_component	0.095674	1	11	38	3882	20272	ENSRNOG00000018371,ENSRNOG00000020353,ENSRNOG00000019913,ENSRNOG00000012962,ENSRNOG00000014399,ENSRNOG00000000414,ENSRNOG00000034258,ENSRNOG00000025584,ENSRNOG00000015866,ENSRNOG00000045770,ENSRNOG00000013383
GO:0061178	regulation of insulin secretion involved in cellular response to glucose stimulus	biological_process	0.096409	1	1	38	54	20272	ENSRNOG00000046458
GO:0070059	intrinsic apoptotic signaling pathway in response to endoplasmic reticulum stress	biological_process	0.096409	1	1	38	54	20272	ENSRNOG00000046458
GO:0009410	response to xenobiotic stimulus	biological_process	0.096471	1	1	38	54	20272	ENSRNOG00000003510
GO:0015833	peptide transport	biological_process	0.096624	1	2	38	280	20272	ENSRNOG00000011648,ENSRNOG00000046458
GO:0046879	hormone secretion	biological_process	0.098955	1	2	38	284	20272	ENSRNOG00000011648,ENSRNOG00000046458
GO:0032947	protein complex scaffold	molecular_function	0.099519	1	1	38	56	20272	ENSRNOG00000019908
GO:0050661	NADP binding	molecular_function	0.099865	1	1	38	56	20272	ENSRNOG00000003510
GO:0010633	negative regulation of epithelial cell migration	biological_process	0.099873	1	1	38	56	20272	ENSRNOG00000011271
GO:0006801	superoxide metabolic process	biological_process	0.099873	1	1	38	56	20272	ENSRNOG00000020353
GO:0044430	cytoskeletal part	cellular_component	0.10101	1	5	38	1331	20272	ENSRNOG00000013383,ENSRNOG00000018371,ENSRNOG00000000414,ENSRNOG00000034258,ENSRNOG00000020353
GO:0014909	smooth muscle cell migration	biological_process	0.10133	1	1	38	57	20272	ENSRNOG00000014399
GO:1901701	cellular response to oxygen-containing compound	biological_process	0.10154	1	4	38	953	20272	ENSRNOG00000019908,ENSRNOG00000019496,ENSRNOG00000046458,ENSRNOG00000011648
GO:0032835	glomerulus development	biological_process	0.10155	1	1	38	57	20272	ENSRNOG00000011648
GO:0071320	cellular response to cAMP	biological_process	0.10155	1	1	38	57	20272	ENSRNOG00000011648
GO:0000118	histone deacetylase complex	cellular_component	0.10156	1	1	38	57	20272	ENSRNOG00000019913
GO:0035094	response to nicotine	biological_process	0.10318	1	1	38	58	20272	ENSRNOG00000046458
GO:0060986	endocrine hormone secretion	biological_process	0.10324	1	1	38	58	20272	ENSRNOG00000011648
GO:0061077	chaperone-mediated protein folding	biological_process	0.10493	1	1	38	59	20272	ENSRNOG00000017781
GO:0019005	SCF ubiquitin ligase complex	cellular_component	0.10494	1	1	38	59	20272	ENSRNOG00000018986
GO:0014015	positive regulation of gliogenesis	biological_process	0.10494	1	1	38	59	20272	ENSRNOG00000002364
GO:0071156	regulation of cell cycle arrest	biological_process	0.10494	1	1	38	59	20272	ENSRNOG00000002364
GO:0009914	hormone transport	biological_process	0.10545	1	2	38	295	20272	ENSRNOG00000011648,ENSRNOG00000046458
GO:0070491	repressing transcription factor binding	molecular_function	0.10662	1	1	38	60	20272	ENSRNOG00000019913
GO:0002437	inflammatory response to antigenic stimulus	biological_process	0.10662	1	1	38	60	20272	ENSRNOG00000014367
GO:0005488	binding	molecular_function	0.10759	1	27	38	12155	20272	ENSRNOG00000018986,ENSRNOG00000046458,ENSRNOG00000011648,ENSRNOG00000024413,ENSRNOG00000020353,ENSRNOG00000011831,ENSRNOG00000018371,ENSRNOG00000020587,ENSRNOG00000005800,ENSRNOG00000045770,ENSRNOG00000009440,ENSRNOG00000006002,ENSRNOG00000002364,ENSRNOG00000014399,ENSRNOG00000019496,ENSRNOG00000012962,ENSRNOG00000019913,ENSRNOG00000000476,ENSRNOG00000019381,ENSRNOG00000017781,ENSRNOG00000042086,…
GO:0045787	positive regulation of cell cycle	biological_process	0.10786	1	2	38	299	20272	ENSRNOG00000002364,ENSRNOG00000012962
GO:0048146	positive regulation of fibroblast proliferation	biological_process	0.10829	1	1	38	61	20272	ENSRNOG00000011648
GO:0071548	response to dexamethasone	biological_process	0.10829	1	1	38	61	20272	ENSRNOG00000011648
GO:0022406	membrane docking	biological_process	0.1083	1	1	38	61	20272	ENSRNOG00000042086
GO:0005768	endosome	cellular_component	0.10896	1	3	38	619	20272	ENSRNOG00000019908,ENSRNOG00000042086,ENSRNOG00000013383
GO:0044270	cellular nitrogen compound catabolic process	biological_process	0.10903	1	2	38	301	20272	ENSRNOG00000011831,ENSRNOG00000012962
GO:0000151	ubiquitin ligase complex	cellular_component	0.10905	1	2	38	301	20272	ENSRNOG00000018986,ENSRNOG00000007842
GO:2000756	regulation of peptidyl-lysine acetylation	biological_process	0.10962	1	1	38	62	20272	ENSRNOG00000015866
GO:0071230	cellular response to amino acid stimulus	biological_process	0.10963	1	1	38	62	20272	ENSRNOG00000019908
GO:0042886	amide transport	biological_process	0.10964	1	2	38	302	20272	ENSRNOG00000046458,ENSRNOG00000011648
GO:0055114	oxidation-reduction process	biological_process	0.10968	1	4	38	980	20272	ENSRNOG00000013982,ENSRNOG00000020353,ENSRNOG00000003510,ENSRNOG00000017165
GO:0044438	microbody part	cellular_component	0.10985	1	1	38	62	20272	ENSRNOG00000028100
GO:0044439	peroxisomal part	cellular_component	0.10985	1	1	38	62	20272	ENSRNOG00000028100
GO:0035773	insulin secretion involved in cellular response to glucose stimulus	biological_process	0.10991	1	1	38	62	20272	ENSRNOG00000046458
GO:0005200	structural constituent of cytoskeleton	molecular_function	0.10996	1	1	38	62	20272	ENSRNOG00000018371
GO:0030032	lamellipodium assembly	biological_process	0.10996	1	1	38	62	20272	ENSRNOG00000011648
GO:0071300	cellular response to retinoic acid	biological_process	0.10996	1	1	38	62	20272	ENSRNOG00000011648
GO:0014068	positive regulation of phosphatidylinositol 3-kinase signaling	biological_process	0.10998	1	1	38	62	20272	ENSRNOG00000025584
GO:0006305	DNA alkylation	biological_process	0.11165	1	1	38	63	20272	ENSRNOG00000019913
GO:0006306	DNA methylation	biological_process	0.11165	1	1	38	63	20272	ENSRNOG00000019913
GO:0043535	regulation of blood vessel endothelial cell migration	biological_process	0.11165	1	1	38	63	20272	ENSRNOG00000019496
GO:0051965	positive regulation of synapse assembly	biological_process	0.11165	1	1	38	63	20272	ENSRNOG00000022863
GO:0046700	heterocycle catabolic process	biological_process	0.11266	1	2	38	307	20272	ENSRNOG00000012962,ENSRNOG00000011831
GO:0001725	stress fiber	cellular_component	0.11332	1	1	38	64	20272	ENSRNOG00000034258
GO:0009165	nucleotide biosynthetic process	biological_process	0.11512	1	2	38	311	20272	ENSRNOG00000009440,ENSRNOG00000011648
GO:0000790	nuclear chromatin	cellular_component	0.11513	1	2	38	311	20272	ENSRNOG00000045770,ENSRNOG00000019913
GO:0046914	transition metal ion binding	molecular_function	0.11526	1	4	38	998	20272	ENSRNOG00000018986,ENSRNOG00000019913,ENSRNOG00000012962,ENSRNOG00000002364
GO:0046903	secretion	biological_process	0.11588	1	4	38	1000	20272	ENSRNOG00000014367,ENSRNOG00000011648,ENSRNOG00000046458,ENSRNOG00000042086
GO:0015630	microtubule cytoskeleton	cellular_component	0.11615	1	4	38	1001	20272	ENSRNOG00000000414,ENSRNOG00000018371,ENSRNOG00000014399,ENSRNOG00000013383
GO:0031902	late endosome membrane	cellular_component	0.11631	1	1	38	66	20272	ENSRNOG00000019908
GO:0019439	aromatic compound catabolic process	biological_process	0.11631	1	2	38	313	20272	ENSRNOG00000011831,ENSRNOG00000012962
GO:0043566	structure-specific DNA binding	molecular_function	0.11633	1	2	38	313	20272	ENSRNOG00000019913,ENSRNOG00000024413
GO:0045685	regulation of glial cell differentiation	biological_process	0.11665	1	1	38	66	20272	ENSRNOG00000002364
GO:0046427	positive regulation of JAK-STAT cascade	biological_process	0.11665	1	1	38	66	20272	ENSRNOG00000025584
GO:1901293	nucleoside phosphate biosynthetic process	biological_process	0.11696	1	2	38	314	20272	ENSRNOG00000011648,ENSRNOG00000009440
GO:0032259	methylation	biological_process	0.11819	1	2	38	316	20272	ENSRNOG00000019913,ENSRNOG00000013968
GO:1904035	regulation of epithelial cell apoptotic process	biological_process	0.11824	1	1	38	67	20272	ENSRNOG00000046458
GO:0051851	modification by host of symbiont morphology or physiology	biological_process	0.1183	1	1	38	67	20272	ENSRNOG00000011648
GO:0030667	secretory granule membrane	cellular_component	0.11831	1	1	38	67	20272	ENSRNOG00000042086
GO:0001938	positive regulation of endothelial cell proliferation	biological_process	0.11831	1	1	38	67	20272	ENSRNOG00000019496
GO:0005654	nucleoplasm	cellular_component	0.11834	1	7	38	2233	20272	ENSRNOG00000046458,ENSRNOG00000019913,ENSRNOG00000013383,ENSRNOG00000017165,ENSRNOG00000006002,ENSRNOG00000017781,ENSRNOG00000019496
GO:0005576	extracellular region	cellular_component	0.11877	1	11	38	4037	20272	ENSRNOG00000019908,ENSRNOG00000007842,ENSRNOG00000014399,ENSRNOG00000045770,ENSRNOG00000005800,ENSRNOG00000025584,ENSRNOG00000018371,ENSRNOG00000020587,ENSRNOG00000017781,ENSRNOG00000017165,ENSRNOG00000011648
GO:0051603	proteolysis involved in cellular protein catabolic process	biological_process	0.11903	1	3	38	644	20272	ENSRNOG00000018986,ENSRNOG00000013383,ENSRNOG00000007842
GO:0032024	positive regulation of insulin secretion	biological_process	0.1199	1	1	38	68	20272	ENSRNOG00000046458
GO:0005901	caveola	cellular_component	0.11996	1	1	38	68	20272	ENSRNOG00000011648
GO:0019199	transmembrane receptor protein kinase activity	molecular_function	0.11997	1	1	38	68	20272	ENSRNOG00000014367
GO:0030295	protein kinase activator activity	molecular_function	0.11997	1	1	38	68	20272	ENSRNOG00000025584
GO:0051098	regulation of binding	biological_process	0.12001	1	2	38	319	20272	ENSRNOG00000014367,ENSRNOG00000046458
GO:0003677	DNA binding	molecular_function	0.12098	1	6	38	1820	20272	ENSRNOG00000024413,ENSRNOG00000019496,ENSRNOG00000046458,ENSRNOG00000019913,ENSRNOG00000018986,ENSRNOG00000000476
GO:1901983	regulation of protein acetylation	biological_process	0.12127	1	1	38	69	20272	ENSRNOG00000015866
GO:0014812	muscle cell migration	biological_process	0.1214	1	1	38	69	20272	ENSRNOG00000014399
GO:0070603	SWI/SNF superfamily-type complex	cellular_component	0.12163	1	1	38	69	20272	ENSRNOG00000019913
GO:0016811	hydrolase activity, acting on carbon-nitrogen (but not peptide) bonds, in linear amides	molecular_function	0.12328	1	1	38	70	20272	ENSRNOG00000019913
GO:0051702	interaction with symbiont	biological_process	0.12491	1	1	38	71	20272	ENSRNOG00000011648
GO:0032432	actin filament bundle	cellular_component	0.12493	1	1	38	71	20272	ENSRNOG00000034258
GO:0006892	post-Golgi vesicle-mediated transport	biological_process	0.12657	1	1	38	72	20272	ENSRNOG00000042086
GO:0010595	positive regulation of endothelial cell migration	biological_process	0.12657	1	1	38	72	20272	ENSRNOG00000019496
GO:0061180	mammary gland epithelium development	biological_process	0.12657	1	1	38	72	20272	ENSRNOG00000025584
GO:0032535	regulation of cellular component size	biological_process	0.12807	1	2	38	332	20272	ENSRNOG00000028100,ENSRNOG00000011648
GO:0017053	transcriptional repressor complex	cellular_component	0.12822	1	1	38	73	20272	ENSRNOG00000019913
GO:0038034	signal transduction in absence of ligand	biological_process	0.12822	1	1	38	73	20272	ENSRNOG00000025584
GO:0097192	extrinsic apoptotic signaling pathway in absence of ligand	biological_process	0.12822	1	1	38	73	20272	ENSRNOG00000025584
GO:0044728	DNA methylation or demethylation	biological_process	0.12986	1	1	38	74	20272	ENSRNOG00000019913
GO:0019209	kinase activator activity	molecular_function	0.12986	1	1	38	74	20272	ENSRNOG00000025584
GO:0042641	actomyosin	cellular_component	0.12986	1	1	38	74	20272	ENSRNOG00000034258
GO:0071385	cellular response to glucocorticoid stimulus	biological_process	0.13148	1	1	38	75	20272	ENSRNOG00000011648
GO:0044257	cellular protein catabolic process	biological_process	0.13275	1	3	38	677	20272	ENSRNOG00000013383,ENSRNOG00000018986,ENSRNOG00000007842
GO:0030684	preribosome	cellular_component	0.13291	1	1	38	76	20272	ENSRNOG00000014399
GO:0000502	proteasome complex	cellular_component	0.13307	1	1	38	76	20272	ENSRNOG00000007842
GO:2001022	positive regulation of response to DNA damage stimulus	biological_process	0.13309	1	1	38	76	20272	ENSRNOG00000012962
GO:0071260	cellular response to mechanical stimulus	biological_process	0.13311	1	1	38	76	20272	ENSRNOG00000011648
GO:1901361	organic cyclic compound catabolic process	biological_process	0.13313	1	2	38	340	20272	ENSRNOG00000011831,ENSRNOG00000012962
GO:0010038	response to metal ion	biological_process	0.13314	1	2	38	340	20272	ENSRNOG00000011648,ENSRNOG00000046458
GO:0051046	regulation of secretion	biological_process	0.13617	1	3	38	685	20272	ENSRNOG00000046458,ENSRNOG00000042086,ENSRNOG00000011648
GO:0006970	response to osmotic stress	biological_process	0.13637	1	1	38	78	20272	ENSRNOG00000011648
GO:0034644	cellular response to UV	biological_process	0.13637	1	1	38	78	20272	ENSRNOG00000011648
GO:0071384	cellular response to corticosteroid stimulus	biological_process	0.13637	1	1	38	78	20272	ENSRNOG00000011648
GO:0050660	flavin adenine dinucleotide binding	molecular_function	0.13638	1	1	38	78	20272	ENSRNOG00000003510
GO:0051963	regulation of synapse assembly	biological_process	0.13639	1	1	38	78	20272	ENSRNOG00000022863
GO:0001071	nucleic acid binding transcription factor activity	molecular_function	0.13668	1	4	38	1064	20272	ENSRNOG00000019913,ENSRNOG00000046458,ENSRNOG00000019496,ENSRNOG00000024413
GO:0003700	transcription factor activity, sequence-specific DNA binding	molecular_function	0.13668	1	4	38	1064	20272	ENSRNOG00000024413,ENSRNOG00000019496,ENSRNOG00000019913,ENSRNOG00000046458
GO:1901135	carbohydrate derivative metabolic process	biological_process	0.13803	1	4	38	1068	20272	ENSRNOG00000009440,ENSRNOG00000011648,ENSRNOG00000012962,ENSRNOG00000011831
GO:0045666	positive regulation of neuron differentiation	biological_process	0.13824	1	2	38	348	20272	ENSRNOG00000002364,ENSRNOG00000024413
GO:0008270	zinc ion binding	molecular_function	0.13877	1	3	38	691	20272	ENSRNOG00000019913,ENSRNOG00000018986,ENSRNOG00000002364
GO:0060429	epithelium development	biological_process	0.13939	1	4	38	1072	20272	ENSRNOG00000025584,ENSRNOG00000011648,ENSRNOG00000046458,ENSRNOG00000024413
GO:0000976	transcription regulatory region sequence-specific DNA binding	molecular_function	0.14047	1	3	38	695	20272	ENSRNOG00000024413,ENSRNOG00000046458,ENSRNOG00000019913
GO:0051082	unfolded protein binding	molecular_function	0.14103	1	1	38	81	20272	ENSRNOG00000014399
GO:0048814	regulation of dendrite morphogenesis	biological_process	0.14121	1	1	38	81	20272	ENSRNOG00000024413
GO:0097581	lamellipodium organization	biological_process	0.14124	1	1	38	81	20272	ENSRNOG00000011648
GO:0006304	DNA modification	biological_process	0.14125	1	1	38	81	20272	ENSRNOG00000019913
GO:0016575	histone deacetylation	biological_process	0.14125	1	1	38	81	20272	ENSRNOG00000019913
GO:0006342	chromatin silencing	biological_process	0.14125	1	1	38	81	20272	ENSRNOG00000045770
GO:0014066	regulation of phosphatidylinositol 3-kinase signaling	biological_process	0.14125	1	1	38	81	20272	ENSRNOG00000025584
GO:0043534	blood vessel endothelial cell migration	biological_process	0.14448	1	1	38	83	20272	ENSRNOG00000019496
GO:0040011	locomotion	biological_process	0.14511	1	5	38	1495	20272	ENSRNOG00000019913,ENSRNOG00000011648,ENSRNOG00000011271,ENSRNOG00000019496,ENSRNOG00000014399
GO:0010605	negative regulation of macromolecule metabolic process	biological_process	0.14527	1	7	38	2355	20272	ENSRNOG00000015866,ENSRNOG00000011648,ENSRNOG00000025584,ENSRNOG00000045770,ENSRNOG00000046458,ENSRNOG00000019913,ENSRNOG00000024413
GO:0045055	regulated secretory pathway	biological_process	0.14609	1	1	38	84	20272	ENSRNOG00000042086
GO:0045944	positive regulation of transcription from RNA polymerase II promoter	biological_process	0.14695	1	4	38	1094	20272	ENSRNOG00000019913,ENSRNOG00000046458,ENSRNOG00000025584,ENSRNOG00000024413
GO:0001656	metanephros development	biological_process	0.14769	1	1	38	85	20272	ENSRNOG00000011648
GO:0044853	plasma membrane raft	cellular_component	0.14769	1	1	38	85	20272	ENSRNOG00000011648
GO:0010033	response to organic substance	biological_process	0.14978	1	8	38	2823	20272	ENSRNOG00000011648,ENSRNOG00000046458,ENSRNOG00000013982,ENSRNOG00000013383,ENSRNOG00000005800,ENSRNOG00000019496,ENSRNOG00000007842,ENSRNOG00000019908
GO:0003014	renal system process	biological_process	0.15089	1	1	38	87	20272	ENSRNOG00000011648
GO:0022600	digestive system process	biological_process	0.15089	1	1	38	87	20272	ENSRNOG00000011648
GO:0051817	modification of morphology or physiology of other organism involved in symbiotic interaction	biological_process	0.15089	1	1	38	87	20272	ENSRNOG00000011648
GO:0045814	negative regulation of gene expression, epigenetic	biological_process	0.15091	1	1	38	87	20272	ENSRNOG00000045770
GO:0070542	response to fatty acid	biological_process	0.15244	1	1	38	88	20272	ENSRNOG00000046458
GO:0006282	regulation of DNA repair	biological_process	0.15247	1	1	38	88	20272	ENSRNOG00000012962
GO:0043154	negative regulation of cysteine-type endopeptidase activity involved in apoptotic process	biological_process	0.15249	1	1	38	88	20272	ENSRNOG00000011648
GO:0002456	T cell mediated immunity	biological_process	0.1525	1	1	38	88	20272	ENSRNOG00000014367
GO:0032092	positive regulation of protein binding	biological_process	0.1525	1	1	38	88	20272	ENSRNOG00000014367
GO:0045184	establishment of protein localization	biological_process	0.15372	1	5	38	1524	20272	ENSRNOG00000007842,ENSRNOG00000011271,ENSRNOG00000014367,ENSRNOG00000046458,ENSRNOG00000042086
GO:0008150	biological_process	biological_process	0.15384	1	36	38	17863	20272	ENSRNOG00000045770,ENSRNOG00000015866,ENSRNOG00000006002,ENSRNOG00000014399,ENSRNOG00000019496,ENSRNOG00000046458,ENSRNOG00000024413,ENSRNOG00000020353,ENSRNOG00000018371,ENSRNOG00000013968,ENSRNOG00000020587,ENSRNOG00000042086,ENSRNOG00000003510,ENSRNOG00000034258,ENSRNOG00000017165,ENSRNOG00000028100,ENSRNOG00000019381,ENSRNOG00000010005,ENSRNOG00000013982,ENSRNOG00000005800,ENSRNOG00000013383,…
GO:0015696	ammonium transport	biological_process	0.15409	1	1	38	89	20272	ENSRNOG00000011648
GO:0032941	secretion by tissue	biological_process	0.15409	1	1	38	89	20272	ENSRNOG00000011648
GO:0030316	osteoclast differentiation	biological_process	0.1541	1	1	38	89	20272	ENSRNOG00000020353
GO:1904019	epithelial cell apoptotic process	biological_process	0.15563	1	1	38	90	20272	ENSRNOG00000046458
GO:0044699	single-organism process	biological_process	0.1562	1	30	38	14222	20272	ENSRNOG00000013982,ENSRNOG00000011271,ENSRNOG00000012962,ENSRNOG00000019913,ENSRNOG00000028100,ENSRNOG00000017165,ENSRNOG00000019908,ENSRNOG00000007842,ENSRNOG00000034258,ENSRNOG00000022863,ENSRNOG00000014367,ENSRNOG00000042086,ENSRNOG00000025584,ENSRNOG00000003510,ENSRNOG00000017731,ENSRNOG00000018371,ENSRNOG00000011831,ENSRNOG00000024413,ENSRNOG00000020353,ENSRNOG00000020587,ENSRNOG00000046458,…
GO:0090277	positive regulation of peptide hormone secretion	biological_process	0.15722	1	1	38	91	20272	ENSRNOG00000046458
GO:0008238	exopeptidase activity	molecular_function	0.15883	1	1	38	92	20272	ENSRNOG00000012962
GO:0048145	regulation of fibroblast proliferation	biological_process	0.15886	1	1	38	92	20272	ENSRNOG00000011648
GO:0050886	endocrine process	biological_process	0.15886	1	1	38	92	20272	ENSRNOG00000011648
GO:0071482	cellular response to light stimulus	biological_process	0.15886	1	1	38	92	20272	ENSRNOG00000011648
GO:0044236	multicellular organismal metabolic process	biological_process	0.16011	1	1	38	93	20272	ENSRNOG00000015866
GO:0008047	enzyme activator activity	molecular_function	0.16034	1	2	38	382	20272	ENSRNOG00000020353,ENSRNOG00000025584
GO:0007589	body fluid secretion	biological_process	0.16044	1	1	38	93	20272	ENSRNOG00000011648
GO:0070301	cellular response to hydrogen peroxide	biological_process	0.16044	1	1	38	93	20272	ENSRNOG00000011648
GO:0005884	actin filament	cellular_component	0.16045	1	1	38	93	20272	ENSRNOG00000034258
GO:1901700	response to oxygen-containing compound	biological_process	0.16092	1	5	38	1548	20272	ENSRNOG00000011648,ENSRNOG00000046458,ENSRNOG00000019496,ENSRNOG00000019908,ENSRNOG00000013982
GO:0023061	signal release	biological_process	0.16162	1	2	38	384	20272	ENSRNOG00000046458,ENSRNOG00000011648
GO:2001233	regulation of apoptotic signaling pathway	biological_process	0.16163	1	2	38	384	20272	ENSRNOG00000025584,ENSRNOG00000046458
GO:0002793	positive regulation of peptide secretion	biological_process	0.16197	1	1	38	94	20272	ENSRNOG00000046458
GO:0003705	transcription factor activity, RNA polymerase II distal enhancer sequence-specific binding	molecular_function	0.16197	1	1	38	94	20272	ENSRNOG00000046458
GO:2001243	negative regulation of intrinsic apoptotic signaling pathway	biological_process	0.16197	1	1	38	94	20272	ENSRNOG00000046458
GO:0048144	fibroblast proliferation	biological_process	0.16202	1	1	38	94	20272	ENSRNOG00000011648
GO:0072080	nephron tubule development	biological_process	0.1636	1	1	38	95	20272	ENSRNOG00000011648
GO:0006476	protein deacetylation	biological_process	0.16361	1	1	38	95	20272	ENSRNOG00000019913
GO:0000978	RNA polymerase II core promoter proximal region sequence-specific DNA binding	molecular_function	0.16492	1	2	38	389	20272	ENSRNOG00000024413,ENSRNOG00000046458
GO:0051047	positive regulation of secretion	biological_process	0.16493	1	2	38	389	20272	ENSRNOG00000046458,ENSRNOG00000011648
GO:0098588	bounding membrane of organelle	cellular_component	0.16522	1	5	38	1562	20272	ENSRNOG00000007842,ENSRNOG00000019908,ENSRNOG00000028100,ENSRNOG00000042086,ENSRNOG00000017731
GO:0051101	regulation of DNA binding	biological_process	0.16669	1	1	38	97	20272	ENSRNOG00000046458
GO:0001936	regulation of endothelial cell proliferation	biological_process	0.16676	1	1	38	97	20272	ENSRNOG00000019496
GO:2001237	negative regulation of extrinsic apoptotic signaling pathway	biological_process	0.16676	1	1	38	97	20272	ENSRNOG00000025584
GO:0032006	regulation of TOR signaling	biological_process	0.168	1	1	38	98	20272	ENSRNOG00000019908
GO:0016787	hydrolase activity	molecular_function	0.16981	1	7	38	2456	20272	ENSRNOG00000025584,ENSRNOG00000042086,ENSRNOG00000012962,ENSRNOG00000019913,ENSRNOG00000002364,ENSRNOG00000018371,ENSRNOG00000011831
GO:0043130	ubiquitin binding	molecular_function	0.16984	1	1	38	99	20272	ENSRNOG00000007842
GO:0045892	negative regulation of transcription, DNA-templated	biological_process	0.17094	1	4	38	1161	20272	ENSRNOG00000024413,ENSRNOG00000046458,ENSRNOG00000045770,ENSRNOG00000019913
GO:0061326	renal tubule development	biological_process	0.17145	1	1	38	100	20272	ENSRNOG00000011648
GO:0090090	negative regulation of canonical Wnt signaling pathway	biological_process	0.17146	1	1	38	100	20272	ENSRNOG00000011271
GO:0000987	core promoter proximal region sequence-specific DNA binding	molecular_function	0.17291	1	2	38	401	20272	ENSRNOG00000046458,ENSRNOG00000024413
GO:0001159	core promoter proximal region DNA binding	molecular_function	0.17291	1	2	38	401	20272	ENSRNOG00000024413,ENSRNOG00000046458
GO:0071840	cellular component organization or biogenesis	biological_process	0.17368	1	14	38	5812	20272	ENSRNOG00000020587,ENSRNOG00000024413,ENSRNOG00000020353,ENSRNOG00000018371,ENSRNOG00000011648,ENSRNOG00000028100,ENSRNOG00000019913,ENSRNOG00000012962,ENSRNOG00000014399,ENSRNOG00000022863,ENSRNOG00000034258,ENSRNOG00000019908,ENSRNOG00000045770,ENSRNOG00000042086
GO:0016491	oxidoreductase activity	molecular_function	0.1737	1	3	38	769	20272	ENSRNOG00000013982,ENSRNOG00000003510,ENSRNOG00000017165
GO:0000122	negative regulation of transcription from RNA polymerase II promoter	biological_process	0.17511	1	3	38	772	20272	ENSRNOG00000019913,ENSRNOG00000046458,ENSRNOG00000024413
GO:1901655	cellular response to ketone	biological_process	0.17612	1	1	38	103	20272	ENSRNOG00000011648
GO:2000117	negative regulation of cysteine-type endopeptidase activity	biological_process	0.17612	1	1	38	103	20272	ENSRNOG00000011648
GO:0031072	heat shock protein binding	molecular_function	0.17612	1	1	38	103	20272	ENSRNOG00000017781
GO:0002526	acute inflammatory response	biological_process	0.17613	1	1	38	103	20272	ENSRNOG00000014367
GO:0005737	cytoplasm	cellular_component	0.17731	1	21	38	9421	20272	ENSRNOG00000011648,ENSRNOG00000046458,ENSRNOG00000018371,ENSRNOG00000013968,ENSRNOG00000024413,ENSRNOG00000015866,ENSRNOG00000013383,ENSRNOG00000019496,ENSRNOG00000002364,ENSRNOG00000014399,ENSRNOG00000012962,ENSRNOG00000017165,ENSRNOG00000028100,ENSRNOG00000017781,ENSRNOG00000010005,ENSRNOG00000011271,ENSRNOG00000025584,ENSRNOG00000017731,ENSRNOG00000042086,ENSRNOG00000019908,ENSRNOG00000007842
GO:0044248	cellular catabolic process	biological_process	0.17754	1	5	38	1601	20272	ENSRNOG00000011831,ENSRNOG00000007842,ENSRNOG00000018986,ENSRNOG00000012962,ENSRNOG00000013383
GO:0003712	transcription cofactor activity	molecular_function	0.17763	1	2	38	408	20272	ENSRNOG00000045770,ENSRNOG00000024413
GO:0021510	spinal cord development	biological_process	0.17764	1	1	38	104	20272	ENSRNOG00000024413
GO:0030335	positive regulation of cell migration	biological_process	0.17765	1	2	38	408	20272	ENSRNOG00000019496,ENSRNOG00000011648
GO:1903507	negative regulation of nucleic acid-templated transcription	biological_process	0.17874	1	4	38	1182	20272	ENSRNOG00000046458,ENSRNOG00000019913,ENSRNOG00000045770,ENSRNOG00000024413
GO:0098772	molecular function regulator	molecular_function	0.17905	1	4	38	1183	20272	ENSRNOG00000025584,ENSRNOG00000019908,ENSRNOG00000020353,ENSRNOG00000007842
GO:0031100	organ regeneration	biological_process	0.17917	1	1	38	105	20272	ENSRNOG00000046458
GO:0033273	response to vitamin	biological_process	0.18072	1	1	38	106	20272	ENSRNOG00000046458
GO:0046474	glycerophospholipid biosynthetic process	biological_process	0.18075	1	1	38	106	20272	ENSRNOG00000017731
GO:0051591	response to cAMP	biological_process	0.18077	1	1	38	106	20272	ENSRNOG00000011648
GO:0035601	protein deacylation	biological_process	0.18078	1	1	38	106	20272	ENSRNOG00000019913
GO:0015629	actin cytoskeleton	cellular_component	0.18102	1	2	38	413	20272	ENSRNOG00000034258,ENSRNOG00000020353
GO:0005903	brush border	cellular_component	0.18231	1	1	38	107	20272	ENSRNOG00000011648
GO:0019233	sensory perception of pain	biological_process	0.18231	1	1	38	107	20272	ENSRNOG00000011648
GO:0098732	macromolecule deacylation	biological_process	0.18232	1	1	38	107	20272	ENSRNOG00000019913
GO:0009987	cellular process	biological_process	0.18281	1	33	38	16133	20272	ENSRNOG00000002364,ENSRNOG00000009440,ENSRNOG00000005800,ENSRNOG00000013383,ENSRNOG00000011831,ENSRNOG00000011648,ENSRNOG00000018986,ENSRNOG00000014367,ENSRNOG00000019908,ENSRNOG00000007842,ENSRNOG00000022863,ENSRNOG00000025584,ENSRNOG00000017731,ENSRNOG00000017781,ENSRNOG00000011271,ENSRNOG00000012962,ENSRNOG00000019913,ENSRNOG00000019496,ENSRNOG00000014399,ENSRNOG00000015866,ENSRNOG00000006002,…
GO:1902679	negative regulation of RNA biosynthetic process	biological_process	0.18326	1	4	38	1194	20272	ENSRNOG00000024413,ENSRNOG00000046458,ENSRNOG00000019913,ENSRNOG00000045770
GO:0030900	forebrain development	biological_process	0.18369	1	2	38	417	20272	ENSRNOG00000024413,ENSRNOG00000011648
GO:0072009	nephron epithelium development	biological_process	0.18385	1	1	38	108	20272	ENSRNOG00000011648
GO:0006928	movement of cell or subcellular component	biological_process	0.18397	1	5	38	1621	20272	ENSRNOG00000011648,ENSRNOG00000019913,ENSRNOG00000019496,ENSRNOG00000014399,ENSRNOG00000011271
GO:0031929	TOR signaling	biological_process	0.18508	1	1	38	109	20272	ENSRNOG00000019908
GO:0014013	regulation of gliogenesis	biological_process	0.1854	1	1	38	109	20272	ENSRNOG00000002364
GO:0044281	small molecule metabolic process	biological_process	0.18561	1	5	38	1626	20272	ENSRNOG00000011831,ENSRNOG00000003510,ENSRNOG00000011648,ENSRNOG00000009440,ENSRNOG00000012962
GO:0014065	phosphatidylinositol 3-kinase signaling	biological_process	0.18694	1	1	38	110	20272	ENSRNOG00000025584
GO:0010817	regulation of hormone levels	biological_process	0.18842	1	2	38	424	20272	ENSRNOG00000011648,ENSRNOG00000046458
GO:0042383	sarcolemma	cellular_component	0.18846	1	1	38	111	20272	ENSRNOG00000011648
GO:2000147	positive regulation of cell motility	biological_process	0.18981	1	2	38	426	20272	ENSRNOG00000011648,ENSRNOG00000019496
GO:0001935	endothelial cell proliferation	biological_process	0.19	1	1	38	112	20272	ENSRNOG00000019496
GO:0006334	nucleosome assembly	biological_process	0.19	1	1	38	112	20272	ENSRNOG00000045770
GO:0016301	kinase activity	molecular_function	0.1907	1	3	38	805	20272	ENSRNOG00000006002,ENSRNOG00000014367,ENSRNOG00000010005
GO:0005739	mitochondrion	cellular_component	0.19144	1	5	38	1644	20272	ENSRNOG00000010005,ENSRNOG00000013968,ENSRNOG00000015866,ENSRNOG00000025584,ENSRNOG00000017731
GO:0048593	camera-type eye morphogenesis	biological_process	0.19151	1	1	38	113	20272	ENSRNOG00000011648
GO:0042826	histone deacetylase binding	molecular_function	0.19153	1	1	38	113	20272	ENSRNOG00000019913
GO:0045860	positive regulation of protein kinase activity	biological_process	0.19171	1	2	38	429	20272	ENSRNOG00000025584,ENSRNOG00000019908
GO:0001046	core promoter sequence-specific DNA binding	molecular_function	0.19299	1	1	38	114	20272	ENSRNOG00000046458
GO:0030176	integral component of endoplasmic reticulum membrane	cellular_component	0.19452	1	1	38	115	20272	ENSRNOG00000007842
GO:0051272	positive regulation of cellular component movement	biological_process	0.19457	1	2	38	433	20272	ENSRNOG00000011648,ENSRNOG00000019496
GO:0005267	potassium channel activity	molecular_function	0.19608	1	1	38	116	20272	ENSRNOG00000011648
GO:0006508	proteolysis	biological_process	0.19743	1	5	38	1662	20272	ENSRNOG00000011648,ENSRNOG00000018986,ENSRNOG00000013383,ENSRNOG00000012962,ENSRNOG00000007842
GO:0035821	modification of morphology or physiology of other organism	biological_process	0.19759	1	1	38	117	20272	ENSRNOG00000011648
GO:0032182	ubiquitin-like protein binding	molecular_function	0.19906	1	1	38	118	20272	ENSRNOG00000007842
GO:0006402	mRNA catabolic process	biological_process	0.19908	1	1	38	118	20272	ENSRNOG00000012962
GO:0010594	regulation of endothelial cell migration	biological_process	0.19912	1	1	38	118	20272	ENSRNOG00000019496
GO:0090066	regulation of anatomical structure size	biological_process	0.19929	1	2	38	440	20272	ENSRNOG00000028100,ENSRNOG00000011648
GO:0051253	negative regulation of RNA metabolic process	biological_process	0.20015	1	4	38	1238	20272	ENSRNOG00000024413,ENSRNOG00000046458,ENSRNOG00000045770,ENSRNOG00000019913
GO:0042273	ribosomal large subunit biogenesis	biological_process	0.20042	1	1	38	119	20272	ENSRNOG00000014399
GO:0044089	positive regulation of cellular component biogenesis	biological_process	0.20071	1	2	38	442	20272	ENSRNOG00000011648,ENSRNOG00000022863
GO:0008104	protein localization	biological_process	0.20134	1	6	38	2120	20272	ENSRNOG00000042086,ENSRNOG00000046458,ENSRNOG00000019908,ENSRNOG00000011271,ENSRNOG00000007842,ENSRNOG00000014367
GO:0050769	positive regulation of neurogenesis	biological_process	0.20138	1	2	38	443	20272	ENSRNOG00000024413,ENSRNOG00000002364
GO:0005777	peroxisome	cellular_component	0.20202	1	1	38	120	20272	ENSRNOG00000028100
GO:0042579	microbody	cellular_component	0.20202	1	1	38	120	20272	ENSRNOG00000028100
GO:0004713	protein tyrosine kinase activity	molecular_function	0.20214	1	1	38	120	20272	ENSRNOG00000014367
GO:0050807	regulation of synapse organization	biological_process	0.20214	1	1	38	120	20272	ENSRNOG00000022863
GO:0051960	regulation of nervous system development	biological_process	0.20222	1	3	38	829	20272	ENSRNOG00000002364,ENSRNOG00000022863,ENSRNOG00000024413
GO:0006139	nucleobase-containing compound metabolic process	biological_process	0.20247	1	12	38	4973	20272	ENSRNOG00000046458,ENSRNOG00000019913,ENSRNOG00000012962,ENSRNOG00000011648,ENSRNOG00000024413,ENSRNOG00000019381,ENSRNOG00000011831,ENSRNOG00000045770,ENSRNOG00000003510,ENSRNOG00000025584,ENSRNOG00000009440,ENSRNOG00000019496
GO:0031227	intrinsic component of endoplasmic reticulum membrane	cellular_component	0.20358	1	1	38	121	20272	ENSRNOG00000007842
GO:0004497	monooxygenase activity	molecular_function	0.20363	1	1	38	121	20272	ENSRNOG00000003510
GO:0006259	DNA metabolic process	biological_process	0.20413	1	3	38	833	20272	ENSRNOG00000012962,ENSRNOG00000019913,ENSRNOG00000019381
GO:0040017	positive regulation of locomotion	biological_process	0.20414	1	2	38	447	20272	ENSRNOG00000011648,ENSRNOG00000019496
GO:0051239	regulation of multicellular organismal process	biological_process	0.20423	1	7	38	2587	20272	ENSRNOG00000025584,ENSRNOG00000011648,ENSRNOG00000019496,ENSRNOG00000002364,ENSRNOG00000024413,ENSRNOG00000011271,ENSRNOG00000022863
GO:0055037	recycling endosome	cellular_component	0.20507	1	1	38	122	20272	ENSRNOG00000013383
GO:0046887	positive regulation of hormone secretion	biological_process	0.20508	1	1	38	122	20272	ENSRNOG00000046458
GO:0001085	RNA polymerase II transcription factor binding	molecular_function	0.20514	1	1	38	122	20272	ENSRNOG00000019913
GO:0006338	chromatin remodeling	biological_process	0.20664	1	1	38	123	20272	ENSRNOG00000019913
GO:0016810	hydrolase activity, acting on carbon-nitrogen (but not peptide) bonds	molecular_function	0.20664	1	1	38	123	20272	ENSRNOG00000019913
GO:0070851	growth factor receptor binding	molecular_function	0.20793	1	1	38	124	20272	ENSRNOG00000005800
GO:0000975	regulatory region DNA binding	molecular_function	0.20804	1	3	38	841	20272	ENSRNOG00000046458,ENSRNOG00000019913,ENSRNOG00000024413
GO:0044212	transcription regulatory region DNA binding	molecular_function	0.20804	1	3	38	841	20272	ENSRNOG00000024413,ENSRNOG00000046458,ENSRNOG00000019913
GO:0043066	negative regulation of apoptotic process	biological_process	0.20805	1	3	38	841	20272	ENSRNOG00000025584,ENSRNOG00000011648,ENSRNOG00000046458
GO:0042476	odontogenesis	biological_process	0.20812	1	1	38	124	20272	ENSRNOG00000011648
GO:0050680	negative regulation of epithelial cell proliferation	biological_process	0.20814	1	1	38	124	20272	ENSRNOG00000011271
GO:0007050	cell cycle arrest	biological_process	0.20814	1	1	38	124	20272	ENSRNOG00000002364
GO:0001067	regulatory region nucleic acid binding	molecular_function	0.20902	1	3	38	843	20272	ENSRNOG00000024413,ENSRNOG00000046458,ENSRNOG00000019913
GO:0008201	heparin binding	molecular_function	0.20943	1	1	38	125	20272	ENSRNOG00000014399
GO:0043679	axon terminus	cellular_component	0.20962	1	1	38	125	20272	ENSRNOG00000011648
GO:0009892	negative regulation of metabolic process	biological_process	0.20966	1	7	38	2607	20272	ENSRNOG00000024413,ENSRNOG00000046458,ENSRNOG00000045770,ENSRNOG00000019913,ENSRNOG00000025584,ENSRNOG00000015866,ENSRNOG00000011648
GO:0033674	positive regulation of kinase activity	biological_process	0.21225	1	2	38	459	20272	ENSRNOG00000025584,ENSRNOG00000019908
GO:0007166	cell surface receptor signaling pathway	biological_process	0.21314	1	6	38	2159	20272	ENSRNOG00000014367,ENSRNOG00000019496,ENSRNOG00000011271,ENSRNOG00000025584,ENSRNOG00000046458,ENSRNOG00000005800
GO:0015276	ligand-gated ion channel activity	molecular_function	0.21408	1	1	38	128	20272	ENSRNOG00000011648
GO:0022834	ligand-gated channel activity	molecular_function	0.21408	1	1	38	128	20272	ENSRNOG00000011648
GO:0043069	negative regulation of programmed cell death	biological_process	0.21491	1	3	38	855	20272	ENSRNOG00000046458,ENSRNOG00000025584,ENSRNOG00000011648
GO:2000026	regulation of multicellular organismal development	biological_process	0.21503	1	5	38	1714	20272	ENSRNOG00000002364,ENSRNOG00000022863,ENSRNOG00000024413,ENSRNOG00000025584,ENSRNOG00000011648
GO:0044763	single-organism cellular process	biological_process	0.21532	1	27	38	12882	20272	ENSRNOG00000042086,ENSRNOG00000025584,ENSRNOG00000017731,ENSRNOG00000003510,ENSRNOG00000019908,ENSRNOG00000022863,ENSRNOG00000034258,ENSRNOG00000007842,ENSRNOG00000014367,ENSRNOG00000012962,ENSRNOG00000019913,ENSRNOG00000028100,ENSRNOG00000011271,ENSRNOG00000045770,ENSRNOG00000005800,ENSRNOG00000013383,ENSRNOG00000009440,ENSRNOG00000019496,ENSRNOG00000014399,ENSRNOG00000002364,ENSRNOG00000046458,…
GO:0009451	RNA modification	biological_process	0.21554	1	1	38	129	20272	ENSRNOG00000012962
GO:0045766	positive regulation of angiogenesis	biological_process	0.21556	1	1	38	129	20272	ENSRNOG00000011648
GO:0019362	pyridine nucleotide metabolic process	biological_process	0.21557	1	1	38	129	20272	ENSRNOG00000003510
GO:0046496	nicotinamide nucleotide metabolic process	biological_process	0.21557	1	1	38	129	20272	ENSRNOG00000003510
GO:0030133	transport vesicle	cellular_component	0.21557	1	1	38	129	20272	ENSRNOG00000042086
GO:0031497	chromatin assembly	biological_process	0.21558	1	1	38	129	20272	ENSRNOG00000045770
GO:0033554	cellular response to stress	biological_process	0.21567	1	5	38	1716	20272	ENSRNOG00000007842,ENSRNOG00000013383,ENSRNOG00000046458,ENSRNOG00000012962,ENSRNOG00000011648
GO:0045017	glycerolipid biosynthetic process	biological_process	0.21703	1	1	38	130	20272	ENSRNOG00000017731
GO:0030178	negative regulation of Wnt signaling pathway	biological_process	0.21706	1	1	38	130	20272	ENSRNOG00000011271
GO:0042493	response to drug	biological_process	0.21788	1	2	38	467	20272	ENSRNOG00000046458,ENSRNOG00000011648
GO:0007224	smoothened signaling pathway	biological_process	0.21847	1	1	38	131	20272	ENSRNOG00000046458
GO:0007416	synapse assembly	biological_process	0.21853	1	1	38	131	20272	ENSRNOG00000022863
GO:0005741	mitochondrial outer membrane	cellular_component	0.21998	1	1	38	132	20272	ENSRNOG00000017731
GO:0072524	pyridine-containing compound metabolic process	biological_process	0.22	1	1	38	132	20272	ENSRNOG00000003510
GO:0042177	negative regulation of protein catabolic process	biological_process	0.22001	1	1	38	132	20272	ENSRNOG00000025584
GO:0046425	regulation of JAK-STAT cascade	biological_process	0.22001	1	1	38	132	20272	ENSRNOG00000025584
GO:0048015	phosphatidylinositol-mediated signaling	biological_process	0.22001	1	1	38	132	20272	ENSRNOG00000025584
GO:0030234	enzyme regulator activity	molecular_function	0.22084	1	3	38	867	20272	ENSRNOG00000025584,ENSRNOG00000007842,ENSRNOG00000020353
GO:0031090	organelle membrane	cellular_component	0.22138	1	6	38	2186	20272	ENSRNOG00000019908,ENSRNOG00000007842,ENSRNOG00000017731,ENSRNOG00000011648,ENSRNOG00000042086,ENSRNOG00000028100
GO:0071333	cellular response to glucose stimulus	biological_process	0.22142	1	1	38	133	20272	ENSRNOG00000046458
GO:0071456	cellular response to hypoxia	biological_process	0.22147	1	1	38	133	20272	ENSRNOG00000011648
GO:0001078	transcriptional repressor activity, RNA polymerase II core promoter proximal region sequence-specific binding	molecular_function	0.2229	1	1	38	134	20272	ENSRNOG00000024413
GO:0003690	double-stranded DNA binding	molecular_function	0.2229	1	1	38	134	20272	ENSRNOG00000024413
GO:0048813	dendrite morphogenesis	biological_process	0.2229	1	1	38	134	20272	ENSRNOG00000024413
GO:0048017	inositol lipid-mediated signaling	biological_process	0.22441	1	1	38	135	20272	ENSRNOG00000025584
GO:0048565	digestive tract development	biological_process	0.22582	1	1	38	136	20272	ENSRNOG00000046458
GO:0071331	cellular response to hexose stimulus	biological_process	0.22582	1	1	38	136	20272	ENSRNOG00000046458
GO:0009411	response to UV	biological_process	0.22586	1	1	38	136	20272	ENSRNOG00000011648
GO:0072006	nephron development	biological_process	0.22586	1	1	38	136	20272	ENSRNOG00000011648
GO:0007275	multicellular organismal development	biological_process	0.22604	1	11	38	4590	20272	ENSRNOG00000034258,ENSRNOG00000022863,ENSRNOG00000002364,ENSRNOG00000045770,ENSRNOG00000042086,ENSRNOG00000025584,ENSRNOG00000020353,ENSRNOG00000024413,ENSRNOG00000013982,ENSRNOG00000046458,ENSRNOG00000011648
GO:0097285	cell-type specific apoptotic process	biological_process	0.22689	1	2	38	480	20272	ENSRNOG00000025584,ENSRNOG00000046458
GO:0071326	cellular response to monosaccharide stimulus	biological_process	0.22728	1	1	38	137	20272	ENSRNOG00000046458
GO:0044306	neuron projection terminus	cellular_component	0.22733	1	1	38	137	20272	ENSRNOG00000011648
GO:0046683	response to organophosphorus	biological_process	0.22733	1	1	38	137	20272	ENSRNOG00000011648
GO:0008021	synaptic vesicle	cellular_component	0.22734	1	1	38	137	20272	ENSRNOG00000042086
GO:0008654	phospholipid biosynthetic process	biological_process	0.22877	1	1	38	138	20272	ENSRNOG00000017731
GO:0009725	response to hormone	biological_process	0.22928	1	3	38	884	20272	ENSRNOG00000019496,ENSRNOG00000011648,ENSRNOG00000046458
GO:0016043	cellular component organization	biological_process	0.23005	1	13	38	5602	20272	ENSRNOG00000034258,ENSRNOG00000022863,ENSRNOG00000019908,ENSRNOG00000042086,ENSRNOG00000045770,ENSRNOG00000020353,ENSRNOG00000024413,ENSRNOG00000018371,ENSRNOG00000020587,ENSRNOG00000028100,ENSRNOG00000012962,ENSRNOG00000019913,ENSRNOG00000011648
GO:0036294	cellular response to decreased oxygen levels	biological_process	0.23024	1	1	38	139	20272	ENSRNOG00000011648
GO:0072073	kidney epithelium development	biological_process	0.23024	1	1	38	139	20272	ENSRNOG00000011648
GO:0034728	nucleosome organization	biological_process	0.23025	1	1	38	139	20272	ENSRNOG00000045770
GO:0046483	heterocycle metabolic process	biological_process	0.23055	1	12	38	5105	20272	ENSRNOG00000019496,ENSRNOG00000045770,ENSRNOG00000025584,ENSRNOG00000003510,ENSRNOG00000009440,ENSRNOG00000024413,ENSRNOG00000011831,ENSRNOG00000019381,ENSRNOG00000019913,ENSRNOG00000046458,ENSRNOG00000012962,ENSRNOG00000011648
GO:0050773	regulation of dendrite development	biological_process	0.23166	1	1	38	140	20272	ENSRNOG00000024413
GO:0042542	response to hydrogen peroxide	biological_process	0.23314	1	1	38	141	20272	ENSRNOG00000011648
GO:0015079	potassium ion transmembrane transporter activity	molecular_function	0.23459	1	1	38	142	20272	ENSRNOG00000011648
GO:2000113	negative regulation of cellular macromolecule biosynthetic process	biological_process	0.23532	1	4	38	1326	20272	ENSRNOG00000019913,ENSRNOG00000046458,ENSRNOG00000045770,ENSRNOG00000024413
GO:0006401	RNA catabolic process	biological_process	0.23601	1	1	38	143	20272	ENSRNOG00000012962
GO:1904018	positive regulation of vasculature development	biological_process	0.23603	1	1	38	143	20272	ENSRNOG00000011648
GO:0016569	covalent chromatin modification	biological_process	0.23665	1	2	38	494	20272	ENSRNOG00000019913,ENSRNOG00000045770
GO:0006725	cellular aromatic compound metabolic process	biological_process	0.23673	1	12	38	5133	20272	ENSRNOG00000019496,ENSRNOG00000003510,ENSRNOG00000025584,ENSRNOG00000009440,ENSRNOG00000045770,ENSRNOG00000011831,ENSRNOG00000024413,ENSRNOG00000019381,ENSRNOG00000011648,ENSRNOG00000019913,ENSRNOG00000046458,ENSRNOG00000012962
GO:0008643	carbohydrate transport	biological_process	0.23748	1	1	38	144	20272	ENSRNOG00000011648
GO:0006733	oxidoreduction coenzyme metabolic process	biological_process	0.23748	1	1	38	144	20272	ENSRNOG00000003510
GO:0007169	transmembrane receptor protein tyrosine kinase signaling pathway	biological_process	0.23804	1	2	38	496	20272	ENSRNOG00000019496,ENSRNOG00000014367
GO:0045935	positive regulation of nucleobase-containing compound metabolic process	biological_process	0.23805	1	5	38	1780	20272	ENSRNOG00000024413,ENSRNOG00000012962,ENSRNOG00000046458,ENSRNOG00000019913,ENSRNOG00000025584
GO:0050796	regulation of insulin secretion	biological_process	0.23887	1	1	38	145	20272	ENSRNOG00000046458
GO:0048667	cell morphogenesis involved in neuron differentiation	biological_process	0.23941	1	2	38	498	20272	ENSRNOG00000024413,ENSRNOG00000022863
GO:0000785	chromatin	cellular_component	0.23943	1	2	38	498	20272	ENSRNOG00000019913,ENSRNOG00000045770
GO:0048732	gland development	biological_process	0.2401	1	2	38	499	20272	ENSRNOG00000046458,ENSRNOG00000025584
GO:0044454	nuclear chromosome part	cellular_component	0.24013	1	2	38	499	20272	ENSRNOG00000019913,ENSRNOG00000045770
GO:0030879	mammary gland development	biological_process	0.24037	1	1	38	146	20272	ENSRNOG00000025584
GO:0071322	cellular response to carbohydrate stimulus	biological_process	0.24174	1	1	38	147	20272	ENSRNOG00000046458
GO:0043524	negative regulation of neuron apoptotic process	biological_process	0.2418	1	1	38	147	20272	ENSRNOG00000025584
GO:0032870	cellular response to hormone stimulus	biological_process	0.24291	1	2	38	503	20272	ENSRNOG00000011648,ENSRNOG00000019496
GO:0001678	cellular glucose homeostasis	biological_process	0.24317	1	1	38	148	20272	ENSRNOG00000046458
GO:0071248	cellular response to metal ion	biological_process	0.24322	1	1	38	148	20272	ENSRNOG00000011648
GO:0006333	chromatin assembly or disassembly	biological_process	0.24323	1	1	38	148	20272	ENSRNOG00000045770
GO:0002065	columnar/cuboidal epithelial cell differentiation	biological_process	0.2446	1	1	38	149	20272	ENSRNOG00000046458
GO:0055123	digestive system development	biological_process	0.2446	1	1	38	149	20272	ENSRNOG00000046458
GO:0019867	outer membrane	cellular_component	0.24464	1	1	38	149	20272	ENSRNOG00000017731
GO:0031968	organelle outer membrane	cellular_component	0.24464	1	1	38	149	20272	ENSRNOG00000017731
GO:0010564	regulation of cell cycle process	biological_process	0.24569	1	2	38	507	20272	ENSRNOG00000012962,ENSRNOG00000002364
GO:0090150	establishment of protein localization to membrane	biological_process	0.24609	1	1	38	150	20272	ENSRNOG00000042086
GO:0016740	transferase activity	molecular_function	0.24672	1	6	38	2266	20272	ENSRNOG00000018986,ENSRNOG00000006002,ENSRNOG00000017731,ENSRNOG00000010005,ENSRNOG00000013968,ENSRNOG00000014367
GO:0005770	late endosome	cellular_component	0.24721	1	1	38	151	20272	ENSRNOG00000019908
GO:0060491	regulation of cell projection assembly	biological_process	0.2475	1	1	38	151	20272	ENSRNOG00000011648
GO:0048545	response to steroid hormone	biological_process	0.24846	1	2	38	511	20272	ENSRNOG00000046458,ENSRNOG00000011648
GO:0048592	eye morphogenesis	biological_process	0.24892	1	1	38	152	20272	ENSRNOG00000011648
GO:0045211	postsynaptic membrane	cellular_component	0.25028	1	1	38	153	20272	ENSRNOG00000013383
GO:0043542	endothelial cell migration	biological_process	0.25035	1	1	38	153	20272	ENSRNOG00000019496
GO:0007417	central nervous system development	biological_process	0.25041	1	3	38	926	20272	ENSRNOG00000011648,ENSRNOG00000046458,ENSRNOG00000024413
GO:0048731	system development	biological_process	0.25156	1	10	38	4206	20272	ENSRNOG00000002364,ENSRNOG00000034258,ENSRNOG00000022863,ENSRNOG00000025584,ENSRNOG00000042086,ENSRNOG00000013982,ENSRNOG00000020353,ENSRNOG00000024413,ENSRNOG00000011648,ENSRNOG00000046458
GO:0071478	cellular response to radiation	biological_process	0.25175	1	1	38	154	20272	ENSRNOG00000011648
GO:0010256	endomembrane system organization	biological_process	0.25198	1	2	38	516	20272	ENSRNOG00000011648,ENSRNOG00000042086
GO:0071453	cellular response to oxygen levels	biological_process	0.25317	1	1	38	155	20272	ENSRNOG00000011648
GO:0060548	negative regulation of cell death	biological_process	0.25449	1	3	38	934	20272	ENSRNOG00000046458,ENSRNOG00000025584,ENSRNOG00000011648
GO:0003714	transcription corepressor activity	molecular_function	0.25459	1	1	38	156	20272	ENSRNOG00000045770
GO:0006954	inflammatory response	biological_process	0.25538	1	2	38	521	20272	ENSRNOG00000014367,ENSRNOG00000005800
GO:0033993	response to lipid	biological_process	0.25548	1	3	38	936	20272	ENSRNOG00000046458,ENSRNOG00000011648,ENSRNOG00000013982
GO:0044238	primary metabolic process	biological_process	0.2559	1	21	38	9860	20272	ENSRNOG00000011831,ENSRNOG00000024413,ENSRNOG00000011648,ENSRNOG00000046458,ENSRNOG00000018986,ENSRNOG00000019496,ENSRNOG00000015866,ENSRNOG00000009440,ENSRNOG00000006002,ENSRNOG00000045770,ENSRNOG00000013383,ENSRNOG00000017781,ENSRNOG00000019381,ENSRNOG00000012962,ENSRNOG00000019913,ENSRNOG00000014367,ENSRNOG00000007842,ENSRNOG00000019908,ENSRNOG00000025584,ENSRNOG00000003510,ENSRNOG00000017731
GO:2001242	regulation of intrinsic apoptotic signaling pathway	biological_process	0.25594	1	1	38	157	20272	ENSRNOG00000046458
GO:0014074	response to purine-containing compound	biological_process	0.25739	1	1	38	158	20272	ENSRNOG00000011648
GO:0050870	positive regulation of T cell activation	biological_process	0.2574	1	1	38	158	20272	ENSRNOG00000014367
GO:0001890	placenta development	biological_process	0.25873	1	1	38	159	20272	ENSRNOG00000013982
GO:0006457	protein folding	biological_process	0.2588	1	1	38	159	20272	ENSRNOG00000017781
GO:0020037	heme binding	molecular_function	0.25881	1	1	38	159	20272	ENSRNOG00000009440
GO:0051347	positive regulation of transferase activity	biological_process	0.25883	1	2	38	526	20272	ENSRNOG00000025584,ENSRNOG00000019908
GO:0010558	negative regulation of macromolecule biosynthetic process	biological_process	0.25892	1	4	38	1383	20272	ENSRNOG00000024413,ENSRNOG00000046458,ENSRNOG00000019913,ENSRNOG00000045770
GO:0010035	response to inorganic substance	biological_process	0.25894	1	2	38	526	20272	ENSRNOG00000011648,ENSRNOG00000046458
GO:0034614	cellular response to reactive oxygen species	biological_process	0.26019	1	1	38	160	20272	ENSRNOG00000011648
GO:0097306	cellular response to alcohol	biological_process	0.26019	1	1	38	160	20272	ENSRNOG00000011648
GO:0016458	gene silencing	biological_process	0.26021	1	1	38	160	20272	ENSRNOG00000045770
GO:0000228	nuclear chromosome	cellular_component	0.26107	1	2	38	529	20272	ENSRNOG00000019913,ENSRNOG00000045770
GO:0018394	peptidyl-lysine acetylation	biological_process	0.26131	1	1	38	161	20272	ENSRNOG00000015866
GO:2001236	regulation of extrinsic apoptotic signaling pathway	biological_process	0.2616	1	1	38	161	20272	ENSRNOG00000025584
GO:0045934	negative regulation of nucleobase-containing compound metabolic process	biological_process	0.26269	1	4	38	1392	20272	ENSRNOG00000024413,ENSRNOG00000019913,ENSRNOG00000046458,ENSRNOG00000045770
GO:0034112	positive regulation of homotypic cell-cell adhesion	biological_process	0.263	1	1	38	162	20272	ENSRNOG00000014367
GO:1903308	regulation of chromatin modification	biological_process	0.263	1	1	38	162	20272	ENSRNOG00000045770
GO:0098589	membrane region	cellular_component	0.26407	1	3	38	953	20272	ENSRNOG00000019908,ENSRNOG00000013383,ENSRNOG00000011648
GO:0006323	DNA packaging	biological_process	0.26439	1	1	38	163	20272	ENSRNOG00000045770
GO:0006996	organelle organization	biological_process	0.26504	1	8	38	3280	20272	ENSRNOG00000018371,ENSRNOG00000020353,ENSRNOG00000019913,ENSRNOG00000012962,ENSRNOG00000028100,ENSRNOG00000011648,ENSRNOG00000034258,ENSRNOG00000045770
GO:0044451	nucleoplasm part	cellular_component	0.26521	1	3	38	955	20272	ENSRNOG00000046458,ENSRNOG00000019913,ENSRNOG00000006002
GO:0008134	transcription factor binding	molecular_function	0.26524	1	2	38	535	20272	ENSRNOG00000019913,ENSRNOG00000046458
GO:0001889	liver development	biological_process	0.26572	1	1	38	164	20272	ENSRNOG00000046458
GO:0017157	regulation of exocytosis	biological_process	0.26578	1	1	38	164	20272	ENSRNOG00000042086
GO:1903039	positive regulation of leukocyte cell-cell adhesion	biological_process	0.26578	1	1	38	164	20272	ENSRNOG00000014367
GO:0005125	cytokine activity	molecular_function	0.26836	1	1	38	166	20272	ENSRNOG00000005800
GO:0030902	hindbrain development	biological_process	0.26851	1	1	38	166	20272	ENSRNOG00000024413
GO:0046906	tetrapyrrole binding	molecular_function	0.26855	1	1	38	166	20272	ENSRNOG00000009440
GO:0019887	protein kinase regulator activity	molecular_function	0.26855	1	1	38	166	20272	ENSRNOG00000025584
GO:0016772	transferase activity, transferring phosphorus-containing groups	molecular_function	0.26934	1	3	38	963	20272	ENSRNOG00000006002,ENSRNOG00000014367,ENSRNOG00000010005
GO:0048812	neuron projection morphogenesis	biological_process	0.26944	1	2	38	541	20272	ENSRNOG00000024413,ENSRNOG00000022863
GO:0043279	response to alkaloid	biological_process	0.26988	1	1	38	167	20272	ENSRNOG00000046458
GO:0061008	hepaticobiliary system development	biological_process	0.26988	1	1	38	167	20272	ENSRNOG00000046458
GO:2001020	regulation of response to DNA damage stimulus	biological_process	0.27128	1	1	38	168	20272	ENSRNOG00000012962
GO:0071804	cellular potassium ion transport	biological_process	0.2713	1	1	38	168	20272	ENSRNOG00000011648
GO:0071805	potassium ion transmembrane transport	biological_process	0.2713	1	1	38	168	20272	ENSRNOG00000011648
GO:0016331	morphogenesis of embryonic epithelium	biological_process	0.27264	1	1	38	169	20272	ENSRNOG00000046458
GO:0005539	glycosaminoglycan binding	molecular_function	0.27388	1	1	38	170	20272	ENSRNOG00000014399
GO:1901360	organic cyclic compound metabolic process	biological_process	0.27412	1	12	38	5296	20272	ENSRNOG00000024413,ENSRNOG00000011831,ENSRNOG00000019381,ENSRNOG00000019913,ENSRNOG00000046458,ENSRNOG00000012962,ENSRNOG00000011648,ENSRNOG00000019496,ENSRNOG00000045770,ENSRNOG00000003510,ENSRNOG00000025584,ENSRNOG00000009440
GO:0008361	regulation of cell size	biological_process	0.27543	1	1	38	171	20272	ENSRNOG00000011648
GO:0016829	lyase activity	molecular_function	0.27544	1	1	38	171	20272	ENSRNOG00000009440
GO:1902275	regulation of chromatin organization	biological_process	0.27544	1	1	38	171	20272	ENSRNOG00000045770
GO:0010720	positive regulation of cell development	biological_process	0.27574	1	2	38	550	20272	ENSRNOG00000002364,ENSRNOG00000024413
GO:0030073	insulin secretion	biological_process	0.27675	1	1	38	172	20272	ENSRNOG00000046458
GO:0007163	establishment or maintenance of cell polarity	biological_process	0.27953	1	1	38	174	20272	ENSRNOG00000011648
GO:0071241	cellular response to inorganic substance	biological_process	0.27953	1	1	38	174	20272	ENSRNOG00000011648
GO:0042098	T cell proliferation	biological_process	0.27954	1	1	38	174	20272	ENSRNOG00000014367
GO:0051173	positive regulation of nitrogen compound metabolic process	biological_process	0.27983	1	5	38	1895	20272	ENSRNOG00000025584,ENSRNOG00000046458,ENSRNOG00000019913,ENSRNOG00000012962,ENSRNOG00000024413
GO:0048522	positive regulation of cellular process	biological_process	0.28	1	11	38	4818	20272	ENSRNOG00000024413,ENSRNOG00000011648,ENSRNOG00000046458,ENSRNOG00000019913,ENSRNOG00000012962,ENSRNOG00000019496,ENSRNOG00000014367,ENSRNOG00000002364,ENSRNOG00000019908,ENSRNOG00000022863,ENSRNOG00000025584
GO:0030036	actin cytoskeleton organization	biological_process	0.28275	1	2	38	560	20272	ENSRNOG00000034258,ENSRNOG00000011648
GO:0031324	negative regulation of cellular metabolic process	biological_process	0.28276	1	6	38	2376	20272	ENSRNOG00000015866,ENSRNOG00000011648,ENSRNOG00000045770,ENSRNOG00000046458,ENSRNOG00000019913,ENSRNOG00000024413
GO:0015031	protein transport	biological_process	0.2843	1	4	38	1443	20272	ENSRNOG00000046458,ENSRNOG00000042086,ENSRNOG00000007842,ENSRNOG00000014367
GO:0090276	regulation of peptide hormone secretion	biological_process	0.28627	1	1	38	179	20272	ENSRNOG00000046458
GO:0060828	regulation of canonical Wnt signaling pathway	biological_process	0.28633	1	1	38	179	20272	ENSRNOG00000011271
GO:0006006	glucose metabolic process	biological_process	0.28762	1	1	38	180	20272	ENSRNOG00000046458
GO:0016568	chromatin modification	biological_process	0.28765	1	2	38	567	20272	ENSRNOG00000019913,ENSRNOG00000045770
GO:0031327	negative regulation of cellular biosynthetic process	biological_process	0.28772	1	4	38	1451	20272	ENSRNOG00000045770,ENSRNOG00000046458,ENSRNOG00000019913,ENSRNOG00000024413
GO:0007369	gastrulation	biological_process	0.28902	1	1	38	181	20272	ENSRNOG00000045770
GO:0031461	cullin-RING ubiquitin ligase complex	cellular_component	0.29037	1	1	38	182	20272	ENSRNOG00000018986
GO:0065004	protein-DNA complex assembly	biological_process	0.29037	1	1	38	182	20272	ENSRNOG00000045770
GO:0097190	apoptotic signaling pathway	biological_process	0.29112	1	2	38	572	20272	ENSRNOG00000025584,ENSRNOG00000046458
GO:0002791	regulation of peptide secretion	biological_process	0.29165	1	1	38	183	20272	ENSRNOG00000046458
GO:0016705	oxidoreductase activity, acting on paired donors, with incorporation or reduction of molecular oxygen	molecular_function	0.2917	1	1	38	183	20272	ENSRNOG00000003510
GO:0008168	methyltransferase activity	molecular_function	0.29171	1	1	38	183	20272	ENSRNOG00000013968
GO:0046872	metal ion binding	molecular_function	0.29264	1	7	38	2888	20272	ENSRNOG00000011831,ENSRNOG00000002364,ENSRNOG00000020587,ENSRNOG00000012962,ENSRNOG00000019913,ENSRNOG00000018986,ENSRNOG00000025584
GO:0006473	protein acetylation	biological_process	0.29276	1	1	38	184	20272	ENSRNOG00000015866
GO:0008237	metallopeptidase activity	molecular_function	0.29302	1	1	38	184	20272	ENSRNOG00000012962
GO:0051276	chromosome organization	biological_process	0.2941	1	3	38	1011	20272	ENSRNOG00000012962,ENSRNOG00000045770,ENSRNOG00000019913
GO:0048518	positive regulation of biological process	biological_process	0.29667	1	12	38	5390	20272	ENSRNOG00000025584,ENSRNOG00000022863,ENSRNOG00000019908,ENSRNOG00000002364,ENSRNOG00000019496,ENSRNOG00000014367,ENSRNOG00000019913,ENSRNOG00000046458,ENSRNOG00000012962,ENSRNOG00000011648,ENSRNOG00000020353,ENSRNOG00000024413
GO:0030855	epithelial cell differentiation	biological_process	0.29739	1	2	38	581	20272	ENSRNOG00000024413,ENSRNOG00000046458
GO:0009890	negative regulation of biosynthetic process	biological_process	0.29802	1	4	38	1475	20272	ENSRNOG00000019913,ENSRNOG00000046458,ENSRNOG00000045770,ENSRNOG00000024413
GO:0006302	double-strand break repair	biological_process	0.29835	1	1	38	188	20272	ENSRNOG00000012962
GO:0019207	kinase regulator activity	molecular_function	0.29839	1	1	38	188	20272	ENSRNOG00000025584
GO:0070887	cellular response to chemical stimulus	biological_process	0.29857	1	6	38	2423	20272	ENSRNOG00000019908,ENSRNOG00000019496,ENSRNOG00000005800,ENSRNOG00000046458,ENSRNOG00000003510,ENSRNOG00000011648
GO:0044260	cellular macromolecule metabolic process	biological_process	0.29861	1	17	38	7968	20272	ENSRNOG00000025584,ENSRNOG00000014367,ENSRNOG00000019908,ENSRNOG00000007842,ENSRNOG00000012962,ENSRNOG00000019913,ENSRNOG00000017781,ENSRNOG00000019381,ENSRNOG00000015866,ENSRNOG00000006002,ENSRNOG00000045770,ENSRNOG00000013383,ENSRNOG00000019496,ENSRNOG00000011648,ENSRNOG00000046458,ENSRNOG00000018986,ENSRNOG00000024413
GO:0032879	regulation of localization	biological_process	0.30005	1	6	38	2427	20272	ENSRNOG00000019913,ENSRNOG00000046458,ENSRNOG00000042086,ENSRNOG00000011648,ENSRNOG00000011271,ENSRNOG00000019496
GO:0010629	negative regulation of gene expression	biological_process	0.30018	1	4	38	1480	20272	ENSRNOG00000024413,ENSRNOG00000045770,ENSRNOG00000046458,ENSRNOG00000019913
GO:0033036	macromolecule localization	biological_process	0.30064	1	6	38	2429	20272	ENSRNOG00000014367,ENSRNOG00000019908,ENSRNOG00000007842,ENSRNOG00000011271,ENSRNOG00000046458,ENSRNOG00000042086
GO:0043565	sequence-specific DNA binding	molecular_function	0.30082	1	3	38	1024	20272	ENSRNOG00000019913,ENSRNOG00000046458,ENSRNOG00000024413
GO:0016323	basolateral plasma membrane	cellular_component	0.30235	1	1	38	191	20272	ENSRNOG00000011648
GO:0050663	cytokine secretion	biological_process	0.30236	1	1	38	191	20272	ENSRNOG00000014367
GO:0044456	synapse part	cellular_component	0.30299	1	2	38	589	20272	ENSRNOG00000013383,ENSRNOG00000042086
GO:0002573	myeloid leukocyte differentiation	biological_process	0.30368	1	1	38	192	20272	ENSRNOG00000020353
GO:0043393	regulation of protein binding	biological_process	0.30368	1	1	38	192	20272	ENSRNOG00000014367
GO:0031226	intrinsic component of plasma membrane	cellular_component	0.30449	1	3	38	1031	20272	ENSRNOG00000014367,ENSRNOG00000042086,ENSRNOG00000011648
GO:0044267	cellular protein metabolic process	biological_process	0.30478	1	11	38	4917	20272	ENSRNOG00000017781,ENSRNOG00000011648,ENSRNOG00000018986,ENSRNOG00000019913,ENSRNOG00000014367,ENSRNOG00000019908,ENSRNOG00000007842,ENSRNOG00000025584,ENSRNOG00000006002,ENSRNOG00000015866,ENSRNOG00000013383
GO:0016741	transferase activity, transferring one-carbon groups	molecular_function	0.305	1	1	38	193	20272	ENSRNOG00000013968
GO:0031344	regulation of cell projection organization	biological_process	0.30509	1	2	38	592	20272	ENSRNOG00000024413,ENSRNOG00000011648
GO:0009968	negative regulation of signal transduction	biological_process	0.30552	1	3	38	1033	20272	ENSRNOG00000011271,ENSRNOG00000025584,ENSRNOG00000046458
GO:0045893	positive regulation of transcription, DNA-templated	biological_process	0.30622	1	4	38	1494	20272	ENSRNOG00000046458,ENSRNOG00000019913,ENSRNOG00000025584,ENSRNOG00000024413
GO:1903508	positive regulation of nucleic acid-templated transcription	biological_process	0.30622	1	4	38	1494	20272	ENSRNOG00000024413,ENSRNOG00000019913,ENSRNOG00000046458,ENSRNOG00000025584
GO:0019932	second-messenger-mediated signaling	biological_process	0.30626	1	1	38	194	20272	ENSRNOG00000046458
GO:0032403	protein complex binding	molecular_function	0.30656	1	3	38	1035	20272	ENSRNOG00000046458,ENSRNOG00000019913,ENSRNOG00000045770
GO:1901681	sulfur compound binding	molecular_function	0.30745	1	1	38	195	20272	ENSRNOG00000014399
GO:0050790	regulation of catalytic activity	biological_process	0.30752	1	5	38	1969	20272	ENSRNOG00000025584,ENSRNOG00000011648,ENSRNOG00000019908,ENSRNOG00000007842,ENSRNOG00000020353
GO:0022409	positive regulation of cell-cell adhesion	biological_process	0.30763	1	1	38	195	20272	ENSRNOG00000014367
GO:0051172	negative regulation of nitrogen compound metabolic process	biological_process	0.30838	1	4	38	1499	20272	ENSRNOG00000024413,ENSRNOG00000046458,ENSRNOG00000045770,ENSRNOG00000019913
GO:0005085	guanyl-nucleotide exchange factor activity	molecular_function	0.30866	1	1	38	196	20272	ENSRNOG00000019908
GO:1902680	positive regulation of RNA biosynthetic process	biological_process	0.30881	1	4	38	1500	20272	ENSRNOG00000019913,ENSRNOG00000046458,ENSRNOG00000025584,ENSRNOG00000024413
GO:0007584	response to nutrient	biological_process	0.30888	1	1	38	196	20272	ENSRNOG00000046458
GO:1901215	negative regulation of neuron death	biological_process	0.30894	1	1	38	196	20272	ENSRNOG00000025584
GO:0008285	negative regulation of cell proliferation	biological_process	0.30927	1	2	38	598	20272	ENSRNOG00000011271,ENSRNOG00000046458
GO:0016604	nuclear body	cellular_component	0.31066	1	2	38	600	20272	ENSRNOG00000046458,ENSRNOG00000006002
GO:0004672	protein kinase activity	molecular_function	0.31069	1	2	38	600	20272	ENSRNOG00000006002,ENSRNOG00000014367
GO:0045664	regulation of neuron differentiation	biological_process	0.31137	1	2	38	601	20272	ENSRNOG00000002364,ENSRNOG00000024413
GO:0009749	response to glucose	biological_process	0.3128	1	1	38	199	20272	ENSRNOG00000046458
GO:0071383	cellular response to steroid hormone stimulus	biological_process	0.31284	1	1	38	199	20272	ENSRNOG00000011648
GO:0015850	organic hydroxy compound transport	biological_process	0.31414	1	1	38	200	20272	ENSRNOG00000011648
GO:0050662	coenzyme binding	molecular_function	0.31415	1	1	38	200	20272	ENSRNOG00000003510
GO:0010001	glial cell differentiation	biological_process	0.31545	1	1	38	201	20272	ENSRNOG00000002364
GO:0005096	GTPase activator activity	molecular_function	0.31545	1	1	38	201	20272	ENSRNOG00000025584
GO:0005815	microtubule organizing center	cellular_component	0.31762	1	2	38	610	20272	ENSRNOG00000013383,ENSRNOG00000000414
GO:0009746	response to hexose	biological_process	0.31799	1	1	38	203	20272	ENSRNOG00000046458
GO:0009790	embryo development	biological_process	0.31903	1	3	38	1059	20272	ENSRNOG00000013982,ENSRNOG00000046458,ENSRNOG00000045770
GO:0043169	cation binding	molecular_function	0.32001	1	7	38	2975	20272	ENSRNOG00000019913,ENSRNOG00000012962,ENSRNOG00000018986,ENSRNOG00000025584,ENSRNOG00000011831,ENSRNOG00000002364,ENSRNOG00000020587
GO:0097060	synaptic membrane	cellular_component	0.32056	1	1	38	205	20272	ENSRNOG00000013383
GO:0006650	glycerophospholipid metabolic process	biological_process	0.3206	1	1	38	205	20272	ENSRNOG00000017731
GO:0098793	presynapse	cellular_component	0.32062	1	1	38	205	20272	ENSRNOG00000042086
GO:0048856	anatomical structure development	biological_process	0.3213	1	11	38	4981	20272	ENSRNOG00000025584,ENSRNOG00000042086,ENSRNOG00000045770,ENSRNOG00000002364,ENSRNOG00000034258,ENSRNOG00000022863,ENSRNOG00000011648,ENSRNOG00000046458,ENSRNOG00000024413,ENSRNOG00000020353,ENSRNOG00000013982
GO:0001227	transcriptional repressor activity, RNA polymerase II transcription regulatory region sequence-specific binding	molecular_function	0.32187	1	1	38	206	20272	ENSRNOG00000024413
GO:0030198	extracellular matrix organization	biological_process	0.32315	1	1	38	207	20272	ENSRNOG00000020587
GO:0006813	potassium ion transport	biological_process	0.32318	1	1	38	207	20272	ENSRNOG00000011648
GO:0071310	cellular response to organic substance	biological_process	0.32343	1	5	38	2011	20272	ENSRNOG00000011648,ENSRNOG00000046458,ENSRNOG00000005800,ENSRNOG00000019496,ENSRNOG00000019908
GO:0032846	positive regulation of homeostatic process	biological_process	0.32442	1	1	38	208	20272	ENSRNOG00000046458
GO:0043062	extracellular structure organization	biological_process	0.32443	1	1	38	208	20272	ENSRNOG00000020587
GO:0001649	osteoblast differentiation	biological_process	0.32447	1	1	38	208	20272	ENSRNOG00000045770
GO:0019318	hexose metabolic process	biological_process	0.3257	1	1	38	209	20272	ENSRNOG00000046458
GO:0048193	Golgi vesicle transport	biological_process	0.32575	1	1	38	209	20272	ENSRNOG00000042086
GO:0034284	response to monosaccharide	biological_process	0.32698	1	1	38	210	20272	ENSRNOG00000046458
GO:0051054	positive regulation of DNA metabolic process	biological_process	0.327	1	1	38	210	20272	ENSRNOG00000012962
GO:0043281	regulation of cysteine-type endopeptidase activity involved in apoptotic process	biological_process	0.32702	1	1	38	210	20272	ENSRNOG00000011648
GO:0034654	nucleobase-containing compound biosynthetic process	biological_process	0.32702	1	8	38	3493	20272	ENSRNOG00000011648,ENSRNOG00000046458,ENSRNOG00000019913,ENSRNOG00000024413,ENSRNOG00000025584,ENSRNOG00000009440,ENSRNOG00000045770,ENSRNOG00000019496
GO:0071824	protein-DNA complex subunit organization	biological_process	0.3283	1	1	38	211	20272	ENSRNOG00000045770
GO:0048598	embryonic morphogenesis	biological_process	0.32942	1	2	38	627	20272	ENSRNOG00000046458,ENSRNOG00000045770
GO:0000977	RNA polymerase II regulatory region sequence-specific DNA binding	molecular_function	0.33009	1	2	38	628	20272	ENSRNOG00000046458,ENSRNOG00000024413
GO:0030029	actin filament-based process	biological_process	0.33014	1	2	38	628	20272	ENSRNOG00000011648,ENSRNOG00000034258
GO:0051248	negative regulation of protein metabolic process	biological_process	0.33149	1	3	38	1083	20272	ENSRNOG00000011648,ENSRNOG00000015866,ENSRNOG00000025584
GO:0071704	organic substance metabolic process	biological_process	0.33182	1	21	38	10221	20272	ENSRNOG00000019913,ENSRNOG00000012962,ENSRNOG00000017781,ENSRNOG00000019381,ENSRNOG00000025584,ENSRNOG00000017731,ENSRNOG00000003510,ENSRNOG00000014367,ENSRNOG00000019908,ENSRNOG00000007842,ENSRNOG00000011648,ENSRNOG00000046458,ENSRNOG00000018986,ENSRNOG00000011831,ENSRNOG00000024413,ENSRNOG00000006002,ENSRNOG00000015866,ENSRNOG00000009440,ENSRNOG00000045770,ENSRNOG00000013383,ENSRNOG00000019496
GO:0031099	regeneration	biological_process	0.33206	1	1	38	214	20272	ENSRNOG00000046458
GO:0016747	transferase activity, transferring acyl groups other than amino-acyl groups	molecular_function	0.33209	1	1	38	214	20272	ENSRNOG00000017731
GO:0043523	regulation of neuron apoptotic process	biological_process	0.33211	1	1	38	214	20272	ENSRNOG00000025584
GO:0001012	RNA polymerase II regulatory region DNA binding	molecular_function	0.33286	1	2	38	632	20272	ENSRNOG00000024413,ENSRNOG00000046458
GO:0003729	mRNA binding	molecular_function	0.33335	1	1	38	215	20272	ENSRNOG00000012962
GO:0044822	poly(A) RNA binding	molecular_function	0.33335	1	1	38	215	20272	ENSRNOG00000012962
GO:0051254	positive regulation of RNA metabolic process	biological_process	0.33402	1	4	38	1558	20272	ENSRNOG00000025584,ENSRNOG00000046458,ENSRNOG00000019913,ENSRNOG00000024413
GO:0051091	positive regulation of sequence-specific DNA binding transcription factor activity	biological_process	0.3346	1	1	38	216	20272	ENSRNOG00000024413
GO:0035091	phosphatidylinositol binding	molecular_function	0.33464	1	1	38	216	20272	ENSRNOG00000020353
GO:0005765	lysosomal membrane	cellular_component	0.3369	1	1	38	218	20272	ENSRNOG00000019908
GO:1903530	regulation of secretion by cell	biological_process	0.33703	1	2	38	638	20272	ENSRNOG00000046458,ENSRNOG00000042086
GO:0045765	regulation of angiogenesis	biological_process	0.33715	1	1	38	218	20272	ENSRNOG00000011648
GO:0097191	extrinsic apoptotic signaling pathway	biological_process	0.33716	1	1	38	218	20272	ENSRNOG00000025584
GO:0009653	anatomical structure morphogenesis	biological_process	0.33756	1	6	38	2536	20272	ENSRNOG00000011648,ENSRNOG00000046458,ENSRNOG00000045770,ENSRNOG00000024413,ENSRNOG00000020353,ENSRNOG00000022863
GO:0080135	regulation of cellular response to stress	biological_process	0.3384	1	2	38	640	20272	ENSRNOG00000046458,ENSRNOG00000012962
GO:1901137	carbohydrate derivative biosynthetic process	biological_process	0.33844	1	2	38	640	20272	ENSRNOG00000009440,ENSRNOG00000011648
GO:0043543	protein acylation	biological_process	0.3394	1	1	38	220	20272	ENSRNOG00000015866
GO:0071103	DNA conformation change	biological_process	0.33967	1	1	38	220	20272	ENSRNOG00000045770
GO:0030336	negative regulation of cell migration	biological_process	0.34092	1	1	38	221	20272	ENSRNOG00000011271
GO:0030695	GTPase regulator activity	molecular_function	0.34092	1	1	38	221	20272	ENSRNOG00000025584
GO:0035295	tube development	biological_process	0.34186	1	2	38	645	20272	ENSRNOG00000046458,ENSRNOG00000011648
GO:0031965	nuclear membrane	cellular_component	0.34216	1	1	38	222	20272	ENSRNOG00000011648
GO:0090087	regulation of peptide transport	biological_process	0.34337	1	1	38	223	20272	ENSRNOG00000046458
GO:0000302	response to reactive oxygen species	biological_process	0.34465	1	1	38	224	20272	ENSRNOG00000011648
GO:0030659	cytoplasmic vesicle membrane	cellular_component	0.34466	1	1	38	224	20272	ENSRNOG00000042086
GO:0018130	heterocycle biosynthetic process	biological_process	0.34509	1	8	38	3553	20272	ENSRNOG00000024413,ENSRNOG00000011648,ENSRNOG00000019913,ENSRNOG00000046458,ENSRNOG00000019496,ENSRNOG00000009440,ENSRNOG00000025584,ENSRNOG00000045770
GO:0010008	endosome membrane	cellular_component	0.34565	1	1	38	225	20272	ENSRNOG00000019908
GO:0019438	aromatic compound biosynthetic process	biological_process	0.34599	1	8	38	3556	20272	ENSRNOG00000046458,ENSRNOG00000019913,ENSRNOG00000011648,ENSRNOG00000024413,ENSRNOG00000045770,ENSRNOG00000025584,ENSRNOG00000009440,ENSRNOG00000019496
GO:0071495	cellular response to endogenous stimulus	biological_process	0.34611	1	3	38	1111	20272	ENSRNOG00000019908,ENSRNOG00000019496,ENSRNOG00000011648
GO:0016310	phosphorylation	biological_process	0.34653	1	5	38	2071	20272	ENSRNOG00000006002,ENSRNOG00000025584,ENSRNOG00000010005,ENSRNOG00000019908,ENSRNOG00000014367
GO:0009895	negative regulation of catabolic process	biological_process	0.34714	1	1	38	226	20272	ENSRNOG00000025584
GO:0005829	cytosol	cellular_component	0.34851	1	7	38	3064	20272	ENSRNOG00000013383,ENSRNOG00000046458,ENSRNOG00000017165,ENSRNOG00000025584,ENSRNOG00000017781,ENSRNOG00000019496,ENSRNOG00000014399
GO:0009719	response to endogenous stimulus	biological_process	0.35055	1	4	38	1596	20272	ENSRNOG00000019496,ENSRNOG00000019908,ENSRNOG00000011648,ENSRNOG00000046458
GO:0016358	dendrite development	biological_process	0.35081	1	1	38	229	20272	ENSRNOG00000024413
GO:0005996	monosaccharide metabolic process	biological_process	0.35203	1	1	38	230	20272	ENSRNOG00000046458
GO:0050808	synapse organization	biological_process	0.35208	1	1	38	230	20272	ENSRNOG00000022863
GO:0003713	transcription coactivator activity	molecular_function	0.35327	1	1	38	231	20272	ENSRNOG00000024413
GO:0007010	cytoskeleton organization	biological_process	0.35404	1	3	38	1126	20272	ENSRNOG00000011648,ENSRNOG00000018371,ENSRNOG00000034258
GO:0046883	regulation of hormone secretion	biological_process	0.35448	1	1	38	232	20272	ENSRNOG00000046458
GO:0044877	macromolecular complex binding	molecular_function	0.35458	1	4	38	1605	20272	ENSRNOG00000024413,ENSRNOG00000019913,ENSRNOG00000046458,ENSRNOG00000045770
GO:0045859	regulation of protein kinase activity	biological_process	0.35482	1	2	38	664	20272	ENSRNOG00000025584,ENSRNOG00000019908
GO:0033500	carbohydrate homeostasis	biological_process	0.35571	1	1	38	233	20272	ENSRNOG00000046458
GO:0042593	glucose homeostasis	biological_process	0.35571	1	1	38	233	20272	ENSRNOG00000046458
GO:1901654	response to ketone	biological_process	0.35575	1	1	38	233	20272	ENSRNOG00000011648
GO:0009612	response to mechanical stimulus	biological_process	0.35697	1	1	38	234	20272	ENSRNOG00000011648
GO:0072659	protein localization to plasma membrane	biological_process	0.35698	1	1	38	234	20272	ENSRNOG00000042086
GO:0009743	response to carbohydrate	biological_process	0.35815	1	1	38	235	20272	ENSRNOG00000046458
GO:0031253	cell projection membrane	cellular_component	0.35819	1	1	38	235	20272	ENSRNOG00000011648
GO:2000116	regulation of cysteine-type endopeptidase activity	biological_process	0.35819	1	1	38	235	20272	ENSRNOG00000011648
GO:0072593	reactive oxygen species metabolic process	biological_process	0.3582	1	1	38	235	20272	ENSRNOG00000020353
GO:0007399	nervous system development	biological_process	0.35854	1	5	38	2102	20272	ENSRNOG00000002364,ENSRNOG00000022863,ENSRNOG00000024413,ENSRNOG00000011648,ENSRNOG00000046458
GO:0050714	positive regulation of protein secretion	biological_process	0.35937	1	1	38	236	20272	ENSRNOG00000046458
GO:0060070	canonical Wnt signaling pathway	biological_process	0.35942	1	1	38	236	20272	ENSRNOG00000011271
GO:0044085	cellular component biogenesis	biological_process	0.36025	1	6	38	2601	20272	ENSRNOG00000022863,ENSRNOG00000020353,ENSRNOG00000014399,ENSRNOG00000020587,ENSRNOG00000045770,ENSRNOG00000011648
GO:1902494	catalytic complex	cellular_component	0.36029	1	3	38	1138	20272	ENSRNOG00000007842,ENSRNOG00000019913,ENSRNOG00000018986
GO:1990778	protein localization to cell periphery	biological_process	0.36063	1	1	38	237	20272	ENSRNOG00000042086
GO:1901342	regulation of vasculature development	biological_process	0.36183	1	1	38	238	20272	ENSRNOG00000011648
GO:2000146	negative regulation of cell motility	biological_process	0.36306	1	1	38	239	20272	ENSRNOG00000011271
GO:0051402	neuron apoptotic process	biological_process	0.36306	1	1	38	239	20272	ENSRNOG00000025584
GO:0043627	response to estrogen	biological_process	0.36425	1	1	38	240	20272	ENSRNOG00000011648
GO:0043085	positive regulation of catalytic activity	biological_process	0.36436	1	3	38	1146	20272	ENSRNOG00000020353,ENSRNOG00000019908,ENSRNOG00000025584
GO:0006325	chromatin organization	biological_process	0.36453	1	2	38	678	20272	ENSRNOG00000019913,ENSRNOG00000045770
GO:0019538	protein metabolic process	biological_process	0.36464	1	12	38	5660	20272	ENSRNOG00000014367,ENSRNOG00000007842,ENSRNOG00000019908,ENSRNOG00000015866,ENSRNOG00000006002,ENSRNOG00000025584,ENSRNOG00000013383,ENSRNOG00000017781,ENSRNOG00000011648,ENSRNOG00000018986,ENSRNOG00000019913,ENSRNOG00000012962
GO:0071705	nitrogen compound transport	biological_process	0.36518	1	2	38	679	20272	ENSRNOG00000011648,ENSRNOG00000046458
GO:0071375	cellular response to peptide hormone stimulus	biological_process	0.36547	1	1	38	241	20272	ENSRNOG00000019496
GO:0044707	single-multicellular organism process	biological_process	0.36573	1	15	38	7218	20272	ENSRNOG00000013982,ENSRNOG00000011271,ENSRNOG00000024413,ENSRNOG00000020353,ENSRNOG00000011648,ENSRNOG00000046458,ENSRNOG00000019496,ENSRNOG00000014367,ENSRNOG00000002364,ENSRNOG00000034258,ENSRNOG00000022863,ENSRNOG00000025584,ENSRNOG00000015866,ENSRNOG00000045770,ENSRNOG00000042086
GO:0005126	cytokine receptor binding	molecular_function	0.36651	1	1	38	242	20272	ENSRNOG00000005800
GO:0044440	endosomal part	cellular_component	0.36762	1	1	38	243	20272	ENSRNOG00000019908
GO:0033267	axon part	cellular_component	0.36786	1	1	38	243	20272	ENSRNOG00000011648
GO:0030111	regulation of Wnt signaling pathway	biological_process	0.36787	1	1	38	243	20272	ENSRNOG00000011271
GO:0023057	negative regulation of signaling	biological_process	0.37018	1	3	38	1157	20272	ENSRNOG00000011271,ENSRNOG00000025584,ENSRNOG00000046458
GO:0016324	apical plasma membrane	cellular_component	0.37146	1	1	38	246	20272	ENSRNOG00000011648
GO:0012506	vesicle membrane	cellular_component	0.37266	1	1	38	247	20272	ENSRNOG00000042086
GO:1901362	organic cyclic compound biosynthetic process	biological_process	0.37376	1	8	38	3647	20272	ENSRNOG00000019496,ENSRNOG00000045770,ENSRNOG00000025584,ENSRNOG00000009440,ENSRNOG00000024413,ENSRNOG00000046458,ENSRNOG00000019913,ENSRNOG00000011648
GO:0016746	transferase activity, transferring acyl groups	molecular_function	0.37502	1	1	38	249	20272	ENSRNOG00000017731
GO:0009611	response to wounding	biological_process	0.37674	1	2	38	696	20272	ENSRNOG00000011648,ENSRNOG00000046458
GO:0060589	nucleoside-triphosphatase regulator activity	molecular_function	0.37741	1	1	38	251	20272	ENSRNOG00000025584
GO:1901564	organonitrogen compound metabolic process	biological_process	0.3779	1	5	38	2152	20272	ENSRNOG00000011648,ENSRNOG00000009440,ENSRNOG00000003510,ENSRNOG00000012962,ENSRNOG00000011831
GO:0016791	phosphatase activity	molecular_function	0.37856	1	1	38	252	20272	ENSRNOG00000012962
GO:0043412	macromolecule modification	biological_process	0.37887	1	8	38	3664	20272	ENSRNOG00000012962,ENSRNOG00000018986,ENSRNOG00000019913,ENSRNOG00000019908,ENSRNOG00000014367,ENSRNOG00000015866,ENSRNOG00000006002,ENSRNOG00000025584
GO:0010648	negative regulation of cell communication	biological_process	0.37902	1	3	38	1174	20272	ENSRNOG00000011271,ENSRNOG00000025584,ENSRNOG00000046458
GO:0051271	negative regulation of cellular component movement	biological_process	0.37977	1	1	38	253	20272	ENSRNOG00000011271
GO:0071702	organic substance transport	biological_process	0.38061	1	5	38	2159	20272	ENSRNOG00000007842,ENSRNOG00000014367,ENSRNOG00000042086,ENSRNOG00000046458,ENSRNOG00000011648
GO:0010951	negative regulation of endopeptidase activity	biological_process	0.38094	1	1	38	254	20272	ENSRNOG00000011648
GO:0050863	regulation of T cell activation	biological_process	0.38095	1	1	38	254	20272	ENSRNOG00000014367
GO:0009144	purine nucleoside triphosphate metabolic process	biological_process	0.38209	1	1	38	255	20272	ENSRNOG00000012962
GO:0048513	organ development	biological_process	0.38341	1	7	38	3171	20272	ENSRNOG00000046458,ENSRNOG00000025584,ENSRNOG00000011648,ENSRNOG00000013982,ENSRNOG00000024413,ENSRNOG00000034258,ENSRNOG00000020353
GO:0016773	phosphotransferase activity, alcohol group as acceptor	molecular_function	0.38353	1	2	38	706	20272	ENSRNOG00000014367,ENSRNOG00000006002
GO:0000981	RNA polymerase II transcription factor activity, sequence-specific DNA binding	molecular_function	0.38416	1	2	38	707	20272	ENSRNOG00000046458,ENSRNOG00000024413
GO:0016050	vesicle organization	biological_process	0.38445	1	1	38	257	20272	ENSRNOG00000011648
GO:0046651	lymphocyte proliferation	biological_process	0.38563	1	1	38	258	20272	ENSRNOG00000014367
GO:0016042	lipid catabolic process	biological_process	0.38655	1	1	38	259	20272	ENSRNOG00000015866
GO:0032943	mononuclear cell proliferation	biological_process	0.3868	1	1	38	259	20272	ENSRNOG00000014367
GO:0005261	cation channel activity	molecular_function	0.38795	1	1	38	260	20272	ENSRNOG00000011648
GO:0048523	negative regulation of cellular process	biological_process	0.38877	1	9	38	4207	20272	ENSRNOG00000046458,ENSRNOG00000019913,ENSRNOG00000011648,ENSRNOG00000024413,ENSRNOG00000011271,ENSRNOG00000045770,ENSRNOG00000025584,ENSRNOG00000015866,ENSRNOG00000002364
GO:0005774	vacuolar membrane	cellular_component	0.3912	1	1	38	263	20272	ENSRNOG00000019908
GO:0050803	regulation of synapse structure or activity	biological_process	0.39144	1	1	38	263	20272	ENSRNOG00000022863
GO:0043549	regulation of kinase activity	biological_process	0.39147	1	2	38	718	20272	ENSRNOG00000025584,ENSRNOG00000019908
GO:1903037	regulation of leukocyte cell-cell adhesion	biological_process	0.39375	1	1	38	265	20272	ENSRNOG00000014367
GO:0034599	cellular response to oxidative stress	biological_process	0.39489	1	1	38	266	20272	ENSRNOG00000011648
GO:0006468	protein phosphorylation	biological_process	0.39614	1	4	38	1700	20272	ENSRNOG00000025584,ENSRNOG00000006002,ENSRNOG00000019908,ENSRNOG00000014367
GO:0070661	leukocyte proliferation	biological_process	0.3972	1	1	38	268	20272	ENSRNOG00000014367
GO:0007420	brain development	biological_process	0.39895	1	2	38	729	20272	ENSRNOG00000011648,ENSRNOG00000024413
GO:0001822	kidney development	biological_process	0.39948	1	1	38	270	20272	ENSRNOG00000011648
GO:0042063	gliogenesis	biological_process	0.39949	1	1	38	270	20272	ENSRNOG00000002364
GO:0040013	negative regulation of locomotion	biological_process	0.40177	1	1	38	272	20272	ENSRNOG00000011271
GO:0010466	negative regulation of peptidase activity	biological_process	0.40289	1	1	38	273	20272	ENSRNOG00000011648
GO:0034110	regulation of homotypic cell-cell adhesion	biological_process	0.4029	1	1	38	273	20272	ENSRNOG00000014367
GO:0045202	synapse	cellular_component	0.40294	1	2	38	735	20272	ENSRNOG00000013383,ENSRNOG00000042086
GO:0001077	transcriptional activator activity, RNA polymerase II core promoter proximal region sequence-specific binding	molecular_function	0.404	1	1	38	274	20272	ENSRNOG00000024413
GO:0043414	macromolecule methylation	biological_process	0.40404	1	1	38	274	20272	ENSRNOG00000019913
GO:0044437	vacuolar part	cellular_component	0.40493	1	1	38	275	20272	ENSRNOG00000019908
GO:0035556	intracellular signal transduction	biological_process	0.40576	1	5	38	2224	20272	ENSRNOG00000019908,ENSRNOG00000019496,ENSRNOG00000046458,ENSRNOG00000009440,ENSRNOG00000025584
GO:0009141	nucleoside triphosphate metabolic process	biological_process	0.40628	1	1	38	276	20272	ENSRNOG00000012962
GO:0090596	sensory organ morphogenesis	biological_process	0.40742	1	1	38	277	20272	ENSRNOG00000011648
GO:0006732	coenzyme metabolic process	biological_process	0.40742	1	1	38	277	20272	ENSRNOG00000003510
GO:0050767	regulation of neurogenesis	biological_process	0.40761	1	2	38	742	20272	ENSRNOG00000002364,ENSRNOG00000024413
GO:0010557	positive regulation of macromolecule biosynthetic process	biological_process	0.408	1	4	38	1727	20272	ENSRNOG00000024413,ENSRNOG00000025584,ENSRNOG00000046458,ENSRNOG00000019913
GO:0046983	protein dimerization activity	molecular_function	0.40949	1	3	38	1233	20272	ENSRNOG00000046458,ENSRNOG00000012962,ENSRNOG00000024413
GO:0048037	cofactor binding	molecular_function	0.40967	1	1	38	279	20272	ENSRNOG00000003510
GO:0030182	neuron differentiation	biological_process	0.41158	1	3	38	1237	20272	ENSRNOG00000002364,ENSRNOG00000024413,ENSRNOG00000022863
GO:0097193	intrinsic apoptotic signaling pathway	biological_process	0.41187	1	1	38	281	20272	ENSRNOG00000046458
GO:0021537	telencephalon development	biological_process	0.41191	1	1	38	281	20272	ENSRNOG00000011648
GO:0000904	cell morphogenesis involved in differentiation	biological_process	0.41291	1	2	38	750	20272	ENSRNOG00000024413,ENSRNOG00000022863
GO:0030031	cell projection assembly	biological_process	0.41303	1	1	38	282	20272	ENSRNOG00000011648
GO:1901653	cellular response to peptide	biological_process	0.41304	1	1	38	282	20272	ENSRNOG00000019496
GO:0009416	response to light stimulus	biological_process	0.41415	1	1	38	283	20272	ENSRNOG00000011648
GO:0050793	regulation of developmental process	biological_process	0.41592	1	5	38	2250	20272	ENSRNOG00000011648,ENSRNOG00000025584,ENSRNOG00000002364,ENSRNOG00000022863,ENSRNOG00000024413
GO:0046486	glycerolipid metabolic process	biological_process	0.41636	1	1	38	285	20272	ENSRNOG00000017731
GO:0071214	cellular response to abiotic stimulus	biological_process	0.41748	1	1	38	286	20272	ENSRNOG00000011648
GO:0044433	cytoplasmic vesicle part	cellular_component	0.42081	1	1	38	289	20272	ENSRNOG00000042086
GO:0044444	cytoplasmic part	cellular_component	0.42222	1	15	38	7448	20272	ENSRNOG00000017781,ENSRNOG00000010005,ENSRNOG00000013968,ENSRNOG00000017165,ENSRNOG00000028100,ENSRNOG00000046458,ENSRNOG00000014399,ENSRNOG00000019496,ENSRNOG00000007842,ENSRNOG00000019908,ENSRNOG00000015866,ENSRNOG00000017731,ENSRNOG00000025584,ENSRNOG00000042086,ENSRNOG00000013383
GO:0048863	stem cell differentiation	biological_process	0.42296	1	1	38	291	20272	ENSRNOG00000046458
GO:0072001	renal system development	biological_process	0.423	1	1	38	291	20272	ENSRNOG00000011648
GO:0051128	regulation of cellular component organization	biological_process	0.42397	1	5	38	2271	20272	ENSRNOG00000024413,ENSRNOG00000022863,ENSRNOG00000019908,ENSRNOG00000045770,ENSRNOG00000011648
GO:1990234	transferase complex	cellular_component	0.42409	1	2	38	767	20272	ENSRNOG00000018986,ENSRNOG00000007842
GO:0006887	exocytosis	biological_process	0.4241	1	1	38	292	20272	ENSRNOG00000042086
GO:0060322	head development	biological_process	0.42475	1	2	38	768	20272	ENSRNOG00000011648,ENSRNOG00000024413
GO:0044087	regulation of cellular component biogenesis	biological_process	0.42477	1	2	38	768	20272	ENSRNOG00000011648,ENSRNOG00000022863
GO:0016607	nuclear speck	cellular_component	0.42515	1	1	38	293	20272	ENSRNOG00000046458
GO:0098590	plasma membrane region	cellular_component	0.42604	1	2	38	770	20272	ENSRNOG00000013383,ENSRNOG00000011648
GO:0030030	cell projection organization	biological_process	0.42693	1	3	38	1267	20272	ENSRNOG00000011648,ENSRNOG00000024413,ENSRNOG00000022863
GO:0034097	response to cytokine	biological_process	0.42792	1	2	38	773	20272	ENSRNOG00000046458,ENSRNOG00000005800
GO:1901214	regulation of neuron death	biological_process	0.42847	1	1	38	296	20272	ENSRNOG00000025584
GO:0007009	plasma membrane organization	biological_process	0.43064	1	1	38	298	20272	ENSRNOG00000042086
GO:0003674	molecular_function	molecular_function	0.43163	1	33	38	17073	20272	ENSRNOG00000014399,ENSRNOG00000019496,ENSRNOG00000045770,ENSRNOG00000015866,ENSRNOG00000006002,ENSRNOG00000024413,ENSRNOG00000020353,ENSRNOG00000018371,ENSRNOG00000013968,ENSRNOG00000020587,ENSRNOG00000046458,ENSRNOG00000034258,ENSRNOG00000042086,ENSRNOG00000003510,ENSRNOG00000019381,ENSRNOG00000010005,ENSRNOG00000013982,ENSRNOG00000017165,ENSRNOG00000002364,ENSRNOG00000005800,ENSRNOG00000009440,…
GO:0005874	microtubule	cellular_component	0.43171	1	1	38	299	20272	ENSRNOG00000018371
GO:0005575	cellular_component	cellular_component	0.43265	1	36	38	18716	20272	ENSRNOG00000034258,ENSRNOG00000000414,ENSRNOG00000042086,ENSRNOG00000003510,ENSRNOG00000013982,ENSRNOG00000010005,ENSRNOG00000017165,ENSRNOG00000028100,ENSRNOG00000019496,ENSRNOG00000014399,ENSRNOG00000045770,ENSRNOG00000015866,ENSRNOG00000006002,ENSRNOG00000013968,ENSRNOG00000018371,ENSRNOG00000020353,ENSRNOG00000024413,ENSRNOG00000020587,ENSRNOG00000046458,ENSRNOG00000019908,ENSRNOG00000022863,…
GO:0002449	lymphocyte mediated immunity	biological_process	0.43281	1	1	38	300	20272	ENSRNOG00000014367
GO:0051641	cellular localization	biological_process	0.43332	1	6	38	2808	20272	ENSRNOG00000011648,ENSRNOG00000042086,ENSRNOG00000046458,ENSRNOG00000014367,ENSRNOG00000019908,ENSRNOG00000007842
GO:0007167	enzyme linked receptor protein signaling pathway	biological_process	0.4339	1	2	38	782	20272	ENSRNOG00000014367,ENSRNOG00000019496
GO:0006950	response to stress	biological_process	0.43463	1	7	38	3327	20272	ENSRNOG00000013383,ENSRNOG00000046458,ENSRNOG00000005800,ENSRNOG00000012962,ENSRNOG00000011648,ENSRNOG00000007842,ENSRNOG00000014367
GO:0051649	establishment of localization in cell	biological_process	0.43601	1	5	38	2302	20272	ENSRNOG00000007842,ENSRNOG00000014367,ENSRNOG00000046458,ENSRNOG00000042086,ENSRNOG00000011648
GO:0002460	adaptive immune response based on somatic recombination of immune receptors built from immunoglobulin superfamily domains	biological_process	0.43604	1	1	38	303	20272	ENSRNOG00000014367
GO:0033044	regulation of chromosome organization	biological_process	0.43604	1	1	38	303	20272	ENSRNOG00000045770
GO:0022836	gated channel activity	molecular_function	0.4371	1	1	38	304	20272	ENSRNOG00000011648
GO:0032501	multicellular organismal process	biological_process	0.43809	1	15	38	7511	20272	ENSRNOG00000045770,ENSRNOG00000042086,ENSRNOG00000025584,ENSRNOG00000015866,ENSRNOG00000034258,ENSRNOG00000022863,ENSRNOG00000019496,ENSRNOG00000014367,ENSRNOG00000002364,ENSRNOG00000046458,ENSRNOG00000011648,ENSRNOG00000013982,ENSRNOG00000020353,ENSRNOG00000024413,ENSRNOG00000011271
GO:0019725	cellular homeostasis	biological_process	0.43841	1	2	38	789	20272	ENSRNOG00000046458,ENSRNOG00000011648
GO:0034641	cellular nitrogen compound metabolic process	biological_process	0.43851	1	12	38	5940	20272	ENSRNOG00000046458,ENSRNOG00000012962,ENSRNOG00000019913,ENSRNOG00000011648,ENSRNOG00000024413,ENSRNOG00000019381,ENSRNOG00000011831,ENSRNOG00000045770,ENSRNOG00000009440,ENSRNOG00000025584,ENSRNOG00000003510,ENSRNOG00000019496
GO:0048871	multicellular organismal homeostasis	biological_process	0.44138	1	1	38	308	20272	ENSRNOG00000011648
GO:0009888	tissue development	biological_process	0.44232	1	4	38	1806	20272	ENSRNOG00000011648,ENSRNOG00000025584,ENSRNOG00000046458,ENSRNOG00000024413
GO:0048858	cell projection morphogenesis	biological_process	0.44294	1	2	38	796	20272	ENSRNOG00000024413,ENSRNOG00000022863
GO:0006644	phospholipid metabolic process	biological_process	0.44349	1	1	38	310	20272	ENSRNOG00000017731
GO:0001666	response to hypoxia	biological_process	0.4435	1	1	38	310	20272	ENSRNOG00000011648
GO:0043547	positive regulation of GTPase activity	biological_process	0.44668	1	1	38	313	20272	ENSRNOG00000025584
GO:0044711	single-organism biosynthetic process	biological_process	0.44671	1	3	38	1306	20272	ENSRNOG00000017731,ENSRNOG00000011648,ENSRNOG00000009440
GO:0044403	symbiosis, encompassing mutualism through parasitism	biological_process	0.44773	1	1	38	314	20272	ENSRNOG00000011648
GO:0044419	interspecies interaction between organisms	biological_process	0.44773	1	1	38	314	20272	ENSRNOG00000011648
GO:0009986	cell surface	cellular_component	0.44866	1	2	38	805	20272	ENSRNOG00000014367,ENSRNOG00000014399
GO:0010604	positive regulation of macromolecule metabolic process	biological_process	0.44919	1	6	38	2853	20272	ENSRNOG00000046458,ENSRNOG00000012962,ENSRNOG00000019913,ENSRNOG00000025584,ENSRNOG00000024413,ENSRNOG00000019908
GO:0006357	regulation of transcription from RNA polymerase II promoter	biological_process	0.44923	1	4	38	1822	20272	ENSRNOG00000024413,ENSRNOG00000019913,ENSRNOG00000046458,ENSRNOG00000025584
GO:0043010	camera-type eye development	biological_process	0.44983	1	1	38	316	20272	ENSRNOG00000011648
GO:0044767	single-organism developmental process	biological_process	0.45019	1	11	38	5460	20272	ENSRNOG00000024413,ENSRNOG00000020353,ENSRNOG00000013982,ENSRNOG00000046458,ENSRNOG00000011648,ENSRNOG00000022863,ENSRNOG00000034258,ENSRNOG00000002364,ENSRNOG00000045770,ENSRNOG00000042086,ENSRNOG00000025584
GO:0044464	cell part	cellular_component	0.45157	1	31	38	16058	20272	ENSRNOG00000013383,ENSRNOG00000045770,ENSRNOG00000015866,ENSRNOG00000009440,ENSRNOG00000006002,ENSRNOG00000019496,ENSRNOG00000002364,ENSRNOG00000014399,ENSRNOG00000018986,ENSRNOG00000046458,ENSRNOG00000011648,ENSRNOG00000018371,ENSRNOG00000013968,ENSRNOG00000024413,ENSRNOG00000020353,ENSRNOG00000042086,ENSRNOG00000025584,ENSRNOG00000017731,ENSRNOG00000019908,ENSRNOG00000007842,ENSRNOG00000034258,…
GO:0009893	positive regulation of metabolic process	biological_process	0.45172	1	7	38	3379	20272	ENSRNOG00000025584,ENSRNOG00000046458,ENSRNOG00000019913,ENSRNOG00000012962,ENSRNOG00000020353,ENSRNOG00000024413,ENSRNOG00000019908
GO:0036293	response to decreased oxygen levels	biological_process	0.45192	1	1	38	318	20272	ENSRNOG00000011648
GO:0051186	cofactor metabolic process	biological_process	0.45193	1	1	38	318	20272	ENSRNOG00000003510
GO:0010628	positive regulation of gene expression	biological_process	0.45224	1	4	38	1829	20272	ENSRNOG00000025584,ENSRNOG00000046458,ENSRNOG00000019913,ENSRNOG00000024413
GO:0050878	regulation of body fluid levels	biological_process	0.45297	1	1	38	319	20272	ENSRNOG00000011648
GO:0030141	secretory granule	cellular_component	0.45297	1	1	38	319	20272	ENSRNOG00000042086
GO:0051251	positive regulation of lymphocyte activation	biological_process	0.45402	1	1	38	320	20272	ENSRNOG00000014367
GO:0032990	cell part morphogenesis	biological_process	0.45448	1	2	38	814	20272	ENSRNOG00000024413,ENSRNOG00000022863
GO:0022607	cellular component assembly	biological_process	0.45565	1	5	38	2353	20272	ENSRNOG00000011648,ENSRNOG00000045770,ENSRNOG00000020587,ENSRNOG00000022863,ENSRNOG00000020353
GO:0031328	positive regulation of cellular biosynthetic process	biological_process	0.45611	1	4	38	1838	20272	ENSRNOG00000019913,ENSRNOG00000046458,ENSRNOG00000025584,ENSRNOG00000024413
GO:0005667	transcription factor complex	cellular_component	0.45713	1	1	38	323	20272	ENSRNOG00000019913
GO:0046128	purine ribonucleoside metabolic process	biological_process	0.45812	1	1	38	324	20272	ENSRNOG00000011831
GO:0003676	nucleic acid binding	molecular_function	0.45852	1	8	38	3921	20272	ENSRNOG00000019496,ENSRNOG00000024413,ENSRNOG00000019381,ENSRNOG00000000476,ENSRNOG00000019913,ENSRNOG00000018986,ENSRNOG00000012962,ENSRNOG00000046458
GO:0031325	positive regulation of cellular metabolic process	biological_process	0.45904	1	6	38	2881	20272	ENSRNOG00000025584,ENSRNOG00000019913,ENSRNOG00000046458,ENSRNOG00000012962,ENSRNOG00000024413,ENSRNOG00000019908
GO:0007568	aging	biological_process	0.46018	1	1	38	326	20272	ENSRNOG00000046458
GO:0044427	chromosomal part	cellular_component	0.46022	1	2	38	823	20272	ENSRNOG00000019913,ENSRNOG00000045770
GO:0042278	purine nucleoside metabolic process	biological_process	0.46121	1	1	38	327	20272	ENSRNOG00000011831
GO:0005515	protein binding	molecular_function	0.46176	1	13	38	6553	20272	ENSRNOG00000014399,ENSRNOG00000019908,ENSRNOG00000034258,ENSRNOG00000007842,ENSRNOG00000025584,ENSRNOG00000005800,ENSRNOG00000045770,ENSRNOG00000017781,ENSRNOG00000024413,ENSRNOG00000011648,ENSRNOG00000046458,ENSRNOG00000019913,ENSRNOG00000012962
GO:0019222	regulation of metabolic process	biological_process	0.4619	1	12	38	6028	20272	ENSRNOG00000024413,ENSRNOG00000020353,ENSRNOG00000011648,ENSRNOG00000046458,ENSRNOG00000012962,ENSRNOG00000019913,ENSRNOG00000019496,ENSRNOG00000007842,ENSRNOG00000019908,ENSRNOG00000015866,ENSRNOG00000025584,ENSRNOG00000045770
GO:0032502	developmental process	biological_process	0.46309	1	11	38	5507	20272	ENSRNOG00000002364,ENSRNOG00000034258,ENSRNOG00000022863,ENSRNOG00000025584,ENSRNOG00000042086,ENSRNOG00000045770,ENSRNOG00000013982,ENSRNOG00000020353,ENSRNOG00000024413,ENSRNOG00000011648,ENSRNOG00000046458
GO:0045177	apical part of cell	cellular_component	0.46534	1	1	38	331	20272	ENSRNOG00000011648
GO:0042578	phosphoric ester hydrolase activity	molecular_function	0.46634	1	1	38	332	20272	ENSRNOG00000012962
GO:0070997	neuron death	biological_process	0.46637	1	1	38	332	20272	ENSRNOG00000025584
GO:0009891	positive regulation of biosynthetic process	biological_process	0.46766	1	4	38	1865	20272	ENSRNOG00000024413,ENSRNOG00000046458,ENSRNOG00000019913,ENSRNOG00000025584
GO:0031175	neuron projection development	biological_process	0.46777	1	2	38	835	20272	ENSRNOG00000024413,ENSRNOG00000022863
GO:0005623	cell	cellular_component	0.46865	1	31	38	16115	20272	ENSRNOG00000009440,ENSRNOG00000015866,ENSRNOG00000006002,ENSRNOG00000045770,ENSRNOG00000013383,ENSRNOG00000019496,ENSRNOG00000014399,ENSRNOG00000002364,ENSRNOG00000011648,ENSRNOG00000046458,ENSRNOG00000018986,ENSRNOG00000018371,ENSRNOG00000013968,ENSRNOG00000024413,ENSRNOG00000020353,ENSRNOG00000025584,ENSRNOG00000017731,ENSRNOG00000042086,ENSRNOG00000014367,ENSRNOG00000019908,ENSRNOG00000034258,…
GO:0051338	regulation of transferase activity	biological_process	0.46892	1	2	38	837	20272	ENSRNOG00000019908,ENSRNOG00000025584
GO:0006886	intracellular protein transport	biological_process	0.46903	1	2	38	837	20272	ENSRNOG00000042086,ENSRNOG00000007842
GO:0048585	negative regulation of response to stimulus	biological_process	0.47022	1	3	38	1353	20272	ENSRNOG00000011271,ENSRNOG00000025584,ENSRNOG00000046458
GO:0043234	protein complex	cellular_component	0.47136	1	9	38	4487	20272	ENSRNOG00000018371,ENSRNOG00000020353,ENSRNOG00000019913,ENSRNOG00000018986,ENSRNOG00000028100,ENSRNOG00000019908,ENSRNOG00000007842,ENSRNOG00000034258,ENSRNOG00000045770
GO:0051090	regulation of sequence-specific DNA binding transcription factor activity	biological_process	0.4714	1	1	38	337	20272	ENSRNOG00000024413
GO:0048584	positive regulation of response to stimulus	biological_process	0.47183	1	4	38	1875	20272	ENSRNOG00000019908,ENSRNOG00000025584,ENSRNOG00000012962,ENSRNOG00000046458
GO:1902533	positive regulation of intracellular signal transduction	biological_process	0.47205	1	2	38	842	20272	ENSRNOG00000019908,ENSRNOG00000025584
GO:0003779	actin binding	molecular_function	0.47244	1	1	38	338	20272	ENSRNOG00000034258
GO:0010769	regulation of cell morphogenesis involved in differentiation	biological_process	0.47342	1	1	38	339	20272	ENSRNOG00000024413
GO:0018205	peptidyl-lysine modification	biological_process	0.47524	1	1	38	341	20272	ENSRNOG00000015866
GO:0001655	urogenital system development	biological_process	0.47544	1	1	38	341	20272	ENSRNOG00000011648
GO:0016055	Wnt signaling pathway	biological_process	0.47545	1	1	38	341	20272	ENSRNOG00000011271
GO:0022407	regulation of cell-cell adhesion	biological_process	0.47545	1	1	38	341	20272	ENSRNOG00000014367
GO:0030099	myeloid cell differentiation	biological_process	0.47545	1	1	38	341	20272	ENSRNOG00000020353
GO:0070482	response to oxygen levels	biological_process	0.47644	1	1	38	342	20272	ENSRNOG00000011648
GO:0001934	positive regulation of protein phosphorylation	biological_process	0.47705	1	2	38	850	20272	ENSRNOG00000019908,ENSRNOG00000025584
GO:0015077	monovalent inorganic cation transmembrane transporter activity	molecular_function	0.47744	1	1	38	343	20272	ENSRNOG00000011648
GO:0045785	positive regulation of cell adhesion	biological_process	0.47745	1	1	38	343	20272	ENSRNOG00000014367
GO:0006366	transcription from RNA polymerase II promoter	biological_process	0.47829	1	4	38	1890	20272	ENSRNOG00000024413,ENSRNOG00000025584,ENSRNOG00000046458,ENSRNOG00000019913
GO:0051726	regulation of cell cycle	biological_process	0.47841	1	2	38	852	20272	ENSRNOG00000002364,ENSRNOG00000012962
GO:0048519	negative regulation of biological process	biological_process	0.47874	1	9	38	4512	20272	ENSRNOG00000046458,ENSRNOG00000019913,ENSRNOG00000011648,ENSRNOG00000011271,ENSRNOG00000024413,ENSRNOG00000045770,ENSRNOG00000015866,ENSRNOG00000025584,ENSRNOG00000002364
GO:0019221	cytokine-mediated signaling pathway	biological_process	0.4803	1	1	38	346	20272	ENSRNOG00000005800
GO:0009119	ribonucleoside metabolic process	biological_process	0.48039	1	1	38	346	20272	ENSRNOG00000011831
GO:0048699	generation of neurons	biological_process	0.4806	1	3	38	1374	20272	ENSRNOG00000002364,ENSRNOG00000024413,ENSRNOG00000022863
GO:0031346	positive regulation of cell projection organization	biological_process	0.4824	1	1	38	348	20272	ENSRNOG00000011648
GO:0042254	ribosome biogenesis	biological_process	0.48327	1	1	38	349	20272	ENSRNOG00000014399
GO:0005543	phospholipid binding	molecular_function	0.48635	1	1	38	352	20272	ENSRNOG00000020353
GO:0005635	nuclear envelope	cellular_component	0.4883	1	1	38	354	20272	ENSRNOG00000011648
GO:0043170	macromolecule metabolic process	biological_process	0.48914	1	17	38	8771	20272	ENSRNOG00000014367,ENSRNOG00000007842,ENSRNOG00000019908,ENSRNOG00000025584,ENSRNOG00000017781,ENSRNOG00000019381,ENSRNOG00000012962,ENSRNOG00000019913,ENSRNOG00000019496,ENSRNOG00000015866,ENSRNOG00000006002,ENSRNOG00000045770,ENSRNOG00000013383,ENSRNOG00000024413,ENSRNOG00000011648,ENSRNOG00000018986,ENSRNOG00000046458
GO:0042981	regulation of apoptotic process	biological_process	0.48941	1	3	38	1392	20272	ENSRNOG00000046458,ENSRNOG00000011648,ENSRNOG00000025584
GO:0002696	positive regulation of leukocyte activation	biological_process	0.49123	1	1	38	357	20272	ENSRNOG00000014367
GO:0012505	endomembrane system	cellular_component	0.4915	1	6	38	2974	20272	ENSRNOG00000007842,ENSRNOG00000019908,ENSRNOG00000011648,ENSRNOG00000017165,ENSRNOG00000013383,ENSRNOG00000042086
GO:0006464	cellular protein modification process	biological_process	0.49281	1	7	38	3505	20272	ENSRNOG00000014367,ENSRNOG00000019908,ENSRNOG00000025584,ENSRNOG00000006002,ENSRNOG00000015866,ENSRNOG00000019913,ENSRNOG00000018986
GO:0036211	protein modification process	biological_process	0.49281	1	7	38	3505	20272	ENSRNOG00000018986,ENSRNOG00000019913,ENSRNOG00000015866,ENSRNOG00000006002,ENSRNOG00000025584,ENSRNOG00000019908,ENSRNOG00000014367
GO:0001558	regulation of cell growth	biological_process	0.49297	1	1	38	359	20272	ENSRNOG00000019908
GO:0009116	nucleoside metabolic process	biological_process	0.49313	1	1	38	359	20272	ENSRNOG00000011831
GO:0042176	regulation of protein catabolic process	biological_process	0.49317	1	1	38	359	20272	ENSRNOG00000025584
GO:0006355	regulation of transcription, DNA-templated	biological_process	0.49367	1	6	38	2980	20272	ENSRNOG00000024413,ENSRNOG00000019496,ENSRNOG00000019913,ENSRNOG00000046458,ENSRNOG00000045770,ENSRNOG00000025584
GO:0002250	adaptive immune response	biological_process	0.49414	1	1	38	360	20272	ENSRNOG00000014367
GO:0019219	regulation of nucleobase-containing compound metabolic process	biological_process	0.49421	1	7	38	3509	20272	ENSRNOG00000024413,ENSRNOG00000019496,ENSRNOG00000046458,ENSRNOG00000045770,ENSRNOG00000019913,ENSRNOG00000012962,ENSRNOG00000025584
GO:0001654	eye development	biological_process	0.4951	1	1	38	361	20272	ENSRNOG00000011648
GO:0045786	negative regulation of cell cycle	biological_process	0.4951	1	1	38	361	20272	ENSRNOG00000002364
GO:0043067	regulation of programmed cell death	biological_process	0.49866	1	3	38	1411	20272	ENSRNOG00000046458,ENSRNOG00000011648,ENSRNOG00000025584
GO:1903532	positive regulation of secretion by cell	biological_process	0.49891	1	1	38	365	20272	ENSRNOG00000046458
GO:0042327	positive regulation of phosphorylation	biological_process	0.4998	1	2	38	887	20272	ENSRNOG00000025584,ENSRNOG00000019908
GO:0043434	response to peptide hormone	biological_process	0.50086	1	1	38	367	20272	ENSRNOG00000019496
GO:0050867	positive regulation of cell activation	biological_process	0.50086	1	1	38	367	20272	ENSRNOG00000014367
GO:0045597	positive regulation of cell differentiation	biological_process	0.50233	1	2	38	891	20272	ENSRNOG00000024413,ENSRNOG00000002364
GO:0042060	wound healing	biological_process	0.5037	1	1	38	370	20272	ENSRNOG00000011648
GO:0005925	focal adhesion	cellular_component	0.50371	1	1	38	370	20272	ENSRNOG00000034258
GO:0043087	regulation of GTPase activity	biological_process	0.50371	1	1	38	370	20272	ENSRNOG00000025584
GO:1903506	regulation of nucleic acid-templated transcription	biological_process	0.50473	1	6	38	3012	20272	ENSRNOG00000025584,ENSRNOG00000046458,ENSRNOG00000045770,ENSRNOG00000019913,ENSRNOG00000019496,ENSRNOG00000024413
GO:0051052	regulation of DNA metabolic process	biological_process	0.50558	1	1	38	372	20272	ENSRNOG00000012962
GO:0034613	cellular protein localization	biological_process	0.50677	1	3	38	1428	20272	ENSRNOG00000042086,ENSRNOG00000007842,ENSRNOG00000019908
GO:2001141	regulation of RNA biosynthetic process	biological_process	0.50679	1	6	38	3018	20272	ENSRNOG00000025584,ENSRNOG00000046458,ENSRNOG00000045770,ENSRNOG00000019913,ENSRNOG00000019496,ENSRNOG00000024413
GO:0002443	leukocyte mediated immunity	biological_process	0.50749	1	1	38	374	20272	ENSRNOG00000014367
GO:0005694	chromosome	cellular_component	0.50777	1	2	38	900	20272	ENSRNOG00000045770,ENSRNOG00000019913
GO:0006807	nitrogen compound metabolic process	biological_process	0.5078	1	12	38	6200	20272	ENSRNOG00000024413,ENSRNOG00000011831,ENSRNOG00000019381,ENSRNOG00000011648,ENSRNOG00000046458,ENSRNOG00000019913,ENSRNOG00000012962,ENSRNOG00000019496,ENSRNOG00000003510,ENSRNOG00000025584,ENSRNOG00000009440,ENSRNOG00000045770
GO:0005924	cell-substrate adherens junction	cellular_component	0.50843	1	1	38	375	20272	ENSRNOG00000034258
GO:0098794	postsynapse	cellular_component	0.50933	1	1	38	376	20272	ENSRNOG00000013383
GO:0042692	muscle cell differentiation	biological_process	0.51218	1	1	38	379	20272	ENSRNOG00000045770
GO:0023056	positive regulation of signaling	biological_process	0.51252	1	3	38	1440	20272	ENSRNOG00000019908,ENSRNOG00000025584,ENSRNOG00000046458
GO:0070727	cellular macromolecule localization	biological_process	0.513	1	3	38	1441	20272	ENSRNOG00000042086,ENSRNOG00000007842,ENSRNOG00000019908
GO:0005198	structural molecule activity	molecular_function	0.51303	1	2	38	909	20272	ENSRNOG00000019908,ENSRNOG00000018371
GO:0030055	cell-substrate junction	cellular_component	0.51311	1	1	38	380	20272	ENSRNOG00000034258
GO:1901657	glycosyl compound metabolic process	biological_process	0.51493	1	1	38	382	20272	ENSRNOG00000011831
GO:0050708	regulation of protein secretion	biological_process	0.51585	1	1	38	383	20272	ENSRNOG00000046458
GO:0001525	angiogenesis	biological_process	0.51681	1	1	38	384	20272	ENSRNOG00000011648
GO:0007409	axonogenesis	biological_process	0.51682	1	1	38	384	20272	ENSRNOG00000022863
GO:0051050	positive regulation of transport	biological_process	0.51907	1	2	38	919	20272	ENSRNOG00000046458,ENSRNOG00000011648
GO:0045861	negative regulation of proteolysis	biological_process	0.51957	1	1	38	387	20272	ENSRNOG00000011648
GO:0000139	Golgi membrane	cellular_component	0.5205	1	1	38	388	20272	ENSRNOG00000042086
GO:0005216	ion channel activity	molecular_function	0.52141	1	1	38	389	20272	ENSRNOG00000011648
GO:0046873	metal ion transmembrane transporter activity	molecular_function	0.52141	1	1	38	389	20272	ENSRNOG00000011648
GO:0001503	ossification	biological_process	0.52142	1	1	38	389	20272	ENSRNOG00000045770
GO:0010647	positive regulation of cell communication	biological_process	0.52252	1	3	38	1461	20272	ENSRNOG00000019908,ENSRNOG00000025584,ENSRNOG00000046458
GO:0001701	in utero embryonic development	biological_process	0.52592	1	1	38	394	20272	ENSRNOG00000013982
GO:0006351	transcription, DNA-templated	biological_process	0.52594	1	6	38	3074	20272	ENSRNOG00000024413,ENSRNOG00000019496,ENSRNOG00000046458,ENSRNOG00000019913,ENSRNOG00000045770,ENSRNOG00000025584
GO:0007267	cell-cell signaling	biological_process	0.5279	1	2	38	934	20272	ENSRNOG00000046458,ENSRNOG00000011648
GO:1902531	regulation of intracellular signal transduction	biological_process	0.52818	1	3	38	1473	20272	ENSRNOG00000046458,ENSRNOG00000025584,ENSRNOG00000019908
GO:0000982	transcription factor activity, RNA polymerase II core promoter proximal region sequence-specific binding	molecular_function	0.52866	1	1	38	397	20272	ENSRNOG00000024413
GO:0006281	DNA repair	biological_process	0.52867	1	1	38	397	20272	ENSRNOG00000012962
GO:0022838	substrate-specific channel activity	molecular_function	0.52868	1	1	38	397	20272	ENSRNOG00000011648
GO:0001228	transcriptional activator activity, RNA polymerase II transcription regulatory region sequence-specific binding	molecular_function	0.52956	1	1	38	398	20272	ENSRNOG00000024413
GO:0072358	cardiovascular system development	biological_process	0.52968	1	2	38	937	20272	ENSRNOG00000011648,ENSRNOG00000034258
GO:0072359	circulatory system development	biological_process	0.52968	1	2	38	937	20272	ENSRNOG00000034258,ENSRNOG00000011648
GO:0060284	regulation of cell development	biological_process	0.53025	1	2	38	938	20272	ENSRNOG00000002364,ENSRNOG00000024413
GO:0022008	neurogenesis	biological_process	0.53064	1	3	38	1478	20272	ENSRNOG00000024413,ENSRNOG00000022863,ENSRNOG00000002364
GO:0022603	regulation of anatomical structure morphogenesis	biological_process	0.53083	1	2	38	939	20272	ENSRNOG00000024413,ENSRNOG00000011648
GO:0072657	protein localization to membrane	biological_process	0.53138	1	1	38	400	20272	ENSRNOG00000042086
GO:0009966	regulation of signal transduction	biological_process	0.53222	1	5	38	2557	20272	ENSRNOG00000011271,ENSRNOG00000019908,ENSRNOG00000025584,ENSRNOG00000005800,ENSRNOG00000046458
GO:0052548	regulation of endopeptidase activity	biological_process	0.53227	1	1	38	401	20272	ENSRNOG00000011648
GO:0031967	organelle envelope	cellular_component	0.53491	1	2	38	946	20272	ENSRNOG00000011648,ENSRNOG00000017731
GO:0031975	envelope	cellular_component	0.53491	1	2	38	946	20272	ENSRNOG00000011648,ENSRNOG00000017731
GO:0016311	dephosphorylation	biological_process	0.53494	1	1	38	404	20272	ENSRNOG00000012962
GO:0042110	T cell activation	biological_process	0.53496	1	1	38	404	20272	ENSRNOG00000014367
GO:0070489	T cell aggregation	biological_process	0.53496	1	1	38	404	20272	ENSRNOG00000014367
GO:0071593	lymphocyte aggregation	biological_process	0.53585	1	1	38	405	20272	ENSRNOG00000014367
GO:0097659	nucleic acid-templated transcription	biological_process	0.5361	1	6	38	3104	20272	ENSRNOG00000025584,ENSRNOG00000046458,ENSRNOG00000045770,ENSRNOG00000019913,ENSRNOG00000019496,ENSRNOG00000024413
GO:0004842	ubiquitin-protein transferase activity	molecular_function	0.54115	1	1	38	411	20272	ENSRNOG00000018986
GO:0032774	RNA biosynthetic process	biological_process	0.54182	1	6	38	3121	20272	ENSRNOG00000045770,ENSRNOG00000046458,ENSRNOG00000019913,ENSRNOG00000025584,ENSRNOG00000024413,ENSRNOG00000019496
GO:0048285	organelle fission	biological_process	0.54196	1	1	38	412	20272	ENSRNOG00000028100
GO:0070486	leukocyte aggregation	biological_process	0.54203	1	1	38	412	20272	ENSRNOG00000014367
GO:0080090	regulation of primary metabolic process	biological_process	0.54346	1	10	38	5269	20272	ENSRNOG00000015866,ENSRNOG00000025584,ENSRNOG00000045770,ENSRNOG00000019496,ENSRNOG00000019908,ENSRNOG00000011648,ENSRNOG00000019913,ENSRNOG00000046458,ENSRNOG00000012962,ENSRNOG00000024413
GO:0016482	cytoplasmic transport	biological_process	0.54354	1	2	38	961	20272	ENSRNOG00000007842,ENSRNOG00000042086
GO:0051346	negative regulation of hydrolase activity	biological_process	0.54552	1	1	38	416	20272	ENSRNOG00000011648
GO:0060255	regulation of macromolecule metabolic process	biological_process	0.54898	1	10	38	5289	20272	ENSRNOG00000011648,ENSRNOG00000046458,ENSRNOG00000012962,ENSRNOG00000019913,ENSRNOG00000024413,ENSRNOG00000015866,ENSRNOG00000025584,ENSRNOG00000045770,ENSRNOG00000019496,ENSRNOG00000019908
GO:0061564	axon development	biological_process	0.54899	1	1	38	420	20272	ENSRNOG00000022863
GO:0044459	plasma membrane part	cellular_component	0.55006	1	4	38	2064	20272	ENSRNOG00000014367,ENSRNOG00000011648,ENSRNOG00000042086,ENSRNOG00000013383
GO:0048878	chemical homeostasis	biological_process	0.55037	1	2	38	973	20272	ENSRNOG00000011648,ENSRNOG00000046458
GO:0006979	response to oxidative stress	biological_process	0.55157	1	1	38	423	20272	ENSRNOG00000011648
GO:0005887	integral component of plasma membrane	cellular_component	0.5521	1	2	38	976	20272	ENSRNOG00000014367,ENSRNOG00000011648
GO:0051252	regulation of RNA metabolic process	biological_process	0.55286	1	6	38	3154	20272	ENSRNOG00000025584,ENSRNOG00000045770,ENSRNOG00000046458,ENSRNOG00000019913,ENSRNOG00000019496,ENSRNOG00000024413
GO:0022402	cell cycle process	biological_process	0.55378	1	2	38	979	20272	ENSRNOG00000002364,ENSRNOG00000012962
GO:0010941	regulation of cell death	biological_process	0.5547	1	3	38	1530	20272	ENSRNOG00000046458,ENSRNOG00000025584,ENSRNOG00000011648
GO:0019787	ubiquitin-like protein transferase activity	molecular_function	0.555	1	1	38	427	20272	ENSRNOG00000018986
GO:0052547	regulation of peptidase activity	biological_process	0.5567	1	1	38	429	20272	ENSRNOG00000011648
GO:1901652	response to peptide	biological_process	0.5584	1	1	38	431	20272	ENSRNOG00000019496
GO:0015267	channel activity	molecular_function	0.56008	1	1	38	433	20272	ENSRNOG00000011648
GO:0022803	passive transmembrane transporter activity	molecular_function	0.56008	1	1	38	433	20272	ENSRNOG00000011648
GO:0060627	regulation of vesicle-mediated transport	biological_process	0.56009	1	1	38	433	20272	ENSRNOG00000042086
GO:0048666	neuron development	biological_process	0.56051	1	2	38	991	20272	ENSRNOG00000022863,ENSRNOG00000024413
GO:0031323	regulation of cellular metabolic process	biological_process	0.5616	1	10	38	5335	20272	ENSRNOG00000046458,ENSRNOG00000012962,ENSRNOG00000019913,ENSRNOG00000011648,ENSRNOG00000024413,ENSRNOG00000045770,ENSRNOG00000015866,ENSRNOG00000025584,ENSRNOG00000019908,ENSRNOG00000019496
GO:0000323	lytic vacuole	cellular_component	0.56328	1	1	38	437	20272	ENSRNOG00000019908
GO:0005764	lysosome	cellular_component	0.56328	1	1	38	437	20272	ENSRNOG00000019908
GO:0014070	response to organic cyclic compound	biological_process	0.56329	1	2	38	996	20272	ENSRNOG00000046458,ENSRNOG00000011648
GO:0009314	response to radiation	biological_process	0.56344	1	1	38	437	20272	ENSRNOG00000011648
GO:0010562	positive regulation of phosphorus metabolic process	biological_process	0.56376	1	2	38	997	20272	ENSRNOG00000019908,ENSRNOG00000025584
GO:0045937	positive regulation of phosphate metabolic process	biological_process	0.56376	1	2	38	997	20272	ENSRNOG00000019908,ENSRNOG00000025584
GO:0043410	positive regulation of MAPK cascade	biological_process	0.56578	1	1	38	440	20272	ENSRNOG00000019908
GO:0030424	axon	cellular_component	0.56678	1	1	38	441	20272	ENSRNOG00000011648
GO:0007159	leukocyte cell-cell adhesion	biological_process	0.56762	1	1	38	442	20272	ENSRNOG00000014367
GO:0016049	cell growth	biological_process	0.56827	1	1	38	443	20272	ENSRNOG00000019908
GO:0010975	regulation of neuron projection development	biological_process	0.57007	1	1	38	445	20272	ENSRNOG00000024413
GO:0044057	regulation of system process	biological_process	0.57091	1	1	38	446	20272	ENSRNOG00000011648
GO:0032844	regulation of homeostatic process	biological_process	0.57171	1	1	38	447	20272	ENSRNOG00000046458
GO:0051171	regulation of nitrogen compound metabolic process	biological_process	0.57363	1	7	38	3760	20272	ENSRNOG00000019496,ENSRNOG00000024413,ENSRNOG00000025584,ENSRNOG00000045770,ENSRNOG00000046458,ENSRNOG00000012962,ENSRNOG00000019913
GO:0030054	cell junction	cellular_component	0.57431	1	2	38	1016	20272	ENSRNOG00000034258,ENSRNOG00000013383
GO:0016570	histone modification	biological_process	0.57502	1	1	38	451	20272	ENSRNOG00000019913
GO:0051179	localization	biological_process	0.57576	1	10	38	5387	20272	ENSRNOG00000011271,ENSRNOG00000019913,ENSRNOG00000046458,ENSRNOG00000011648,ENSRNOG00000007842,ENSRNOG00000019908,ENSRNOG00000014399,ENSRNOG00000019496,ENSRNOG00000014367,ENSRNOG00000042086
GO:0032269	negative regulation of cellular protein metabolic process	biological_process	0.5764	1	2	38	1020	20272	ENSRNOG00000011648,ENSRNOG00000015866
GO:0051249	regulation of lymphocyte activation	biological_process	0.57746	1	1	38	454	20272	ENSRNOG00000014367
GO:0098796	membrane protein complex	cellular_component	0.57856	1	2	38	1024	20272	ENSRNOG00000019908,ENSRNOG00000007842
GO:0071496	cellular response to external stimulus	biological_process	0.57907	1	1	38	456	20272	ENSRNOG00000011648
GO:0034660	ncRNA metabolic process	biological_process	0.58067	1	1	38	458	20272	ENSRNOG00000012962
GO:0016071	mRNA metabolic process	biological_process	0.58228	1	1	38	460	20272	ENSRNOG00000012962
GO:0002521	leukocyte differentiation	biological_process	0.5831	1	1	38	461	20272	ENSRNOG00000020353
GO:0031224	intrinsic component of membrane	cellular_component	0.58321	1	12	38	6489	20272	ENSRNOG00000003510,ENSRNOG00000017731,ENSRNOG00000042086,ENSRNOG00000013383,ENSRNOG00000002364,ENSRNOG00000014367,ENSRNOG00000007842,ENSRNOG00000022863,ENSRNOG00000011648,ENSRNOG00000028100,ENSRNOG00000013968,ENSRNOG00000013982
GO:0010469	regulation of receptor activity	biological_process	0.58379	1	1	38	462	20272	ENSRNOG00000005800
GO:0097305	response to alcohol	biological_process	0.58389	1	1	38	462	20272	ENSRNOG00000011648
GO:0048608	reproductive structure development	biological_process	0.58465	1	1	38	463	20272	ENSRNOG00000013982
GO:0061458	reproductive system development	biological_process	0.58783	1	1	38	467	20272	ENSRNOG00000013982
GO:0048514	blood vessel morphogenesis	biological_process	0.58787	1	1	38	467	20272	ENSRNOG00000011648
GO:0043025	neuronal cell body	cellular_component	0.58866	1	1	38	468	20272	ENSRNOG00000011648
GO:0008610	lipid biosynthetic process	biological_process	0.58944	1	1	38	469	20272	ENSRNOG00000017731
GO:0051336	regulation of hydrolase activity	biological_process	0.58997	1	2	38	1045	20272	ENSRNOG00000025584,ENSRNOG00000011648
GO:0034109	homotypic cell-cell adhesion	biological_process	0.59024	1	1	38	470	20272	ENSRNOG00000014367
GO:0051222	positive regulation of protein transport	biological_process	0.59412	1	1	38	475	20272	ENSRNOG00000046458
GO:0031401	positive regulation of protein modification process	biological_process	0.59516	1	2	38	1055	20272	ENSRNOG00000019908,ENSRNOG00000025584
GO:0005912	adherens junction	cellular_component	0.59571	1	1	38	477	20272	ENSRNOG00000034258
GO:0042221	response to chemical	biological_process	0.59856	1	9	38	4931	20272	ENSRNOG00000011648,ENSRNOG00000046458,ENSRNOG00000013982,ENSRNOG00000003510,ENSRNOG00000005800,ENSRNOG00000013383,ENSRNOG00000019496,ENSRNOG00000019908,ENSRNOG00000007842
GO:0006915	apoptotic process	biological_process	0.60074	1	3	38	1634	20272	ENSRNOG00000046458,ENSRNOG00000025584,ENSRNOG00000011648
GO:0022613	ribonucleoprotein complex biogenesis	biological_process	0.60101	1	1	38	484	20272	ENSRNOG00000014399
GO:0071396	cellular response to lipid	biological_process	0.60188	1	1	38	485	20272	ENSRNOG00000011648
GO:1902532	negative regulation of intracellular signal transduction	biological_process	0.60261	1	1	38	486	20272	ENSRNOG00000046458
GO:0071407	cellular response to organic cyclic compound	biological_process	0.60264	1	1	38	486	20272	ENSRNOG00000011648
GO:0048646	anatomical structure formation involved in morphogenesis	biological_process	0.60364	1	2	38	1071	20272	ENSRNOG00000011648,ENSRNOG00000020353
GO:0070161	anchoring junction	cellular_component	0.60493	1	1	38	489	20272	ENSRNOG00000034258
GO:0031399	regulation of protein modification process	biological_process	0.60528	1	3	38	1645	20272	ENSRNOG00000015866,ENSRNOG00000025584,ENSRNOG00000019908
GO:0022890	inorganic cation transmembrane transporter activity	molecular_function	0.60644	1	1	38	491	20272	ENSRNOG00000011648
GO:0090304	nucleic acid metabolic process	biological_process	0.60722	1	8	38	4418	20272	ENSRNOG00000019381,ENSRNOG00000024413,ENSRNOG00000012962,ENSRNOG00000019913,ENSRNOG00000046458,ENSRNOG00000019496,ENSRNOG00000045770,ENSRNOG00000025584
GO:0006629	lipid metabolic process	biological_process	0.60818	1	2	38	1080	20272	ENSRNOG00000017731,ENSRNOG00000015866
GO:0044271	cellular nitrogen compound biosynthetic process	biological_process	0.60838	1	8	38	4422	20272	ENSRNOG00000045770,ENSRNOG00000009440,ENSRNOG00000025584,ENSRNOG00000019496,ENSRNOG00000019913,ENSRNOG00000046458,ENSRNOG00000011648,ENSRNOG00000024413
GO:0005794	Golgi apparatus	cellular_component	0.60931	1	2	38	1082	20272	ENSRNOG00000017165,ENSRNOG00000042086
GO:0002009	morphogenesis of an epithelium	biological_process	0.61018	1	1	38	496	20272	ENSRNOG00000046458
GO:0012501	programmed cell death	biological_process	0.61389	1	3	38	1665	20272	ENSRNOG00000025584,ENSRNOG00000011648,ENSRNOG00000046458
GO:0005813	centrosome	cellular_component	0.61617	1	1	38	504	20272	ENSRNOG00000000414
GO:2000112	regulation of cellular macromolecule biosynthetic process	biological_process	0.61794	1	6	38	3356	20272	ENSRNOG00000045770,ENSRNOG00000046458,ENSRNOG00000019913,ENSRNOG00000025584,ENSRNOG00000024413,ENSRNOG00000019496
GO:0016070	RNA metabolic process	biological_process	0.62245	1	7	38	3923	20272	ENSRNOG00000025584,ENSRNOG00000046458,ENSRNOG00000019913,ENSRNOG00000045770,ENSRNOG00000012962,ENSRNOG00000019496,ENSRNOG00000024413
GO:0032991	macromolecular complex	cellular_component	0.62701	1	10	38	5581	20272	ENSRNOG00000028100,ENSRNOG00000019913,ENSRNOG00000018986,ENSRNOG00000020353,ENSRNOG00000018371,ENSRNOG00000045770,ENSRNOG00000007842,ENSRNOG00000034258,ENSRNOG00000019908,ENSRNOG00000014399
GO:0046982	protein heterodimerization activity	molecular_function	0.62778	1	1	38	520	20272	ENSRNOG00000046458
GO:0005773	vacuole	cellular_component	0.62909	1	1	38	522	20272	ENSRNOG00000019908
GO:0048583	regulation of response to stimulus	biological_process	0.62954	1	6	38	3394	20272	ENSRNOG00000046458,ENSRNOG00000012962,ENSRNOG00000005800,ENSRNOG00000025584,ENSRNOG00000011271,ENSRNOG00000019908
GO:0022604	regulation of cell morphogenesis	biological_process	0.62993	1	1	38	523	20272	ENSRNOG00000024413
GO:0002694	regulation of leukocyte activation	biological_process	0.63066	1	1	38	524	20272	ENSRNOG00000014367
GO:0044297	cell body	cellular_component	0.6384	1	1	38	535	20272	ENSRNOG00000011648
GO:0051049	regulation of transport	biological_process	0.64216	1	3	38	1734	20272	ENSRNOG00000011648,ENSRNOG00000046458,ENSRNOG00000042086
GO:0044431	Golgi apparatus part	cellular_component	0.64394	1	1	38	543	20272	ENSRNOG00000042086
GO:0015672	monovalent inorganic cation transport	biological_process	0.64462	1	1	38	544	20272	ENSRNOG00000011648
GO:0080134	regulation of response to stress	biological_process	0.64505	1	2	38	1154	20272	ENSRNOG00000012962,ENSRNOG00000046458
GO:0023051	regulation of signaling	biological_process	0.64699	1	5	38	2890	20272	ENSRNOG00000025584,ENSRNOG00000046458,ENSRNOG00000005800,ENSRNOG00000019908,ENSRNOG00000011271
GO:0007507	heart development	biological_process	0.64736	1	1	38	548	20272	ENSRNOG00000034258
GO:0010556	regulation of macromolecule biosynthetic process	biological_process	0.64923	1	6	38	3459	20272	ENSRNOG00000024413,ENSRNOG00000019496,ENSRNOG00000019913,ENSRNOG00000046458,ENSRNOG00000045770,ENSRNOG00000025584
GO:0070925	organelle assembly	biological_process	0.65141	1	1	38	554	20272	ENSRNOG00000020353
GO:0019901	protein kinase binding	molecular_function	0.65208	1	1	38	555	20272	ENSRNOG00000025584
GO:0050865	regulation of cell activation	biological_process	0.65208	1	1	38	555	20272	ENSRNOG00000014367
GO:0031966	mitochondrial membrane	cellular_component	0.65274	1	1	38	556	20272	ENSRNOG00000017731
GO:0032268	regulation of cellular protein metabolic process	biological_process	0.65315	1	4	38	2340	20272	ENSRNOG00000015866,ENSRNOG00000011648,ENSRNOG00000025584,ENSRNOG00000019908
GO:0001568	blood vessel development	biological_process	0.65542	1	1	38	560	20272	ENSRNOG00000011648
GO:0008324	cation transmembrane transporter activity	molecular_function	0.65873	1	1	38	565	20272	ENSRNOG00000011648
GO:0010646	regulation of cell communication	biological_process	0.65934	1	5	38	2929	20272	ENSRNOG00000005800,ENSRNOG00000046458,ENSRNOG00000025584,ENSRNOG00000011271,ENSRNOG00000019908
GO:0007423	sensory organ development	biological_process	0.66201	1	1	38	570	20272	ENSRNOG00000011648
GO:0098662	inorganic cation transmembrane transport	biological_process	0.66654	1	1	38	577	20272	ENSRNOG00000011648
GO:0030154	cell differentiation	biological_process	0.66709	1	6	38	3520	20272	ENSRNOG00000045770,ENSRNOG00000046458,ENSRNOG00000002364,ENSRNOG00000024413,ENSRNOG00000022863,ENSRNOG00000020353
GO:0008219	cell death	biological_process	0.66714	1	3	38	1798	20272	ENSRNOG00000025584,ENSRNOG00000011648,ENSRNOG00000046458
GO:0016265	death	biological_process	0.66714	1	3	38	1798	20272	ENSRNOG00000025584,ENSRNOG00000011648,ENSRNOG00000046458
GO:0051130	positive regulation of cellular component organization	biological_process	0.6675	1	2	38	1202	20272	ENSRNOG00000011648,ENSRNOG00000022863
GO:0061061	muscle structure development	biological_process	0.66847	1	1	38	580	20272	ENSRNOG00000045770
GO:0016337	single organismal cell-cell adhesion	biological_process	0.6723	1	1	38	586	20272	ENSRNOG00000014367
GO:0001944	vasculature development	biological_process	0.67292	1	1	38	587	20272	ENSRNOG00000011648
GO:0008289	lipid binding	molecular_function	0.67356	1	1	38	588	20272	ENSRNOG00000020353
GO:0030155	regulation of cell adhesion	biological_process	0.67482	1	1	38	590	20272	ENSRNOG00000014367
GO:0000902	cell morphogenesis	biological_process	0.67561	1	2	38	1220	20272	ENSRNOG00000024413,ENSRNOG00000022863
GO:0040008	regulation of growth	biological_process	0.67594	1	1	38	592	20272	ENSRNOG00000019908
GO:0097458	neuron part	cellular_component	0.67696	1	2	38	1223	20272	ENSRNOG00000011648,ENSRNOG00000042086
GO:0051345	positive regulation of hydrolase activity	biological_process	0.68104	1	1	38	600	20272	ENSRNOG00000025584
GO:0005740	mitochondrial envelope	cellular_component	0.68165	1	1	38	601	20272	ENSRNOG00000017731
GO:0031400	negative regulation of protein modification process	biological_process	0.68398	1	1	38	605	20272	ENSRNOG00000015866
GO:0044723	single-organism carbohydrate metabolic process	biological_process	0.68531	1	1	38	607	20272	ENSRNOG00000046458
GO:0006952	defense response	biological_process	0.68572	1	2	38	1243	20272	ENSRNOG00000014367,ENSRNOG00000005800
GO:0060341	regulation of cellular localization	biological_process	0.68576	1	2	38	1243	20272	ENSRNOG00000046458,ENSRNOG00000042086
GO:0001932	regulation of protein phosphorylation	biological_process	0.68612	1	2	38	1244	20272	ENSRNOG00000025584,ENSRNOG00000019908
GO:0016020	membrane	cellular_component	0.68751	1	17	38	9610	20272	ENSRNOG00000011648,ENSRNOG00000013968,ENSRNOG00000013383,ENSRNOG00000002364,ENSRNOG00000019913,ENSRNOG00000028100,ENSRNOG00000017781,ENSRNOG00000013982,ENSRNOG00000011271,ENSRNOG00000017731,ENSRNOG00000025584,ENSRNOG00000003510,ENSRNOG00000042086,ENSRNOG00000014367,ENSRNOG00000019908,ENSRNOG00000022863,ENSRNOG00000007842
GO:0005789	endoplasmic reticulum membrane	cellular_component	0.68834	1	1	38	612	20272	ENSRNOG00000007842
GO:0010942	positive regulation of cell death	biological_process	0.68894	1	1	38	613	20272	ENSRNOG00000046458
GO:0031667	response to nutrient levels	biological_process	0.69193	1	1	38	618	20272	ENSRNOG00000046458
GO:0001816	cytokine production	biological_process	0.69196	1	1	38	618	20272	ENSRNOG00000014367
GO:0070011	peptidase activity, acting on L-amino acid peptides	molecular_function	0.69373	1	1	38	621	20272	ENSRNOG00000012962
GO:0009967	positive regulation of signal transduction	biological_process	0.69389	1	2	38	1262	20272	ENSRNOG00000019908,ENSRNOG00000025584
GO:0043408	regulation of MAPK cascade	biological_process	0.69598	1	1	38	625	20272	ENSRNOG00000019908
GO:0016021	integral component of membrane	cellular_component	0.69714	1	11	38	6416	20272	ENSRNOG00000014367,ENSRNOG00000002364,ENSRNOG00000022863,ENSRNOG00000007842,ENSRNOG00000017731,ENSRNOG00000003510,ENSRNOG00000013383,ENSRNOG00000013982,ENSRNOG00000013968,ENSRNOG00000011648,ENSRNOG00000028100
GO:0031326	regulation of cellular biosynthetic process	biological_process	0.69742	1	6	38	3628	20272	ENSRNOG00000019496,ENSRNOG00000024413,ENSRNOG00000025584,ENSRNOG00000045770,ENSRNOG00000046458,ENSRNOG00000019913
GO:0042175	nuclear outer membrane-endoplasmic reticulum membrane network	cellular_component	0.69784	1	1	38	628	20272	ENSRNOG00000007842
GO:0005509	calcium ion binding	molecular_function	0.69843	1	1	38	629	20272	ENSRNOG00000020587
GO:0019900	kinase binding	molecular_function	0.69845	1	1	38	629	20272	ENSRNOG00000025584
GO:0098655	cation transmembrane transport	biological_process	0.70193	1	1	38	635	20272	ENSRNOG00000011648
GO:0044249	cellular biosynthetic process	biological_process	0.70385	1	9	38	5341	20272	ENSRNOG00000009440,ENSRNOG00000017731,ENSRNOG00000025584,ENSRNOG00000045770,ENSRNOG00000019496,ENSRNOG00000011648,ENSRNOG00000046458,ENSRNOG00000019913,ENSRNOG00000024413
GO:0048729	tissue morphogenesis	biological_process	0.70421	1	1	38	639	20272	ENSRNOG00000046458
GO:0098602	single organism cell adhesion	biological_process	0.70651	1	1	38	643	20272	ENSRNOG00000014367
GO:0009991	response to extracellular stimulus	biological_process	0.70706	1	1	38	644	20272	ENSRNOG00000046458
GO:0008233	peptidase activity	molecular_function	0.71046	1	1	38	650	20272	ENSRNOG00000012962
GO:0009889	regulation of biosynthetic process	biological_process	0.71087	1	6	38	3678	20272	ENSRNOG00000024413,ENSRNOG00000019496,ENSRNOG00000019913,ENSRNOG00000046458,ENSRNOG00000045770,ENSRNOG00000025584
GO:0044425	membrane part	cellular_component	0.71159	1	13	38	7573	20272	ENSRNOG00000013968,ENSRNOG00000013982,ENSRNOG00000011648,ENSRNOG00000028100,ENSRNOG00000014367,ENSRNOG00000002364,ENSRNOG00000019908,ENSRNOG00000022863,ENSRNOG00000007842,ENSRNOG00000003510,ENSRNOG00000017731,ENSRNOG00000013383,ENSRNOG00000042086
GO:0051716	cellular response to stimulus	biological_process	0.71222	1	13	38	7576	20272	ENSRNOG00000019908,ENSRNOG00000007842,ENSRNOG00000019496,ENSRNOG00000014367,ENSRNOG00000005800,ENSRNOG00000013383,ENSRNOG00000025584,ENSRNOG00000003510,ENSRNOG00000009440,ENSRNOG00000011271,ENSRNOG00000012962,ENSRNOG00000046458,ENSRNOG00000011648
GO:0032989	cellular component morphogenesis	biological_process	0.7123	1	2	38	1306	20272	ENSRNOG00000024413,ENSRNOG00000022863
GO:0007017	microtubule-based process	biological_process	0.71325	1	1	38	655	20272	ENSRNOG00000018371
GO:0051246	regulation of protein metabolic process	biological_process	0.71381	1	4	38	2526	20272	ENSRNOG00000015866,ENSRNOG00000011648,ENSRNOG00000025584,ENSRNOG00000019908
GO:0098660	inorganic ion transmembrane transport	biological_process	0.71381	1	1	38	656	20272	ENSRNOG00000011648
GO:0043009	chordate embryonic development	biological_process	0.71765	1	1	38	663	20272	ENSRNOG00000013982
GO:0010468	regulation of gene expression	biological_process	0.71798	1	6	38	3705	20272	ENSRNOG00000019496,ENSRNOG00000024413,ENSRNOG00000025584,ENSRNOG00000019913,ENSRNOG00000046458,ENSRNOG00000045770
GO:0006955	immune response	biological_process	0.72069	1	2	38	1327	20272	ENSRNOG00000005800,ENSRNOG00000014367
GO:0071345	cellular response to cytokine stimulus	biological_process	0.72141	1	1	38	670	20272	ENSRNOG00000005800
GO:0009894	regulation of catabolic process	biological_process	0.72148	1	1	38	670	20272	ENSRNOG00000025584
GO:1901576	organic substance biosynthetic process	biological_process	0.72176	1	9	38	5418	20272	ENSRNOG00000024413,ENSRNOG00000046458,ENSRNOG00000019913,ENSRNOG00000011648,ENSRNOG00000019496,ENSRNOG00000045770,ENSRNOG00000009440,ENSRNOG00000017731,ENSRNOG00000025584
GO:0009792	embryo development ending in birth or egg hatching	biological_process	0.72253	1	1	38	672	20272	ENSRNOG00000013982
GO:0006974	cellular response to DNA damage stimulus	biological_process	0.72255	1	1	38	672	20272	ENSRNOG00000012962
GO:0055082	cellular chemical homeostasis	biological_process	0.72575	1	1	38	678	20272	ENSRNOG00000046458
GO:0007049	cell cycle	biological_process	0.72586	1	2	38	1340	20272	ENSRNOG00000002364,ENSRNOG00000012962
GO:0042325	regulation of phosphorylation	biological_process	0.72735	1	2	38	1344	20272	ENSRNOG00000019908,ENSRNOG00000025584
GO:0002252	immune effector process	biological_process	0.72737	1	1	38	681	20272	ENSRNOG00000014367
GO:0046649	lymphocyte activation	biological_process	0.72842	1	1	38	683	20272	ENSRNOG00000014367
GO:0000165	MAPK cascade	biological_process	0.73042	1	1	38	687	20272	ENSRNOG00000019908
GO:0032270	positive regulation of cellular protein metabolic process	biological_process	0.73044	1	2	38	1352	20272	ENSRNOG00000025584,ENSRNOG00000019908
GO:0006461	protein complex assembly	biological_process	0.73091	1	2	38	1353	20272	ENSRNOG00000045770,ENSRNOG00000020353
GO:0070271	protein complex biogenesis	biological_process	0.7313	1	2	38	1354	20272	ENSRNOG00000045770,ENSRNOG00000020353
GO:0005975	carbohydrate metabolic process	biological_process	0.73207	1	1	38	690	20272	ENSRNOG00000046458
GO:0003006	developmental process involved in reproduction	biological_process	0.73258	1	1	38	691	20272	ENSRNOG00000013982
GO:0036477	somatodendritic compartment	cellular_component	0.73519	1	1	38	696	20272	ENSRNOG00000011648
GO:0044432	endoplasmic reticulum part	cellular_component	0.7362	1	1	38	698	20272	ENSRNOG00000007842
GO:0005524	ATP binding	molecular_function	0.73852	1	2	38	1373	20272	ENSRNOG00000006002,ENSRNOG00000014367
GO:0016788	hydrolase activity, acting on ester bonds	molecular_function	0.73876	1	1	38	703	20272	ENSRNOG00000012962
GO:0048869	cellular developmental process	biological_process	0.74038	1	6	38	3793	20272	ENSRNOG00000045770,ENSRNOG00000046458,ENSRNOG00000024413,ENSRNOG00000022863,ENSRNOG00000020353,ENSRNOG00000002364
GO:0009058	biosynthetic process	biological_process	0.74275	1	9	38	5512	20272	ENSRNOG00000024413,ENSRNOG00000011648,ENSRNOG00000019913,ENSRNOG00000046458,ENSRNOG00000019496,ENSRNOG00000017731,ENSRNOG00000025584,ENSRNOG00000009440,ENSRNOG00000045770
GO:1902582	single-organism intracellular transport	biological_process	0.74484	1	2	38	1390	20272	ENSRNOG00000042086,ENSRNOG00000007842
GO:0016567	protein ubiquitination	biological_process	0.74579	1	1	38	717	20272	ENSRNOG00000018986
GO:0023014	signal transduction by protein phosphorylation	biological_process	0.74716	1	1	38	720	20272	ENSRNOG00000019908
GO:0032559	adenyl ribonucleotide binding	molecular_function	0.74888	1	2	38	1401	20272	ENSRNOG00000006002,ENSRNOG00000014367
GO:0051223	regulation of protein transport	biological_process	0.74921	1	1	38	724	20272	ENSRNOG00000046458
GO:0030162	regulation of proteolysis	biological_process	0.75165	1	1	38	729	20272	ENSRNOG00000011648
GO:0030554	adenyl nucleotide binding	molecular_function	0.75178	1	2	38	1409	20272	ENSRNOG00000014367,ENSRNOG00000006002
GO:0070201	regulation of establishment of protein localization	biological_process	0.75452	1	1	38	735	20272	ENSRNOG00000046458
GO:0048468	cell development	biological_process	0.75483	1	3	38	2054	20272	ENSRNOG00000002364,ENSRNOG00000022863,ENSRNOG00000024413
GO:0030097	hemopoiesis	biological_process	0.75644	1	1	38	739	20272	ENSRNOG00000020353
GO:0051247	positive regulation of protein metabolic process	biological_process	0.7651	1	2	38	1447	20272	ENSRNOG00000019908,ENSRNOG00000025584
GO:0030001	metal ion transport	biological_process	0.76756	1	1	38	763	20272	ENSRNOG00000011648
GO:0032446	protein modification by small protein conjugation	biological_process	0.76802	1	1	38	764	20272	ENSRNOG00000018986
GO:0042803	protein homodimerization activity	molecular_function	0.77071	1	1	38	770	20272	ENSRNOG00000012962
GO:1901566	organonitrogen compound biosynthetic process	biological_process	0.77163	1	2	38	1466	20272	ENSRNOG00000009440,ENSRNOG00000011648
GO:0016023	cytoplasmic membrane-bounded vesicle	cellular_component	0.77339	1	1	38	776	20272	ENSRNOG00000042086
GO:0005102	receptor binding	molecular_function	0.77359	1	2	38	1472	20272	ENSRNOG00000011648,ENSRNOG00000005800
GO:0043086	negative regulation of catalytic activity	biological_process	0.77558	1	1	38	781	20272	ENSRNOG00000011648
GO:0048534	hematopoietic or lymphoid organ development	biological_process	0.7782	1	1	38	787	20272	ENSRNOG00000020353
GO:0044429	mitochondrial part	cellular_component	0.77862	1	1	38	788	20272	ENSRNOG00000017731
GO:0044802	single-organism membrane organization	biological_process	0.78035	1	1	38	792	20272	ENSRNOG00000042086
GO:0098609	cell-cell adhesion	biological_process	0.78249	1	1	38	797	20272	ENSRNOG00000014367
GO:0045321	leukocyte activation	biological_process	0.78291	1	1	38	798	20272	ENSRNOG00000014367
GO:0008092	cytoskeletal protein binding	molecular_function	0.78628	1	1	38	806	20272	ENSRNOG00000034258
GO:0015075	ion transmembrane transporter activity	molecular_function	0.78669	1	1	38	807	20272	ENSRNOG00000011648
GO:0002376	immune system process	biological_process	0.79389	1	3	38	2191	20272	ENSRNOG00000014367,ENSRNOG00000020353,ENSRNOG00000005800
GO:0042592	homeostatic process	biological_process	0.79477	1	2	38	1538	20272	ENSRNOG00000046458,ENSRNOG00000011648
GO:0044255	cellular lipid metabolic process	biological_process	0.79527	1	1	38	828	20272	ENSRNOG00000017731
GO:0005615	extracellular space	cellular_component	0.79657	1	2	38	1544	20272	ENSRNOG00000005800,ENSRNOG00000020587
GO:0002520	immune system development	biological_process	0.79767	1	1	38	834	20272	ENSRNOG00000020353
GO:0002684	positive regulation of immune system process	biological_process	0.79846	1	1	38	836	20272	ENSRNOG00000014367
GO:0019220	regulation of phosphate metabolic process	biological_process	0.80377	1	2	38	1568	20272	ENSRNOG00000025584,ENSRNOG00000019908
GO:0006082	organic acid metabolic process	biological_process	0.80467	1	1	38	852	20272	ENSRNOG00000003510
GO:0051174	regulation of phosphorus metabolic process	biological_process	0.80524	1	2	38	1573	20272	ENSRNOG00000025584,ENSRNOG00000019908
GO:0046907	intracellular transport	biological_process	0.80559	1	2	38	1574	20272	ENSRNOG00000042086,ENSRNOG00000007842
GO:0045595	regulation of cell differentiation	biological_process	0.80705	1	2	38	1579	20272	ENSRNOG00000002364,ENSRNOG00000024413
GO:0042802	identical protein binding	molecular_function	0.81167	1	2	38	1595	20272	ENSRNOG00000011648,ENSRNOG00000012962
GO:0065007	biological regulation	biological_process	0.81183	1	20	38	11834	20272	ENSRNOG00000012962,ENSRNOG00000019913,ENSRNOG00000028100,ENSRNOG00000011271,ENSRNOG00000042086,ENSRNOG00000025584,ENSRNOG00000019908,ENSRNOG00000022863,ENSRNOG00000007842,ENSRNOG00000014367,ENSRNOG00000046458,ENSRNOG00000011648,ENSRNOG00000020353,ENSRNOG00000024413,ENSRNOG00000005800,ENSRNOG00000045770,ENSRNOG00000009440,ENSRNOG00000015866,ENSRNOG00000019496,ENSRNOG00000002364
GO:0050789	regulation of biological process	biological_process	0.81561	1	19	38	11335	20272	ENSRNOG00000011271,ENSRNOG00000019913,ENSRNOG00000012962,ENSRNOG00000014367,ENSRNOG00000007842,ENSRNOG00000022863,ENSRNOG00000019908,ENSRNOG00000025584,ENSRNOG00000042086,ENSRNOG00000024413,ENSRNOG00000020353,ENSRNOG00000011648,ENSRNOG00000046458,ENSRNOG00000002364,ENSRNOG00000019496,ENSRNOG00000015866,ENSRNOG00000009440,ENSRNOG00000005800,ENSRNOG00000045770
GO:0022891	substrate-specific transmembrane transporter activity	molecular_function	0.81582	1	1	38	882	20272	ENSRNOG00000011648
GO:0070647	protein modification by small protein conjugation or removal	biological_process	0.81834	1	1	38	889	20272	ENSRNOG00000018986
GO:0034220	ion transmembrane transport	biological_process	0.82221	1	1	38	900	20272	ENSRNOG00000011648
GO:1902589	single-organism organelle organization	biological_process	0.82301	1	3	38	2307	20272	ENSRNOG00000011648,ENSRNOG00000019913,ENSRNOG00000034258
GO:0001775	cell activation	biological_process	0.82636	1	1	38	912	20272	ENSRNOG00000014367
GO:0040007	growth	biological_process	0.82765	1	1	38	916	20272	ENSRNOG00000019908
GO:0065003	macromolecular complex assembly	biological_process	0.82868	1	2	38	1657	20272	ENSRNOG00000020353,ENSRNOG00000045770
GO:0051234	establishment of localization	biological_process	0.83022	1	6	38	4210	20272	ENSRNOG00000011648,ENSRNOG00000042086,ENSRNOG00000046458,ENSRNOG00000014367,ENSRNOG00000007842,ENSRNOG00000011271
GO:0044463	cell projection part	cellular_component	0.8314	1	1	38	927	20272	ENSRNOG00000011648
GO:0032880	regulation of protein localization	biological_process	0.83238	1	1	38	930	20272	ENSRNOG00000046458
GO:0071822	protein complex subunit organization	biological_process	0.83742	1	2	38	1691	20272	ENSRNOG00000045770,ENSRNOG00000020353
GO:0031410	cytoplasmic vesicle	cellular_component	0.83791	1	1	38	947	20272	ENSRNOG00000042086
GO:0009887	organ morphogenesis	biological_process	0.83822	1	1	38	948	20272	ENSRNOG00000011648
GO:0043005	neuron projection	cellular_component	0.83854	1	1	38	949	20272	ENSRNOG00000011648
GO:0034622	cellular macromolecular complex assembly	biological_process	0.83981	1	1	38	953	20272	ENSRNOG00000045770
GO:0044765	single-organism transport	biological_process	0.84005	1	5	38	3655	20272	ENSRNOG00000014367,ENSRNOG00000007842,ENSRNOG00000011648,ENSRNOG00000042086,ENSRNOG00000046458
GO:0061024	membrane organization	biological_process	0.84355	1	1	38	965	20272	ENSRNOG00000042086
GO:0022857	transmembrane transporter activity	molecular_function	0.85048	1	1	38	988	20272	ENSRNOG00000011648
GO:0006812	cation transport	biological_process	0.85542	1	1	38	1005	20272	ENSRNOG00000011648
GO:0003723	RNA binding	molecular_function	0.85555	1	2	38	1767	20272	ENSRNOG00000012962,ENSRNOG00000019381
GO:0043933	macromolecular complex subunit organization	biological_process	0.85854	1	3	38	2472	20272	ENSRNOG00000020353,ENSRNOG00000045770,ENSRNOG00000019913
GO:0050896	response to stimulus	biological_process	0.86307	1	14	38	8986	20272	ENSRNOG00000011648,ENSRNOG00000012962,ENSRNOG00000046458,ENSRNOG00000013982,ENSRNOG00000011271,ENSRNOG00000025584,ENSRNOG00000003510,ENSRNOG00000009440,ENSRNOG00000013383,ENSRNOG00000005800,ENSRNOG00000019496,ENSRNOG00000014367,ENSRNOG00000019908,ENSRNOG00000007842
GO:0065008	regulation of biological quality	biological_process	0.8639	1	4	38	3158	20272	ENSRNOG00000011648,ENSRNOG00000028100,ENSRNOG00000046458,ENSRNOG00000022863
GO:0051241	negative regulation of multicellular organismal process	biological_process	0.86667	1	1	38	1046	20272	ENSRNOG00000011271
GO:0044092	negative regulation of molecular function	biological_process	0.86902	1	1	38	1055	20272	ENSRNOG00000011648
GO:1902580	single-organism cellular localization	biological_process	0.87235	1	1	38	1068	20272	ENSRNOG00000042086
GO:0034645	cellular macromolecule biosynthetic process	biological_process	0.87254	1	6	38	4466	20272	ENSRNOG00000025584,ENSRNOG00000045770,ENSRNOG00000046458,ENSRNOG00000019913,ENSRNOG00000019496,ENSRNOG00000024413
GO:0022892	substrate-specific transporter activity	molecular_function	0.87285	1	1	38	1070	20272	ENSRNOG00000011648
GO:0019899	enzyme binding	molecular_function	0.87494	1	2	38	1858	20272	ENSRNOG00000025584,ENSRNOG00000019913
GO:1902578	single-organism localization	biological_process	0.87675	1	5	38	3874	20272	ENSRNOG00000014367,ENSRNOG00000007842,ENSRNOG00000011648,ENSRNOG00000046458,ENSRNOG00000042086
GO:0009628	response to abiotic stimulus	biological_process	0.87948	1	1	38	1097	20272	ENSRNOG00000011648
GO:0018193	peptidyl-amino acid modification	biological_process	0.88015	1	1	38	1100	20272	ENSRNOG00000015866
GO:0044702	single organism reproductive process	biological_process	0.8853	1	1	38	1122	20272	ENSRNOG00000013982
GO:0009059	macromolecule biosynthetic process	biological_process	0.8893	1	6	38	4586	20272	ENSRNOG00000019496,ENSRNOG00000024413,ENSRNOG00000025584,ENSRNOG00000046458,ENSRNOG00000019913,ENSRNOG00000045770
GO:0033043	regulation of organelle organization	biological_process	0.89022	1	1	38	1144	20272	ENSRNOG00000045770
GO:0002682	regulation of immune system process	biological_process	0.89387	1	1	38	1161	20272	ENSRNOG00000014367
GO:0030529	ribonucleoprotein complex	cellular_component	0.89635	1	1	38	1173	20272	ENSRNOG00000014399
GO:0007155	cell adhesion	biological_process	0.89923	1	1	38	1187	20272	ENSRNOG00000014367
GO:0050794	regulation of cellular process	biological_process	0.90053	1	17	38	10909	20272	ENSRNOG00000011271,ENSRNOG00000012962,ENSRNOG00000019913,ENSRNOG00000019908,ENSRNOG00000022863,ENSRNOG00000014367,ENSRNOG00000042086,ENSRNOG00000025584,ENSRNOG00000024413,ENSRNOG00000046458,ENSRNOG00000011648,ENSRNOG00000019496,ENSRNOG00000002364,ENSRNOG00000005800,ENSRNOG00000045770,ENSRNOG00000009440,ENSRNOG00000015866
GO:0022610	biological adhesion	biological_process	0.90102	1	1	38	1196	20272	ENSRNOG00000014367
GO:0005215	transporter activity	molecular_function	0.90413	1	1	38	1212	20272	ENSRNOG00000011648
GO:0016192	vesicle-mediated transport	biological_process	0.90413	1	1	38	1212	20272	ENSRNOG00000042086
GO:0006810	transport	biological_process	0.90636	1	5	38	4093	20272	ENSRNOG00000007842,ENSRNOG00000014367,ENSRNOG00000042086,ENSRNOG00000046458,ENSRNOG00000011648
GO:0022414	reproductive process	biological_process	0.90806	1	1	38	1233	20272	ENSRNOG00000013982
GO:0005783	endoplasmic reticulum	cellular_component	0.91006	1	1	38	1244	20272	ENSRNOG00000007842
GO:0055085	transmembrane transport	biological_process	0.91342	1	1	38	1263	20272	ENSRNOG00000011648
GO:0044700	single organism signaling	biological_process	0.91529	1	9	38	6619	20272	ENSRNOG00000011648,ENSRNOG00000046458,ENSRNOG00000011271,ENSRNOG00000025584,ENSRNOG00000009440,ENSRNOG00000005800,ENSRNOG00000019496,ENSRNOG00000014367,ENSRNOG00000019908
GO:0023052	signaling	biological_process	0.91656	1	9	38	6632	20272	ENSRNOG00000046458,ENSRNOG00000011648,ENSRNOG00000011271,ENSRNOG00000005800,ENSRNOG00000009440,ENSRNOG00000025584,ENSRNOG00000019908,ENSRNOG00000019496,ENSRNOG00000014367
GO:0010467	gene expression	biological_process	0.92979	1	6	38	4952	20272	ENSRNOG00000025584,ENSRNOG00000046458,ENSRNOG00000045770,ENSRNOG00000019913,ENSRNOG00000019496,ENSRNOG00000024413
GO:0009605	response to external stimulus	biological_process	0.92997	1	2	38	2211	20272	ENSRNOG00000011648,ENSRNOG00000046458
GO:0007154	cell communication	biological_process	0.93047	1	9	38	6786	20272	ENSRNOG00000025584,ENSRNOG00000009440,ENSRNOG00000005800,ENSRNOG00000014367,ENSRNOG00000019496,ENSRNOG00000019908,ENSRNOG00000011648,ENSRNOG00000046458,ENSRNOG00000011271
GO:0007165	signal transduction	biological_process	0.9311	1	8	38	6198	20272	ENSRNOG00000011271,ENSRNOG00000046458,ENSRNOG00000019908,ENSRNOG00000019496,ENSRNOG00000014367,ENSRNOG00000005800,ENSRNOG00000025584,ENSRNOG00000009440
GO:0009593	detection of chemical stimulus	biological_process	0.93897	1	1	38	1437	20272	ENSRNOG00000046458
GO:0006811	ion transport	biological_process	0.93897	1	1	38	1437	20272	ENSRNOG00000011648
GO:0051606	detection of stimulus	biological_process	0.95253	1	1	38	1561	20272	ENSRNOG00000046458
GO:0004871	signal transducer activity	molecular_function	0.96369	1	2	38	2590	20272	ENSRNOG00000014367,ENSRNOG00000019496
GO:0042995	cell projection	cellular_component	0.96618	1	1	38	1727	20272	ENSRNOG00000011648
GO:0060089	molecular transducer activity	molecular_function	0.97269	1	2	38	2749	20272	ENSRNOG00000019496,ENSRNOG00000014367
GO:0007600	sensory perception	biological_process	0.97685	1	1	38	1911	20272	ENSRNOG00000011648
GO:0051704	multi-organism process	biological_process	0.979	1	1	38	1958	20272	ENSRNOG00000011648
GO:0005886	plasma membrane	cellular_component	0.97909	1	5	38	5141	20272	ENSRNOG00000011271,ENSRNOG00000014367,ENSRNOG00000042086,ENSRNOG00000013383,ENSRNOG00000011648
GO:0071944	cell periphery	cellular_component	0.98299	1	5	38	5271	20272	ENSRNOG00000011648,ENSRNOG00000013383,ENSRNOG00000042086,ENSRNOG00000014367,ENSRNOG00000011271
GO:0050877	neurological system process	biological_process	0.98891	1	1	38	2263	20272	ENSRNOG00000011648
GO:0004888	transmembrane signaling receptor activity	molecular_function	0.9894	1	1	38	2284	20272	ENSRNOG00000014367
GO:0038023	signaling receptor activity	molecular_function	0.99128	1	1	38	2376	20272	ENSRNOG00000014367
GO:0004872	receptor activity	molecular_function	0.99381	1	1	38	2537	20272	ENSRNOG00000014367
GO:0003008	system process	biological_process	0.99664	1	1	38	2819	20272	ENSRNOG00000011648
