# Supplementary material for: Crosstalk Between Polygonatum kingianum, the miRNA, and Gut Microbiota in the Regulation of Lipid Metabolism
Source: Front Pharmacol. 2021 Oct 27;12:740528. doi: 10.3389/fphar.2021.740528 (PMC8578870; doi:10.3389/fphar.2021.740528)
Supplement: Supplementary file 1 [file DataSheet3.ZIP › 3 Differential miRNA target gene enrichment analysis/MODvsSIM/KEGGenrichment/MODvsSIM.DEG_KEGG_pathway_enrichment_result.xls]

##Databases: KEGG PATHWAY
##Statistical test method: hypergeometric test / Fisher's exact test
##FDR correction method: Benjamini and Hochberg

#Term	Database	ID	Input number	Background number	P-Value	Corrected P-Value	Input	Hyperlink
Maturity onset diabetes of the young	KEGG PATHWAY	rno04950	2	26	0.000901485485184	0.0324534774666	ENSRNOG00000046458|ENSRNOG00000024413	http://www.genome.jp/kegg-bin/show_pathway?rno04950/rno:29535%09red/rno:60329%09red
Gap junction	KEGG PATHWAY	rno04540	2	88	0.00897804396549	0.161604791379	ENSRNOG00000018371|ENSRNOG00000009440	http://www.genome.jp/kegg-bin/show_pathway?rno04540/rno:307351%09red/rno:25206%09red
Purine metabolism	KEGG PATHWAY	rno00230	2	182	0.0343852647476	0.244836907969	ENSRNOG00000009440|ENSRNOG00000012962	http://www.genome.jp/kegg-bin/show_pathway?rno00230/rno:363129%09red/rno:25206%09red
Proximal tubule bicarbonate reclamation	KEGG PATHWAY	rno04964	1	22	0.0358300235151	0.244836907969	ENSRNOG00000011648	http://www.genome.jp/kegg-bin/show_pathway?rno04964/rno:25240%09red
Type II diabetes mellitus	KEGG PATHWAY	rno04930	1	51	0.0792266524463	0.244836907969	ENSRNOG00000046458	http://www.genome.jp/kegg-bin/show_pathway?rno04930/rno:29535%09red
Glycerolipid metabolism	KEGG PATHWAY	rno00561	1	56	0.0865138094116	0.244836907969	ENSRNOG00000017731	http://www.genome.jp/kegg-bin/show_pathway?rno00561/rno:170919%09red
Ovarian steroidogenesis	KEGG PATHWAY	rno04913	1	56	0.0865138094116	0.244836907969	ENSRNOG00000013982	http://www.genome.jp/kegg-bin/show_pathway?rno04913/rno:79243%09red
Acute myeloid leukemia	KEGG PATHWAY	rno05221	1	57	0.0879644782866	0.244836907969	ENSRNOG00000019496	http://www.genome.jp/kegg-bin/show_pathway?rno05221/rno:24918%09red
Long-term depression	KEGG PATHWAY	rno04730	1	62	0.095184196745	0.244836907969	ENSRNOG00000009440	http://www.genome.jp/kegg-bin/show_pathway?rno04730/rno:25206%09red
Drug metabolism - cytochrome P450	KEGG PATHWAY	rno00982	1	69	0.105198263669	0.244836907969	ENSRNOG00000003510	http://www.genome.jp/kegg-bin/show_pathway?rno00982/rno:246245%09red
Bile secretion	KEGG PATHWAY	rno04976	1	72	0.109456851274	0.244836907969	ENSRNOG00000011648	http://www.genome.jp/kegg-bin/show_pathway?rno04976/rno:25240%09red
Prolactin signaling pathway	KEGG PATHWAY	rno04917	1	75	0.113695675525	0.244836907969	ENSRNOG00000019496	http://www.genome.jp/kegg-bin/show_pathway?rno04917/rno:24918%09red
Chronic myeloid leukemia	KEGG PATHWAY	rno05220	1	76	0.115104240545	0.244836907969	ENSRNOG00000019496	http://www.genome.jp/kegg-bin/show_pathway?rno05220/rno:24918%09red
Salivary secretion	KEGG PATHWAY	rno04970	1	76	0.115104240545	0.244836907969	ENSRNOG00000009440	http://www.genome.jp/kegg-bin/show_pathway?rno04970/rno:25206%09red
Steroid hormone biosynthesis	KEGG PATHWAY	rno00140	1	80	0.120716706619	0.244836907969	ENSRNOG00000013982	http://www.genome.jp/kegg-bin/show_pathway?rno00140/rno:79243%09red
RNA degradation	KEGG PATHWAY	rno03018	1	81	0.122114391078	0.244836907969	ENSRNOG00000012962	http://www.genome.jp/kegg-bin/show_pathway?rno03018/rno:363129%09red
Peroxisome	KEGG PATHWAY	rno04146	1	82	0.123509909274	0.244836907969	ENSRNOG00000028100	http://www.genome.jp/kegg-bin/show_pathway?rno04146/rno:288369%09red
Insulin secretion	KEGG PATHWAY	rno04911	1	86	0.129070384777	0.244836907969	ENSRNOG00000046458	http://www.genome.jp/kegg-bin/show_pathway?rno04911/rno:29535%09red
ErbB signaling pathway	KEGG PATHWAY	rno04012	1	90	0.134596460919	0.244836907969	ENSRNOG00000019496	http://www.genome.jp/kegg-bin/show_pathway?rno04012/rno:24918%09red
Glycerophospholipid metabolism	KEGG PATHWAY	rno00564	1	92	0.137346664085	0.244836907969	ENSRNOG00000017731	http://www.genome.jp/kegg-bin/show_pathway?rno00564/rno:170919%09red
Circadian entrainment	KEGG PATHWAY	rno04713	1	96	0.142821529649	0.244836907969	ENSRNOG00000009440	http://www.genome.jp/kegg-bin/show_pathway?rno04713/rno:25206%09red
Vascular smooth muscle contraction	KEGG PATHWAY	rno04270	1	123	0.178900788939	0.261511492616	ENSRNOG00000009440	http://www.genome.jp/kegg-bin/show_pathway?rno04270/rno:25206%09red
Axon guidance	KEGG PATHWAY	rno04360	1	130	0.188010284843	0.261511492616	ENSRNOG00000014367	http://www.genome.jp/kegg-bin/show_pathway?rno04360/rno:312275%09red
Platelet activation	KEGG PATHWAY	rno04611	1	133	0.191884121016	0.261511492616	ENSRNOG00000009440	http://www.genome.jp/kegg-bin/show_pathway?rno04611/rno:25206%09red
Measles	KEGG PATHWAY	rno05162	1	135	0.194456661527	0.261511492616	ENSRNOG00000019496	http://www.genome.jp/kegg-bin/show_pathway?rno05162/rno:24918%09red
FoxO signaling pathway	KEGG PATHWAY	rno04068	1	135	0.194456661527	0.261511492616	ENSRNOG00000025584	http://www.genome.jp/kegg-bin/show_pathway?rno04068/rno:65218%09red
Hepatitis B	KEGG PATHWAY	rno05161	1	141	0.202126467941	0.261511492616	ENSRNOG00000019496	http://www.genome.jp/kegg-bin/show_pathway?rno05161/rno:24918%09red
Jak-STAT signaling pathway	KEGG PATHWAY	rno04630	1	142	0.203397827591	0.261511492616	ENSRNOG00000019496	http://www.genome.jp/kegg-bin/show_pathway?rno04630/rno:24918%09red
Oxytocin signaling pathway	KEGG PATHWAY	rno04921	1	158	0.223472969317	0.277414720531	ENSRNOG00000009440	http://www.genome.jp/kegg-bin/show_pathway?rno04921/rno:25206%09red
cGMP-PKG signaling pathway	KEGG PATHWAY	rno04022	1	171	0.239420039246	0.287304047095	ENSRNOG00000009440	http://www.genome.jp/kegg-bin/show_pathway?rno04022/rno:25206%09red
Phagosome	KEGG PATHWAY	rno04145	1	195	0.268026086671	0.31125610065	ENSRNOG00000018371	http://www.genome.jp/kegg-bin/show_pathway?rno04145/rno:307351%09red
Viral carcinogenesis	KEGG PATHWAY	rno05203	1	234	0.312288237778	0.3513242675	ENSRNOG00000019496	http://www.genome.jp/kegg-bin/show_pathway?rno05203/rno:24918%09red
Endocytosis	KEGG PATHWAY	rno04144	1	245	0.324293216648	0.353774418162	ENSRNOG00000025584	http://www.genome.jp/kegg-bin/show_pathway?rno04144/rno:65218%09red
HTLV-I infection	KEGG PATHWAY	rno05166	1	292	0.373325914423	0.39528626233	ENSRNOG00000019496	http://www.genome.jp/kegg-bin/show_pathway?rno05166/rno:24918%09red
Pathways in cancer	KEGG PATHWAY	rno05200	1	329	0.409468941542	0.421168054157	ENSRNOG00000019496	http://www.genome.jp/kegg-bin/show_pathway?rno05200/rno:24918%09red
Metabolic pathways	KEGG PATHWAY	rno01100	2	1295	0.616228931804	0.616228931804	ENSRNOG00000017731|ENSRNOG00000013982	http://www.genome.jp/kegg-bin/show_pathway?rno01100/rno:79243%09red/rno:170919%09red

--------------------

#Term	Database	ID	Input number	Background number	P-Value	Corrected P-Value	Input	Hyperlink

--------------------

#Term	Database	ID	Input number	Background number	P-Value	Corrected P-Value	Input	Hyperlink

--------------------
