# Supplementary material for: Crosstalk Between Polygonatum kingianum, the miRNA, and Gut Microbiota in the Regulation of Lipid Metabolism
Source: Front Pharmacol. 2021 Oct 27;12:740528. doi: 10.3389/fphar.2021.740528 (PMC8578870; doi:10.3389/fphar.2021.740528)
Supplement: Supplementary file 1 [file DataSheet3.ZIP › 3 Differential miRNA target gene enrichment analysis/MODvsSIM/KEGGenrichment/MODvsSIM.DEG_enriched_KEGG_pathway_top20.xls]

pathway_term	rich_factor	qvalue	gene_number
Maturity onset diabetes of the young	0.0769230769230769	0.0324534774666	2
Gap junction	0.0227272727272727	0.161604791379	2
Purine metabolism	0.010989010989011	0.244836907969	2
Proximal tubule bicarbonate reclamation	0.0454545454545455	0.244836907969	1
Type II diabetes mellitus	0.0196078431372549	0.244836907969	1
Glycerolipid metabolism	0.0178571428571429	0.244836907969	1
Ovarian steroidogenesis	0.0178571428571429	0.244836907969	1
Acute myeloid leukemia	0.0175438596491228	0.244836907969	1
Long-term depression	0.0161290322580645	0.244836907969	1
Drug metabolism - cytochrome P450	0.0144927536231884	0.244836907969	1
Bile secretion	0.0138888888888889	0.244836907969	1
Prolactin signaling pathway	0.0133333333333333	0.244836907969	1
Chronic myeloid leukemia	0.0131578947368421	0.244836907969	1
Salivary secretion	0.0131578947368421	0.244836907969	1
Steroid hormone biosynthesis	0.0125	0.244836907969	1
RNA degradation	0.0123456790123457	0.244836907969	1
Peroxisome	0.0121951219512195	0.244836907969	1
Insulin secretion	0.0116279069767442	0.244836907969	1
ErbB signaling pathway	0.0111111111111111	0.244836907969	1
Glycerophospholipid metabolism	0.0108695652173913	0.244836907969	1
