# Supplementary material for: Crosstalk Between Polygonatum kingianum, the miRNA, and Gut Microbiota in the Regulation of Lipid Metabolism
Source: Front Pharmacol. 2021 Oct 27;12:740528. doi: 10.3389/fphar.2021.740528 (PMC8578870; doi:10.3389/fphar.2021.740528)
Supplement: Supplementary file 1 [file DataSheet3.ZIP › 3 Differential miRNA target gene enrichment analysis/MODvscon/GOenrichment/MODvscon.DEG_GO_enrichment_result.xls]

GO_accession	Description	Term_type	Over_represented_pValue	Corrected_pValue	DEG_item	DEG_list	Bg_item	Bg_list	Gene_names
GO:0009137	purine nucleoside diphosphate catabolic process	biological_process	6.2119e-05	0.63849	2	66	4	20272	ENSRNOG00000012962,ENSRNOG00000011831
GO:0009181	purine ribonucleoside diphosphate catabolic process	biological_process	6.2119e-05	0.63849	2	66	4	20272	ENSRNOG00000012962,ENSRNOG00000011831
GO:0009155	purine deoxyribonucleotide catabolic process	biological_process	0.00015485	0.7415	2	66	6	20272	ENSRNOG00000012962,ENSRNOG00000011831
GO:0009191	ribonucleoside diphosphate catabolic process	biological_process	0.00015485	0.7415	2	66	6	20272	ENSRNOG00000011831,ENSRNOG00000012962
GO:0060290	transdifferentiation	biological_process	0.00021625	0.7415	2	66	7	20272	ENSRNOG00000046458,ENSRNOG00000024413
GO:0009134	nucleoside diphosphate catabolic process	biological_process	0.00021642	0.7415	2	66	7	20272	ENSRNOG00000011831,ENSRNOG00000012962
GO:0009151	purine deoxyribonucleotide metabolic process	biological_process	0.00046116	1	2	66	10	20272	ENSRNOG00000011831,ENSRNOG00000012962
GO:0046386	deoxyribose phosphate catabolic process	biological_process	0.00056254	1	2	66	11	20272	ENSRNOG00000012962,ENSRNOG00000011831
GO:0009264	deoxyribonucleotide catabolic process	biological_process	0.00067371	1	2	66	12	20272	ENSRNOG00000012962,ENSRNOG00000011831
GO:0009117	nucleotide metabolic process	biological_process	0.00086266	1	8	66	618	20272	ENSRNOG00000012962,ENSRNOG00000011831,ENSRNOG00000011648,ENSRNOG00000009440,ENSRNOG00000059453,ENSRNOG00000003510,ENSRNOG00000003917,ENSRNOG00000008572
GO:0044241	lipid digestion	biological_process	0.00089462	1	2	66	14	20272	ENSRNOG00000011648,ENSRNOG00000015866
GO:0006753	nucleoside phosphate metabolic process	biological_process	0.00092773	1	8	66	625	20272	ENSRNOG00000008572,ENSRNOG00000003917,ENSRNOG00000003510,ENSRNOG00000059453,ENSRNOG00000009440,ENSRNOG00000011648,ENSRNOG00000011831,ENSRNOG00000012962
GO:0003824	catalytic activity	molecular_function	0.000933	1	31	66	5730	20272	ENSRNOG00000025584,ENSRNOG00000015491,ENSRNOG00000019913,ENSRNOG00000059453,ENSRNOG00000012201,ENSRNOG00000010005,ENSRNOG00000013968,ENSRNOG00000003917,ENSRNOG00000008572,ENSRNOG00000018404,ENSRNOG00000002364,ENSRNOG00000013982,ENSRNOG00000012472,ENSRNOG00000009440,ENSRNOG00000007006,ENSRNOG00000017114,ENSRNOG00000042086,ENSRNOG00000010994,ENSRNOG00000018986,ENSRNOG00000017165,ENSRNOG00000017731,…
GO:0019637	organophosphate metabolic process	biological_process	0.0010233	1	10	66	960	20272	ENSRNOG00000003510,ENSRNOG00000003917,ENSRNOG00000008572,ENSRNOG00000059453,ENSRNOG00000009440,ENSRNOG00000011648,ENSRNOG00000011831,ENSRNOG00000017114,ENSRNOG00000017731,ENSRNOG00000012962
GO:0043173	nucleotide salvage	biological_process	0.0010629	1	2	66	15	20272	ENSRNOG00000003917,ENSRNOG00000059453
GO:0044710	single-organism metabolic process	biological_process	0.0011149	1	27	66	4733	20272	ENSRNOG00000017953,ENSRNOG00000012962,ENSRNOG00000011831,ENSRNOG00000021085,ENSRNOG00000015866,ENSRNOG00000006067,ENSRNOG00000021899,ENSRNOG00000003510,ENSRNOG00000019908,ENSRNOG00000017731,ENSRNOG00000017165,ENSRNOG00000009252,ENSRNOG00000010994,ENSRNOG00000017114,ENSRNOG00000009440,ENSRNOG00000020353,ENSRNOG00000013982,ENSRNOG00000012472,ENSRNOG00000011648,ENSRNOG00000007842,ENSRNOG00000018404,…
GO:0071732	cellular response to nitric oxide	biological_process	0.0013756	1	2	66	17	20272	ENSRNOG00000006067,ENSRNOG00000011648
GO:0055086	nucleobase-containing small molecule metabolic process	biological_process	0.0013927	1	8	66	666	20272	ENSRNOG00000011831,ENSRNOG00000012962,ENSRNOG00000059453,ENSRNOG00000003917,ENSRNOG00000008572,ENSRNOG00000003510,ENSRNOG00000011648,ENSRNOG00000009440
GO:0071731	response to nitric oxide	biological_process	0.0015443	1	2	66	18	20272	ENSRNOG00000011648,ENSRNOG00000006067
GO:0009394	2'-deoxyribonucleotide metabolic process	biological_process	0.0019082	1	2	66	20	20272	ENSRNOG00000012962,ENSRNOG00000011831
GO:0019692	deoxyribose phosphate metabolic process	biological_process	0.0019082	1	2	66	20	20272	ENSRNOG00000011831,ENSRNOG00000012962
GO:1902170	cellular response to reactive nitrogen species	biological_process	0.0019097	1	2	66	20	20272	ENSRNOG00000006067,ENSRNOG00000011648
GO:0006238	CMP salvage	biological_process	0.0031723	1	1	66	1	20272	ENSRNOG00000003917
GO:0009224	CMP biosynthetic process	biological_process	0.0031723	1	1	66	1	20272	ENSRNOG00000003917
GO:0046035	CMP metabolic process	biological_process	0.0031723	1	1	66	1	20272	ENSRNOG00000003917
GO:0050571	1,5-anhydro-D-fructose reductase activity	molecular_function	0.0032226	1	1	66	1	20272	ENSRNOG00000017165
GO:0009262	deoxyribonucleotide metabolic process	biological_process	0.0032238	1	2	66	26	20272	ENSRNOG00000011831,ENSRNOG00000012962
GO:0009184	purine deoxyribonucleoside diphosphate catabolic process	biological_process	0.0032307	1	1	66	1	20272	ENSRNOG00000011831
GO:0009192	deoxyribonucleoside diphosphate catabolic process	biological_process	0.0032307	1	1	66	1	20272	ENSRNOG00000011831
GO:0044716	8-oxo-GDP phosphatase activity	molecular_function	0.0032307	1	1	66	1	20272	ENSRNOG00000011831
GO:0044717	8-hydroxy-dADP phosphatase activity	molecular_function	0.0032307	1	1	66	1	20272	ENSRNOG00000011831
GO:0046057	dADP catabolic process	biological_process	0.0032307	1	1	66	1	20272	ENSRNOG00000011831
GO:0046067	dGDP catabolic process	biological_process	0.0032307	1	1	66	1	20272	ENSRNOG00000011831
GO:0046712	GDP catabolic process	biological_process	0.0032307	1	1	66	1	20272	ENSRNOG00000011831
GO:0016077	snoRNA catabolic process	biological_process	0.0032543	1	1	66	1	20272	ENSRNOG00000012962
GO:0035862	dITP metabolic process	biological_process	0.0032543	1	1	66	1	20272	ENSRNOG00000012962
GO:0035863	dITP catabolic process	biological_process	0.0032543	1	1	66	1	20272	ENSRNOG00000012962
GO:0097382	deoxynucleoside-diphosphatase activity	molecular_function	0.0032543	1	1	66	1	20272	ENSRNOG00000012962
GO:0097383	dIDP diphosphatase activity	molecular_function	0.0032543	1	1	66	1	20272	ENSRNOG00000012962
GO:1901639	XDP catabolic process	biological_process	0.0032543	1	1	66	1	20272	ENSRNOG00000012962
GO:1901640	XTP binding	molecular_function	0.0032543	1	1	66	1	20272	ENSRNOG00000012962
GO:1901641	ITP binding	molecular_function	0.0032543	1	1	66	1	20272	ENSRNOG00000012962
GO:1990003	IDP phosphatase activity	molecular_function	0.0032543	1	1	66	1	20272	ENSRNOG00000012962
GO:0004632	phosphopantothenate--cysteine ligase activity	molecular_function	0.0032556	1	1	66	1	20272	ENSRNOG00000008572
GO:0030184	nitric oxide transmembrane transporter activity	molecular_function	0.0032556	1	1	66	1	20272	ENSRNOG00000011648
GO:0035378	carbon dioxide transmembrane transport	biological_process	0.0032556	1	1	66	1	20272	ENSRNOG00000011648
GO:0035379	carbon dioxide transmembrane transporter activity	molecular_function	0.0032556	1	1	66	1	20272	ENSRNOG00000011648
GO:0072020	proximal straight tubule development	biological_process	0.0032556	1	1	66	1	20272	ENSRNOG00000011648
GO:0072022	descending thin limb development	biological_process	0.0032556	1	1	66	1	20272	ENSRNOG00000011648
GO:0072032	proximal convoluted tubule segment 2 development	biological_process	0.0032556	1	1	66	1	20272	ENSRNOG00000011648
GO:0072220	metanephric descending thin limb development	biological_process	0.0032556	1	1	66	1	20272	ENSRNOG00000011648
GO:0072230	metanephric proximal straight tubule development	biological_process	0.0032556	1	1	66	1	20272	ENSRNOG00000011648
GO:0072232	metanephric proximal convoluted tubule segment 2 development	biological_process	0.0032556	1	1	66	1	20272	ENSRNOG00000011648
GO:0085018	maintenance of symbiont-containing vacuole by host	biological_process	0.0032556	1	1	66	1	20272	ENSRNOG00000011648
GO:1904045	cellular response to aldosterone	biological_process	0.0032556	1	1	66	1	20272	ENSRNOG00000006067
GO:0045131	pre-mRNA branch point binding	molecular_function	0.0032556	1	1	66	1	20272	ENSRNOG00000021085
GO:0042352	GDP-L-fucose salvage	biological_process	0.0032556	1	1	66	1	20272	ENSRNOG00000059453
GO:0050201	fucokinase activity	molecular_function	0.0032556	1	1	66	1	20272	ENSRNOG00000059453
GO:0009165	nucleotide biosynthetic process	biological_process	0.0034237	1	5	66	311	20272	ENSRNOG00000009440,ENSRNOG00000011648,ENSRNOG00000008572,ENSRNOG00000003917,ENSRNOG00000059453
GO:0043094	cellular metabolic compound salvage	biological_process	0.0034701	1	2	66	27	20272	ENSRNOG00000003917,ENSRNOG00000059453
GO:1901293	nucleoside phosphate biosynthetic process	biological_process	0.0035665	1	5	66	314	20272	ENSRNOG00000059453,ENSRNOG00000008572,ENSRNOG00000003917,ENSRNOG00000011648,ENSRNOG00000009440
GO:0085029	extracellular matrix assembly	biological_process	0.0037347	1	2	66	28	20272	ENSRNOG00000020587,ENSRNOG00000010994
GO:0001667	ameboidal-type cell migration	biological_process	0.0039696	1	5	66	322	20272	ENSRNOG00000019496,ENSRNOG00000011648,ENSRNOG00000010994,ENSRNOG00000011271,ENSRNOG00000019913
GO:0009154	purine ribonucleotide catabolic process	biological_process	0.0042793	1	2	66	30	20272	ENSRNOG00000012962,ENSRNOG00000011831
GO:0009261	ribonucleotide catabolic process	biological_process	0.0045649	1	2	66	31	20272	ENSRNOG00000011831,ENSRNOG00000012962
GO:0034976	response to endoplasmic reticulum stress	biological_process	0.004642	1	4	66	207	20272	ENSRNOG00000013383,ENSRNOG00000007842,ENSRNOG00000006067,ENSRNOG00000046458
GO:1901137	carbohydrate derivative biosynthetic process	biological_process	0.0046951	1	7	66	640	20272	ENSRNOG00000003917,ENSRNOG00000008572,ENSRNOG00000059453,ENSRNOG00000009440,ENSRNOG00000021899,ENSRNOG00000011648,ENSRNOG00000010994
GO:0010762	regulation of fibroblast migration	biological_process	0.0048615	1	2	66	32	20272	ENSRNOG00000010994,ENSRNOG00000019913
GO:0090407	organophosphate biosynthetic process	biological_process	0.0049145	1	6	66	485	20272	ENSRNOG00000059453,ENSRNOG00000003917,ENSRNOG00000008572,ENSRNOG00000011648,ENSRNOG00000017731,ENSRNOG00000009440
GO:0009259	ribonucleotide metabolic process	biological_process	0.0052642	1	6	66	492	20272	ENSRNOG00000011648,ENSRNOG00000012962,ENSRNOG00000009440,ENSRNOG00000003917,ENSRNOG00000011831,ENSRNOG00000008572
GO:0006182	cGMP biosynthetic process	biological_process	0.0054756	1	2	66	34	20272	ENSRNOG00000009440,ENSRNOG00000011648
GO:0001101	response to acid chemical	biological_process	0.0056153	1	5	66	350	20272	ENSRNOG00000019908,ENSRNOG00000011648,ENSRNOG00000046458,ENSRNOG00000006067,ENSRNOG00000013982
GO:0019693	ribose phosphate metabolic process	biological_process	0.0057956	1	6	66	502	20272	ENSRNOG00000008572,ENSRNOG00000011831,ENSRNOG00000003917,ENSRNOG00000009440,ENSRNOG00000012962,ENSRNOG00000011648
GO:0006195	purine nucleotide catabolic process	biological_process	0.0064571	1	2	66	37	20272	ENSRNOG00000012962,ENSRNOG00000011831
GO:0010260	organ senescence	biological_process	0.0064729	1	1	66	2	20272	ENSRNOG00000046458
GO:0044715	8-oxo-dGDP phosphatase activity	molecular_function	0.0064759	1	1	66	2	20272	ENSRNOG00000011831
GO:0046056	dADP metabolic process	biological_process	0.0064759	1	1	66	2	20272	ENSRNOG00000011831
GO:0035870	dITP diphosphatase activity	molecular_function	0.0064994	1	1	66	2	20272	ENSRNOG00000012962
GO:0046707	IDP metabolic process	biological_process	0.0064994	1	1	66	2	20272	ENSRNOG00000012962
GO:0046709	IDP catabolic process	biological_process	0.0064994	1	1	66	2	20272	ENSRNOG00000012962
GO:0030185	nitric oxide transport	biological_process	0.0065007	1	1	66	2	20272	ENSRNOG00000011648
GO:0035377	transepithelial water transport	biological_process	0.0065007	1	1	66	2	20272	ENSRNOG00000011648
GO:0072019	proximal convoluted tubule development	biological_process	0.0065007	1	1	66	2	20272	ENSRNOG00000011648
GO:0072229	metanephric proximal convoluted tubule development	biological_process	0.0065007	1	1	66	2	20272	ENSRNOG00000011648
GO:0002196	Ser-tRNA(Ala) hydrolase activity	molecular_function	0.0065007	1	1	66	2	20272	ENSRNOG00000018404
GO:0031018	endocrine pancreas development	biological_process	0.0071535	1	2	66	39	20272	ENSRNOG00000046458,ENSRNOG00000024413
GO:1901135	carbohydrate derivative metabolic process	biological_process	0.0074963	1	9	66	1068	20272	ENSRNOG00000011648,ENSRNOG00000021899,ENSRNOG00000009440,ENSRNOG00000059453,ENSRNOG00000008572,ENSRNOG00000003917,ENSRNOG00000012962,ENSRNOG00000010994,ENSRNOG00000011831
GO:0010761	fibroblast migration	biological_process	0.0078874	1	2	66	41	20272	ENSRNOG00000010994,ENSRNOG00000019913
GO:0043200	response to amino acid	biological_process	0.008201	1	3	66	127	20272	ENSRNOG00000006067,ENSRNOG00000046458,ENSRNOG00000019908
GO:0009260	ribonucleotide biosynthetic process	biological_process	0.0084676	1	4	66	246	20272	ENSRNOG00000003917,ENSRNOG00000008572,ENSRNOG00000011648,ENSRNOG00000009440
GO:0046390	ribose phosphate biosynthetic process	biological_process	0.0087061	1	4	66	248	20272	ENSRNOG00000011648,ENSRNOG00000009440,ENSRNOG00000008572,ENSRNOG00000003917
GO:0044240	multicellular organismal lipid catabolic process	biological_process	0.0089456	1	1	66	3	20272	ENSRNOG00000015866
GO:0015144	carbohydrate transmembrane transporter activity	molecular_function	0.0090425	1	2	66	44	20272	ENSRNOG00000024657,ENSRNOG00000011648
GO:1901476	carbohydrate transporter activity	molecular_function	0.0090425	1	2	66	44	20272	ENSRNOG00000024657,ENSRNOG00000011648
GO:0072523	purine-containing compound catabolic process	biological_process	0.0094401	1	2	66	45	20272	ENSRNOG00000011831,ENSRNOG00000012962
GO:0044375	regulation of peroxisome size	biological_process	0.0096019	1	1	66	3	20272	ENSRNOG00000028100
GO:0044211	CTP salvage	biological_process	0.0096527	1	1	66	3	20272	ENSRNOG00000003917
GO:0009730	detection of carbohydrate stimulus	biological_process	0.0097077	1	1	66	3	20272	ENSRNOG00000046458
GO:0009732	detection of hexose stimulus	biological_process	0.0097077	1	1	66	3	20272	ENSRNOG00000046458
GO:0010157	response to chlorate	biological_process	0.0097077	1	1	66	3	20272	ENSRNOG00000046458
GO:0034287	detection of monosaccharide stimulus	biological_process	0.0097077	1	1	66	3	20272	ENSRNOG00000046458
GO:0051594	detection of glucose	biological_process	0.0097077	1	1	66	3	20272	ENSRNOG00000046458
GO:0009182	purine deoxyribonucleoside diphosphate metabolic process	biological_process	0.0097107	1	1	66	3	20272	ENSRNOG00000011831
GO:0046066	dGDP metabolic process	biological_process	0.0097107	1	1	66	3	20272	ENSRNOG00000011831
GO:1901069	guanosine-containing compound catabolic process	biological_process	0.0097107	1	1	66	3	20272	ENSRNOG00000011831
GO:0000839	Hrd1p ubiquitin ligase ERAD-L complex	cellular_component	0.0097187	1	1	66	3	20272	ENSRNOG00000007842
GO:0050897	cobalt ion binding	molecular_function	0.0097342	1	1	66	3	20272	ENSRNOG00000012962
GO:0071288	cellular response to mercury ion	biological_process	0.0097355	1	1	66	3	20272	ENSRNOG00000011648
GO:0072237	metanephric proximal tubule development	biological_process	0.0097355	1	1	66	3	20272	ENSRNOG00000011648
GO:0045226	extracellular polysaccharide biosynthetic process	biological_process	0.0097355	1	1	66	3	20272	ENSRNOG00000010994
GO:0046379	extracellular polysaccharide metabolic process	biological_process	0.0097355	1	1	66	3	20272	ENSRNOG00000010994
GO:0019002	GMP binding	molecular_function	0.0097355	1	1	66	3	20272	ENSRNOG00000042086
GO:0004813	alanine-tRNA ligase activity	molecular_function	0.0097355	1	1	66	3	20272	ENSRNOG00000018404
GO:0006419	alanyl-tRNA aminoacylation	biological_process	0.0097355	1	1	66	3	20272	ENSRNOG00000018404
GO:0042350	GDP-L-fucose biosynthetic process	biological_process	0.0097355	1	1	66	3	20272	ENSRNOG00000059453
GO:0046068	cGMP metabolic process	biological_process	0.011124	1	2	66	49	20272	ENSRNOG00000011648,ENSRNOG00000009440
GO:0004849	uridine kinase activity	molecular_function	0.012877	1	1	66	4	20272	ENSRNOG00000003917
GO:0047035	testosterone dehydrogenase (NAD+) activity	molecular_function	0.012894	1	1	66	4	20272	ENSRNOG00000013982
GO:0031526	brush border membrane	cellular_component	0.012927	1	2	66	53	20272	ENSRNOG00000007006,ENSRNOG00000011648
GO:0000480	endonucleolytic cleavage in 5'-ETS of tricistronic rRNA transcript (SSU-rRNA, 5.8S rRNA, LSU-rRNA)	biological_process	0.012941	1	1	66	4	20272	ENSRNOG00000015491
GO:0048254	snoRNA localization	biological_process	0.012958	1	1	66	4	20272	ENSRNOG00000030049
GO:0006382	adenosine to inosine editing	biological_process	0.012959	1	1	66	4	20272	ENSRNOG00000012962
GO:0005223	intracellular cGMP activated cation channel activity	molecular_function	0.01296	1	1	66	4	20272	ENSRNOG00000011648
GO:0030950	establishment or maintenance of actin cytoskeleton polarity	biological_process	0.01296	1	1	66	4	20272	ENSRNOG00000011648
GO:0033326	cerebrospinal fluid secretion	biological_process	0.01296	1	1	66	4	20272	ENSRNOG00000011648
GO:0046878	positive regulation of saliva secretion	biological_process	0.01296	1	1	66	4	20272	ENSRNOG00000011648
GO:0070995	NADPH oxidation	biological_process	0.01296	1	1	66	4	20272	ENSRNOG00000003510
GO:0050501	hyaluronan synthase activity	molecular_function	0.01296	1	1	66	4	20272	ENSRNOG00000010994
GO:0001806	type IV hypersensitivity	biological_process	0.01296	1	1	66	4	20272	ENSRNOG00000014367
GO:2000523	regulation of T cell costimulation	biological_process	0.01296	1	1	66	4	20272	ENSRNOG00000014367
GO:2000525	positive regulation of T cell costimulation	biological_process	0.01296	1	1	66	4	20272	ENSRNOG00000014367
GO:0046368	GDP-L-fucose metabolic process	biological_process	0.01296	1	1	66	4	20272	ENSRNOG00000059453
GO:0060397	JAK-STAT cascade involved in growth hormone signaling pathway	biological_process	0.01296	1	1	66	4	20272	ENSRNOG00000019496
GO:0070059	intrinsic apoptotic signaling pathway in response to endoplasmic reticulum stress	biological_process	0.013392	1	2	66	54	20272	ENSRNOG00000006067,ENSRNOG00000046458
GO:0010138	pyrimidine ribonucleotide salvage	biological_process	0.016092	1	1	66	5	20272	ENSRNOG00000003917
GO:0032262	pyrimidine nucleotide salvage	biological_process	0.016092	1	1	66	5	20272	ENSRNOG00000003917
GO:0044206	UMP salvage	biological_process	0.016092	1	1	66	5	20272	ENSRNOG00000003917
GO:0009186	deoxyribonucleoside diphosphate metabolic process	biological_process	0.016149	1	1	66	5	20272	ENSRNOG00000011831
GO:0000835	ER ubiquitin ligase complex	cellular_component	0.016157	1	1	66	5	20272	ENSRNOG00000007842
GO:0000836	Hrd1p ubiquitin ligase complex	cellular_component	0.016157	1	1	66	5	20272	ENSRNOG00000007842
GO:0009217	purine deoxyribonucleoside triphosphate catabolic process	biological_process	0.016173	1	1	66	5	20272	ENSRNOG00000012962
GO:0098519	nucleotide phosphatase activity, acting on free nucleotides	molecular_function	0.016173	1	1	66	5	20272	ENSRNOG00000012962
GO:0015166	polyol transmembrane transporter activity	molecular_function	0.016174	1	1	66	5	20272	ENSRNOG00000011648
GO:0015168	glycerol transmembrane transporter activity	molecular_function	0.016174	1	1	66	5	20272	ENSRNOG00000011648
GO:0015670	carbon dioxide transport	biological_process	0.016174	1	1	66	5	20272	ENSRNOG00000011648
GO:0015793	glycerol transport	biological_process	0.016174	1	1	66	5	20272	ENSRNOG00000011648
GO:0070295	renal water absorption	biological_process	0.016174	1	1	66	5	20272	ENSRNOG00000011648
GO:0072592	oxygen metabolic process	biological_process	0.016174	1	1	66	5	20272	ENSRNOG00000003510
GO:1904044	response to aldosterone	biological_process	0.016174	1	1	66	5	20272	ENSRNOG00000006067
GO:0072675	osteoclast fusion	biological_process	0.016174	1	1	66	5	20272	ENSRNOG00000020353
GO:0035272	exocrine system development	biological_process	0.01636	1	2	66	60	20272	ENSRNOG00000042086,ENSRNOG00000046458
GO:0071986	Ragulator complex	cellular_component	0.018618	1	1	66	6	20272	ENSRNOG00000019908
GO:0008655	pyrimidine-containing compound salvage	biological_process	0.019296	1	1	66	6	20272	ENSRNOG00000003917
GO:0043097	pyrimidine nucleoside salvage	biological_process	0.019296	1	1	66	6	20272	ENSRNOG00000003917
GO:0010040	response to iron(II) ion	biological_process	0.01935	1	1	66	6	20272	ENSRNOG00000046458
GO:2000675	negative regulation of type B pancreatic cell apoptotic process	biological_process	0.01935	1	1	66	6	20272	ENSRNOG00000046458
GO:0046710	GDP metabolic process	biological_process	0.019353	1	1	66	6	20272	ENSRNOG00000011831
GO:0048251	elastic fiber assembly	biological_process	0.019361	1	1	66	6	20272	ENSRNOG00000020587
GO:0070761	pre-snoRNP complex	cellular_component	0.019376	1	1	66	6	20272	ENSRNOG00000030049
GO:0009146	purine nucleoside triphosphate catabolic process	biological_process	0.019376	1	1	66	6	20272	ENSRNOG00000012962
GO:0003841	1-acylglycerol-3-phosphate O-acyltransferase activity	molecular_function	0.019378	1	1	66	6	20272	ENSRNOG00000017731
GO:0016024	CDP-diacylglycerol biosynthetic process	biological_process	0.019378	1	1	66	6	20272	ENSRNOG00000017731
GO:0020005	symbiont-containing vacuole membrane	cellular_component	0.019378	1	1	66	6	20272	ENSRNOG00000011648
GO:0046877	regulation of saliva secretion	biological_process	0.019378	1	1	66	6	20272	ENSRNOG00000011648
GO:0072014	proximal tubule development	biological_process	0.019378	1	1	66	6	20272	ENSRNOG00000011648
GO:0072236	metanephric loop of Henle development	biological_process	0.019378	1	1	66	6	20272	ENSRNOG00000011648
GO:0072239	metanephric glomerulus vasculature development	biological_process	0.019378	1	1	66	6	20272	ENSRNOG00000011648
GO:0070389	chaperone cofactor-dependent protein refolding	biological_process	0.019378	1	1	66	6	20272	ENSRNOG00000017781
GO:0090649	response to oxygen-glucose deprivation	biological_process	0.019378	1	1	66	6	20272	ENSRNOG00000006067
GO:0090650	cellular response to oxygen-glucose deprivation	biological_process	0.019378	1	1	66	6	20272	ENSRNOG00000006067
GO:0030274	LIM domain binding	molecular_function	0.019378	1	1	66	6	20272	ENSRNOG00000003205
GO:0072674	multinuclear osteoclast differentiation	biological_process	0.019378	1	1	66	6	20272	ENSRNOG00000020353
GO:0009150	purine ribonucleotide metabolic process	biological_process	0.019818	1	5	66	479	20272	ENSRNOG00000009440,ENSRNOG00000011648,ENSRNOG00000012962,ENSRNOG00000011831,ENSRNOG00000008572
GO:0010632	regulation of epithelial cell migration	biological_process	0.020038	1	3	66	177	20272	ENSRNOG00000011271,ENSRNOG00000011648,ENSRNOG00000019496
GO:0006796	phosphate-containing compound metabolic process	biological_process	0.020102	1	16	66	2876	20272	ENSRNOG00000017731,ENSRNOG00000003205,ENSRNOG00000017114,ENSRNOG00000009440,ENSRNOG00000011648,ENSRNOG00000008572,ENSRNOG00000003917,ENSRNOG00000059453,ENSRNOG00000010005,ENSRNOG00000025584,ENSRNOG00000014367,ENSRNOG00000012962,ENSRNOG00000011831,ENSRNOG00000006002,ENSRNOG00000003510,ENSRNOG00000019908
GO:0006163	purine nucleotide metabolic process	biological_process	0.021117	1	5	66	487	20272	ENSRNOG00000009440,ENSRNOG00000011648,ENSRNOG00000012962,ENSRNOG00000008572,ENSRNOG00000011831
GO:0030433	ER-associated ubiquitin-dependent protein catabolic process	biological_process	0.021278	1	2	66	69	20272	ENSRNOG00000013383,ENSRNOG00000007842
GO:0016559	peroxisome fission	biological_process	0.022439	1	1	66	7	20272	ENSRNOG00000028100
GO:0001094	TFIID-class transcription factor binding	molecular_function	0.022569	1	1	66	7	20272	ENSRNOG00000030049
GO:0046341	CDP-diacylglycerol metabolic process	biological_process	0.022571	1	1	66	7	20272	ENSRNOG00000017731
GO:0003097	renal water transport	biological_process	0.022571	1	1	66	7	20272	ENSRNOG00000011648
GO:0015791	polyol transport	biological_process	0.022571	1	1	66	7	20272	ENSRNOG00000011648
GO:0020003	symbiont-containing vacuole	cellular_component	0.022571	1	1	66	7	20272	ENSRNOG00000011648
GO:0016174	NAD(P)H oxidase activity	molecular_function	0.022571	1	1	66	7	20272	ENSRNOG00000006067
GO:0071389	cellular response to mineralocorticoid stimulus	biological_process	0.022571	1	1	66	7	20272	ENSRNOG00000006067
GO:1902510	regulation of apoptotic DNA fragmentation	biological_process	0.022571	1	1	66	7	20272	ENSRNOG00000006067
GO:0016176	superoxide-generating NADPH oxidase activator activity	molecular_function	0.022571	1	1	66	7	20272	ENSRNOG00000020353
GO:0006793	phosphorus metabolic process	biological_process	0.023046	1	16	66	2922	20272	ENSRNOG00000019908,ENSRNOG00000003510,ENSRNOG00000012962,ENSRNOG00000014367,ENSRNOG00000006002,ENSRNOG00000011831,ENSRNOG00000011648,ENSRNOG00000009440,ENSRNOG00000010005,ENSRNOG00000059453,ENSRNOG00000025584,ENSRNOG00000008572,ENSRNOG00000003917,ENSRNOG00000003205,ENSRNOG00000017731,ENSRNOG00000017114
GO:0030334	regulation of cell migration	biological_process	0.024594	1	6	66	690	20272	ENSRNOG00000011271,ENSRNOG00000019913,ENSRNOG00000019496,ENSRNOG00000010994,ENSRNOG00000011648,ENSRNOG00000003205
GO:0031016	pancreas development	biological_process	0.025482	1	2	66	76	20272	ENSRNOG00000046458,ENSRNOG00000024413
GO:0006222	UMP biosynthetic process	biological_process	0.025673	1	1	66	8	20272	ENSRNOG00000003917
GO:0009173	pyrimidine ribonucleoside monophosphate metabolic process	biological_process	0.025673	1	1	66	8	20272	ENSRNOG00000003917
GO:0009174	pyrimidine ribonucleoside monophosphate biosynthetic process	biological_process	0.025673	1	1	66	8	20272	ENSRNOG00000003917
GO:0046049	UMP metabolic process	biological_process	0.025673	1	1	66	8	20272	ENSRNOG00000003917
GO:0031017	exocrine pancreas development	biological_process	0.025727	1	1	66	8	20272	ENSRNOG00000046458
GO:0097027	ubiquitin-protein transferase activator activity	molecular_function	0.025738	1	1	66	8	20272	ENSRNOG00000007842
GO:0009204	deoxyribonucleoside triphosphate catabolic process	biological_process	0.025753	1	1	66	8	20272	ENSRNOG00000012962
GO:0016553	base conversion or substitution editing	biological_process	0.025753	1	1	66	8	20272	ENSRNOG00000012962
GO:0005221	intracellular cyclic nucleotide activated cation channel activity	molecular_function	0.025754	1	1	66	8	20272	ENSRNOG00000011648
GO:0030952	establishment or maintenance of cytoskeleton polarity	biological_process	0.025754	1	1	66	8	20272	ENSRNOG00000011648
GO:0042045	epithelial fluid transport	biological_process	0.025754	1	1	66	8	20272	ENSRNOG00000011648
GO:0043855	cyclic nucleotide-gated ion channel activity	molecular_function	0.025754	1	1	66	8	20272	ENSRNOG00000011648
GO:0071472	cellular response to salt stress	biological_process	0.025754	1	1	66	8	20272	ENSRNOG00000011648
GO:0010764	negative regulation of fibroblast migration	biological_process	0.025754	1	1	66	8	20272	ENSRNOG00000010994
GO:0001302	replicative cell aging	biological_process	0.025754	1	1	66	8	20272	ENSRNOG00000021899
GO:0015279	store-operated calcium channel activity	molecular_function	0.025754	1	1	66	8	20272	ENSRNOG00000012727
GO:0034595	phosphatidylinositol phosphate 5-phosphatase activity	molecular_function	0.025754	1	1	66	8	20272	ENSRNOG00000017114
GO:0000166	nucleotide binding	molecular_function	0.025913	1	12	66	1992	20272	ENSRNOG00000009440,ENSRNOG00000002364,ENSRNOG00000006067,ENSRNOG00000018404,ENSRNOG00000003917,ENSRNOG00000003510,ENSRNOG00000059453,ENSRNOG00000025584,ENSRNOG00000014367,ENSRNOG00000012962,ENSRNOG00000042086,ENSRNOG00000006002
GO:1901265	nucleoside phosphate binding	molecular_function	0.025913	1	12	66	1992	20272	ENSRNOG00000006067,ENSRNOG00000018404,ENSRNOG00000009440,ENSRNOG00000002364,ENSRNOG00000025584,ENSRNOG00000059453,ENSRNOG00000003510,ENSRNOG00000003917,ENSRNOG00000042086,ENSRNOG00000014367,ENSRNOG00000012962,ENSRNOG00000006002
GO:0071384	cellular response to corticosteroid stimulus	biological_process	0.026746	1	2	66	78	20272	ENSRNOG00000006067,ENSRNOG00000011648
GO:0050660	flavin adenine dinucleotide binding	molecular_function	0.026746	1	2	66	78	20272	ENSRNOG00000003510,ENSRNOG00000006067
GO:0031960	response to corticosteroid	biological_process	0.027483	1	3	66	200	20272	ENSRNOG00000011648,ENSRNOG00000006067,ENSRNOG00000046458
GO:2000344	positive regulation of acrosome reaction	biological_process	0.028723	1	1	66	9	20272	ENSRNOG00000012201
GO:0072521	purine-containing compound metabolic process	biological_process	0.028851	1	5	66	529	20272	ENSRNOG00000009440,ENSRNOG00000012962,ENSRNOG00000011648,ENSRNOG00000008572,ENSRNOG00000011831
GO:0000447	endonucleolytic cleavage in ITS1 to separate SSU-rRNA from 5.8S rRNA and LSU-rRNA from tricistronic rRNA transcript (SSU-rRNA, 5.8S rRNA, LSU-rRNA)	biological_process	0.028908	1	1	66	9	20272	ENSRNOG00000015491
GO:0000492	box C/D snoRNP assembly	biological_process	0.028925	1	1	66	9	20272	ENSRNOG00000030049
GO:0009215	purine deoxyribonucleoside triphosphate metabolic process	biological_process	0.028926	1	1	66	9	20272	ENSRNOG00000012962
GO:0042171	lysophosphatidic acid acyltransferase activity	molecular_function	0.028927	1	1	66	9	20272	ENSRNOG00000017731
GO:0015250	water channel activity	molecular_function	0.028927	1	1	66	9	20272	ENSRNOG00000011648
GO:0051458	corticotropin secretion	biological_process	0.028927	1	1	66	9	20272	ENSRNOG00000011648
GO:0004499	N,N-dimethylaniline monooxygenase activity	molecular_function	0.028927	1	1	66	9	20272	ENSRNOG00000003510
GO:1902065	response to L-glutamate	biological_process	0.028927	1	1	66	9	20272	ENSRNOG00000006067
GO:1903624	regulation of DNA catabolic process	biological_process	0.028927	1	1	66	9	20272	ENSRNOG00000006067
GO:0030213	hyaluronan biosynthetic process	biological_process	0.028927	1	1	66	9	20272	ENSRNOG00000010994
GO:0006828	manganese ion transport	biological_process	0.028927	1	1	66	9	20272	ENSRNOG00000012727
GO:0033601	positive regulation of mammary gland epithelial cell proliferation	biological_process	0.028927	1	1	66	9	20272	ENSRNOG00000025584
GO:0009166	nucleotide catabolic process	biological_process	0.029992	1	2	66	83	20272	ENSRNOG00000011831,ENSRNOG00000012962
GO:0030198	extracellular matrix organization	biological_process	0.030006	1	3	66	207	20272	ENSRNOG00000010994,ENSRNOG00000017953,ENSRNOG00000020587
GO:0043062	extracellular structure organization	biological_process	0.030376	1	3	66	208	20272	ENSRNOG00000017953,ENSRNOG00000010994,ENSRNOG00000020587
GO:0005525	GTP binding	molecular_function	0.030582	1	4	66	363	20272	ENSRNOG00000025584,ENSRNOG00000042086,ENSRNOG00000012962,ENSRNOG00000002364
GO:0036503	ERAD pathway	biological_process	0.032007	1	2	66	86	20272	ENSRNOG00000007842,ENSRNOG00000013383
GO:0004303	estradiol 17-beta-dehydrogenase activity	molecular_function	0.032026	1	1	66	10	20272	ENSRNOG00000013982
GO:2000674	regulation of type B pancreatic cell apoptotic process	biological_process	0.032063	1	1	66	10	20272	ENSRNOG00000046458
GO:0000491	small nucleolar ribonucleoprotein complex assembly	biological_process	0.032088	1	1	66	10	20272	ENSRNOG00000030049
GO:0050072	m7G(5')pppN diphosphatase activity	molecular_function	0.032089	1	1	66	10	20272	ENSRNOG00000012962
GO:0003091	renal water homeostasis	biological_process	0.03209	1	1	66	10	20272	ENSRNOG00000011648
GO:0005372	water transmembrane transporter activity	molecular_function	0.03209	1	1	66	10	20272	ENSRNOG00000011648
GO:0030430	host cell cytoplasm	cellular_component	0.03209	1	1	66	10	20272	ENSRNOG00000011648
GO:0033655	host cell cytoplasm part	cellular_component	0.03209	1	1	66	10	20272	ENSRNOG00000011648
GO:0071474	cellular hyperosmotic response	biological_process	0.03209	1	1	66	10	20272	ENSRNOG00000011648
GO:0030575	nuclear body organization	biological_process	0.03209	1	1	66	10	20272	ENSRNOG00000021085
GO:2000145	regulation of cell motility	biological_process	0.032152	1	6	66	735	20272	ENSRNOG00000019913,ENSRNOG00000011271,ENSRNOG00000019496,ENSRNOG00000011648,ENSRNOG00000010994,ENSRNOG00000003205
GO:0043523	regulation of neuron apoptotic process	biological_process	0.032649	1	3	66	214	20272	ENSRNOG00000025584,ENSRNOG00000018404,ENSRNOG00000006067
GO:0032561	guanyl ribonucleotide binding	molecular_function	0.035006	1	4	66	379	20272	ENSRNOG00000002364,ENSRNOG00000042086,ENSRNOG00000012962,ENSRNOG00000025584
GO:0016477	cell migration	biological_process	0.035208	1	8	66	1168	20272	ENSRNOG00000003205,ENSRNOG00000010994,ENSRNOG00000014399,ENSRNOG00000019913,ENSRNOG00000012201,ENSRNOG00000011271,ENSRNOG00000019496,ENSRNOG00000011648
GO:0097050	type B pancreatic cell apoptotic process	biological_process	0.035216	1	1	66	11	20272	ENSRNOG00000046458
GO:0017110	nucleoside-diphosphatase activity	molecular_function	0.035219	1	1	66	11	20272	ENSRNOG00000011831
GO:0047429	nucleoside-triphosphate diphosphatase activity	molecular_function	0.035242	1	1	66	11	20272	ENSRNOG00000012962
GO:0015665	alcohol transmembrane transporter activity	molecular_function	0.035243	1	1	66	11	20272	ENSRNOG00000011648
GO:0042538	hyperosmotic salinity response	biological_process	0.035243	1	1	66	11	20272	ENSRNOG00000011648
GO:0046541	saliva secretion	biological_process	0.035243	1	1	66	11	20272	ENSRNOG00000011648
GO:0071280	cellular response to copper ion	biological_process	0.035243	1	1	66	11	20272	ENSRNOG00000011648
GO:0002524	hypersensitivity	biological_process	0.035243	1	1	66	11	20272	ENSRNOG00000014367
GO:0019001	guanyl nucleotide binding	molecular_function	0.035294	1	4	66	380	20272	ENSRNOG00000025584,ENSRNOG00000042086,ENSRNOG00000012962,ENSRNOG00000002364
GO:1901292	nucleoside phosphate catabolic process	biological_process	0.035499	1	2	66	91	20272	ENSRNOG00000012962,ENSRNOG00000011831
GO:0070301	cellular response to hydrogen peroxide	biological_process	0.036939	1	2	66	93	20272	ENSRNOG00000006067,ENSRNOG00000011648
GO:0010631	epithelial cell migration	biological_process	0.037866	1	3	66	227	20272	ENSRNOG00000011648,ENSRNOG00000019496,ENSRNOG00000011271
GO:0009130	pyrimidine nucleoside monophosphate biosynthetic process	biological_process	0.038305	1	1	66	12	20272	ENSRNOG00000003917
GO:0043174	nucleoside salvage	biological_process	0.038305	1	1	66	12	20272	ENSRNOG00000003917
GO:0043201	response to leucine	biological_process	0.038358	1	1	66	12	20272	ENSRNOG00000046458
GO:0055106	ubiquitin-protein transferase regulator activity	molecular_function	0.038369	1	1	66	12	20272	ENSRNOG00000007842
GO:0001091	RNA polymerase II basal transcription factor binding	molecular_function	0.038383	1	1	66	12	20272	ENSRNOG00000030049
GO:0016411	acylglycerol O-acyltransferase activity	molecular_function	0.038385	1	1	66	12	20272	ENSRNOG00000017731
GO:0071617	lysophospholipid acyltransferase activity	molecular_function	0.038385	1	1	66	12	20272	ENSRNOG00000017731
GO:0019755	one-carbon compound transport	biological_process	0.038385	1	1	66	12	20272	ENSRNOG00000011648
GO:0021670	lateral ventricle development	biological_process	0.038385	1	1	66	12	20272	ENSRNOG00000011648
GO:0060456	positive regulation of digestive system process	biological_process	0.038385	1	1	66	12	20272	ENSRNOG00000011648
GO:0070633	transepithelial transport	biological_process	0.038385	1	1	66	12	20272	ENSRNOG00000011648
GO:0072070	loop of Henle development	biological_process	0.038385	1	1	66	12	20272	ENSRNOG00000011648
GO:0072488	ammonium transmembrane transport	biological_process	0.038385	1	1	66	12	20272	ENSRNOG00000011648
GO:0050664	oxidoreductase activity, acting on NAD(P)H, oxygen as acceptor	molecular_function	0.038385	1	1	66	12	20272	ENSRNOG00000006067
GO:0009135	purine nucleoside diphosphate metabolic process	biological_process	0.038389	1	2	66	95	20272	ENSRNOG00000012962,ENSRNOG00000011831
GO:0009179	purine ribonucleoside diphosphate metabolic process	biological_process	0.038389	1	2	66	95	20272	ENSRNOG00000012962,ENSRNOG00000011831
GO:0090132	epithelium migration	biological_process	0.038704	1	3	66	229	20272	ENSRNOG00000011271,ENSRNOG00000019496,ENSRNOG00000011648
GO:0016491	oxidoreductase activity	molecular_function	0.038774	1	6	66	769	20272	ENSRNOG00000003510,ENSRNOG00000013982,ENSRNOG00000012472,ENSRNOG00000017165,ENSRNOG00000006067,ENSRNOG00000017953
GO:0055114	oxidation-reduction process	biological_process	0.039619	1	7	66	980	20272	ENSRNOG00000003510,ENSRNOG00000017165,ENSRNOG00000012472,ENSRNOG00000020353,ENSRNOG00000013982,ENSRNOG00000017953,ENSRNOG00000006067
GO:0009185	ribonucleoside diphosphate metabolic process	biological_process	0.039867	1	2	66	97	20272	ENSRNOG00000011831,ENSRNOG00000012962
GO:0090130	tissue migration	biological_process	0.040841	1	3	66	234	20272	ENSRNOG00000011271,ENSRNOG00000011648,ENSRNOG00000019496
GO:0009152	purine ribonucleotide biosynthetic process	biological_process	0.041276	1	3	66	235	20272	ENSRNOG00000009440,ENSRNOG00000011648,ENSRNOG00000008572
GO:0009129	pyrimidine nucleoside monophosphate metabolic process	biological_process	0.041438	1	1	66	13	20272	ENSRNOG00000003917
GO:0019206	nucleoside kinase activity	molecular_function	0.041438	1	1	66	13	20272	ENSRNOG00000003917
GO:0055103	ligase regulator activity	molecular_function	0.041502	1	1	66	13	20272	ENSRNOG00000007842
GO:0009143	nucleoside triphosphate catabolic process	biological_process	0.041517	1	1	66	13	20272	ENSRNOG00000012962
GO:2000781	positive regulation of double-strand break repair	biological_process	0.041517	1	1	66	13	20272	ENSRNOG00000012962
GO:0015937	coenzyme A biosynthetic process	biological_process	0.041518	1	1	66	13	20272	ENSRNOG00000008572
GO:0033646	host intracellular part	cellular_component	0.041518	1	1	66	13	20272	ENSRNOG00000011648
GO:0043656	intracellular region of host	cellular_component	0.041518	1	1	66	13	20272	ENSRNOG00000011648
GO:0046689	response to mercury ion	biological_process	0.041518	1	1	66	13	20272	ENSRNOG00000011648
GO:0006309	apoptotic DNA fragmentation	biological_process	0.041518	1	1	66	13	20272	ENSRNOG00000006067
GO:0017119	Golgi transport complex	cellular_component	0.041518	1	1	66	13	20272	ENSRNOG00000021899
GO:0002161	aminoacyl-tRNA editing activity	molecular_function	0.041518	1	1	66	13	20272	ENSRNOG00000018404
GO:0030238	male sex determination	biological_process	0.041518	1	1	66	13	20272	ENSRNOG00000021085
GO:0033327	Leydig cell differentiation	biological_process	0.041518	1	1	66	13	20272	ENSRNOG00000021085
GO:0060396	growth hormone receptor signaling pathway	biological_process	0.041518	1	1	66	13	20272	ENSRNOG00000019496
GO:0005730	nucleolus	cellular_component	0.041908	1	6	66	784	20272	ENSRNOG00000013383,ENSRNOG00000015491,ENSRNOG00000025584,ENSRNOG00000003205,ENSRNOG00000012962,ENSRNOG00000015866
GO:0006164	purine nucleotide biosynthetic process	biological_process	0.042594	1	3	66	238	20272	ENSRNOG00000009440,ENSRNOG00000011648,ENSRNOG00000008572
GO:0051402	neuron apoptotic process	biological_process	0.043038	1	3	66	239	20272	ENSRNOG00000025584,ENSRNOG00000018404,ENSRNOG00000006067
GO:1901655	cellular response to ketone	biological_process	0.044433	1	2	66	103	20272	ENSRNOG00000011648,ENSRNOG00000006067
GO:0036038	TCTN-B9D complex	cellular_component	0.044553	1	1	66	14	20272	ENSRNOG00000028753
GO:0006241	CTP biosynthetic process	biological_process	0.04456	1	1	66	14	20272	ENSRNOG00000003917
GO:0046036	CTP metabolic process	biological_process	0.04456	1	1	66	14	20272	ENSRNOG00000003917
GO:0016074	snoRNA metabolic process	biological_process	0.044639	1	1	66	14	20272	ENSRNOG00000012962
GO:0072224	metanephric glomerulus development	biological_process	0.04464	1	1	66	14	20272	ENSRNOG00000011648
GO:0004383	guanylate cyclase activity	molecular_function	0.04464	1	1	66	14	20272	ENSRNOG00000009440
GO:0009226	nucleotide-sugar biosynthetic process	biological_process	0.04464	1	1	66	14	20272	ENSRNOG00000059453
GO:0040012	regulation of locomotion	biological_process	0.046	1	6	66	802	20272	ENSRNOG00000019913,ENSRNOG00000011271,ENSRNOG00000003205,ENSRNOG00000019496,ENSRNOG00000010994,ENSRNOG00000011648
GO:0005149	interleukin-1 receptor binding	molecular_function	0.047364	1	1	66	15	20272	ENSRNOG00000005800
GO:0005903	brush border	cellular_component	0.047576	1	2	66	107	20272	ENSRNOG00000007006,ENSRNOG00000011648
GO:0072522	purine-containing compound biosynthetic process	biological_process	0.047605	1	3	66	249	20272	ENSRNOG00000008572,ENSRNOG00000011648,ENSRNOG00000009440
GO:0009209	pyrimidine ribonucleoside triphosphate biosynthetic process	biological_process	0.047673	1	1	66	15	20272	ENSRNOG00000003917
GO:0007263	nitric oxide mediated signal transduction	biological_process	0.047726	1	1	66	15	20272	ENSRNOG00000046458
GO:0000479	endonucleolytic cleavage of tricistronic rRNA transcript (SSU-rRNA, 5.8S rRNA, LSU-rRNA)	biological_process	0.047734	1	1	66	15	20272	ENSRNOG00000015491
GO:0033866	nucleoside bisphosphate biosynthetic process	biological_process	0.047753	1	1	66	15	20272	ENSRNOG00000008572
GO:0034030	ribonucleoside bisphosphate biosynthetic process	biological_process	0.047753	1	1	66	15	20272	ENSRNOG00000008572
GO:0034033	purine nucleoside bisphosphate biosynthetic process	biological_process	0.047753	1	1	66	15	20272	ENSRNOG00000008572
GO:0030157	pancreatic juice secretion	biological_process	0.047753	1	1	66	15	20272	ENSRNOG00000011648
GO:0033643	host cell part	cellular_component	0.047753	1	1	66	15	20272	ENSRNOG00000011648
GO:0070293	renal absorption	biological_process	0.047753	1	1	66	15	20272	ENSRNOG00000011648
GO:0005003	ephrin receptor activity	molecular_function	0.047753	1	1	66	15	20272	ENSRNOG00000014367
GO:0016581	NuRD complex	cellular_component	0.047753	1	1	66	15	20272	ENSRNOG00000019913
GO:0090545	CHD-type complex	cellular_component	0.047753	1	1	66	15	20272	ENSRNOG00000019913
GO:0016616	oxidoreductase activity, acting on the CH-OH group of donors, NAD or NADP as acceptor	molecular_function	0.04835	1	2	66	108	20272	ENSRNOG00000017165,ENSRNOG00000013982
GO:0009208	pyrimidine ribonucleoside triphosphate metabolic process	biological_process	0.050776	1	1	66	16	20272	ENSRNOG00000003917
GO:0031490	chromatin DNA binding	molecular_function	0.050796	1	2	66	111	20272	ENSRNOG00000024413,ENSRNOG00000019913
GO:0006152	purine nucleoside catabolic process	biological_process	0.050831	1	1	66	16	20272	ENSRNOG00000011831
GO:0046130	purine ribonucleoside catabolic process	biological_process	0.050831	1	1	66	16	20272	ENSRNOG00000011831
GO:0000478	endonucleolytic cleavage involved in rRNA processing	biological_process	0.050837	1	1	66	16	20272	ENSRNOG00000015491
GO:0006833	water transport	biological_process	0.050855	1	1	66	16	20272	ENSRNOG00000011648
GO:0018995	host	cellular_component	0.050855	1	1	66	16	20272	ENSRNOG00000011648
GO:0043657	host cell	cellular_component	0.050855	1	1	66	16	20272	ENSRNOG00000011648
GO:0009404	toxin metabolic process	biological_process	0.050855	1	1	66	16	20272	ENSRNOG00000003510
GO:0000737	DNA catabolic process, endonucleolytic	biological_process	0.050855	1	1	66	16	20272	ENSRNOG00000006067
GO:0071378	cellular response to growth hormone stimulus	biological_process	0.050855	1	1	66	16	20272	ENSRNOG00000019496
GO:0051270	regulation of cellular component movement	biological_process	0.051254	1	6	66	824	20272	ENSRNOG00000019913,ENSRNOG00000011271,ENSRNOG00000019496,ENSRNOG00000010994,ENSRNOG00000011648,ENSRNOG00000003205
GO:0010634	positive regulation of epithelial cell migration	biological_process	0.051615	1	2	66	112	20272	ENSRNOG00000019496,ENSRNOG00000011648
GO:0007586	digestion	biological_process	0.053063	1	2	66	114	20272	ENSRNOG00000015866,ENSRNOG00000011648
GO:0005779	integral component of peroxisomal membrane	cellular_component	0.05382	1	1	66	17	20272	ENSRNOG00000028100
GO:0031231	intrinsic component of peroxisomal membrane	cellular_component	0.05382	1	1	66	17	20272	ENSRNOG00000028100
GO:0009200	deoxyribonucleoside triphosphate metabolic process	biological_process	0.053946	1	1	66	17	20272	ENSRNOG00000012962
GO:0008519	ammonium transmembrane transporter activity	molecular_function	0.053948	1	1	66	17	20272	ENSRNOG00000011648
GO:0044849	estrous cycle	biological_process	0.053948	1	1	66	17	20272	ENSRNOG00000010994
GO:0009163	nucleoside biosynthetic process	biological_process	0.054075	1	2	66	115	20272	ENSRNOG00000003917,ENSRNOG00000008572
GO:0042455	ribonucleoside biosynthetic process	biological_process	0.054075	1	2	66	115	20272	ENSRNOG00000003917,ENSRNOG00000008572
GO:0032526	response to retinoic acid	biological_process	0.054915	1	2	66	116	20272	ENSRNOG00000011648,ENSRNOG00000013982
GO:0008152	metabolic process	biological_process	0.055409	1	43	66	11089	20272	ENSRNOG00000017781,ENSRNOG00000006002,ENSRNOG00000017953,ENSRNOG00000012962,ENSRNOG00000024181,ENSRNOG00000019381,ENSRNOG00000021899,ENSRNOG00000015866,ENSRNOG00000007006,ENSRNOG00000017114,ENSRNOG00000024413,ENSRNOG00000018986,ENSRNOG00000017165,ENSRNOG00000017731,ENSRNOG00000003205,ENSRNOG00000010994,ENSRNOG00000008572,ENSRNOG00000015491,ENSRNOG00000025584,ENSRNOG00000019913,ENSRNOG00000013968,…
GO:1901659	glycosyl compound biosynthetic process	biological_process	0.055752	1	2	66	117	20272	ENSRNOG00000008572,ENSRNOG00000003917
GO:0009132	nucleoside diphosphate metabolic process	biological_process	0.055766	1	2	66	117	20272	ENSRNOG00000012962,ENSRNOG00000011831
GO:0034599	cellular response to oxidative stress	biological_process	0.055896	1	3	66	266	20272	ENSRNOG00000006067,ENSRNOG00000011648,ENSRNOG00000012472
GO:0048870	cell motility	biological_process	0.056043	1	8	66	1284	20272	ENSRNOG00000003205,ENSRNOG00000010994,ENSRNOG00000014399,ENSRNOG00000019496,ENSRNOG00000011648,ENSRNOG00000019913,ENSRNOG00000012201,ENSRNOG00000011271
GO:0051674	localization of cell	biological_process	0.056043	1	8	66	1284	20272	ENSRNOG00000010994,ENSRNOG00000003205,ENSRNOG00000014399,ENSRNOG00000019496,ENSRNOG00000011648,ENSRNOG00000012201,ENSRNOG00000019913,ENSRNOG00000011271
GO:0034655	nucleobase-containing compound catabolic process	biological_process	0.0564	1	3	66	267	20272	ENSRNOG00000012962,ENSRNOG00000006067,ENSRNOG00000011831
GO:0003094	glomerular filtration	biological_process	0.05703	1	1	66	18	20272	ENSRNOG00000011648
GO:0042026	protein refolding	biological_process	0.05703	1	1	66	18	20272	ENSRNOG00000017781
GO:0033599	regulation of mammary gland epithelial cell proliferation	biological_process	0.05703	1	1	66	18	20272	ENSRNOG00000025584
GO:0060749	mammary gland alveolus development	biological_process	0.05703	1	1	66	18	20272	ENSRNOG00000025584
GO:0061377	mammary gland lobule development	biological_process	0.05703	1	1	66	18	20272	ENSRNOG00000025584
GO:0003924	GTPase activity	molecular_function	0.057426	1	3	66	269	20272	ENSRNOG00000025584,ENSRNOG00000042086,ENSRNOG00000002364
GO:1901136	carbohydrate derivative catabolic process	biological_process	0.058316	1	2	66	120	20272	ENSRNOG00000012962,ENSRNOG00000011831
GO:0009148	pyrimidine nucleoside triphosphate biosynthetic process	biological_process	0.060024	1	1	66	19	20272	ENSRNOG00000003917
GO:0001085	RNA polymerase II transcription factor binding	molecular_function	0.060045	1	2	66	122	20272	ENSRNOG00000019913,ENSRNOG00000030049
GO:1902236	negative regulation of endoplasmic reticulum stress-induced intrinsic apoptotic signaling pathway	biological_process	0.060076	1	1	66	19	20272	ENSRNOG00000046458
GO:0070584	mitochondrion morphogenesis	biological_process	0.060078	1	1	66	19	20272	ENSRNOG00000009252
GO:0015936	coenzyme A metabolic process	biological_process	0.060103	1	1	66	19	20272	ENSRNOG00000008572
GO:0005217	intracellular ligand-gated ion channel activity	molecular_function	0.060103	1	1	66	19	20272	ENSRNOG00000011648
GO:0006884	cell volume homeostasis	biological_process	0.060103	1	1	66	19	20272	ENSRNOG00000011648
GO:0032809	neuronal cell body membrane	cellular_component	0.060103	1	1	66	19	20272	ENSRNOG00000011648
GO:0097205	renal filtration	biological_process	0.060103	1	1	66	19	20272	ENSRNOG00000011648
GO:0010669	epithelial structure maintenance	biological_process	0.060103	1	1	66	19	20272	ENSRNOG00000003205
GO:0044711	single-organism biosynthetic process	biological_process	0.060773	1	8	66	1306	20272	ENSRNOG00000008572,ENSRNOG00000003917,ENSRNOG00000059453,ENSRNOG00000009440,ENSRNOG00000011648,ENSRNOG00000021085,ENSRNOG00000017731,ENSRNOG00000010994
GO:0007338	single fertilization	biological_process	0.060857	1	2	66	123	20272	ENSRNOG00000012201,ENSRNOG00000012727
GO:0043226	organelle	cellular_component	0.06101	1	45	66	11784	20272	ENSRNOG00000014399,ENSRNOG00000028566,ENSRNOG00000004208,ENSRNOG00000028100,ENSRNOG00000028753,ENSRNOG00000021085,ENSRNOG00000030049,ENSRNOG00000006067,ENSRNOG00000019908,ENSRNOG00000009252,ENSRNOG00000020881,ENSRNOG00000034258,ENSRNOG00000020353,ENSRNOG00000012472,ENSRNOG00000011648,ENSRNOG00000007842,ENSRNOG00000019496,ENSRNOG00000020587,ENSRNOG00000018404,ENSRNOG00000013383,ENSRNOG00000010005,…
GO:0036094	small molecule binding	molecular_function	0.061576	1	12	66	2274	20272	ENSRNOG00000025584,ENSRNOG00000059453,ENSRNOG00000003510,ENSRNOG00000003917,ENSRNOG00000006067,ENSRNOG00000018404,ENSRNOG00000002364,ENSRNOG00000009440,ENSRNOG00000006002,ENSRNOG00000042086,ENSRNOG00000012962,ENSRNOG00000014367
GO:0031988	membrane-bounded vesicle	cellular_component	0.062972	1	15	66	3050	20272	ENSRNOG00000030049,ENSRNOG00000011648,ENSRNOG00000007842,ENSRNOG00000018404,ENSRNOG00000020587,ENSRNOG00000008572,ENSRNOG00000012201,ENSRNOG00000025584,ENSRNOG00000019908,ENSRNOG00000028566,ENSRNOG00000004208,ENSRNOG00000017165,ENSRNOG00000042086,ENSRNOG00000017781,ENSRNOG00000007006
GO:0009220	pyrimidine ribonucleotide biosynthetic process	biological_process	0.063087	1	1	66	20	20272	ENSRNOG00000003917
GO:0046132	pyrimidine ribonucleoside biosynthetic process	biological_process	0.063087	1	1	66	20	20272	ENSRNOG00000003917
GO:0046134	pyrimidine nucleoside biosynthetic process	biological_process	0.063087	1	1	66	20	20272	ENSRNOG00000003917
GO:0000466	maturation of 5.8S rRNA from tricistronic rRNA transcript (SSU-rRNA, 5.8S rRNA, LSU-rRNA)	biological_process	0.063147	1	1	66	20	20272	ENSRNOG00000015491
GO:0016881	acid-amino acid ligase activity	molecular_function	0.063166	1	1	66	20	20272	ENSRNOG00000008572
GO:0044298	cell body membrane	cellular_component	0.063166	1	1	66	20	20272	ENSRNOG00000011648
GO:0072234	metanephric nephron tubule development	biological_process	0.063166	1	1	66	20	20272	ENSRNOG00000011648
GO:0017144	drug metabolic process	biological_process	0.063166	1	1	66	20	20272	ENSRNOG00000003510
GO:0071949	FAD binding	molecular_function	0.063166	1	1	66	20	20272	ENSRNOG00000006067
GO:0008171	O-methyltransferase activity	molecular_function	0.063166	1	1	66	20	20272	ENSRNOG00000013968
GO:0007530	sex determination	biological_process	0.063166	1	1	66	20	20272	ENSRNOG00000021085
GO:0043168	anion binding	molecular_function	0.063644	1	13	66	2539	20272	ENSRNOG00000006002,ENSRNOG00000014399,ENSRNOG00000042086,ENSRNOG00000014367,ENSRNOG00000012962,ENSRNOG00000003510,ENSRNOG00000003917,ENSRNOG00000025584,ENSRNOG00000059453,ENSRNOG00000002364,ENSRNOG00000020353,ENSRNOG00000018404,ENSRNOG00000006067
GO:0016614	oxidoreductase activity, acting on CH-OH group of donors	molecular_function	0.065288	1	2	66	128	20272	ENSRNOG00000017165,ENSRNOG00000013982
GO:0015276	ligand-gated ion channel activity	molecular_function	0.065315	1	2	66	128	20272	ENSRNOG00000012727,ENSRNOG00000011648
GO:0022834	ligand-gated channel activity	molecular_function	0.065315	1	2	66	128	20272	ENSRNOG00000012727,ENSRNOG00000011648
GO:0045956	positive regulation of calcium ion-dependent exocytosis	biological_process	0.066022	1	1	66	21	20272	ENSRNOG00000012201
GO:0000153	cytoplasmic ubiquitin ligase complex	cellular_component	0.066203	1	1	66	21	20272	ENSRNOG00000007842
GO:0009451	RNA modification	biological_process	0.066208	1	2	66	129	20272	ENSRNOG00000018404,ENSRNOG00000012962
GO:0015669	gas transport	biological_process	0.066218	1	1	66	21	20272	ENSRNOG00000011648
GO:0044215	other organism	cellular_component	0.066218	1	1	66	21	20272	ENSRNOG00000011648
GO:0044216	other organism cell	cellular_component	0.066218	1	1	66	21	20272	ENSRNOG00000011648
GO:0044217	other organism part	cellular_component	0.066218	1	1	66	21	20272	ENSRNOG00000011648
GO:0090568	nuclear transcriptional repressor complex	cellular_component	0.066218	1	1	66	21	20272	ENSRNOG00000019913
GO:0035270	endocrine system development	biological_process	0.067096	1	2	66	130	20272	ENSRNOG00000046458,ENSRNOG00000024413
GO:0044243	multicellular organismal catabolic process	biological_process	0.068519	1	1	66	22	20272	ENSRNOG00000015866
GO:0009218	pyrimidine ribonucleotide metabolic process	biological_process	0.069184	1	1	66	22	20272	ENSRNOG00000003917
GO:0003309	type B pancreatic cell differentiation	biological_process	0.069236	1	1	66	22	20272	ENSRNOG00000046458
GO:0072012	glomerulus vasculature development	biological_process	0.069262	1	1	66	22	20272	ENSRNOG00000011648
GO:0030262	apoptotic nuclear changes	biological_process	0.069262	1	1	66	22	20272	ENSRNOG00000006067
GO:0031295	T cell costimulation	biological_process	0.069262	1	1	66	22	20272	ENSRNOG00000014367
GO:0052866	phosphatidylinositol phosphate phosphatase activity	molecular_function	0.069262	1	1	66	22	20272	ENSRNOG00000017114
GO:0071800	podosome assembly	biological_process	0.069262	1	1	66	22	20272	ENSRNOG00000020353
GO:0046434	organophosphate catabolic process	biological_process	0.069814	1	2	66	133	20272	ENSRNOG00000011831,ENSRNOG00000012962
GO:0097285	cell-type specific apoptotic process	biological_process	0.071131	1	4	66	480	20272	ENSRNOG00000006067,ENSRNOG00000046458,ENSRNOG00000018404,ENSRNOG00000025584
GO:1901214	regulation of neuron death	biological_process	0.07208	1	3	66	296	20272	ENSRNOG00000025584,ENSRNOG00000006067,ENSRNOG00000018404
GO:0009147	pyrimidine nucleoside triphosphate metabolic process	biological_process	0.072217	1	1	66	23	20272	ENSRNOG00000003917
GO:0042454	ribonucleoside catabolic process	biological_process	0.072272	1	1	66	23	20272	ENSRNOG00000011831
GO:0006972	hyperosmotic response	biological_process	0.072295	1	1	66	23	20272	ENSRNOG00000011648
GO:0010592	positive regulation of lamellipodium assembly	biological_process	0.072295	1	1	66	23	20272	ENSRNOG00000011648
GO:0072170	metanephric tubule development	biological_process	0.072295	1	1	66	23	20272	ENSRNOG00000011648
GO:0072243	metanephric nephron epithelium development	biological_process	0.072295	1	1	66	23	20272	ENSRNOG00000011648
GO:0032588	trans-Golgi network membrane	cellular_component	0.072295	1	1	66	23	20272	ENSRNOG00000028566
GO:0006921	cellular component disassembly involved in execution phase of apoptosis	biological_process	0.072295	1	1	66	23	20272	ENSRNOG00000006067
GO:1900117	regulation of execution phase of apoptosis	biological_process	0.072295	1	1	66	23	20272	ENSRNOG00000006067
GO:0036120	cellular response to platelet-derived growth factor stimulus	biological_process	0.072295	1	1	66	23	20272	ENSRNOG00000010994
GO:0016849	phosphorus-oxygen lyase activity	molecular_function	0.072295	1	1	66	23	20272	ENSRNOG00000009440
GO:0052652	cyclic purine nucleotide metabolic process	biological_process	0.072573	1	2	66	136	20272	ENSRNOG00000011648,ENSRNOG00000009440
GO:0009190	cyclic nucleotide biosynthetic process	biological_process	0.073499	1	2	66	137	20272	ENSRNOG00000011648,ENSRNOG00000009440
GO:0045787	positive regulation of cell cycle	biological_process	0.073798	1	3	66	299	20272	ENSRNOG00000002364,ENSRNOG00000009252,ENSRNOG00000012962
GO:0005975	carbohydrate metabolic process	biological_process	0.073857	1	5	66	690	20272	ENSRNOG00000059453,ENSRNOG00000007006,ENSRNOG00000010994,ENSRNOG00000021899,ENSRNOG00000046458
GO:0008270	zinc ion binding	molecular_function	0.074218	1	5	66	691	20272	ENSRNOG00000021085,ENSRNOG00000002364,ENSRNOG00000018986,ENSRNOG00000019913,ENSRNOG00000011914
GO:2000757	negative regulation of peptidyl-lysine acetylation	biological_process	0.07458	1	1	66	24	20272	ENSRNOG00000015866
GO:0044270	cellular nitrogen compound catabolic process	biological_process	0.074958	1	3	66	301	20272	ENSRNOG00000012962,ENSRNOG00000006067,ENSRNOG00000011831
GO:0060046	regulation of acrosome reaction	biological_process	0.075124	1	1	66	24	20272	ENSRNOG00000012201
GO:0033764	steroid dehydrogenase activity, acting on the CH-OH group of donors, NAD or NADP as acceptor	molecular_function	0.075257	1	1	66	24	20272	ENSRNOG00000013982
GO:0000469	cleavage involved in rRNA processing	biological_process	0.075301	1	1	66	24	20272	ENSRNOG00000015491
GO:0042044	fluid transport	biological_process	0.075319	1	1	66	24	20272	ENSRNOG00000011648
GO:0061437	renal system vasculature development	biological_process	0.075319	1	1	66	24	20272	ENSRNOG00000011648
GO:0061440	kidney vasculature development	biological_process	0.075319	1	1	66	24	20272	ENSRNOG00000011648
GO:0036119	response to platelet-derived growth factor	biological_process	0.075319	1	1	66	24	20272	ENSRNOG00000010994
GO:0009975	cyclase activity	molecular_function	0.075319	1	1	66	24	20272	ENSRNOG00000009440
GO:0036294	cellular response to decreased oxygen levels	biological_process	0.07536	1	2	66	139	20272	ENSRNOG00000006067,ENSRNOG00000011648
GO:0050678	regulation of epithelial cell proliferation	biological_process	0.076716	1	3	66	304	20272	ENSRNOG00000019496,ENSRNOG00000025584,ENSRNOG00000011271
GO:1990267	response to transition metal nanoparticle	biological_process	0.077229	1	2	66	141	20272	ENSRNOG00000011648,ENSRNOG00000046458
GO:0042542	response to hydrogen peroxide	biological_process	0.077237	1	2	66	141	20272	ENSRNOG00000011648,ENSRNOG00000006067
GO:0030687	preribosome, large subunit precursor	cellular_component	0.077957	1	1	66	25	20272	ENSRNOG00000014399
GO:0035883	enteroendocrine cell differentiation	biological_process	0.078307	1	1	66	25	20272	ENSRNOG00000046458
GO:0016242	negative regulation of macroautophagy	biological_process	0.078309	1	1	66	25	20272	ENSRNOG00000009252
GO:0009164	nucleoside catabolic process	biological_process	0.07831	1	1	66	25	20272	ENSRNOG00000011831
GO:0030212	hyaluronan metabolic process	biological_process	0.078333	1	1	66	25	20272	ENSRNOG00000010994
GO:0005355	glucose transmembrane transporter activity	molecular_function	0.078333	1	1	66	25	20272	ENSRNOG00000024657
GO:0035428	hexose transmembrane transport	biological_process	0.078333	1	1	66	25	20272	ENSRNOG00000024657
GO:1904659	glucose transmembrane transport	biological_process	0.078333	1	1	66	25	20272	ENSRNOG00000024657
GO:0031294	lymphocyte costimulation	biological_process	0.078333	1	1	66	25	20272	ENSRNOG00000014367
GO:0046835	carbohydrate phosphorylation	biological_process	0.078333	1	1	66	25	20272	ENSRNOG00000059453
GO:0046856	phosphatidylinositol dephosphorylation	biological_process	0.078333	1	1	66	25	20272	ENSRNOG00000017114
GO:0046700	heterocycle catabolic process	biological_process	0.078484	1	3	66	307	20272	ENSRNOG00000012962,ENSRNOG00000006067,ENSRNOG00000011831
GO:0044281	small molecule metabolic process	biological_process	0.0799	1	9	66	1626	20272	ENSRNOG00000011831,ENSRNOG00000012962,ENSRNOG00000059453,ENSRNOG00000008572,ENSRNOG00000003917,ENSRNOG00000003510,ENSRNOG00000011648,ENSRNOG00000018404,ENSRNOG00000009440
GO:0008643	carbohydrate transport	biological_process	0.08008	1	2	66	144	20272	ENSRNOG00000011648,ENSRNOG00000024657
GO:0044712	single-organism catabolic process	biological_process	0.08056	1	6	66	927	20272	ENSRNOG00000011831,ENSRNOG00000013383,ENSRNOG00000009252,ENSRNOG00000007842,ENSRNOG00000015866,ENSRNOG00000012962
GO:0007259	JAK-STAT cascade	biological_process	0.081034	1	2	66	145	20272	ENSRNOG00000025584,ENSRNOG00000019496
GO:0034661	ncRNA catabolic process	biological_process	0.081336	1	1	66	26	20272	ENSRNOG00000012962
GO:0009925	basal plasma membrane	cellular_component	0.081337	1	1	66	26	20272	ENSRNOG00000011648
GO:0033363	secretory granule organization	biological_process	0.081337	1	1	66	26	20272	ENSRNOG00000011648
GO:0072207	metanephric epithelium development	biological_process	0.081337	1	1	66	26	20272	ENSRNOG00000011648
GO:0006308	DNA catabolic process	biological_process	0.081337	1	1	66	26	20272	ENSRNOG00000006067
GO:0009225	nucleotide-sugar metabolic process	biological_process	0.081337	1	1	66	26	20272	ENSRNOG00000059453
GO:0019439	aromatic compound catabolic process	biological_process	0.082082	1	3	66	313	20272	ENSRNOG00000011831,ENSRNOG00000006067,ENSRNOG00000012962
GO:0043524	negative regulation of neuron apoptotic process	biological_process	0.082955	1	2	66	147	20272	ENSRNOG00000025584,ENSRNOG00000018404
GO:1901984	negative regulation of protein acetylation	biological_process	0.0836	1	1	66	27	20272	ENSRNOG00000015866
GO:0046131	pyrimidine ribonucleoside metabolic process	biological_process	0.084255	1	1	66	27	20272	ENSRNOG00000003917
GO:0016229	steroid dehydrogenase activity	molecular_function	0.084271	1	1	66	27	20272	ENSRNOG00000013982
GO:1902235	regulation of endoplasmic reticulum stress-induced intrinsic apoptotic signaling pathway	biological_process	0.084306	1	1	66	27	20272	ENSRNOG00000046458
GO:0033865	nucleoside bisphosphate metabolic process	biological_process	0.084332	1	1	66	27	20272	ENSRNOG00000008572
GO:0033875	ribonucleoside bisphosphate metabolic process	biological_process	0.084332	1	1	66	27	20272	ENSRNOG00000008572
GO:0034032	purine nucleoside bisphosphate metabolic process	biological_process	0.084332	1	1	66	27	20272	ENSRNOG00000008572
GO:0016709	oxidoreductase activity, acting on paired donors, with incorporation or reduction of molecular oxygen, NAD(P)H as one donor, and incorporation of one atom of oxygen	molecular_function	0.084332	1	1	66	27	20272	ENSRNOG00000003510
GO:0005520	insulin-like growth factor binding	molecular_function	0.084332	1	1	66	27	20272	ENSRNOG00000004208
GO:0015149	hexose transmembrane transporter activity	molecular_function	0.084332	1	1	66	27	20272	ENSRNOG00000024657
GO:0043015	gamma-tubulin binding	molecular_function	0.087234	1	1	66	28	20272	ENSRNOG00000028753
GO:0030970	retrograde protein transport, ER to cytosol	biological_process	0.087301	1	1	66	28	20272	ENSRNOG00000007842
GO:0002102	podosome	cellular_component	0.087317	1	1	66	28	20272	ENSRNOG00000020353
GO:0005622	intracellular	cellular_component	0.087668	1	48	66	12985	20272	ENSRNOG00000011271,ENSRNOG00000017849,ENSRNOG00000021899,ENSRNOG00000015866,ENSRNOG00000017781,ENSRNOG00000011914,ENSRNOG00000006002,ENSRNOG00000012962,ENSRNOG00000011969,ENSRNOG00000025584,ENSRNOG00000015491,ENSRNOG00000019913,ENSRNOG00000013968,ENSRNOG00000012201,ENSRNOG00000009440,ENSRNOG00000002364,ENSRNOG00000000414,ENSRNOG00000046458,ENSRNOG00000007006,ENSRNOG00000024413,ENSRNOG00000000476,…
GO:0044422	organelle part	cellular_component	0.088634	1	29	66	7139	20272	ENSRNOG00000028100,ENSRNOG00000012962,ENSRNOG00000028566,ENSRNOG00000028753,ENSRNOG00000006002,ENSRNOG00000017781,ENSRNOG00000015866,ENSRNOG00000021085,ENSRNOG00000006067,ENSRNOG00000021899,ENSRNOG00000019908,ENSRNOG00000042086,ENSRNOG00000003205,ENSRNOG00000017731,ENSRNOG00000017165,ENSRNOG00000009252,ENSRNOG00000034258,ENSRNOG00000007006,ENSRNOG00000011648,ENSRNOG00000019496,ENSRNOG00000007842,…
GO:0051099	positive regulation of binding	biological_process	0.088791	1	2	66	153	20272	ENSRNOG00000014367,ENSRNOG00000046458
GO:0006508	proteolysis	biological_process	0.088792	1	9	66	1662	20272	ENSRNOG00000012962,ENSRNOG00000018986,ENSRNOG00000004208,ENSRNOG00000012201,ENSRNOG00000024181,ENSRNOG00000013383,ENSRNOG00000007842,ENSRNOG00000011648,ENSRNOG00000006067
GO:0030515	snoRNA binding	molecular_function	0.090291	1	1	66	29	20272	ENSRNOG00000012962
GO:0015145	monosaccharide transmembrane transporter activity	molecular_function	0.090292	1	1	66	29	20272	ENSRNOG00000024657
GO:0034219	carbohydrate transmembrane transport	biological_process	0.090292	1	1	66	29	20272	ENSRNOG00000024657
GO:0002438	acute inflammatory response to antigenic stimulus	biological_process	0.090292	1	1	66	29	20272	ENSRNOG00000014367
GO:0033598	mammary gland epithelial cell proliferation	biological_process	0.090292	1	1	66	29	20272	ENSRNOG00000025584
GO:0071453	cellular response to oxygen levels	biological_process	0.090774	1	2	66	155	20272	ENSRNOG00000006067,ENSRNOG00000011648
GO:0006213	pyrimidine nucleoside metabolic process	biological_process	0.093182	1	1	66	30	20272	ENSRNOG00000003917
GO:0006221	pyrimidine nucleotide biosynthetic process	biological_process	0.093182	1	1	66	30	20272	ENSRNOG00000003917
GO:0035774	positive regulation of insulin secretion involved in cellular response to glucose stimulus	biological_process	0.093232	1	1	66	30	20272	ENSRNOG00000046458
GO:0009651	response to salt stress	biological_process	0.093258	1	1	66	30	20272	ENSRNOG00000011648
GO:0046688	response to copper ion	biological_process	0.093258	1	1	66	30	20272	ENSRNOG00000011648
GO:0071470	cellular response to osmotic stress	biological_process	0.093258	1	1	66	30	20272	ENSRNOG00000011648
GO:0070997	neuron death	biological_process	0.093942	1	3	66	332	20272	ENSRNOG00000025584,ENSRNOG00000018404,ENSRNOG00000006067
GO:0034614	cellular response to reactive oxygen species	biological_process	0.095768	1	2	66	160	20272	ENSRNOG00000006067,ENSRNOG00000011648
GO:0097306	cellular response to alcohol	biological_process	0.095768	1	2	66	160	20272	ENSRNOG00000011648,ENSRNOG00000006067
GO:0046875	ephrin receptor binding	molecular_function	0.096214	1	1	66	31	20272	ENSRNOG00000011648
GO:1902745	positive regulation of lamellipodium organization	biological_process	0.096214	1	1	66	31	20272	ENSRNOG00000011648
GO:0001103	RNA polymerase II repressing transcription factor binding	molecular_function	0.096214	1	1	66	31	20272	ENSRNOG00000019913
GO:0060416	response to growth hormone	biological_process	0.096214	1	1	66	31	20272	ENSRNOG00000019496
GO:0006904	vesicle docking involved in exocytosis	biological_process	0.096214	1	1	66	31	20272	ENSRNOG00000042086
GO:0043001	Golgi to plasma membrane protein transport	biological_process	0.096214	1	1	66	31	20272	ENSRNOG00000042086
GO:0044424	intracellular part	cellular_component	0.096658	1	46	66	12407	20272	ENSRNOG00000012472,ENSRNOG00000020353,ENSRNOG00000018404,ENSRNOG00000011648,ENSRNOG00000007842,ENSRNOG00000019496,ENSRNOG00000013383,ENSRNOG00000010005,ENSRNOG00000052307,ENSRNOG00000009252,ENSRNOG00000020881,ENSRNOG00000034258,ENSRNOG00000006067,ENSRNOG00000021085,ENSRNOG00000030049,ENSRNOG00000019908,ENSRNOG00000028566,ENSRNOG00000014399,ENSRNOG00000028100,ENSRNOG00000028753,ENSRNOG00000002364,…
GO:0031982	vesicle	cellular_component	0.097674	1	15	66	3251	20272	ENSRNOG00000017165,ENSRNOG00000028566,ENSRNOG00000004208,ENSRNOG00000042086,ENSRNOG00000017781,ENSRNOG00000007006,ENSRNOG00000030049,ENSRNOG00000007842,ENSRNOG00000011648,ENSRNOG00000020587,ENSRNOG00000018404,ENSRNOG00000008572,ENSRNOG00000012201,ENSRNOG00000019908,ENSRNOG00000025584
GO:1901361	organic cyclic compound catabolic process	biological_process	0.099131	1	3	66	340	20272	ENSRNOG00000006067,ENSRNOG00000012962,ENSRNOG00000011831
GO:0021591	ventricular system development	biological_process	0.099161	1	1	66	32	20272	ENSRNOG00000011648
GO:1901618	organic hydroxy compound transmembrane transporter activity	molecular_function	0.099161	1	1	66	32	20272	ENSRNOG00000011648
GO:0004407	histone deacetylase activity	molecular_function	0.099161	1	1	66	32	20272	ENSRNOG00000019913
GO:0017157	regulation of exocytosis	biological_process	0.099754	1	2	66	164	20272	ENSRNOG00000042086,ENSRNOG00000012201
GO:0009566	fertilization	biological_process	0.10077	1	2	66	165	20272	ENSRNOG00000012727,ENSRNOG00000012201
GO:0001047	core promoter binding	molecular_function	0.10083	1	2	66	165	20272	ENSRNOG00000024413,ENSRNOG00000046458
GO:0044446	intracellular organelle part	cellular_component	0.10094	1	28	66	6931	20272	ENSRNOG00000015491,ENSRNOG00000025584,ENSRNOG00000019913,ENSRNOG00000013383,ENSRNOG00000019496,ENSRNOG00000007842,ENSRNOG00000011648,ENSRNOG00000046458,ENSRNOG00000000414,ENSRNOG00000020353,ENSRNOG00000034258,ENSRNOG00000007006,ENSRNOG00000042086,ENSRNOG00000003205,ENSRNOG00000017165,ENSRNOG00000017731,ENSRNOG00000009252,ENSRNOG00000019908,ENSRNOG00000021085,ENSRNOG00000015866,ENSRNOG00000006067,…
GO:1901699	cellular response to nitrogen compound	biological_process	0.101	1	4	66	544	20272	ENSRNOG00000019496,ENSRNOG00000011648,ENSRNOG00000006067,ENSRNOG00000019908
GO:0032008	positive regulation of TOR signaling	biological_process	0.1014	1	1	66	33	20272	ENSRNOG00000019908
GO:0030902	hindbrain development	biological_process	0.10186	1	2	66	166	20272	ENSRNOG00000018404,ENSRNOG00000024413
GO:0050679	positive regulation of epithelial cell proliferation	biological_process	0.10186	1	2	66	166	20272	ENSRNOG00000025584,ENSRNOG00000019496
GO:0072528	pyrimidine-containing compound biosynthetic process	biological_process	0.10202	1	1	66	33	20272	ENSRNOG00000003917
GO:0006739	NADP metabolic process	biological_process	0.1021	1	1	66	33	20272	ENSRNOG00000003510
GO:0021680	cerebellar Purkinje cell layer development	biological_process	0.1021	1	1	66	33	20272	ENSRNOG00000018404
GO:0033558	protein deacetylase activity	molecular_function	0.1021	1	1	66	33	20272	ENSRNOG00000019913
GO:0036002	pre-mRNA binding	molecular_function	0.1021	1	1	66	33	20272	ENSRNOG00000021085
GO:0046839	phospholipid dephosphorylation	biological_process	0.1021	1	1	66	33	20272	ENSRNOG00000017114
GO:0048662	negative regulation of smooth muscle cell proliferation	biological_process	0.1021	1	1	66	33	20272	ENSRNOG00000021085
GO:0035639	purine ribonucleoside triphosphate binding	molecular_function	0.10216	1	9	66	1712	20272	ENSRNOG00000012962,ENSRNOG00000014367,ENSRNOG00000042086,ENSRNOG00000006002,ENSRNOG00000002364,ENSRNOG00000018404,ENSRNOG00000003917,ENSRNOG00000059453,ENSRNOG00000025584
GO:0070062	extracellular exosome	cellular_component	0.10238	1	12	66	2479	20272	ENSRNOG00000017165,ENSRNOG00000004208,ENSRNOG00000017781,ENSRNOG00000007006,ENSRNOG00000030049,ENSRNOG00000007842,ENSRNOG00000011648,ENSRNOG00000020587,ENSRNOG00000018404,ENSRNOG00000008572,ENSRNOG00000019908,ENSRNOG00000025584
GO:0016874	ligase activity	molecular_function	0.10289	1	2	66	167	20272	ENSRNOG00000018404,ENSRNOG00000008572
GO:0009119	ribonucleoside metabolic process	biological_process	0.10308	1	3	66	346	20272	ENSRNOG00000008572,ENSRNOG00000011831,ENSRNOG00000003917
GO:0065010	extracellular membrane-bounded organelle	cellular_component	0.10378	1	12	66	2485	20272	ENSRNOG00000004208,ENSRNOG00000017165,ENSRNOG00000007006,ENSRNOG00000017781,ENSRNOG00000018404,ENSRNOG00000020587,ENSRNOG00000007842,ENSRNOG00000030049,ENSRNOG00000011648,ENSRNOG00000025584,ENSRNOG00000019908,ENSRNOG00000008572
GO:0032550	purine ribonucleoside binding	molecular_function	0.10468	1	9	66	1721	20272	ENSRNOG00000042086,ENSRNOG00000014367,ENSRNOG00000012962,ENSRNOG00000006002,ENSRNOG00000002364,ENSRNOG00000018404,ENSRNOG00000003917,ENSRNOG00000025584,ENSRNOG00000059453
GO:0007339	binding of sperm to zona pellucida	biological_process	0.10484	1	1	66	34	20272	ENSRNOG00000012201
GO:1901658	glycosyl compound catabolic process	biological_process	0.105	1	1	66	34	20272	ENSRNOG00000011831
GO:0000460	maturation of 5.8S rRNA	biological_process	0.10501	1	1	66	34	20272	ENSRNOG00000015491
GO:0010591	regulation of lamellipodium assembly	biological_process	0.10503	1	1	66	34	20272	ENSRNOG00000011648
GO:0006890	retrograde vesicle-mediated transport, Golgi to ER	biological_process	0.10503	1	1	66	34	20272	ENSRNOG00000021899
GO:1901099	negative regulation of signal transduction in absence of ligand	biological_process	0.10503	1	1	66	34	20272	ENSRNOG00000025584
GO:2001240	negative regulation of extrinsic apoptotic signaling pathway in absence of ligand	biological_process	0.10503	1	1	66	34	20272	ENSRNOG00000025584
GO:0046914	transition metal ion binding	molecular_function	0.10551	1	6	66	998	20272	ENSRNOG00000011914,ENSRNOG00000019913,ENSRNOG00000018986,ENSRNOG00000002364,ENSRNOG00000012962,ENSRNOG00000021085
GO:0001883	purine nucleoside binding	molecular_function	0.10552	1	9	66	1724	20272	ENSRNOG00000018404,ENSRNOG00000002364,ENSRNOG00000059453,ENSRNOG00000025584,ENSRNOG00000003917,ENSRNOG00000014367,ENSRNOG00000012962,ENSRNOG00000042086,ENSRNOG00000006002
GO:0032549	ribonucleoside binding	molecular_function	0.10552	1	9	66	1724	20272	ENSRNOG00000006002,ENSRNOG00000042086,ENSRNOG00000014367,ENSRNOG00000012962,ENSRNOG00000003917,ENSRNOG00000025584,ENSRNOG00000059453,ENSRNOG00000002364,ENSRNOG00000018404
GO:1903561	extracellular vesicle	cellular_component	0.1059	1	12	66	2494	20272	ENSRNOG00000008572,ENSRNOG00000025584,ENSRNOG00000019908,ENSRNOG00000020587,ENSRNOG00000018404,ENSRNOG00000011648,ENSRNOG00000030049,ENSRNOG00000007842,ENSRNOG00000017781,ENSRNOG00000007006,ENSRNOG00000004208,ENSRNOG00000017165
GO:0043230	extracellular organelle	cellular_component	0.10733	1	12	66	2500	20272	ENSRNOG00000011648,ENSRNOG00000030049,ENSRNOG00000007842,ENSRNOG00000018404,ENSRNOG00000020587,ENSRNOG00000019908,ENSRNOG00000025584,ENSRNOG00000008572,ENSRNOG00000004208,ENSRNOG00000017165,ENSRNOG00000007006,ENSRNOG00000017781
GO:0001882	nucleoside binding	molecular_function	0.10781	1	9	66	1732	20272	ENSRNOG00000003917,ENSRNOG00000059453,ENSRNOG00000025584,ENSRNOG00000002364,ENSRNOG00000018404,ENSRNOG00000006002,ENSRNOG00000012962,ENSRNOG00000014367,ENSRNOG00000042086
GO:0007031	peroxisome organization	biological_process	0.10782	1	1	66	35	20272	ENSRNOG00000028100
GO:0008374	O-acyltransferase activity	molecular_function	0.10795	1	1	66	35	20272	ENSRNOG00000017731
GO:0009187	cyclic nucleotide metabolic process	biological_process	0.10911	1	2	66	173	20272	ENSRNOG00000009440,ENSRNOG00000011648
GO:0071241	cellular response to inorganic substance	biological_process	0.11015	1	2	66	174	20272	ENSRNOG00000006067,ENSRNOG00000011648
GO:0045171	intercellular bridge	cellular_component	0.11049	1	1	66	36	20272	ENSRNOG00000014399
GO:0035869	ciliary transition zone	cellular_component	0.11077	1	1	66	36	20272	ENSRNOG00000028753
GO:1901068	guanosine-containing compound metabolic process	biological_process	0.11083	1	1	66	36	20272	ENSRNOG00000011831
GO:0090002	establishment of protein localization to plasma membrane	biological_process	0.11085	1	1	66	36	20272	ENSRNOG00000042086
GO:0031941	filamentous actin	cellular_component	0.11085	1	1	66	36	20272	ENSRNOG00000034258
GO:0043536	positive regulation of blood vessel endothelial cell migration	biological_process	0.11085	1	1	66	36	20272	ENSRNOG00000019496
GO:0048013	ephrin receptor signaling pathway	biological_process	0.11085	1	1	66	36	20272	ENSRNOG00000014367
GO:0040011	locomotion	biological_process	0.11129	1	8	66	1495	20272	ENSRNOG00000019496,ENSRNOG00000011648,ENSRNOG00000011271,ENSRNOG00000019913,ENSRNOG00000012201,ENSRNOG00000014399,ENSRNOG00000003205,ENSRNOG00000010994
GO:0009116	nucleoside metabolic process	biological_process	0.1119	1	3	66	359	20272	ENSRNOG00000003917,ENSRNOG00000011831,ENSRNOG00000008572
GO:0032555	purine ribonucleotide binding	molecular_function	0.11246	1	9	66	1748	20272	ENSRNOG00000002364,ENSRNOG00000018404,ENSRNOG00000003917,ENSRNOG00000025584,ENSRNOG00000059453,ENSRNOG00000042086,ENSRNOG00000012962,ENSRNOG00000014367,ENSRNOG00000006002
GO:0006220	pyrimidine nucleotide metabolic process	biological_process	0.11368	1	1	66	37	20272	ENSRNOG00000003917
GO:0010039	response to iron ion	biological_process	0.11373	1	1	66	37	20272	ENSRNOG00000046458
GO:0051385	response to mineralocorticoid	biological_process	0.11375	1	1	66	37	20272	ENSRNOG00000006067
GO:0045687	positive regulation of glial cell differentiation	biological_process	0.11375	1	1	66	37	20272	ENSRNOG00000002364
GO:0071158	positive regulation of cell cycle arrest	biological_process	0.11375	1	1	66	37	20272	ENSRNOG00000002364
GO:0017076	purine nucleotide binding	molecular_function	0.11512	1	9	66	1757	20272	ENSRNOG00000003917,ENSRNOG00000025584,ENSRNOG00000059453,ENSRNOG00000002364,ENSRNOG00000018404,ENSRNOG00000006002,ENSRNOG00000042086,ENSRNOG00000012962,ENSRNOG00000014367
GO:0043161	proteasome-mediated ubiquitin-dependent protein catabolic process	biological_process	0.11608	1	3	66	365	20272	ENSRNOG00000018986,ENSRNOG00000007842,ENSRNOG00000013383
GO:0007340	acrosome reaction	biological_process	0.11646	1	1	66	38	20272	ENSRNOG00000012201
GO:0035036	sperm-egg recognition	biological_process	0.11646	1	1	66	38	20272	ENSRNOG00000012201
GO:0032105	negative regulation of response to extracellular stimulus	biological_process	0.11662	1	1	66	38	20272	ENSRNOG00000009252
GO:0032108	negative regulation of response to nutrient levels	biological_process	0.11662	1	1	66	38	20272	ENSRNOG00000009252
GO:0044058	regulation of digestive system process	biological_process	0.11664	1	1	66	38	20272	ENSRNOG00000011648
GO:0072210	metanephric nephron development	biological_process	0.11664	1	1	66	38	20272	ENSRNOG00000011648
GO:0006024	glycosaminoglycan biosynthetic process	biological_process	0.11664	1	1	66	38	20272	ENSRNOG00000010994
GO:0051119	sugar transmembrane transporter activity	molecular_function	0.11664	1	1	66	38	20272	ENSRNOG00000024657
GO:0050673	epithelial cell proliferation	biological_process	0.11679	1	3	66	366	20272	ENSRNOG00000019496,ENSRNOG00000011271,ENSRNOG00000025584
GO:0032553	ribonucleotide binding	molecular_function	0.11692	1	9	66	1763	20272	ENSRNOG00000042086,ENSRNOG00000014367,ENSRNOG00000012962,ENSRNOG00000006002,ENSRNOG00000002364,ENSRNOG00000018404,ENSRNOG00000003917,ENSRNOG00000025584,ENSRNOG00000059453
GO:0009057	macromolecule catabolic process	biological_process	0.1175	1	6	66	1029	20272	ENSRNOG00000013383,ENSRNOG00000025584,ENSRNOG00000018986,ENSRNOG00000012962,ENSRNOG00000007842,ENSRNOG00000006067
GO:0016462	pyrophosphatase activity	molecular_function	0.11793	1	5	66	798	20272	ENSRNOG00000002364,ENSRNOG00000042086,ENSRNOG00000012962,ENSRNOG00000011831,ENSRNOG00000025584
GO:0031226	intrinsic component of plasma membrane	cellular_component	0.11831	1	6	66	1031	20272	ENSRNOG00000007006,ENSRNOG00000012727,ENSRNOG00000014367,ENSRNOG00000011648,ENSRNOG00000010994,ENSRNOG00000042086
GO:0071229	cellular response to acid chemical	biological_process	0.11836	1	2	66	182	20272	ENSRNOG00000019908,ENSRNOG00000011648
GO:0016818	hydrolase activity, acting on acid anhydrides, in phosphorus-containing anhydrides	molecular_function	0.11931	1	5	66	801	20272	ENSRNOG00000025584,ENSRNOG00000011831,ENSRNOG00000012962,ENSRNOG00000042086,ENSRNOG00000002364
GO:2000243	positive regulation of reproductive process	biological_process	0.11934	1	1	66	39	20272	ENSRNOG00000012201
GO:0032527	protein exit from endoplasmic reticulum	biological_process	0.11951	1	1	66	39	20272	ENSRNOG00000007842
GO:0001098	basal transcription machinery binding	molecular_function	0.11952	1	1	66	39	20272	ENSRNOG00000030049
GO:0001099	basal RNA polymerase II transcription machinery binding	molecular_function	0.11952	1	1	66	39	20272	ENSRNOG00000030049
GO:0051384	response to glucocorticoid	biological_process	0.11967	1	2	66	183	20272	ENSRNOG00000011648,ENSRNOG00000046458
GO:0016301	kinase activity	molecular_function	0.12114	1	5	66	805	20272	ENSRNOG00000003917,ENSRNOG00000006002,ENSRNOG00000010005,ENSRNOG00000059453,ENSRNOG00000014367
GO:0016817	hydrolase activity, acting on acid anhydrides	molecular_function	0.12161	1	5	66	806	20272	ENSRNOG00000011831,ENSRNOG00000025584,ENSRNOG00000002364,ENSRNOG00000012962,ENSRNOG00000042086
GO:1903573	negative regulation of response to endoplasmic reticulum stress	biological_process	0.12237	1	1	66	40	20272	ENSRNOG00000046458
GO:1904036	negative regulation of epithelial cell apoptotic process	biological_process	0.12237	1	1	66	40	20272	ENSRNOG00000046458
GO:0031974	membrane-enclosed lumen	cellular_component	0.1243	1	15	66	3375	20272	ENSRNOG00000021085,ENSRNOG00000015866,ENSRNOG00000019496,ENSRNOG00000046458,ENSRNOG00000006067,ENSRNOG00000019913,ENSRNOG00000025584,ENSRNOG00000015491,ENSRNOG00000013383,ENSRNOG00000012962,ENSRNOG00000003205,ENSRNOG00000017165,ENSRNOG00000009252,ENSRNOG00000006002,ENSRNOG00000017781
GO:0000186	activation of MAPKK activity	biological_process	0.12458	1	1	66	41	20272	ENSRNOG00000019908
GO:0019205	nucleobase-containing compound kinase activity	molecular_function	0.12519	1	1	66	41	20272	ENSRNOG00000003917
GO:0043388	positive regulation of DNA binding	biological_process	0.12524	1	1	66	41	20272	ENSRNOG00000046458
GO:0006805	xenobiotic metabolic process	biological_process	0.12526	1	1	66	41	20272	ENSRNOG00000003510
GO:0050798	activated T cell proliferation	biological_process	0.12526	1	1	66	41	20272	ENSRNOG00000014367
GO:0005634	nucleus	cellular_component	0.12712	1	24	66	5922	20272	ENSRNOG00000021085,ENSRNOG00000015866,ENSRNOG00000006067,ENSRNOG00000021899,ENSRNOG00000011271,ENSRNOG00000012962,ENSRNOG00000028566,ENSRNOG00000028753,ENSRNOG00000006002,ENSRNOG00000017781,ENSRNOG00000011648,ENSRNOG00000019496,ENSRNOG00000046458,ENSRNOG00000002364,ENSRNOG00000012472,ENSRNOG00000012201,ENSRNOG00000015491,ENSRNOG00000025584,ENSRNOG00000019913,ENSRNOG00000013383,ENSRNOG00000003205,…
GO:0009295	nucleoid	cellular_component	0.12809	1	1	66	42	20272	ENSRNOG00000009252
GO:0042645	mitochondrial nucleoid	cellular_component	0.12809	1	1	66	42	20272	ENSRNOG00000009252
GO:0005801	cis-Golgi network	cellular_component	0.12811	1	1	66	42	20272	ENSRNOG00000012727
GO:0050891	multicellular organismal water homeostasis	biological_process	0.12811	1	1	66	42	20272	ENSRNOG00000011648
GO:0071392	cellular response to estradiol stimulus	biological_process	0.12811	1	1	66	42	20272	ENSRNOG00000006067
GO:0006023	aminoglycan biosynthetic process	biological_process	0.12811	1	1	66	42	20272	ENSRNOG00000010994
GO:1901657	glycosyl compound metabolic process	biological_process	0.12818	1	3	66	382	20272	ENSRNOG00000011831,ENSRNOG00000008572,ENSRNOG00000003917
GO:0097367	carbohydrate derivative binding	molecular_function	0.12846	1	10	66	2058	20272	ENSRNOG00000059453,ENSRNOG00000025584,ENSRNOG00000003917,ENSRNOG00000018404,ENSRNOG00000002364,ENSRNOG00000006002,ENSRNOG00000014367,ENSRNOG00000012962,ENSRNOG00000042086,ENSRNOG00000014399
GO:0043229	intracellular organelle	cellular_component	0.13062	1	40	66	10738	20272	ENSRNOG00000006067,ENSRNOG00000021085,ENSRNOG00000019908,ENSRNOG00000028100,ENSRNOG00000014399,ENSRNOG00000028566,ENSRNOG00000028753,ENSRNOG00000019496,ENSRNOG00000007842,ENSRNOG00000011648,ENSRNOG00000020353,ENSRNOG00000012472,ENSRNOG00000010005,ENSRNOG00000013383,ENSRNOG00000009252,ENSRNOG00000034258,ENSRNOG00000020881,ENSRNOG00000021899,ENSRNOG00000015866,ENSRNOG00000017849,ENSRNOG00000011271,…
GO:0019213	deacetylase activity	molecular_function	0.13096	1	1	66	43	20272	ENSRNOG00000019913
GO:0043044	ATP-dependent chromatin remodeling	biological_process	0.13096	1	1	66	43	20272	ENSRNOG00000019913
GO:0010243	response to organonitrogen compound	biological_process	0.13142	1	5	66	827	20272	ENSRNOG00000019908,ENSRNOG00000006067,ENSRNOG00000046458,ENSRNOG00000019496,ENSRNOG00000011648
GO:0000139	Golgi membrane	cellular_component	0.13259	1	3	66	388	20272	ENSRNOG00000028566,ENSRNOG00000021899,ENSRNOG00000042086
GO:0051047	positive regulation of secretion	biological_process	0.13327	1	3	66	389	20272	ENSRNOG00000012201,ENSRNOG00000046458,ENSRNOG00000011648
GO:0005085	guanyl-nucleotide exchange factor activity	molecular_function	0.13353	1	2	66	196	20272	ENSRNOG00000019908,ENSRNOG00000011969
GO:0098588	bounding membrane of organelle	cellular_component	0.13355	1	8	66	1562	20272	ENSRNOG00000042086,ENSRNOG00000028100,ENSRNOG00000028566,ENSRNOG00000017731,ENSRNOG00000007006,ENSRNOG00000021899,ENSRNOG00000007842,ENSRNOG00000019908
GO:0000462	maturation of SSU-rRNA from tricistronic rRNA transcript (SSU-rRNA, 5.8S rRNA, LSU-rRNA)	biological_process	0.13378	1	1	66	44	20272	ENSRNOG00000015491
GO:0045739	positive regulation of DNA repair	biological_process	0.13379	1	1	66	44	20272	ENSRNOG00000012962
GO:1901215	negative regulation of neuron death	biological_process	0.13379	1	2	66	196	20272	ENSRNOG00000018404,ENSRNOG00000025584
GO:0004252	serine-type endopeptidase activity	molecular_function	0.1359	1	2	66	198	20272	ENSRNOG00000012201,ENSRNOG00000024181
GO:0008235	metalloexopeptidase activity	molecular_function	0.13662	1	1	66	45	20272	ENSRNOG00000012962
GO:1902743	regulation of lamellipodium organization	biological_process	0.13662	1	1	66	45	20272	ENSRNOG00000011648
GO:0071466	cellular response to xenobiotic stimulus	biological_process	0.13662	1	1	66	45	20272	ENSRNOG00000003510
GO:0006893	Golgi to plasma membrane transport	biological_process	0.13662	1	1	66	45	20272	ENSRNOG00000042086
GO:0008284	positive regulation of cell proliferation	biological_process	0.13688	1	5	66	838	20272	ENSRNOG00000046458,ENSRNOG00000019496,ENSRNOG00000012962,ENSRNOG00000011648,ENSRNOG00000025584
GO:0071383	cellular response to steroid hormone stimulus	biological_process	0.1371	1	2	66	199	20272	ENSRNOG00000011648,ENSRNOG00000006067
GO:0050662	coenzyme binding	molecular_function	0.13821	1	2	66	200	20272	ENSRNOG00000003510,ENSRNOG00000006067
GO:0071549	cellular response to dexamethasone stimulus	biological_process	0.13944	1	1	66	46	20272	ENSRNOG00000011648
GO:0002931	response to ischemia	biological_process	0.13944	1	1	66	46	20272	ENSRNOG00000006067
GO:0010257	NADH dehydrogenase complex assembly	biological_process	0.13944	1	1	66	46	20272	ENSRNOG00000006067
GO:0032981	mitochondrial respiratory chain complex I assembly	biological_process	0.13944	1	1	66	46	20272	ENSRNOG00000006067
GO:0097031	mitochondrial respiratory chain complex I biogenesis	biological_process	0.13944	1	1	66	46	20272	ENSRNOG00000006067
GO:0032580	Golgi cisterna membrane	cellular_component	0.13944	1	1	66	46	20272	ENSRNOG00000021899
GO:1901575	organic substance catabolic process	biological_process	0.14063	1	8	66	1582	20272	ENSRNOG00000011831,ENSRNOG00000018986,ENSRNOG00000012962,ENSRNOG00000013383,ENSRNOG00000025584,ENSRNOG00000006067,ENSRNOG00000007842,ENSRNOG00000015866
GO:0043227	membrane-bounded organelle	cellular_component	0.14142	1	39	66	10490	20272	ENSRNOG00000046458,ENSRNOG00000002364,ENSRNOG00000025584,ENSRNOG00000015491,ENSRNOG00000019913,ENSRNOG00000013968,ENSRNOG00000012201,ENSRNOG00000008572,ENSRNOG00000003205,ENSRNOG00000042086,ENSRNOG00000012727,ENSRNOG00000000476,ENSRNOG00000017165,ENSRNOG00000017731,ENSRNOG00000007006,ENSRNOG00000024413,ENSRNOG00000021899,ENSRNOG00000015866,ENSRNOG00000011271,ENSRNOG00000012962,ENSRNOG00000006002,…
GO:0044265	cellular macromolecule catabolic process	biological_process	0.14182	1	5	66	848	20272	ENSRNOG00000018986,ENSRNOG00000007842,ENSRNOG00000012962,ENSRNOG00000006067,ENSRNOG00000013383
GO:0030145	manganese ion binding	molecular_function	0.14224	1	1	66	47	20272	ENSRNOG00000012962
GO:0045178	basal part of cell	cellular_component	0.14225	1	1	66	47	20272	ENSRNOG00000011648
GO:2001239	regulation of extrinsic apoptotic signaling pathway in absence of ligand	biological_process	0.14225	1	1	66	47	20272	ENSRNOG00000025584
GO:0048278	vesicle docking	biological_process	0.14225	1	1	66	47	20272	ENSRNOG00000042086
GO:0052548	regulation of endopeptidase activity	biological_process	0.14226	1	3	66	401	20272	ENSRNOG00000011648,ENSRNOG00000006067,ENSRNOG00000004208
GO:0000287	magnesium ion binding	molecular_function	0.14265	1	2	66	204	20272	ENSRNOG00000011831,ENSRNOG00000012962
GO:0006650	glycerophospholipid metabolic process	biological_process	0.14378	1	2	66	205	20272	ENSRNOG00000017731,ENSRNOG00000017114
GO:0002067	glandular epithelial cell differentiation	biological_process	0.14502	1	1	66	48	20272	ENSRNOG00000046458
GO:0019748	secondary metabolic process	biological_process	0.14504	1	1	66	48	20272	ENSRNOG00000003510
GO:0004812	aminoacyl-tRNA ligase activity	molecular_function	0.14504	1	1	66	48	20272	ENSRNOG00000018404
GO:0006418	tRNA aminoacylation for protein translation	biological_process	0.14504	1	1	66	48	20272	ENSRNOG00000018404
GO:0016875	ligase activity, forming carbon-oxygen bonds	molecular_function	0.14504	1	1	66	48	20272	ENSRNOG00000018404
GO:0016876	ligase activity, forming aminoacyl-tRNA and related compounds	molecular_function	0.14504	1	1	66	48	20272	ENSRNOG00000018404
GO:0010498	proteasomal protein catabolic process	biological_process	0.14527	1	3	66	405	20272	ENSRNOG00000013383,ENSRNOG00000007842,ENSRNOG00000018986
GO:0065009	regulation of molecular function	biological_process	0.14567	1	13	66	2916	20272	ENSRNOG00000014367,ENSRNOG00000003205,ENSRNOG00000004208,ENSRNOG00000024413,ENSRNOG00000007842,ENSRNOG00000011648,ENSRNOG00000005800,ENSRNOG00000046458,ENSRNOG00000006067,ENSRNOG00000020353,ENSRNOG00000019908,ENSRNOG00000025584,ENSRNOG00000011969
GO:0030104	water homeostasis	biological_process	0.14783	1	1	66	49	20272	ENSRNOG00000011648
GO:0033692	cellular polysaccharide biosynthetic process	biological_process	0.14783	1	1	66	49	20272	ENSRNOG00000010994
GO:0030658	transport vesicle membrane	cellular_component	0.14783	1	1	66	49	20272	ENSRNOG00000042086
GO:0035019	somatic stem cell population maintenance	biological_process	0.14783	1	1	66	49	20272	ENSRNOG00000003205
GO:0048193	Golgi vesicle transport	biological_process	0.14826	1	2	66	209	20272	ENSRNOG00000042086,ENSRNOG00000021899
GO:0090068	positive regulation of cell cycle process	biological_process	0.14939	1	2	66	210	20272	ENSRNOG00000012962,ENSRNOG00000002364
GO:0043281	regulation of cysteine-type endopeptidase activity involved in apoptotic process	biological_process	0.14939	1	2	66	210	20272	ENSRNOG00000011648,ENSRNOG00000006067
GO:0005778	peroxisomal membrane	cellular_component	0.1505	1	1	66	50	20272	ENSRNOG00000028100
GO:0031903	microbody membrane	cellular_component	0.1505	1	1	66	50	20272	ENSRNOG00000028100
GO:0000049	tRNA binding	molecular_function	0.15062	1	1	66	50	20272	ENSRNOG00000018404
GO:0000768	syncytium formation by plasma membrane fusion	biological_process	0.15062	1	1	66	50	20272	ENSRNOG00000020353
GO:0015629	actin cytoskeleton	cellular_component	0.1514	1	3	66	413	20272	ENSRNOG00000034258,ENSRNOG00000020353,ENSRNOG00000017849
GO:0032940	secretion by cell	biological_process	0.15191	1	5	66	868	20272	ENSRNOG00000012201,ENSRNOG00000014367,ENSRNOG00000011648,ENSRNOG00000046458,ENSRNOG00000042086
GO:0010507	negative regulation of autophagy	biological_process	0.15337	1	1	66	51	20272	ENSRNOG00000009252
GO:1903513	endoplasmic reticulum to cytosol transport	biological_process	0.15337	1	1	66	51	20272	ENSRNOG00000007842
GO:2000779	regulation of double-strand break repair	biological_process	0.15339	1	1	66	51	20272	ENSRNOG00000012962
GO:0045335	phagocytic vesicle	cellular_component	0.15339	1	1	66	51	20272	ENSRNOG00000028566
GO:0004714	transmembrane receptor protein tyrosine kinase activity	molecular_function	0.15339	1	1	66	51	20272	ENSRNOG00000014367
GO:0006928	movement of cell or subcellular component	biological_process	0.15501	1	8	66	1621	20272	ENSRNOG00000019496,ENSRNOG00000011648,ENSRNOG00000011271,ENSRNOG00000019913,ENSRNOG00000012201,ENSRNOG00000014399,ENSRNOG00000003205,ENSRNOG00000010994
GO:0009988	cell-cell recognition	biological_process	0.15597	1	1	66	52	20272	ENSRNOG00000012201
GO:0004521	endoribonuclease activity	molecular_function	0.15613	1	1	66	52	20272	ENSRNOG00000015491
GO:0006949	syncytium formation	biological_process	0.15615	1	1	66	52	20272	ENSRNOG00000020353
GO:0031492	nucleosomal DNA binding	molecular_function	0.15615	1	1	66	52	20272	ENSRNOG00000019913
GO:0043039	tRNA aminoacylation	biological_process	0.15615	1	1	66	52	20272	ENSRNOG00000018404
GO:0030072	peptide hormone secretion	biological_process	0.15618	1	2	66	216	20272	ENSRNOG00000046458,ENSRNOG00000011648
GO:0008236	serine-type peptidase activity	molecular_function	0.15722	1	2	66	217	20272	ENSRNOG00000012201,ENSRNOG00000024181
GO:1901363	heterocyclic compound binding	molecular_function	0.15848	1	23	66	5786	20272	ENSRNOG00000014367,ENSRNOG00000012962,ENSRNOG00000006002,ENSRNOG00000019381,ENSRNOG00000006067,ENSRNOG00000021085,ENSRNOG00000003510,ENSRNOG00000000476,ENSRNOG00000009252,ENSRNOG00000018986,ENSRNOG00000042086,ENSRNOG00000017114,ENSRNOG00000024413,ENSRNOG00000009440,ENSRNOG00000002364,ENSRNOG00000046458,ENSRNOG00000018404,ENSRNOG00000019496,ENSRNOG00000003917,ENSRNOG00000025584,ENSRNOG00000019913,…
GO:0071391	cellular response to estrogen stimulus	biological_process	0.1589	1	1	66	53	20272	ENSRNOG00000006067
GO:0043038	amino acid activation	biological_process	0.1589	1	1	66	53	20272	ENSRNOG00000018404
GO:0006979	response to oxidative stress	biological_process	0.15916	1	3	66	423	20272	ENSRNOG00000012472,ENSRNOG00000006067,ENSRNOG00000011648
GO:2001234	negative regulation of apoptotic signaling pathway	biological_process	0.1596	1	2	66	219	20272	ENSRNOG00000046458,ENSRNOG00000025584
GO:0043167	ion binding	molecular_function	0.16014	1	20	66	4929	20272	ENSRNOG00000006067,ENSRNOG00000030049,ENSRNOG00000021085,ENSRNOG00000003510,ENSRNOG00000014367,ENSRNOG00000012962,ENSRNOG00000014399,ENSRNOG00000006002,ENSRNOG00000011831,ENSRNOG00000011914,ENSRNOG00000020587,ENSRNOG00000018404,ENSRNOG00000002364,ENSRNOG00000020353,ENSRNOG00000019913,ENSRNOG00000025584,ENSRNOG00000059453,ENSRNOG00000003917,ENSRNOG00000042086,ENSRNOG00000018986
GO:0009056	catabolic process	biological_process	0.16098	1	9	66	1897	20272	ENSRNOG00000025584,ENSRNOG00000013383,ENSRNOG00000006067,ENSRNOG00000015866,ENSRNOG00000007842,ENSRNOG00000011831,ENSRNOG00000012962,ENSRNOG00000009252,ENSRNOG00000018986
GO:0061178	regulation of insulin secretion involved in cellular response to glucose stimulus	biological_process	0.16163	1	1	66	54	20272	ENSRNOG00000046458
GO:0016879	ligase activity, forming carbon-nitrogen bonds	molecular_function	0.16165	1	1	66	54	20272	ENSRNOG00000008572
GO:0009410	response to xenobiotic stimulus	biological_process	0.16165	1	1	66	54	20272	ENSRNOG00000003510
GO:0017171	serine hydrolase activity	molecular_function	0.16179	1	2	66	221	20272	ENSRNOG00000024181,ENSRNOG00000012201
GO:0030336	negative regulation of cell migration	biological_process	0.16189	1	2	66	221	20272	ENSRNOG00000011271,ENSRNOG00000010994
GO:0005739	mitochondrion	cellular_component	0.16378	1	8	66	1644	20272	ENSRNOG00000015866,ENSRNOG00000006067,ENSRNOG00000013968,ENSRNOG00000010005,ENSRNOG00000025584,ENSRNOG00000017731,ENSRNOG00000009252,ENSRNOG00000007006
GO:0052547	regulation of peptidase activity	biological_process	0.16387	1	3	66	429	20272	ENSRNOG00000004208,ENSRNOG00000006067,ENSRNOG00000011648
GO:0002790	peptide secretion	biological_process	0.16418	1	2	66	223	20272	ENSRNOG00000011648,ENSRNOG00000046458
GO:0017158	regulation of calcium ion-dependent exocytosis	biological_process	0.16421	1	1	66	55	20272	ENSRNOG00000012201
GO:0097194	execution phase of apoptosis	biological_process	0.16439	1	1	66	55	20272	ENSRNOG00000006067
GO:0000271	polysaccharide biosynthetic process	biological_process	0.16439	1	1	66	55	20272	ENSRNOG00000010994
GO:0000302	response to reactive oxygen species	biological_process	0.16534	1	2	66	224	20272	ENSRNOG00000011648,ENSRNOG00000006067
GO:0032947	protein complex scaffold	molecular_function	0.16647	1	1	66	56	20272	ENSRNOG00000019908
GO:0072527	pyrimidine-containing compound metabolic process	biological_process	0.16704	1	1	66	56	20272	ENSRNOG00000003917
GO:0050661	NADP binding	molecular_function	0.16711	1	1	66	56	20272	ENSRNOG00000003510
GO:0010633	negative regulation of epithelial cell migration	biological_process	0.16711	1	1	66	56	20272	ENSRNOG00000011271
GO:0006801	superoxide metabolic process	biological_process	0.16711	1	1	66	56	20272	ENSRNOG00000020353
GO:0009895	negative regulation of catabolic process	biological_process	0.16763	1	2	66	226	20272	ENSRNOG00000025584,ENSRNOG00000009252
GO:0090305	nucleic acid phosphodiester bond hydrolysis	biological_process	0.16763	1	2	66	226	20272	ENSRNOG00000015491,ENSRNOG00000006067
GO:0098791	Golgi subcompartment	cellular_component	0.16764	1	2	66	226	20272	ENSRNOG00000021899,ENSRNOG00000028566
GO:0014909	smooth muscle cell migration	biological_process	0.16949	1	1	66	57	20272	ENSRNOG00000014399
GO:0031090	organelle membrane	cellular_component	0.16951	1	10	66	2186	20272	ENSRNOG00000011648,ENSRNOG00000007842,ENSRNOG00000021899,ENSRNOG00000006067,ENSRNOG00000019908,ENSRNOG00000028100,ENSRNOG00000042086,ENSRNOG00000017731,ENSRNOG00000028566,ENSRNOG00000007006
GO:0032835	glomerulus development	biological_process	0.16983	1	1	66	57	20272	ENSRNOG00000011648
GO:0071320	cellular response to cAMP	biological_process	0.16983	1	1	66	57	20272	ENSRNOG00000011648
GO:0000118	histone deacetylase complex	cellular_component	0.16983	1	1	66	57	20272	ENSRNOG00000019913
GO:0050810	regulation of steroid biosynthetic process	biological_process	0.16983	1	1	66	57	20272	ENSRNOG00000021085
GO:0016787	hydrolase activity	molecular_function	0.17007	1	11	66	2456	20272	ENSRNOG00000011831,ENSRNOG00000017114,ENSRNOG00000012962,ENSRNOG00000042086,ENSRNOG00000012201,ENSRNOG00000025584,ENSRNOG00000015491,ENSRNOG00000024181,ENSRNOG00000019913,ENSRNOG00000002364,ENSRNOG00000018404
GO:0035094	response to nicotine	biological_process	0.17252	1	1	66	58	20272	ENSRNOG00000046458
GO:0060986	endocrine hormone secretion	biological_process	0.17254	1	1	66	58	20272	ENSRNOG00000011648
GO:0021695	cerebellar cortex development	biological_process	0.17254	1	1	66	58	20272	ENSRNOG00000018404
GO:0044089	positive regulation of cellular component biogenesis	biological_process	0.17422	1	3	66	442	20272	ENSRNOG00000022863,ENSRNOG00000003205,ENSRNOG00000011648
GO:0005856	cytoskeleton	cellular_component	0.17443	1	8	66	1671	20272	ENSRNOG00000000414,ENSRNOG00000020353,ENSRNOG00000017849,ENSRNOG00000013383,ENSRNOG00000014399,ENSRNOG00000028753,ENSRNOG00000034258,ENSRNOG00000020881
GO:0061077	chaperone-mediated protein folding	biological_process	0.17525	1	1	66	59	20272	ENSRNOG00000017781
GO:1903510	mucopolysaccharide metabolic process	biological_process	0.17525	1	1	66	59	20272	ENSRNOG00000010994
GO:0014015	positive regulation of gliogenesis	biological_process	0.17525	1	1	66	59	20272	ENSRNOG00000002364
GO:0019005	SCF ubiquitin ligase complex	cellular_component	0.17525	1	1	66	59	20272	ENSRNOG00000018986
GO:0071156	regulation of cell cycle arrest	biological_process	0.17525	1	1	66	59	20272	ENSRNOG00000002364
GO:0097159	organic cyclic compound binding	molecular_function	0.1757	1	23	66	5862	20272	ENSRNOG00000006002,ENSRNOG00000014367,ENSRNOG00000012962,ENSRNOG00000003510,ENSRNOG00000019381,ENSRNOG00000021085,ENSRNOG00000006067,ENSRNOG00000024413,ENSRNOG00000017114,ENSRNOG00000018986,ENSRNOG00000000476,ENSRNOG00000009252,ENSRNOG00000042086,ENSRNOG00000003917,ENSRNOG00000052307,ENSRNOG00000059453,ENSRNOG00000025584,ENSRNOG00000019913,ENSRNOG00000002364,ENSRNOG00000009440,ENSRNOG00000019496,…
GO:1901654	response to ketone	biological_process	0.17574	1	2	66	233	20272	ENSRNOG00000006067,ENSRNOG00000011648
GO:0031981	nuclear lumen	cellular_component	0.17604	1	13	66	3021	20272	ENSRNOG00000017781,ENSRNOG00000006002,ENSRNOG00000017165,ENSRNOG00000003205,ENSRNOG00000012962,ENSRNOG00000013383,ENSRNOG00000019913,ENSRNOG00000025584,ENSRNOG00000015491,ENSRNOG00000046458,ENSRNOG00000021085,ENSRNOG00000015866,ENSRNOG00000019496
GO:0002437	inflammatory response to antigenic stimulus	biological_process	0.17794	1	1	66	60	20272	ENSRNOG00000014367
GO:0070491	repressing transcription factor binding	molecular_function	0.17794	1	1	66	60	20272	ENSRNOG00000019913
GO:0031253	cell projection membrane	cellular_component	0.17807	1	2	66	235	20272	ENSRNOG00000007006,ENSRNOG00000011648
GO:2000116	regulation of cysteine-type endopeptidase activity	biological_process	0.17807	1	2	66	235	20272	ENSRNOG00000011648,ENSRNOG00000006067
GO:0070013	intracellular organelle lumen	cellular_component	0.17876	1	14	66	3307	20272	ENSRNOG00000046458,ENSRNOG00000015866,ENSRNOG00000021085,ENSRNOG00000019496,ENSRNOG00000013383,ENSRNOG00000019913,ENSRNOG00000025584,ENSRNOG00000015491,ENSRNOG00000009252,ENSRNOG00000017165,ENSRNOG00000003205,ENSRNOG00000012962,ENSRNOG00000017781,ENSRNOG00000006002
GO:1901698	response to nitrogen compound	biological_process	0.17896	1	5	66	919	20272	ENSRNOG00000046458,ENSRNOG00000006067,ENSRNOG00000019496,ENSRNOG00000011648,ENSRNOG00000019908
GO:0022406	membrane docking	biological_process	0.18062	1	1	66	61	20272	ENSRNOG00000042086
GO:0048146	positive regulation of fibroblast proliferation	biological_process	0.18062	1	1	66	61	20272	ENSRNOG00000011648
GO:0071548	response to dexamethasone	biological_process	0.18062	1	1	66	61	20272	ENSRNOG00000011648
GO:0043233	organelle lumen	cellular_component	0.18083	1	14	66	3314	20272	ENSRNOG00000015866,ENSRNOG00000021085,ENSRNOG00000019496,ENSRNOG00000046458,ENSRNOG00000019913,ENSRNOG00000025584,ENSRNOG00000015491,ENSRNOG00000013383,ENSRNOG00000012962,ENSRNOG00000003205,ENSRNOG00000017165,ENSRNOG00000009252,ENSRNOG00000006002,ENSRNOG00000017781
GO:2000756	regulation of peptidyl-lysine acetylation	biological_process	0.18264	1	1	66	62	20272	ENSRNOG00000015866
GO:0071230	cellular response to amino acid stimulus	biological_process	0.18266	1	1	66	62	20272	ENSRNOG00000019908
GO:2000146	negative regulation of cell motility	biological_process	0.18274	1	2	66	239	20272	ENSRNOG00000011271,ENSRNOG00000010994
GO:0043228	non-membrane-bounded organelle	cellular_component	0.18292	1	16	66	3882	20272	ENSRNOG00000020353,ENSRNOG00000012472,ENSRNOG00000000414,ENSRNOG00000019913,ENSRNOG00000015491,ENSRNOG00000025584,ENSRNOG00000013383,ENSRNOG00000003205,ENSRNOG00000009252,ENSRNOG00000034258,ENSRNOG00000020881,ENSRNOG00000015866,ENSRNOG00000017849,ENSRNOG00000012962,ENSRNOG00000014399,ENSRNOG00000028753
GO:0043232	intracellular non-membrane-bounded organelle	cellular_component	0.18292	1	16	66	3882	20272	ENSRNOG00000003205,ENSRNOG00000009252,ENSRNOG00000034258,ENSRNOG00000020881,ENSRNOG00000012472,ENSRNOG00000020353,ENSRNOG00000000414,ENSRNOG00000019913,ENSRNOG00000025584,ENSRNOG00000015491,ENSRNOG00000013383,ENSRNOG00000012962,ENSRNOG00000014399,ENSRNOG00000028753,ENSRNOG00000015866,ENSRNOG00000017849
GO:0044438	microbody part	cellular_component	0.18319	1	1	66	62	20272	ENSRNOG00000028100
GO:0044439	peroxisomal part	cellular_component	0.18319	1	1	66	62	20272	ENSRNOG00000028100
GO:0035773	insulin secretion involved in cellular response to glucose stimulus	biological_process	0.18328	1	1	66	62	20272	ENSRNOG00000046458
GO:0043525	positive regulation of neuron apoptotic process	biological_process	0.1833	1	1	66	62	20272	ENSRNOG00000006067
GO:0034637	cellular carbohydrate biosynthetic process	biological_process	0.1833	1	1	66	62	20272	ENSRNOG00000010994
GO:0014068	positive regulation of phosphatidylinositol 3-kinase signaling	biological_process	0.1833	1	1	66	62	20272	ENSRNOG00000025584
GO:0050885	neuromuscular process controlling balance	biological_process	0.1833	1	1	66	62	20272	ENSRNOG00000018404
GO:0030032	lamellipodium assembly	biological_process	0.1833	1	1	66	62	20272	ENSRNOG00000011648
GO:0071300	cellular response to retinoic acid	biological_process	0.1833	1	1	66	62	20272	ENSRNOG00000011648
GO:0051046	regulation of secretion	biological_process	0.18361	1	4	66	685	20272	ENSRNOG00000012201,ENSRNOG00000046458,ENSRNOG00000042086,ENSRNOG00000011648
GO:0043627	response to estrogen	biological_process	0.18391	1	2	66	240	20272	ENSRNOG00000011648,ENSRNOG00000006067
GO:0071496	cellular response to external stimulus	biological_process	0.18557	1	3	66	456	20272	ENSRNOG00000011648,ENSRNOG00000006067,ENSRNOG00000009252
GO:0006305	DNA alkylation	biological_process	0.18597	1	1	66	63	20272	ENSRNOG00000019913
GO:0006306	DNA methylation	biological_process	0.18597	1	1	66	63	20272	ENSRNOG00000019913
GO:0043535	regulation of blood vessel endothelial cell migration	biological_process	0.18597	1	1	66	63	20272	ENSRNOG00000019496
GO:0051965	positive regulation of synapse assembly	biological_process	0.18597	1	1	66	63	20272	ENSRNOG00000022863
GO:0098772	molecular function regulator	molecular_function	0.18637	1	6	66	1183	20272	ENSRNOG00000007842,ENSRNOG00000020353,ENSRNOG00000004208,ENSRNOG00000019908,ENSRNOG00000025584,ENSRNOG00000011969
GO:0034660	ncRNA metabolic process	biological_process	0.18721	1	3	66	458	20272	ENSRNOG00000018404,ENSRNOG00000012962,ENSRNOG00000015491
GO:1901565	organonitrogen compound catabolic process	biological_process	0.18742	1	2	66	243	20272	ENSRNOG00000011831,ENSRNOG00000012962
GO:0032147	activation of protein kinase activity	biological_process	0.18832	1	2	66	244	20272	ENSRNOG00000025584,ENSRNOG00000019908
GO:0030490	maturation of SSU-rRNA	biological_process	0.18861	1	1	66	64	20272	ENSRNOG00000015491
GO:0001725	stress fiber	cellular_component	0.18862	1	1	66	64	20272	ENSRNOG00000034258
GO:0044093	positive regulation of molecular function	biological_process	0.19022	1	7	66	1448	20272	ENSRNOG00000020353,ENSRNOG00000014367,ENSRNOG00000046458,ENSRNOG00000006067,ENSRNOG00000024413,ENSRNOG00000025584,ENSRNOG00000019908
GO:0033554	cellular response to stress	biological_process	0.19288	1	8	66	1716	20272	ENSRNOG00000009252,ENSRNOG00000012962,ENSRNOG00000013383,ENSRNOG00000012472,ENSRNOG00000006067,ENSRNOG00000046458,ENSRNOG00000011648,ENSRNOG00000007842
GO:0031902	late endosome membrane	cellular_component	0.19329	1	1	66	66	20272	ENSRNOG00000019908
GO:0031984	organelle subcompartment	cellular_component	0.19331	1	2	66	248	20272	ENSRNOG00000028566,ENSRNOG00000021899
GO:0009306	protein secretion	biological_process	0.1938	1	3	66	466	20272	ENSRNOG00000014367,ENSRNOG00000042086,ENSRNOG00000046458
GO:0045685	regulation of glial cell differentiation	biological_process	0.19391	1	1	66	66	20272	ENSRNOG00000002364
GO:0046427	positive regulation of JAK-STAT cascade	biological_process	0.19391	1	1	66	66	20272	ENSRNOG00000025584
GO:0071417	cellular response to organonitrogen compound	biological_process	0.19527	1	3	66	468	20272	ENSRNOG00000019908,ENSRNOG00000011648,ENSRNOG00000019496
GO:0016788	hydrolase activity, acting on ester bonds	molecular_function	0.19551	1	4	66	703	20272	ENSRNOG00000018404,ENSRNOG00000012962,ENSRNOG00000017114,ENSRNOG00000015491
GO:0031301	integral component of organelle membrane	cellular_component	0.19562	1	2	66	250	20272	ENSRNOG00000028100,ENSRNOG00000007842
GO:0009201	ribonucleoside triphosphate biosynthetic process	biological_process	0.19648	1	1	66	67	20272	ENSRNOG00000003917
GO:1904035	regulation of epithelial cell apoptotic process	biological_process	0.19653	1	1	66	67	20272	ENSRNOG00000046458
GO:0051851	modification by host of symbiont morphology or physiology	biological_process	0.19655	1	1	66	67	20272	ENSRNOG00000011648
GO:0031985	Golgi cisterna	cellular_component	0.19655	1	1	66	67	20272	ENSRNOG00000021899
GO:0030667	secretory granule membrane	cellular_component	0.19655	1	1	66	67	20272	ENSRNOG00000042086
GO:0001938	positive regulation of endothelial cell proliferation	biological_process	0.19655	1	1	66	67	20272	ENSRNOG00000019496
GO:0016485	protein processing	biological_process	0.19796	1	2	66	252	20272	ENSRNOG00000006067,ENSRNOG00000012201
GO:1901701	cellular response to oxygen-containing compound	biological_process	0.19802	1	5	66	953	20272	ENSRNOG00000019496,ENSRNOG00000011648,ENSRNOG00000046458,ENSRNOG00000006067,ENSRNOG00000019908
GO:0016791	phosphatase activity	molecular_function	0.19803	1	2	66	252	20272	ENSRNOG00000012962,ENSRNOG00000017114
GO:0032024	positive regulation of insulin secretion	biological_process	0.19915	1	1	66	68	20272	ENSRNOG00000046458
GO:0090502	RNA phosphodiester bond hydrolysis, endonucleolytic	biological_process	0.19916	1	1	66	68	20272	ENSRNOG00000015491
GO:0005901	caveola	cellular_component	0.19917	1	1	66	68	20272	ENSRNOG00000011648
GO:0019199	transmembrane receptor protein kinase activity	molecular_function	0.19917	1	1	66	68	20272	ENSRNOG00000014367
GO:0030295	protein kinase activator activity	molecular_function	0.19917	1	1	66	68	20272	ENSRNOG00000025584
GO:0051271	negative regulation of cellular component movement	biological_process	0.19922	1	2	66	253	20272	ENSRNOG00000010994,ENSRNOG00000011271
GO:0000989	transcription factor activity, transcription factor binding	molecular_function	0.19962	1	3	66	473	20272	ENSRNOG00000003205,ENSRNOG00000024413,ENSRNOG00000019913
GO:0044421	extracellular region part	cellular_component	0.2004	1	15	66	3660	20272	ENSRNOG00000017953,ENSRNOG00000017165,ENSRNOG00000004208,ENSRNOG00000014399,ENSRNOG00000007006,ENSRNOG00000017781,ENSRNOG00000018404,ENSRNOG00000020587,ENSRNOG00000007842,ENSRNOG00000030049,ENSRNOG00000011648,ENSRNOG00000005800,ENSRNOG00000025584,ENSRNOG00000019908,ENSRNOG00000008572
GO:0010951	negative regulation of endopeptidase activity	biological_process	0.2004	1	2	66	254	20272	ENSRNOG00000011648,ENSRNOG00000004208
GO:1901983	regulation of protein acetylation	biological_process	0.20115	1	1	66	69	20272	ENSRNOG00000015866
GO:0014812	muscle cell migration	biological_process	0.20146	1	1	66	69	20272	ENSRNOG00000014399
GO:0070603	SWI/SNF superfamily-type complex	cellular_component	0.20179	1	1	66	69	20272	ENSRNOG00000019913
GO:0016772	transferase activity, transferring phosphorus-containing groups	molecular_function	0.20389	1	5	66	963	20272	ENSRNOG00000059453,ENSRNOG00000010005,ENSRNOG00000006002,ENSRNOG00000003917,ENSRNOG00000014367
GO:0005758	mitochondrial intermembrane space	cellular_component	0.2044	1	1	66	70	20272	ENSRNOG00000006067
GO:0006400	tRNA modification	biological_process	0.2044	1	1	66	70	20272	ENSRNOG00000018404
GO:0016811	hydrolase activity, acting on carbon-nitrogen (but not peptide) bonds, in linear amides	molecular_function	0.2044	1	1	66	70	20272	ENSRNOG00000019913
GO:0042127	regulation of cell proliferation	biological_process	0.20499	1	7	66	1480	20272	ENSRNOG00000046458,ENSRNOG00000021085,ENSRNOG00000011648,ENSRNOG00000019496,ENSRNOG00000012962,ENSRNOG00000025584,ENSRNOG00000011271
GO:0031300	intrinsic component of organelle membrane	cellular_component	0.20509	1	2	66	258	20272	ENSRNOG00000028100,ENSRNOG00000007842
GO:0000988	transcription factor activity, protein binding	molecular_function	0.20548	1	3	66	480	20272	ENSRNOG00000003205,ENSRNOG00000024413,ENSRNOG00000019913
GO:0070613	regulation of protein processing	biological_process	0.20683	1	1	66	71	20272	ENSRNOG00000012201
GO:0051702	interaction with symbiont	biological_process	0.20699	1	1	66	71	20272	ENSRNOG00000011648
GO:0032432	actin filament bundle	cellular_component	0.20699	1	1	66	71	20272	ENSRNOG00000034258
GO:0005261	cation channel activity	molecular_function	0.20753	1	2	66	260	20272	ENSRNOG00000012727,ENSRNOG00000011648
GO:0022613	ribonucleoprotein complex biogenesis	biological_process	0.20874	1	3	66	484	20272	ENSRNOG00000015491,ENSRNOG00000030049,ENSRNOG00000014399
GO:1903317	regulation of protein maturation	biological_process	0.20942	1	1	66	72	20272	ENSRNOG00000012201
GO:0010595	positive regulation of endothelial cell migration	biological_process	0.20959	1	1	66	72	20272	ENSRNOG00000019496
GO:0061180	mammary gland epithelium development	biological_process	0.20959	1	1	66	72	20272	ENSRNOG00000025584
GO:0006892	post-Golgi vesicle-mediated transport	biological_process	0.20959	1	1	66	72	20272	ENSRNOG00000042086
GO:0005774	vacuolar membrane	cellular_component	0.21082	1	2	66	263	20272	ENSRNOG00000019908,ENSRNOG00000007006
GO:0005887	integral component of plasma membrane	cellular_component	0.21145	1	5	66	976	20272	ENSRNOG00000014367,ENSRNOG00000012727,ENSRNOG00000010994,ENSRNOG00000011648,ENSRNOG00000007006
GO:0033108	mitochondrial respiratory chain complex assembly	biological_process	0.21217	1	1	66	73	20272	ENSRNOG00000006067
GO:0017053	transcriptional repressor complex	cellular_component	0.21217	1	1	66	73	20272	ENSRNOG00000019913
GO:0038034	signal transduction in absence of ligand	biological_process	0.21217	1	1	66	73	20272	ENSRNOG00000025584
GO:0097192	extrinsic apoptotic signaling pathway in absence of ligand	biological_process	0.21217	1	1	66	73	20272	ENSRNOG00000025584
GO:0030162	regulation of proteolysis	biological_process	0.21302	1	4	66	729	20272	ENSRNOG00000012201,ENSRNOG00000004208,ENSRNOG00000011648,ENSRNOG00000006067
GO:0044262	cellular carbohydrate metabolic process	biological_process	0.21349	1	2	66	265	20272	ENSRNOG00000059453,ENSRNOG00000010994
GO:0019209	kinase activator activity	molecular_function	0.21474	1	1	66	74	20272	ENSRNOG00000025584
GO:0042641	actomyosin	cellular_component	0.21474	1	1	66	74	20272	ENSRNOG00000034258
GO:0044728	DNA methylation or demethylation	biological_process	0.21474	1	1	66	74	20272	ENSRNOG00000019913
GO:0071385	cellular response to glucocorticoid stimulus	biological_process	0.21731	1	1	66	75	20272	ENSRNOG00000011648
GO:0006919	activation of cysteine-type endopeptidase activity involved in apoptotic process	biological_process	0.21731	1	1	66	75	20272	ENSRNOG00000006067
GO:0031491	nucleosome binding	molecular_function	0.21731	1	1	66	75	20272	ENSRNOG00000019913
GO:0030684	preribosome	cellular_component	0.21955	1	1	66	76	20272	ENSRNOG00000014399
GO:0000502	proteasome complex	cellular_component	0.21985	1	1	66	76	20272	ENSRNOG00000007842
GO:2001022	positive regulation of response to DNA damage stimulus	biological_process	0.21986	1	1	66	76	20272	ENSRNOG00000012962
GO:0071260	cellular response to mechanical stimulus	biological_process	0.21987	1	1	66	76	20272	ENSRNOG00000011648
GO:0040013	negative regulation of locomotion	biological_process	0.22186	1	2	66	272	20272	ENSRNOG00000011271,ENSRNOG00000010994
GO:0044428	nuclear part	cellular_component	0.2221	1	14	66	3446	20272	ENSRNOG00000015491,ENSRNOG00000025584,ENSRNOG00000019913,ENSRNOG00000013383,ENSRNOG00000046458,ENSRNOG00000021085,ENSRNOG00000015866,ENSRNOG00000019496,ENSRNOG00000011648,ENSRNOG00000006002,ENSRNOG00000017781,ENSRNOG00000003205,ENSRNOG00000012962,ENSRNOG00000017165
GO:0009142	nucleoside triphosphate biosynthetic process	biological_process	0.22235	1	1	66	77	20272	ENSRNOG00000003917
GO:0051117	ATPase binding	molecular_function	0.22241	1	1	66	77	20272	ENSRNOG00000030049
GO:0044264	cellular polysaccharide metabolic process	biological_process	0.22241	1	1	66	77	20272	ENSRNOG00000010994
GO:0051962	positive regulation of nervous system development	biological_process	0.22244	1	3	66	500	20272	ENSRNOG00000002364,ENSRNOG00000022863,ENSRNOG00000024413
GO:0010466	negative regulation of peptidase activity	biological_process	0.22306	1	2	66	273	20272	ENSRNOG00000011648,ENSRNOG00000004208
GO:0017156	calcium ion-dependent exocytosis	biological_process	0.22479	1	1	66	78	20272	ENSRNOG00000012201
GO:0051963	regulation of synapse assembly	biological_process	0.22496	1	1	66	78	20272	ENSRNOG00000022863
GO:0006970	response to osmotic stress	biological_process	0.22496	1	1	66	78	20272	ENSRNOG00000011648
GO:0034644	cellular response to UV	biological_process	0.22496	1	1	66	78	20272	ENSRNOG00000011648
GO:0032870	cellular response to hormone stimulus	biological_process	0.22501	1	3	66	503	20272	ENSRNOG00000011648,ENSRNOG00000019496,ENSRNOG00000006067
GO:0044437	vacuolar part	cellular_component	0.22517	1	2	66	275	20272	ENSRNOG00000007006,ENSRNOG00000019908
GO:0045121	membrane raft	cellular_component	0.22517	1	2	66	275	20272	ENSRNOG00000019908,ENSRNOG00000011648
GO:0046903	secretion	biological_process	0.22559	1	5	66	1000	20272	ENSRNOG00000046458,ENSRNOG00000042086,ENSRNOG00000011648,ENSRNOG00000014367,ENSRNOG00000012201
GO:0009141	nucleoside triphosphate metabolic process	biological_process	0.22662	1	2	66	276	20272	ENSRNOG00000003917,ENSRNOG00000012962
GO:0031970	organelle envelope lumen	cellular_component	0.22749	1	1	66	79	20272	ENSRNOG00000006067
GO:0051604	protein maturation	biological_process	0.22778	1	2	66	277	20272	ENSRNOG00000006067,ENSRNOG00000012201
GO:0006732	coenzyme metabolic process	biological_process	0.22785	1	2	66	277	20272	ENSRNOG00000003510,ENSRNOG00000008572
GO:0008283	cell proliferation	biological_process	0.22844	1	8	66	1798	20272	ENSRNOG00000046458,ENSRNOG00000021085,ENSRNOG00000019496,ENSRNOG00000011648,ENSRNOG00000025584,ENSRNOG00000011271,ENSRNOG00000012962,ENSRNOG00000014367
GO:0005576	extracellular region	cellular_component	0.2288	1	16	66	4037	20272	ENSRNOG00000030049,ENSRNOG00000055596,ENSRNOG00000019908,ENSRNOG00000004208,ENSRNOG00000014399,ENSRNOG00000017953,ENSRNOG00000017781,ENSRNOG00000007842,ENSRNOG00000011648,ENSRNOG00000005800,ENSRNOG00000020587,ENSRNOG00000018404,ENSRNOG00000008572,ENSRNOG00000025584,ENSRNOG00000017165,ENSRNOG00000007006
GO:0043231	intracellular membrane-bounded organelle	cellular_component	0.22923	1	34	66	9371	20272	ENSRNOG00000009252,ENSRNOG00000012472,ENSRNOG00000011648,ENSRNOG00000007842,ENSRNOG00000019496,ENSRNOG00000013383,ENSRNOG00000010005,ENSRNOG00000028566,ENSRNOG00000028100,ENSRNOG00000028753,ENSRNOG00000006067,ENSRNOG00000021085,ENSRNOG00000019908,ENSRNOG00000000476,ENSRNOG00000017165,ENSRNOG00000017731,ENSRNOG00000003205,ENSRNOG00000042086,ENSRNOG00000012727,ENSRNOG00000007006,ENSRNOG00000024413,…
GO:0019218	regulation of steroid metabolic process	biological_process	0.23001	1	1	66	80	20272	ENSRNOG00000021085
GO:0048037	cofactor binding	molecular_function	0.23026	1	2	66	279	20272	ENSRNOG00000006067,ENSRNOG00000003510
GO:0015833	peptide transport	biological_process	0.23145	1	2	66	280	20272	ENSRNOG00000046458,ENSRNOG00000011648
GO:0048545	response to steroid hormone	biological_process	0.23189	1	3	66	511	20272	ENSRNOG00000006067,ENSRNOG00000046458,ENSRNOG00000011648
GO:0051082	unfolded protein binding	molecular_function	0.23222	1	1	66	81	20272	ENSRNOG00000014399
GO:0048814	regulation of dendrite morphogenesis	biological_process	0.23252	1	1	66	81	20272	ENSRNOG00000024413
GO:0097581	lamellipodium organization	biological_process	0.23253	1	1	66	81	20272	ENSRNOG00000011648
GO:0006304	DNA modification	biological_process	0.23253	1	1	66	81	20272	ENSRNOG00000019913
GO:0014066	regulation of phosphatidylinositol 3-kinase signaling	biological_process	0.23253	1	1	66	81	20272	ENSRNOG00000025584
GO:0016575	histone deacetylation	biological_process	0.23253	1	1	66	81	20272	ENSRNOG00000019913
GO:0097193	intrinsic apoptotic signaling pathway	biological_process	0.23265	1	2	66	281	20272	ENSRNOG00000006067,ENSRNOG00000046458
GO:0044237	cellular metabolic process	biological_process	0.23373	1	35	66	9694	20272	ENSRNOG00000009440,ENSRNOG00000046458,ENSRNOG00000008572,ENSRNOG00000025584,ENSRNOG00000019913,ENSRNOG00000015491,ENSRNOG00000017731,ENSRNOG00000018986,ENSRNOG00000003205,ENSRNOG00000010994,ENSRNOG00000017114,ENSRNOG00000024413,ENSRNOG00000019381,ENSRNOG00000021899,ENSRNOG00000015866,ENSRNOG00000012962,ENSRNOG00000017781,ENSRNOG00000006002,ENSRNOG00000020353,ENSRNOG00000018404,ENSRNOG00000011648,…
GO:0097202	activation of cysteine-type endopeptidase activity	biological_process	0.23504	1	1	66	82	20272	ENSRNOG00000006067
GO:0030165	PDZ domain binding	molecular_function	0.23504	1	1	66	82	20272	ENSRNOG00000004208
GO:0046879	hormone secretion	biological_process	0.23626	1	2	66	284	20272	ENSRNOG00000046458,ENSRNOG00000011648
GO:0045921	positive regulation of exocytosis	biological_process	0.23738	1	1	66	83	20272	ENSRNOG00000012201
GO:0046486	glycerolipid metabolic process	biological_process	0.23747	1	2	66	285	20272	ENSRNOG00000017114,ENSRNOG00000017731
GO:0030203	glycosaminoglycan metabolic process	biological_process	0.23754	1	1	66	83	20272	ENSRNOG00000010994
GO:0043534	blood vessel endothelial cell migration	biological_process	0.23754	1	1	66	83	20272	ENSRNOG00000019496
GO:0071840	cellular component organization or biogenesis	biological_process	0.23796	1	22	66	5812	20272	ENSRNOG00000009252,ENSRNOG00000042086,ENSRNOG00000003205,ENSRNOG00000010994,ENSRNOG00000034258,ENSRNOG00000024413,ENSRNOG00000020353,ENSRNOG00000020587,ENSRNOG00000022863,ENSRNOG00000011648,ENSRNOG00000015491,ENSRNOG00000019913,ENSRNOG00000004208,ENSRNOG00000014399,ENSRNOG00000012962,ENSRNOG00000028100,ENSRNOG00000017953,ENSRNOG00000028753,ENSRNOG00000006067,ENSRNOG00000021085,ENSRNOG00000030049,…
GO:0003677	DNA binding	molecular_function	0.23838	1	8	66	1820	20272	ENSRNOG00000009252,ENSRNOG00000000476,ENSRNOG00000018986,ENSRNOG00000024413,ENSRNOG00000046458,ENSRNOG00000006067,ENSRNOG00000019496,ENSRNOG00000019913
GO:0005976	polysaccharide metabolic process	biological_process	0.24003	1	1	66	84	20272	ENSRNOG00000010994
GO:0045055	regulated secretory pathway	biological_process	0.24003	1	1	66	84	20272	ENSRNOG00000042086
GO:0016651	oxidoreductase activity, acting on NAD(P)H	molecular_function	0.24003	1	1	66	84	20272	ENSRNOG00000006067
GO:0005737	cytoplasm	cellular_component	0.24165	1	34	66	9421	20272	ENSRNOG00000017849,ENSRNOG00000021899,ENSRNOG00000015866,ENSRNOG00000011271,ENSRNOG00000012962,ENSRNOG00000017781,ENSRNOG00000011914,ENSRNOG00000002364,ENSRNOG00000046458,ENSRNOG00000025584,ENSRNOG00000013968,ENSRNOG00000012201,ENSRNOG00000017731,ENSRNOG00000017165,ENSRNOG00000042086,ENSRNOG00000010994,ENSRNOG00000012727,ENSRNOG00000007006,ENSRNOG00000024413,ENSRNOG00000006067,ENSRNOG00000019908,…
GO:0001656	metanephros development	biological_process	0.24252	1	1	66	85	20272	ENSRNOG00000011648
GO:0044853	plasma membrane raft	cellular_component	0.24252	1	1	66	85	20272	ENSRNOG00000011648
GO:0010035	response to inorganic substance	biological_process	0.2449	1	3	66	526	20272	ENSRNOG00000046458,ENSRNOG00000006067,ENSRNOG00000011648
GO:0000041	transition metal ion transport	biological_process	0.24499	1	1	66	86	20272	ENSRNOG00000012727
GO:0006887	exocytosis	biological_process	0.24583	1	2	66	292	20272	ENSRNOG00000042086,ENSRNOG00000012201
GO:0003014	renal system process	biological_process	0.24746	1	1	66	87	20272	ENSRNOG00000011648
GO:0022600	digestive system process	biological_process	0.24746	1	1	66	87	20272	ENSRNOG00000011648
GO:0051817	modification of morphology or physiology of other organism involved in symbiotic interaction	biological_process	0.24746	1	1	66	87	20272	ENSRNOG00000011648
GO:0009914	hormone transport	biological_process	0.24952	1	2	66	295	20272	ENSRNOG00000011648,ENSRNOG00000046458
GO:0006139	nucleobase-containing compound metabolic process	biological_process	0.24973	1	19	66	4973	20272	ENSRNOG00000021085,ENSRNOG00000006067,ENSRNOG00000019381,ENSRNOG00000003510,ENSRNOG00000012962,ENSRNOG00000011831,ENSRNOG00000011648,ENSRNOG00000019496,ENSRNOG00000018404,ENSRNOG00000046458,ENSRNOG00000009440,ENSRNOG00000059453,ENSRNOG00000025584,ENSRNOG00000019913,ENSRNOG00000015491,ENSRNOG00000008572,ENSRNOG00000003917,ENSRNOG00000003205,ENSRNOG00000024413
GO:0009156	ribonucleoside monophosphate biosynthetic process	biological_process	0.24986	1	1	66	88	20272	ENSRNOG00000003917
GO:0070542	response to fatty acid	biological_process	0.2499	1	1	66	88	20272	ENSRNOG00000046458
GO:0006282	regulation of DNA repair	biological_process	0.24992	1	1	66	88	20272	ENSRNOG00000012962
GO:0043154	negative regulation of cysteine-type endopeptidase activity involved in apoptotic process	biological_process	0.24992	1	1	66	88	20272	ENSRNOG00000011648
GO:0002456	T cell mediated immunity	biological_process	0.24992	1	1	66	88	20272	ENSRNOG00000014367
GO:0032092	positive regulation of protein binding	biological_process	0.24992	1	1	66	88	20272	ENSRNOG00000014367
GO:0098805	whole membrane	cellular_component	0.25134	1	7	66	1576	20272	ENSRNOG00000042086,ENSRNOG00000011648,ENSRNOG00000028100,ENSRNOG00000017731,ENSRNOG00000007006,ENSRNOG00000019908,ENSRNOG00000013383
GO:0015696	ammonium transport	biological_process	0.25237	1	1	66	89	20272	ENSRNOG00000011648
GO:0032941	secretion by tissue	biological_process	0.25237	1	1	66	89	20272	ENSRNOG00000011648
GO:0005795	Golgi stack	cellular_component	0.25237	1	1	66	89	20272	ENSRNOG00000021899
GO:0030316	osteoclast differentiation	biological_process	0.25237	1	1	66	89	20272	ENSRNOG00000020353
GO:0008134	transcription factor binding	molecular_function	0.25276	1	3	66	535	20272	ENSRNOG00000019913,ENSRNOG00000046458,ENSRNOG00000030049
GO:0044429	mitochondrial part	cellular_component	0.2544	1	4	66	788	20272	ENSRNOG00000009252,ENSRNOG00000017731,ENSRNOG00000006067,ENSRNOG00000007006
GO:1904019	epithelial cell apoptotic process	biological_process	0.2548	1	1	66	90	20272	ENSRNOG00000046458
GO:0000151	ubiquitin ligase complex	cellular_component	0.25677	1	2	66	301	20272	ENSRNOG00000018986,ENSRNOG00000007842
GO:0090277	positive regulation of peptide hormone secretion	biological_process	0.25724	1	1	66	91	20272	ENSRNOG00000046458
GO:0042886	amide transport	biological_process	0.25797	1	2	66	302	20272	ENSRNOG00000011648,ENSRNOG00000046458
GO:0004540	ribonuclease activity	molecular_function	0.25967	1	1	66	92	20272	ENSRNOG00000015491
GO:0008238	exopeptidase activity	molecular_function	0.25968	1	1	66	92	20272	ENSRNOG00000012962
GO:0048145	regulation of fibroblast proliferation	biological_process	0.25968	1	1	66	92	20272	ENSRNOG00000011648
GO:0050886	endocrine process	biological_process	0.25968	1	1	66	92	20272	ENSRNOG00000011648
GO:0071482	cellular response to light stimulus	biological_process	0.25968	1	1	66	92	20272	ENSRNOG00000011648
GO:0006022	aminoglycan metabolic process	biological_process	0.25968	1	1	66	92	20272	ENSRNOG00000010994
GO:0044431	Golgi apparatus part	cellular_component	0.25979	1	3	66	543	20272	ENSRNOG00000042086,ENSRNOG00000021899,ENSRNOG00000028566
GO:0022836	gated channel activity	molecular_function	0.2604	1	2	66	304	20272	ENSRNOG00000011648,ENSRNOG00000012727
GO:0044236	multicellular organismal metabolic process	biological_process	0.26151	1	1	66	93	20272	ENSRNOG00000015866
GO:0007589	body fluid secretion	biological_process	0.26211	1	1	66	93	20272	ENSRNOG00000011648
GO:1901216	positive regulation of neuron death	biological_process	0.26211	1	1	66	93	20272	ENSRNOG00000006067
GO:0005884	actin filament	cellular_component	0.26211	1	1	66	93	20272	ENSRNOG00000034258
GO:0006511	ubiquitin-dependent protein catabolic process	biological_process	0.26241	1	3	66	546	20272	ENSRNOG00000013383,ENSRNOG00000018986,ENSRNOG00000007842
GO:1901564	organonitrogen compound metabolic process	biological_process	0.26382	1	9	66	2152	20272	ENSRNOG00000003510,ENSRNOG00000008572,ENSRNOG00000003917,ENSRNOG00000018404,ENSRNOG00000011648,ENSRNOG00000009440,ENSRNOG00000011831,ENSRNOG00000012962,ENSRNOG00000010994
GO:0044248	cellular catabolic process	biological_process	0.26411	1	7	66	1601	20272	ENSRNOG00000012962,ENSRNOG00000007842,ENSRNOG00000006067,ENSRNOG00000018986,ENSRNOG00000009252,ENSRNOG00000011831,ENSRNOG00000013383
GO:0002793	positive regulation of peptide secretion	biological_process	0.2645	1	1	66	94	20272	ENSRNOG00000046458
GO:0003705	transcription factor activity, RNA polymerase II distal enhancer sequence-specific binding	molecular_function	0.2645	1	1	66	94	20272	ENSRNOG00000046458
GO:2001243	negative regulation of intrinsic apoptotic signaling pathway	biological_process	0.2645	1	1	66	94	20272	ENSRNOG00000046458
GO:0001942	hair follicle development	biological_process	0.26452	1	1	66	94	20272	ENSRNOG00000003205
GO:0048144	fibroblast proliferation	biological_process	0.26452	1	1	66	94	20272	ENSRNOG00000011648
GO:0003682	chromatin binding	molecular_function	0.26507	1	3	66	549	20272	ENSRNOG00000024413,ENSRNOG00000019913,ENSRNOG00000046458
GO:0048871	multicellular organismal homeostasis	biological_process	0.26524	1	2	66	308	20272	ENSRNOG00000011648,ENSRNOG00000003205
GO:0072080	nephron tubule development	biological_process	0.26693	1	1	66	95	20272	ENSRNOG00000011648
GO:0007569	cell aging	biological_process	0.26693	1	1	66	95	20272	ENSRNOG00000021899
GO:0006476	protein deacetylation	biological_process	0.26693	1	1	66	95	20272	ENSRNOG00000019913
GO:0006644	phospholipid metabolic process	biological_process	0.26765	1	2	66	310	20272	ENSRNOG00000017114,ENSRNOG00000017731
GO:0019941	modification-dependent protein catabolic process	biological_process	0.26771	1	3	66	552	20272	ENSRNOG00000013383,ENSRNOG00000007842,ENSRNOG00000018986
GO:0009108	coenzyme biosynthetic process	biological_process	0.26932	1	1	66	96	20272	ENSRNOG00000008572
GO:0005262	calcium channel activity	molecular_function	0.26932	1	1	66	96	20272	ENSRNOG00000012727
GO:0022404	molting cycle process	biological_process	0.26932	1	1	66	96	20272	ENSRNOG00000003205
GO:0022405	hair cycle process	biological_process	0.26932	1	1	66	96	20272	ENSRNOG00000003205
GO:0098773	skin epidermis development	biological_process	0.26932	1	1	66	96	20272	ENSRNOG00000003205
GO:0060429	epithelium development	biological_process	0.26978	1	5	66	1072	20272	ENSRNOG00000046458,ENSRNOG00000003205,ENSRNOG00000011648,ENSRNOG00000025584,ENSRNOG00000024413
GO:0031966	mitochondrial membrane	cellular_component	0.27126	1	3	66	556	20272	ENSRNOG00000017731,ENSRNOG00000006067,ENSRNOG00000007006
GO:0043566	structure-specific DNA binding	molecular_function	0.27128	1	2	66	313	20272	ENSRNOG00000024413,ENSRNOG00000019913
GO:0009124	nucleoside monophosphate biosynthetic process	biological_process	0.27165	1	1	66	97	20272	ENSRNOG00000003917
GO:0051101	regulation of DNA binding	biological_process	0.27169	1	1	66	97	20272	ENSRNOG00000046458
GO:0001936	regulation of endothelial cell proliferation	biological_process	0.27171	1	1	66	97	20272	ENSRNOG00000019496
GO:2001237	negative regulation of extrinsic apoptotic signaling pathway	biological_process	0.27171	1	1	66	97	20272	ENSRNOG00000025584
GO:0032990	cell part morphogenesis	biological_process	0.27314	1	4	66	814	20272	ENSRNOG00000024413,ENSRNOG00000028753,ENSRNOG00000009252,ENSRNOG00000022863
GO:0032006	regulation of TOR signaling	biological_process	0.27353	1	1	66	98	20272	ENSRNOG00000019908
GO:0043632	modification-dependent macromolecule catabolic process	biological_process	0.27478	1	3	66	560	20272	ENSRNOG00000013383,ENSRNOG00000007842,ENSRNOG00000018986
GO:0032259	methylation	biological_process	0.27491	1	2	66	316	20272	ENSRNOG00000013968,ENSRNOG00000019913
GO:0030163	protein catabolic process	biological_process	0.27533	1	4	66	817	20272	ENSRNOG00000013383,ENSRNOG00000025584,ENSRNOG00000018986,ENSRNOG00000007842
GO:0043130	ubiquitin binding	molecular_function	0.27646	1	1	66	99	20272	ENSRNOG00000007842
GO:0042451	purine nucleoside biosynthetic process	biological_process	0.27647	1	1	66	99	20272	ENSRNOG00000008572
GO:0046129	purine ribonucleoside biosynthetic process	biological_process	0.27647	1	1	66	99	20272	ENSRNOG00000008572
GO:0044238	primary metabolic process	biological_process	0.27666	1	35	66	9860	20272	ENSRNOG00000011831,ENSRNOG00000004208,ENSRNOG00000014367,ENSRNOG00000003510,ENSRNOG00000019908,ENSRNOG00000021085,ENSRNOG00000006067,ENSRNOG00000003917,ENSRNOG00000013383,ENSRNOG00000059453,ENSRNOG00000011648,ENSRNOG00000007842,ENSRNOG00000019496,ENSRNOG00000018404,ENSRNOG00000017781,ENSRNOG00000006002,ENSRNOG00000012962,ENSRNOG00000024181,ENSRNOG00000019381,ENSRNOG00000015866,ENSRNOG00000021899,…
GO:0036293	response to decreased oxygen levels	biological_process	0.27732	1	2	66	318	20272	ENSRNOG00000006067,ENSRNOG00000011648
GO:0051186	cofactor metabolic process	biological_process	0.27732	1	2	66	318	20272	ENSRNOG00000008572,ENSRNOG00000003510
GO:0030141	secretory granule	cellular_component	0.27845	1	2	66	319	20272	ENSRNOG00000012201,ENSRNOG00000042086
GO:0051098	regulation of binding	biological_process	0.27852	1	2	66	319	20272	ENSRNOG00000046458,ENSRNOG00000014367
GO:0061326	renal tubule development	biological_process	0.27884	1	1	66	100	20272	ENSRNOG00000011648
GO:0004867	serine-type endopeptidase inhibitor activity	molecular_function	0.27884	1	1	66	100	20272	ENSRNOG00000004208
GO:0090090	negative regulation of canonical Wnt signaling pathway	biological_process	0.27884	1	1	66	100	20272	ENSRNOG00000011271
GO:0044699	single-organism process	biological_process	0.28063	1	49	66	14222	20272	ENSRNOG00000006067,ENSRNOG00000021085,ENSRNOG00000024657,ENSRNOG00000003510,ENSRNOG00000019908,ENSRNOG00000004208,ENSRNOG00000028566,ENSRNOG00000014399,ENSRNOG00000014367,ENSRNOG00000028100,ENSRNOG00000011831,ENSRNOG00000028753,ENSRNOG00000012472,ENSRNOG00000020353,ENSRNOG00000022863,ENSRNOG00000018404,ENSRNOG00000020587,ENSRNOG00000011648,ENSRNOG00000007842,ENSRNOG00000019496,ENSRNOG00000013383,…
GO:0005667	transcription factor complex	cellular_component	0.28337	1	2	66	323	20272	ENSRNOG00000019913,ENSRNOG00000003205
GO:0045944	positive regulation of transcription from RNA polymerase II promoter	biological_process	0.28367	1	5	66	1094	20272	ENSRNOG00000003205,ENSRNOG00000046458,ENSRNOG00000025584,ENSRNOG00000019913,ENSRNOG00000024413
GO:0046128	purine ribonucleoside metabolic process	biological_process	0.28456	1	2	66	324	20272	ENSRNOG00000011831,ENSRNOG00000008572
GO:0097190	apoptotic signaling pathway	biological_process	0.28545	1	3	66	572	20272	ENSRNOG00000006067,ENSRNOG00000046458,ENSRNOG00000025584
GO:2000117	negative regulation of cysteine-type endopeptidase activity	biological_process	0.28589	1	1	66	103	20272	ENSRNOG00000011648
GO:0031072	heat shock protein binding	molecular_function	0.28589	1	1	66	103	20272	ENSRNOG00000017781
GO:0002526	acute inflammatory response	biological_process	0.28589	1	1	66	103	20272	ENSRNOG00000014367
GO:0008033	tRNA processing	biological_process	0.28589	1	1	66	103	20272	ENSRNOG00000018404
GO:0048660	regulation of smooth muscle cell proliferation	biological_process	0.28589	1	1	66	103	20272	ENSRNOG00000021085
GO:0051179	localization	biological_process	0.28674	1	20	66	5387	20272	ENSRNOG00000030049,ENSRNOG00000024657,ENSRNOG00000021899,ENSRNOG00000019908,ENSRNOG00000011271,ENSRNOG00000014367,ENSRNOG00000028566,ENSRNOG00000014399,ENSRNOG00000019496,ENSRNOG00000007842,ENSRNOG00000011648,ENSRNOG00000046458,ENSRNOG00000012201,ENSRNOG00000019913,ENSRNOG00000010994,ENSRNOG00000012727,ENSRNOG00000003205,ENSRNOG00000042086,ENSRNOG00000007006,ENSRNOG00000024140
GO:0007568	aging	biological_process	0.28698	1	2	66	326	20272	ENSRNOG00000046458,ENSRNOG00000021899
GO:0006259	DNA metabolic process	biological_process	0.28699	1	4	66	833	20272	ENSRNOG00000019913,ENSRNOG00000019381,ENSRNOG00000012962,ENSRNOG00000006067
GO:0042278	purine nucleoside metabolic process	biological_process	0.28819	1	2	66	327	20272	ENSRNOG00000011831,ENSRNOG00000008572
GO:0021510	spinal cord development	biological_process	0.28822	1	1	66	104	20272	ENSRNOG00000024413
GO:0031100	organ regeneration	biological_process	0.29054	1	1	66	105	20272	ENSRNOG00000046458
GO:0046483	heterocycle metabolic process	biological_process	0.291	1	19	66	5105	20272	ENSRNOG00000024413,ENSRNOG00000003205,ENSRNOG00000003917,ENSRNOG00000008572,ENSRNOG00000025584,ENSRNOG00000015491,ENSRNOG00000019913,ENSRNOG00000059453,ENSRNOG00000009440,ENSRNOG00000018404,ENSRNOG00000046458,ENSRNOG00000011648,ENSRNOG00000019496,ENSRNOG00000011831,ENSRNOG00000012962,ENSRNOG00000003510,ENSRNOG00000019381,ENSRNOG00000006067,ENSRNOG00000021085
GO:0033273	response to vitamin	biological_process	0.29286	1	1	66	106	20272	ENSRNOG00000046458
GO:0046474	glycerophospholipid biosynthetic process	biological_process	0.29288	1	1	66	106	20272	ENSRNOG00000017731
GO:0051591	response to cAMP	biological_process	0.29288	1	1	66	106	20272	ENSRNOG00000011648
GO:0016597	amino acid binding	molecular_function	0.29288	1	1	66	106	20272	ENSRNOG00000018404
GO:0035601	protein deacylation	biological_process	0.29288	1	1	66	106	20272	ENSRNOG00000019913
GO:0043066	negative regulation of apoptotic process	biological_process	0.2929	1	4	66	841	20272	ENSRNOG00000046458,ENSRNOG00000018404,ENSRNOG00000011648,ENSRNOG00000025584
GO:0032535	regulation of cellular component size	biological_process	0.29418	1	2	66	332	20272	ENSRNOG00000011648,ENSRNOG00000028100
GO:0042578	phosphoric ester hydrolase activity	molecular_function	0.29423	1	2	66	332	20272	ENSRNOG00000017114,ENSRNOG00000012962
GO:0071495	cellular response to endogenous stimulus	biological_process	0.29436	1	5	66	1111	20272	ENSRNOG00000006067,ENSRNOG00000019496,ENSRNOG00000010994,ENSRNOG00000011648,ENSRNOG00000019908
GO:0019233	sensory perception of pain	biological_process	0.29519	1	1	66	107	20272	ENSRNOG00000011648
GO:0048659	smooth muscle cell proliferation	biological_process	0.29519	1	1	66	107	20272	ENSRNOG00000021085
GO:0098732	macromolecule deacylation	biological_process	0.29519	1	1	66	107	20272	ENSRNOG00000019913
GO:0034470	ncRNA processing	biological_process	0.29543	1	2	66	333	20272	ENSRNOG00000015491,ENSRNOG00000018404
GO:0072009	nephron epithelium development	biological_process	0.2975	1	1	66	108	20272	ENSRNOG00000011648
GO:0008194	UDP-glycosyltransferase activity	molecular_function	0.2975	1	1	66	108	20272	ENSRNOG00000010994
GO:0006997	nucleus organization	biological_process	0.2975	1	1	66	108	20272	ENSRNOG00000021085
GO:0031929	TOR signaling	biological_process	0.29926	1	1	66	109	20272	ENSRNOG00000019908
GO:0014013	regulation of gliogenesis	biological_process	0.2998	1	1	66	109	20272	ENSRNOG00000002364
GO:0006725	cellular aromatic compound metabolic process	biological_process	0.30008	1	19	66	5133	20272	ENSRNOG00000012962,ENSRNOG00000011831,ENSRNOG00000019381,ENSRNOG00000006067,ENSRNOG00000021085,ENSRNOG00000003510,ENSRNOG00000003205,ENSRNOG00000024413,ENSRNOG00000009440,ENSRNOG00000046458,ENSRNOG00000018404,ENSRNOG00000019496,ENSRNOG00000011648,ENSRNOG00000003917,ENSRNOG00000008572,ENSRNOG00000019913,ENSRNOG00000025584,ENSRNOG00000015491,ENSRNOG00000059453
GO:0044702	single organism reproductive process	biological_process	0.30151	1	5	66	1122	20272	ENSRNOG00000012201,ENSRNOG00000013982,ENSRNOG00000021085,ENSRNOG00000012727,ENSRNOG00000010994
GO:0042274	ribosomal small subunit biogenesis	biological_process	0.30208	1	1	66	110	20272	ENSRNOG00000015491
GO:0014065	phosphatidylinositol 3-kinase signaling	biological_process	0.30209	1	1	66	110	20272	ENSRNOG00000025584
GO:0043069	negative regulation of programmed cell death	biological_process	0.30321	1	4	66	855	20272	ENSRNOG00000046458,ENSRNOG00000018404,ENSRNOG00000011648,ENSRNOG00000025584
GO:0010038	response to metal ion	biological_process	0.30386	1	2	66	340	20272	ENSRNOG00000046458,ENSRNOG00000011648
GO:0042383	sarcolemma	cellular_component	0.30438	1	1	66	111	20272	ENSRNOG00000011648
GO:0050905	neuromuscular process	biological_process	0.30438	1	1	66	111	20272	ENSRNOG00000018404
GO:0070482	response to oxygen levels	biological_process	0.30628	1	2	66	342	20272	ENSRNOG00000006067,ENSRNOG00000011648
GO:0001935	endothelial cell proliferation	biological_process	0.30665	1	1	66	112	20272	ENSRNOG00000019496
GO:0008285	negative regulation of cell proliferation	biological_process	0.30866	1	3	66	598	20272	ENSRNOG00000011271,ENSRNOG00000046458,ENSRNOG00000021085
GO:2000241	regulation of reproductive process	biological_process	0.30878	1	1	66	113	20272	ENSRNOG00000012201
GO:0048593	camera-type eye morphogenesis	biological_process	0.30892	1	1	66	113	20272	ENSRNOG00000011648
GO:0042826	histone deacetylase binding	molecular_function	0.30892	1	1	66	113	20272	ENSRNOG00000019913
GO:0050790	regulation of catalytic activity	biological_process	0.30926	1	8	66	1969	20272	ENSRNOG00000019908,ENSRNOG00000025584,ENSRNOG00000006067,ENSRNOG00000007842,ENSRNOG00000011648,ENSRNOG00000020353,ENSRNOG00000003205,ENSRNOG00000004208
GO:0016604	nuclear body	cellular_component	0.31045	1	3	66	600	20272	ENSRNOG00000006002,ENSRNOG00000021085,ENSRNOG00000046458
GO:0001046	core promoter sequence-specific DNA binding	molecular_function	0.31117	1	1	66	114	20272	ENSRNOG00000046458
GO:0042303	molting cycle	biological_process	0.31119	1	1	66	114	20272	ENSRNOG00000003205
GO:0042633	hair cycle	biological_process	0.31119	1	1	66	114	20272	ENSRNOG00000003205
GO:0031638	zymogen activation	biological_process	0.31119	1	1	66	114	20272	ENSRNOG00000006067
GO:0042698	ovulation cycle	biological_process	0.31119	1	1	66	114	20272	ENSRNOG00000010994
GO:0005740	mitochondrial envelope	cellular_component	0.31135	1	3	66	601	20272	ENSRNOG00000006067,ENSRNOG00000017731,ENSRNOG00000007006
GO:0030234	enzyme regulator activity	molecular_function	0.3121	1	4	66	867	20272	ENSRNOG00000007842,ENSRNOG00000004208,ENSRNOG00000020353,ENSRNOG00000025584
GO:0030176	integral component of endoplasmic reticulum membrane	cellular_component	0.31343	1	1	66	115	20272	ENSRNOG00000007842
GO:0021549	cerebellum development	biological_process	0.31344	1	1	66	115	20272	ENSRNOG00000018404
GO:0045666	positive regulation of neuron differentiation	biological_process	0.31349	1	2	66	348	20272	ENSRNOG00000002364,ENSRNOG00000024413
GO:0042254	ribosome biogenesis	biological_process	0.31454	1	2	66	349	20272	ENSRNOG00000015491,ENSRNOG00000014399
GO:0016241	regulation of macroautophagy	biological_process	0.31567	1	1	66	116	20272	ENSRNOG00000009252
GO:0005267	potassium channel activity	molecular_function	0.31569	1	1	66	116	20272	ENSRNOG00000011648
GO:0015085	calcium ion transmembrane transporter activity	molecular_function	0.31569	1	1	66	116	20272	ENSRNOG00000012727
GO:0016740	transferase activity	molecular_function	0.31571	1	9	66	2266	20272	ENSRNOG00000013968,ENSRNOG00000059453,ENSRNOG00000010005,ENSRNOG00000003917,ENSRNOG00000010994,ENSRNOG00000014367,ENSRNOG00000018986,ENSRNOG00000017731,ENSRNOG00000006002
GO:0044723	single-organism carbohydrate metabolic process	biological_process	0.31671	1	3	66	607	20272	ENSRNOG00000046458,ENSRNOG00000021899,ENSRNOG00000010994
GO:0051188	cofactor biosynthetic process	biological_process	0.31793	1	1	66	117	20272	ENSRNOG00000008572
GO:0035821	modification of morphology or physiology of other organism	biological_process	0.31793	1	1	66	117	20272	ENSRNOG00000011648
GO:0030139	endocytic vesicle	cellular_component	0.31793	1	1	66	117	20272	ENSRNOG00000028566
GO:0005815	microtubule organizing center	cellular_component	0.31937	1	3	66	610	20272	ENSRNOG00000028753,ENSRNOG00000013383,ENSRNOG00000000414
GO:0036064	ciliary basal body	cellular_component	0.3201	1	1	66	118	20272	ENSRNOG00000028753
GO:0032182	ubiquitin-like protein binding	molecular_function	0.32015	1	1	66	118	20272	ENSRNOG00000007842
GO:0006402	mRNA catabolic process	biological_process	0.32016	1	1	66	118	20272	ENSRNOG00000012962
GO:0006694	steroid biosynthetic process	biological_process	0.32016	1	1	66	118	20272	ENSRNOG00000021085
GO:0010594	regulation of endothelial cell migration	biological_process	0.32016	1	1	66	118	20272	ENSRNOG00000019496
GO:0015758	glucose transport	biological_process	0.32016	1	1	66	118	20272	ENSRNOG00000024657
GO:0042273	ribosomal large subunit biogenesis	biological_process	0.32211	1	1	66	119	20272	ENSRNOG00000014399
GO:0031669	cellular response to nutrient levels	biological_process	0.32308	1	2	66	356	20272	ENSRNOG00000006067,ENSRNOG00000009252
GO:0001669	acrosomal vesicle	cellular_component	0.32447	1	1	66	120	20272	ENSRNOG00000012201
GO:0005777	peroxisome	cellular_component	0.32452	1	1	66	120	20272	ENSRNOG00000028100
GO:0042579	microbody	cellular_component	0.32452	1	1	66	120	20272	ENSRNOG00000028100
GO:0004713	protein tyrosine kinase activity	molecular_function	0.32461	1	1	66	120	20272	ENSRNOG00000014367
GO:0050807	regulation of synapse organization	biological_process	0.32461	1	1	66	120	20272	ENSRNOG00000022863
GO:0009725	response to hormone	biological_process	0.32472	1	4	66	884	20272	ENSRNOG00000019496,ENSRNOG00000011648,ENSRNOG00000046458,ENSRNOG00000006067
GO:0001558	regulation of cell growth	biological_process	0.3264	1	2	66	359	20272	ENSRNOG00000004208,ENSRNOG00000019908
GO:0031667	response to nutrient levels	biological_process	0.32657	1	3	66	618	20272	ENSRNOG00000046458,ENSRNOG00000006067,ENSRNOG00000009252
GO:0031227	intrinsic component of endoplasmic reticulum membrane	cellular_component	0.32681	1	1	66	121	20272	ENSRNOG00000007842
GO:0004497	monooxygenase activity	molecular_function	0.32682	1	1	66	121	20272	ENSRNOG00000003510
GO:0043280	positive regulation of cysteine-type endopeptidase activity involved in apoptotic process	biological_process	0.32682	1	1	66	121	20272	ENSRNOG00000006067
GO:0008645	hexose transport	biological_process	0.32682	1	1	66	121	20272	ENSRNOG00000024657
GO:0005768	endosome	cellular_component	0.32725	1	3	66	619	20272	ENSRNOG00000019908,ENSRNOG00000013383,ENSRNOG00000042086
GO:0055037	recycling endosome	cellular_component	0.329	1	1	66	122	20272	ENSRNOG00000013383
GO:0046887	positive regulation of hormone secretion	biological_process	0.32901	1	1	66	122	20272	ENSRNOG00000046458
GO:0046488	phosphatidylinositol metabolic process	biological_process	0.32903	1	1	66	122	20272	ENSRNOG00000017114
GO:0070011	peptidase activity, acting on L-amino acid peptides	molecular_function	0.32919	1	3	66	621	20272	ENSRNOG00000024181,ENSRNOG00000012201,ENSRNOG00000012962
GO:0004519	endonuclease activity	molecular_function	0.33121	1	1	66	123	20272	ENSRNOG00000015491
GO:0006403	RNA localization	biological_process	0.33122	1	1	66	123	20272	ENSRNOG00000030049
GO:0006338	chromatin remodeling	biological_process	0.33122	1	1	66	123	20272	ENSRNOG00000019913
GO:0015749	monosaccharide transport	biological_process	0.33122	1	1	66	123	20272	ENSRNOG00000024657
GO:0016810	hydrolase activity, acting on carbon-nitrogen (but not peptide) bonds	molecular_function	0.33122	1	1	66	123	20272	ENSRNOG00000019913
GO:0070851	growth factor receptor binding	molecular_function	0.33314	1	1	66	124	20272	ENSRNOG00000005800
GO:0042476	odontogenesis	biological_process	0.33341	1	1	66	124	20272	ENSRNOG00000011648
GO:0007050	cell cycle arrest	biological_process	0.33341	1	1	66	124	20272	ENSRNOG00000002364
GO:0019838	growth factor binding	molecular_function	0.33341	1	1	66	124	20272	ENSRNOG00000004208
GO:0050680	negative regulation of epithelial cell proliferation	biological_process	0.33341	1	1	66	124	20272	ENSRNOG00000011271
GO:1903532	positive regulation of secretion by cell	biological_process	0.33376	1	2	66	365	20272	ENSRNOG00000012201,ENSRNOG00000046458
GO:0008201	heparin binding	molecular_function	0.33532	1	1	66	125	20272	ENSRNOG00000014399
GO:0031513	nonmotile primary cilium	cellular_component	0.33554	1	1	66	125	20272	ENSRNOG00000028753
GO:0072372	primary cilium	cellular_component	0.33554	1	1	66	125	20272	ENSRNOG00000028753
GO:0043679	axon terminus	cellular_component	0.3356	1	1	66	125	20272	ENSRNOG00000011648
GO:0022037	metencephalon development	biological_process	0.3356	1	1	66	125	20272	ENSRNOG00000018404
GO:0046872	metal ion binding	molecular_function	0.33634	1	11	66	2888	20272	ENSRNOG00000025584,ENSRNOG00000019913,ENSRNOG00000020587,ENSRNOG00000018404,ENSRNOG00000030049,ENSRNOG00000021085,ENSRNOG00000002364,ENSRNOG00000011914,ENSRNOG00000011831,ENSRNOG00000012962,ENSRNOG00000018986
GO:0044085	cellular component biogenesis	biological_process	0.33752	1	10	66	2601	20272	ENSRNOG00000020353,ENSRNOG00000020587,ENSRNOG00000022863,ENSRNOG00000006067,ENSRNOG00000030049,ENSRNOG00000011648,ENSRNOG00000015491,ENSRNOG00000014399,ENSRNOG00000003205,ENSRNOG00000010994
GO:0052689	carboxylic ester hydrolase activity	molecular_function	0.34211	1	1	66	128	20272	ENSRNOG00000018404
GO:0051052	regulation of DNA metabolic process	biological_process	0.34219	1	2	66	372	20272	ENSRNOG00000006067,ENSRNOG00000012962
GO:1901566	organonitrogen compound biosynthetic process	biological_process	0.34252	1	6	66	1466	20272	ENSRNOG00000009440,ENSRNOG00000018404,ENSRNOG00000011648,ENSRNOG00000010994,ENSRNOG00000003917,ENSRNOG00000008572
GO:0045766	positive regulation of angiogenesis	biological_process	0.34426	1	1	66	129	20272	ENSRNOG00000011648
GO:0019362	pyridine nucleotide metabolic process	biological_process	0.34426	1	1	66	129	20272	ENSRNOG00000003510
GO:0046496	nicotinamide nucleotide metabolic process	biological_process	0.34426	1	1	66	129	20272	ENSRNOG00000003510
GO:0030133	transport vesicle	cellular_component	0.34426	1	1	66	129	20272	ENSRNOG00000042086
GO:0046890	regulation of lipid biosynthetic process	biological_process	0.34426	1	1	66	129	20272	ENSRNOG00000021085
GO:1903530	regulation of secretion by cell	biological_process	0.34444	1	3	66	638	20272	ENSRNOG00000042086,ENSRNOG00000046458,ENSRNOG00000012201
GO:0080135	regulation of cellular response to stress	biological_process	0.34628	1	3	66	640	20272	ENSRNOG00000009252,ENSRNOG00000046458,ENSRNOG00000012962
GO:0045017	glycerolipid biosynthetic process	biological_process	0.34641	1	1	66	130	20272	ENSRNOG00000017731
GO:0030178	negative regulation of Wnt signaling pathway	biological_process	0.34641	1	1	66	130	20272	ENSRNOG00000011271
GO:0044763	single-organism cellular process	biological_process	0.34814	1	44	66	12882	20272	ENSRNOG00000009252,ENSRNOG00000034258,ENSRNOG00000020353,ENSRNOG00000019496,ENSRNOG00000011648,ENSRNOG00000007842,ENSRNOG00000018404,ENSRNOG00000022863,ENSRNOG00000020587,ENSRNOG00000003917,ENSRNOG00000013383,ENSRNOG00000059453,ENSRNOG00000014399,ENSRNOG00000028566,ENSRNOG00000004208,ENSRNOG00000014367,ENSRNOG00000028100,ENSRNOG00000011831,ENSRNOG00000028753,ENSRNOG00000021085,ENSRNOG00000024657,…
GO:0007224	smoothened signaling pathway	biological_process	0.34853	1	1	66	131	20272	ENSRNOG00000046458
GO:2001056	positive regulation of cysteine-type endopeptidase activity	biological_process	0.34855	1	1	66	131	20272	ENSRNOG00000006067
GO:0007416	synapse assembly	biological_process	0.34855	1	1	66	131	20272	ENSRNOG00000022863
GO:0051603	proteolysis involved in cellular protein catabolic process	biological_process	0.34987	1	3	66	644	20272	ENSRNOG00000007842,ENSRNOG00000018986,ENSRNOG00000013383
GO:0009991	response to extracellular stimulus	biological_process	0.34987	1	3	66	644	20272	ENSRNOG00000046458,ENSRNOG00000006067,ENSRNOG00000009252
GO:0005741	mitochondrial outer membrane	cellular_component	0.35069	1	1	66	132	20272	ENSRNOG00000017731
GO:0072524	pyridine-containing compound metabolic process	biological_process	0.35069	1	1	66	132	20272	ENSRNOG00000003510
GO:0006865	amino acid transport	biological_process	0.35069	1	1	66	132	20272	ENSRNOG00000007006
GO:0042177	negative regulation of protein catabolic process	biological_process	0.35069	1	1	66	132	20272	ENSRNOG00000025584
GO:0046425	regulation of JAK-STAT cascade	biological_process	0.35069	1	1	66	132	20272	ENSRNOG00000025584
GO:0048015	phosphatidylinositol-mediated signaling	biological_process	0.35069	1	1	66	132	20272	ENSRNOG00000025584
GO:0071333	cellular response to glucose stimulus	biological_process	0.35279	1	1	66	133	20272	ENSRNOG00000046458
GO:0071456	cellular response to hypoxia	biological_process	0.35281	1	1	66	133	20272	ENSRNOG00000011648
GO:0008047	enzyme activator activity	molecular_function	0.35404	1	2	66	382	20272	ENSRNOG00000020353,ENSRNOG00000025584
GO:1901360	organic cyclic compound metabolic process	biological_process	0.35481	1	19	66	5296	20272	ENSRNOG00000018404,ENSRNOG00000046458,ENSRNOG00000019496,ENSRNOG00000011648,ENSRNOG00000009440,ENSRNOG00000015491,ENSRNOG00000025584,ENSRNOG00000019913,ENSRNOG00000059453,ENSRNOG00000003917,ENSRNOG00000008572,ENSRNOG00000003205,ENSRNOG00000024413,ENSRNOG00000006067,ENSRNOG00000021085,ENSRNOG00000019381,ENSRNOG00000003510,ENSRNOG00000012962,ENSRNOG00000011831
GO:0045931	positive regulation of mitotic cell cycle	biological_process	0.35492	1	1	66	134	20272	ENSRNOG00000009252
GO:0090501	RNA phosphodiester bond hydrolysis	biological_process	0.35492	1	1	66	134	20272	ENSRNOG00000015491
GO:0001078	transcriptional repressor activity, RNA polymerase II core promoter proximal region sequence-specific binding	molecular_function	0.35493	1	1	66	134	20272	ENSRNOG00000024413
GO:0003690	double-stranded DNA binding	molecular_function	0.35493	1	1	66	134	20272	ENSRNOG00000024413
GO:0048813	dendrite morphogenesis	biological_process	0.35493	1	1	66	134	20272	ENSRNOG00000024413
GO:0008233	peptidase activity	molecular_function	0.35517	1	3	66	650	20272	ENSRNOG00000012201,ENSRNOG00000024181,ENSRNOG00000012962
GO:0031668	cellular response to extracellular stimulus	biological_process	0.35521	1	2	66	383	20272	ENSRNOG00000009252,ENSRNOG00000006067
GO:0007417	central nervous system development	biological_process	0.35607	1	4	66	926	20272	ENSRNOG00000024413,ENSRNOG00000011648,ENSRNOG00000046458,ENSRNOG00000018404
GO:0023061	signal release	biological_process	0.35639	1	2	66	384	20272	ENSRNOG00000046458,ENSRNOG00000011648
GO:2001233	regulation of apoptotic signaling pathway	biological_process	0.35639	1	2	66	384	20272	ENSRNOG00000025584,ENSRNOG00000046458
GO:0048017	inositol lipid-mediated signaling	biological_process	0.35705	1	1	66	135	20272	ENSRNOG00000025584
GO:0048565	digestive tract development	biological_process	0.35914	1	1	66	136	20272	ENSRNOG00000046458
GO:0071331	cellular response to hexose stimulus	biological_process	0.35914	1	1	66	136	20272	ENSRNOG00000046458
GO:0009411	response to UV	biological_process	0.35916	1	1	66	136	20272	ENSRNOG00000011648
GO:0072006	nephron development	biological_process	0.35916	1	1	66	136	20272	ENSRNOG00000011648
GO:0045861	negative regulation of proteolysis	biological_process	0.35994	1	2	66	387	20272	ENSRNOG00000004208,ENSRNOG00000011648
GO:0016192	vesicle-mediated transport	biological_process	0.36005	1	5	66	1212	20272	ENSRNOG00000042086,ENSRNOG00000021899,ENSRNOG00000028566,ENSRNOG00000012201,ENSRNOG00000024140
GO:0016310	phosphorylation	biological_process	0.36046	1	8	66	2071	20272	ENSRNOG00000059453,ENSRNOG00000010005,ENSRNOG00000025584,ENSRNOG00000019908,ENSRNOG00000003917,ENSRNOG00000014367,ENSRNOG00000003205,ENSRNOG00000006002
GO:0071326	cellular response to monosaccharide stimulus	biological_process	0.36124	1	1	66	137	20272	ENSRNOG00000046458
GO:0044306	neuron projection terminus	cellular_component	0.36126	1	1	66	137	20272	ENSRNOG00000011648
GO:0046683	response to organophosphorus	biological_process	0.36126	1	1	66	137	20272	ENSRNOG00000011648
GO:0008021	synaptic vesicle	cellular_component	0.36126	1	1	66	137	20272	ENSRNOG00000042086
GO:0060548	negative regulation of cell death	biological_process	0.36206	1	4	66	934	20272	ENSRNOG00000046458,ENSRNOG00000018404,ENSRNOG00000011648,ENSRNOG00000025584
GO:0000978	RNA polymerase II core promoter proximal region sequence-specific DNA binding	molecular_function	0.36229	1	2	66	389	20272	ENSRNOG00000024413,ENSRNOG00000046458
GO:0005216	ion channel activity	molecular_function	0.3623	1	2	66	389	20272	ENSRNOG00000012727,ENSRNOG00000011648
GO:0046873	metal ion transmembrane transporter activity	molecular_function	0.3623	1	2	66	389	20272	ENSRNOG00000011648,ENSRNOG00000012727
GO:0051240	positive regulation of multicellular organismal process	biological_process	0.36323	1	6	66	1501	20272	ENSRNOG00000002364,ENSRNOG00000022863,ENSRNOG00000019496,ENSRNOG00000011648,ENSRNOG00000025584,ENSRNOG00000024413
GO:0032104	regulation of response to extracellular stimulus	biological_process	0.36333	1	1	66	138	20272	ENSRNOG00000009252
GO:0032107	regulation of response to nutrient levels	biological_process	0.36333	1	1	66	138	20272	ENSRNOG00000009252
GO:0008654	phospholipid biosynthetic process	biological_process	0.36335	1	1	66	138	20272	ENSRNOG00000017731
GO:0033993	response to lipid	biological_process	0.36354	1	4	66	936	20272	ENSRNOG00000013982,ENSRNOG00000011648,ENSRNOG00000046458,ENSRNOG00000006067
GO:0072073	kidney epithelium development	biological_process	0.36544	1	1	66	139	20272	ENSRNOG00000011648
GO:0050773	regulation of dendrite development	biological_process	0.36751	1	1	66	140	20272	ENSRNOG00000024413
GO:0005743	mitochondrial inner membrane	cellular_component	0.36935	1	2	66	395	20272	ENSRNOG00000007006,ENSRNOG00000006067
GO:0043902	positive regulation of multi-organism process	biological_process	0.36946	1	1	66	141	20272	ENSRNOG00000012201
GO:0044444	cytoplasmic part	cellular_component	0.37044	1	26	66	7448	20272	ENSRNOG00000028566,ENSRNOG00000014399,ENSRNOG00000028100,ENSRNOG00000017781,ENSRNOG00000017849,ENSRNOG00000021899,ENSRNOG00000006067,ENSRNOG00000015866,ENSRNOG00000019908,ENSRNOG00000009252,ENSRNOG00000017731,ENSRNOG00000017165,ENSRNOG00000042086,ENSRNOG00000012727,ENSRNOG00000007006,ENSRNOG00000012472,ENSRNOG00000018404,ENSRNOG00000046458,ENSRNOG00000019496,ENSRNOG00000007842,ENSRNOG00000013383,…
GO:0031967	organelle envelope	cellular_component	0.37104	1	4	66	946	20272	ENSRNOG00000007006,ENSRNOG00000011648,ENSRNOG00000006067,ENSRNOG00000017731
GO:0031975	envelope	cellular_component	0.37104	1	4	66	946	20272	ENSRNOG00000007006,ENSRNOG00000011648,ENSRNOG00000006067,ENSRNOG00000017731
GO:0015079	potassium ion transmembrane transporter activity	molecular_function	0.37166	1	1	66	142	20272	ENSRNOG00000011648
GO:0022838	substrate-specific channel activity	molecular_function	0.37169	1	2	66	397	20272	ENSRNOG00000011648,ENSRNOG00000012727
GO:0009894	regulation of catabolic process	biological_process	0.37311	1	3	66	670	20272	ENSRNOG00000006067,ENSRNOG00000009252,ENSRNOG00000025584
GO:0006401	RNA catabolic process	biological_process	0.37372	1	1	66	143	20272	ENSRNOG00000012962
GO:1904018	positive regulation of vasculature development	biological_process	0.37372	1	1	66	143	20272	ENSRNOG00000011648
GO:0022414	reproductive process	biological_process	0.37388	1	5	66	1233	20272	ENSRNOG00000012201,ENSRNOG00000013982,ENSRNOG00000010994,ENSRNOG00000021085,ENSRNOG00000012727
GO:0046983	protein dimerization activity	molecular_function	0.37393	1	5	66	1233	20272	ENSRNOG00000012962,ENSRNOG00000046458,ENSRNOG00000006067,ENSRNOG00000024413,ENSRNOG00000007006
GO:0043169	cation binding	molecular_function	0.37405	1	11	66	2975	20272	ENSRNOG00000011914,ENSRNOG00000011831,ENSRNOG00000018986,ENSRNOG00000012962,ENSRNOG00000019913,ENSRNOG00000025584,ENSRNOG00000002364,ENSRNOG00000020587,ENSRNOG00000018404,ENSRNOG00000021085,ENSRNOG00000030049
GO:0006733	oxidoreduction coenzyme metabolic process	biological_process	0.37577	1	1	66	144	20272	ENSRNOG00000003510
GO:0019827	stem cell population maintenance	biological_process	0.37577	1	1	66	144	20272	ENSRNOG00000003205
GO:0098589	membrane region	cellular_component	0.37609	1	4	66	953	20272	ENSRNOG00000013383,ENSRNOG00000007006,ENSRNOG00000019908,ENSRNOG00000011648
GO:0000987	core promoter proximal region sequence-specific DNA binding	molecular_function	0.37635	1	2	66	401	20272	ENSRNOG00000046458,ENSRNOG00000024413
GO:0001159	core promoter proximal region DNA binding	molecular_function	0.37635	1	2	66	401	20272	ENSRNOG00000024413,ENSRNOG00000046458
GO:0045184	establishment of protein localization	biological_process	0.37684	1	6	66	1524	20272	ENSRNOG00000007842,ENSRNOG00000014367,ENSRNOG00000042086,ENSRNOG00000046458,ENSRNOG00000011271,ENSRNOG00000024140
GO:0044451	nucleoplasm part	cellular_component	0.37776	1	4	66	955	20272	ENSRNOG00000021085,ENSRNOG00000046458,ENSRNOG00000019913,ENSRNOG00000006002
GO:0050796	regulation of insulin secretion	biological_process	0.3778	1	1	66	145	20272	ENSRNOG00000046458
GO:0044257	cellular protein catabolic process	biological_process	0.37934	1	3	66	677	20272	ENSRNOG00000013383,ENSRNOG00000007842,ENSRNOG00000018986
GO:0030879	mammary gland development	biological_process	0.37986	1	1	66	146	20272	ENSRNOG00000025584
GO:0010950	positive regulation of endopeptidase activity	biological_process	0.37986	1	1	66	146	20272	ENSRNOG00000006067
GO:0016311	dephosphorylation	biological_process	0.37986	1	2	66	404	20272	ENSRNOG00000012962,ENSRNOG00000017114
GO:0051094	positive regulation of developmental process	biological_process	0.38051	1	5	66	1243	20272	ENSRNOG00000024413,ENSRNOG00000025584,ENSRNOG00000002364,ENSRNOG00000011648,ENSRNOG00000022863
GO:0071705	nitrogen compound transport	biological_process	0.38113	1	3	66	679	20272	ENSRNOG00000046458,ENSRNOG00000011648,ENSRNOG00000007006
GO:0071704	organic substance metabolic process	biological_process	0.38137	1	35	66	10221	20272	ENSRNOG00000011831,ENSRNOG00000004208,ENSRNOG00000014367,ENSRNOG00000003510,ENSRNOG00000019908,ENSRNOG00000006067,ENSRNOG00000021085,ENSRNOG00000013383,ENSRNOG00000003917,ENSRNOG00000059453,ENSRNOG00000018404,ENSRNOG00000007842,ENSRNOG00000011648,ENSRNOG00000019496,ENSRNOG00000017781,ENSRNOG00000006002,ENSRNOG00000012962,ENSRNOG00000024181,ENSRNOG00000019381,ENSRNOG00000021899,ENSRNOG00000015866,…
GO:0071322	cellular response to carbohydrate stimulus	biological_process	0.38187	1	1	66	147	20272	ENSRNOG00000046458
GO:0001678	cellular glucose homeostasis	biological_process	0.3839	1	1	66	148	20272	ENSRNOG00000046458
GO:0071248	cellular response to metal ion	biological_process	0.38392	1	1	66	148	20272	ENSRNOG00000011648
GO:0098727	maintenance of cell number	biological_process	0.38392	1	1	66	148	20272	ENSRNOG00000003205
GO:0030335	positive regulation of cell migration	biological_process	0.38451	1	2	66	408	20272	ENSRNOG00000011648,ENSRNOG00000019496
GO:0002065	columnar/cuboidal epithelial cell differentiation	biological_process	0.38592	1	1	66	149	20272	ENSRNOG00000046458
GO:0055123	digestive system development	biological_process	0.38592	1	1	66	149	20272	ENSRNOG00000046458
GO:0019867	outer membrane	cellular_component	0.38594	1	1	66	149	20272	ENSRNOG00000017731
GO:0031968	organelle outer membrane	cellular_component	0.38594	1	1	66	149	20272	ENSRNOG00000017731
GO:0090150	establishment of protein localization to membrane	biological_process	0.38795	1	1	66	150	20272	ENSRNOG00000042086
GO:0005770	late endosome	cellular_component	0.38948	1	1	66	151	20272	ENSRNOG00000019908
GO:0008584	male gonad development	biological_process	0.38996	1	1	66	151	20272	ENSRNOG00000021085
GO:0060491	regulation of cell projection assembly	biological_process	0.38996	1	1	66	151	20272	ENSRNOG00000011648
GO:0070887	cellular response to chemical stimulus	biological_process	0.39041	1	9	66	2423	20272	ENSRNOG00000012472,ENSRNOG00000006067,ENSRNOG00000046458,ENSRNOG00000011648,ENSRNOG00000019496,ENSRNOG00000005800,ENSRNOG00000003510,ENSRNOG00000019908,ENSRNOG00000010994
GO:1901700	response to oxygen-containing compound	biological_process	0.39102	1	6	66	1548	20272	ENSRNOG00000019908,ENSRNOG00000019496,ENSRNOG00000011648,ENSRNOG00000006067,ENSRNOG00000046458,ENSRNOG00000013982
GO:0003674	molecular_function	molecular_function	0.39151	1	57	66	17073	20272	ENSRNOG00000042086,ENSRNOG00000003205,ENSRNOG00000012727,ENSRNOG00000010994,ENSRNOG00000000476,ENSRNOG00000018986,ENSRNOG00000017731,ENSRNOG00000017165,ENSRNOG00000017114,ENSRNOG00000007006,ENSRNOG00000024413,ENSRNOG00000046458,ENSRNOG00000005800,ENSRNOG00000002364,ENSRNOG00000013982,ENSRNOG00000009440,ENSRNOG00000015491,ENSRNOG00000025584,ENSRNOG00000019913,ENSRNOG00000013968,ENSRNOG00000012201,…
GO:0048592	eye morphogenesis	biological_process	0.39196	1	1	66	152	20272	ENSRNOG00000011648
GO:0046546	development of primary male sexual characteristics	biological_process	0.39196	1	1	66	152	20272	ENSRNOG00000021085
GO:0048731	system development	biological_process	0.39247	1	15	66	4206	20272	ENSRNOG00000003205,ENSRNOG00000042086,ENSRNOG00000028566,ENSRNOG00000034258,ENSRNOG00000024413,ENSRNOG00000046458,ENSRNOG00000018404,ENSRNOG00000022863,ENSRNOG00000006067,ENSRNOG00000021085,ENSRNOG00000011648,ENSRNOG00000002364,ENSRNOG00000020353,ENSRNOG00000013982,ENSRNOG00000025584
GO:0032879	regulation of localization	biological_process	0.39249	1	9	66	2427	20272	ENSRNOG00000019496,ENSRNOG00000011648,ENSRNOG00000046458,ENSRNOG00000012201,ENSRNOG00000019913,ENSRNOG00000011271,ENSRNOG00000010994,ENSRNOG00000042086,ENSRNOG00000003205
GO:0051346	negative regulation of hydrolase activity	biological_process	0.39377	1	2	66	416	20272	ENSRNOG00000011648,ENSRNOG00000004208
GO:0045211	postsynaptic membrane	cellular_component	0.39393	1	1	66	153	20272	ENSRNOG00000013383
GO:0043542	endothelial cell migration	biological_process	0.39395	1	1	66	153	20272	ENSRNOG00000019496
GO:0030900	forebrain development	biological_process	0.39492	1	2	66	417	20272	ENSRNOG00000011648,ENSRNOG00000024413
GO:0000976	transcription regulatory region sequence-specific DNA binding	molecular_function	0.39533	1	3	66	695	20272	ENSRNOG00000024413,ENSRNOG00000019913,ENSRNOG00000046458
GO:0071478	cellular response to radiation	biological_process	0.39594	1	1	66	154	20272	ENSRNOG00000011648
GO:0002244	hematopoietic progenitor cell differentiation	biological_process	0.39594	1	1	66	154	20272	ENSRNOG00000028566
GO:0005802	trans-Golgi network	cellular_component	0.39594	1	1	66	154	20272	ENSRNOG00000028566
GO:0072509	divalent inorganic cation transmembrane transporter activity	molecular_function	0.39594	1	1	66	154	20272	ENSRNOG00000012727
GO:0003676	nucleic acid binding	molecular_function	0.39769	1	14	66	3921	20272	ENSRNOG00000009252,ENSRNOG00000000476,ENSRNOG00000018986,ENSRNOG00000012962,ENSRNOG00000017114,ENSRNOG00000024413,ENSRNOG00000019381,ENSRNOG00000006067,ENSRNOG00000046458,ENSRNOG00000018404,ENSRNOG00000019496,ENSRNOG00000021085,ENSRNOG00000019913,ENSRNOG00000052307
GO:2001242	regulation of intrinsic apoptotic signaling pathway	biological_process	0.40185	1	1	66	157	20272	ENSRNOG00000046458
GO:0010952	positive regulation of peptidase activity	biological_process	0.40187	1	1	66	157	20272	ENSRNOG00000006067
GO:0010817	regulation of hormone levels	biological_process	0.40296	1	2	66	424	20272	ENSRNOG00000011648,ENSRNOG00000046458
GO:0050870	positive regulation of T cell activation	biological_process	0.40383	1	1	66	158	20272	ENSRNOG00000014367
GO:0014074	response to purine-containing compound	biological_process	0.40383	1	1	66	158	20272	ENSRNOG00000011648
GO:0016773	phosphotransferase activity, alcohol group as acceptor	molecular_function	0.40506	1	3	66	706	20272	ENSRNOG00000059453,ENSRNOG00000006002,ENSRNOG00000014367
GO:2000147	positive regulation of cell motility	biological_process	0.40526	1	2	66	426	20272	ENSRNOG00000019496,ENSRNOG00000011648
GO:0071702	organic substance transport	biological_process	0.40561	1	8	66	2159	20272	ENSRNOG00000007006,ENSRNOG00000024140,ENSRNOG00000014367,ENSRNOG00000042086,ENSRNOG00000024657,ENSRNOG00000011648,ENSRNOG00000007842,ENSRNOG00000046458
GO:0001890	placenta development	biological_process	0.40575	1	1	66	159	20272	ENSRNOG00000013982
GO:0006457	protein folding	biological_process	0.40579	1	1	66	159	20272	ENSRNOG00000017781
GO:0032355	response to estradiol	biological_process	0.40579	1	1	66	159	20272	ENSRNOG00000006067
GO:0020037	heme binding	molecular_function	0.40579	1	1	66	159	20272	ENSRNOG00000009440
GO:0006399	tRNA metabolic process	biological_process	0.40774	1	1	66	160	20272	ENSRNOG00000018404
GO:0045860	positive regulation of protein kinase activity	biological_process	0.40842	1	2	66	429	20272	ENSRNOG00000025584,ENSRNOG00000019908
GO:0018394	peptidyl-lysine acetylation	biological_process	0.40921	1	1	66	161	20272	ENSRNOG00000015866
GO:2001236	regulation of extrinsic apoptotic signaling pathway	biological_process	0.40968	1	1	66	161	20272	ENSRNOG00000025584
GO:0030017	sarcomere	cellular_component	0.40968	1	1	66	161	20272	ENSRNOG00000012472
GO:0005488	binding	molecular_function	0.41064	1	41	66	12155	20272	ENSRNOG00000028753,ENSRNOG00000011831,ENSRNOG00000014367,ENSRNOG00000014399,ENSRNOG00000004208,ENSRNOG00000019908,ENSRNOG00000003510,ENSRNOG00000006067,ENSRNOG00000021085,ENSRNOG00000030049,ENSRNOG00000034258,ENSRNOG00000009252,ENSRNOG00000052307,ENSRNOG00000059453,ENSRNOG00000003917,ENSRNOG00000020587,ENSRNOG00000018404,ENSRNOG00000011648,ENSRNOG00000007842,ENSRNOG00000019496,ENSRNOG00000020353,…
GO:0034112	positive regulation of homotypic cell-cell adhesion	biological_process	0.41162	1	1	66	162	20272	ENSRNOG00000014367
GO:0015630	microtubule cytoskeleton	cellular_component	0.41194	1	4	66	1001	20272	ENSRNOG00000014399,ENSRNOG00000000414,ENSRNOG00000028753,ENSRNOG00000013383
GO:0060627	regulation of vesicle-mediated transport	biological_process	0.41317	1	2	66	433	20272	ENSRNOG00000012201,ENSRNOG00000042086
GO:0005829	cytosol	cellular_component	0.41319	1	11	66	3064	20272	ENSRNOG00000046458,ENSRNOG00000006067,ENSRNOG00000018404,ENSRNOG00000019496,ENSRNOG00000017849,ENSRNOG00000025584,ENSRNOG00000052307,ENSRNOG00000013383,ENSRNOG00000014399,ENSRNOG00000017165,ENSRNOG00000017781
GO:0015267	channel activity	molecular_function	0.41324	1	2	66	433	20272	ENSRNOG00000012727,ENSRNOG00000011648
GO:0022803	passive transmembrane transporter activity	molecular_function	0.41324	1	2	66	433	20272	ENSRNOG00000011648,ENSRNOG00000012727
GO:0051272	positive regulation of cellular component movement	biological_process	0.41324	1	2	66	433	20272	ENSRNOG00000011648,ENSRNOG00000019496
GO:0043549	regulation of kinase activity	biological_process	0.4154	1	3	66	718	20272	ENSRNOG00000003205,ENSRNOG00000025584,ENSRNOG00000019908
GO:0001889	liver development	biological_process	0.41546	1	1	66	164	20272	ENSRNOG00000046458
GO:1903039	positive regulation of leukocyte cell-cell adhesion	biological_process	0.41547	1	1	66	164	20272	ENSRNOG00000014367
GO:0033002	muscle cell proliferation	biological_process	0.41739	1	1	66	165	20272	ENSRNOG00000021085
GO:0016051	carbohydrate biosynthetic process	biological_process	0.41739	1	1	66	165	20272	ENSRNOG00000010994
GO:0005125	cytokine activity	molecular_function	0.41907	1	1	66	166	20272	ENSRNOG00000005800
GO:0019887	protein kinase regulator activity	molecular_function	0.4193	1	1	66	166	20272	ENSRNOG00000025584
GO:0046906	tetrapyrrole binding	molecular_function	0.4193	1	1	66	166	20272	ENSRNOG00000009440
GO:0009719	response to endogenous stimulus	biological_process	0.4196	1	6	66	1596	20272	ENSRNOG00000019908,ENSRNOG00000019496,ENSRNOG00000011648,ENSRNOG00000010994,ENSRNOG00000006067,ENSRNOG00000046458
GO:0090066	regulation of anatomical structure size	biological_process	0.42113	1	2	66	440	20272	ENSRNOG00000011648,ENSRNOG00000028100
GO:0019866	organelle inner membrane	cellular_component	0.42117	1	2	66	440	20272	ENSRNOG00000007006,ENSRNOG00000006067
GO:0043279	response to alkaloid	biological_process	0.42119	1	1	66	167	20272	ENSRNOG00000046458
GO:0061008	hepaticobiliary system development	biological_process	0.42119	1	1	66	167	20272	ENSRNOG00000046458
GO:2001020	regulation of response to DNA damage stimulus	biological_process	0.42311	1	1	66	168	20272	ENSRNOG00000012962
GO:0071804	cellular potassium ion transport	biological_process	0.42311	1	1	66	168	20272	ENSRNOG00000011648
GO:0071805	potassium ion transmembrane transport	biological_process	0.42311	1	1	66	168	20272	ENSRNOG00000011648
GO:0016049	cell growth	biological_process	0.42429	1	2	66	443	20272	ENSRNOG00000004208,ENSRNOG00000019908
GO:0050769	positive regulation of neurogenesis	biological_process	0.42455	1	2	66	443	20272	ENSRNOG00000002364,ENSRNOG00000024413
GO:0016331	morphogenesis of embryonic epithelium	biological_process	0.42499	1	1	66	169	20272	ENSRNOG00000046458
GO:0007420	brain development	biological_process	0.42524	1	3	66	729	20272	ENSRNOG00000024413,ENSRNOG00000018404,ENSRNOG00000011648
GO:0005539	glycosaminoglycan binding	molecular_function	0.42666	1	1	66	170	20272	ENSRNOG00000014399
GO:0008361	regulation of cell size	biological_process	0.42877	1	1	66	171	20272	ENSRNOG00000011648
GO:0016829	lyase activity	molecular_function	0.42877	1	1	66	171	20272	ENSRNOG00000009440
GO:0040017	positive regulation of locomotion	biological_process	0.42905	1	2	66	447	20272	ENSRNOG00000011648,ENSRNOG00000019496
GO:0045202	synapse	cellular_component	0.43046	1	3	66	735	20272	ENSRNOG00000042086,ENSRNOG00000013383,ENSRNOG00000011914
GO:0030073	insulin secretion	biological_process	0.43063	1	1	66	172	20272	ENSRNOG00000046458
GO:0044449	contractile fiber part	cellular_component	0.43065	1	1	66	172	20272	ENSRNOG00000012472
GO:0005681	spliceosomal complex	cellular_component	0.43438	1	1	66	174	20272	ENSRNOG00000021085
GO:0042098	T cell proliferation	biological_process	0.43438	1	1	66	174	20272	ENSRNOG00000014367
GO:0007163	establishment or maintenance of cell polarity	biological_process	0.43438	1	1	66	174	20272	ENSRNOG00000011648
GO:0016758	transferase activity, transferring hexosyl groups	molecular_function	0.43438	1	1	66	174	20272	ENSRNOG00000010994
GO:0044430	cytoskeletal part	cellular_component	0.43818	1	5	66	1331	20272	ENSRNOG00000013383,ENSRNOG00000028753,ENSRNOG00000034258,ENSRNOG00000000414,ENSRNOG00000020353
GO:0010033	response to organic substance	biological_process	0.43921	1	10	66	2823	20272	ENSRNOG00000019908,ENSRNOG00000013383,ENSRNOG00000006067,ENSRNOG00000046458,ENSRNOG00000019496,ENSRNOG00000011648,ENSRNOG00000005800,ENSRNOG00000007842,ENSRNOG00000013982,ENSRNOG00000010994
GO:0031330	negative regulation of cellular catabolic process	biological_process	0.43992	1	1	66	177	20272	ENSRNOG00000009252
GO:0046661	male sex differentiation	biological_process	0.43994	1	1	66	177	20272	ENSRNOG00000021085
GO:0033674	positive regulation of kinase activity	biological_process	0.44217	1	2	66	459	20272	ENSRNOG00000019908,ENSRNOG00000025584
GO:0004175	endopeptidase activity	molecular_function	0.44233	1	2	66	459	20272	ENSRNOG00000024181,ENSRNOG00000012201
GO:0016071	mRNA metabolic process	biological_process	0.44353	1	2	66	460	20272	ENSRNOG00000021085,ENSRNOG00000012962
GO:0090276	regulation of peptide hormone secretion	biological_process	0.44359	1	1	66	179	20272	ENSRNOG00000046458
GO:0060828	regulation of canonical Wnt signaling pathway	biological_process	0.44361	1	1	66	179	20272	ENSRNOG00000011271
GO:0005654	nucleoplasm	cellular_component	0.44367	1	8	66	2233	20272	ENSRNOG00000019913,ENSRNOG00000013383,ENSRNOG00000021085,ENSRNOG00000019496,ENSRNOG00000046458,ENSRNOG00000006002,ENSRNOG00000017781,ENSRNOG00000017165
GO:0051336	regulation of hydrolase activity	biological_process	0.44454	1	4	66	1045	20272	ENSRNOG00000025584,ENSRNOG00000011648,ENSRNOG00000006067,ENSRNOG00000004208
GO:0006006	glucose metabolic process	biological_process	0.44542	1	1	66	180	20272	ENSRNOG00000046458
GO:0097305	response to alcohol	biological_process	0.44575	1	2	66	462	20272	ENSRNOG00000011648,ENSRNOG00000006067
GO:0048608	reproductive structure development	biological_process	0.44683	1	2	66	463	20272	ENSRNOG00000013982,ENSRNOG00000021085
GO:0017111	nucleoside-triphosphatase activity	molecular_function	0.44864	1	3	66	756	20272	ENSRNOG00000025584,ENSRNOG00000042086,ENSRNOG00000002364
GO:0031461	cullin-RING ubiquitin ligase complex	cellular_component	0.44907	1	1	66	182	20272	ENSRNOG00000018986
GO:0002791	regulation of peptide secretion	biological_process	0.45087	1	1	66	183	20272	ENSRNOG00000046458
GO:0016705	oxidoreductase activity, acting on paired donors, with incorporation or reduction of molecular oxygen	molecular_function	0.45088	1	1	66	183	20272	ENSRNOG00000003510
GO:0008168	methyltransferase activity	molecular_function	0.45088	1	1	66	183	20272	ENSRNOG00000013968
GO:0030016	myofibril	cellular_component	0.45088	1	1	66	183	20272	ENSRNOG00000012472
GO:0061458	reproductive system development	biological_process	0.45123	1	2	66	467	20272	ENSRNOG00000013982,ENSRNOG00000021085
GO:0042493	response to drug	biological_process	0.45124	1	2	66	467	20272	ENSRNOG00000046458,ENSRNOG00000011648
GO:0006473	protein acetylation	biological_process	0.45225	1	1	66	184	20272	ENSRNOG00000015866
GO:0008237	metallopeptidase activity	molecular_function	0.45269	1	1	66	184	20272	ENSRNOG00000012962
GO:0008610	lipid biosynthetic process	biological_process	0.45345	1	2	66	469	20272	ENSRNOG00000021085,ENSRNOG00000017731
GO:0006396	RNA processing	biological_process	0.45465	1	3	66	763	20272	ENSRNOG00000021085,ENSRNOG00000018404,ENSRNOG00000015491
GO:0097223	sperm part	cellular_component	0.45795	1	1	66	187	20272	ENSRNOG00000012201
GO:0048856	anatomical structure development	biological_process	0.45803	1	17	66	4981	20272	ENSRNOG00000025584,ENSRNOG00000011648,ENSRNOG00000018404,ENSRNOG00000046458,ENSRNOG00000022863,ENSRNOG00000002364,ENSRNOG00000020353,ENSRNOG00000013982,ENSRNOG00000034258,ENSRNOG00000024413,ENSRNOG00000003205,ENSRNOG00000042086,ENSRNOG00000009252,ENSRNOG00000021085,ENSRNOG00000006067,ENSRNOG00000028753,ENSRNOG00000028566
GO:0001071	nucleic acid binding transcription factor activity	molecular_function	0.45841	1	4	66	1064	20272	ENSRNOG00000019496,ENSRNOG00000046458,ENSRNOG00000024413,ENSRNOG00000019913
GO:0003700	transcription factor activity, sequence-specific DNA binding	molecular_function	0.45841	1	4	66	1064	20272	ENSRNOG00000024413,ENSRNOG00000019913,ENSRNOG00000019496,ENSRNOG00000046458
GO:0060322	head development	biological_process	0.45893	1	3	66	768	20272	ENSRNOG00000024413,ENSRNOG00000018404,ENSRNOG00000011648
GO:0044087	regulation of cellular component biogenesis	biological_process	0.45893	1	3	66	768	20272	ENSRNOG00000011648,ENSRNOG00000022863,ENSRNOG00000003205
GO:0006302	double-strand break repair	biological_process	0.45984	1	1	66	188	20272	ENSRNOG00000012962
GO:0004866	endopeptidase inhibitor activity	molecular_function	0.45985	1	1	66	188	20272	ENSRNOG00000004208
GO:0019207	kinase regulator activity	molecular_function	0.45985	1	1	66	188	20272	ENSRNOG00000025584
GO:0098590	plasma membrane region	cellular_component	0.46063	1	3	66	770	20272	ENSRNOG00000013383,ENSRNOG00000007006,ENSRNOG00000011648
GO:0048513	organ development	biological_process	0.46067	1	11	66	3171	20272	ENSRNOG00000003205,ENSRNOG00000028566,ENSRNOG00000024413,ENSRNOG00000034258,ENSRNOG00000011648,ENSRNOG00000021085,ENSRNOG00000046458,ENSRNOG00000018404,ENSRNOG00000020353,ENSRNOG00000013982,ENSRNOG00000025584
GO:0004518	nuclease activity	molecular_function	0.46161	1	1	66	189	20272	ENSRNOG00000015491
GO:0000122	negative regulation of transcription from RNA polymerase II promoter	biological_process	0.46234	1	3	66	772	20272	ENSRNOG00000046458,ENSRNOG00000024413,ENSRNOG00000019913
GO:0016043	cellular component organization	biological_process	0.46297	1	19	66	5602	20272	ENSRNOG00000028100,ENSRNOG00000012962,ENSRNOG00000017953,ENSRNOG00000004208,ENSRNOG00000028753,ENSRNOG00000006067,ENSRNOG00000021085,ENSRNOG00000030049,ENSRNOG00000019908,ENSRNOG00000042086,ENSRNOG00000010994,ENSRNOG00000009252,ENSRNOG00000034258,ENSRNOG00000024413,ENSRNOG00000020587,ENSRNOG00000022863,ENSRNOG00000011648,ENSRNOG00000020353,ENSRNOG00000019913
GO:0031406	carboxylic acid binding	molecular_function	0.46339	1	1	66	190	20272	ENSRNOG00000018404
GO:0016323	basolateral plasma membrane	cellular_component	0.46515	1	1	66	191	20272	ENSRNOG00000011648
GO:0050663	cytokine secretion	biological_process	0.46515	1	1	66	191	20272	ENSRNOG00000014367
GO:0005524	ATP binding	molecular_function	0.46541	1	5	66	1373	20272	ENSRNOG00000014367,ENSRNOG00000018404,ENSRNOG00000059453,ENSRNOG00000006002,ENSRNOG00000003917
GO:0016023	cytoplasmic membrane-bounded vesicle	cellular_component	0.46569	1	3	66	776	20272	ENSRNOG00000042086,ENSRNOG00000028566,ENSRNOG00000012201
GO:0008150	biological_process	biological_process	0.46636	1	59	66	17863	20272	ENSRNOG00000007006,ENSRNOG00000017114,ENSRNOG00000024413,ENSRNOG00000024140,ENSRNOG00000003205,ENSRNOG00000042086,ENSRNOG00000012727,ENSRNOG00000010994,ENSRNOG00000018986,ENSRNOG00000017165,ENSRNOG00000017731,ENSRNOG00000015491,ENSRNOG00000025584,ENSRNOG00000019913,ENSRNOG00000013968,ENSRNOG00000012201,ENSRNOG00000008572,ENSRNOG00000011969,ENSRNOG00000046458,ENSRNOG00000005800,ENSRNOG00000013982,…
GO:0002573	myeloid leukocyte differentiation	biological_process	0.46691	1	1	66	192	20272	ENSRNOG00000020353
GO:0043177	organic acid binding	molecular_function	0.46691	1	1	66	192	20272	ENSRNOG00000018404
GO:0043393	regulation of protein binding	biological_process	0.46691	1	1	66	192	20272	ENSRNOG00000014367
GO:0016741	transferase activity, transferring one-carbon groups	molecular_function	0.46866	1	1	66	193	20272	ENSRNOG00000013968
GO:0043292	contractile fiber	cellular_component	0.46866	1	1	66	193	20272	ENSRNOG00000012472
GO:0006629	lipid metabolic process	biological_process	0.46985	1	4	66	1080	20272	ENSRNOG00000017731,ENSRNOG00000015866,ENSRNOG00000021085,ENSRNOG00000017114
GO:0019932	second-messenger-mediated signaling	biological_process	0.47039	1	1	66	194	20272	ENSRNOG00000046458
GO:0071396	cellular response to lipid	biological_process	0.47083	1	2	66	485	20272	ENSRNOG00000011648,ENSRNOG00000006067
GO:0005794	Golgi apparatus	cellular_component	0.47146	1	4	66	1082	20272	ENSRNOG00000017165,ENSRNOG00000028566,ENSRNOG00000042086,ENSRNOG00000021899
GO:0071407	cellular response to organic cyclic compound	biological_process	0.4719	1	2	66	486	20272	ENSRNOG00000011648,ENSRNOG00000006067
GO:1901681	sulfur compound binding	molecular_function	0.47193	1	1	66	195	20272	ENSRNOG00000014399
GO:0051248	negative regulation of protein metabolic process	biological_process	0.47201	1	4	66	1083	20272	ENSRNOG00000004208,ENSRNOG00000015866,ENSRNOG00000011648,ENSRNOG00000025584
GO:0022409	positive regulation of cell-cell adhesion	biological_process	0.47215	1	1	66	195	20272	ENSRNOG00000014367
GO:0030258	lipid modification	biological_process	0.47215	1	1	66	195	20272	ENSRNOG00000017114
GO:0061135	endopeptidase regulator activity	molecular_function	0.47215	1	1	66	195	20272	ENSRNOG00000004208
GO:0007584	response to nutrient	biological_process	0.47387	1	1	66	196	20272	ENSRNOG00000046458
GO:0016236	macroautophagy	biological_process	0.4756	1	1	66	197	20272	ENSRNOG00000009252
GO:0005515	protein binding	molecular_function	0.47619	1	22	66	6553	20272	ENSRNOG00000007842,ENSRNOG00000005800,ENSRNOG00000011648,ENSRNOG00000046458,ENSRNOG00000011969,ENSRNOG00000025584,ENSRNOG00000019913,ENSRNOG00000009252,ENSRNOG00000003205,ENSRNOG00000024413,ENSRNOG00000034258,ENSRNOG00000007006,ENSRNOG00000030049,ENSRNOG00000021085,ENSRNOG00000021899,ENSRNOG00000006067,ENSRNOG00000019908,ENSRNOG00000014399,ENSRNOG00000004208,ENSRNOG00000012962,ENSRNOG00000017781,…
GO:0019725	cellular homeostasis	biological_process	0.47674	1	3	66	789	20272	ENSRNOG00000046458,ENSRNOG00000012727,ENSRNOG00000011648
GO:0022890	inorganic cation transmembrane transporter activity	molecular_function	0.47726	1	2	66	491	20272	ENSRNOG00000012727,ENSRNOG00000011648
GO:0042981	regulation of apoptotic process	biological_process	0.47763	1	5	66	1392	20272	ENSRNOG00000025584,ENSRNOG00000011648,ENSRNOG00000046458,ENSRNOG00000018404,ENSRNOG00000006067
GO:0009749	response to glucose	biological_process	0.47904	1	1	66	199	20272	ENSRNOG00000046458
GO:0009636	response to toxic substance	biological_process	0.47906	1	1	66	199	20272	ENSRNOG00000006067
GO:0001894	tissue homeostasis	biological_process	0.47906	1	1	66	199	20272	ENSRNOG00000003205
GO:0070588	calcium ion transmembrane transport	biological_process	0.48077	1	1	66	200	20272	ENSRNOG00000012727
GO:0015850	organic hydroxy compound transport	biological_process	0.48077	1	1	66	200	20272	ENSRNOG00000011648
GO:0005096	GTPase activator activity	molecular_function	0.48248	1	1	66	201	20272	ENSRNOG00000025584
GO:0010001	glial cell differentiation	biological_process	0.48248	1	1	66	201	20272	ENSRNOG00000002364
GO:0007169	transmembrane receptor protein tyrosine kinase signaling pathway	biological_process	0.48259	1	2	66	496	20272	ENSRNOG00000019496,ENSRNOG00000014367
GO:0048858	cell projection morphogenesis	biological_process	0.48261	1	3	66	796	20272	ENSRNOG00000024413,ENSRNOG00000028753,ENSRNOG00000022863
GO:0032559	adenyl ribonucleotide binding	molecular_function	0.48337	1	5	66	1401	20272	ENSRNOG00000003917,ENSRNOG00000059453,ENSRNOG00000006002,ENSRNOG00000014367,ENSRNOG00000018404
GO:0048667	cell morphogenesis involved in neuron differentiation	biological_process	0.48471	1	2	66	498	20272	ENSRNOG00000022863,ENSRNOG00000024413
GO:0071310	cellular response to organic substance	biological_process	0.48525	1	7	66	2011	20272	ENSRNOG00000019496,ENSRNOG00000005800,ENSRNOG00000011648,ENSRNOG00000010994,ENSRNOG00000006067,ENSRNOG00000046458,ENSRNOG00000019908
GO:0048732	gland development	biological_process	0.48576	1	2	66	499	20272	ENSRNOG00000046458,ENSRNOG00000025584
GO:0008037	cell recognition	biological_process	0.48577	1	1	66	203	20272	ENSRNOG00000012201
GO:0009746	response to hexose	biological_process	0.48586	1	1	66	203	20272	ENSRNOG00000046458
GO:0010506	regulation of autophagy	biological_process	0.48586	1	1	66	203	20272	ENSRNOG00000009252
GO:0006364	rRNA processing	biological_process	0.48586	1	1	66	203	20272	ENSRNOG00000015491
GO:0030554	adenyl nucleotide binding	molecular_function	0.48846	1	5	66	1409	20272	ENSRNOG00000014367,ENSRNOG00000018404,ENSRNOG00000003917,ENSRNOG00000059453,ENSRNOG00000006002
GO:0097060	synaptic membrane	cellular_component	0.48923	1	1	66	205	20272	ENSRNOG00000013383
GO:0030414	peptidase inhibitor activity	molecular_function	0.48925	1	1	66	205	20272	ENSRNOG00000004208
GO:0098793	presynapse	cellular_component	0.48925	1	1	66	205	20272	ENSRNOG00000042086
GO:0043067	regulation of programmed cell death	biological_process	0.48975	1	5	66	1411	20272	ENSRNOG00000025584,ENSRNOG00000011648,ENSRNOG00000006067,ENSRNOG00000046458,ENSRNOG00000018404
GO:0001227	transcriptional repressor activity, RNA polymerase II transcription regulatory region sequence-specific binding	molecular_function	0.49093	1	1	66	206	20272	ENSRNOG00000024413
GO:0005813	centrosome	cellular_component	0.49101	1	2	66	504	20272	ENSRNOG00000000414,ENSRNOG00000028753
GO:0006813	potassium ion transport	biological_process	0.4926	1	1	66	207	20272	ENSRNOG00000011648
GO:0010564	regulation of cell cycle process	biological_process	0.49419	1	2	66	507	20272	ENSRNOG00000012962,ENSRNOG00000002364
GO:0032846	positive regulation of homeostatic process	biological_process	0.49426	1	1	66	208	20272	ENSRNOG00000046458
GO:0019318	hexose metabolic process	biological_process	0.49592	1	1	66	209	20272	ENSRNOG00000046458
GO:0034284	response to monosaccharide	biological_process	0.49758	1	1	66	210	20272	ENSRNOG00000046458
GO:0016072	rRNA metabolic process	biological_process	0.49759	1	1	66	210	20272	ENSRNOG00000015491
GO:0051054	positive regulation of DNA metabolic process	biological_process	0.49759	1	1	66	210	20272	ENSRNOG00000012962
GO:0010256	endomembrane system organization	biological_process	0.50357	1	2	66	516	20272	ENSRNOG00000042086,ENSRNOG00000011648
GO:0031099	regeneration	biological_process	0.50416	1	1	66	214	20272	ENSRNOG00000046458
GO:0016747	transferase activity, transferring acyl groups other than amino-acyl groups	molecular_function	0.50417	1	1	66	214	20272	ENSRNOG00000017731
GO:0003729	mRNA binding	molecular_function	0.50581	1	1	66	215	20272	ENSRNOG00000012962
GO:0044822	poly(A) RNA binding	molecular_function	0.50581	1	1	66	215	20272	ENSRNOG00000012962
GO:0051091	positive regulation of sequence-specific DNA binding transcription factor activity	biological_process	0.50743	1	1	66	216	20272	ENSRNOG00000024413
GO:0035091	phosphatidylinositol binding	molecular_function	0.50743	1	1	66	216	20272	ENSRNOG00000020353
GO:0046982	protein heterodimerization activity	molecular_function	0.50769	1	2	66	520	20272	ENSRNOG00000046458,ENSRNOG00000007006
GO:0006954	inflammatory response	biological_process	0.5086	1	2	66	521	20272	ENSRNOG00000014367,ENSRNOG00000005800
GO:0005773	vacuole	cellular_component	0.50951	1	2	66	522	20272	ENSRNOG00000007006,ENSRNOG00000019908
GO:0015031	protein transport	biological_process	0.5099	1	5	66	1443	20272	ENSRNOG00000024140,ENSRNOG00000007842,ENSRNOG00000014367,ENSRNOG00000042086,ENSRNOG00000046458
GO:0051960	regulation of nervous system development	biological_process	0.50995	1	3	66	829	20272	ENSRNOG00000024413,ENSRNOG00000022863,ENSRNOG00000002364
GO:0005765	lysosomal membrane	cellular_component	0.51029	1	1	66	218	20272	ENSRNOG00000019908
GO:0097191	extrinsic apoptotic signaling pathway	biological_process	0.51067	1	1	66	218	20272	ENSRNOG00000025584
GO:0045765	regulation of angiogenesis	biological_process	0.51067	1	1	66	218	20272	ENSRNOG00000011648
GO:0043543	protein acylation	biological_process	0.51349	1	1	66	220	20272	ENSRNOG00000015866
GO:0051347	positive regulation of transferase activity	biological_process	0.51361	1	2	66	526	20272	ENSRNOG00000019908,ENSRNOG00000025584
GO:0044459	plasma membrane part	cellular_component	0.51385	1	7	66	2064	20272	ENSRNOG00000012727,ENSRNOG00000014367,ENSRNOG00000010994,ENSRNOG00000011648,ENSRNOG00000042086,ENSRNOG00000007006,ENSRNOG00000013383
GO:0009987	cellular process	biological_process	0.51441	1	53	66	16133	20272	ENSRNOG00000021085,ENSRNOG00000030049,ENSRNOG00000024657,ENSRNOG00000006067,ENSRNOG00000003510,ENSRNOG00000019908,ENSRNOG00000028566,ENSRNOG00000004208,ENSRNOG00000014399,ENSRNOG00000028100,ENSRNOG00000014367,ENSRNOG00000011831,ENSRNOG00000028753,ENSRNOG00000020353,ENSRNOG00000012472,ENSRNOG00000011648,ENSRNOG00000019496,ENSRNOG00000007842,ENSRNOG00000020587,ENSRNOG00000022863,ENSRNOG00000018404,…
GO:0030695	GTPase regulator activity	molecular_function	0.51548	1	1	66	221	20272	ENSRNOG00000025584
GO:0051338	regulation of transferase activity	biological_process	0.51627	1	3	66	837	20272	ENSRNOG00000003205,ENSRNOG00000025584,ENSRNOG00000019908
GO:0043085	positive regulation of catalytic activity	biological_process	0.51676	1	4	66	1146	20272	ENSRNOG00000019908,ENSRNOG00000025584,ENSRNOG00000020353,ENSRNOG00000006067
GO:0008202	steroid metabolic process	biological_process	0.51708	1	1	66	222	20272	ENSRNOG00000021085
GO:0031965	nuclear membrane	cellular_component	0.51708	1	1	66	222	20272	ENSRNOG00000011648
GO:0090087	regulation of peptide transport	biological_process	0.51865	1	1	66	223	20272	ENSRNOG00000046458
GO:0000975	regulatory region DNA binding	molecular_function	0.51969	1	3	66	841	20272	ENSRNOG00000024413,ENSRNOG00000019913,ENSRNOG00000046458
GO:0044212	transcription regulatory region DNA binding	molecular_function	0.51969	1	3	66	841	20272	ENSRNOG00000046458,ENSRNOG00000019913,ENSRNOG00000024413
GO:0003723	RNA binding	molecular_function	0.51971	1	6	66	1767	20272	ENSRNOG00000017114,ENSRNOG00000052307,ENSRNOG00000018404,ENSRNOG00000012962,ENSRNOG00000021085,ENSRNOG00000019381
GO:0030659	cytoplasmic vesicle membrane	cellular_component	0.52025	1	1	66	224	20272	ENSRNOG00000042086
GO:0001067	regulatory region nucleic acid binding	molecular_function	0.52131	1	3	66	843	20272	ENSRNOG00000019913,ENSRNOG00000024413,ENSRNOG00000046458
GO:0010008	endosome membrane	cellular_component	0.52146	1	1	66	225	20272	ENSRNOG00000019908
GO:0044767	single-organism developmental process	biological_process	0.52197	1	18	66	5460	20272	ENSRNOG00000024413,ENSRNOG00000034258,ENSRNOG00000042086,ENSRNOG00000003205,ENSRNOG00000009252,ENSRNOG00000025584,ENSRNOG00000011648,ENSRNOG00000046458,ENSRNOG00000018404,ENSRNOG00000022863,ENSRNOG00000002364,ENSRNOG00000013982,ENSRNOG00000020353,ENSRNOG00000028753,ENSRNOG00000028566,ENSRNOG00000021085,ENSRNOG00000021899,ENSRNOG00000006067
GO:0045935	positive regulation of nucleobase-containing compound metabolic process	biological_process	0.52711	1	6	66	1780	20272	ENSRNOG00000003205,ENSRNOG00000046458,ENSRNOG00000012962,ENSRNOG00000019913,ENSRNOG00000025584,ENSRNOG00000024413
GO:0016358	dendrite development	biological_process	0.52809	1	1	66	229	20272	ENSRNOG00000024413
GO:0051726	regulation of cell cycle	biological_process	0.52855	1	3	66	852	20272	ENSRNOG00000012962,ENSRNOG00000002364,ENSRNOG00000009252
GO:0048812	neuron projection morphogenesis	biological_process	0.52902	1	2	66	541	20272	ENSRNOG00000024413,ENSRNOG00000022863
GO:0005996	monosaccharide metabolic process	biological_process	0.52964	1	1	66	230	20272	ENSRNOG00000046458
GO:0050808	synapse organization	biological_process	0.52965	1	1	66	230	20272	ENSRNOG00000022863
GO:0003713	transcription coactivator activity	molecular_function	0.5312	1	1	66	231	20272	ENSRNOG00000024413
GO:0046883	regulation of hormone secretion	biological_process	0.53273	1	1	66	232	20272	ENSRNOG00000046458
GO:0006486	protein glycosylation	biological_process	0.53274	1	1	66	232	20272	ENSRNOG00000021899
GO:0043413	macromolecule glycosylation	biological_process	0.53274	1	1	66	232	20272	ENSRNOG00000021899
GO:0007399	nervous system development	biological_process	0.53393	1	7	66	2102	20272	ENSRNOG00000018404,ENSRNOG00000046458,ENSRNOG00000022863,ENSRNOG00000006067,ENSRNOG00000011648,ENSRNOG00000002364,ENSRNOG00000024413
GO:1901362	organic cyclic compound biosynthetic process	biological_process	0.53407	1	12	66	3647	20272	ENSRNOG00000009440,ENSRNOG00000046458,ENSRNOG00000021085,ENSRNOG00000011648,ENSRNOG00000019496,ENSRNOG00000008572,ENSRNOG00000003917,ENSRNOG00000025584,ENSRNOG00000019913,ENSRNOG00000059453,ENSRNOG00000003205,ENSRNOG00000024413
GO:0033500	carbohydrate homeostasis	biological_process	0.53427	1	1	66	233	20272	ENSRNOG00000046458
GO:0042593	glucose homeostasis	biological_process	0.53427	1	1	66	233	20272	ENSRNOG00000046458
GO:0008406	gonad development	biological_process	0.53428	1	1	66	233	20272	ENSRNOG00000021085
GO:0040029	regulation of gene expression, epigenetic	biological_process	0.53428	1	1	66	233	20272	ENSRNOG00000019913
GO:0061134	peptidase regulator activity	molecular_function	0.53428	1	1	66	233	20272	ENSRNOG00000004208
GO:0009612	response to mechanical stimulus	biological_process	0.53582	1	1	66	234	20272	ENSRNOG00000011648
GO:0043588	skin development	biological_process	0.53582	1	1	66	234	20272	ENSRNOG00000003205
GO:0072659	protein localization to plasma membrane	biological_process	0.53582	1	1	66	234	20272	ENSRNOG00000042086
GO:0010648	negative regulation of cell communication	biological_process	0.53627	1	4	66	1174	20272	ENSRNOG00000025584,ENSRNOG00000011271,ENSRNOG00000046458,ENSRNOG00000009252
GO:0007005	mitochondrion organization	biological_process	0.53698	1	2	66	549	20272	ENSRNOG00000009252,ENSRNOG00000006067
GO:0009743	response to carbohydrate	biological_process	0.53733	1	1	66	235	20272	ENSRNOG00000046458
GO:0000377	RNA splicing, via transesterification reactions with bulged adenosine as nucleophile	biological_process	0.53735	1	1	66	235	20272	ENSRNOG00000021085
GO:0000398	mRNA splicing, via spliceosome	biological_process	0.53735	1	1	66	235	20272	ENSRNOG00000021085
GO:0072593	reactive oxygen species metabolic process	biological_process	0.53735	1	1	66	235	20272	ENSRNOG00000020353
GO:0010720	positive regulation of cell development	biological_process	0.53798	1	2	66	550	20272	ENSRNOG00000002364,ENSRNOG00000024413
GO:0050714	positive regulation of protein secretion	biological_process	0.53886	1	1	66	236	20272	ENSRNOG00000046458
GO:0000375	RNA splicing, via transesterification reactions	biological_process	0.53887	1	1	66	236	20272	ENSRNOG00000021085
GO:0060070	canonical Wnt signaling pathway	biological_process	0.53887	1	1	66	236	20272	ENSRNOG00000011271
GO:0032502	developmental process	biological_process	0.5389	1	18	66	5507	20272	ENSRNOG00000003205,ENSRNOG00000042086,ENSRNOG00000009252,ENSRNOG00000024413,ENSRNOG00000034258,ENSRNOG00000046458,ENSRNOG00000018404,ENSRNOG00000022863,ENSRNOG00000011648,ENSRNOG00000013982,ENSRNOG00000002364,ENSRNOG00000020353,ENSRNOG00000025584,ENSRNOG00000028566,ENSRNOG00000028753,ENSRNOG00000021899,ENSRNOG00000006067,ENSRNOG00000021085
GO:1990778	protein localization to cell periphery	biological_process	0.54039	1	1	66	237	20272	ENSRNOG00000042086
GO:0007275	multicellular organismal development	biological_process	0.54132	1	15	66	4590	20272	ENSRNOG00000025584,ENSRNOG00000046458,ENSRNOG00000022863,ENSRNOG00000018404,ENSRNOG00000006067,ENSRNOG00000011648,ENSRNOG00000021085,ENSRNOG00000020353,ENSRNOG00000013982,ENSRNOG00000002364,ENSRNOG00000024413,ENSRNOG00000034258,ENSRNOG00000003205,ENSRNOG00000042086,ENSRNOG00000028566
GO:0045893	positive regulation of transcription, DNA-templated	biological_process	0.54151	1	5	66	1494	20272	ENSRNOG00000003205,ENSRNOG00000046458,ENSRNOG00000019913,ENSRNOG00000025584,ENSRNOG00000024413
GO:1903508	positive regulation of nucleic acid-templated transcription	biological_process	0.54151	1	5	66	1494	20272	ENSRNOG00000019913,ENSRNOG00000025584,ENSRNOG00000024413,ENSRNOG00000003205,ENSRNOG00000046458
GO:1901342	regulation of vasculature development	biological_process	0.5419	1	1	66	238	20272	ENSRNOG00000011648
GO:0033036	macromolecule localization	biological_process	0.54237	1	8	66	2429	20272	ENSRNOG00000042086,ENSRNOG00000014367,ENSRNOG00000024140,ENSRNOG00000046458,ENSRNOG00000007842,ENSRNOG00000030049,ENSRNOG00000011271,ENSRNOG00000019908
GO:0008104	protein localization	biological_process	0.54317	1	7	66	2120	20272	ENSRNOG00000024140,ENSRNOG00000011271,ENSRNOG00000019908,ENSRNOG00000007842,ENSRNOG00000014367,ENSRNOG00000042086,ENSRNOG00000046458
GO:0045137	development of primary sexual characteristics	biological_process	0.54341	1	1	66	239	20272	ENSRNOG00000021085
GO:1902680	positive regulation of RNA biosynthetic process	biological_process	0.54516	1	5	66	1500	20272	ENSRNOG00000025584,ENSRNOG00000019913,ENSRNOG00000024413,ENSRNOG00000003205,ENSRNOG00000046458
GO:0006909	phagocytosis	biological_process	0.54642	1	1	66	241	20272	ENSRNOG00000028566
GO:0071375	cellular response to peptide hormone stimulus	biological_process	0.54642	1	1	66	241	20272	ENSRNOG00000019496
GO:0005126	cytokine receptor binding	molecular_function	0.54772	1	1	66	242	20272	ENSRNOG00000005800
GO:0031329	regulation of cellular catabolic process	biological_process	0.54779	1	2	66	560	20272	ENSRNOG00000009252,ENSRNOG00000006067
GO:0030036	actin cytoskeleton organization	biological_process	0.54779	1	2	66	560	20272	ENSRNOG00000011648,ENSRNOG00000034258
GO:0044440	endosomal part	cellular_component	0.54905	1	1	66	243	20272	ENSRNOG00000019908
GO:0030111	regulation of Wnt signaling pathway	biological_process	0.5494	1	1	66	243	20272	ENSRNOG00000011271
GO:0033267	axon part	cellular_component	0.5494	1	1	66	243	20272	ENSRNOG00000011648
GO:0022618	ribonucleoprotein complex assembly	biological_process	0.55088	1	1	66	244	20272	ENSRNOG00000030049
GO:0022891	substrate-specific transmembrane transporter activity	molecular_function	0.55225	1	3	66	882	20272	ENSRNOG00000012727,ENSRNOG00000024657,ENSRNOG00000011648
GO:0008324	cation transmembrane transporter activity	molecular_function	0.55265	1	2	66	565	20272	ENSRNOG00000012727,ENSRNOG00000011648
GO:0016324	apical plasma membrane	cellular_component	0.55384	1	1	66	246	20272	ENSRNOG00000011648
GO:0012506	vesicle membrane	cellular_component	0.55531	1	1	66	247	20272	ENSRNOG00000042086
GO:0016746	transferase activity, transferring acyl groups	molecular_function	0.55824	1	1	66	249	20272	ENSRNOG00000017731
GO:0070085	glycosylation	biological_process	0.55824	1	1	66	249	20272	ENSRNOG00000021899
GO:0031224	intrinsic component of membrane	cellular_component	0.55942	1	21	66	6489	20272	ENSRNOG00000006067,ENSRNOG00000021899,ENSRNOG00000024657,ENSRNOG00000003510,ENSRNOG00000028100,ENSRNOG00000014367,ENSRNOG00000004208,ENSRNOG00000028566,ENSRNOG00000022863,ENSRNOG00000007842,ENSRNOG00000011648,ENSRNOG00000002364,ENSRNOG00000013982,ENSRNOG00000013968,ENSRNOG00000013383,ENSRNOG00000042086,ENSRNOG00000010994,ENSRNOG00000012727,ENSRNOG00000017731,ENSRNOG00000007006,ENSRNOG00000024140
GO:0060271	cilium morphogenesis	biological_process	0.55965	1	1	66	250	20272	ENSRNOG00000028753
GO:0048471	perinuclear region of cytoplasm	cellular_component	0.56034	1	2	66	573	20272	ENSRNOG00000012727,ENSRNOG00000006067
GO:0060589	nucleoside-triphosphatase regulator activity	molecular_function	0.56114	1	1	66	251	20272	ENSRNOG00000025584
GO:0010941	regulation of cell death	biological_process	0.56325	1	5	66	1530	20272	ENSRNOG00000011648,ENSRNOG00000046458,ENSRNOG00000006067,ENSRNOG00000018404,ENSRNOG00000025584
GO:0098662	inorganic cation transmembrane transport	biological_process	0.56415	1	2	66	577	20272	ENSRNOG00000011648,ENSRNOG00000012727
GO:0009199	ribonucleoside triphosphate metabolic process	biological_process	0.56543	1	1	66	254	20272	ENSRNOG00000003917
GO:0050863	regulation of T cell activation	biological_process	0.56547	1	1	66	254	20272	ENSRNOG00000014367
GO:0005578	proteinaceous extracellular matrix	cellular_component	0.56547	1	1	66	254	20272	ENSRNOG00000017953
GO:0006807	nitrogen compound metabolic process	biological_process	0.56595	1	20	66	6200	20272	ENSRNOG00000024413,ENSRNOG00000003205,ENSRNOG00000010994,ENSRNOG00000025584,ENSRNOG00000019913,ENSRNOG00000015491,ENSRNOG00000059453,ENSRNOG00000003917,ENSRNOG00000008572,ENSRNOG00000018404,ENSRNOG00000046458,ENSRNOG00000011648,ENSRNOG00000019496,ENSRNOG00000009440,ENSRNOG00000011831,ENSRNOG00000012962,ENSRNOG00000003510,ENSRNOG00000006067,ENSRNOG00000021085,ENSRNOG00000019381
GO:0005759	mitochondrial matrix	cellular_component	0.56689	1	1	66	255	20272	ENSRNOG00000009252
GO:0071826	ribonucleoprotein complex subunit organization	biological_process	0.5669	1	1	66	255	20272	ENSRNOG00000030049
GO:0009144	purine nucleoside triphosphate metabolic process	biological_process	0.5669	1	1	66	255	20272	ENSRNOG00000012962
GO:0030855	epithelial cell differentiation	biological_process	0.56793	1	2	66	581	20272	ENSRNOG00000024413,ENSRNOG00000046458
GO:0016757	transferase activity, transferring glycosyl groups	molecular_function	0.56975	1	1	66	257	20272	ENSRNOG00000010994
GO:0016050	vesicle organization	biological_process	0.56975	1	1	66	257	20272	ENSRNOG00000011648
GO:0046651	lymphocyte proliferation	biological_process	0.57117	1	1	66	258	20272	ENSRNOG00000014367
GO:0046942	carboxylic acid transport	biological_process	0.57117	1	1	66	258	20272	ENSRNOG00000007006
GO:0016042	lipid catabolic process	biological_process	0.57224	1	1	66	259	20272	ENSRNOG00000015866
GO:0032943	mononuclear cell proliferation	biological_process	0.57259	1	1	66	259	20272	ENSRNOG00000014367
GO:0044456	synapse part	cellular_component	0.57543	1	2	66	589	20272	ENSRNOG00000013383,ENSRNOG00000042086
GO:0040008	regulation of growth	biological_process	0.57801	1	2	66	592	20272	ENSRNOG00000019908,ENSRNOG00000004208
GO:0015849	organic acid transport	biological_process	0.5782	1	1	66	263	20272	ENSRNOG00000007006
GO:0050803	regulation of synapse structure or activity	biological_process	0.5782	1	1	66	263	20272	ENSRNOG00000022863
GO:0031344	regulation of cell projection organization	biological_process	0.57823	1	2	66	592	20272	ENSRNOG00000011648,ENSRNOG00000024413
GO:0030182	neuron differentiation	biological_process	0.57842	1	4	66	1237	20272	ENSRNOG00000002364,ENSRNOG00000022863,ENSRNOG00000006067,ENSRNOG00000024413
GO:0051254	positive regulation of RNA metabolic process	biological_process	0.57981	1	5	66	1558	20272	ENSRNOG00000003205,ENSRNOG00000046458,ENSRNOG00000024413,ENSRNOG00000019913,ENSRNOG00000025584
GO:0051050	positive regulation of transport	biological_process	0.58047	1	3	66	919	20272	ENSRNOG00000011648,ENSRNOG00000046458,ENSRNOG00000012201
GO:1903037	regulation of leukocyte cell-cell adhesion	biological_process	0.58097	1	1	66	265	20272	ENSRNOG00000014367
GO:0034641	cellular nitrogen compound metabolic process	biological_process	0.58272	1	19	66	5940	20272	ENSRNOG00000009440,ENSRNOG00000019496,ENSRNOG00000011648,ENSRNOG00000018404,ENSRNOG00000046458,ENSRNOG00000003917,ENSRNOG00000008572,ENSRNOG00000059453,ENSRNOG00000019913,ENSRNOG00000025584,ENSRNOG00000015491,ENSRNOG00000003205,ENSRNOG00000024413,ENSRNOG00000019381,ENSRNOG00000021085,ENSRNOG00000006067,ENSRNOG00000003510,ENSRNOG00000012962,ENSRNOG00000011831
GO:0008544	epidermis development	biological_process	0.58373	1	1	66	267	20272	ENSRNOG00000003205
GO:0070661	leukocyte proliferation	biological_process	0.58511	1	1	66	268	20272	ENSRNOG00000014367
GO:0051345	positive regulation of hydrolase activity	biological_process	0.58561	1	2	66	600	20272	ENSRNOG00000025584,ENSRNOG00000006067
GO:0004672	protein kinase activity	molecular_function	0.58561	1	2	66	600	20272	ENSRNOG00000006002,ENSRNOG00000014367
GO:0044463	cell projection part	cellular_component	0.58647	1	3	66	927	20272	ENSRNOG00000028753,ENSRNOG00000007006,ENSRNOG00000011648
GO:0045664	regulation of neuron differentiation	biological_process	0.58653	1	2	66	601	20272	ENSRNOG00000002364,ENSRNOG00000024413
GO:0001822	kidney development	biological_process	0.58784	1	1	66	270	20272	ENSRNOG00000011648
GO:0042063	gliogenesis	biological_process	0.58784	1	1	66	270	20272	ENSRNOG00000002364
GO:0051173	positive regulation of nitrogen compound metabolic process	biological_process	0.5904	1	6	66	1895	20272	ENSRNOG00000003205,ENSRNOG00000046458,ENSRNOG00000012962,ENSRNOG00000019913,ENSRNOG00000025584,ENSRNOG00000024413
GO:0034110	regulation of homotypic cell-cell adhesion	biological_process	0.59191	1	1	66	273	20272	ENSRNOG00000014367
GO:0019538	protein metabolic process	biological_process	0.59281	1	18	66	5660	20272	ENSRNOG00000025584,ENSRNOG00000019913,ENSRNOG00000012201,ENSRNOG00000013383,ENSRNOG00000018404,ENSRNOG00000007842,ENSRNOG00000011648,ENSRNOG00000018986,ENSRNOG00000024181,ENSRNOG00000019908,ENSRNOG00000021899,ENSRNOG00000006067,ENSRNOG00000015866,ENSRNOG00000006002,ENSRNOG00000017781,ENSRNOG00000014367,ENSRNOG00000012962,ENSRNOG00000004208
GO:0001077	transcriptional activator activity, RNA polymerase II core promoter proximal region sequence-specific binding	molecular_function	0.59325	1	1	66	274	20272	ENSRNOG00000024413
GO:0043414	macromolecule methylation	biological_process	0.59325	1	1	66	274	20272	ENSRNOG00000019913
GO:0009161	ribonucleoside monophosphate metabolic process	biological_process	0.5959	1	1	66	276	20272	ENSRNOG00000003917
GO:0051480	cytosolic calcium ion homeostasis	biological_process	0.59593	1	1	66	276	20272	ENSRNOG00000012727
GO:0035556	intracellular signal transduction	biological_process	0.59605	1	7	66	2224	20272	ENSRNOG00000019496,ENSRNOG00000006067,ENSRNOG00000046458,ENSRNOG00000009440,ENSRNOG00000025584,ENSRNOG00000019908,ENSRNOG00000011969
GO:0019216	regulation of lipid metabolic process	biological_process	0.59727	1	1	66	277	20272	ENSRNOG00000021085
GO:0090596	sensory organ morphogenesis	biological_process	0.59727	1	1	66	277	20272	ENSRNOG00000011648
GO:0010942	positive regulation of cell death	biological_process	0.5974	1	2	66	613	20272	ENSRNOG00000046458,ENSRNOG00000006067
GO:0030030	cell projection organization	biological_process	0.59773	1	4	66	1267	20272	ENSRNOG00000024413,ENSRNOG00000028753,ENSRNOG00000011648,ENSRNOG00000022863
GO:0034654	nucleobase-containing compound biosynthetic process	biological_process	0.59906	1	11	66	3493	20272	ENSRNOG00000019496,ENSRNOG00000011648,ENSRNOG00000046458,ENSRNOG00000009440,ENSRNOG00000059453,ENSRNOG00000025584,ENSRNOG00000019913,ENSRNOG00000003917,ENSRNOG00000008572,ENSRNOG00000003205,ENSRNOG00000024413
GO:0031410	cytoplasmic vesicle	cellular_component	0.60113	1	3	66	947	20272	ENSRNOG00000012201,ENSRNOG00000028566,ENSRNOG00000042086
GO:0042802	identical protein binding	molecular_function	0.60122	1	5	66	1595	20272	ENSRNOG00000021899,ENSRNOG00000021085,ENSRNOG00000030049,ENSRNOG00000012962,ENSRNOG00000011648
GO:0006520	cellular amino acid metabolic process	biological_process	0.60124	1	1	66	280	20272	ENSRNOG00000018404
GO:0045296	cadherin binding	molecular_function	0.60124	1	1	66	280	20272	ENSRNOG00000011969
GO:0021537	telencephalon development	biological_process	0.60256	1	1	66	281	20272	ENSRNOG00000011648
GO:0032102	negative regulation of response to external stimulus	biological_process	0.60386	1	1	66	282	20272	ENSRNOG00000009252
GO:0030031	cell projection assembly	biological_process	0.60387	1	1	66	282	20272	ENSRNOG00000011648
GO:0007548	sex differentiation	biological_process	0.60387	1	1	66	282	20272	ENSRNOG00000021085
GO:1901653	cellular response to peptide	biological_process	0.60387	1	1	66	282	20272	ENSRNOG00000019496
GO:0009416	response to light stimulus	biological_process	0.60518	1	1	66	283	20272	ENSRNOG00000011648
GO:0071214	cellular response to abiotic stimulus	biological_process	0.60908	1	1	66	286	20272	ENSRNOG00000011648
GO:0000977	RNA polymerase II regulatory region sequence-specific DNA binding	molecular_function	0.61069	1	2	66	628	20272	ENSRNOG00000024413,ENSRNOG00000046458
GO:0030029	actin filament-based process	biological_process	0.6107	1	2	66	628	20272	ENSRNOG00000011648,ENSRNOG00000034258
GO:0009101	glycoprotein biosynthetic process	biological_process	0.61166	1	1	66	288	20272	ENSRNOG00000021899
GO:0009123	nucleoside monophosphate metabolic process	biological_process	0.6129	1	1	66	289	20272	ENSRNOG00000003917
GO:0044433	cytoplasmic vesicle part	cellular_component	0.61294	1	1	66	289	20272	ENSRNOG00000042086
GO:0001012	RNA polymerase II regulatory region DNA binding	molecular_function	0.61418	1	2	66	632	20272	ENSRNOG00000024413,ENSRNOG00000046458
GO:0048863	stem cell differentiation	biological_process	0.61548	1	1	66	291	20272	ENSRNOG00000046458
GO:0072001	renal system development	biological_process	0.61549	1	1	66	291	20272	ENSRNOG00000011648
GO:0098655	cation transmembrane transport	biological_process	0.61679	1	2	66	635	20272	ENSRNOG00000011648,ENSRNOG00000012727
GO:0016607	nuclear speck	cellular_component	0.61802	1	1	66	293	20272	ENSRNOG00000046458
GO:0022411	cellular component disassembly	biological_process	0.61803	1	1	66	293	20272	ENSRNOG00000006067
GO:0048878	chemical homeostasis	biological_process	0.61977	1	3	66	973	20272	ENSRNOG00000012727,ENSRNOG00000011648,ENSRNOG00000046458
GO:0019904	protein domain specific binding	molecular_function	0.62024	1	2	66	639	20272	ENSRNOG00000003205,ENSRNOG00000004208
GO:0032989	cellular component morphogenesis	biological_process	0.62208	1	4	66	1306	20272	ENSRNOG00000009252,ENSRNOG00000022863,ENSRNOG00000024413,ENSRNOG00000028753
GO:0006915	apoptotic process	biological_process	0.62313	1	5	66	1634	20272	ENSRNOG00000018404,ENSRNOG00000046458,ENSRNOG00000006067,ENSRNOG00000011648,ENSRNOG00000025584
GO:0018130	heterocycle biosynthetic process	biological_process	0.62329	1	11	66	3553	20272	ENSRNOG00000003917,ENSRNOG00000008572,ENSRNOG00000059453,ENSRNOG00000019913,ENSRNOG00000025584,ENSRNOG00000009440,ENSRNOG00000019496,ENSRNOG00000011648,ENSRNOG00000046458,ENSRNOG00000024413,ENSRNOG00000003205
GO:0007009	plasma membrane organization	biological_process	0.62429	1	1	66	298	20272	ENSRNOG00000042086
GO:0019438	aromatic compound biosynthetic process	biological_process	0.62449	1	11	66	3556	20272	ENSRNOG00000009440,ENSRNOG00000046458,ENSRNOG00000011648,ENSRNOG00000019496,ENSRNOG00000008572,ENSRNOG00000003917,ENSRNOG00000019913,ENSRNOG00000025584,ENSRNOG00000059453,ENSRNOG00000003205,ENSRNOG00000024413
GO:0035295	tube development	biological_process	0.62537	1	2	66	645	20272	ENSRNOG00000046458,ENSRNOG00000011648
GO:0015631	tubulin binding	molecular_function	0.6255	1	1	66	299	20272	ENSRNOG00000028753
GO:0048522	positive regulation of cellular process	biological_process	0.62554	1	15	66	4818	20272	ENSRNOG00000012201,ENSRNOG00000025584,ENSRNOG00000019908,ENSRNOG00000019913,ENSRNOG00000002364,ENSRNOG00000019496,ENSRNOG00000011648,ENSRNOG00000006067,ENSRNOG00000046458,ENSRNOG00000022863,ENSRNOG00000024413,ENSRNOG00000009252,ENSRNOG00000014367,ENSRNOG00000012962,ENSRNOG00000003205
GO:0009892	negative regulation of metabolic process	biological_process	0.62637	1	8	66	2607	20272	ENSRNOG00000024413,ENSRNOG00000009252,ENSRNOG00000004208,ENSRNOG00000025584,ENSRNOG00000019913,ENSRNOG00000046458,ENSRNOG00000015866,ENSRNOG00000011648
GO:0002449	lymphocyte mediated immunity	biological_process	0.62677	1	1	66	300	20272	ENSRNOG00000014367
GO:0022857	transmembrane transporter activity	molecular_function	0.63025	1	3	66	988	20272	ENSRNOG00000024657,ENSRNOG00000012727,ENSRNOG00000011648
GO:0002460	adaptive immune response based on somatic recombination of immune receptors built from immunoglobulin superfamily domains	biological_process	0.63046	1	1	66	303	20272	ENSRNOG00000014367
GO:0048523	negative regulation of cellular process	biological_process	0.63191	1	13	66	4207	20272	ENSRNOG00000004208,ENSRNOG00000009252,ENSRNOG00000010994,ENSRNOG00000024413,ENSRNOG00000002364,ENSRNOG00000021085,ENSRNOG00000011648,ENSRNOG00000015866,ENSRNOG00000046458,ENSRNOG00000018404,ENSRNOG00000011271,ENSRNOG00000019913,ENSRNOG00000025584
GO:0000003	reproduction	biological_process	0.63227	1	3	66	991	20272	ENSRNOG00000012201,ENSRNOG00000010994,ENSRNOG00000012727
GO:0051234	establishment of localization	biological_process	0.63306	1	13	66	4210	20272	ENSRNOG00000012201,ENSRNOG00000011271,ENSRNOG00000046458,ENSRNOG00000021899,ENSRNOG00000011648,ENSRNOG00000024657,ENSRNOG00000007842,ENSRNOG00000007006,ENSRNOG00000024140,ENSRNOG00000042086,ENSRNOG00000012727,ENSRNOG00000014367,ENSRNOG00000028566
GO:0051649	establishment of localization in cell	biological_process	0.63379	1	7	66	2302	20272	ENSRNOG00000021899,ENSRNOG00000046458,ENSRNOG00000042086,ENSRNOG00000007842,ENSRNOG00000014367,ENSRNOG00000011648,ENSRNOG00000012201
GO:0098660	inorganic ion transmembrane transport	biological_process	0.63464	1	2	66	656	20272	ENSRNOG00000011648,ENSRNOG00000012727
GO:0045862	positive regulation of proteolysis	biological_process	0.63532	1	1	66	307	20272	ENSRNOG00000006067
GO:0014070	response to organic cyclic compound	biological_process	0.63575	1	3	66	996	20272	ENSRNOG00000006067,ENSRNOG00000046458,ENSRNOG00000011648
GO:0016021	integral component of membrane	cellular_component	0.63804	1	20	66	6416	20272	ENSRNOG00000028100,ENSRNOG00000014367,ENSRNOG00000004208,ENSRNOG00000028566,ENSRNOG00000024657,ENSRNOG00000006067,ENSRNOG00000021899,ENSRNOG00000003510,ENSRNOG00000010994,ENSRNOG00000012727,ENSRNOG00000017731,ENSRNOG00000007006,ENSRNOG00000024140,ENSRNOG00000007842,ENSRNOG00000011648,ENSRNOG00000022863,ENSRNOG00000013982,ENSRNOG00000002364,ENSRNOG00000013968,ENSRNOG00000013383
GO:0001666	response to hypoxia	biological_process	0.63893	1	1	66	310	20272	ENSRNOG00000011648
GO:0012501	programmed cell death	biological_process	0.64006	1	5	66	1665	20272	ENSRNOG00000011648,ENSRNOG00000046458,ENSRNOG00000006067,ENSRNOG00000018404,ENSRNOG00000025584
GO:0000790	nuclear chromatin	cellular_component	0.64012	1	1	66	311	20272	ENSRNOG00000019913
GO:0045859	regulation of protein kinase activity	biological_process	0.64108	1	2	66	664	20272	ENSRNOG00000025584,ENSRNOG00000019908
GO:0009267	cellular response to starvation	biological_process	0.6413	1	1	66	312	20272	ENSRNOG00000009252
GO:0048511	rhythmic process	biological_process	0.6425	1	1	66	313	20272	ENSRNOG00000010994
GO:0043547	positive regulation of GTPase activity	biological_process	0.6425	1	1	66	313	20272	ENSRNOG00000025584
GO:0044403	symbiosis, encompassing mutualism through parasitism	biological_process	0.64368	1	1	66	314	20272	ENSRNOG00000011648
GO:0044419	interspecies interaction between organisms	biological_process	0.64368	1	1	66	314	20272	ENSRNOG00000011648
GO:0008380	RNA splicing	biological_process	0.64368	1	1	66	314	20272	ENSRNOG00000021085
GO:0031252	cell leading edge	cellular_component	0.64368	1	1	66	314	20272	ENSRNOG00000003205
GO:0043010	camera-type eye development	biological_process	0.64603	1	1	66	316	20272	ENSRNOG00000011648
GO:0012505	endomembrane system	cellular_component	0.64661	1	9	66	2974	20272	ENSRNOG00000042086,ENSRNOG00000028566,ENSRNOG00000017165,ENSRNOG00000012201,ENSRNOG00000019908,ENSRNOG00000013383,ENSRNOG00000011648,ENSRNOG00000007842,ENSRNOG00000021899
GO:0050878	regulation of body fluid levels	biological_process	0.64953	1	1	66	319	20272	ENSRNOG00000011648
GO:0048585	negative regulation of response to stimulus	biological_process	0.65023	1	4	66	1353	20272	ENSRNOG00000009252,ENSRNOG00000046458,ENSRNOG00000011271,ENSRNOG00000025584
GO:0051251	positive regulation of lymphocyte activation	biological_process	0.65069	1	1	66	320	20272	ENSRNOG00000014367
GO:0032269	negative regulation of cellular protein metabolic process	biological_process	0.65177	1	3	66	1020	20272	ENSRNOG00000015866,ENSRNOG00000011648,ENSRNOG00000004208
GO:0055082	cellular chemical homeostasis	biological_process	0.65265	1	2	66	678	20272	ENSRNOG00000046458,ENSRNOG00000012727
GO:0043565	sequence-specific DNA binding	molecular_function	0.65457	1	3	66	1024	20272	ENSRNOG00000024413,ENSRNOG00000019913,ENSRNOG00000046458
GO:0022607	cellular component assembly	biological_process	0.65741	1	7	66	2353	20272	ENSRNOG00000011648,ENSRNOG00000030049,ENSRNOG00000010994,ENSRNOG00000022863,ENSRNOG00000006067,ENSRNOG00000020587,ENSRNOG00000020353
GO:0006914	autophagy	biological_process	0.65756	1	1	66	326	20272	ENSRNOG00000009252
GO:0010605	negative regulation of macromolecule metabolic process	biological_process	0.65821	1	7	66	2355	20272	ENSRNOG00000015866,ENSRNOG00000011648,ENSRNOG00000046458,ENSRNOG00000004208,ENSRNOG00000024413,ENSRNOG00000025584,ENSRNOG00000019913
GO:0060249	anatomical structure homeostasis	biological_process	0.6587	1	1	66	327	20272	ENSRNOG00000003205
GO:0006950	response to stress	biological_process	0.6598	1	10	66	3327	20272	ENSRNOG00000009252,ENSRNOG00000012962,ENSRNOG00000014367,ENSRNOG00000013383,ENSRNOG00000012472,ENSRNOG00000046458,ENSRNOG00000006067,ENSRNOG00000011648,ENSRNOG00000005800,ENSRNOG00000007842
GO:0044267	cellular protein metabolic process	biological_process	0.66	1	15	66	4917	20272	ENSRNOG00000017781,ENSRNOG00000006002,ENSRNOG00000004208,ENSRNOG00000018986,ENSRNOG00000014367,ENSRNOG00000013383,ENSRNOG00000019908,ENSRNOG00000025584,ENSRNOG00000019913,ENSRNOG00000007842,ENSRNOG00000015866,ENSRNOG00000011648,ENSRNOG00000021899,ENSRNOG00000018404,ENSRNOG00000006067
GO:0009968	negative regulation of signal transduction	biological_process	0.66048	1	3	66	1033	20272	ENSRNOG00000046458,ENSRNOG00000011271,ENSRNOG00000025584
GO:0009100	glycoprotein metabolic process	biological_process	0.66208	1	1	66	330	20272	ENSRNOG00000021899
GO:0048699	generation of neurons	biological_process	0.66237	1	4	66	1374	20272	ENSRNOG00000022863,ENSRNOG00000006067,ENSRNOG00000002364,ENSRNOG00000024413
GO:0044765	single-organism transport	biological_process	0.66288	1	11	66	3655	20272	ENSRNOG00000012201,ENSRNOG00000024657,ENSRNOG00000007842,ENSRNOG00000011648,ENSRNOG00000021899,ENSRNOG00000046458,ENSRNOG00000007006,ENSRNOG00000028566,ENSRNOG00000012727,ENSRNOG00000014367,ENSRNOG00000042086
GO:0003006	developmental process involved in reproduction	biological_process	0.66296	1	2	66	691	20272	ENSRNOG00000013982,ENSRNOG00000021085
GO:0045177	apical part of cell	cellular_component	0.6632	1	1	66	331	20272	ENSRNOG00000011648
GO:2000026	regulation of multicellular organismal development	biological_process	0.66588	1	5	66	1714	20272	ENSRNOG00000011648,ENSRNOG00000022863,ENSRNOG00000002364,ENSRNOG00000024413,ENSRNOG00000025584
GO:0009611	response to wounding	biological_process	0.66687	1	2	66	696	20272	ENSRNOG00000046458,ENSRNOG00000011648
GO:0031324	negative regulation of cellular metabolic process	biological_process	0.66765	1	7	66	2376	20272	ENSRNOG00000024413,ENSRNOG00000019913,ENSRNOG00000004208,ENSRNOG00000009252,ENSRNOG00000011648,ENSRNOG00000015866,ENSRNOG00000046458
GO:0044441	ciliary part	cellular_component	0.6687	1	1	66	336	20272	ENSRNOG00000028753
GO:0016020	membrane	cellular_component	0.6695	1	30	66	9610	20272	ENSRNOG00000028753,ENSRNOG00000017781,ENSRNOG00000028100,ENSRNOG00000014367,ENSRNOG00000004208,ENSRNOG00000028566,ENSRNOG00000019908,ENSRNOG00000003510,ENSRNOG00000011271,ENSRNOG00000021899,ENSRNOG00000006067,ENSRNOG00000024657,ENSRNOG00000007006,ENSRNOG00000024140,ENSRNOG00000042086,ENSRNOG00000003205,ENSRNOG00000012727,ENSRNOG00000010994,ENSRNOG00000017731,ENSRNOG00000025584,ENSRNOG00000019913,…
GO:0051090	regulation of sequence-specific DNA binding transcription factor activity	biological_process	0.66983	1	1	66	337	20272	ENSRNOG00000024413
GO:0003779	actin binding	molecular_function	0.67092	1	1	66	338	20272	ENSRNOG00000034258
GO:0010769	regulation of cell morphogenesis involved in differentiation	biological_process	0.67201	1	1	66	339	20272	ENSRNOG00000024413
GO:0010557	positive regulation of macromolecule biosynthetic process	biological_process	0.67253	1	5	66	1727	20272	ENSRNOG00000003205,ENSRNOG00000046458,ENSRNOG00000019913,ENSRNOG00000025584,ENSRNOG00000024413
GO:0018205	peptidyl-lysine modification	biological_process	0.67392	1	1	66	341	20272	ENSRNOG00000015866
GO:0043900	regulation of multi-organism process	biological_process	0.67411	1	1	66	341	20272	ENSRNOG00000012201
GO:0001655	urogenital system development	biological_process	0.67418	1	1	66	341	20272	ENSRNOG00000011648
GO:0016055	Wnt signaling pathway	biological_process	0.67418	1	1	66	341	20272	ENSRNOG00000011271
GO:0022407	regulation of cell-cell adhesion	biological_process	0.67418	1	1	66	341	20272	ENSRNOG00000014367
GO:0030099	myeloid cell differentiation	biological_process	0.67418	1	1	66	341	20272	ENSRNOG00000020353
GO:0000981	RNA polymerase II transcription factor activity, sequence-specific DNA binding	molecular_function	0.67533	1	2	66	707	20272	ENSRNOG00000046458,ENSRNOG00000024413
GO:0042594	response to starvation	biological_process	0.67633	1	1	66	343	20272	ENSRNOG00000009252
GO:0015077	monovalent inorganic cation transmembrane transporter activity	molecular_function	0.67634	1	1	66	343	20272	ENSRNOG00000011648
GO:0045785	positive regulation of cell adhesion	biological_process	0.67634	1	1	66	343	20272	ENSRNOG00000014367
GO:0019221	cytokine-mediated signaling pathway	biological_process	0.67941	1	1	66	346	20272	ENSRNOG00000005800
GO:0031346	positive regulation of cell projection organization	biological_process	0.68166	1	1	66	348	20272	ENSRNOG00000011648
GO:0022892	substrate-specific transporter activity	molecular_function	0.68402	1	3	66	1070	20272	ENSRNOG00000024657,ENSRNOG00000011648,ENSRNOG00000012727
GO:0005543	phospholipid binding	molecular_function	0.68586	1	1	66	352	20272	ENSRNOG00000020353
GO:0005635	nuclear envelope	cellular_component	0.68794	1	1	66	354	20272	ENSRNOG00000011648
GO:0006874	cellular calcium ion homeostasis	biological_process	0.68794	1	1	66	354	20272	ENSRNOG00000012727
GO:0002696	positive regulation of leukocyte activation	biological_process	0.69103	1	1	66	357	20272	ENSRNOG00000014367
GO:0042176	regulation of protein catabolic process	biological_process	0.69307	1	1	66	359	20272	ENSRNOG00000025584
GO:0002250	adaptive immune response	biological_process	0.69409	1	1	66	360	20272	ENSRNOG00000014367
GO:0001654	eye development	biological_process	0.6951	1	1	66	361	20272	ENSRNOG00000011648
GO:0045786	negative regulation of cell cycle	biological_process	0.6951	1	1	66	361	20272	ENSRNOG00000002364
GO:0006397	mRNA processing	biological_process	0.69812	1	1	66	364	20272	ENSRNOG00000021085
GO:0055074	calcium ion homeostasis	biological_process	0.69812	1	1	66	364	20272	ENSRNOG00000012727
GO:0030097	hemopoiesis	biological_process	0.69898	1	2	66	739	20272	ENSRNOG00000020353,ENSRNOG00000028566
GO:0006816	calcium ion transport	biological_process	0.69913	1	1	66	365	20272	ENSRNOG00000012727
GO:0043434	response to peptide hormone	biological_process	0.70112	1	1	66	367	20272	ENSRNOG00000019496
GO:0050867	positive regulation of cell activation	biological_process	0.70112	1	1	66	367	20272	ENSRNOG00000014367
GO:0050767	regulation of neurogenesis	biological_process	0.70112	1	2	66	742	20272	ENSRNOG00000024413,ENSRNOG00000002364
GO:0019953	sexual reproduction	biological_process	0.70392	1	2	66	746	20272	ENSRNOG00000012201,ENSRNOG00000012727
GO:0042060	wound healing	biological_process	0.70408	1	1	66	370	20272	ENSRNOG00000011648
GO:0005925	focal adhesion	cellular_component	0.70408	1	1	66	370	20272	ENSRNOG00000034258
GO:0043087	regulation of GTPase activity	biological_process	0.70408	1	1	66	370	20272	ENSRNOG00000025584
GO:0006810	transport	biological_process	0.70493	1	12	66	4093	20272	ENSRNOG00000024140,ENSRNOG00000007006,ENSRNOG00000028566,ENSRNOG00000042086,ENSRNOG00000014367,ENSRNOG00000012727,ENSRNOG00000012201,ENSRNOG00000021899,ENSRNOG00000046458,ENSRNOG00000011648,ENSRNOG00000024657,ENSRNOG00000007842
GO:0015711	organic anion transport	biological_process	0.70604	1	1	66	372	20272	ENSRNOG00000007006
GO:0000904	cell morphogenesis involved in differentiation	biological_process	0.70678	1	2	66	750	20272	ENSRNOG00000024413,ENSRNOG00000022863
GO:0008219	cell death	biological_process	0.70737	1	5	66	1798	20272	ENSRNOG00000025584,ENSRNOG00000046458,ENSRNOG00000018404,ENSRNOG00000006067,ENSRNOG00000011648
GO:0016265	death	biological_process	0.70737	1	5	66	1798	20272	ENSRNOG00000011648,ENSRNOG00000046458,ENSRNOG00000018404,ENSRNOG00000006067,ENSRNOG00000025584
GO:0002443	leukocyte mediated immunity	biological_process	0.70799	1	1	66	374	20272	ENSRNOG00000014367
GO:0004857	enzyme inhibitor activity	molecular_function	0.70896	1	1	66	375	20272	ENSRNOG00000004208
GO:0005924	cell-substrate adherens junction	cellular_component	0.70896	1	1	66	375	20272	ENSRNOG00000034258
GO:0098794	postsynapse	cellular_component	0.70991	1	1	66	376	20272	ENSRNOG00000013383
GO:0048518	positive regulation of biological process	biological_process	0.71082	1	16	66	5390	20272	ENSRNOG00000006067,ENSRNOG00000019908,ENSRNOG00000012962,ENSRNOG00000014367,ENSRNOG00000020353,ENSRNOG00000002364,ENSRNOG00000022863,ENSRNOG00000046458,ENSRNOG00000011648,ENSRNOG00000019496,ENSRNOG00000019913,ENSRNOG00000025584,ENSRNOG00000012201,ENSRNOG00000009252,ENSRNOG00000003205,ENSRNOG00000024413
GO:0051641	cellular localization	biological_process	0.71092	1	8	66	2808	20272	ENSRNOG00000012201,ENSRNOG00000019908,ENSRNOG00000007842,ENSRNOG00000011648,ENSRNOG00000046458,ENSRNOG00000021899,ENSRNOG00000014367,ENSRNOG00000042086
GO:0009888	tissue development	biological_process	0.71114	1	5	66	1806	20272	ENSRNOG00000046458,ENSRNOG00000003205,ENSRNOG00000011648,ENSRNOG00000025584,ENSRNOG00000024413
GO:0030055	cell-substrate junction	cellular_component	0.71375	1	1	66	380	20272	ENSRNOG00000034258
GO:0072503	cellular divalent inorganic cation homeostasis	biological_process	0.71375	1	1	66	380	20272	ENSRNOG00000012727
GO:0030001	metal ion transport	biological_process	0.71578	1	2	66	763	20272	ENSRNOG00000012727,ENSRNOG00000011648
GO:0050708	regulation of protein secretion	biological_process	0.71658	1	1	66	383	20272	ENSRNOG00000046458
GO:0001525	angiogenesis	biological_process	0.71753	1	1	66	384	20272	ENSRNOG00000011648
GO:0007409	axonogenesis	biological_process	0.71753	1	1	66	384	20272	ENSRNOG00000022863
GO:0007166	cell surface receptor signaling pathway	biological_process	0.71781	1	6	66	2159	20272	ENSRNOG00000025584,ENSRNOG00000011271,ENSRNOG00000046458,ENSRNOG00000019496,ENSRNOG00000014367,ENSRNOG00000005800
GO:0022008	neurogenesis	biological_process	0.71834	1	4	66	1478	20272	ENSRNOG00000006067,ENSRNOG00000022863,ENSRNOG00000002364,ENSRNOG00000024413
GO:1990234	transferase complex	cellular_component	0.7185	1	2	66	767	20272	ENSRNOG00000018986,ENSRNOG00000007842
GO:0006357	regulation of transcription from RNA polymerase II promoter	biological_process	0.71857	1	5	66	1822	20272	ENSRNOG00000046458,ENSRNOG00000003205,ENSRNOG00000024413,ENSRNOG00000019913,ENSRNOG00000025584
GO:1901576	organic substance biosynthetic process	biological_process	0.71946	1	16	66	5418	20272	ENSRNOG00000024413,ENSRNOG00000017731,ENSRNOG00000010994,ENSRNOG00000003205,ENSRNOG00000003917,ENSRNOG00000008572,ENSRNOG00000059453,ENSRNOG00000019913,ENSRNOG00000025584,ENSRNOG00000009440,ENSRNOG00000019496,ENSRNOG00000011648,ENSRNOG00000018404,ENSRNOG00000046458,ENSRNOG00000021085,ENSRNOG00000021899
GO:0010628	positive regulation of gene expression	biological_process	0.72178	1	5	66	1829	20272	ENSRNOG00000003205,ENSRNOG00000046458,ENSRNOG00000024413,ENSRNOG00000025584,ENSRNOG00000019913
GO:0034097	response to cytokine	biological_process	0.72247	1	2	66	773	20272	ENSRNOG00000046458,ENSRNOG00000005800
GO:1902494	catalytic complex	cellular_component	0.72415	1	3	66	1138	20272	ENSRNOG00000007842,ENSRNOG00000018986,ENSRNOG00000019913
GO:0031328	positive regulation of cellular biosynthetic process	biological_process	0.72587	1	5	66	1838	20272	ENSRNOG00000019913,ENSRNOG00000025584,ENSRNOG00000024413,ENSRNOG00000046458,ENSRNOG00000003205
GO:0001701	in utero embryonic development	biological_process	0.72675	1	1	66	394	20272	ENSRNOG00000013982
GO:0043086	negative regulation of catalytic activity	biological_process	0.72788	1	2	66	781	20272	ENSRNOG00000004208,ENSRNOG00000011648
GO:0010604	positive regulation of macromolecule metabolic process	biological_process	0.72815	1	8	66	2853	20272	ENSRNOG00000006067,ENSRNOG00000046458,ENSRNOG00000025584,ENSRNOG00000019908,ENSRNOG00000019913,ENSRNOG00000003205,ENSRNOG00000012962,ENSRNOG00000024413
GO:0007167	enzyme linked receptor protein signaling pathway	biological_process	0.72853	1	2	66	782	20272	ENSRNOG00000019496,ENSRNOG00000014367
GO:0044260	cellular macromolecule metabolic process	biological_process	0.7289	1	24	66	7968	20272	ENSRNOG00000017781,ENSRNOG00000006002,ENSRNOG00000004208,ENSRNOG00000014367,ENSRNOG00000012962,ENSRNOG00000019908,ENSRNOG00000019381,ENSRNOG00000006067,ENSRNOG00000021899,ENSRNOG00000015866,ENSRNOG00000021085,ENSRNOG00000024413,ENSRNOG00000018986,ENSRNOG00000003205,ENSRNOG00000010994,ENSRNOG00000013383,ENSRNOG00000015491,ENSRNOG00000025584,ENSRNOG00000019913,ENSRNOG00000018404,ENSRNOG00000046458,…
GO:0000982	transcription factor activity, RNA polymerase II core promoter proximal region sequence-specific binding	molecular_function	0.72948	1	1	66	397	20272	ENSRNOG00000024413
GO:0006281	DNA repair	biological_process	0.72948	1	1	66	397	20272	ENSRNOG00000012962
GO:0072507	divalent inorganic cation homeostasis	biological_process	0.72948	1	1	66	397	20272	ENSRNOG00000012727
GO:0001228	transcriptional activator activity, RNA polymerase II transcription regulatory region sequence-specific binding	molecular_function	0.73038	1	1	66	398	20272	ENSRNOG00000024413
GO:0051246	regulation of protein metabolic process	biological_process	0.73046	1	7	66	2526	20272	ENSRNOG00000019908,ENSRNOG00000025584,ENSRNOG00000012201,ENSRNOG00000004208,ENSRNOG00000006067,ENSRNOG00000011648,ENSRNOG00000015866
GO:0048534	hematopoietic or lymphoid organ development	biological_process	0.73181	1	2	66	787	20272	ENSRNOG00000028566,ENSRNOG00000020353
GO:0072657	protein localization to membrane	biological_process	0.73217	1	1	66	400	20272	ENSRNOG00000042086
GO:0080134	regulation of response to stress	biological_process	0.733	1	3	66	1154	20272	ENSRNOG00000009252,ENSRNOG00000012962,ENSRNOG00000046458
GO:0009653	anatomical structure morphogenesis	biological_process	0.73455	1	7	66	2536	20272	ENSRNOG00000011648,ENSRNOG00000022863,ENSRNOG00000046458,ENSRNOG00000020353,ENSRNOG00000009252,ENSRNOG00000024413,ENSRNOG00000028753
GO:0023057	negative regulation of signaling	biological_process	0.73464	1	3	66	1157	20272	ENSRNOG00000025584,ENSRNOG00000011271,ENSRNOG00000046458
GO:0042110	T cell activation	biological_process	0.73571	1	1	66	404	20272	ENSRNOG00000014367
GO:0070489	T cell aggregation	biological_process	0.73571	1	1	66	404	20272	ENSRNOG00000014367
GO:0048519	negative regulation of biological process	biological_process	0.73633	1	13	66	4512	20272	ENSRNOG00000010994,ENSRNOG00000004208,ENSRNOG00000009252,ENSRNOG00000024413,ENSRNOG00000021085,ENSRNOG00000015866,ENSRNOG00000011648,ENSRNOG00000018404,ENSRNOG00000046458,ENSRNOG00000002364,ENSRNOG00000019913,ENSRNOG00000025584,ENSRNOG00000011271
GO:0071593	lymphocyte aggregation	biological_process	0.73658	1	1	66	405	20272	ENSRNOG00000014367
GO:0045892	negative regulation of transcription, DNA-templated	biological_process	0.73681	1	3	66	1161	20272	ENSRNOG00000046458,ENSRNOG00000019913,ENSRNOG00000024413
GO:0009891	positive regulation of biosynthetic process	biological_process	0.7379	1	5	66	1865	20272	ENSRNOG00000025584,ENSRNOG00000019913,ENSRNOG00000024413,ENSRNOG00000046458,ENSRNOG00000003205
GO:0031325	positive regulation of cellular metabolic process	biological_process	0.73852	1	8	66	2881	20272	ENSRNOG00000019908,ENSRNOG00000025584,ENSRNOG00000019913,ENSRNOG00000006067,ENSRNOG00000046458,ENSRNOG00000024413,ENSRNOG00000012962,ENSRNOG00000003205
GO:0003712	transcription cofactor activity	molecular_function	0.7392	1	1	66	408	20272	ENSRNOG00000024413
GO:1902578	single-organism localization	biological_process	0.74002	1	11	66	3874	20272	ENSRNOG00000007006,ENSRNOG00000028566,ENSRNOG00000014367,ENSRNOG00000012727,ENSRNOG00000042086,ENSRNOG00000012201,ENSRNOG00000024657,ENSRNOG00000007842,ENSRNOG00000011648,ENSRNOG00000046458,ENSRNOG00000021899
GO:0070838	divalent metal ion transport	biological_process	0.74093	1	1	66	410	20272	ENSRNOG00000012727
GO:0004842	ubiquitin-protein transferase activity	molecular_function	0.74179	1	1	66	411	20272	ENSRNOG00000018986
GO:0072511	divalent inorganic cation transport	biological_process	0.74179	1	1	66	411	20272	ENSRNOG00000012727
GO:0048285	organelle fission	biological_process	0.74262	1	1	66	412	20272	ENSRNOG00000028100
GO:0050839	cell adhesion molecule binding	molecular_function	0.74265	1	1	66	412	20272	ENSRNOG00000011969
GO:0070486	leukocyte aggregation	biological_process	0.74265	1	1	66	412	20272	ENSRNOG00000014367
GO:0030529	ribonucleoprotein complex	cellular_component	0.74318	1	3	66	1173	20272	ENSRNOG00000021085,ENSRNOG00000030049,ENSRNOG00000014399
GO:0009986	cell surface	cellular_component	0.74325	1	2	66	805	20272	ENSRNOG00000014367,ENSRNOG00000014399
GO:0008092	cytoskeletal protein binding	molecular_function	0.74394	1	2	66	806	20272	ENSRNOG00000034258,ENSRNOG00000028753
GO:0015075	ion transmembrane transporter activity	molecular_function	0.74458	1	2	66	807	20272	ENSRNOG00000012727,ENSRNOG00000011648
GO:0009058	biosynthetic process	biological_process	0.74712	1	16	66	5512	20272	ENSRNOG00000008572,ENSRNOG00000003917,ENSRNOG00000059453,ENSRNOG00000019913,ENSRNOG00000025584,ENSRNOG00000009440,ENSRNOG00000019496,ENSRNOG00000011648,ENSRNOG00000046458,ENSRNOG00000018404,ENSRNOG00000024413,ENSRNOG00000017731,ENSRNOG00000010994,ENSRNOG00000003205,ENSRNOG00000021085,ENSRNOG00000021899
GO:0042592	homeostatic process	biological_process	0.74747	1	4	66	1538	20272	ENSRNOG00000012727,ENSRNOG00000011648,ENSRNOG00000003205,ENSRNOG00000046458
GO:1903507	negative regulation of nucleic acid-templated transcription	biological_process	0.74798	1	3	66	1182	20272	ENSRNOG00000046458,ENSRNOG00000024413,ENSRNOG00000019913
GO:0006366	transcription from RNA polymerase II promoter	biological_process	0.7487	1	5	66	1890	20272	ENSRNOG00000046458,ENSRNOG00000003205,ENSRNOG00000024413,ENSRNOG00000025584,ENSRNOG00000019913
GO:0061564	axon development	biological_process	0.74941	1	1	66	420	20272	ENSRNOG00000022863
GO:0051239	regulation of multicellular organismal process	biological_process	0.75388	1	7	66	2587	20272	ENSRNOG00000024413,ENSRNOG00000025584,ENSRNOG00000011271,ENSRNOG00000011648,ENSRNOG00000019496,ENSRNOG00000022863,ENSRNOG00000002364
GO:1902679	negative regulation of RNA biosynthetic process	biological_process	0.75419	1	3	66	1194	20272	ENSRNOG00000046458,ENSRNOG00000019913,ENSRNOG00000024413
GO:0019787	ubiquitin-like protein transferase activity	molecular_function	0.75519	1	1	66	427	20272	ENSRNOG00000018986
GO:0044255	cellular lipid metabolic process	biological_process	0.75745	1	2	66	828	20272	ENSRNOG00000017114,ENSRNOG00000017731
GO:0005575	cellular_component	cellular_component	0.75755	1	60	66	18716	20272	ENSRNOG00000017849,ENSRNOG00000021899,ENSRNOG00000015866,ENSRNOG00000011271,ENSRNOG00000012962,ENSRNOG00000017953,ENSRNOG00000017781,ENSRNOG00000011914,ENSRNOG00000006002,ENSRNOG00000013982,ENSRNOG00000002364,ENSRNOG00000009440,ENSRNOG00000000414,ENSRNOG00000046458,ENSRNOG00000005800,ENSRNOG00000008572,ENSRNOG00000011969,ENSRNOG00000025584,ENSRNOG00000019913,ENSRNOG00000015491,ENSRNOG00000012201,…
GO:1901652	response to peptide	biological_process	0.75843	1	1	66	431	20272	ENSRNOG00000019496
GO:0007264	small GTPase mediated signal transduction	biological_process	0.75923	1	1	66	432	20272	ENSRNOG00000011969
GO:0002520	immune system development	biological_process	0.76102	1	2	66	834	20272	ENSRNOG00000028566,ENSRNOG00000020353
GO:0006996	organelle organization	biological_process	0.76146	1	9	66	3280	20272	ENSRNOG00000019913,ENSRNOG00000020353,ENSRNOG00000006067,ENSRNOG00000021085,ENSRNOG00000011648,ENSRNOG00000034258,ENSRNOG00000009252,ENSRNOG00000012962,ENSRNOG00000028100
GO:0031175	neuron projection development	biological_process	0.76161	1	2	66	835	20272	ENSRNOG00000022863,ENSRNOG00000024413
GO:0006886	intracellular protein transport	biological_process	0.76278	1	2	66	837	20272	ENSRNOG00000007842,ENSRNOG00000042086
GO:0000323	lytic vacuole	cellular_component	0.76302	1	1	66	437	20272	ENSRNOG00000019908
GO:0005764	lysosome	cellular_component	0.76302	1	1	66	437	20272	ENSRNOG00000019908
GO:0051128	regulation of cellular component organization	biological_process	0.76311	1	6	66	2271	20272	ENSRNOG00000024413,ENSRNOG00000019908,ENSRNOG00000011648,ENSRNOG00000006067,ENSRNOG00000022863,ENSRNOG00000004208
GO:0009314	response to radiation	biological_process	0.76321	1	1	66	437	20272	ENSRNOG00000011648
GO:0005215	transporter activity	molecular_function	0.7633	1	3	66	1212	20272	ENSRNOG00000011648,ENSRNOG00000024657,ENSRNOG00000012727
GO:0043410	positive regulation of MAPK cascade	biological_process	0.76538	1	1	66	440	20272	ENSRNOG00000019908
GO:1902533	positive regulation of intracellular signal transduction	biological_process	0.76557	1	2	66	842	20272	ENSRNOG00000025584,ENSRNOG00000019908
GO:0030424	axon	cellular_component	0.76635	1	1	66	441	20272	ENSRNOG00000011648
GO:0007159	leukocyte cell-cell adhesion	biological_process	0.76712	1	1	66	442	20272	ENSRNOG00000014367
GO:0000902	cell morphogenesis	biological_process	0.76724	1	3	66	1220	20272	ENSRNOG00000024413,ENSRNOG00000028753,ENSRNOG00000022863
GO:0010975	regulation of neuron projection development	biological_process	0.76944	1	1	66	445	20272	ENSRNOG00000024413
GO:0001934	positive regulation of protein phosphorylation	biological_process	0.77019	1	2	66	850	20272	ENSRNOG00000019908,ENSRNOG00000025584
GO:0007346	regulation of mitotic cell cycle	biological_process	0.7702	1	1	66	446	20272	ENSRNOG00000009252
GO:0044057	regulation of system process	biological_process	0.77021	1	1	66	446	20272	ENSRNOG00000011648
GO:0032844	regulation of homeostatic process	biological_process	0.77097	1	1	66	447	20272	ENSRNOG00000046458
GO:0006082	organic acid metabolic process	biological_process	0.77147	1	2	66	852	20272	ENSRNOG00000003510,ENSRNOG00000018404
GO:0016570	histone modification	biological_process	0.77401	1	1	66	451	20272	ENSRNOG00000019913
GO:0043170	macromolecule metabolic process	biological_process	0.77543	1	26	66	8771	20272	ENSRNOG00000046458,ENSRNOG00000018404,ENSRNOG00000007842,ENSRNOG00000019496,ENSRNOG00000011648,ENSRNOG00000013383,ENSRNOG00000025584,ENSRNOG00000015491,ENSRNOG00000019913,ENSRNOG00000012201,ENSRNOG00000018986,ENSRNOG00000003205,ENSRNOG00000010994,ENSRNOG00000024413,ENSRNOG00000019381,ENSRNOG00000021899,ENSRNOG00000006067,ENSRNOG00000015866,ENSRNOG00000021085,ENSRNOG00000019908,ENSRNOG00000024181,…
GO:0051253	negative regulation of RNA metabolic process	biological_process	0.77596	1	3	66	1238	20272	ENSRNOG00000046458,ENSRNOG00000019913,ENSRNOG00000024413
GO:0051249	regulation of lymphocyte activation	biological_process	0.77626	1	1	66	454	20272	ENSRNOG00000014367
GO:0006875	cellular metal ion homeostasis	biological_process	0.777	1	1	66	455	20272	ENSRNOG00000012727
GO:0043412	macromolecule modification	biological_process	0.77752	1	10	66	3664	20272	ENSRNOG00000019913,ENSRNOG00000025584,ENSRNOG00000019908,ENSRNOG00000015866,ENSRNOG00000021899,ENSRNOG00000018404,ENSRNOG00000006002,ENSRNOG00000018986,ENSRNOG00000014367,ENSRNOG00000012962
GO:0060341	regulation of cellular localization	biological_process	0.77831	1	3	66	1243	20272	ENSRNOG00000012201,ENSRNOG00000042086,ENSRNOG00000046458
GO:0002521	leukocyte differentiation	biological_process	0.78142	1	1	66	461	20272	ENSRNOG00000020353
GO:0031012	extracellular matrix	cellular_component	0.78142	1	1	66	461	20272	ENSRNOG00000017953
GO:0010469	regulation of receptor activity	biological_process	0.78206	1	1	66	462	20272	ENSRNOG00000005800
GO:0048514	blood vessel morphogenesis	biological_process	0.78576	1	1	66	467	20272	ENSRNOG00000011648
GO:0043025	neuronal cell body	cellular_component	0.78647	1	1	66	468	20272	ENSRNOG00000011648
GO:0055085	transmembrane transport	biological_process	0.78764	1	3	66	1263	20272	ENSRNOG00000024657,ENSRNOG00000011648,ENSRNOG00000012727
GO:0034109	homotypic cell-cell adhesion	biological_process	0.78789	1	1	66	470	20272	ENSRNOG00000014367
GO:0044425	membrane part	cellular_component	0.788	1	22	66	7573	20272	ENSRNOG00000042086,ENSRNOG00000010994,ENSRNOG00000012727,ENSRNOG00000017731,ENSRNOG00000007006,ENSRNOG00000024140,ENSRNOG00000022863,ENSRNOG00000011648,ENSRNOG00000007842,ENSRNOG00000002364,ENSRNOG00000013982,ENSRNOG00000013968,ENSRNOG00000013383,ENSRNOG00000014367,ENSRNOG00000028100,ENSRNOG00000004208,ENSRNOG00000028566,ENSRNOG00000021899,ENSRNOG00000006067,ENSRNOG00000024657,ENSRNOG00000019908,…
GO:0044249	cellular biosynthetic process	biological_process	0.78826	1	15	66	5341	20272	ENSRNOG00000017731,ENSRNOG00000010994,ENSRNOG00000003205,ENSRNOG00000024413,ENSRNOG00000009440,ENSRNOG00000011648,ENSRNOG00000019496,ENSRNOG00000021899,ENSRNOG00000046458,ENSRNOG00000018404,ENSRNOG00000008572,ENSRNOG00000003917,ENSRNOG00000059453,ENSRNOG00000025584,ENSRNOG00000019913
GO:0032268	regulation of cellular protein metabolic process	biological_process	0.78826	1	6	66	2340	20272	ENSRNOG00000004208,ENSRNOG00000006067,ENSRNOG00000015866,ENSRNOG00000011648,ENSRNOG00000025584,ENSRNOG00000019908
GO:0042327	positive regulation of phosphorylation	biological_process	0.79055	1	2	66	887	20272	ENSRNOG00000019908,ENSRNOG00000025584
GO:0051222	positive regulation of protein transport	biological_process	0.7914	1	1	66	475	20272	ENSRNOG00000046458
GO:0009893	positive regulation of metabolic process	biological_process	0.79259	1	9	66	3379	20272	ENSRNOG00000020353,ENSRNOG00000006067,ENSRNOG00000046458,ENSRNOG00000025584,ENSRNOG00000019913,ENSRNOG00000019908,ENSRNOG00000003205,ENSRNOG00000012962,ENSRNOG00000024413
GO:0045597	positive regulation of cell differentiation	biological_process	0.79278	1	2	66	891	20272	ENSRNOG00000024413,ENSRNOG00000002364
GO:0005912	adherens junction	cellular_component	0.79279	1	1	66	477	20272	ENSRNOG00000034258
GO:0034220	ion transmembrane transport	biological_process	0.79745	1	2	66	900	20272	ENSRNOG00000012727,ENSRNOG00000011648
GO:0005929	cilium	cellular_component	0.79824	1	1	66	485	20272	ENSRNOG00000028753
GO:0019222	regulation of metabolic process	biological_process	0.79866	1	17	66	6028	20272	ENSRNOG00000024413,ENSRNOG00000009252,ENSRNOG00000003205,ENSRNOG00000012201,ENSRNOG00000019913,ENSRNOG00000025584,ENSRNOG00000020353,ENSRNOG00000007842,ENSRNOG00000019496,ENSRNOG00000011648,ENSRNOG00000046458,ENSRNOG00000004208,ENSRNOG00000012962,ENSRNOG00000019908,ENSRNOG00000021085,ENSRNOG00000015866,ENSRNOG00000006067
GO:1902532	negative regulation of intracellular signal transduction	biological_process	0.79892	1	1	66	486	20272	ENSRNOG00000046458
GO:0070161	anchoring junction	cellular_component	0.80093	1	1	66	489	20272	ENSRNOG00000034258
GO:0044703	multi-organism reproductive process	biological_process	0.80249	1	2	66	910	20272	ENSRNOG00000012201,ENSRNOG00000012727
GO:0090304	nucleic acid metabolic process	biological_process	0.80339	1	12	66	4418	20272	ENSRNOG00000021085,ENSRNOG00000019496,ENSRNOG00000018404,ENSRNOG00000046458,ENSRNOG00000006067,ENSRNOG00000019381,ENSRNOG00000025584,ENSRNOG00000019913,ENSRNOG00000015491,ENSRNOG00000012962,ENSRNOG00000003205,ENSRNOG00000024413
GO:0016569	covalent chromatin modification	biological_process	0.80423	1	1	66	494	20272	ENSRNOG00000019913
GO:0044271	cellular nitrogen compound biosynthetic process	biological_process	0.80445	1	12	66	4422	20272	ENSRNOG00000024413,ENSRNOG00000003205,ENSRNOG00000008572,ENSRNOG00000003917,ENSRNOG00000019913,ENSRNOG00000025584,ENSRNOG00000059453,ENSRNOG00000009440,ENSRNOG00000018404,ENSRNOG00000046458,ENSRNOG00000011648,ENSRNOG00000019496
GO:0040007	growth	biological_process	0.8054	1	2	66	916	20272	ENSRNOG00000019908,ENSRNOG00000004208
GO:0002009	morphogenesis of an epithelium	biological_process	0.80553	1	1	66	496	20272	ENSRNOG00000046458
GO:0051259	protein oligomerization	biological_process	0.80554	1	1	66	496	20272	ENSRNOG00000030049
GO:0000785	chromatin	cellular_component	0.80683	1	1	66	498	20272	ENSRNOG00000019913
GO:0044454	nuclear chromosome part	cellular_component	0.80748	1	1	66	499	20272	ENSRNOG00000019913
GO:0007267	cell-cell signaling	biological_process	0.81426	1	2	66	934	20272	ENSRNOG00000046458,ENSRNOG00000011648
GO:0048869	cellular developmental process	biological_process	0.81453	1	10	66	3793	20272	ENSRNOG00000006067,ENSRNOG00000046458,ENSRNOG00000022863,ENSRNOG00000021085,ENSRNOG00000020353,ENSRNOG00000002364,ENSRNOG00000009252,ENSRNOG00000028566,ENSRNOG00000024413,ENSRNOG00000028753
GO:0006468	protein phosphorylation	biological_process	0.8148	1	4	66	1700	20272	ENSRNOG00000006002,ENSRNOG00000025584,ENSRNOG00000019908,ENSRNOG00000014367
GO:2000113	negative regulation of cellular macromolecule biosynthetic process	biological_process	0.81486	1	3	66	1326	20272	ENSRNOG00000019913,ENSRNOG00000024413,ENSRNOG00000046458
GO:0072358	cardiovascular system development	biological_process	0.81569	1	2	66	937	20272	ENSRNOG00000011648,ENSRNOG00000034258
GO:0072359	circulatory system development	biological_process	0.81569	1	2	66	937	20272	ENSRNOG00000034258,ENSRNOG00000011648
GO:0060284	regulation of cell development	biological_process	0.81616	1	2	66	938	20272	ENSRNOG00000002364,ENSRNOG00000024413
GO:0022603	regulation of anatomical structure morphogenesis	biological_process	0.81663	1	2	66	939	20272	ENSRNOG00000024413,ENSRNOG00000011648
GO:0055065	metal ion homeostasis	biological_process	0.8169	1	1	66	514	20272	ENSRNOG00000012727
GO:0007049	cell cycle	biological_process	0.82051	1	3	66	1340	20272	ENSRNOG00000012962,ENSRNOG00000009252,ENSRNOG00000002364
GO:0030003	cellular cation homeostasis	biological_process	0.82114	1	1	66	521	20272	ENSRNOG00000012727
GO:0042325	regulation of phosphorylation	biological_process	0.822	1	3	66	1344	20272	ENSRNOG00000019908,ENSRNOG00000025584,ENSRNOG00000003205
GO:0022604	regulation of cell morphogenesis	biological_process	0.82233	1	1	66	523	20272	ENSRNOG00000024413
GO:0002694	regulation of leukocyte activation	biological_process	0.82292	1	1	66	524	20272	ENSRNOG00000014367
GO:0034622	cellular macromolecular complex assembly	biological_process	0.82312	1	2	66	953	20272	ENSRNOG00000030049,ENSRNOG00000006067
GO:0032270	positive regulation of cellular protein metabolic process	biological_process	0.82514	1	3	66	1352	20272	ENSRNOG00000006067,ENSRNOG00000019908,ENSRNOG00000025584
GO:0006461	protein complex assembly	biological_process	0.82562	1	3	66	1353	20272	ENSRNOG00000006067,ENSRNOG00000030049,ENSRNOG00000020353
GO:0000228	nuclear chromosome	cellular_component	0.82586	1	1	66	529	20272	ENSRNOG00000019913
GO:0070271	protein complex biogenesis	biological_process	0.82601	1	3	66	1354	20272	ENSRNOG00000030049,ENSRNOG00000006067,ENSRNOG00000020353
GO:0016482	cytoplasmic transport	biological_process	0.82673	1	2	66	961	20272	ENSRNOG00000042086,ENSRNOG00000007842
GO:0051049	regulation of transport	biological_process	0.82702	1	4	66	1734	20272	ENSRNOG00000011648,ENSRNOG00000046458,ENSRNOG00000042086,ENSRNOG00000012201
GO:0044297	cell body	cellular_component	0.82933	1	1	66	535	20272	ENSRNOG00000011648
GO:0006873	cellular ion homeostasis	biological_process	0.82933	1	1	66	535	20272	ENSRNOG00000012727
GO:0043623	cellular protein complex assembly	biological_process	0.83216	1	1	66	540	20272	ENSRNOG00000006067
GO:0006820	anion transport	biological_process	0.83328	1	1	66	542	20272	ENSRNOG00000007006
GO:0015672	monovalent inorganic cation transport	biological_process	0.8344	1	1	66	544	20272	ENSRNOG00000011648
GO:0022402	cell cycle process	biological_process	0.83463	1	2	66	979	20272	ENSRNOG00000012962,ENSRNOG00000002364
GO:0043065	positive regulation of apoptotic process	biological_process	0.8366	1	1	66	548	20272	ENSRNOG00000006067
GO:0007507	heart development	biological_process	0.8366	1	1	66	548	20272	ENSRNOG00000034258
GO:0010558	negative regulation of macromolecule biosynthetic process	biological_process	0.83695	1	3	66	1383	20272	ENSRNOG00000024413,ENSRNOG00000019913,ENSRNOG00000046458
GO:1902582	single-organism intracellular transport	biological_process	0.83951	1	3	66	1390	20272	ENSRNOG00000007842,ENSRNOG00000021899,ENSRNOG00000042086
GO:0048666	neuron development	biological_process	0.83972	1	2	66	991	20272	ENSRNOG00000022863,ENSRNOG00000024413
GO:0070925	organelle assembly	biological_process	0.83986	1	1	66	554	20272	ENSRNOG00000020353
GO:0045934	negative regulation of nucleobase-containing compound metabolic process	biological_process	0.84023	1	3	66	1392	20272	ENSRNOG00000019913,ENSRNOG00000024413,ENSRNOG00000046458
GO:0019901	protein kinase binding	molecular_function	0.84039	1	1	66	555	20272	ENSRNOG00000025584
GO:0050865	regulation of cell activation	biological_process	0.84039	1	1	66	555	20272	ENSRNOG00000014367
GO:0043068	positive regulation of programmed cell death	biological_process	0.84146	1	1	66	557	20272	ENSRNOG00000006067
GO:0010562	positive regulation of phosphorus metabolic process	biological_process	0.84212	1	2	66	997	20272	ENSRNOG00000025584,ENSRNOG00000019908
GO:0045937	positive regulation of phosphate metabolic process	biological_process	0.84212	1	2	66	997	20272	ENSRNOG00000019908,ENSRNOG00000025584
GO:0001568	blood vessel development	biological_process	0.84305	1	1	66	560	20272	ENSRNOG00000011648
GO:0006812	cation transport	biological_process	0.84548	1	2	66	1005	20272	ENSRNOG00000011648,ENSRNOG00000012727
GO:0016568	chromatin modification	biological_process	0.84669	1	1	66	567	20272	ENSRNOG00000019913
GO:0016070	RNA metabolic process	biological_process	0.84708	1	10	66	3923	20272	ENSRNOG00000003205,ENSRNOG00000012962,ENSRNOG00000024413,ENSRNOG00000046458,ENSRNOG00000018404,ENSRNOG00000021085,ENSRNOG00000019496,ENSRNOG00000019913,ENSRNOG00000025584,ENSRNOG00000015491
GO:0051276	chromosome organization	biological_process	0.84789	1	2	66	1011	20272	ENSRNOG00000012962,ENSRNOG00000019913
GO:0080090	regulation of primary metabolic process	biological_process	0.84818	1	14	66	5269	20272	ENSRNOG00000012201,ENSRNOG00000019908,ENSRNOG00000025584,ENSRNOG00000019913,ENSRNOG00000021085,ENSRNOG00000019496,ENSRNOG00000011648,ENSRNOG00000015866,ENSRNOG00000006067,ENSRNOG00000046458,ENSRNOG00000024413,ENSRNOG00000012962,ENSRNOG00000003205,ENSRNOG00000004208
GO:0007423	sensory organ development	biological_process	0.84822	1	1	66	570	20272	ENSRNOG00000011648
GO:0030054	cell junction	cellular_component	0.84987	1	2	66	1016	20272	ENSRNOG00000034258,ENSRNOG00000013383
GO:0006897	endocytosis	biological_process	0.85224	1	1	66	578	20272	ENSRNOG00000028566
GO:0034613	cellular protein localization	biological_process	0.85271	1	3	66	1428	20272	ENSRNOG00000007842,ENSRNOG00000042086,ENSRNOG00000019908
GO:0098796	membrane protein complex	cellular_component	0.85291	1	2	66	1024	20272	ENSRNOG00000007842,ENSRNOG00000019908
GO:0055080	cation homeostasis	biological_process	0.85568	1	1	66	585	20272	ENSRNOG00000012727
GO:0006811	ion transport	biological_process	0.8558	1	3	66	1437	20272	ENSRNOG00000007006,ENSRNOG00000011648,ENSRNOG00000012727
GO:0016337	single organismal cell-cell adhesion	biological_process	0.85616	1	1	66	586	20272	ENSRNOG00000014367
GO:0001944	vasculature development	biological_process	0.85664	1	1	66	587	20272	ENSRNOG00000011648
GO:0023056	positive regulation of signaling	biological_process	0.8567	1	3	66	1440	20272	ENSRNOG00000046458,ENSRNOG00000019908,ENSRNOG00000025584
GO:0070727	cellular macromolecule localization	biological_process	0.85703	1	3	66	1441	20272	ENSRNOG00000019908,ENSRNOG00000042086,ENSRNOG00000007842
GO:0008289	lipid binding	molecular_function	0.85712	1	1	66	588	20272	ENSRNOG00000020353
GO:0032403	protein complex binding	molecular_function	0.8572	1	2	66	1035	20272	ENSRNOG00000046458,ENSRNOG00000019913
GO:0030155	regulation of cell adhesion	biological_process	0.85808	1	1	66	590	20272	ENSRNOG00000014367
GO:0051247	positive regulation of protein metabolic process	biological_process	0.859	1	3	66	1447	20272	ENSRNOG00000006067,ENSRNOG00000019908,ENSRNOG00000025584
GO:0031327	negative regulation of cellular biosynthetic process	biological_process	0.86036	1	3	66	1451	20272	ENSRNOG00000046458,ENSRNOG00000024413,ENSRNOG00000019913
GO:0071363	cellular response to growth factor stimulus	biological_process	0.86044	1	1	66	595	20272	ENSRNOG00000010994
GO:0098771	inorganic ion homeostasis	biological_process	0.86323	1	1	66	601	20272	ENSRNOG00000012727
GO:0010647	positive regulation of cell communication	biological_process	0.86348	1	3	66	1461	20272	ENSRNOG00000025584,ENSRNOG00000019908,ENSRNOG00000046458
GO:0031401	positive regulation of protein modification process	biological_process	0.86449	1	2	66	1055	20272	ENSRNOG00000019908,ENSRNOG00000025584
GO:0044092	negative regulation of molecular function	biological_process	0.86457	1	2	66	1055	20272	ENSRNOG00000011648,ENSRNOG00000004208
GO:0031400	negative regulation of protein modification process	biological_process	0.86494	1	1	66	605	20272	ENSRNOG00000015866
GO:0009790	embryo development	biological_process	0.86599	1	2	66	1059	20272	ENSRNOG00000046458,ENSRNOG00000013982
GO:0019899	enzyme binding	molecular_function	0.86603	1	4	66	1858	20272	ENSRNOG00000019913,ENSRNOG00000025584,ENSRNOG00000003205,ENSRNOG00000030049
GO:1902531	regulation of intracellular signal transduction	biological_process	0.86722	1	3	66	1473	20272	ENSRNOG00000019908,ENSRNOG00000025584,ENSRNOG00000046458
GO:0009890	negative regulation of biosynthetic process	biological_process	0.86791	1	3	66	1475	20272	ENSRNOG00000046458,ENSRNOG00000024413,ENSRNOG00000019913
GO:0005789	endoplasmic reticulum membrane	cellular_component	0.86819	1	1	66	612	20272	ENSRNOG00000007842
GO:0010629	negative regulation of gene expression	biological_process	0.86944	1	3	66	1480	20272	ENSRNOG00000046458,ENSRNOG00000024413,ENSRNOG00000019913
GO:0050793	regulation of developmental process	biological_process	0.87016	1	5	66	2250	20272	ENSRNOG00000002364,ENSRNOG00000022863,ENSRNOG00000011648,ENSRNOG00000025584,ENSRNOG00000024413
GO:0048646	anatomical structure formation involved in morphogenesis	biological_process	0.87022	1	2	66	1071	20272	ENSRNOG00000020353,ENSRNOG00000011648
GO:0048584	positive regulation of response to stimulus	biological_process	0.87069	1	4	66	1875	20272	ENSRNOG00000025584,ENSRNOG00000019908,ENSRNOG00000012962,ENSRNOG00000046458
GO:0001816	cytokine production	biological_process	0.87083	1	1	66	618	20272	ENSRNOG00000014367
GO:0070848	response to growth factor	biological_process	0.87212	1	1	66	621	20272	ENSRNOG00000010994
GO:0044464	cell part	cellular_component	0.87291	1	49	66	16058	20272	ENSRNOG00000012962,ENSRNOG00000017781,ENSRNOG00000011914,ENSRNOG00000006002,ENSRNOG00000017849,ENSRNOG00000021899,ENSRNOG00000015866,ENSRNOG00000011271,ENSRNOG00000000476,ENSRNOG00000017165,ENSRNOG00000018986,ENSRNOG00000017731,ENSRNOG00000042086,ENSRNOG00000003205,ENSRNOG00000010994,ENSRNOG00000012727,ENSRNOG00000007006,ENSRNOG00000024413,ENSRNOG00000002364,ENSRNOG00000009440,ENSRNOG00000000414,…
GO:0043408	regulation of MAPK cascade	biological_process	0.87373	1	1	66	625	20272	ENSRNOG00000019908
GO:0048598	embryonic morphogenesis	biological_process	0.87467	1	1	66	627	20272	ENSRNOG00000046458
GO:0042175	nuclear outer membrane-endoplasmic reticulum membrane network	cellular_component	0.8751	1	1	66	628	20272	ENSRNOG00000007842
GO:0051172	negative regulation of nitrogen compound metabolic process	biological_process	0.8751	1	3	66	1499	20272	ENSRNOG00000019913,ENSRNOG00000024413,ENSRNOG00000046458
GO:0005509	calcium ion binding	molecular_function	0.87552	1	1	66	629	20272	ENSRNOG00000020587
GO:0019900	kinase binding	molecular_function	0.87552	1	1	66	629	20272	ENSRNOG00000025584
GO:0009628	response to abiotic stimulus	biological_process	0.87894	1	2	66	1097	20272	ENSRNOG00000011648,ENSRNOG00000006067
GO:0048729	tissue morphogenesis	biological_process	0.87964	1	1	66	639	20272	ENSRNOG00000046458
GO:0098602	single organism cell adhesion	biological_process	0.88125	1	1	66	643	20272	ENSRNOG00000014367
GO:0005623	cell	cellular_component	0.88471	1	49	66	16115	20272	ENSRNOG00000034258,ENSRNOG00000020881,ENSRNOG00000009252,ENSRNOG00000010005,ENSRNOG00000052307,ENSRNOG00000013383,ENSRNOG00000011648,ENSRNOG00000019496,ENSRNOG00000007842,ENSRNOG00000018404,ENSRNOG00000012472,ENSRNOG00000020353,ENSRNOG00000028753,ENSRNOG00000014367,ENSRNOG00000028100,ENSRNOG00000014399,ENSRNOG00000028566,ENSRNOG00000019908,ENSRNOG00000021085,ENSRNOG00000030049,ENSRNOG00000006067,…
GO:0050801	ion homeostasis	biological_process	0.88595	1	1	66	655	20272	ENSRNOG00000012727
GO:0007010	cytoskeleton organization	biological_process	0.88804	1	2	66	1126	20272	ENSRNOG00000034258,ENSRNOG00000011648
GO:0043009	chordate embryonic development	biological_process	0.88898	1	1	66	663	20272	ENSRNOG00000013982
GO:0071345	cellular response to cytokine stimulus	biological_process	0.89153	1	1	66	670	20272	ENSRNOG00000005800
GO:0009792	embryo development ending in birth or egg hatching	biological_process	0.8923	1	1	66	672	20272	ENSRNOG00000013982
GO:0006974	cellular response to DNA damage stimulus	biological_process	0.89231	1	1	66	672	20272	ENSRNOG00000012962
GO:0019220	regulation of phosphate metabolic process	biological_process	0.89387	1	3	66	1568	20272	ENSRNOG00000019908,ENSRNOG00000025584,ENSRNOG00000003205
GO:0006325	chromatin organization	biological_process	0.89447	1	1	66	678	20272	ENSRNOG00000019913
GO:0051174	regulation of phosphorus metabolic process	biological_process	0.89513	1	3	66	1573	20272	ENSRNOG00000019908,ENSRNOG00000025584,ENSRNOG00000003205
GO:0046907	intracellular transport	biological_process	0.89544	1	3	66	1574	20272	ENSRNOG00000007842,ENSRNOG00000021899,ENSRNOG00000042086
GO:0002252	immune effector process	biological_process	0.89553	1	1	66	681	20272	ENSRNOG00000014367
GO:0046649	lymphocyte activation	biological_process	0.89623	1	1	66	683	20272	ENSRNOG00000014367
GO:0000165	MAPK cascade	biological_process	0.89754	1	1	66	687	20272	ENSRNOG00000019908
GO:0032501	multicellular organismal process	biological_process	0.89835	1	20	66	7511	20272	ENSRNOG00000003205,ENSRNOG00000042086,ENSRNOG00000010994,ENSRNOG00000024413,ENSRNOG00000034258,ENSRNOG00000013982,ENSRNOG00000002364,ENSRNOG00000020353,ENSRNOG00000046458,ENSRNOG00000018404,ENSRNOG00000022863,ENSRNOG00000011648,ENSRNOG00000019496,ENSRNOG00000025584,ENSRNOG00000028566,ENSRNOG00000014367,ENSRNOG00000006067,ENSRNOG00000021085,ENSRNOG00000015866,ENSRNOG00000011271
GO:0036477	somatodendritic compartment	cellular_component	0.90069	1	1	66	696	20272	ENSRNOG00000011648
GO:0044432	endoplasmic reticulum part	cellular_component	0.90135	1	1	66	698	20272	ENSRNOG00000007842
GO:0044707	single-multicellular organism process	biological_process	0.90264	1	19	66	7218	20272	ENSRNOG00000025584,ENSRNOG00000002364,ENSRNOG00000020353,ENSRNOG00000013982,ENSRNOG00000019496,ENSRNOG00000011648,ENSRNOG00000022863,ENSRNOG00000046458,ENSRNOG00000018404,ENSRNOG00000034258,ENSRNOG00000024413,ENSRNOG00000003205,ENSRNOG00000042086,ENSRNOG00000011271,ENSRNOG00000021085,ENSRNOG00000015866,ENSRNOG00000006067,ENSRNOG00000028566,ENSRNOG00000014367
GO:0044877	macromolecular complex binding	molecular_function	0.90296	1	3	66	1605	20272	ENSRNOG00000024413,ENSRNOG00000019913,ENSRNOG00000046458
GO:0006464	cellular protein modification process	biological_process	0.9038	1	8	66	3505	20272	ENSRNOG00000015866,ENSRNOG00000021899,ENSRNOG00000025584,ENSRNOG00000019913,ENSRNOG00000019908,ENSRNOG00000014367,ENSRNOG00000018986,ENSRNOG00000006002
GO:0036211	protein modification process	biological_process	0.9038	1	8	66	3505	20272	ENSRNOG00000006002,ENSRNOG00000018986,ENSRNOG00000014367,ENSRNOG00000019913,ENSRNOG00000025584,ENSRNOG00000019908,ENSRNOG00000021899,ENSRNOG00000015866
GO:0000278	mitotic cell cycle	biological_process	0.90398	1	1	66	706	20272	ENSRNOG00000009252
GO:0019219	regulation of nucleobase-containing compound metabolic process	biological_process	0.90457	1	8	66	3509	20272	ENSRNOG00000024413,ENSRNOG00000012962,ENSRNOG00000003205,ENSRNOG00000025584,ENSRNOG00000019913,ENSRNOG00000019496,ENSRNOG00000046458,ENSRNOG00000006067
GO:0007155	cell adhesion	biological_process	0.90518	1	2	66	1187	20272	ENSRNOG00000014367,ENSRNOG00000010994
GO:0030154	cell differentiation	biological_process	0.90644	1	8	66	3520	20272	ENSRNOG00000028566,ENSRNOG00000024413,ENSRNOG00000002364,ENSRNOG00000020353,ENSRNOG00000022863,ENSRNOG00000046458,ENSRNOG00000006067,ENSRNOG00000021085
GO:0016567	protein ubiquitination	biological_process	0.90749	1	1	66	717	20272	ENSRNOG00000018986
GO:0022610	biological adhesion	biological_process	0.9075	1	2	66	1196	20272	ENSRNOG00000010994,ENSRNOG00000014367
GO:0042221	response to chemical	biological_process	0.9082	1	12	66	4931	20272	ENSRNOG00000019908,ENSRNOG00000013383,ENSRNOG00000003510,ENSRNOG00000019496,ENSRNOG00000011648,ENSRNOG00000005800,ENSRNOG00000007842,ENSRNOG00000046458,ENSRNOG00000006067,ENSRNOG00000013982,ENSRNOG00000012472,ENSRNOG00000010994
GO:0023014	signal transduction by protein phosphorylation	biological_process	0.90835	1	1	66	720	20272	ENSRNOG00000019908
GO:0051130	positive regulation of cellular component organization	biological_process	0.90901	1	2	66	1202	20272	ENSRNOG00000022863,ENSRNOG00000011648
GO:0032101	regulation of response to external stimulus	biological_process	0.90904	1	1	66	722	20272	ENSRNOG00000009252
GO:0051223	regulation of protein transport	biological_process	0.90965	1	1	66	724	20272	ENSRNOG00000046458
GO:0060255	regulation of macromolecule metabolic process	biological_process	0.91071	1	13	66	5289	20272	ENSRNOG00000012201,ENSRNOG00000019908,ENSRNOG00000025584,ENSRNOG00000019913,ENSRNOG00000019496,ENSRNOG00000015866,ENSRNOG00000011648,ENSRNOG00000006067,ENSRNOG00000046458,ENSRNOG00000024413,ENSRNOG00000012962,ENSRNOG00000003205,ENSRNOG00000004208
GO:0031399	regulation of protein modification process	biological_process	0.91185	1	3	66	1645	20272	ENSRNOG00000025584,ENSRNOG00000019908,ENSRNOG00000015866
GO:0070201	regulation of establishment of protein localization	biological_process	0.91295	1	1	66	735	20272	ENSRNOG00000046458
GO:0097458	neuron part	cellular_component	0.91414	1	2	66	1223	20272	ENSRNOG00000011648,ENSRNOG00000042086
GO:0065003	macromolecular complex assembly	biological_process	0.9145	1	3	66	1657	20272	ENSRNOG00000020353,ENSRNOG00000030049,ENSRNOG00000006067
GO:0031323	regulation of cellular metabolic process	biological_process	0.91712	1	13	66	5335	20272	ENSRNOG00000006067,ENSRNOG00000046458,ENSRNOG00000019496,ENSRNOG00000015866,ENSRNOG00000011648,ENSRNOG00000019913,ENSRNOG00000025584,ENSRNOG00000019908,ENSRNOG00000009252,ENSRNOG00000004208,ENSRNOG00000003205,ENSRNOG00000012962,ENSRNOG00000024413
GO:0006952	defense response	biological_process	0.91874	1	2	66	1243	20272	ENSRNOG00000005800,ENSRNOG00000014367
GO:0001932	regulation of protein phosphorylation	biological_process	0.91894	1	2	66	1244	20272	ENSRNOG00000025584,ENSRNOG00000019908
GO:0005783	endoplasmic reticulum	cellular_component	0.91899	1	2	66	1244	20272	ENSRNOG00000028566,ENSRNOG00000007842
GO:0032446	protein modification by small protein conjugation	biological_process	0.92109	1	1	66	764	20272	ENSRNOG00000018986
GO:0071822	protein complex subunit organization	biological_process	0.92137	1	3	66	1691	20272	ENSRNOG00000020353,ENSRNOG00000006067,ENSRNOG00000030049
GO:0042803	protein homodimerization activity	molecular_function	0.92268	1	1	66	770	20272	ENSRNOG00000012962
GO:0009967	positive regulation of signal transduction	biological_process	0.9229	1	2	66	1262	20272	ENSRNOG00000019908,ENSRNOG00000025584
GO:0048609	multicellular organismal reproductive process	biological_process	0.92294	1	1	66	771	20272	ENSRNOG00000010994
GO:0019752	carboxylic acid metabolic process	biological_process	0.92475	1	1	66	778	20272	ENSRNOG00000018404
GO:0032504	multicellular organism reproduction	biological_process	0.92677	1	1	66	786	20272	ENSRNOG00000010994
GO:0042995	cell projection	cellular_component	0.9281	1	3	66	1727	20272	ENSRNOG00000007006,ENSRNOG00000028753,ENSRNOG00000011648
GO:0044802	single-organism membrane organization	biological_process	0.92824	1	1	66	792	20272	ENSRNOG00000042086
GO:0010646	regulation of cell communication	biological_process	0.92931	1	6	66	2929	20272	ENSRNOG00000009252,ENSRNOG00000005800,ENSRNOG00000046458,ENSRNOG00000011271,ENSRNOG00000025584,ENSRNOG00000019908
GO:0098609	cell-cell adhesion	biological_process	0.92945	1	1	66	797	20272	ENSRNOG00000014367
GO:0045321	leukocyte activation	biological_process	0.92969	1	1	66	798	20272	ENSRNOG00000014367
GO:0009966	regulation of signal transduction	biological_process	0.93119	1	5	66	2557	20272	ENSRNOG00000005800,ENSRNOG00000046458,ENSRNOG00000011271,ENSRNOG00000019908,ENSRNOG00000025584
GO:0044427	chromosomal part	cellular_component	0.93541	1	1	66	823	20272	ENSRNOG00000019913
GO:0006955	immune response	biological_process	0.93578	1	2	66	1327	20272	ENSRNOG00000014367,ENSRNOG00000005800
GO:0002376	immune system process	biological_process	0.93606	1	4	66	2191	20272	ENSRNOG00000028566,ENSRNOG00000020353,ENSRNOG00000005800,ENSRNOG00000014367
GO:0006355	regulation of transcription, DNA-templated	biological_process	0.93643	1	6	66	2980	20272	ENSRNOG00000025584,ENSRNOG00000019913,ENSRNOG00000024413,ENSRNOG00000003205,ENSRNOG00000046458,ENSRNOG00000019496
GO:0002684	positive regulation of immune system process	biological_process	0.93821	1	1	66	836	20272	ENSRNOG00000014367
GO:0043436	oxoacid metabolic process	biological_process	0.93862	1	1	66	838	20272	ENSRNOG00000018404
GO:0009605	response to external stimulus	biological_process	0.939	1	4	66	2211	20272	ENSRNOG00000009252,ENSRNOG00000006067,ENSRNOG00000046458,ENSRNOG00000011648
GO:0051171	regulation of nitrogen compound metabolic process	biological_process	0.94039	1	8	66	3760	20272	ENSRNOG00000024413,ENSRNOG00000003205,ENSRNOG00000012962,ENSRNOG00000019913,ENSRNOG00000025584,ENSRNOG00000046458,ENSRNOG00000006067,ENSRNOG00000019496
GO:1903506	regulation of nucleic acid-templated transcription	biological_process	0.94055	1	6	66	3012	20272	ENSRNOG00000024413,ENSRNOG00000025584,ENSRNOG00000019913,ENSRNOG00000019496,ENSRNOG00000003205,ENSRNOG00000046458
GO:0043234	protein complex	cellular_component	0.94085	1	10	66	4487	20272	ENSRNOG00000018986,ENSRNOG00000028100,ENSRNOG00000003205,ENSRNOG00000034258,ENSRNOG00000028753,ENSRNOG00000020353,ENSRNOG00000007842,ENSRNOG00000021899,ENSRNOG00000019908,ENSRNOG00000019913
GO:0048583	regulation of response to stimulus	biological_process	0.94091	1	7	66	3394	20272	ENSRNOG00000046458,ENSRNOG00000012962,ENSRNOG00000005800,ENSRNOG00000009252,ENSRNOG00000025584,ENSRNOG00000019908,ENSRNOG00000011271
GO:2001141	regulation of RNA biosynthetic process	biological_process	0.9413	1	6	66	3018	20272	ENSRNOG00000019913,ENSRNOG00000025584,ENSRNOG00000024413,ENSRNOG00000003205,ENSRNOG00000046458,ENSRNOG00000019496
GO:0032991	macromolecular complex	cellular_component	0.94539	1	13	66	5581	20272	ENSRNOG00000028753,ENSRNOG00000034258,ENSRNOG00000014399,ENSRNOG00000018986,ENSRNOG00000003205,ENSRNOG00000028100,ENSRNOG00000019908,ENSRNOG00000019913,ENSRNOG00000020353,ENSRNOG00000021899,ENSRNOG00000030049,ENSRNOG00000021085,ENSRNOG00000007842
GO:0006351	transcription, DNA-templated	biological_process	0.94788	1	6	66	3074	20272	ENSRNOG00000019496,ENSRNOG00000046458,ENSRNOG00000003205,ENSRNOG00000024413,ENSRNOG00000025584,ENSRNOG00000019913
GO:0070647	protein modification by small protein conjugation or removal	biological_process	0.94841	1	1	66	889	20272	ENSRNOG00000018986
GO:0006412	translation	biological_process	0.94859	1	1	66	890	20272	ENSRNOG00000018404
GO:0005694	chromosome	cellular_component	0.95031	1	1	66	900	20272	ENSRNOG00000019913
GO:0097659	nucleic acid-templated transcription	biological_process	0.95113	1	6	66	3104	20272	ENSRNOG00000019496,ENSRNOG00000046458,ENSRNOG00000003205,ENSRNOG00000024413,ENSRNOG00000025584,ENSRNOG00000019913
GO:1902589	single-organism organelle organization	biological_process	0.95143	1	4	66	2307	20272	ENSRNOG00000019913,ENSRNOG00000034258,ENSRNOG00000011648,ENSRNOG00000009252
GO:0043043	peptide biosynthetic process	biological_process	0.95148	1	1	66	907	20272	ENSRNOG00000018404
GO:0005198	structural molecule activity	molecular_function	0.95178	1	1	66	909	20272	ENSRNOG00000019908
GO:0010467	gene expression	biological_process	0.95179	1	11	66	4952	20272	ENSRNOG00000019496,ENSRNOG00000021085,ENSRNOG00000046458,ENSRNOG00000006067,ENSRNOG00000018404,ENSRNOG00000012201,ENSRNOG00000019913,ENSRNOG00000025584,ENSRNOG00000015491,ENSRNOG00000003205,ENSRNOG00000024413
GO:0001775	cell activation	biological_process	0.95231	1	1	66	912	20272	ENSRNOG00000014367
GO:0032774	RNA biosynthetic process	biological_process	0.9529	1	6	66	3121	20272	ENSRNOG00000024413,ENSRNOG00000019913,ENSRNOG00000025584,ENSRNOG00000019496,ENSRNOG00000003205,ENSRNOG00000046458
GO:0032880	regulation of protein localization	biological_process	0.95515	1	1	66	930	20272	ENSRNOG00000046458
GO:0051252	regulation of RNA metabolic process	biological_process	0.95616	1	6	66	3154	20272	ENSRNOG00000025584,ENSRNOG00000019913,ENSRNOG00000024413,ENSRNOG00000046458,ENSRNOG00000003205,ENSRNOG00000019496
GO:0065008	regulation of biological quality	biological_process	0.95654	1	6	66	3158	20272	ENSRNOG00000028100,ENSRNOG00000011648,ENSRNOG00000012727,ENSRNOG00000046458,ENSRNOG00000003205,ENSRNOG00000022863
GO:0005102	receptor binding	molecular_function	0.95761	1	2	66	1472	20272	ENSRNOG00000011648,ENSRNOG00000005800
GO:0009887	organ morphogenesis	biological_process	0.95783	1	1	66	948	20272	ENSRNOG00000011648
GO:0043005	neuron projection	cellular_component	0.95797	1	1	66	949	20272	ENSRNOG00000011648
GO:0061024	membrane organization	biological_process	0.96021	1	1	66	965	20272	ENSRNOG00000042086
GO:0051704	multi-organism process	biological_process	0.96027	1	3	66	1958	20272	ENSRNOG00000012201,ENSRNOG00000012727,ENSRNOG00000011648
GO:0043604	amide biosynthetic process	biological_process	0.96155	1	1	66	975	20272	ENSRNOG00000018404
GO:0006518	peptide metabolic process	biological_process	0.96555	1	1	66	1007	20272	ENSRNOG00000018404
GO:0005615	extracellular space	cellular_component	0.96565	1	2	66	1544	20272	ENSRNOG00000020587,ENSRNOG00000005800
GO:0009889	regulation of biosynthetic process	biological_process	0.96748	1	7	66	3678	20272	ENSRNOG00000025584,ENSRNOG00000019913,ENSRNOG00000024413,ENSRNOG00000046458,ENSRNOG00000003205,ENSRNOG00000021085,ENSRNOG00000019496
GO:0043933	macromolecular complex subunit organization	biological_process	0.96758	1	4	66	2472	20272	ENSRNOG00000006067,ENSRNOG00000030049,ENSRNOG00000020353,ENSRNOG00000019913
GO:0023051	regulation of signaling	biological_process	0.96768	1	5	66	2890	20272	ENSRNOG00000025584,ENSRNOG00000019908,ENSRNOG00000011271,ENSRNOG00000046458,ENSRNOG00000005800
GO:0051716	cellular response to stimulus	biological_process	0.96843	1	18	66	7576	20272	ENSRNOG00000010994,ENSRNOG00000009252,ENSRNOG00000025584,ENSRNOG00000011969,ENSRNOG00000013383,ENSRNOG00000005800,ENSRNOG00000007842,ENSRNOG00000011648,ENSRNOG00000019496,ENSRNOG00000046458,ENSRNOG00000009440,ENSRNOG00000012472,ENSRNOG00000014367,ENSRNOG00000012962,ENSRNOG00000019908,ENSRNOG00000003510,ENSRNOG00000011271,ENSRNOG00000006067
GO:0045595	regulation of cell differentiation	biological_process	0.96902	1	2	66	1579	20272	ENSRNOG00000024413,ENSRNOG00000002364
GO:0048468	cell development	biological_process	0.96924	1	3	66	2054	20272	ENSRNOG00000002364,ENSRNOG00000022863,ENSRNOG00000024413
GO:0010468	regulation of gene expression	biological_process	0.96934	1	7	66	3705	20272	ENSRNOG00000019496,ENSRNOG00000003205,ENSRNOG00000046458,ENSRNOG00000024413,ENSRNOG00000012201,ENSRNOG00000025584,ENSRNOG00000019913
GO:0034645	cellular macromolecule biosynthetic process	biological_process	0.96974	1	9	66	4466	20272	ENSRNOG00000003205,ENSRNOG00000010994,ENSRNOG00000024413,ENSRNOG00000018404,ENSRNOG00000046458,ENSRNOG00000021899,ENSRNOG00000019496,ENSRNOG00000019913,ENSRNOG00000025584
GO:0051241	negative regulation of multicellular organismal process	biological_process	0.96987	1	1	66	1046	20272	ENSRNOG00000011271
GO:1902580	single-organism cellular localization	biological_process	0.97206	1	1	66	1068	20272	ENSRNOG00000042086
GO:2000112	regulation of cellular macromolecule biosynthetic process	biological_process	0.97213	1	6	66	3356	20272	ENSRNOG00000019496,ENSRNOG00000046458,ENSRNOG00000003205,ENSRNOG00000024413,ENSRNOG00000025584,ENSRNOG00000019913
GO:0018193	peptidyl-amino acid modification	biological_process	0.97496	1	1	66	1100	20272	ENSRNOG00000015866
GO:0009059	macromolecule biosynthetic process	biological_process	0.97651	1	9	66	4586	20272	ENSRNOG00000019496,ENSRNOG00000046458,ENSRNOG00000021899,ENSRNOG00000018404,ENSRNOG00000025584,ENSRNOG00000019913,ENSRNOG00000010994,ENSRNOG00000003205,ENSRNOG00000024413
GO:0043603	cellular amide metabolic process	biological_process	0.97798	1	1	66	1137	20272	ENSRNOG00000018404
GO:0010556	regulation of macromolecule biosynthetic process	biological_process	0.97807	1	6	66	3459	20272	ENSRNOG00000003205,ENSRNOG00000046458,ENSRNOG00000019496,ENSRNOG00000019913,ENSRNOG00000025584,ENSRNOG00000024413
GO:0002682	regulation of immune system process	biological_process	0.97973	1	1	66	1161	20272	ENSRNOG00000014367
GO:0031326	regulation of cellular biosynthetic process	biological_process	0.98538	1	6	66	3628	20272	ENSRNOG00000025584,ENSRNOG00000019913,ENSRNOG00000024413,ENSRNOG00000046458,ENSRNOG00000003205,ENSRNOG00000019496
GO:0009593	detection of chemical stimulus	biological_process	0.99225	1	1	66	1437	20272	ENSRNOG00000046458
GO:0005886	plasma membrane	cellular_component	0.99338	1	9	66	5141	20272	ENSRNOG00000007006,ENSRNOG00000042086,ENSRNOG00000003205,ENSRNOG00000012727,ENSRNOG00000010994,ENSRNOG00000014367,ENSRNOG00000011271,ENSRNOG00000013383,ENSRNOG00000011648
GO:0065007	biological regulation	biological_process	0.99357	1	29	66	11834	20272	ENSRNOG00000028100,ENSRNOG00000014367,ENSRNOG00000012962,ENSRNOG00000004208,ENSRNOG00000019908,ENSRNOG00000011271,ENSRNOG00000006067,ENSRNOG00000021085,ENSRNOG00000015866,ENSRNOG00000024413,ENSRNOG00000003205,ENSRNOG00000042086,ENSRNOG00000012727,ENSRNOG00000010994,ENSRNOG00000009252,ENSRNOG00000019913,ENSRNOG00000025584,ENSRNOG00000012201,ENSRNOG00000011969,ENSRNOG00000046458,ENSRNOG00000018404,…
GO:0050789	regulation of biological process	biological_process	0.99497	1	27	66	11335	20272	ENSRNOG00000046458,ENSRNOG00000022863,ENSRNOG00000018404,ENSRNOG00000007842,ENSRNOG00000019496,ENSRNOG00000005800,ENSRNOG00000011648,ENSRNOG00000002364,ENSRNOG00000020353,ENSRNOG00000009440,ENSRNOG00000019913,ENSRNOG00000025584,ENSRNOG00000012201,ENSRNOG00000011969,ENSRNOG00000003205,ENSRNOG00000042086,ENSRNOG00000010994,ENSRNOG00000009252,ENSRNOG00000024413,ENSRNOG00000006067,ENSRNOG00000015866,…
GO:0051606	detection of stimulus	biological_process	0.99499	1	1	66	1561	20272	ENSRNOG00000046458
GO:0071944	cell periphery	cellular_component	0.99518	1	9	66	5271	20272	ENSRNOG00000012727,ENSRNOG00000010994,ENSRNOG00000014367,ENSRNOG00000042086,ENSRNOG00000003205,ENSRNOG00000007006,ENSRNOG00000011648,ENSRNOG00000013383,ENSRNOG00000011271
GO:0050877	neurological system process	biological_process	0.99628	1	2	66	2263	20272	ENSRNOG00000018404,ENSRNOG00000011648
GO:0050896	response to stimulus	biological_process	0.99675	1	19	66	8986	20272	ENSRNOG00000006067,ENSRNOG00000019908,ENSRNOG00000003510,ENSRNOG00000011271,ENSRNOG00000014367,ENSRNOG00000012962,ENSRNOG00000046458,ENSRNOG00000007842,ENSRNOG00000005800,ENSRNOG00000019496,ENSRNOG00000011648,ENSRNOG00000012472,ENSRNOG00000009440,ENSRNOG00000013982,ENSRNOG00000025584,ENSRNOG00000013383,ENSRNOG00000011969,ENSRNOG00000010994,ENSRNOG00000009252
GO:0050794	regulation of cellular process	biological_process	0.99679	1	25	66	10909	20272	ENSRNOG00000006067,ENSRNOG00000021085,ENSRNOG00000015866,ENSRNOG00000011271,ENSRNOG00000019908,ENSRNOG00000004208,ENSRNOG00000012962,ENSRNOG00000014367,ENSRNOG00000009440,ENSRNOG00000002364,ENSRNOG00000018404,ENSRNOG00000046458,ENSRNOG00000022863,ENSRNOG00000005800,ENSRNOG00000019496,ENSRNOG00000011648,ENSRNOG00000011969,ENSRNOG00000019913,ENSRNOG00000025584,ENSRNOG00000012201,ENSRNOG00000009252,…
GO:0007154	cell communication	biological_process	0.99817	1	12	66	6786	20272	ENSRNOG00000019908,ENSRNOG00000025584,ENSRNOG00000011969,ENSRNOG00000011271,ENSRNOG00000019496,ENSRNOG00000011648,ENSRNOG00000005800,ENSRNOG00000006067,ENSRNOG00000046458,ENSRNOG00000009440,ENSRNOG00000014367,ENSRNOG00000009252
GO:0007600	sensory perception	biological_process	0.99856	1	1	66	1911	20272	ENSRNOG00000011648
GO:0004871	signal transducer activity	molecular_function	0.99873	1	2	66	2590	20272	ENSRNOG00000014367,ENSRNOG00000019496
GO:0007165	signal transduction	biological_process	0.99882	1	10	66	6198	20272	ENSRNOG00000014367,ENSRNOG00000009440,ENSRNOG00000006067,ENSRNOG00000046458,ENSRNOG00000019496,ENSRNOG00000005800,ENSRNOG00000011271,ENSRNOG00000011969,ENSRNOG00000019908,ENSRNOG00000025584
GO:0044700	single organism signaling	biological_process	0.99894	1	11	66	6619	20272	ENSRNOG00000014367,ENSRNOG00000019496,ENSRNOG00000011648,ENSRNOG00000005800,ENSRNOG00000046458,ENSRNOG00000006067,ENSRNOG00000009440,ENSRNOG00000019908,ENSRNOG00000025584,ENSRNOG00000011969,ENSRNOG00000011271
GO:0023052	signaling	biological_process	0.99898	1	11	66	6632	20272	ENSRNOG00000046458,ENSRNOG00000006067,ENSRNOG00000019496,ENSRNOG00000011648,ENSRNOG00000005800,ENSRNOG00000009440,ENSRNOG00000019908,ENSRNOG00000025584,ENSRNOG00000011271,ENSRNOG00000011969,ENSRNOG00000014367
GO:0060089	molecular transducer activity	molecular_function	0.99925	1	2	66	2749	20272	ENSRNOG00000014367,ENSRNOG00000019496
GO:0003008	system process	biological_process	0.99941	1	2	66	2819	20272	ENSRNOG00000011648,ENSRNOG00000018404
GO:0004888	transmembrane signaling receptor activity	molecular_function	0.99963	1	1	66	2284	20272	ENSRNOG00000014367
GO:0038023	signaling receptor activity	molecular_function	0.99974	1	1	66	2376	20272	ENSRNOG00000014367
GO:0004872	receptor activity	molecular_function	0.99986	1	1	66	2537	20272	ENSRNOG00000014367
