# Supplementary material for: Crosstalk Between Polygonatum kingianum, the miRNA, and Gut Microbiota in the Regulation of Lipid Metabolism
Source: Front Pharmacol. 2021 Oct 27;12:740528. doi: 10.3389/fphar.2021.740528 (PMC8578870; doi:10.3389/fphar.2021.740528)
Supplement: Supplementary file 1 [file DataSheet3.ZIP › 3 Differential miRNA target gene enrichment analysis/MODvscon/KEGGenrichment/MODvscon.DEG_KEGG_pathway_enrichment_result.xls]

##Databases: KEGG PATHWAY
##Statistical test method: hypergeometric test / Fisher's exact test
##FDR correction method: Benjamini and Hochberg
#Term	Database	ID	Input number	Background number	P-Value	Corrected P-Value	Input	Hyperlink
Maturity onset diabetes of the young	KEGG PATHWAY	rno04950	2	26	0.00175826356159	0.0826383873946	ENSRNOG00000046458|ENSRNOG00000024413	http://www.genome.jp/kegg-bin/show_pathway?rno04950/rno:29535%09red/rno:60329%09red
Glycerophospholipid metabolism	KEGG PATHWAY	rno00564	2	92	0.0185205265316	0.269024439401	ENSRNOG00000028566|ENSRNOG00000017731	http://www.genome.jp/kegg-bin/show_pathway?rno00564/rno:362792%09red/rno:170919%09red
Metabolic pathways	KEGG PATHWAY	rno01100	7	1295	0.0243469364821	0.269024439401	ENSRNOG00000008572|ENSRNOG00000028566|ENSRNOG00000059453|ENSRNOG00000013982|ENSRNOG00000017731|ENSRNOG00000003917|ENSRNOG00000017114	http://www.genome.jp/kegg-bin/show_pathway?rno01100/rno:307848%09red/rno:170919%09red/rno:79243%09red/rno:362792%09red/rno:84018%09red/rno:298490%09red/rno:304944%09red
Pantothenate and CoA biosynthesis	KEGG PATHWAY	rno00770	1	17	0.039173249774	0.269024439401	ENSRNOG00000008572	http://www.genome.jp/kegg-bin/show_pathway?rno00770/rno:298490%09red
Proximal tubule bicarbonate reclamation	KEGG PATHWAY	rno04964	1	22	0.0497845719541	0.269024439401	ENSRNOG00000011648	http://www.genome.jp/kegg-bin/show_pathway?rno04964/rno:25240%09red
Purine metabolism	KEGG PATHWAY	rno00230	2	182	0.0629123929782	0.269024439401	ENSRNOG00000009440|ENSRNOG00000012962	http://www.genome.jp/kegg-bin/show_pathway?rno00230/rno:363129%09red/rno:25206%09red
Fructose and mannose metabolism	KEGG PATHWAY	rno00051	1	40	0.0870408948067	0.269024439401	ENSRNOG00000059453	http://www.genome.jp/kegg-bin/show_pathway?rno00051/rno:307848%09red
Ether lipid metabolism	KEGG PATHWAY	rno00565	1	42	0.0910908519819	0.269024439401	ENSRNOG00000028566	http://www.genome.jp/kegg-bin/show_pathway?rno00565/rno:362792%09red
Amino sugar and nucleotide sugar metabolism	KEGG PATHWAY	rno00520	1	47	0.10113870654	0.269024439401	ENSRNOG00000059453	http://www.genome.jp/kegg-bin/show_pathway?rno00520/rno:307848%09red
Type II diabetes mellitus	KEGG PATHWAY	rno04930	1	51	0.109098370953	0.269024439401	ENSRNOG00000046458	http://www.genome.jp/kegg-bin/show_pathway?rno04930/rno:29535%09red
Drug metabolism - other enzymes	KEGG PATHWAY	rno00983	1	55	0.116988798049	0.269024439401	ENSRNOG00000003917	http://www.genome.jp/kegg-bin/show_pathway?rno00983/rno:304944%09red
Glycerolipid metabolism	KEGG PATHWAY	rno00561	1	56	0.118950655907	0.269024439401	ENSRNOG00000017731	http://www.genome.jp/kegg-bin/show_pathway?rno00561/rno:170919%09red
Ovarian steroidogenesis	KEGG PATHWAY	rno04913	1	56	0.118950655907	0.269024439401	ENSRNOG00000013982	http://www.genome.jp/kegg-bin/show_pathway?rno04913/rno:79243%09red
Acute myeloid leukemia	KEGG PATHWAY	rno05221	1	57	0.120908232612	0.269024439401	ENSRNOG00000019496	http://www.genome.jp/kegg-bin/show_pathway?rno05221/rno:24918%09red
Long-term depression	KEGG PATHWAY	rno04730	1	62	0.130632219214	0.269024439401	ENSRNOG00000009440	http://www.genome.jp/kegg-bin/show_pathway?rno04730/rno:25206%09red
Inositol phosphate metabolism	KEGG PATHWAY	rno00562	1	66	0.138335278233	0.269024439401	ENSRNOG00000017114	http://www.genome.jp/kegg-bin/show_pathway?rno00562/rno:84018%09red
Drug metabolism - cytochrome P450	KEGG PATHWAY	rno00982	1	69	0.144068542802	0.269024439401	ENSRNOG00000003510	http://www.genome.jp/kegg-bin/show_pathway?rno00982/rno:246245%09red
Aminoacyl-tRNA biosynthesis	KEGG PATHWAY	rno00970	1	69	0.144068542802	0.269024439401	ENSRNOG00000018404	http://www.genome.jp/kegg-bin/show_pathway?rno00970/rno:292023%09red
Bile secretion	KEGG PATHWAY	rno04976	1	72	0.149764336658	0.269024439401	ENSRNOG00000011648	http://www.genome.jp/kegg-bin/show_pathway?rno04976/rno:25240%09red
Prolactin signaling pathway	KEGG PATHWAY	rno04917	1	75	0.155422900275	0.269024439401	ENSRNOG00000019496	http://www.genome.jp/kegg-bin/show_pathway?rno04917/rno:24918%09red
Chronic myeloid leukemia	KEGG PATHWAY	rno05220	1	76	0.157300856105	0.269024439401	ENSRNOG00000019496	http://www.genome.jp/kegg-bin/show_pathway?rno05220/rno:24918%09red
Salivary secretion	KEGG PATHWAY	rno04970	1	76	0.157300856105	0.269024439401	ENSRNOG00000009440	http://www.genome.jp/kegg-bin/show_pathway?rno04970/rno:25206%09red
Steroid hormone biosynthesis	KEGG PATHWAY	rno00140	1	80	0.164771754107	0.269024439401	ENSRNOG00000013982	http://www.genome.jp/kegg-bin/show_pathway?rno00140/rno:79243%09red
Phosphatidylinositol signaling system	KEGG PATHWAY	rno04070	1	81	0.166629291111	0.269024439401	ENSRNOG00000017114	http://www.genome.jp/kegg-bin/show_pathway?rno04070/rno:84018%09red
RNA degradation	KEGG PATHWAY	rno03018	1	81	0.166629291111	0.269024439401	ENSRNOG00000012962	http://www.genome.jp/kegg-bin/show_pathway?rno03018/rno:363129%09red
Peroxisome	KEGG PATHWAY	rno04146	1	82	0.168482770586	0.269024439401	ENSRNOG00000028100	http://www.genome.jp/kegg-bin/show_pathway?rno04146/rno:288369%09red
Apoptosis	KEGG PATHWAY	rno04210	1	85	0.174018950765	0.269024439401	ENSRNOG00000006067	http://www.genome.jp/kegg-bin/show_pathway?rno04210/rno:83533%09red
Insulin secretion	KEGG PATHWAY	rno04911	1	86	0.175856286962	0.269024439401	ENSRNOG00000046458	http://www.genome.jp/kegg-bin/show_pathway?rno04911/rno:29535%09red
Ribosome biogenesis in eukaryotes	KEGG PATHWAY	rno03008	1	87	0.177689608958	0.269024439401	ENSRNOG00000015491	http://www.genome.jp/kegg-bin/show_pathway?rno03008/rno:309301%09red
Gap junction	KEGG PATHWAY	rno04540	1	88	0.179518925365	0.269024439401	ENSRNOG00000009440	http://www.genome.jp/kegg-bin/show_pathway?rno04540/rno:25206%09red
ErbB signaling pathway	KEGG PATHWAY	rno04012	1	90	0.183165575762	0.269024439401	ENSRNOG00000019496	http://www.genome.jp/kegg-bin/show_pathway?rno04012/rno:24918%09red
Protein digestion and absorption	KEGG PATHWAY	rno04974	1	90	0.183165575762	0.269024439401	ENSRNOG00000007006	http://www.genome.jp/kegg-bin/show_pathway?rno04974/rno:29484%09red
Circadian entrainment	KEGG PATHWAY	rno04713	1	96	0.194010282751	0.276317675433	ENSRNOG00000009440	http://www.genome.jp/kegg-bin/show_pathway?rno04713/rno:25206%09red
Pyrimidine metabolism	KEGG PATHWAY	rno00240	1	108	0.215277181429	0.297589044917	ENSRNOG00000003917	http://www.genome.jp/kegg-bin/show_pathway?rno00240/rno:304944%09red
Vascular smooth muscle contraction	KEGG PATHWAY	rno04270	1	123	0.241087066473	0.312475948808	ENSRNOG00000009440	http://www.genome.jp/kegg-bin/show_pathway?rno04270/rno:25206%09red
Axon guidance	KEGG PATHWAY	rno04360	1	130	0.252844555893	0.312475948808	ENSRNOG00000014367	http://www.genome.jp/kegg-bin/show_pathway?rno04360/rno:312275%09red
Platelet activation	KEGG PATHWAY	rno04611	1	133	0.257828542378	0.312475948808	ENSRNOG00000009440	http://www.genome.jp/kegg-bin/show_pathway?rno04611/rno:25206%09red
Measles	KEGG PATHWAY	rno05162	1	135	0.261133044557	0.312475948808	ENSRNOG00000019496	http://www.genome.jp/kegg-bin/show_pathway?rno05162/rno:24918%09red
FoxO signaling pathway	KEGG PATHWAY	rno04068	1	135	0.261133044557	0.312475948808	ENSRNOG00000025584	http://www.genome.jp/kegg-bin/show_pathway?rno04068/rno:65218%09red
Hepatitis B	KEGG PATHWAY	rno05161	1	141	0.270960089241	0.312475948808	ENSRNOG00000019496	http://www.genome.jp/kegg-bin/show_pathway?rno05161/rno:24918%09red
Jak-STAT signaling pathway	KEGG PATHWAY	rno04630	1	142	0.272585402152	0.312475948808	ENSRNOG00000019496	http://www.genome.jp/kegg-bin/show_pathway?rno04630/rno:24918%09red
Oxytocin signaling pathway	KEGG PATHWAY	rno04921	1	158	0.298111564349	0.333601036295	ENSRNOG00000009440	http://www.genome.jp/kegg-bin/show_pathway?rno04921/rno:25206%09red
cGMP-PKG signaling pathway	KEGG PATHWAY	rno04022	1	171	0.318201986123	0.347802170879	ENSRNOG00000009440	http://www.genome.jp/kegg-bin/show_pathway?rno04022/rno:25206%09red
Viral carcinogenesis	KEGG PATHWAY	rno05203	1	234	0.407836692277	0.435643739478	ENSRNOG00000019496	http://www.genome.jp/kegg-bin/show_pathway?rno05203/rno:24918%09red
Endocytosis	KEGG PATHWAY	rno04144	1	245	0.422253296927	0.441020110124	ENSRNOG00000025584	http://www.genome.jp/kegg-bin/show_pathway?rno04144/rno:65218%09red
HTLV-I infection	KEGG PATHWAY	rno05166	1	292	0.480065082296	0.490501279738	ENSRNOG00000019496	http://www.genome.jp/kegg-bin/show_pathway?rno05166/rno:24918%09red
Pathways in cancer	KEGG PATHWAY	rno05200	1	329	0.52154402503	0.52154402503	ENSRNOG00000019496	http://www.genome.jp/kegg-bin/show_pathway?rno05200/rno:24918%09red
--------------------
#Term	Database	ID	Input number	Background number	P-Value	Corrected P-Value	Input	Hyperlink
--------------------
#Term	Database	ID	Input number	Background number	P-Value	Corrected P-Value	Input	Hyperlink
--------------------
