# Supplementary material for: Crosstalk Between Polygonatum kingianum, the miRNA, and Gut Microbiota in the Regulation of Lipid Metabolism
Source: Front Pharmacol. 2021 Oct 27;12:740528. doi: 10.3389/fphar.2021.740528 (PMC8578870; doi:10.3389/fphar.2021.740528)
Supplement: Supplementary file 1 [file DataSheet3.ZIP › 3 Differential miRNA target gene enrichment analysis/MODvscon/KEGGenrichment/MODvscon.DEG_enriched_KEGG_pathway_top20.xls]

pathway_term	rich_factor	qvalue	gene_number
Maturity onset diabetes of the young	0.0769230769230769	0.0826383873946	2
Glycerophospholipid metabolism	0.0217391304347826	0.269024439401	2
Metabolic pathways	0.00540540540540541	0.269024439401	7
Pantothenate and CoA biosynthesis	0.0588235294117647	0.269024439401	1
Proximal tubule bicarbonate reclamation	0.0454545454545455	0.269024439401	1
Purine metabolism	0.010989010989011	0.269024439401	2
Fructose and mannose metabolism	0.025	0.269024439401	1
Ether lipid metabolism	0.0238095238095238	0.269024439401	1
Amino sugar and nucleotide sugar metabolism	0.0212765957446809	0.269024439401	1
Type II diabetes mellitus	0.0196078431372549	0.269024439401	1
Drug metabolism - other enzymes	0.0181818181818182	0.269024439401	1
Glycerolipid metabolism	0.0178571428571429	0.269024439401	1
Ovarian steroidogenesis	0.0178571428571429	0.269024439401	1
Acute myeloid leukemia	0.0175438596491228	0.269024439401	1
Long-term depression	0.0161290322580645	0.269024439401	1
Inositol phosphate metabolism	0.0151515151515152	0.269024439401	1
Drug metabolism - cytochrome P450	0.0144927536231884	0.269024439401	1
Aminoacyl-tRNA biosynthesis	0.0144927536231884	0.269024439401	1
Bile secretion	0.0138888888888889	0.269024439401	1
Prolactin signaling pathway	0.0133333333333333	0.269024439401	1
