# Supplementary material for: Crosstalk Between Polygonatum kingianum, the miRNA, and Gut Microbiota in the Regulation of Lipid Metabolism
Source: Front Pharmacol. 2021 Oct 27;12:740528. doi: 10.3389/fphar.2021.740528 (PMC8578870; doi:10.3389/fphar.2021.740528)
Supplement: Supplementary file 2 [file DataSheet5.xls]

geneid	con	MOD	PSF_L	PSF_M	PSF_H	PS_L	PS_M	PS_H	PWE_L	PWE_M	PWE_H	SIM
rno-miR-200a-5p	17.70674748	54.83092838	112.6880233	57.61947986	61.58497671	79.97035492	93.46979263	44.36429502	63.18245066	56.50632423	69.24834644	82.19017693
rno-miR-3548	14.86753131	44.45957599	91.06981956	44.95844213	49.42929181	64.30227979	72.87705123	33.69527293	50.43402357	45.99763186	52.28462571	66.4322553
rno-miR-455-3p	21.3517251	41.72752596	30.82942632	42.42571099	30.07159065	43.31079962	40.92611015	30.53049415	33.21912482	49.33322838	86.71855015	30.81264326
rno-miR-155-5p	16.40640074	25.40476944	30.01771194	15.9353344	15.92123611	17.47283139	18.75996352	17.29245269	22.5470266	26.18734661	51.67132941	22.14472278
rno-miR-139-5p	249.1384647	349.9669122	354.7711114	267.2480408	266.9164906	383.3073879	411.4859601	328.9622362	387.4369639	447.6996097	676.3133221	367.9548983
rno-miR-200b-5p	2.745677873	7.03465252	6.894352709	7.220420868	4.104044723	6.96138267	7.879915766	4.205900422	4.039489812	5.780781138	13.16744045	7.356839033
rno-let-7g-3p	0.169918101	1.30793152	0.434273624	0.523160461	0.629488626	0.583950815	0.543460657	0.447967285	0.555879167	0.478963682	0.371546074	0.837221057
rno-miR-184	6.092772851	15.69872818	12.59187023	27.32042599	9.036311939	22.63582977	9.103488196	14.69057059	7.899770414	1.81228618	7.550762922	9.42455157
rno-miR-375-3p	264.3616901	428.5295446	521.27189	435.7237657	482.1426264	626.3478384	511.4812796	396.2628969	400.4345773	581.6608851	500.9172898	666.9405309
rno-miR-126b	20.98486605	12.28799334	12.81743019	8.711240444	11.60895531	12.67465237	10.47014858	10.57339979	11.16102189	15.52751459	9.087936706	14.69091146
rno-miR-101a-3p	7221.676776	4645.440146	4624.479717	4169.982668	4964.728061	5110.520425	3693.563395	4654.255234	4285.323199	5218.661637	4158.79356	6451.629652
rno-miR-455-5p	188.8668053	309.0815844	411.6495878	250.4052495	268.5108486	327.0084543	321.3815423	370.7886255	451.3012863	438.2109568	195.6872627	300.3499985
rno-miR-204-5p	7.691121381	2.481648978	7.743827666	5.654851079	6.683882081	5.779144207	4.951259368	7.023815813	7.122440815	7.580494506	6.632827642	9.250499225
rno-miR-144-5p	49.5757508	24.61660498	43.43691485	24.91656336	35.27019744	62.21089025	53.54078931	35.44393697	26.51514812	43.20255141	35.69439328	25.21940693
rno-miR-451-5p	435.2263408	276.8071131	930.0910473	332.7853516	333.0121361	1114.444853	1381.828933	621.6740298	488.0349463	537.8531867	614.8890154	442.203469
rno-miR-27a-5p	33.92175981	22.39867632	64.24867542	22.58340035	26.58827604	25.85420397	34.50099434	29.4133103	40.92208863	46.05225467	42.04649296	21.33132554
rno-miR-486	157.9781864	125.5162527	339.8748304	160.4487536	264.6202353	914.838253	771.8623218	160.1897793	136.6905432	194.2557193	315.0011507	175.548517
rno-miR-193b-3p	18.9903825	27.46806377	14.83025869	23.64681582	19.89636948	25.21282983	18.46760125	22.76510636	24.11671901	41.68018727	35.20125155	34.62970969
rno-miR-218a-5p	52.56727979	45.67897564	72.12691309	35.11647476	48.10300605	70.66900717	56.09031593	45.70691545	55.42425824	61.78633579	40.60989105	50.83771799
rno-miR-218b	49.25517184	42.78345498	67.21891634	32.86031823	45.62504917	66.9857438	53.11703691	43.04312363	52.7771348	58.78656706	38.07141318	48.22545481
rno-miR-6329	18.38574508	15.50425001	27.38985906	20.85605077	17.26496728	21.68454919	26.84164821	28.02401904	24.8163193	25.49239105	21.91488023	24.58236767
novel_380	20.78906142	28.31318599	12.78347521	15.62472842	13.66806825	12.50164911	16.95811047	18.84497835	13.36434648	30.63179008	32.53890746	28.05779254
rno-miR-674-5p	22.34431014	26.76240265	13.52258003	19.28147887	11.53626405	20.70428405	16.06168386	15.79677863	17.74928302	27.46047239	27.56484386	18.04341785
rno-miR-34a-5p	64.09870684	104.4273024	182.2982409	139.8397672	154.6870805	212.8345968	84.86110078	117.4396279	154.7428504	269.5431657	126.3874383	171.2182992
rno-miR-27b-5p	7.103841035	5.868239694	11.48822612	9.585870402	7.440472331	7.396584478	8.400503844	9.290480238	8.991063446	12.82508785	10.15794258	8.781880015
rno-miR-872-3p	11.81710355	12.31763172	6.563418209	7.465738884	6.71339823	11.15185989	7.905651526	7.435040881	10.50075248	18.43829771	8.38985025	13.74640366
rno-miR-3591	125747.0051	123500.4468	80208.99925	121787.8386	73509.69359	116734.653	80503.93418	92419.34647	80657.64511	93667.93246	126962.9545	92552.71554
rno-miR-194-5p	13403.94435	14206.50211	9293.887677	10123.86621	8462.629618	10175.56813	9298.702217	10703.56763	10218.68567	15066.09088	7249.302281	12857.79505
rno-miR-122-5p	201881.8565	191918.2322	116836.3103	168918.3192	101095.893	182109.6269	117035.9378	138307.3657	124187.5609	149070.7067	201589.2755	143936.5975
rno-miR-1247-3p	7.743653808	4.368212811	9.65227962	10.97097055	7.381870374	3.590736353	4.366439796	4.587646664	6.727344023	6.309437505	23.88973045	3.04459114
rno-miR-146b-5p	124.5074707	120.5026693	201.6685672	117.8068179	101.0190448	154.4632556	130.8455065	105.2860223	136.0716677	134.1488199	206.480291	119.980084
rno-miR-3556b	89.8112649	79.18378741	47.34966689	55.19339449	48.81625924	66.1606879	55.39345222	62.35169574	70.76264414	115.4796785	42.41909748	91.45759551
rno-miR-29c-3p	93.1542066	81.65684279	49.01380164	56.90930414	49.82041269	68.0403127	56.85325919	64.95534497	72.50707064	118.3967003	43.087702	94.31433499
rno-miR-21-3p	12.50651635	9.447068849	10.41338462	1.964793112	4.76093958	5.606809506	3.833408785	5.48951921	6.135114981	8.4195015	7.012343901	7.795129541
rno-miR-142-3p	84.0993591	117.8473574	154.2382539	37.89780464	54.65380188	130.7189545	89.63817334	115.186499	136.9048798	208.9602754	175.9279881	125.9953565
rno-miR-32-5p	40.5046076	38.61373047	43.70157655	16.8419735	22.93282347	34.78858438	25.01244576	33.13859066	39.04635375	58.47584644	30.47044648	44.92666665
rno-miR-19a-3p	11.81815051	10.9309172	15.98026687	2.802069841	3.643268305	9.764062543	5.977577006	10.20056278	11.97500838	15.90608047	5.465052964	12.38859449
rno-miR-130a-3p	17.70777972	16.09586087	16.35288784	7.802377632	10.85190798	14.2152295	12.35220885	12.73818352	14.49440057	15.89169699	13.28690429	20.50019463
rno-miR-3590-5p	17.70777972	16.09586087	16.35288784	7.802377632	10.85190798	14.2152295	12.35220885	12.73818352	14.49440057	15.89169699	13.28690429	20.50019463
rno-miR-203b-5p	643.1587128	519.5568716	558.8844325	679.7685181	598.0963642	547.577303	411.4120573	553.5241757	485.4673422	544.6046082	298.3627662	562.4100905
rno-miR-3065-5p	4.887720771	5.076774746	4.875495478	2.294848219	2.745290344	4.560584258	2.45067677	4.398805518	6.26496577	6.791002688	3.379251391	4.371196234
rno-miR-338-3p	4.887720771	5.076774746	4.875495478	2.294848219	2.745290344	4.560584258	2.45067677	4.398805518	6.26496577	6.791002688	3.379251391	4.371196234
rno-miR-1843a-5p	221.0727118	174.5172509	191.8369619	224.6666201	211.6188832	201.4942161	182.1302353	230.8103495	252.8555215	280.0102359	221.3339617	236.8427838
rno-miR-107-3p	157.153773	148.951595	114.1609171	91.88226832	92.94494731	130.8330357	99.27941713	130.2147327	132.3667592	184.9123853	110.4027614	171.409778
rno-miR-203a-3p	957.6412875	801.6862992	882.1122517	999.9517379	920.4262287	841.6774542	623.7726891	896.919295	786.7318393	841.6640772	455.690261	846.2644947
rno-miR-144-3p	29.9488005	19.77106226	35.79126825	9.116276734	21.27257434	54.39902342	28.95549463	25.47334755	27.15891566	68.22198698	39.79854738	34.14982175
rno-miR-181a-1-3p	17.50738016	17.50319081	26.30530343	25.29754782	22.78880366	20.51252108	18.14314454	21.64125802	18.3900643	21.66201234	21.8457034	20.33615844
rno-miR-3570	17.50738016	17.50319081	26.30530343	25.29754782	22.78880366	20.57476846	18.14314454	21.64125802	18.3900643	21.66201234	21.8457034	20.39451856
rno-miR-181a-2-3p	3.039968036	1.497592006	1.764932836	2.914134402	1.58835704	1.18479192	2.305837526	2.54283852	2.49974381	2.071318351	2.997252746	1.902508256
rno-miR-3120	7.126199786	8.180300862	9.642988902	3.871806639	5.399803767	9.572381257	8.537776622	8.271676406	6.934556361	9.884139672	11.94851146	9.895803894
rno-miR-19b-3p	173.0952362	175.527651	145.2455883	81.8588382	79.13256605	168.3337779	105.3457483	142.6354969	122.9099259	199.0023306	77.24124675	176.5804005
rno-miR-653-5p	0.269594397	0	0.250908602	0.423385461	0.110301991	0.230857789	0.2072777	0.165057443	0.228980253	0.136002047	0.101695684	0.073457893
rno-miR-362-3p	25.03781782	23.03652396	16.83361495	11.7436142	11.42649584	19.80852595	10.75190714	15.9376589	14.09436075	28.46553503	11.64103363	26.05152132
rno-miR-186-5p	375.8087899	404.1675182	337.2018339	234.423411	198.295743	440.1036922	237.8864953	301.4575203	335.5059246	503.3474045	295.3471127	436.5357983
rno-miR-15a-3p	0.10431574	0.431777922	0	0	0.055150995	0.062247377	0.064452629	0.114730531	0.123174424	0	0.101695684	0.116720238
rno-miR-33-5p	4.756163752	3.225934738	1.191662359	0.827297988	1.128573021	1.535402087	0.851983379	2.021878813	2.864615706	3.518838133	1.278778627	2.560587004
rno-miR-1843b-5p	37.39843189	29.6593896	30.67626486	35.48281509	32.99292894	34.7907081	31.3691392	37.3147694	39.86913614	49.71313996	40.09027232	41.47381264
rno-miR-378b	1.950569927	2.176399691	2.538852824	15.39758335	34.78438304	18.44754979	46.27433998	2.220841395	2.881918601	3.241320116	4.59886393	2.793731977
rno-miR-542-3p	210.6538259	153.1806197	229.3309166	166.7209463	229.6530771	176.4089072	168.3416161	189.909879	181.922926	217.5088206	186.5001788	243.0988294
rno-miR-203a-5p	150.9916862	123.128401	149.1757167	176.4384141	202.0524097	131.8818433	114.7219766	139.2634901	146.0288173	140.7200475	88.59629578	188.4617054
novel_536	10.28469974	24.25824262	3.272786243	6.607079111	4.503558843	5.173686911	8.527172908	13.73551761	6.864023422	22.72727017	6.043112654	10.21024073
rno-miR-203b-3p	196.3799356	159.9650498	194.0096591	221.054608	241.9534543	167.3078026	141.3699081	181.5806511	194.1294079	182.4915051	115.1982524	242.0751067
rno-miR-421-3p	1.12891537	0.488751042	0.961054039	0.59460755	0.9023547	2.344715144	1.004610223	0.85031876	0.757484121	1.226398322	1.507891976	1.338652229
rno-miR-93-3p	1.218861197	0.714208644	1.562302097	1.522943296	1.332333985	2.814812775	1.366618636	0.951728417	1.190666868	1.516496535	1.901095698	1.291035212
rno-miR-98-3p	0.481818356	0.622230722	0.421178734	0.226360976	0.267333468	0.062247377	0.271730329	0.331155509	0.27319887	0.347285609	0.440037263	0.058360119
rno-miR-106b-3p	45.34844454	49.36660449	59.37510086	60.4322523	58.76484687	81.96659992	86.94225155	54.87560516	54.79157165	64.09636027	109.9025938	64.43471704
rno-miR-490-3p	4.502933915	4.292995227	2.175277813	2.968903925	4.039272967	3.877230726	1.717796875	2.228104784	3.755167982	5.12628631	3.670811558	4.186384088
rno-miR-96-5p	46.24358588	51.73429919	25.3601581	26.7939618	26.7099651	48.28199129	19.39670398	26.28301775	73.91188659	52.14970556	47.67268044	30.35140573
rno-miR-429	40.48856555	62.29331108	78.07045046	47.31832961	67.48335436	83.41550284	67.49370392	41.03117617	61.93428615	84.48454378	62.53811067	103.4163367
rno-miR-148a-5p	1053.463556	1078.816339	1504.647403	1124.027272	1137.63043	1172.927079	1382.173224	1666.485329	1995.375301	1854.382087	1183.488798	1517.627795
rno-miR-31a-3p	27.42980553	20.31337957	22.3653185	23.71639228	27.8060165	26.64652811	21.77437944	31.17444715	29.01094451	30.75393984	19.22410474	33.43610462
rno-miR-217-5p	4.007901824	2.335175386	6.579986029	1.718820208	3.667785632	17.28425456	4.886801415	0.778082171	0.949607648	2.413090037	3.602368304	2.841059058
rno-miR-183-5p	64.94299271	56.33622601	36.41430544	56.97443137	61.57478179	60.03261208	37.68141962	45.69103079	105.3484206	71.06605274	98.0779808	47.53144808
rno-miR-3553	64.94299271	56.33622601	36.41430544	56.97443137	61.57478179	59.98699007	37.68141962	45.69103079	105.3484206	71.06605274	98.01152178	47.53144808
rno-miR-7b	3.335756747	3.338311709	4.650164085	3.686778052	3.870527448	4.583193436	4.228001854	5.103895268	7.484171467	5.457303228	6.242539752	4.052537883
rno-miR-98-5p	74.26799604	73.32724654	72.33278524	57.1929791	49.10821348	94.78749534	69.24298957	58.86654018	51.011337	71.91352731	52.82389898	62.09102437
rno-miR-182	259.5769451	212.7556385	137.2536062	206.0525186	237.0190888	183.1234304	141.9430707	166.9527639	315.8476542	208.0462318	254.5552808	182.5717971
rno-miR-200c-3p	16.61420848	17.26221576	17.71950515	12.14616446	8.726086903	24.35698393	11.21860367	11.70103181	12.3427483	11.66535243	16.92725654	10.22651216
rno-miR-379-5p	2.174960655	2.465385302	3.17486471	1.200341415	1.315409233	4.262165314	0.787351358	2.319885015	2.251322699	0.851402299	1.33418686	1.273903679
rno-miR-200b-3p	482.4084568	900.0574789	908.3655501	725.0902612	627.320653	965.4831269	954.9500451	628.5241165	571.5677126	720.8724252	760.8121311	934.4547504
rno-miR-411-5p	1.067600155	0.776886406	0.941508418	0.458158019	0.321040012	0.784305631	0.535493664	0.910275098	0.612702029	0.168435546	0.336309412	0.238812028
rno-miR-6216	5.132068537	6.049279358	7.76563442	4.986001073	4.905641497	6.337541289	4.597797868	5.462733148	5.884206565	3.188057583	13.34930533	4.704662423
rno-miR-484	1.699632588	0.713812487	1.086815338	1.45782567	1.178109677	1.699758381	1.681094179	1.282883925	1.453859034	2.730713773	2.903583568	1.822664716
rno-miR-1b	183.2755671	140.4846581	247.3879775	232.8156318	182.6176121	388.5325867	777.6121322	81.70652382	105.3037726	55.96187416	189.8122402	53.28334528
rno-miR-127-3p	7.902883828	8.14372679	11.70948056	7.269731115	7.172031419	15.61327633	6.316042338	9.229213149	9.992185901	5.352529965	14.95445789	5.1549945
rno-miR-92b-3p	0.481818356	0.365038082	0.499556071	0.381274862	0.536029654	0.720328567	0.666413094	0.66335164	0.616941102	0.864773333	1.756186877	0.385727814
rno-miR-138-1-3p	0.269594397	0	0.183365022	0.191588418	0.220603982	0.182488012	0.064452629	0	0.201604954	0.068001024	0.553825883	0.650380718
rno-miR-3574	70.96277999	79.32181985	53.15354075	48.09790753	41.39619441	65.52078392	59.8595749	60.22257346	55.84925417	106.6019371	41.55287735	69.69641556
rno-miR-342-5p	0.9374424	0.380509443	1.166980476	0.258862197	0.428534833	0.600087932	0.601960465	0.550702354	0.307410783	0.423934582	1.649930802	0.629911393
rno-miR-210-3p	71.10116967	79.42966529	53.15354075	48.13584482	41.39619441	65.58227813	60.0589753	60.22257346	55.99927861	106.7746966	41.67623068	69.69641556
rno-miR-99a-3p	11.22822537	13.94899906	8.392878831	11.3580189	10.01289065	10.64621043	8.873695815	13.41805547	12.95576282	14.59927843	5.984240403	10.32174898
rno-miR-150-3p	0.967923858	2.522300489	1.304328768	1.540784109	1.350621455	1.213035377	1.276250856	1.928773169	1.374903227	2.531212185	3.404033385	1.158200321
rno-miR-1843a-3p	7.119600282	6.91004674	8.272063217	8.172665174	6.337577541	9.504625784	6.886942096	7.777436019	7.637749461	12.62625107	16.982323	12.057298
rno-miR-582-5p	1.29883347	1.979846092	1.865398256	1.181507696	0.899384064	1.450671715	1.631367743	1.051077797	1.050649127	1.727957606	0.750674725	0.84491352
rno-miR-547-5p	0.262409441	0.47327968	0.099430855	0.269734332	0	0.259854419	0.201324879	0.312367699	0.088437234	0.18926458	0.3267447	0
rno-miR-122-3p	510.2174414	485.6120752	555.8447566	471.5066437	495.1336889	498.8860068	546.8940209	541.7064566	504.6444655	614.2884348	495.8040167	739.1110052
