# Supplementary material for: Crosstalk Between Polygonatum kingianum, the miRNA, and Gut Microbiota in the Regulation of Lipid Metabolism
Source: Front Pharmacol. 2021 Oct 27;12:740528. doi: 10.3389/fphar.2021.740528 (PMC8578870; doi:10.3389/fphar.2021.740528)
Supplement: Supplementary file 4 [file DataSheet6.xlsx]

## Sheet: otu_table.g.relative
Taxonomy	CON.1	CON.2	CON.3	MOD.1	MOD.2	MOD.3	MOD.4	PSF.L1	PSF.L2	PSF.L3	PSF.M1	PSF.M2	PSF.M3	PSF.H1	PSF.H2	PSF.H3	PS.L1	PS.L2	PS.L3	PS.M1	PS.M2	PS.M3	PS.H1	PS.H2	PS.H3	WE.L1	WE.L2	WE.L3	WE.M1	WE.M2	WE.M3	WE.H1	WE.H2	WE.H3	SIM1	SIM2	SIM3	Tax_detail
Alloprevotella	0.00130938	0.00158343	0.00424787	0.00161389	0.00106577	0.00112667	0.00091352	0.000700365	0.00137028	0.00147686	0.00369976	0.00103532	0.00149208	0.000517661	0.000609013	0.000548112	0.00045676	0.000761267	0.000883069	0.000487211	0.000487211	0.000502436	0.000700365	0.00103532	0.000487211	0.00286236	0.0091352	0.00118758	0.00170524	0.0057704	0.000380633	0.00313642	0.00111145	0.00129415	0.000593788	0.00156821	0.00211632	k__Bacteria;p__Bacteroidetes;c__Bacteroidia;o__Bacteroidales;f__Prevotellaceae;g__Alloprevotella;
Allobaculum	0.00665347	0.00892205	0.00572473	0.00650122	0.00478076	0.00567905	0.00540499	0.00688185	0.00532887	0.00537454	0.00395859	0.00302984	0.00633374	0.0033648	0.004324	0.00389769	0.00704933	0.00572473	0.00628806	0.0068514	0.0139312	0.00400426	0.00470463	0.00875457	0.0101857	0.00263398	0.00427832	0.0102162	0.0121041	0.00350183	0.00368453	0.00683618	0.00502436	0.0132004	0.00779537	0.0067296	0.00800853	k__Bacteria;p__Firmicutes;c__Erysipelotrichia;o__Erysipelotrichales;f__Erysipelotrichaceae;g__Allobaculum;
Bacteroides	0.0119367	0.0178441	0.0496041	0.0411845	0.0230055	0.032095	0.0151188	0.0117083	0.020813	0.0311815	0.0954172	0.0410018	0.0629568	0.0339982	0.0339982	0.0324147	0.0286084	0.0488886	0.0249543	0.0217875	0.041824	0.01419	0.0408191	0.0308618	0.0213002	0.0300853	0.0327497	0.0199909	0.0300244	0.0311206	0.0217418	0.072092	0.0375152	0.0586784	0.0122868	0.0197625	0.029324	k__Bacteria;p__Bacteroidetes;c__Bacteroidia;o__Bacteroidales;f__Bacteroidaceae;g__Bacteroides;
Blautia	0.00707978	0.00353228	0.0126066	0.00841961	0.00481121	0.0138855	0.00537454	0.0080542	0.0108404	0.00707978	0.0173569	0.0105359	0.0103228	0.00717113	0.00761267	0.00704933	0.00954629	0.0182552	0.00904385	0.0125914	0.0210871	0.00838916	0.0129263	0.0122564	0.0204629	0.00359318	0.00727771	0.0091961	0.0147381	0.0116778	0.00714068	0.0297808	0.0166565	0.0158648	0.00682095	0.0162607	0.0116017	k__Bacteria;p__Firmicutes;c__Clostridia;o__Clostridiales;f__Lachnospiraceae;g__Blautia;
Bacillus	0.00179659	0.00750609	0.00852619	0.00712546	0.00572473	0.00175091	0.00651644	0.00831303	0.00187272	0.00834348	0.0100183	0.01081	0.00656212	0.0206303	0.0242387	0.00491778	0.00414129	0.00199452	0.0079324	0.00921133	0.00395859	0.00339525	0.00292326	0.00258831	0.003243	0.00258831	0.00156821	0.00383678	0.00310597	0.00339525	0.00356273	0.00744519	0.00788672	0.00471985	0.00363886	0.0012637	0.00572473	k__Bacteria;p__Firmicutes;c__Bacilli;o__Bacillales;f__Bacillaceae;g__Bacillus;
Clostridium_sensu_stricto_1	0.0153471	0.016687	0.0113429	0.0140225	0.00975944	0.000304507	0.0138855	0.0144336	0.0160627	0.0186358	0.0130481	0.0161236	0.0138855	0.0445189	0.0297503	0.0090743	0.00522229	0.000532887	0.0156821	0.0167783	0.000593788	0.000563337	0.000319732	0.000380633	0.00213155	0.000639464	0.000411084	0.0021011	0.000852619	0.000517661	0.00199452	0.0111754	0.0133222	0.0117692	0.000563337	0.0156516	0.0155146	k__Bacteria;p__Firmicutes;c__Clostridia;o__Clostridiales;f__Clostridiaceae_1;g__Clostridium_sensu_stricto_1;
Christensenellaceae_R-7	0.00397381	0.00455238	0.00307552	0.0058922	0.00510049	0.00739951	0.00382156	0.00479598	0.00481121	0.00433922	0.00338002	0.0034866	0.0056486	0.00385201	0.00485688	0.0044458	0.00400426	0.00765834	0.00391291	0.00532887	0.00578563	0.00619671	0.00595311	0.00554202	0.00610536	0.0022838	0.00295371	0.00520706	0.00494823	0.00441535	0.00412607	0.0022838	0.00252741	0.00388246	0.00572473	0.00374543	0.00211632	k__Bacteria;p__Firmicutes;c__Clostridia;o__Clostridiales;f__Christensenellaceae;g__Christensenellaceae_R-7_group;
Coprococcus_1	0.00199452	0.00188794	0.00200974	0.00165956	0.00156821	0.00187272	0.00184227	0.00141596	0.00202497	0.00200974	0.00208587	0.002162	0.00191839	0.00100487	0.00185749	0.00150731	0.00167479	0.00207065	0.0013246	0.00187272	0.00237515	0.00152253	0.00185749	0.00170524	0.00254263	0.000593788	0.0021011	0.00179659	0.00214677	0.0021011	0.00165956	0.00249695	0.00263398	0.00217722	0.00149208	0.00286236	0.00220767	k__Bacteria;p__Firmicutes;c__Clostridia;o__Clostridiales;f__Lachnospiraceae;g__Coprococcus_1;
Desulfovibrio	0.00382156	0.00414129	0.00398904	0.00549635	0.00785627	0.00581608	0.00580085	0.00503959	0.00630329	0.00634896	0.00768879	0.00977467	0.00621194	0.00677527	0.0058313	0.0127893	0.0160171	0.00507004	0.00739951	0.00695798	0.00671437	0.00770402	0.00628806	0.00642509	0.00730816	0.00531364	0.00957674	0.00663825	0.00779537	0.0138398	0.00873934	0.00511571	0.00721681	0.00490256	0.00593788	0.00421742	0.0058313	k__Bacteria;p__Proteobacteria;c__Deltaproteobacteria;o__Desulfovibrionales;f__Desulfovibrionaceae;g__Desulfovibrio;
[Eubacterium]_ruminantium	0.00388246	0.00286236	0.00105055	0.00135505	0.00123325	0.00115713	0.00170524	0.00362363	0.00331912	0.00299939	0.000852619	0.00208587	0.000822168	0.001081	0.00111145	0.000593788	0.003243	0.000761267	0.00158343	0.0033648	0.00091352	0.000761267	0.000776492	0.00105055	0.00133983	0.000776492	0.000806943	0.00331912	0.000959196	0.000548112	0.00269488	0.00207065	0.00312119	0.00219245	0.0046285	0.00650122	0.00567905	k__Bacteria;p__Firmicutes;c__Clostridia;o__Clostridiales;f__Lachnospiraceae;g__[Eubacterium]_ruminantium_group;
[Eubacterium]_coprostanoligenes	0.00602923	0.0069123	0.00424787	0.0116017	0.00758222	0.00642509	0.00688185	0.00837393	0.00651644	0.00709501	0.00455238	0.00554202	0.0121041	0.0123325	0.00513094	0.00636419	0.00616626	0.00636419	0.00802375	0.00989647	0.00706456	0.0102923	0.0057095	0.00837393	0.00916565	0.00363886	0.0055877	0.00733861	0.0056486	0.00613581	0.00618149	0.00511571	0.00584653	0.0128045	0.00867844	0.00857186	0.00746041	k__Bacteria;p__Firmicutes;c__Clostridia;o__Clostridiales;f__Ruminococcaceae;g__[Eubacterium]_coprostanoligenes_group;
Helicobacter	0.00219245	0.00575518	0.00172046	0.00202497	0.00264921	0.00127893	0.00175091	0.00272533	0.00383678	0.00898295	0.00261876	0.00406516	0.00254263	0.0024056	0.00596833	0.00430877	0.00299939	0.00172046	0.00254263	0.00376066	0.00322777	0.00397381	0.00287759	0.003243	0.00299939	0.00226857	0.00776492	0.00312119	0.00633374	0.00560292	0.00417174	0.00440012	0.00516139	0.00345615	0.00338002	0.00412607	0.0105207	k__Bacteria;p__Proteobacteria;c__Epsilonproteobacteria;o__Campylobacterales;f__Helicobacteraceae;g__Helicobacter;
Lactobacillus	0.119443	0.0960414	0.130633	0.107826	0.138962	0.170509	0.142798	0.0883526	0.0968027	0.0749695	0.10166	0.0753045	0.0845615	0.0589373	0.0736906	0.0893575	0.0914738	0.15166	0.119306	0.0777558	0.0881547	0.127253	0.058039	0.0840743	0.0945646	0.0372564	0.0371041	0.0936663	0.0722138	0.0497259	0.0577192	0.093849	0.0748934	0.0788216	0.118986	0.0973203	0.0659866	k__Bacteria;p__Firmicutes;c__Bacilli;o__Lactobacillales;f__Lactobacillaceae;g__Lactobacillus;
Lachnospiraceae_NK4A136	0.061419	0.0501523	0.0375	0.0342875	0.0511267	0.0240104	0.0523904	0.0400883	0.0617692	0.0560445	0.0373173	0.0396924	0.0339677	0.0272077	0.0530907	0.0528167	0.0610993	0.0248934	0.0486906	0.0406973	0.0300091	0.0407582	0.0271011	0.0232491	0.0272838	0.0181181	0.0430877	0.036556	0.0275883	0.0355816	0.0626066	0.0317296	0.0331912	0.0260201	0.0394641	0.0571407	0.0574147	k__Bacteria;p__Firmicutes;c__Clostridia;o__Clostridiales;f__Lachnospiraceae;g__Lachnospiraceae_NK4A136_group;
Roseburia	0.0160323	0.0109166	0.0154689	0.0119062	0.0093179	0.00927223	0.0149361	0.0119671	0.0226553	0.0182247	0.0223356	0.0366017	0.017768	0.0110993	0.0308009	0.0150426	0.0141443	0.0156669	0.0200213	0.018179	0.0186815	0.0167174	0.0167631	0.016352	0.0253959	0.0067905	0.0241322	0.0238276	0.0408039	0.046148	0.0404385	0.0353228	0.0512789	0.0223812	0.0229598	0.0285171	0.019595	k__Bacteria;p__Firmicutes;c__Clostridia;o__Clostridiales;f__Lachnospiraceae;g__Roseburia;
Ruminococcus_1	0.0370889	0.0288825	0.0177223	0.036282	0.0301766	0.0282125	0.0236602	0.0294153	0.0292022	0.0260962	0.0140834	0.0224421	0.026218	0.0144184	0.0154689	0.0222442	0.027908	0.0220311	0.0171894	0.0226857	0.0207978	0.0252588	0.0259287	0.0184227	0.0203258	0.0130938	0.0252741	0.0197625	0.0186206	0.0202954	0.0174178	0.0109927	0.0180268	0.0218179	0.0213611	0.0263855	0.0205847	k__Bacteria;p__Firmicutes;c__Clostridia;o__Clostridiales;f__Ruminococcaceae;g__Ruminococcus_1;
Ruminococcaceae_UCG-014	0.0200822	0.0242692	0.0117996	0.0239951	0.0199604	0.0154994	0.0173417	0.0252284	0.0198691	0.0223356	0.0126218	0.0142966	0.0236754	0.0185597	0.0145402	0.0183161	0.0215134	0.0149208	0.0176766	0.0264464	0.0187728	0.0227162	0.016824	0.0225792	0.0183618	0.0139312	0.0153776	0.0205238	0.0153015	0.0164586	0.019458	0.009257	0.0107339	0.01824	0.0239951	0.0181943	0.0157582	k__Bacteria;p__Firmicutes;c__Clostridia;o__Clostridiales;f__Ruminococcaceae;g__Ruminococcaceae_UCG-014;
Ruminiclostridium_9	0.0107795	0.0117692	0.00555725	0.0120432	0.00653167	0.00677527	0.00724726	0.00971376	0.0113276	0.0130329	0.00599878	0.0127893	0.0107948	0.00653167	0.00858709	0.00625761	0.00744519	0.00624239	0.00642509	0.00942448	0.00858709	0.00756699	0.00618149	0.00707978	0.00732339	0.00395859	0.0101248	0.00767357	0.00846529	0.0131242	0.00829781	0.00881547	0.0183161	0.0126066	0.00916565	0.0151644	0.0165195	k__Bacteria;p__Firmicutes;c__Clostridia;o__Clostridiales;f__Ruminococcaceae;g__Ruminiclostridium_9;
Ruminococcaceae_NK4A214	0.00537454	0.00560292	0.0056486	0.00669915	0.00650122	0.0081151	0.00517661	0.00636419	0.00653167	0.00505481	0.0054659	0.004324	0.00653167	0.00503959	0.00383678	0.0055268	0.00478076	0.00808465	0.00465895	0.00694275	0.00668392	0.00595311	0.0058922	0.00510049	0.00816078	0.00400426	0.00436967	0.00721681	0.00624239	0.00478076	0.00578563	0.00640987	0.00395859	0.00587698	0.00883069	0.00625761	0.00459805	k__Bacteria;p__Firmicutes;c__Clostridia;o__Clostridiales;f__Ruminococcaceae;g__Ruminococcaceae_NK4A214_group;
Prevotella_9	0.0132156	0.0253502	0.0282582	0.0292022	0.0355512	0.035947	0.0160171	0.0147229	0.0196559	0.0354446	0.0450213	0.0489799	0.0364038	0.0245432	0.0308009	0.0499086	0.0281212	0.0518118	0.0223203	0.0204629	0.0206456	0.0104903	0.0353989	0.0496194	0.0130177	0.0211632	0.0367692	0.0142052	0.0465438	0.0409105	0.0186815	0.0606273	0.0598203	0.0432247	0.0113276	0.0236449	0.0443971	k__Bacteria;p__Bacteroidetes;c__Bacteroidia;o__Bacteroidales;f__Prevotellaceae;g__Prevotella_9;
Prevotellaceae_Ga6A1	0.0150883	0.0217418	0.0226401	0.0112667	0.0282582	0.0143118	0.0262485	0.00893727	0.0130938	0.020204	0.0213916	0.0175853	0.00855664	0.00738429	0.0068514	0.0278928	0.0116931	0.0123934	0.0256699	0.00843484	0.00491778	0.00625761	0.0110231	0.0290499	0.0090134	0.00829781	0.0157125	0.0170524	0.00640987	0.00351705	0.0106425	0.0185749	0.0173112	0.00995737	0.00385201	0.0133983	0.0223508	k__Bacteria;p__Bacteroidetes;c__Bacteroidia;o__Bacteroidales;f__Prevotellaceae;g__Prevotellaceae_Ga6A1_group;
Pseudoxanthomonas	9.1352e-05	0.00316687	0.000578563	0.00341048	0.00242083	3.04507e-05	0.00115713	0.00153776	0	0.00386724	0.000700365	0.000380633	0.00353228	0.0132917	0.0207217	0.002162	0.00249695	3.04507e-05	0.00121803	0.00150731	0.000152253	0.000471985	0.00022838	0.000258831	0.00022838	0.000806943	4.5676e-05	0.000243605	0.000121803	0.000152253	0.000152253	0.000624239	0.000334957	0.00322777	0.000182704	9.1352e-05	0.0036084	k__Bacteria;p__Proteobacteria;c__Gammaproteobacteria;o__Xanthomonadales;f__Xanthomonadaceae;g__Pseudoxanthomonas;
Psychrobacter	0.00296894	0.00229903	0.0022229	0.00470463	0.00296894	0.0078106	0.00465895	0.00411084	0.00213155	0.00187272	0.00152253	0.00269488	0.00368453	0.0023447	0.00235993	0.00229903	0.00293849	0.00529842	0.00313642	0.00322777	0.00248173	0.00345615	0.0024056	0.0024665	0.00204019	0.0024665	0.00458283	0.0045067	0.0024056	0.00194884	0.00223812	0.00205542	0.00331912	0.00628806	0.00202497	0.00331912	0.00197929	k__Bacteria;p__Proteobacteria;c__Gammaproteobacteria;o__Pseudomonadales;f__Moraxellaceae;g__Psychrobacter;
Parabacteroides	0.00190317	0.0021011	0.00197929	0.00232948	0.00251218	0.00391291	0.00167479	0.00175091	0.00260353	0.00277101	0.00292326	0.00327345	0.00365408	0.00226857	0.00205542	0.00353228	0.00427832	0.00554202	0.00283191	0.00194884	0.00435445	0.00226857	0.00537454	0.00281669	0.00261876	0.00232948	0.00420219	0.00190317	0.00213155	0.00374543	0.00267966	0.00217722	0.00312119	0.0036084	0.00173569	0.0024056	0.00281669	k__Bacteria;p__Bacteroidetes;c__Bacteroidia;o__Bacteroidales;f__Porphyromonadaceae;g__Parabacteroides;
Sutterella	0.00124848	0.0011419	0.00235993	0.00208587	0.00173569	0.00409562	0.00254263	0.00182704	0.002162	0.00159866	0.00304507	0.00162911	0.0024665	0.00208587	0.00263398	0.00208587	0.00278624	0.00440012	0.00374543	0.00281669	0.00563337	0.00376066	0.00347138	0.0033039	0.00497868	0.00159866	0.00226857	0.00365408	0.00424787	0.00338002	0.0024056	0.00369976	0.00217722	0.003243	0.0024665	0.00205542	0.00143118	k__Bacteria;p__Proteobacteria;c__Betaproteobacteria;o__Burkholderiales;f__Alcaligenaceae;g__Sutterella;
Turicibacter	0.00517661	0.0069732	0.00481121	0.00598356	0.00341048	4.5676e-05	0.00461328	0.00418697	0.00513094	0.00762789	0.00526797	0.00726248	0.00636419	0.0176766	0.0133374	0.00385201	0.00202497	0.000532887	0.00567905	0.0057095	0.000852619	0.000837393	0.000700365	0.000654689	0.00344093	0.001081	0.000867844	0.00242083	0.00204019	0.00103532	0.0034866	0.00535932	0.0055877	0.00507004	0.000806943	0.00500914	0.00636419	k__Bacteria;p__Firmicutes;c__Erysipelotrichia;o__Erysipelotrichales;f__Erysipelotrichaceae;g__Turicibacter;
Terrisporobacter	0.0079933	0.0104294	0.00651644	0.00858709	0.00554202	1.52253e-05	0.00814555	0.0100639	0.00797808	0.0107948	0.00701888	0.00930268	0.00876979	0.025746	0.020813	0.0055268	0.00313642	6.09013e-05	0.00915043	0.010338	4.5676e-05	6.09013e-05	6.09013e-05	0.000121803	0.000121803	3.04507e-05	4.5676e-05	0.000182704	0.000137028	4.5676e-05	4.5676e-05	0.00712546	0.0090134	0.00717113	6.09013e-05	0.00802375	0.00980512	k__Bacteria;p__Firmicutes;c__Clostridia;o__Clostridiales;f__Peptostreptococcaceae;g__Terrisporobacter;
Thermobacillus	6.09013e-05	0.00315164	0.00356273	0.00159866	0.00149208	4.5676e-05	0.00137028	0.00124848	3.04507e-05	0.0034866	0.00423264	0.00242083	0.00190317	0.00542022	0.00254263	0.00147686	0.000258831	0	0.00187272	0.00140073	3.04507e-05	3.04507e-05	1.52253e-05	3.04507e-05	6.09013e-05	4.5676e-05	0	6.09013e-05	1.52253e-05	6.09013e-05	0.000106577	0.00339525	0.00175091	0.00176614	9.1352e-05	3.04507e-05	0.00225335	k__Bacteria;p__Firmicutes;c__Bacilli;o__Bacillales;f__Paenibacillaceae;g__Thermobacillus;
Oscillibacter	0.00686663	0.00569428	0.00290804	0.00721681	0.00493301	0.00485688	0.00394336	0.0069123	0.00855664	0.00771924	0.00395859	0.0100639	0.00736906	0.00613581	0.00770402	0.00584653	0.00756699	0.00520706	0.00479598	0.00835871	0.00742996	0.00686663	0.00563337	0.00758222	0.00601401	0.00299939	0.0198691	0.00580085	0.00647077	0.0143423	0.00806943	0.00404994	0.0110079	0.00861754	0.00712546	0.00896772	0.00656212	k__Bacteria;p__Firmicutes;c__Clostridia;o__Clostridiales;f__Ruminococcaceae;g__Oscillibacter;
Faecalibacterium	0.000243605	0.000137028	0.000532887	0.000487211	0.000609013	0.00229903	0.000137028	0.000517661	0.000746041	0.000639464	0.00137028	0.000974421	0.00106577	0.00176614	0.000883069	0.001081	0.00121803	0.00316687	0.000806943	0.00155298	0.00563337	0.000989647	0.00153776	0.00130938	0.00205542	0.000578563	0.000563337	0.000776492	0.00141596	0.00187272	0.000746041	0.00200974	0.000974421	0.000928745	0.000791717	0.000441535	0.000517661	k__Bacteria;p__Firmicutes;c__Clostridia;o__Clostridiales;f__Ruminococcaceae;g__Faecalibacterium;
Butyrivibrio	0.000624239	0.000593788	0.000791717	0.000487211	0.000776492	0.000700365	0.00124848	0.00159866	0.000578563	0.000776492	0.000928745	0.000548112	0.000669915	0.000715591	0.000639464	0.000593788	0.000563337	0.000441535	0.0012028	0.00199452	0.000761267	0.000898295	0.0012028	0.00045676	0.00181181	0.000334957	0.000502436	0.000959196	0.000548112	0.000639464	0.000943971	0.00068514	0.000471985	0.000548112	0.00153776	0.000517661	0.000487211	k__Bacteria;p__Firmicutes;c__Clostridia;o__Clostridiales;f__Lachnospiraceae;g__Butyrivibrio;
Bifidobacterium	4.5676e-05	3.04507e-05	1.52253e-05	0.000167479	3.04507e-05	1.52253e-05	3.04507e-05	0.000578563	0.000106577	7.61267e-05	1.52253e-05	3.04507e-05	0.000182704	9.1352e-05	4.5676e-05	4.5676e-05	0	0	9.1352e-05	0.000502436	9.1352e-05	9.1352e-05	6.09013e-05	9.1352e-05	4.5676e-05	0.000137028	9.1352e-05	0.000365408	0.000152253	0.000137028	0.000137028	0.000167479	0.000274056	0.00153776	0.000197929	0.000182704	6.09013e-05	k__Bacteria;p__Actinobacteria;c__unidentified_Actinobacteria;o__Bifidobacteriales;f__Bifidobacteriaceae;g__Bifidobacterium;
Peptococcus	0.000243605	0.000334957	0.000197929	0.000243605	0.000121803	0.000152253	0.000137028	0.000182704	0.000334957	0.00045676	0.000182704	0.000319732	0.000289281	0.000274056	0.000213155	0.000152253	0.000197929	0.000137028	0.00022838	0.000319732	0.000243605	0.000365408	0.000182704	0.000334957	0.000289281	0.000167479	0.000441535	0.000365408	0.000426309	0.000334957	0.000578563	0.000152253	0.000274056	0.000380633	0.000441535	0.000426309	0.000517661	k__Bacteria;p__Firmicutes;c__Clostridia;o__Clostridiales;f__Peptococcaceae;g__Peptococcus;
Veillonella	0	0	1.52253e-05	0	1.52253e-05	0	3.04507e-05	0.000182704	0	0	0	1.52253e-05	0	0	0	0	0	3.04507e-05	0	0.000289281	0	0	1.52253e-05	3.04507e-05	3.04507e-05	0	0	0	1.52253e-05	0	0	0	0	0	0	0	0	k__Bacteria;p__Firmicutes;c__Negativicutes;o__Selenomonadales;f__Veillonellaceae;g__Veillonella;
Peptostreptococcus	1.52253e-05	0	0	0	0	0	0	0	0	0	0	0	0	0	0	0	0	0	0	0	0	0	0	0	0	0	0	0	0	0	0	0	0	0	0	3.04507e-05	0	k__Bacteria;p__Firmicutes;c__Clostridia;o__Clostridiales;f__Peptostreptococcaceae;g__Peptostreptococcus;
Eubacterium	0	0	0	0	0	0	0	0	0	0	1.52253e-05	0	0	0	0	0	0	0	0	0	0	0	0	0	0	0	0	0	0	0	0	0	0	0	0	0	0	k__Bacteria;p__Firmicutes;c__Clostridia;o__Clostridiales;f__Eubacteriaceae;g__Eubacterium;
Phascolarctobacterium	0.00138551	0.00167479	0.00197929	0.00161389	0.00217722	0.00213155	0.00194884	0.00173569	0.00165956	0.00137028	0.00229903	0.00362363	0.00169001	0.00252741	0.00254263	0.00207065	0.00184227	0.00252741	0.00252741	0.00229903	0.00319732	0.00263398	0.00287759	0.00257308	0.00266443	0.00185749	0.00278624	0.0057704	0.00639464	0.00257308	0.00165956	0.00283191	0.00334957	0.00133983	0.00232948	0.00127893	0.00105055	k__Bacteria;p__Firmicutes;c__Negativicutes;o__Selenomonadales;f__Acidaminococcaceae;g__Phascolarctobacterium;
Streptococcus	0.000898295	0.00045676	0.000471985	0.000441535	0.000669915	0.000928745	0.000989647	0.0120432	0.000867844	0.00045676	0.000532887	0.000380633	0.00045676	0.000517661	0.000487211	0.000624239	0.000471985	0.000852619	0.000943971	0.0113429	0.000517661	0.000639464	0.000289281	0.000380633	0.000319732	0.000274056	0.000395859	0.000654689	0.000365408	0.00045676	0.000517661	0.000274056	0.000197929	0.000365408	0.000715591	0.00068514	0.000334957	k__Bacteria;p__Firmicutes;c__Bacilli;o__Lactobacillales;f__Streptococcaceae;g__Streptococcus;
Propionibacterium	0	0	0	0	0	0	1.52253e-05	0	0	0	0	0	0	0	0	0	0	0	0	0	0	0	0	0	0	0	0	0	0	0	0	0	0	0	0	0	0	k__Bacteria;p__Actinobacteria;c__unidentified_Actinobacteria;o__Propionibacteriales;f__Propionibacteriaceae;g__Propionibacterium;
Tyzzerella	0.00204019	0.00181181	0.0012028	0.00226857	0.00176614	0.0012028	0.00245128	0.00223812	0.00200974	0.00153776	0.00115713	0.00161389	0.00170524	0.00100487	0.00200974	0.00146163	0.00129415	0.00091352	0.00169001	0.00185749	0.00106577	0.00146163	0.000837393	0.00117235	0.00127893	0.000669915	0.00141596	0.00153776	0.00123325	0.00121803	0.00179659	0.00106577	0.0012637	0.00141596	0.00182704	0.00185749	0.00124848	k__Bacteria;p__Firmicutes;c__Clostridia;o__Clostridiales;f__Lachnospiraceae;g__Tyzzerella;
Ruminiclostridium_6	0.0055877	0.00782582	0.00426309	0.00648599	0.0045067	0.00440012	0.00637942	0.00715591	0.00645554	0.00997259	0.00440012	0.00698843	0.00746041	0.00465895	0.00572473	0.00464373	0.0119519	0.0045676	0.00627284	0.00808465	0.00569428	0.00592266	0.00499391	0.00736906	0.00543544	0.00290804	0.0199756	0.00465895	0.00615104	0.00784105	0.00892205	0.00313642	0.00674482	0.00507004	0.00648599	0.00430877	0.00739951	k__Bacteria;p__Firmicutes;c__Clostridia;o__Clostridiales;f__Ruminococcaceae;g__Ruminiclostridium_6;
Ruminococcus_2	0.00383678	0.0033648	0.00173569	0.00418697	0.00304507	0.00534409	0.00292326	0.0035475	0.00368453	0.00309074	0.00164434	0.00302984	0.00363886	0.0021011	0.002162	0.00248173	0.00280146	0.00525274	0.00306029	0.00351705	0.0024056	0.00289281	0.00322777	0.00374543	0.00383678	0.00141596	0.00231425	0.00322777	0.00235993	0.00248173	0.00260353	0.0013246	0.00275579	0.00334957	0.00446102	0.00417174	0.00302984	k__Bacteria;p__Firmicutes;c__Clostridia;o__Clostridiales;f__Ruminococcaceae;g__Ruminococcus_2;
Ruminiclostridium_5	0.00196407	0.00242083	0.000852619	0.00202497	0.00175091	0.00130938	0.00176614	0.00196407	0.00229903	0.00232948	0.000959196	0.00181181	0.00200974	0.00140073	0.00153776	0.00164434	0.00235993	0.00161389	0.00182704	0.00202497	0.00144641	0.00172046	0.00161389	0.00196407	0.00161389	0.000883069	0.00211632	0.00164434	0.00150731	0.00155298	0.00248173	0.00112667	0.00225335	0.00231425	0.00205542	0.00271011	0.00331912	k__Bacteria;p__Firmicutes;c__Clostridia;o__Clostridiales;f__Ruminococcaceae;g__Ruminiclostridium_5;
Anaerotruncus	0.00366931	0.00392814	0.00188794	0.00401949	0.0034866	0.00455238	0.00347138	0.0045067	0.00487211	0.00496346	0.0033648	0.00494823	0.0044458	0.00353228	0.00398904	0.00368453	0.0057095	0.00602923	0.00458283	0.00587698	0.00605968	0.00446102	0.00598356	0.00369976	0.00610536	0.00242083	0.00426309	0.0045676	0.0046285	0.00427832	0.00426309	0.00269488	0.00496346	0.00426309	0.00424787	0.00420219	0.00557247	k__Bacteria;p__Firmicutes;c__Clostridia;o__Clostridiales;f__Ruminococcaceae;g__Anaerotruncus;
Alistipes	0.00159866	0.00266443	0.00147686	0.0022838	0.00207065	0.00296894	0.00152253	0.00194884	0.00196407	0.00397381	0.00146163	0.00223812	0.00214677	0.00162911	0.00161389	0.00214677	0.00179659	0.00369976	0.00199452	0.00175091	0.00214677	0.00161389	0.00205542	0.0022838	0.00325822	0.00129415	0.00187272	0.00111145	0.00137028	0.00197929	0.00248173	0.00173569	0.00223812	0.00248173	0.00161389	0.00235993	0.00397381	k__Bacteria;p__Bacteroidetes;c__Bacteroidia;o__Bacteroidales;f__Rikenellaceae;g__Alistipes;
Lachnoclostridium	0.00441535	0.00383678	0.0035475	0.0035475	0.00278624	0.00339525	0.00277101	0.0046285	0.00435445	0.00401949	0.0036084	0.0045067	0.00338002	0.00161389	0.00386724	0.00243605	0.00313642	0.00359318	0.00255786	0.00415652	0.00344093	0.00312119	0.00155298	0.00307552	0.00232948	0.00135505	0.00435445	0.00423264	0.00478076	0.00394336	0.00338002	0.00712546	0.00668392	0.00488733	0.00287759	0.00549635	0.00551157	k__Bacteria;p__Firmicutes;c__Clostridia;o__Clostridiales;f__Lachnospiraceae;g__Lachnoclostridium;
Coprococcus_2	0.000395859	0.000365408	0.00182704	0.00137028	0.000365408	0.00159866	0.000274056	0.000471985	0.00130938	0.0010201	0.00269488	0.000852619	0.00204019	0.000700365	0.00718636	0.000852619	0.000822168	0.00197929	0.000943971	0.00103532	0.00538977	0.00106577	0.000639464	0.000989647	0.000852619	0.000502436	0.00068514	0.00283191	0.000867844	0.000791717	0.00091352	0.00471985	0.00130938	0.00190317	0.000928745	0.00123325	0.0013246	k__Bacteria;p__Firmicutes;c__Clostridia;o__Clostridiales;f__Lachnospiraceae;g__Coprococcus_2;
Lactococcus	0.000517661	0.000380633	0.000441535	0.000365408	0.000487211	0.000761267	0.000669915	0.000593788	0.000487211	0.000426309	0.000502436	0.000258831	0.000289281	0.000563337	0.000365408	0.000487211	0.000624239	0.000502436	0.000609013	0.000700365	0.000380633	0.000502436	0.000258831	0.000441535	0.000274056	0.000243605	0.000243605	0.000380633	0.000395859	0.000334957	0.000365408	0.00022838	0.000121803	0.000152253	0.000350183	0.000243605	0.000274056	k__Bacteria;p__Firmicutes;c__Bacilli;o__Lactobacillales;f__Streptococcaceae;g__Lactococcus;
Prevotellaceae_UCG-001	0.00137028	0.000928745	0.00531364	0.000639464	0.00147686	0.00091352	0.000806943	0.0010201	0.000974421	0.00121803	0.00197929	0.000654689	0.00103532	0.000746041	0.000624239	0.001081	0.000411084	0.00115713	0.000609013	0.00068514	0.00147686	0.00127893	0.000715591	0.000928745	0.000380633	0.0561358	0.00179659	0.00953106	0.000563337	0.000669915	0.000700365	0.000898295	0.000121803	0.000304507	0.000791717	0.000578563	0.000822168	k__Bacteria;p__Bacteroidetes;c__Bacteroidia;o__Bacteroidales;f__Prevotellaceae;g__Prevotellaceae_UCG-001;
unidentified_Ruminococcaceae	0.0107948	0.0127132	0.00595311	0.01081	0.00765834	0.00727771	0.00739951	0.0110231	0.0121346	0.0145097	0.00586175	0.0114342	0.00945493	0.00549635	0.00994214	0.00726248	0.0088916	0.00729294	0.00741474	0.0122868	0.00872412	0.00869367	0.0069123	0.00936358	0.00867844	0.00398904	0.0147686	0.00881547	0.00898295	0.0109927	0.00813033	0.00689708	0.0144032	0.0114495	0.00755177	0.0145554	0.019123	k__Bacteria;p__Firmicutes;c__Clostridia;o__Clostridiales;f__Ruminococcaceae;g__unidentified_Ruminococcaceae;
unidentified_Mollicutes_RF9	0.00350183	0.00516139	0.0069732	0.0089525	0.00534409	0.00404994	0.00704933	0.00599878	0.00443057	0.00555725	0.00858709	0.00493301	0.0091352	0.00409562	0.00423264	0.0056486	0.0133069	0.00493301	0.00816078	0.00682095	0.00357795	0.00911998	0.00351705	0.00855664	0.00429354	0.00503959	0.00831303	0.00398904	0.00636419	0.0033039	0.00633374	0.00421742	0.00176614	0.00561815	0.0138246	0.00159866	0.00243605	k__Bacteria;p__Tenericutes;c__Mollicutes;o__Mollicutes_RF9;f__unidentified_Mollicutes_RF9;g__unidentified_Mollicutes_RF9;
unidentified_Chloroplast	0	1.52253e-05	0	0	1.52253e-05	0	3.04507e-05	4.5676e-05	0	0	1.52253e-05	1.52253e-05	0	4.5676e-05	1.52253e-05	0	4.5676e-05	0	6.09013e-05	0	6.09013e-05	0.0135201	0.00592266	0.00899817	0.0118301	0.00940926	0.0108709	0.000106577	0.000106577	0.000106577	0	0	0	0	6.09013e-05	3.04507e-05	1.52253e-05	k__Bacteria;p__Cyanobacteria;c__Chloroplast;o__unidentified_Chloroplast;f__unidentified_Chloroplast;g__unidentified_Chloroplast;
Luteimonas	0.000806943	0.000365408	0.000121803	0.00115713	0.00202497	0	0.00155298	0.00178136	0.000852619	0.000487211	0.000152253	9.1352e-05	0.00137028	0.00618149	0.0123173	0.00213155	0.0024056	3.04507e-05	0.00176614	0.00269488	0.000152253	0.000334957	0.000106577	0.000334957	0.000152253	0.00100487	0.00022838	0.000274056	7.61267e-05	0.000121803	0.000258831	0.000182704	9.1352e-05	0.00100487	0.000106577	0.000761267	0.00045676	k__Bacteria;p__Proteobacteria;c__Gammaproteobacteria;o__Xanthomonadales;f__Xanthomonadaceae;g__Luteimonas;
Ruminococcaceae_UCG-005	0.00561815	0.00529842	0.00464373	0.00628806	0.0058922	0.00733861	0.00409562	0.00735384	0.00669915	0.00563337	0.00471985	0.00447625	0.00580085	0.00578563	0.00443057	0.00609013	0.00598356	0.00688185	0.00482643	0.0093179	0.0107948	0.00735384	0.0115104	0.00823691	0.0112515	0.00267966	0.00388246	0.0068514	0.00650122	0.00657734	0.00440012	0.00310597	0.00365408	0.00371498	0.00642509	0.00567905	0.00366931	k__Bacteria;p__Firmicutes;c__Clostridia;o__Clostridiales;f__Ruminococcaceae;g__Ruminococcaceae_UCG-005;
Aeromonas	0	0	1.52253e-05	0	0	0	0.00172046	0.00943971	3.04507e-05	0	0	0	0	0	0	0	0	0	0.00124848	0.00963764	0	0	0	1.52253e-05	0	0	0	0	0	0	0	0	0	0	1.52253e-05	0	0	k__Bacteria;p__Proteobacteria;c__Gammaproteobacteria;o__Aeromonadales;f__Aeromonadaceae;g__Aeromonas;
Halomonas	0	3.04507e-05	3.04507e-05	0	1.52253e-05	0	0.009257	0.00194884	1.52253e-05	0	3.04507e-05	6.09013e-05	0	4.5676e-05	1.52253e-05	0	0	0	0.00756699	0.00173569	3.04507e-05	0	3.04507e-05	3.04507e-05	6.09013e-05	0	0	4.5676e-05	4.5676e-05	1.52253e-05	1.52253e-05	4.5676e-05	1.52253e-05	0	4.5676e-05	0	0	k__Bacteria;p__Proteobacteria;c__Gammaproteobacteria;o__Oceanospirillales;f__Halomonadaceae;g__Halomonas;
Prevotellaceae_NK3B31_group	0.000274056	0.000395859	0.00809988	0.000350183	0.000213155	0.00022838	0.000121803	0.000791717	0.000578563	0.000471985	0.00255786	0.000274056	0.000578563	9.1352e-05	0.000167479	0.000213155	0.000182704	0.000258831	9.1352e-05	0.00022838	0.000137028	0.000197929	0.00022838	0.000624239	0.000258831	0.00857186	0.000258831	0.000213155	0.000197929	0.000182704	0.000182704	0.00162911	0.000365408	0.000730816	0.000243605	0.000883069	0.000746041	k__Bacteria;p__Bacteroidetes;c__Bacteroidia;o__Bacteroidales;f__Prevotellaceae;g__Prevotellaceae_NK3B31_group;
Gaiella	0.0012028	0	0	4.5676e-05	0	1.52253e-05	3.04507e-05	3.04507e-05	0.0012028	6.09013e-05	3.04507e-05	6.09013e-05	1.52253e-05	6.09013e-05	1.52253e-05	0	0	1.52253e-05	1.52253e-05	7.61267e-05	0.00200974	0.00190317	0.00165956	0.00162911	0.00219245	0.00140073	0.000365408	0.00560292	0.00280146	0.00414129	0.00484166	3.04507e-05	1.52253e-05	6.09013e-05	0.0080542	0.000959196	0	k__Bacteria;p__Actinobacteria;c__Thermoleophilia;o__Gaiellales;f__Gaiellaceae;g__Gaiella;
Lysinibacillus	6.09013e-05	0.000700365	0.000182704	0.00135505	0.00022838	0	0.000334957	0.000182704	6.09013e-05	0.000624239	0.000106577	0.000548112	0.001081	0.00159866	0.00752132	0.000274056	9.1352e-05	0	0.000289281	0.000197929	0.000167479	1.52253e-05	6.09013e-05	1.52253e-05	7.61267e-05	6.09013e-05	1.52253e-05	6.09013e-05	0.000137028	3.04507e-05	7.61267e-05	0.000167479	0.000441535	0.000837393	3.04507e-05	6.09013e-05	0.00068514	k__Bacteria;p__Firmicutes;c__Bacilli;o__Bacillales;f__Planococcaceae;g__Lysinibacillus;
Sphingomonas	0.000791717	0	3.04507e-05	1.52253e-05	0	0	0.00721681	0.00175091	0.000959196	0	3.04507e-05	0	1.52253e-05	1.52253e-05	7.61267e-05	0	3.04507e-05	0	0.00663825	0.00184227	0.00248173	0.00245128	0.00175091	0.00459805	0.00362363	0.00487211	0.0012028	0.0033648	0.00386724	0.00531364	0.00369976	1.52253e-05	3.04507e-05	0	0.00440012	0.000715591	3.04507e-05	k__Bacteria;p__Proteobacteria;c__Alphaproteobacteria;o__Sphingomonadales;f__Sphingomonadaceae;g__Sphingomonas;
Ruminococcaceae_UCG-010	0.00446102	0.00433922	0.00284714	0.00593788	0.0043849	0.00545067	0.0031821	0.00517661	0.00503959	0.00418697	0.00341048	0.00341048	0.00630329	0.00411084	0.00345615	0.00380633	0.00505481	0.00487211	0.00374543	0.00595311	0.00440012	0.00560292	0.00471985	0.00443057	0.00682095	0.00295371	0.00341048	0.00540499	0.00388246	0.0036084	0.00406516	0.00258831	0.00299939	0.00598356	0.0066078	0.0046894	0.00403471	k__Bacteria;p__Firmicutes;c__Clostridia;o__Clostridiales;f__Ruminococcaceae;g__Ruminococcaceae_UCG-010;
Lachnospiraceae_ND3007_group	0.000578563	0.000304507	0.000548112	0.00123325	0.000471985	0.00112667	0.000852619	0.00130938	0.00164434	0.00121803	0.00147686	0.00194884	0.00184227	0.00161389	0.00138551	0.00150731	0.00103532	0.00176614	0.00167479	0.00248173	0.00561815	0.00147686	0.0012637	0.00217722	0.00677527	0.00068514	0.00138551	0.00158343	0.00351705	0.00331912	0.00105055	0.00162911	0.00249695	0.00179659	0.00147686	0.001081	0.00105055	k__Bacteria;p__Firmicutes;c__Clostridia;o__Clostridiales;f__Lachnospiraceae;g__Lachnospiraceae_ND3007_group;
Bradyrhizobium	9.1352e-05	0	0	0	0	1.52253e-05	0.00677527	0.00147686	0.000152253	0	0	1.52253e-05	0	1.52253e-05	1.52253e-05	4.5676e-05	0	0	0.00633374	0.00149208	0.00068514	0.000365408	0.000319732	0.000121803	0.00022838	0.00022838	6.09013e-05	0.000121803	0.00022838	0.00045676	0.000563337	0	0	0	0.000517661	0.000121803	0	k__Bacteria;p__Proteobacteria;c__Alphaproteobacteria;o__Rhizobiales;f__Bradyrhizobiaceae;g__Bradyrhizobium;
Corynebacterium_1	0.00584653	0.00208587	0.00175091	0.000822168	0.00111145	0.00211632	0.00150731	0.00117235	0.00616626	0.00204019	0.00182704	0.00315164	0.000943971	0.00411084	0.00269488	0.000609013	0.00117235	0.0012637	0.00143118	0.000928745	0.00112667	0.000943971	0.000928745	0.000791717	0.000822168	0.000578563	0.000928745	0.00137028	0.000989647	0.00068514	0.000669915	0.0011419	0.00266443	0.00130938	0.000867844	0.00560292	0.00156821	k__Bacteria;p__Actinobacteria;c__unidentified_Actinobacteria;o__Corynebacteriales;f__Corynebacteriaceae;g__Corynebacterium_1;
Ureibacillus	0	0.00327345	0.00272533	0.00194884	0.00152253	0	0.00219245	0.00162911	0	0.00356273	0.00261876	0.00115713	0.00185749	0.00612058	0.00219245	0.00133983	0.000274056	6.09013e-05	0.00243605	0.00161389	4.5676e-05	3.04507e-05	0	0	0	0	7.61267e-05	4.5676e-05	4.5676e-05	0	1.52253e-05	0.00284714	0.000761267	0.00185749	4.5676e-05	3.04507e-05	0.00315164	k__Bacteria;p__Firmicutes;c__Bacilli;o__Bacillales;f__Bacillaceae;g__Ureibacillus;
Anaeroplasma	0.000669915	0.0024056	0.000334957	0.000730816	0.000898295	0.00022838	0.000700365	0.000289281	0.000898295	0.00316687	0.000700365	0.000441535	0.00135505	0.00124848	0.000928745	0.00123325	0.00220767	0.000532887	0.00140073	0.000669915	0.000563337	0.000654689	0.000639464	0.000837393	0.00211632	0.000274056	0.000563337	0.000700365	0.000822168	0.000334957	0.000487211	0.00204019	0.00194884	0.0024056	0.00153776	0.00267966	0.0058313	k__Bacteria;p__Tenericutes;c__Mollicutes;o__Anaeroplasmatales;f__Anaeroplasmataceae;g__Anaeroplasma;
Ruminococcaceae_UCG-013	0.00426309	0.00383678	0.00207065	0.00385201	0.00452192	0.00258831	0.00309074	0.0043849	0.00418697	0.00426309	0.00257308	0.00313642	0.00404994	0.00333435	0.00359318	0.004324	0.00403471	0.00289281	0.00298417	0.00538977	0.00526797	0.00406516	0.00476553	0.00525274	0.00380633	0.00208587	0.00319732	0.00391291	0.00418697	0.00347138	0.00394336	0.00159866	0.00264921	0.00310597	0.00493301	0.00377588	0.0034257	k__Bacteria;p__Firmicutes;c__Clostridia;o__Clostridiales;f__Ruminococcaceae;g__Ruminococcaceae_UCG-013;
Blastococcus	0.00149208	0	0	6.09013e-05	1.52253e-05	1.52253e-05	1.52253e-05	0	0.00185749	0	0	3.04507e-05	4.5676e-05	4.5676e-05	3.04507e-05	1.52253e-05	1.52253e-05	0	4.5676e-05	3.04507e-05	0.00470463	0.00304507	0.00307552	0.00277101	0.00260353	0.00204019	0.000822168	0.00351705	0.00302984	0.00520706	0.00537454	0	1.52253e-05	0	0.00344093	0.00164434	3.04507e-05	k__Bacteria;p__Actinobacteria;c__unidentified_Actinobacteria;o__Frankiales;f__Geodermatophilaceae;g__Blastococcus;
Georgenia	4.5676e-05	1.52253e-05	7.61267e-05	0.000639464	0.000350183	0	0.00022838	0.000243605	3.04507e-05	0.000152253	4.5676e-05	1.52253e-05	0.000669915	0.00500914	0.00251218	0.000258831	0.000106577	0	0.000380633	0.000289281	3.04507e-05	1.52253e-05	0	0	4.5676e-05	0	3.04507e-05	3.04507e-05	1.52253e-05	4.5676e-05	0	0	3.04507e-05	0.000517661	4.5676e-05	6.09013e-05	4.5676e-05	k__Bacteria;p__Actinobacteria;c__unidentified_Actinobacteria;o__Micrococcales;f__Bogoriellaceae;g__Georgenia;
Solirubrobacter	0.00123325	0	0	1.52253e-05	1.52253e-05	6.09013e-05	0	3.04507e-05	0.00149208	1.52253e-05	4.5676e-05	1.52253e-05	1.52253e-05	3.04507e-05	3.04507e-05	6.09013e-05	1.52253e-05	0	1.52253e-05	3.04507e-05	0.00178136	0.00162911	0.00106577	0.00140073	0.00137028	0.00105055	0.000213155	0.00350183	0.00170524	0.00417174	0.00440012	0	0	1.52253e-05	0.00482643	0.001081	0	k__Bacteria;p__Actinobacteria;c__Thermoleophilia;o__Solirubrobacterales;f__Solirubrobacteraceae;g__Solirubrobacter;
Pantoea	0	0	4.5676e-05	0	0	0	0	1.52253e-05	1.52253e-05	0	0	0	0	0	0	0	0	0	0	0	0	0.00473508	0.000167479	0.00068514	1.52253e-05	7.61267e-05	3.04507e-05	0	3.04507e-05	0	6.09013e-05	0	0	0	0	1.52253e-05	0	k__Bacteria;p__Proteobacteria;c__Gammaproteobacteria;o__Enterobacteriales;f__Enterobacteriaceae;g__Pantoea;
Sphingobacterium	0.000106577	3.04507e-05	3.04507e-05	0.000669915	0.000121803	0	1.52253e-05	0	0.000167479	7.61267e-05	0	1.52253e-05	0.000761267	0.00322777	0.00470463	0.000197929	0.000121803	0	6.09013e-05	0	6.09013e-05	3.04507e-05	6.09013e-05	3.04507e-05	4.5676e-05	0.000365408	7.61267e-05	3.04507e-05	0	0	0	0	3.04507e-05	0.000517661	0	0.000152253	7.61267e-05	k__Bacteria;p__Bacteroidetes;c__Sphingobacteriia;o__Sphingobacteriales;f__Sphingobacteriaceae;g__Sphingobacterium;
unidentified_Mitochondria	3.04507e-05	0	0	0	0	0	3.04507e-05	1.52253e-05	1.52253e-05	0	0	3.04507e-05	1.52253e-05	0	0	3.04507e-05	0	0	0	0	0	0.00467418	0.00118758	0.00441535	0.00293849	0.00242083	0.00185749	0	4.5676e-05	1.52253e-05	1.52253e-05	0	0	3.04507e-05	0	0	0	k__Bacteria;p__Proteobacteria;c__Alphaproteobacteria;o__Rickettsiales;f__Mitochondria;g__unidentified_Mitochondria;
Thermobifida	1.52253e-05	0.00175091	0.0021011	0.000867844	0.000715591	0	0.000517661	0.000624239	1.52253e-05	0.00202497	0.00196407	0.00301462	0.000898295	0.00464373	0.00261876	0.00091352	0.000213155	0	0.000593788	0.000532887	7.61267e-05	6.09013e-05	4.5676e-05	0	4.5676e-05	0	1.52253e-05	3.04507e-05	6.09013e-05	4.5676e-05	6.09013e-05	0.00175091	0.00251218	0.000578563	4.5676e-05	4.5676e-05	0.00172046	k__Bacteria;p__Actinobacteria;c__unidentified_Actinobacteria;o__Streptosporangiales;f__Nocardiopsaceae;g__Thermobifida;
Thermovum	0	0.000258831	0.000121803	0.000989647	0.000806943	0	0.000380633	0.000411084	1.52253e-05	0.000380633	9.1352e-05	7.61267e-05	0.000852619	0.00409562	0.0021011	0.001081	0.000106577	0	0.000502436	0.000548112	0	0	0	0	0	0	0	3.04507e-05	1.52253e-05	0	0	7.61267e-05	4.5676e-05	0.000943971	0	0	0.000197929	k__Bacteria;p__Proteobacteria;c__Alphaproteobacteria;o__Rhizobiales;f__Phyllobacteriaceae;g__Thermovum;
Arthrobacter	0.00112667	1.52253e-05	1.52253e-05	1.52253e-05	3.04507e-05	4.5676e-05	4.5676e-05	0	0.00140073	6.09013e-05	0	0	0	9.1352e-05	4.5676e-05	0	0	3.04507e-05	6.09013e-05	0	0.00383678	0.00331912	0.0024056	0.00258831	0.00225335	0.00161389	0.000426309	0.00397381	0.00398904	0.00345615	0.00287759	3.04507e-05	3.04507e-05	0	0.00223812	0.00138551	1.52253e-05	k__Bacteria;p__Actinobacteria;c__unidentified_Actinobacteria;o__Micrococcales;f__Micrococcaceae;g__Arthrobacter;
Shewanella	0	0	0	0	0	0	0.00386724	0.000715591	0	0	0	0	0	0	0	0	0	0	0.00331912	0.000730816	0	0	0	0	0	0	0	3.04507e-05	1.52253e-05	0	0	0	0	0	0	0	0	k__Bacteria;p__Proteobacteria;c__Gammaproteobacteria;o__Alteromonadales;f__Shewanellaceae;g__Shewanella;
Subdoligranulum	0	0	0.00115713	0.000334957	0	0	7.61267e-05	3.04507e-05	0	0.000121803	0.0013246	0.000121803	0.000365408	3.04507e-05	3.04507e-05	0	6.09013e-05	0	0.000121803	6.09013e-05	0.000213155	7.61267e-05	4.5676e-05	1.52253e-05	0.000380633	0	4.5676e-05	9.1352e-05	0.000121803	7.61267e-05	9.1352e-05	0.0036084	0.00105055	0.00156821	3.04507e-05	0.00109622	0.00106577	k__Bacteria;p__Firmicutes;c__Clostridia;o__Clostridiales;f__Ruminococcaceae;g__Subdoligranulum;
Saccharomonospora	4.5676e-05	0.0024056	0.000730816	0.0013246	0.00121803	0	0.00137028	0.000517661	1.52253e-05	0.00223812	0.000806943	0.00100487	0.00149208	0.00359318	0.00167479	0.00149208	0.000197929	1.52253e-05	0.00155298	0.000806943	0	3.04507e-05	3.04507e-05	4.5676e-05	4.5676e-05	4.5676e-05	0	9.1352e-05	4.5676e-05	0.000106577	7.61267e-05	0.000761267	0.000593788	0.0011419	0	3.04507e-05	0.00175091	k__Bacteria;p__Actinobacteria;c__unidentified_Actinobacteria;o__Pseudonocardiales;f__Pseudonocardiaceae;g__Saccharomonospora;
Marvinbryantia	0.000532887	0.000395859	0.00155298	0.000867844	0.000624239	0.00138551	0.000441535	0.000517661	0.000609013	0.000669915	0.00226857	0.000837393	0.000715591	0.000578563	0.000395859	0.000867844	0.00146163	0.00169001	0.00068514	0.000730816	0.00225335	0.000700365	0.00248173	0.000609013	0.00106577	0.000258831	0.000304507	0.000365408	0.000943971	0.000867844	0.000593788	0.00353228	0.00199452	0.00172046	0.000517661	0.00152253	0.00124848	k__Bacteria;p__Firmicutes;c__Clostridia;o__Clostridiales;f__Lachnospiraceae;g__Marvinbryantia;
Ruminococcaceae_UCG-008	0.000898295	0.000532887	0.00091352	0.00106577	0.00091352	0.00188794	0.00091352	0.0010201	0.00140073	0.000776492	0.00140073	0.00137028	0.00103532	0.000776492	0.00135505	0.0013246	0.0011419	0.00243605	0.00112667	0.00140073	0.00347138	0.00117235	0.00194884	0.00091352	0.00242083	0.000578563	0.00091352	0.00138551	0.00213155	0.00187272	0.000852619	0.002162	0.00226857	0.000974421	0.000822168	0.00140073	0.000959196	k__Bacteria;p__Firmicutes;c__Clostridia;o__Clostridiales;f__Ruminococcaceae;g__Ruminococcaceae_UCG-008;
Skermanella	0.00130938	0	0	1.52253e-05	0	0	0	0	0.00141596	0	0	0	1.52253e-05	0	3.04507e-05	0	0	0	0	0	0.00232948	0.0011419	0.00117235	0.000730816	0.000791717	0.00068514	0.000197929	0.000487211	0.000654689	0.00165956	0.00333435	4.5676e-05	0	0	0.00190317	0.00137028	0	k__Bacteria;p__Proteobacteria;c__Alphaproteobacteria;o__Rhodospirillales;f__Rhodospirillaceae;g__Skermanella;
Fusicatenibacter	1.52253e-05	7.61267e-05	0.0012028	0.000395859	1.52253e-05	0.000152253	3.04507e-05	0.000106577	0.000350183	0.000289281	0.00179659	0.00105055	0.000669915	0.000274056	0.000609013	0.000411084	0.000395859	0.000395859	0.000517661	0.000426309	0.00274056	0.000365408	0.000289281	0.000624239	0.00312119	0.000243605	0.000609013	0.000411084	0.000746041	0.0011419	0.000441535	0.00286236	0.00140073	0.00117235	0.000395859	0.000989647	0.000852619	k__Bacteria;p__Firmicutes;c__Clostridia;o__Clostridiales;f__Lachnospiraceae;g__Fusicatenibacter;
[Ruminococcus]_gauvreauii_group	0.000563337	0.000304507	0.000502436	0.000639464	0.000578563	0.00167479	0.000578563	0.000609013	0.0012028	0.000487211	0.0011419	0.001081	0.000700365	0.00068514	0.000822168	0.000822168	0.000883069	0.00196407	0.000883069	0.00118758	0.00178136	0.00147686	0.0012637	0.00158343	0.00207065	0.000426309	0.000943971	0.00106577	0.00295371	0.00225335	0.00109622	0.00133983	0.001081	0.00106577	0.000822168	0.00140073	0.000639464	k__Bacteria;p__Firmicutes;c__Clostridia;o__Clostridiales;f__Lachnospiraceae;g__[Ruminococcus]_gauvreauii_group;
unidentified_Gastranaerophilales	0.00022838	0.000182704	0.00022838	0.000167479	0.000137028	0.000395859	0.000411084	0.000411084	0.000471985	0.000395859	0.000334957	0.000959196	0.000334957	0.000532887	0.000654689	0.000304507	0.000883069	0.00068514	0.000350183	0.000548112	0.000517661	0.000563337	0.000669915	0.000609013	0.00091352	0.000334957	0.000609013	0.000639464	0.00281669	0.000867844	0.000548112	0.000243605	0.000700365	0.000121803	0.000441535	0.000121803	0.000182704	k__Bacteria;p__Cyanobacteria;c__Melainabacteria;o__Gastranaerophilales;f__unidentified_Gastranaerophilales;g__unidentified_Gastranaerophilales;
Blastocatella	3.04507e-05	0	0	0	0	0	0	0	1.52253e-05	0	0	0	0	0	0	0	0	0	0	0	0.00179659	0.000761267	0.00141596	0.000822168	0.000639464	0.000471985	0.000319732	0.00165956	0.00277101	0.000730816	0.000243605	0	0	0	7.61267e-05	4.5676e-05	0	k__Bacteria;p__Acidobacteria;c__unidentified_Acidobacteria;o__Subgroup_4;f__unidentified_Acidobacteria;g__Blastocatella;
Steroidobacter	0.000669915	1.52253e-05	0	6.09013e-05	0.000152253	4.5676e-05	0.000350183	0.000304507	0.000517661	0	0	0	3.04507e-05	4.5676e-05	3.04507e-05	0.000197929	0.000106577	0	0.00045676	0.00045676	0.00277101	0.00165956	0.00135505	0.00091352	0.0011419	0.00137028	0.000380633	0.00130938	0.00140073	0.00176614	0.00211632	0	0	4.5676e-05	0.00146163	0.00091352	0	k__Bacteria;p__Proteobacteria;c__Gammaproteobacteria;o__Xanthomonadales;f__unidentified_Xanthomonadales;g__Steroidobacter;
Lachnospiraceae_UCG-001	0.00252741	0.00229903	0.00121803	0.00172046	0.00144641	0.000974421	0.00161389	0.00266443	0.00245128	0.00214677	0.00118758	0.00193362	0.00135505	0.000898295	0.00172046	0.00165956	0.00213155	0.00100487	0.00164434	0.00202497	0.00167479	0.0011419	0.000974421	0.00161389	0.00106577	0.00068514	0.00267966	0.00158343	0.00115713	0.00164434	0.00173569	0.000943971	0.00275579	0.00162911	0.00190317	0.00245128	0.00269488	k__Bacteria;p__Firmicutes;c__Clostridia;o__Clostridiales;f__Lachnospiraceae;g__Lachnospiraceae_UCG-001;
Dorea	0.00022838	0.000197929	0.000137028	0.00022838	0.000350183	0.000898295	0.00022838	0.00045676	0.000517661	0.000395859	0.000441535	0.000502436	0.000548112	0.000700365	0.00045676	0.000654689	0.00112667	0.00124848	0.000715591	0.000883069	0.00146163	0.000928745	0.0022838	0.000730816	0.00264921	0.000274056	0.000304507	0.000380633	0.000411084	0.000532887	0.000563337	0.000289281	0.00022838	0.000380633	0.000319732	0.000167479	0.000182704	k__Bacteria;p__Firmicutes;c__Clostridia;o__Clostridiales;f__Lachnospiraceae;g__Dorea;
unidentified_Lachnospiraceae	0.00184227	0.00146163	0.000700365	0.00140073	0.000959196	0.000730816	0.000837393	0.00140073	0.00258831	0.00153776	0.000898295	0.00155298	0.00149208	0.000974421	0.00129415	0.00112667	0.00140073	0.0010201	0.00130938	0.00156821	0.00133983	0.0011419	0.00091352	0.0012637	0.00123325	0.000532887	0.00202497	0.00124848	0.00127893	0.00153776	0.00167479	0.000654689	0.00175091	0.00100487	0.00100487	0.00149208	0.00161389	k__Bacteria;p__Firmicutes;c__Clostridia;o__Clostridiales;f__Lachnospiraceae;g__unidentified_Lachnospiraceae;
Butyricimonas	0.00068514	0.00155298	0.0012637	0.00109622	0.000563337	0.000928745	0.000715591	0.000502436	0.000715591	0.00199452	0.000943971	0.000700365	0.00103532	0.000426309	0.000441535	0.000563337	0.000548112	0.00100487	0.000806943	0.000365408	0.000776492	0.000319732	0.000746041	0.000974421	0.000593788	0.000609013	0.00068514	0.000669915	0.000578563	0.000578563	0.000883069	0.00150731	0.0010201	0.00185749	0.000426309	0.000898295	0.00258831	k__Bacteria;p__Bacteroidetes;c__Bacteroidia;o__Bacteroidales;f__Porphyromonadaceae;g__Butyricimonas;
Acinetobacter	0.00204019	0.000197929	0.000152253	0.000395859	0.000182704	0.000609013	0.000883069	0.000411084	0.0021011	0.000167479	0.000182704	0.00022838	0.00045676	0.000380633	0.000289281	0.000274056	0.00022838	0.000350183	0.000791717	0.000258831	0.000274056	0.000289281	9.1352e-05	0.000182704	0.000243605	0.000258831	0.000258831	0.000548112	0.000274056	0.00022838	0.000197929	0.000197929	0.000502436	0.000669915	0.000182704	0.00258831	0.000289281	k__Bacteria;p__Proteobacteria;c__Gammaproteobacteria;o__Pseudomonadales;f__Moraxellaceae;g__Acinetobacter;
Pseudomonas	0.00124848	0.00106577	0.000730816	0.00106577	0.00103532	0.00249695	0.00170524	0.00140073	0.000654689	0.00068514	0.000411084	0.000517661	0.000319732	0.000563337	0.000609013	0.000350183	0.000380633	0.00155298	0.000928745	0.000502436	0.000776492	0.00182704	0.00117235	0.00117235	0.000959196	0.00252741	0.00181181	0.000715591	0.00103532	0.000380633	0.000380633	0.000121803	0.000289281	0.000319732	0.000395859	0.000471985	0.000350183	k__Bacteria;p__Proteobacteria;c__Gammaproteobacteria;o__Pseudomonadales;f__Pseudomonadaceae;g__Pseudomonas;
Dietzia	0.00239038	0.000852619	0.000715591	0.000182704	0	0	3.04507e-05	0	0.00252741	0.000730816	0.000989647	0.00219245	0.000106577	0.00167479	0.00156821	0	3.04507e-05	0	0	3.04507e-05	3.04507e-05	0	0	0	0	0	0	4.5676e-05	1.52253e-05	0	4.5676e-05	0.000867844	0.00149208	7.61267e-05	1.52253e-05	0.00235993	0.000806943	k__Bacteria;p__Actinobacteria;c__unidentified_Actinobacteria;o__Corynebacteriales;f__Dietziaceae;g__Dietzia;
Nocardioides	0.001081	0.000182704	0.000106577	9.1352e-05	3.04507e-05	0	0	0.000121803	0.00127893	0.000197929	0.000182704	0.000395859	3.04507e-05	0.000197929	0.000471985	3.04507e-05	1.52253e-05	1.52253e-05	1.52253e-05	4.5676e-05	0.00140073	0.0010201	0.000852619	0.00103532	0.000837393	0.000654689	0.000319732	0.00251218	0.00115713	0.00161389	0.00164434	9.1352e-05	0.000213155	0	0.00175091	0.0011419	0.000289281	k__Bacteria;p__Actinobacteria;c__unidentified_Actinobacteria;o__Propionibacteriales;f__Nocardioidaceae;g__Nocardioides;
Haliangium	0.000654689	0	0	0	0	0	3.04507e-05	4.5676e-05	0.000746041	0	0	0	0	0	0	0	0	0	3.04507e-05	0	0.00159866	0.00172046	0.00124848	0.00152253	0.00118758	0.000883069	0.000746041	0.00169001	0.00249695	0.00156821	0.00138551	0	1.52253e-05	1.52253e-05	0.00153776	0.000609013	0	k__Bacteria;p__Proteobacteria;c__Deltaproteobacteria;o__Myxococcales;f__Haliangiaceae;g__Haliangium;
Parasutterella	0.000852619	0.000852619	0.000609013	0.00153776	0.000761267	0.0011419	0.000822168	0.000700365	0.000974421	0.000959196	0.000852619	0.000502436	0.00153776	0.000867844	0.000609013	0.000806943	0.000791717	0.00109622	0.00112667	0.00106577	0.000852619	0.000974421	0.000943971	0.000700365	0.000715591	0.00105055	0.00068514	0.0011419	0.000898295	0.000822168	0.000730816	0.00112667	0.000883069	0.0024665	0.00130938	0.00156821	0.00138551	k__Bacteria;p__Proteobacteria;c__Betaproteobacteria;o__Burkholderiales;f__Alcaligenaceae;g__Parasutterella;
Ruminococcaceae_UCG-009	0.0013246	0.00143118	0.000730816	0.00155298	0.00127893	0.00109622	0.0010201	0.00121803	0.00207065	0.00184227	0.000943971	0.00164434	0.00159866	0.00106577	0.00175091	0.00115713	0.00159866	0.00112667	0.00124848	0.00138551	0.0013246	0.00144641	0.00130938	0.00129415	0.00135505	0.000730816	0.00147686	0.00144641	0.00167479	0.00153776	0.00181181	0.00105055	0.00165956	0.00164434	0.00152253	0.00190317	0.00231425	k__Bacteria;p__Firmicutes;c__Clostridia;o__Clostridiales;f__Ruminococcaceae;g__Ruminococcaceae_UCG-009;
Microvirga	0.000609013	0	0	6.09013e-05	0	0	0	0	0.000746041	0	0	1.52253e-05	1.52253e-05	0	1.52253e-05	1.52253e-05	1.52253e-05	0	0	1.52253e-05	0.00226857	0.00105055	0.0012028	0.00103532	0.00091352	0.000791717	0.000182704	0.000624239	0.000654689	0.00138551	0.00193362	0	1.52253e-05	1.52253e-05	0.00117235	0.000654689	1.52253e-05	k__Bacteria;p__Proteobacteria;c__Alphaproteobacteria;o__Rhizobiales;f__Methylobacteriaceae;g__Microvirga;
Persicitalea	0	0	0	0.000182704	0.000243605	0	0.000152253	0.000167479	0	0	0	0	0.000152253	0.001081	0.00226857	0.000487211	0.000106577	0	0.000167479	0.000395859	0	0	0	0	0	0	0	0	0	0	0	0	0	0.000121803	0	0	0	k__Bacteria;p__Bacteroidetes;c__Cytophagia;o__Cytophagales;f__Cytophagaceae;g__Persicitalea;
Streptomyces	0.000700365	0.000532887	0.000121803	0.00022838	0.000289281	3.04507e-05	0.00022838	0.000121803	0.000487211	0.000578563	0.000106577	3.04507e-05	0.000243605	0.000304507	0.000106577	0.000152253	7.61267e-05	0	0.000274056	4.5676e-05	0.00118758	0.00105055	0.000898295	0.000928745	0.000883069	0.0012637	0.000395859	0.00100487	0.000837393	0.00152253	0.00193362	7.61267e-05	9.1352e-05	0.000152253	0.000883069	0.000548112	0.000289281	k__Bacteria;p__Actinobacteria;c__unidentified_Actinobacteria;o__Streptomycetales;f__Streptomycetaceae;g__Streptomyces;
Escherichia-Shigella	0.0012028	0.000152253	6.09013e-05	7.61267e-05	3.04507e-05	0.000167479	0.000197929	0.00161389	0.00149208	0.000121803	9.1352e-05	0.000137028	4.5676e-05	6.09013e-05	9.1352e-05	0.000106577	0.000106577	6.09013e-05	0.00022838	0.00191839	0.000152253	0.00068514	0.000319732	0.000365408	0.00022838	7.61267e-05	0.00022838	0.00022838	0.000137028	0.000319732	0.000197929	6.09013e-05	4.5676e-05	3.04507e-05	0.000152253	0.00117235	9.1352e-05	k__Bacteria;p__Proteobacteria;c__Gammaproteobacteria;o__Enterobacteriales;f__Enterobacteriaceae;g__Escherichia-Shigella;
unidentified_Clostridiales_vadinBB60_group	0.000319732	0.00115713	0.000395859	0.000471985	0.000715591	0.00068514	0.000502436	0.000715591	0.000487211	0.00124848	0.000350183	0.000395859	0.000487211	0.000532887	0.000654689	0.000837393	0.000380633	0.000578563	0.000350183	0.000517661	0.000411084	0.000578563	0.000395859	0.000609013	0.00112667	0.000243605	0.000426309	0.00045676	0.000441535	0.000593788	0.000837393	0.000806943	0.000883069	0.000746041	0.000624239	0.00068514	0.00188794	k__Bacteria;p__Firmicutes;c__Clostridia;o__Clostridiales;f__Clostridiales_vadinBB60_group;g__unidentified_Clostridiales_vadinBB60_group;
Enterococcus	0.000411084	0.000152253	0.000106577	7.61267e-05	0.000137028	0.000121803	0.000152253	0.00187272	0.000517661	0.000197929	0.000137028	0.000213155	6.09013e-05	0.000106577	0.000106577	9.1352e-05	0.000137028	4.5676e-05	0.000167479	0.00182704	6.09013e-05	0.000106577	7.61267e-05	0.000106577	0.000167479	0.000167479	6.09013e-05	0.000121803	1.52253e-05	6.09013e-05	3.04507e-05	0.000167479	0.000121803	6.09013e-05	6.09013e-05	0.000350183	9.1352e-05	k__Bacteria;p__Firmicutes;c__Bacilli;o__Lactobacillales;f__Enterococcaceae;g__Enterococcus;
Anaerostipes	0	0	0.000776492	0.000243605	0	0	0	0	9.1352e-05	0.000167479	0.00106577	7.61267e-05	0.000304507	7.61267e-05	9.1352e-05	4.5676e-05	3.04507e-05	9.1352e-05	0.000106577	0.000121803	7.61267e-05	6.09013e-05	7.61267e-05	4.5676e-05	1.52253e-05	4.5676e-05	9.1352e-05	0.000106577	0.0010201	0.000380633	0.000106577	0.00187272	0.000624239	0.00100487	1.52253e-05	0.00068514	0.000624239	k__Bacteria;p__Firmicutes;c__Clostridia;o__Clostridiales;f__Lachnospiraceae;g__Anaerostipes;
Massilia	3.04507e-05	0	0	4.5676e-05	0	0	0.000182704	0	9.1352e-05	0	0	0	1.52253e-05	0	0	0	1.52253e-05	0	0.000121803	1.52253e-05	0.000730816	0.000258831	0.000137028	0.000274056	0.000197929	0.000304507	6.09013e-05	0.000776492	0.000517661	0.00184227	0.000791717	0	0	0	0.00127893	7.61267e-05	0	k__Bacteria;p__Proteobacteria;c__Betaproteobacteria;o__Burkholderiales;f__Oxalobacteraceae;g__Massilia;
Candidatus_Entotheonella	0.000578563	3.04507e-05	0	0	0	0	0	1.52253e-05	0.000548112	0	0	0	0	0	3.04507e-05	0	0	0	1.52253e-05	0	0.0010201	0.000943971	0.00109622	0.000715591	0.00091352	0.000578563	6.09013e-05	0.000852619	0.000654689	0.00161389	0.00181181	3.04507e-05	0	0	0.00109622	0.000639464	0	k__Bacteria;p__Proteobacteria;c__Deltaproteobacteria;o__Desulfobacterales;f__Nitrospinaceae;g__Candidatus_Entotheonella;
Thermoactinomyces	0	0.000121803	0.000274056	0.000121803	0.000213155	0	0.000289281	0.000319732	3.04507e-05	0.000121803	0.000319732	0.00178136	0.00022838	0.00121803	0.00158343	0.000197929	0.000121803	1.52253e-05	0.000182704	0.00022838	0	6.09013e-05	1.52253e-05	1.52253e-05	3.04507e-05	3.04507e-05	1.52253e-05	6.09013e-05	4.5676e-05	0.000167479	7.61267e-05	0.000258831	0.00140073	0.000121803	1.52253e-05	0	0.000137028	k__Bacteria;p__Firmicutes;c__Bacilli;o__Bacillales;f__Thermoactinomycetaceae;g__Thermoactinomyces;
Aerococcus	0.000989647	0.000776492	0.000578563	0.000867844	0.000959196	0.00170524	0.00091352	0.000700365	0.000609013	0.000426309	0.000197929	0.000426309	0.000532887	0.000380633	0.00068514	0.000502436	0.000563337	0.000959196	0.000609013	0.000548112	0.000593788	0.000624239	0.00022838	0.000274056	0.000304507	0.000167479	0.000319732	0.000730816	0.000289281	0.000274056	0.000289281	0.000319732	0.000563337	0.000426309	0.000411084	0.000411084	0.000334957	k__Bacteria;p__Firmicutes;c__Bacilli;o__Lactobacillales;f__Aerococcaceae;g__Aerococcus;
Lysobacter	0.000319732	0	0	0	0	0	1.52253e-05	0	0.000471985	0	1.52253e-05	0	4.5676e-05	1.52253e-05	0	0	0	1.52253e-05	0	6.09013e-05	0.00111145	0.0010201	0.000761267	0.000959196	0.00068514	0.00161389	0.000365408	0.00112667	0.000928745	0.00165956	0.00106577	0	0	0	0.00143118	0.00045676	0	k__Bacteria;p__Proteobacteria;c__Gammaproteobacteria;o__Xanthomonadales;f__Xanthomonadaceae;g__Lysobacter;
Nitrosospira	0.000121803	0	0	0	0	0	0	0	0.000121803	0	1.52253e-05	0	0	0	0	0	0	0	0	0	0.000609013	0.00045676	0.000350183	0.00103532	0.000517661	0.00164434	0.000822168	0.0011419	0.000395859	0.000395859	0.000487211	0	0	0	0.000197929	0.000197929	0	k__Bacteria;p__Proteobacteria;c__Betaproteobacteria;o__Nitrosomonadales;f__Nitrosomonadaceae;g__Nitrosospira;
Lachnospiraceae_UCG-010	0.00022838	0.000197929	0.000806943	0.000334957	0.000532887	0.000532887	0.000152253	0.000197929	0.000365408	0.000152253	0.000959196	0.000319732	0.000274056	0.000289281	0.000289281	0.000334957	0.000548112	0.000593788	0.000213155	0.000274056	0.000959196	0.00022838	0.00144641	0.000304507	0.000502436	7.61267e-05	0.000365408	0.000213155	0.000243605	0.000289281	0.000243605	0.00164434	0.000593788	0.000502436	0.000274056	0.000624239	0.00045676	k__Bacteria;p__Firmicutes;c__Clostridia;o__Clostridiales;f__Lachnospiraceae;g__Lachnospiraceae_UCG-010;
Acetatifactor	0.000791717	0.00124848	0.000609013	0.00091352	0.000898295	0.000624239	0.000669915	0.00162911	0.000730816	0.000867844	0.000319732	0.000624239	0.000395859	0.000319732	0.000197929	0.000350183	0.000441535	0.000213155	0.000578563	0.000959196	0.000243605	0.000593788	0.000213155	0.000243605	0.000258831	0.000243605	0.000487211	0.000563337	0.000395859	0.000274056	0.000609013	0.000395859	0.000883069	0.00091352	0.000213155	0.001081	0.00161389	k__Bacteria;p__Firmicutes;c__Clostridia;o__Clostridiales;f__Lachnospiraceae;g__Acetatifactor;
Bordetella	4.5676e-05	0.000106577	4.5676e-05	0.000137028	0.000121803	0	0.000167479	0.000137028	3.04507e-05	6.09013e-05	0	1.52253e-05	0.000137028	0.000426309	0.00155298	0.00022838	0.000106577	0	0.000258831	0.000152253	9.1352e-05	0.000121803	7.61267e-05	4.5676e-05	0	0.000197929	1.52253e-05	0	1.52253e-05	9.1352e-05	3.04507e-05	0	1.52253e-05	7.61267e-05	3.04507e-05	4.5676e-05	6.09013e-05	k__Bacteria;p__Proteobacteria;c__Betaproteobacteria;o__Burkholderiales;f__Alcaligenaceae;g__Bordetella;
Iamia	0.000258831	4.5676e-05	0	0.00022838	0.00106577	1.52253e-05	0.0013246	0.000791717	0.000258831	0	3.04507e-05	0	0.000243605	0.000274056	6.09013e-05	0.00138551	3.04507e-05	0	0.00155298	0.000746041	0.000654689	0.000350183	0.000609013	0.000761267	0.000578563	0.000669915	0.000350183	0.000974421	0.000822168	0.00100487	0.00091352	0	0	0.000167479	0.00124848	0.00022838	0	k__Bacteria;p__Actinobacteria;c__Acidimicrobiia;o__Acidimicrobiales;f__Iamiaceae;g__Iamia;
Candidatus_Alysiosphaera	0.000548112	0	1.52253e-05	0	0	0	0	0	0.00045676	0	0	0	0	0	1.52253e-05	0	1.52253e-05	0	0	0	0.000928745	0.000791717	0.000624239	0.000700365	0.000715591	0.000517661	9.1352e-05	0.000837393	0.000502436	0.000837393	0.00153776	1.52253e-05	0	0	0.000669915	0.00068514	0	k__Bacteria;p__Proteobacteria;c__Alphaproteobacteria;o__Rhodospirillales;f__unidentified_Rhodospirillales;g__Candidatus_Alysiosphaera;
Cellulosilyticum	0.000395859	0.000532887	0.000426309	0.000487211	0.000258831	0	0.000532887	0.000548112	0.000350183	0.000532887	0.000471985	0.000487211	0.000411084	0.00153776	0.000502436	0.000319732	9.1352e-05	3.04507e-05	0.000426309	0.00045676	0	0	0	0	0	0	0	0	0	0	4.5676e-05	0.000365408	0.000304507	0.000380633	0	0.000304507	0.000334957	k__Bacteria;p__Firmicutes;c__Clostridia;o__Clostridiales;f__Lachnospiraceae;g__Cellulosilyticum;
Lachnospira	0.000380633	0.000776492	0.000517661	0.000791717	0.000639464	0.00045676	0.000746041	0.00115713	0.000791717	0.0013246	0.000959196	0.00117235	0.00112667	0.00068514	0.000715591	0.000852619	0.0012028	0.000578563	0.00121803	0.00149208	0.000730816	0.00129415	0.000806943	0.000441535	0.00111145	0.000334957	0.00153776	0.0010201	0.000746041	0.0012637	0.000974421	0.000974421	0.00133983	0.00103532	0.000761267	0.000791717	0.00149208	k__Bacteria;p__Firmicutes;c__Clostridia;o__Clostridiales;f__Lachnospiraceae;g__Lachnospira;
Ornithinicoccus	0	1.52253e-05	0	0.00135505	0.000959196	0	0.00068514	0.000137028	0	0	0	6.09013e-05	0.00149208	0.00144641	0.000852619	0.000700365	0.000121803	1.52253e-05	0.000715591	0.000274056	1.52253e-05	0	0	1.52253e-05	1.52253e-05	1.52253e-05	0	1.52253e-05	1.52253e-05	3.04507e-05	0	1.52253e-05	0	0.00118758	0	1.52253e-05	3.04507e-05	k__Bacteria;p__Actinobacteria;c__unidentified_Actinobacteria;o__Micrococcales;f__Intrasporangiaceae;g__Ornithinicoccus;
Nonomuraea	4.5676e-05	3.04507e-05	0	3.04507e-05	0.00068514	0	0.00109622	0.00045676	7.61267e-05	9.1352e-05	0	0	3.04507e-05	0	0	0.000471985	0	0	0.00149208	0.000395859	0.000106577	4.5676e-05	4.5676e-05	0.000152253	9.1352e-05	0.000137028	3.04507e-05	0.000121803	0.000106577	0.000213155	0.000121803	0	0	3.04507e-05	0.000167479	4.5676e-05	1.52253e-05	k__Bacteria;p__Actinobacteria;c__unidentified_Actinobacteria;o__Streptosporangiales;f__Streptosporangiaceae;g__Nonomuraea;
Thermopolyspora	0	0.000274056	0.000121803	0.000121803	0.00147686	0	0.000822168	0.000350183	0	0.000304507	0.000121803	4.5676e-05	6.09013e-05	0.000304507	0.000197929	0.00121803	0.000152253	1.52253e-05	0.000822168	0.000380633	3.04507e-05	0	3.04507e-05	0	0	1.52253e-05	3.04507e-05	0	1.52253e-05	1.52253e-05	0	0.000137028	3.04507e-05	6.09013e-05	0	4.5676e-05	0.000258831	k__Bacteria;p__Actinobacteria;c__unidentified_Actinobacteria;o__Streptosporangiales;f__Streptosporangiaceae;g__Thermopolyspora;
Cetobacterium	0	0	0	0	0	0	0.00141596	0.000426309	0	0	0	0	0	0	0	0	0	0	0.00121803	0.000380633	0	0	0	0	0	0	0	0	0	0	0	0	0	0	0	0	0	k__Bacteria;p__Fusobacteria;c__Fusobacteriia;o__Fusobacteriales;f__Fusobacteriaceae;g__Cetobacterium;
Rubrobacter	0.000395859	0	0	0	0	0	4.5676e-05	0	0.000441535	3.04507e-05	3.04507e-05	0	0	0	0	0	0	0	0.000137028	1.52253e-05	0.00127893	0.000700365	0.000822168	0.000867844	0.000974421	0.000532887	0.000213155	0.000883069	0.000822168	0.00140073	0.000700365	0	0	0	0.000532887	0.000532887	0	k__Bacteria;p__Actinobacteria;c__Rubrobacteria;o__Rubrobacterales;f__Rubrobacteriaceae;g__Rubrobacter;
Bryobacter	0.000304507	0	0	0	0	0	0	0	0.000380633	0	0	0	4.5676e-05	0	0	0	0	0	0	0	0.00133983	0.0011419	0.000654689	0.00121803	0.000791717	0.000822168	0.000426309	0.001081	0.00137028	0.000989647	0.0011419	0	0	0	0.000852619	0.000350183	0	k__Bacteria;p__Acidobacteria;c__unidentified_Acidobacteria;o__Subgroup_3;f__unidentified_Acidobacteria;g__Bryobacter;
Agromyces	0.000502436	0	0	0	1.52253e-05	0	0	0	0.000350183	1.52253e-05	0	0	1.52253e-05	0	4.5676e-05	0	1.52253e-05	0	3.04507e-05	4.5676e-05	0.000578563	0.000487211	0.000304507	0.000213155	0.000471985	0.000639464	0.000197929	0.00124848	0.00091352	0.00133983	0.0011419	0	0	0	0.0013246	0.000334957	0	k__Bacteria;p__Actinobacteria;c__unidentified_Actinobacteria;o__Micrococcales;f__Microbacteriaceae;g__Agromyces;
unidentified_Nitrospiraceae	0.000274056	0	1.52253e-05	0	1.52253e-05	0	0	0	0.000350183	0	0	1.52253e-05	1.52253e-05	0	0	0	0	1.52253e-05	0	0	0.000883069	0.00109622	0.00115713	0.000837393	0.000746041	0.000426309	0.000441535	0.00109622	0.00129415	0.000989647	0.00133983	0	3.04507e-05	0	0.000822168	0.000441535	0	k__Bacteria;p__Nitrospirae;c__Nitrospira;o__Nitrospirales;f__Nitrospiraceae;g__unidentified_Nitrospiraceae;
Flavisolibacter	0.000243605	0	0	0	0	0	0.000289281	0	0.000167479	1.52253e-05	0	0	0	0	0	1.52253e-05	0	0	0.000243605	0	0.000715591	0.000624239	0.000532887	0.000761267	0.000471985	0.000639464	0.000137028	0.000639464	0.000761267	0.00117235	0.00133983	0	0	0	0.000928745	0.000137028	0	k__Bacteria;p__Bacteroidetes;c__Sphingobacteriia;o__Sphingobacteriales;f__Chitinophagaceae;g__Flavisolibacter;
Stenotrophomonas	0.00100487	3.04507e-05	3.04507e-05	0	0	0	0.000137028	0	0.000974421	0	3.04507e-05	4.5676e-05	0	1.52253e-05	0	0	3.04507e-05	0	0.000106577	0	7.61267e-05	6.09013e-05	1.52253e-05	0	1.52253e-05	0.000182704	3.04507e-05	7.61267e-05	4.5676e-05	1.52253e-05	4.5676e-05	1.52253e-05	1.52253e-05	0	0	0.00130938	0	k__Bacteria;p__Proteobacteria;c__Gammaproteobacteria;o__Xanthomonadales;f__Xanthomonadaceae;g__Stenotrophomonas;
[Eubacterium]_hallii_group	0	0	0.000471985	7.61267e-05	0	0	0	0	4.5676e-05	0	0.000532887	0	6.09013e-05	0	4.5676e-05	3.04507e-05	1.52253e-05	0	0	0	0.000106577	0	0	3.04507e-05	0.000106577	0	0	0	1.52253e-05	0	1.52253e-05	0.00127893	0.000243605	0.000334957	3.04507e-05	0.000365408	0.000319732	k__Bacteria;p__Firmicutes;c__Clostridia;o__Clostridiales;f__Lachnospiraceae;g__[Eubacterium]_hallii_group;
Ammoniibacillus	0	0.000213155	0.000304507	0.000274056	7.61267e-05	0	0.000167479	0.000152253	0	0.00022838	0.000411084	0.000761267	9.1352e-05	0.001081	0.00127893	0.000121803	1.52253e-05	0	7.61267e-05	0.000289281	1.52253e-05	0	0	0	0	0	4.5676e-05	0	1.52253e-05	3.04507e-05	0	0.000334957	0.000548112	0.000213155	0	0	0.00022838	k__Bacteria;p__Firmicutes;c__Bacilli;o__Bacillales;f__Paenibacillaceae;g__Ammoniibacillus;
Leucobacter	0.00103532	0.000274056	0.000350183	0.000106577	4.5676e-05	0	9.1352e-05	3.04507e-05	0.000852619	0.000334957	0.000274056	0.000578563	7.61267e-05	0.00127893	0.000365408	6.09013e-05	0	3.04507e-05	0.000152253	3.04507e-05	0	0	0	0	0	0	0	3.04507e-05	1.52253e-05	1.52253e-05	0	0.000426309	0.000350183	0.000167479	0	0.000837393	0.000319732	k__Bacteria;p__Actinobacteria;c__unidentified_Actinobacteria;o__Micrococcales;f__Microbacteriaceae;g__Leucobacter;
Erysipelotrichaceae_UCG-003	0.000213155	0.000213155	0.000487211	0.000350183	0.000365408	0.000730816	0.000411084	0.000487211	0.000365408	0.000350183	0.000806943	0.000471985	0.000441535	0.000411084	0.00045676	0.000395859	0.000395859	0.000761267	0.000395859	0.000776492	0.000837393	0.000471985	0.000715591	0.000639464	0.0012637	0.000197929	0.000137028	0.000319732	0.00103532	0.000471985	0.000289281	0.000730816	0.000380633	0.000517661	0.000532887	0.000548112	0.00045676	k__Bacteria;p__Firmicutes;c__Erysipelotrichia;o__Erysipelotrichales;f__Erysipelotrichaceae;g__Erysipelotrichaceae_UCG-003;
Marinobacter	0	0	0	0	0	0	0	0	0	0	0	0	0	0	0	0	0	0	0	0	0	0	0	0	0	0	0	0	0	0.000380633	0	0	0	0	0.0012637	0	0	k__Bacteria;p__Proteobacteria;c__Gammaproteobacteria;o__Alteromonadales;f__Alteromonadaceae;g__Marinobacter;
Adhaeribacter	0.000197929	0	0	0	0	0	0	0	0.000243605	0	0	0	1.52253e-05	1.52253e-05	0	0	3.04507e-05	0	0	0	0.00123325	0.00100487	0.000578563	0.000715591	0.000563337	0.000761267	0.000365408	0.000502436	0.000776492	0.000959196	0.0010201	0	0	0	0.000304507	0.000274056	0	k__Bacteria;p__Bacteroidetes;c__Cytophagia;o__Cytophagales;f__Cytophagaceae;g__Adhaeribacter;
Thalassospira	0.000441535	0.000624239	0.000471985	0.000411084	0.000609013	0.00105055	0.000319732	0.000761267	0.000487211	0.000669915	0.00045676	0.000487211	0.00068514	0.000548112	0.000563337	0.000471985	0.000319732	0.00118758	0.000289281	0.000517661	0.000928745	0.00068514	0.000822168	0.000822168	0.000761267	0.000548112	0.000532887	0.000563337	0.000532887	0.000532887	0.000380633	0.000669915	0.000426309	0.000426309	0.000761267	0.000532887	0.000380633	k__Bacteria;p__Proteobacteria;c__Alphaproteobacteria;o__Rhodospirillales;f__Rhodospirillaceae;g__Thalassospira;
Lachnospiraceae_UCG-006	0.000213155	0.000593788	0.000182704	0.000471985	0.000258831	0.000258831	0.000395859	0.000426309	0.000258831	0.000578563	0.000258831	0.000548112	0.000441535	0.00022838	0.00117235	0.000350183	0.000167479	0.000243605	0.000304507	0.000548112	0.000258831	0.00022838	0.000289281	0.000304507	0.000106577	0.000167479	0.000441535	0.000258831	0.000304507	0.00022838	0.000502436	0.000395859	0.00045676	0.000258831	0.000258831	0.000502436	0.000806943	k__Bacteria;p__Firmicutes;c__Clostridia;o__Clostridiales;f__Lachnospiraceae;g__Lachnospiraceae_UCG-006;
Acidibacter	0.000411084	0	0	7.61267e-05	0	0	1.52253e-05	3.04507e-05	0.000441535	3.04507e-05	1.52253e-05	0	3.04507e-05	0	0	0	0	0	1.52253e-05	0	0.00105055	0.000791717	0.000883069	0.000639464	0.00045676	0.000502436	0.000289281	0.000791717	0.000867844	0.00111145	0.000852619	0	0	0	0.00068514	0.000532887	0	k__Bacteria;p__Proteobacteria;c__Gammaproteobacteria;o__Xanthomonadales;f__unidentified_Xanthomonadales;g__Acidibacter;
Lachnospiraceae_UCG-007	0.000365408	0.000365408	0.000197929	0.000548112	0.000304507	0	0.000289281	0.000411084	0.000426309	0.000411084	0.000213155	0.000426309	0.000517661	0.001081	0.000822168	0.000289281	0.000137028	0	0.000274056	0.000502436	0	0	4.5676e-05	0	0	0	0	0	1.52253e-05	0	0	0.000106577	0.000548112	0.000395859	0	0.000365408	0.000426309	k__Bacteria;p__Firmicutes;c__Clostridia;o__Clostridiales;f__Lachnospiraceae;g__Lachnospiraceae_UCG-007;
Aquamicrobium	0.000121803	0.000258831	1.52253e-05	0.000304507	0.000289281	0	0.000106577	0.000182704	6.09013e-05	0.000319732	7.61267e-05	6.09013e-05	0.000258831	0.000669915	0.001081	0.000213155	0.00022838	0	0.000182704	0.00022838	0	4.5676e-05	0	0	0	3.04507e-05	1.52253e-05	0	0	0	3.04507e-05	0.000121803	4.5676e-05	0.00022838	0	4.5676e-05	0.000334957	k__Bacteria;p__Proteobacteria;c__Alphaproteobacteria;o__Rhizobiales;f__Phyllobacteriaceae;g__Aquamicrobium;
Paenibacillus	0.000121803	0.00022838	1.52253e-05	0.000426309	0.000289281	4.5676e-05	0.000182704	7.61267e-05	0.000182704	0.000243605	0.000106577	3.04507e-05	0.000487211	0.000426309	0.000243605	7.61267e-05	3.04507e-05	0	0.00022838	7.61267e-05	0.000746041	0.000365408	0.000365408	0.000334957	0.000411084	0.000334957	3.04507e-05	0.000639464	0.000274056	0.00068514	0.00105055	9.1352e-05	3.04507e-05	0.000213155	0.000806943	0.000167479	0.000304507	k__Bacteria;p__Firmicutes;c__Bacilli;o__Bacillales;f__Paenibacillaceae;g__Paenibacillus;
Gemmatimonas	0.000334957	0	0	3.04507e-05	0	0	4.5676e-05	0	0.000213155	0	3.04507e-05	1.52253e-05	0	0	4.5676e-05	0	1.52253e-05	0	0	1.52253e-05	0.000502436	0.000776492	0.000319732	0.0010201	0.000487211	0.00105055	0.000258831	0.000730816	0.000852619	0.000974421	0.000563337	3.04507e-05	3.04507e-05	0	0.000441535	0.000243605	0	k__Bacteria;p__Gemmatimonadetes;c__unidentified_Gemmatimonadetes;o__Gemmatimonadales;f__Gemmatimonadaceae;g__Gemmatimonas;
Oligella	0.000182704	0.000137028	0.000106577	0.000289281	0.000258831	0.00100487	0.000441535	0.000380633	7.61267e-05	3.04507e-05	6.09013e-05	4.5676e-05	0.000106577	3.04507e-05	1.52253e-05	6.09013e-05	3.04507e-05	0.00068514	0.000137028	7.61267e-05	3.04507e-05	6.09013e-05	6.09013e-05	0	1.52253e-05	0	0	0	1.52253e-05	4.5676e-05	0	0	0.000121803	0.000152253	4.5676e-05	4.5676e-05	0	k__Bacteria;p__Proteobacteria;c__Betaproteobacteria;o__Burkholderiales;f__Alcaligenaceae;g__Oligella;
Staphylococcus	0.000411084	0.000532887	0.000395859	0.000517661	0.000624239	0.000761267	0.000852619	0.000989647	0.000411084	0.000350183	0.000258831	0.000319732	0.000380633	0.000502436	0.000624239	0.000578563	0.000669915	0.000700365	0.00091352	0.000898295	0.000471985	0.000700365	0.000365408	0.000334957	0.000197929	0.000182704	0.000274056	0.000395859	0.000532887	0.000289281	0.000548112	0.000106577	0.000258831	0.000426309	0.000411084	0.000319732	0.000243605	k__Bacteria;p__Firmicutes;c__Bacilli;o__Bacillales;f__Staphylococcaceae;g__Staphylococcus;
Novosphingobium	6.09013e-05	1.52253e-05	0	0	3.04507e-05	0	3.04507e-05	0	7.61267e-05	0	0	0	0	0	0	4.5676e-05	3.04507e-05	0	3.04507e-05	1.52253e-05	0.000898295	0.000609013	0.000395859	0.000959196	0.000837393	0.000989647	0.000137028	0.000578563	0.000502436	6.09013e-05	0.000121803	0	0	0	1.52253e-05	1.52253e-05	0	k__Bacteria;p__Proteobacteria;c__Alphaproteobacteria;o__Sphingomonadales;f__Sphingomonadaceae;g__Novosphingobium;
Pontibacter	6.09013e-05	0	0	0	0	0	4.5676e-05	0	0.000106577	0	0	0	0	0	0	0	0	0	0	0	7.61267e-05	0.000167479	0.000152253	0.000197929	0.000137028	0.000471985	6.09013e-05	0.000152253	0.000365408	0.000959196	0.000274056	0	0	0	0.000411084	7.61267e-05	0	k__Bacteria;p__Bacteroidetes;c__Cytophagia;o__Cytophagales;f__Cytophagaceae;g__Pontibacter;
Rhodococcus	0.000624239	0.000532887	0.000152253	0.000243605	6.09013e-05	0	1.52253e-05	3.04507e-05	0.000806943	0.000487211	0.000304507	0.000441535	0.000106577	0.000959196	0.000502436	9.1352e-05	1.52253e-05	0	7.61267e-05	1.52253e-05	6.09013e-05	3.04507e-05	4.5676e-05	3.04507e-05	1.52253e-05	1.52253e-05	4.5676e-05	0.000106577	7.61267e-05	3.04507e-05	1.52253e-05	0.000137028	0.000350183	0.000182704	0.000106577	0.000791717	0.000426309	k__Bacteria;p__Actinobacteria;c__unidentified_Actinobacteria;o__Corynebacteriales;f__Nocardiaceae;g__Rhodococcus;
Rhizobium	9.1352e-05	0	0	0	0	0	0	0	6.09013e-05	0	0	0	0	0	0	0	0	0	0	0	0.000350183	0.000837393	0.00022838	0.000319732	0.000350183	0.000943971	0.000167479	0.000152253	0.000319732	0.000243605	0.000350183	0	0	0	0.000197929	7.61267e-05	0	k__Bacteria;p__Proteobacteria;c__Alphaproteobacteria;o__Rhizobiales;f__Rhizobiaceae;g__Rhizobium;
Caldalkalibacillus	3.04507e-05	0.000121803	0.000121803	3.04507e-05	1.52253e-05	0	1.52253e-05	0.000121803	1.52253e-05	6.09013e-05	9.1352e-05	0.00045676	6.09013e-05	0.00045676	0.000928745	0	3.04507e-05	0	7.61267e-05	0.000106577	0	0	1.52253e-05	0	4.5676e-05	0	0	0	4.5676e-05	0	0	9.1352e-05	0.000167479	4.5676e-05	0	0	7.61267e-05	k__Bacteria;p__Firmicutes;c__Bacilli;o__Bacillales;f__Bacillaceae;g__Caldalkalibacillus;
Bilophila	0.000137028	0.000319732	3.04507e-05	0.000152253	0.000106577	7.61267e-05	0.000167479	0.000426309	0.000304507	0.000274056	0.000152253	0.000806943	0.000243605	0.000243605	0.000334957	0.000289281	0.000304507	0.000121803	0.000197929	0.000395859	0.000350183	0.000304507	0.000197929	0.000243605	0.000121803	0.000152253	0.000928745	0.000274056	0.00045676	0.000334957	0.000471985	0.000137028	0.00068514	6.09013e-05	0.000213155	0.000334957	0.000563337	k__Bacteria;p__Proteobacteria;c__Deltaproteobacteria;o__Desulfovibrionales;f__Desulfovibrionaceae;g__Bilophila;
Ramlibacter	0.000350183	0	0	1.52253e-05	0	0	0	0	0.000213155	0	0	0	0	0	0	0	0	0	0	3.04507e-05	0.000563337	0.000761267	0.000639464	0.000806943	0.000502436	0.000715591	0.000167479	0.000715591	0.000669915	0.00068514	0.000928745	0	0	0	0.000578563	0.00022838	0	k__Bacteria;p__Proteobacteria;c__Betaproteobacteria;o__Burkholderiales;f__Comamonadaceae;g__Ramlibacter;
Parapedobacter	0	3.04507e-05	0	0.000167479	0.00091352	0	0.000426309	0.000578563	0	3.04507e-05	0	0	0.000213155	0.000411084	0.000624239	0.00068514	0.000334957	0	0.000548112	0.000822168	3.04507e-05	0	0	0	1.52253e-05	0	0	0	0	0	0	0	1.52253e-05	0.000137028	0	0	0	k__Bacteria;p__Bacteroidetes;c__Sphingobacteriia;o__Sphingobacteriales;f__Sphingobacteriaceae;g__Parapedobacter;
Taibaiella	0	0	0	1.52253e-05	0.000121803	0	0.000213155	6.09013e-05	0	1.52253e-05	0	0	3.04507e-05	0.000395859	0.000898295	0.000182704	1.52253e-05	0	0.000152253	9.1352e-05	0	0	1.52253e-05	1.52253e-05	0.000106577	0	0	0	0	3.04507e-05	0	0	0	7.61267e-05	0	1.52253e-05	0	k__Bacteria;p__Bacteroidetes;c__Sphingobacteriia;o__Sphingobacteriales;f__Chitinophagaceae;g__Taibaiella;
Coprococcus_3	1.52253e-05	6.09013e-05	0.000121803	0.000121803	0.000152253	0.000197929	6.09013e-05	7.61267e-05	4.5676e-05	9.1352e-05	0.000137028	0.000152253	0.000121803	0.000182704	9.1352e-05	0.000213155	0.000304507	0.000197929	0.000121803	0.000106577	0.000395859	0.000121803	0.000532887	0.000121803	0.000883069	0	9.1352e-05	0.000137028	7.61267e-05	9.1352e-05	0.000121803	0.000197929	0.000121803	7.61267e-05	0.000121803	6.09013e-05	3.04507e-05	k__Bacteria;p__Firmicutes;c__Clostridia;o__Clostridiales;f__Lachnospiraceae;g__Coprococcus_3;
Pseudonocardia	0.000441535	0	0	0	1.52253e-05	0	7.61267e-05	0	0.000441535	0	0	1.52253e-05	0	0	0	3.04507e-05	0	0	3.04507e-05	0	0.000502436	0.000365408	0.000243605	0.000274056	0.000167479	0.000152253	1.52253e-05	0.000669915	0.000304507	0.000532887	0.000883069	0	0	0	0.000822168	0.000213155	0	k__Bacteria;p__Actinobacteria;c__unidentified_Actinobacteria;o__Pseudonocardiales;f__Pseudonocardiaceae;g__Pseudonocardia;
unidentified_Nitrosomonadaceae	0.00022838	0	0	0	0	0	0	0	0.000106577	0	0	0	0	0	0	3.04507e-05	0	0	1.52253e-05	0	0.000624239	0.000852619	0.000532887	0.000426309	0.000334957	0.000167479	0.000243605	0.000593788	0.000502436	0.000304507	0.000274056	0	0	0	0.000137028	0.000121803	0	k__Bacteria;p__Proteobacteria;c__Betaproteobacteria;o__Nitrosomonadales;f__Nitrosomonadaceae;g__unidentified_Nitrosomonadaceae;
Lachnospiraceae_NK4B4_group	0.000334957	9.1352e-05	6.09013e-05	0.000152253	0.000167479	0.000167479	0.000137028	0.000548112	0.000304507	0.000289281	0.000213155	0.000213155	0.000289281	0.000137028	0.000852619	0.000106577	0.000137028	0.000106577	0.000152253	0.000532887	0.000258831	0.000609013	0.000380633	0.000532887	0.000137028	6.09013e-05	0.000213155	0.000243605	0.000502436	7.61267e-05	0.000319732	9.1352e-05	0.000197929	0.000213155	0.000274056	0.000426309	6.09013e-05	k__Bacteria;p__Firmicutes;c__Clostridia;o__Clostridiales;f__Lachnospiraceae;g__Lachnospiraceae_NK4B4_group;
Vulgatibacter	0	0.000182704	0.000137028	0.000319732	0.00022838	0	0.000197929	9.1352e-05	3.04507e-05	0.000152253	4.5676e-05	0.000182704	0.000274056	0.000822168	0.000471985	0.000167479	4.5676e-05	0	0.000213155	4.5676e-05	0	1.52253e-05	3.04507e-05	0	0.000137028	7.61267e-05	3.04507e-05	9.1352e-05	4.5676e-05	4.5676e-05	0.000137028	0.000137028	6.09013e-05	0.000182704	0.000106577	4.5676e-05	0.000152253	k__Bacteria;p__Proteobacteria;c__Deltaproteobacteria;o__Myxococcales;f__Vulgatibacteraceae;g__Vulgatibacter;
Chryseolinea	0.000258831	0	0	0	4.5676e-05	0	0.000197929	7.61267e-05	0.000258831	0	0	0	0	0	0	0	0	0	0.000137028	0.000137028	0.000746041	0.000776492	0.000517661	0.00022838	0.000167479	0.000182704	0.000471985	0.000426309	0.000517661	0.000289281	0.000289281	0	0	0	0.000182704	0.000182704	0	k__Bacteria;p__Bacteroidetes;c__Cytophagia;o__Cytophagales;f__Cytophagaceae;g__Chryseolinea;
Mycobacterium	0.000152253	0	0	0	6.09013e-05	0	4.5676e-05	6.09013e-05	0.000152253	0	0	0	0	1.52253e-05	0	0.000106577	1.52253e-05	4.5676e-05	0.000167479	9.1352e-05	0.000289281	0.000182704	0.000182704	0.000289281	0.000243605	0.000334957	4.5676e-05	0.000654689	0.000304507	0.000776492	0.000609013	0	0	1.52253e-05	0.000761267	7.61267e-05	1.52253e-05	k__Bacteria;p__Actinobacteria;c__unidentified_Actinobacteria;o__Corynebacteriales;f__Mycobacteriaceae;g__Mycobacterium;
Adlercreutzia	0.000380633	9.1352e-05	0.000121803	0.000137028	0.000167479	0.000106577	0.000274056	0.000319732	0.000289281	6.09013e-05	0.000137028	0.000152253	0.000197929	0.000152253	0.000167479	0.000182704	0.000213155	0.000182704	0.000182704	0.000304507	0.000152253	0.000197929	0.000137028	0.000152253	0.000289281	0.000106577	0.000334957	0.00022838	0.000761267	0.000243605	0.00022838	0.000182704	0.000213155	0.00022838	0.000243605	0.000289281	0.000121803	k__Bacteria;p__Actinobacteria;c__Coriobacteriia;o__Coriobacteriales;f__Coriobacteriaceae;g__Adlercreutzia;
Nitrosococcus	4.5676e-05	0	0	0	0	0	0	0	0	0	0	0	0	0	0	0	0	0	0	0	0.000197929	0.000304507	7.61267e-05	0.000289281	0.000746041	0.000182704	6.09013e-05	0.000106577	0.000106577	0.000137028	0.000258831	0	0	0	9.1352e-05	4.5676e-05	0	k__Bacteria;p__Proteobacteria;c__Gammaproteobacteria;o__Chromatiales;f__Chromatiaceae;g__Nitrosococcus;
Barnesiella	4.5676e-05	0.000121803	0.000121803	0.000274056	0.000197929	0.000304507	0.000197929	9.1352e-05	0.000106577	0.000197929	0.000106577	6.09013e-05	0.000152253	9.1352e-05	9.1352e-05	0.000243605	0.000137028	0.000289281	0.000121803	7.61267e-05	0.000167479	4.5676e-05	0.000289281	0.000121803	0.000380633	0.000746041	0.000289281	0.00022838	0.000243605	0.000395859	0.000213155	7.61267e-05	0	0.000121803	0.000197929	4.5676e-05	0.000182704	k__Bacteria;p__Bacteroidetes;c__Bacteroidia;o__Bacteroidales;f__Porphyromonadaceae;g__Barnesiella;
Acetitomaculum	3.04507e-05	4.5676e-05	3.04507e-05	1.52253e-05	9.1352e-05	3.04507e-05	0	0.000167479	0.000121803	0.000106577	0.000137028	0.000137028	0.000106577	0.000213155	4.5676e-05	0.000167479	0.000258831	0.000121803	9.1352e-05	0.000471985	0.000471985	0.000137028	0.000746041	0.000106577	0.000578563	9.1352e-05	3.04507e-05	9.1352e-05	0.000137028	0.000121803	0.000121803	0	0	3.04507e-05	6.09013e-05	0	0	k__Bacteria;p__Firmicutes;c__Clostridia;o__Clostridiales;f__Lachnospiraceae;g__Acetitomaculum;
Niabella	0	0	0	0.000137028	0.000639464	0	0.000121803	0.000197929	0	4.5676e-05	0	0	7.61267e-05	0.000730816	0.000502436	0.000715591	0.000258831	0	6.09013e-05	0.000304507	0	0	0	0	0	0	0	0	0	0	0	0	0	0.000137028	0	0	1.52253e-05	k__Bacteria;p__Bacteroidetes;c__Sphingobacteriia;o__Sphingobacteriales;f__Chitinophagaceae;g__Niabella;
[Eubacterium]_nodatum_group	0.000487211	0.000350183	0.000365408	0.000380633	0.000487211	0.000441535	0.000334957	0.000274056	0.000350183	0.000395859	0.000487211	0.000243605	0.000395859	0.000213155	0.000319732	0.000289281	0.000304507	0.00022838	0.000365408	0.000380633	0.000395859	0.000365408	0.000365408	0.000197929	0.000471985	0.000152253	9.1352e-05	0.000243605	0.000182704	0.000197929	0.000243605	0.000730816	0.000137028	0.000365408	0.000380633	0.000426309	0.000334957	k__Bacteria;p__Firmicutes;c__Clostridia;o__Clostridiales;f__Family_XIII;g__[Eubacterium]_nodatum_group;
Tumebacillus	4.5676e-05	0	0	0	0	0	0	0	1.52253e-05	0	0	0	0	0	0	0	0	0	0	0	0	4.5676e-05	3.04507e-05	6.09013e-05	4.5676e-05	1.52253e-05	0	0.000304507	6.09013e-05	0.000365408	0.000213155	0	0	0	0.000730816	3.04507e-05	0	k__Bacteria;p__Firmicutes;c__Bacilli;o__Bacillales;f__Alicyclobacillaceae;g__Tumebacillus;
Pedomicrobium	0.000121803	0	0	0	0	0	0	0	0.000167479	0	3.04507e-05	0	0	0	0	0	3.04507e-05	0	0	0	0.000350183	0.00022838	0.000304507	0.000121803	0.000182704	0.000137028	0.000182704	0.000350183	0.000411084	0.000609013	0.000441535	0	0	0	0.000715591	0.000197929	0	k__Bacteria;p__Proteobacteria;c__Alphaproteobacteria;o__Rhizobiales;f__Hyphomicrobiaceae;g__Pedomicrobium;
unidentified_Acidobacteria	1.52253e-05	0	0	0	1.52253e-05	0	6.09013e-05	0	6.09013e-05	0	0	0	0	0	0	0	0	0	3.04507e-05	4.5676e-05	0.000319732	0.000274056	0.000411084	0.000197929	0.000243605	0.000182704	3.04507e-05	0.000426309	0.000715591	0.000167479	7.61267e-05	0	0	0	0	1.52253e-05	0	k__Bacteria;p__Acidobacteria;c__unidentified_Acidobacteria;o__Subgroup_6;f__unidentified_Acidobacteria;g__unidentified_Acidobacteria;
Altererythrobacter	4.5676e-05	0	0	4.5676e-05	0.000258831	0	0.000487211	9.1352e-05	9.1352e-05	0	1.52253e-05	0	1.52253e-05	6.09013e-05	3.04507e-05	0.000289281	0	0	0.000715591	0.00022838	0.000334957	0.000319732	0.000426309	0.000517661	0.000441535	0.000548112	0.000167479	0.000411084	0.000654689	0.000426309	0.000487211	0	0	0	0.00022838	0.000167479	0	k__Bacteria;p__Proteobacteria;c__Alphaproteobacteria;o__Sphingomonadales;f__Erythrobacteraceae;g__Altererythrobacter;
Filomicrobium	0	1.52253e-05	0	0.000121803	0.000426309	0	0.000487211	0.000395859	1.52253e-05	0	0	3.04507e-05	0.000121803	0.000700365	0.000350183	0.000502436	0.000106577	0	0.000563337	0.000411084	3.04507e-05	0	0	0	0	4.5676e-05	0	0	0	0	0	1.52253e-05	1.52253e-05	0.000137028	0	1.52253e-05	1.52253e-05	k__Bacteria;p__Proteobacteria;c__Alphaproteobacteria;o__Rhizobiales;f__Hyphomicrobiaceae;g__Filomicrobium;
Virgisporangium	0.000213155	0	0	0	1.52253e-05	0	0	1.52253e-05	0.000137028	0	0	0	0	0	0	0	0	0	3.04507e-05	0	0.000213155	9.1352e-05	0.000137028	7.61267e-05	4.5676e-05	3.04507e-05	1.52253e-05	6.09013e-05	3.04507e-05	0.000700365	0.000471985	0	0	0	0.000365408	0.000167479	0	k__Bacteria;p__Actinobacteria;c__unidentified_Actinobacteria;o__Micromonosporales;f__Micromonosporaceae;g__Virgisporangium;
Terrimonas	9.1352e-05	0	0	0	0	0	0	0	0.000213155	0	0	0	0	0	1.52253e-05	0	0	0	0	0	0.00068514	0.000639464	0.000563337	0.000471985	0.00068514	0.000471985	0.000274056	0.00045676	0.000654689	0.000197929	0.000319732	0	0	0	0.00022838	7.61267e-05	0	k__Bacteria;p__Bacteroidetes;c__Sphingobacteriia;o__Sphingobacteriales;f__Chitinophagaceae;g__Terrimonas;
Arenimonas	3.04507e-05	0	0	1.52253e-05	0	1.52253e-05	0	0	6.09013e-05	0	0	0	0	1.52253e-05	0	0	0	0	4.5676e-05	0	0.000334957	0.00045676	0.000517661	0.000319732	0.000243605	0.000182704	0.000152253	0.000365408	0.000669915	0.00068514	0.000365408	0	0	3.04507e-05	0.00068514	1.52253e-05	0	k__Bacteria;p__Proteobacteria;c__Gammaproteobacteria;o__Xanthomonadales;f__Xanthomonadaceae;g__Arenimonas;
Brevundimonas	7.61267e-05	0	1.52253e-05	0	0	1.52253e-05	0	1.52253e-05	3.04507e-05	1.52253e-05	0	0	0	0	0	0	0	0	0	0	4.5676e-05	0.000411084	3.04507e-05	0.000121803	7.61267e-05	0.00068514	0.000258831	6.09013e-05	3.04507e-05	0.000243605	0.000182704	0	0	0	0.000137028	0.000121803	0	k__Bacteria;p__Proteobacteria;c__Alphaproteobacteria;o__Caulobacterales;f__Caulobacteraceae;g__Brevundimonas;
Hyphomicrobium	0.000106577	0	0	0	0.000106577	0	0.000274056	0.000197929	0.000106577	0	0	0	3.04507e-05	4.5676e-05	0	0.000106577	4.5676e-05	0	0.000243605	0.000167479	0.000411084	0.000289281	0.000182704	0.000258831	0.000197929	0.000137028	7.61267e-05	0.000289281	0.000334957	0.000487211	0.000441535	0	0	6.09013e-05	0.000669915	0.000121803	0	k__Bacteria;p__Proteobacteria;c__Alphaproteobacteria;o__Rhizobiales;f__Hyphomicrobiaceae;g__Hyphomicrobium;
Chthoniobacter	1.52253e-05	0	0	0	0	0	0	0	3.04507e-05	0	3.04507e-05	0	0	0	0	0	0	0	0	0	0.000669915	0.000243605	0.000563337	0.000319732	0.000213155	0.000106577	7.61267e-05	0.000289281	0.000274056	0.000182704	9.1352e-05	0	0	0	4.5676e-05	0	0	k__Bacteria;p__Verrucomicrobia;c__Spartobacteria;o__Chthoniobacterales;f__Chthoniobacteraceae;g__Chthoniobacter;
Ruminococcaceae_UCG-004	0.000182704	0.000304507	0.000487211	0.00045676	0.000380633	0.00022838	0.000395859	0.000517661	0.000395859	0.000365408	0.000471985	0.000319732	0.000654689	0.000487211	0.000319732	0.000334957	0.000593788	0.000289281	0.000395859	0.000639464	0.000213155	0.000517661	0.000304507	0.000548112	0.00022838	0.000319732	0.000289281	0.000334957	0.000197929	0.000274056	0.000411084	0.000152253	0.000121803	0.00022838	0.000380633	0.000182704	0.000137028	k__Bacteria;p__Firmicutes;c__Clostridia;o__Clostridiales;f__Ruminococcaceae;g__Ruminococcaceae_UCG-004;
Aquipuribacter	0	0	0	0	0	0	0	0	0	0	0	0	0	0	3.04507e-05	0	0	0	0	0	0	0	0	0	0	0	1.52253e-05	0	3.04507e-05	7.61267e-05	0	0	0	0	0.000654689	0	0	k__Bacteria;p__Actinobacteria;c__unidentified_Actinobacteria;o__Micrococcales;f__Intrasporangiaceae;g__Aquipuribacter;
Erythrobacter	0	0	0	0	0	0	0	0	0	0	0	0	0	0	0	0	0	0	0	0	3.04507e-05	3.04507e-05	0	3.04507e-05	1.52253e-05	0	0	4.5676e-05	4.5676e-05	0.00022838	6.09013e-05	0	0	0	0.000654689	1.52253e-05	0	k__Bacteria;p__Proteobacteria;c__Alphaproteobacteria;o__Sphingomonadales;f__Erythrobacteraceae;g__Erythrobacter;
Lachnospiraceae_FCS020_group	0.000334957	0.000395859	0.000197929	0.000304507	9.1352e-05	0.000182704	0.000152253	0.000319732	0.000334957	0.000319732	0.000197929	0.000350183	0.000274056	0.000243605	0.000289281	0.000197929	0.000213155	0.000197929	0.000258831	0.000411084	0.000258831	0.000304507	0.000121803	0.000304507	0.000197929	0.000106577	0.000624239	0.000395859	0.000395859	0.000258831	0.000380633	0.000274056	0.000350183	0.000197929	0.000289281	0.000319732	0.000426309	k__Bacteria;p__Firmicutes;c__Clostridia;o__Clostridiales;f__Lachnospiraceae;g__Lachnospiraceae_FCS020_group;
Ohtaekwangia	1.52253e-05	0	4.5676e-05	0	4.5676e-05	0	0.000182704	4.5676e-05	0.000121803	0	0	0	0	0	0	9.1352e-05	0	0	0.000137028	7.61267e-05	0.000517661	0.000380633	0.000304507	0.000182704	0.000213155	0.000197929	0.000624239	0.000334957	0.000517661	0.000563337	0.000502436	0	0	0	0.000258831	6.09013e-05	0	k__Bacteria;p__Bacteroidetes;c__Cytophagia;o__Cytophagales;f__Cytophagaceae;g__Ohtaekwangia;
Candidatus_Stoquefichus	0.000182704	0.000152253	0.000304507	0.000304507	0.000304507	0.000411084	0.000152253	0.000137028	9.1352e-05	3.04507e-05	0.000243605	0.000182704	4.5676e-05	0.000167479	9.1352e-05	0.00022838	6.09013e-05	0.000350183	0.000258831	0.000106577	0.000152253	4.5676e-05	0	4.5676e-05	6.09013e-05	0	3.04507e-05	7.61267e-05	0.000243605	0.000213155	7.61267e-05	0.000578563	0.000167479	0.000289281	3.04507e-05	0.000197929	0.00022838	k__Bacteria;p__Firmicutes;c__Erysipelotrichia;o__Erysipelotrichales;f__Erysipelotrichaceae;g__Candidatus_Stoquefichus;
Jeotgalicoccus	0.000426309	0.000274056	0.000289281	0.000380633	0.000532887	0.000502436	0.000578563	0.000350183	0.000319732	0.000274056	0.000197929	0.000304507	0.000289281	0.000167479	0.000395859	0.000334957	0.000197929	0.000365408	0.000274056	0.000274056	0.000197929	0.000380633	0.000213155	0.000182704	0.000197929	0.000137028	0.000182704	0.000411084	0.000167479	0.000137028	0.000395859	0.000152253	0.000350183	0.000167479	0.000137028	0.000197929	0.000152253	k__Bacteria;p__Firmicutes;c__Bacilli;o__Bacillales;f__Staphylococcaceae;g__Jeotgalicoccus;
Nannocystis	3.04507e-05	0	0	0	0	0	6.09013e-05	3.04507e-05	6.09013e-05	0	0	0	0	0	0	0.000106577	0	0	7.61267e-05	4.5676e-05	0.000563337	0.000182704	6.09013e-05	0.000121803	4.5676e-05	0.000106577	0	3.04507e-05	0.000106577	0.000152253	0.000137028	0	0	0	6.09013e-05	1.52253e-05	0	k__Bacteria;p__Proteobacteria;c__Deltaproteobacteria;o__Myxococcales;f__Nannocystaceae;g__Nannocystis;
Xanthomonas	0.000106577	0	0	0	0	0	0	0	9.1352e-05	0	0	0	0	0	0	0	0	0	0	0	7.61267e-05	4.5676e-05	3.04507e-05	0.000197929	0.000106577	0.000487211	0.000106577	0.00045676	6.09013e-05	0.000182704	0.000137028	0	0	0	0.000563337	4.5676e-05	0	k__Bacteria;p__Proteobacteria;c__Gammaproteobacteria;o__Xanthomonadales;f__Xanthomonadaceae;g__Xanthomonas;
Serratia	0	0	0	0	0	0	0	0.000563337	0	0	0	0	0	0	3.04507e-05	0	0	0	4.5676e-05	0.000563337	0	0	0	3.04507e-05	0	0	0	0	0	0	0	0	0	3.04507e-05	0	0	0	k__Bacteria;p__Proteobacteria;c__Gammaproteobacteria;o__Enterobacteriales;f__Enterobacteriaceae;g__Serratia;
Aeromicrobium	6.09013e-05	0	0	0	0	0	1.52253e-05	0	0.000182704	1.52253e-05	1.52253e-05	3.04507e-05	0	1.52253e-05	3.04507e-05	0	0	0	0	4.5676e-05	0.00022838	0.000213155	0.00022838	0.000548112	0.000471985	0.000319732	0.000121803	0.000365408	0.000258831	0.000319732	0.00022838	0	0	0	0.000197929	0.000137028	0	k__Bacteria;p__Actinobacteria;c__unidentified_Actinobacteria;o__Propionibacteriales;f__Nocardioidaceae;g__Aeromicrobium;
Paenalcaligenes	0.000289281	0.000197929	6.09013e-05	0.000289281	0.000258831	0.000548112	0.000441535	0.000395859	0.000152253	9.1352e-05	0.000106577	0.000137028	0.000304507	0.000152253	0.000152253	0.000137028	0.000167479	0.000380633	0.000319732	0.000274056	0.000137028	0.000106577	0.000137028	0.000137028	4.5676e-05	7.61267e-05	0.000106577	0.000197929	6.09013e-05	6.09013e-05	7.61267e-05	4.5676e-05	0.00022838	0.000304507	0.000106577	0.000167479	0.000106577	k__Bacteria;p__Proteobacteria;c__Betaproteobacteria;o__Burkholderiales;f__Alcaligenaceae;g__Paenalcaligenes;
Shuttleworthia	0	0	0.000152253	3.04507e-05	0	0	0	0	0	0	0.000334957	0	3.04507e-05	0	0	0	0	0	0	0	0	0	0	0	0	0	0	0	0	0	0	0.000532887	0.000121803	0.000106577	0	9.1352e-05	0.000137028	k__Bacteria;p__Firmicutes;c__Clostridia;o__Clostridiales;f__Lachnospiraceae;g__Shuttleworthia;
Polycyclovorans	0	0	0	0	0	0	0	0	0	0	0	0	0	0	0	0	0	0	0	0	7.61267e-05	0.000243605	0.000182704	4.5676e-05	9.1352e-05	6.09013e-05	0.000106577	0.000197929	0.000532887	4.5676e-05	4.5676e-05	0	0	0	1.52253e-05	0	0	k__Bacteria;p__Proteobacteria;c__Gammaproteobacteria;o__Xanthomonadales;f__Solimonadaceae;g__Polycyclovorans;
Nordella	1.52253e-05	0	0	0	0	0	0	0	0.000106577	0	0	0	0	0	0	0	0	0	0	0	0.000334957	0.000380633	0.000487211	0.000426309	0.000350183	0.000258831	0.000137028	0.000441535	0.000487211	0.000532887	0.000380633	0	0	0	0.000426309	0.000106577	0	k__Bacteria;p__Proteobacteria;c__Alphaproteobacteria;o__Rhizobiales;f__unidentified_Rhizobiales;g__Nordella;
Euzebya	9.1352e-05	0	0	0	0	0	9.1352e-05	4.5676e-05	6.09013e-05	0	0	0	0	0	0	0	0	0	9.1352e-05	9.1352e-05	0.000121803	0.000137028	0.000121803	0.000137028	0.000167479	0.000137028	3.04507e-05	0.000152253	0.000106577	0.000441535	7.61267e-05	0	0	0	0.000517661	0	0	k__Bacteria;p__Actinobacteria;c__Nitriliruptoria;o__Euzebyales;f__Euzebyaceae;g__Euzebya;
Intestinimonas	0.000182704	0.000182704	0.000106577	0.000213155	0.000182704	0.000289281	0.000289281	0.000289281	0.000182704	0.000243605	0.00022838	0.000319732	0.000258831	0.000365408	0.000152253	0.000258831	0.000350183	0.000517661	0.000243605	0.000395859	0.000365408	0.000289281	0.000274056	0.000471985	0.000213155	9.1352e-05	0.000350183	0.000197929	0.000243605	0.000365408	0.000365408	7.61267e-05	0.00022838	0.000152253	0.000426309	0.000274056	0.000152253	k__Bacteria;p__Firmicutes;c__Clostridia;o__Clostridiales;f__Ruminococcaceae;g__Intestinimonas;
Flavobacterium	6.09013e-05	1.52253e-05	0	0.000213155	0	0	1.52253e-05	1.52253e-05	0.000167479	0	0	0	9.1352e-05	0.000517661	0.000350183	3.04507e-05	0	0	1.52253e-05	3.04507e-05	0.000137028	4.5676e-05	0.000121803	3.04507e-05	3.04507e-05	6.09013e-05	6.09013e-05	6.09013e-05	4.5676e-05	4.5676e-05	4.5676e-05	0	0	0.000106577	0	1.52253e-05	0	k__Bacteria;p__Bacteroidetes;c__Flavobacteriia;o__Flavobacteriales;f__Flavobacteriaceae;g__Flavobacterium;
Ferruginibacter	9.1352e-05	0	0	0	0	0	0	0	9.1352e-05	0	0	0	0	0	0	0	0	0	0	0	0.000426309	0.000395859	0.000289281	0.000350183	0.000197929	0.000243605	0.000243605	0.000517661	0.000395859	0.000137028	0.000289281	0	0	0	0.000213155	4.5676e-05	0	k__Bacteria;p__Bacteroidetes;c__Sphingobacteriia;o__Sphingobacteriales;f__Chitinophagaceae;g__Ferruginibacter;
Devosia	3.04507e-05	4.5676e-05	3.04507e-05	1.52253e-05	6.09013e-05	0	4.5676e-05	7.61267e-05	0.000182704	6.09013e-05	3.04507e-05	0	0	4.5676e-05	0.000121803	7.61267e-05	0	0	7.61267e-05	4.5676e-05	0.000121803	0.000152253	0.000121803	0.000106577	0.000106577	0.000517661	0.000106577	6.09013e-05	0.000137028	0.000197929	0.000243605	0	0	6.09013e-05	0.000137028	9.1352e-05	3.04507e-05	k__Bacteria;p__Proteobacteria;c__Alphaproteobacteria;o__Rhizobiales;f__Hyphomicrobiaceae;g__Devosia;
Olivibacter	0	1.52253e-05	0	0.000258831	4.5676e-05	0	0	0	0	3.04507e-05	0	0	0.000304507	0.000502436	0.000121803	1.52253e-05	0	0	0	4.5676e-05	6.09013e-05	7.61267e-05	0	0	0	3.04507e-05	0	0	0	0	0	0	0	0.00022838	0	6.09013e-05	1.52253e-05	k__Bacteria;p__Bacteroidetes;c__Sphingobacteriia;o__Sphingobacteriales;f__Sphingobacteriaceae;g__Olivibacter;
unidentified_Gaiellales	6.09013e-05	0	0	0	0	0	1.52253e-05	1.52253e-05	6.09013e-05	1.52253e-05	0	0	0	1.52253e-05	0	0	0	0	0	3.04507e-05	0.000167479	0.000137028	0.000106577	9.1352e-05	0.000137028	6.09013e-05	1.52253e-05	0.000487211	0.000304507	0.000471985	0.000319732	0	0	0	0.000471985	3.04507e-05	0	k__Bacteria;p__Actinobacteria;c__Thermoleophilia;o__Gaiellales;f__unidentified_Gaiellales;g__unidentified_Gaiellales;
Enterorhabdus	0.000289281	0.000258831	0.000197929	0.000243605	0.000137028	0.000152253	0.000319732	0.00045676	0.000152253	0.000152253	0.000106577	0.000152253	0.000137028	6.09013e-05	0.000304507	0.000152253	9.1352e-05	0.000152253	0.000152253	0.000274056	0.000197929	0.000365408	0.000243605	0.000182704	0.00022838	6.09013e-05	0.000395859	0.000289281	0.000395859	0.000152253	0.000137028	7.61267e-05	0.000274056	0.000152253	0.00022838	0.000258831	9.1352e-05	k__Bacteria;p__Actinobacteria;c__Coriobacteriia;o__Coriobacteriales;f__Coriobacteriaceae;g__Enterorhabdus;
Comamonas	0.000350183	3.04507e-05	0	0	0	0	0	6.09013e-05	0.00045676	1.52253e-05	0	0	0	0	1.52253e-05	0	0	0	0	3.04507e-05	6.09013e-05	9.1352e-05	9.1352e-05	0.000106577	1.52253e-05	4.5676e-05	4.5676e-05	6.09013e-05	9.1352e-05	4.5676e-05	9.1352e-05	3.04507e-05	0	0	6.09013e-05	0.000426309	0	k__Bacteria;p__Proteobacteria;c__Betaproteobacteria;o__Burkholderiales;f__Comamonadaceae;g__Comamonas;
Thermocrispum	0	0	0	3.04507e-05	0.00045676	0	0.000274056	4.5676e-05	0	0	0	0	6.09013e-05	0.000137028	7.61267e-05	0.000426309	3.04507e-05	0	0.000213155	0.000121803	0	0	0	0	0	0	3.04507e-05	0	1.52253e-05	3.04507e-05	0	0	0	7.61267e-05	0	3.04507e-05	3.04507e-05	k__Bacteria;p__Actinobacteria;c__unidentified_Actinobacteria;o__Pseudonocardiales;f__Pseudonocardiaceae;g__Thermocrispum;
Providencia	0	0	0	0	0	0	0	0	0	0	0	0	1.52253e-05	0	0.00045676	0	0	0	0	0	0	0	0	0	0	0	0	0	0	0	3.04507e-05	0	0	0	0	0	0	k__Bacteria;p__Proteobacteria;c__Gammaproteobacteria;o__Enterobacteriales;f__Enterobacteriaceae;g__Providencia;
Cellulosimicrobium	0.000289281	0.00022838	6.09013e-05	0.000167479	6.09013e-05	3.04507e-05	3.04507e-05	4.5676e-05	0.000365408	0.000197929	7.61267e-05	9.1352e-05	0.000213155	0.00045676	0.000274056	0.000106577	0	0	0.000121803	1.52253e-05	1.52253e-05	3.04507e-05	3.04507e-05	0	3.04507e-05	0.000121803	0	0.000289281	1.52253e-05	0.000121803	1.52253e-05	9.1352e-05	0.000106577	0.000121803	6.09013e-05	0.000334957	0.000152253	k__Bacteria;p__Actinobacteria;c__unidentified_Actinobacteria;o__Micrococcales;f__Promicromonosporaceae;g__Cellulosimicrobium;
Geodermatophilus	0.000121803	0	0	0	0	1.52253e-05	0	1.52253e-05	0.000167479	0	0	3.04507e-05	0	0	0	0	0	0	0	0	0.000395859	0.000213155	0.000289281	0.000243605	0.000137028	0.000197929	0	0.000243605	0.000182704	0.00045676	0.000441535	0	0	0	0.000334957	0.000106577	0	k__Bacteria;p__Actinobacteria;c__unidentified_Actinobacteria;o__Frankiales;f__Geodermatophilaceae;g__Geodermatophilus;
Microbacterium	0.000213155	1.52253e-05	0	4.5676e-05	1.52253e-05	0	0.000137028	1.52253e-05	0.000167479	0.000106577	1.52253e-05	3.04507e-05	1.52253e-05	0.000167479	4.5676e-05	4.5676e-05	0	0	4.5676e-05	0.000152253	0.000197929	0.000152253	7.61267e-05	7.61267e-05	7.61267e-05	9.1352e-05	1.52253e-05	0.000441535	9.1352e-05	0.000243605	0.000167479	3.04507e-05	4.5676e-05	4.5676e-05	0.000197929	0.000137028	6.09013e-05	k__Bacteria;p__Actinobacteria;c__unidentified_Actinobacteria;o__Micrococcales;f__Microbacteriaceae;g__Microbacterium;
Defluviitaleaceae_UCG-011	0.000137028	0.000197929	0.000137028	0.000152253	0.000197929	0.000182704	0.000121803	0.000167479	0.000258831	0.000167479	0.00022838	0.000197929	0.000258831	0.00022838	0.000197929	0.000152253	0.000243605	0.000441535	0.000152253	0.000137028	0.000182704	0.000213155	0.000213155	0.000167479	0.000380633	0.000121803	0.000167479	0.000121803	0.000197929	0.000197929	0.00022838	0.000137028	0.000213155	0.000197929	0.000258831	0.00022838	0.000167479	k__Bacteria;p__Firmicutes;c__Clostridia;o__Clostridiales;f__Defluviitaleaceae;g__Defluviitaleaceae_UCG-011;
Pirellula	4.5676e-05	0	0	0	0	0	6.09013e-05	0	0	0	0	0	0	0	0	0	0	0	0	3.04507e-05	0.000274056	7.61267e-05	0.000289281	0.000243605	6.09013e-05	4.5676e-05	6.09013e-05	0.000380633	0.000426309	4.5676e-05	4.5676e-05	0	0	0	0	4.5676e-05	0	k__Bacteria;p__Planctomycetes;c__Planctomycetacia;o__Planctomycetales;f__Planctomycetaceae;g__Pirellula;
Guggenheimella	0.000274056	1.52253e-05	0	0	0	0	0	0	0.000426309	1.52253e-05	0	3.04507e-05	0	0	0	0	0	0	0	0	0	0	0	0	0	0	0	0	1.52253e-05	0	0	0	1.52253e-05	0	0	0.000426309	0	k__Bacteria;p__Firmicutes;c__Clostridia;o__Clostridiales;f__Family_XII;g__Guggenheimella;
unidentified_CKC4	0	0	0	0	0	0	0.000182704	0.000426309	0	0	0	0	0	0	0	0	0	0	0.000121803	0.000411084	0	0	0	0	0	0	0	0	0	0	0	0	0	0	0	0	0	k__Bacteria;p__CKC4;c__unidentified_CKC4;o__unidentified_CKC4;f__unidentified_CKC4;g__unidentified_CKC4;
Reyranella	0.000137028	0	0	0	0	0	0	0	7.61267e-05	0	0	0	0	0	0	0	0	0	0	0	0.000274056	0.000289281	0.000426309	0.000274056	0.000258831	0.00022838	6.09013e-05	0.000319732	0.000213155	0.00022838	0.000304507	0	0	0	0.000213155	0.000137028	0	k__Bacteria;p__Proteobacteria;c__Alphaproteobacteria;o__Rhodospirillales;f__unidentified_Rhodospirillales;g__Reyranella;
Romboutsia	0.000167479	0.000289281	0.000426309	0.000243605	0.000213155	0.000319732	0.00022838	0.000182704	0.000137028	0.000243605	0.000258831	0.000137028	0.000213155	9.1352e-05	0.000167479	0.000197929	0.000152253	0.000152253	9.1352e-05	7.61267e-05	0.000152253	9.1352e-05	0.000152253	9.1352e-05	0.000213155	0.000167479	9.1352e-05	0.000167479	0.000182704	9.1352e-05	0.000274056	0.000304507	0.000167479	0.000213155	0.000182704	0.00022838	0.000289281	k__Bacteria;p__Firmicutes;c__Clostridia;o__Clostridiales;f__Peptostreptococcaceae;g__Romboutsia;
Gemmata	3.04507e-05	0	0	0	0	3.04507e-05	0	0	0	0	0	0	0	0	0	0	0	0	0	0	0.000182704	0.000106577	0.000243605	0.000121803	1.52253e-05	0.000106577	9.1352e-05	0.000395859	0.000411084	0.000319732	4.5676e-05	0	0	0	7.61267e-05	0	3.04507e-05	k__Bacteria;p__Planctomycetes;c__Planctomycetacia;o__Planctomycetales;f__Planctomycetaceae;g__Gemmata;
Mesorhizobium	0.000137028	0	1.52253e-05	3.04507e-05	0	0	0	0	0.000152253	6.09013e-05	1.52253e-05	3.04507e-05	0	3.04507e-05	0	0	0	0	0	0	0.000411084	0.000243605	0.000213155	0.000121803	0.000182704	0.000258831	4.5676e-05	0.000106577	0.000106577	0.00022838	0.000380633	1.52253e-05	3.04507e-05	1.52253e-05	0.000258831	0.000106577	0	k__Bacteria;p__Proteobacteria;c__Alphaproteobacteria;o__Rhizobiales;f__Phyllobacteriaceae;g__Mesorhizobium;
unidentified_OPB35_soil_group	0	0	0	0	1.52253e-05	0	1.52253e-05	3.04507e-05	1.52253e-05	0	0	0	0	0	0	0	0	0	0	0	1.52253e-05	0.000106577	3.04507e-05	0	3.04507e-05	0	0	0.000152253	0.000411084	3.04507e-05	1.52253e-05	0	0	0	3.04507e-05	4.5676e-05	0	k__Bacteria;p__Verrucomicrobia;c__OPB35_soil_group;o__unidentified_OPB35_soil_group;f__unidentified_OPB35_soil_group;g__unidentified_OPB35_soil_group;
Actinoplanes	9.1352e-05	0	0	0	0	0	0	0	0.000121803	0	0	0	0	0	0	0	0	0	0	0	0.000274056	0.000106577	7.61267e-05	6.09013e-05	6.09013e-05	4.5676e-05	3.04507e-05	7.61267e-05	9.1352e-05	0.000411084	0.00022838	0	0	0	0.000197929	0.000167479	0	k__Bacteria;p__Actinobacteria;c__unidentified_Actinobacteria;o__Micromonosporales;f__Micromonosporaceae;g__Actinoplanes;
Polaromonas	1.52253e-05	0	0	0	0	0	0	0	9.1352e-05	0	0	0	0	0	0	0	0	0	0	0	0.000380633	0.000274056	0.000289281	0.000152253	0.000197929	0.000182704	7.61267e-05	0.000243605	0.000395859	0.000197929	0.000197929	0	0	0	0.000182704	3.04507e-05	0	k__Bacteria;p__Proteobacteria;c__Betaproteobacteria;o__Burkholderiales;f__Comamonadaceae;g__Polaromonas;
Modestobacter	4.5676e-05	0	0	0	0	3.04507e-05	0	0	3.04507e-05	0	3.04507e-05	0	0	0	0	0	0	1.52253e-05	0	0	0.000106577	0.000197929	0.000167479	0.000121803	7.61267e-05	6.09013e-05	4.5676e-05	0.000258831	0.000137028	0.00022838	0.000395859	0	0	0	0.000258831	7.61267e-05	0	k__Bacteria;p__Actinobacteria;c__unidentified_Actinobacteria;o__Frankiales;f__Geodermatophilaceae;g__Modestobacter;
Family_XIII_AD3011_group	0.000121803	9.1352e-05	0.000197929	7.61267e-05	9.1352e-05	0.000289281	0.000167479	0.000152253	0.00022838	0.000182704	0.00022838	0.000182704	0.000182704	7.61267e-05	0.000106577	0.000137028	0.000197929	0.000334957	0.000137028	0.000137028	0.000197929	7.61267e-05	0.000274056	0.000152253	0.000365408	1.52253e-05	0.000121803	0.000182704	0.000274056	0.000121803	0.000106577	0.000197929	0.000106577	0.00022838	0.000152253	0.000106577	0.000167479	k__Bacteria;p__Firmicutes;c__Clostridia;o__Clostridiales;f__Family_XIII;g__Family_XIII_AD3011_group;
Roseiflexus	6.09013e-05	0	0	0	1.52253e-05	0	3.04507e-05	6.09013e-05	1.52253e-05	0	0	0	0	0	0	0	0	0	0	0	9.1352e-05	0.000121803	1.52253e-05	7.61267e-05	6.09013e-05	0.000106577	0	0.000243605	0.000152253	0.000182704	0.00022838	0	0	0	0.000365408	6.09013e-05	0	k__Bacteria;p__Chloroflexi;c__Chloroflexia;o__Chloroflexales;f__Roseiflexaceae;g__Roseiflexus;
Niastella	9.1352e-05	0	0	0	0	0	6.09013e-05	0	4.5676e-05	0	0	0	0	0	0	0	0	0	4.5676e-05	0	0.000365408	0.000274056	0.000243605	0.000365408	0.000197929	0.000243605	0.000197929	0.000350183	0.000304507	0.000182704	0.000304507	0	0	0	0.000197929	0.000121803	0	k__Bacteria;p__Bacteroidetes;c__Sphingobacteriia;o__Sphingobacteriales;f__Chitinophagaceae;g__Niastella;
Brevibacillus	0	0.000182704	9.1352e-05	0.000167479	0.000137028	0	0.000167479	7.61267e-05	0	0.000365408	4.5676e-05	1.52253e-05	0.000213155	0.000137028	7.61267e-05	0.000121803	0	0	9.1352e-05	3.04507e-05	6.09013e-05	3.04507e-05	0	3.04507e-05	3.04507e-05	6.09013e-05	0	3.04507e-05	0	4.5676e-05	9.1352e-05	3.04507e-05	0	0.000167479	3.04507e-05	0	0.000197929	k__Bacteria;p__Firmicutes;c__Bacilli;o__Bacillales;f__Paenibacillaceae;g__Brevibacillus;
Luteivirga	0	0	0	4.5676e-05	6.09013e-05	0	0.000243605	0.000274056	0	0	0	0	1.52253e-05	0	0	0.000137028	1.52253e-05	0	0.000365408	0.000213155	0	0	0	0	0	0	0	0	0	0	0	0	0	4.5676e-05	0	0	0	k__Bacteria;p__Bacteroidetes;c__Cytophagia;o__Cytophagales;f__Flammeovirgaceae;g__Luteivirga;
Phenylobacterium	9.1352e-05	0	0	0	0	0	0	0	9.1352e-05	0	0	0	3.04507e-05	0	0	0	0	0	0	0	0.000350183	0.000182704	0.000258831	0.000334957	0.000243605	0.000197929	6.09013e-05	0.000167479	0.000258831	0.000350183	0.000213155	0	0	0	0.000350183	4.5676e-05	0	k__Bacteria;p__Proteobacteria;c__Alphaproteobacteria;o__Caulobacterales;f__Caulobacteraceae;g__Phenylobacterium;
Aerosphaera	0.000350183	1.52253e-05	3.04507e-05	1.52253e-05	0	3.04507e-05	1.52253e-05	4.5676e-05	0.000243605	0	1.52253e-05	7.61267e-05	0	0	0	1.52253e-05	0	1.52253e-05	1.52253e-05	0	0	1.52253e-05	0	0	0	0	0	3.04507e-05	0	0	0	4.5676e-05	6.09013e-05	4.5676e-05	0	0.000274056	4.5676e-05	k__Bacteria;p__Firmicutes;c__Bacilli;o__Lactobacillales;f__Aerococcaceae;g__Aerosphaera;
Dactylosporangium	7.61267e-05	0	0	0	0	0	0	0	0.000121803	0	0	0	0	0	0	0	0	0	0	0	0.000304507	0.000121803	7.61267e-05	0.000182704	0.000152253	7.61267e-05	4.5676e-05	7.61267e-05	4.5676e-05	0.000350183	0.000274056	0	1.52253e-05	0	0.000167479	9.1352e-05	0	k__Bacteria;p__Actinobacteria;c__unidentified_Actinobacteria;o__Micromonosporales;f__Micromonosporaceae;g__Dactylosporangium;
Trichococcus	0.000350183	4.5676e-05	0	0	0	0	0	0	0.000197929	0	1.52253e-05	1.52253e-05	0	0	0	0	0	0	0	0	0	0	0	0	0	0	0	0	0	0	0	0	1.52253e-05	0	0	0.000304507	0	k__Bacteria;p__Firmicutes;c__Bacilli;o__Lactobacillales;f__Carnobacteriaceae;g__Trichococcus;
Proteiniclasticum	0.000243605	3.04507e-05	0	0	0	0	0	0	0.000350183	1.52253e-05	1.52253e-05	0	0	0	0	0	0	0	0	0	0	0	0	0	0	0	0	0	0	0	0	1.52253e-05	1.52253e-05	0	0	0.000258831	0	k__Bacteria;p__Firmicutes;c__Clostridia;o__Clostridiales;f__Clostridiaceae_1;g__Proteiniclasticum;
Family_XIII_UCG-001	6.09013e-05	0.000182704	0.000121803	0.000137028	0.000121803	9.1352e-05	0.000213155	0.000197929	0.000243605	0.000213155	0.000197929	0.000137028	0.000213155	0.000121803	0.000213155	0.000152253	0.000121803	0.000121803	0.000167479	0.000350183	0.000258831	0.000167479	0.000197929	0.000243605	0.000152253	7.61267e-05	0.000121803	0.000137028	0.000121803	0.000167479	0.000182704	0.000258831	0.000197929	0.000121803	0.000197929	0.000182704	0.00022838	k__Bacteria;p__Firmicutes;c__Clostridia;o__Clostridiales;f__Family_XIII;g__Family_XIII_UCG-001;
unidentified_Cyanobacteria	0	0	0	0	0	0	0	0	0	0	0	0	0	0	0	0	0	0	0	0	0	0	0	0	0	0	0	0	0	0.000334957	0	0	0	0	1.52253e-05	0	0	k__Bacteria;p__Cyanobacteria;c__unidentified_Cyanobacteria;o__SubsectionI;f__FamilyI;g__unidentified_Cyanobacteria;
Truepera	0	0	0	9.1352e-05	0.000334957	0	0.000167479	0.00022838	0	3.04507e-05	0	0	9.1352e-05	0.000304507	0.000304507	0.000289281	4.5676e-05	0	0.000289281	0.000167479	0.000106577	4.5676e-05	7.61267e-05	9.1352e-05	0.000243605	9.1352e-05	3.04507e-05	4.5676e-05	1.52253e-05	0.000121803	3.04507e-05	0	0	7.61267e-05	0	0	0	k__Bacteria;p__Deinococcus-Thermus;c__Deinococci;o__Deinococcales;f__Trueperaceae;g__Truepera;
Luedemannella	9.1352e-05	0	0	0	0	0	0	0	9.1352e-05	0	0	0	0	0	0	0	0	0	0	0	0.000137028	0.000167479	6.09013e-05	3.04507e-05	0.000121803	0.000121803	0	0.000213155	0.000121803	0.000319732	0.00022838	0	0	0	0.000334957	0.000106577	0	k__Bacteria;p__Actinobacteria;c__unidentified_Actinobacteria;o__Micromonosporales;f__Micromonosporaceae;g__Luedemannella;
Kribbella	7.61267e-05	0	0	0	0	0	3.04507e-05	0	0.000106577	0	0	0	0	0	0	0	0	0	0	0	0.000106577	0.000106577	9.1352e-05	0.000182704	0.000152253	9.1352e-05	0	0.000152253	0.000137028	0.000334957	0.000274056	0	0	0	0.000213155	0.000106577	0	k__Bacteria;p__Actinobacteria;c__unidentified_Actinobacteria;o__Propionibacteriales;f__Nocardioidaceae;g__Kribbella;
Odoribacter	0	0.000152253	9.1352e-05	0.000106577	0.000121803	0.000182704	0.000121803	7.61267e-05	9.1352e-05	0.000243605	0.000167479	0.000197929	0.000152253	7.61267e-05	7.61267e-05	0.000121803	0.00022838	0.000137028	7.61267e-05	9.1352e-05	0.000106577	9.1352e-05	9.1352e-05	6.09013e-05	9.1352e-05	7.61267e-05	3.04507e-05	4.5676e-05	1.52253e-05	0.000106577	0.000106577	0.000182704	0.000121803	0.000258831	6.09013e-05	0.000137028	0.000334957	k__Bacteria;p__Bacteroidetes;c__Bacteroidia;o__Bacteroidales;f__Porphyromonadaceae;g__Odoribacter;
Pusillimonas	3.04507e-05	0.000106577	1.52253e-05	6.09013e-05	0	0	1.52253e-05	6.09013e-05	4.5676e-05	6.09013e-05	1.52253e-05	0	0.000106577	0.000334957	0.000334957	1.52253e-05	0	0	0	3.04507e-05	0	0	0	0	3.04507e-05	4.5676e-05	0	0	0	1.52253e-05	0	3.04507e-05	0	4.5676e-05	0	7.61267e-05	9.1352e-05	k__Bacteria;p__Proteobacteria;c__Betaproteobacteria;o__Burkholderiales;f__Alcaligenaceae;g__Pusillimonas;
Sporosarcina	9.1352e-05	3.04507e-05	0	3.04507e-05	4.5676e-05	4.5676e-05	0	0	0	0	0	3.04507e-05	1.52253e-05	4.5676e-05	1.52253e-05	0	0	6.09013e-05	1.52253e-05	1.52253e-05	0.000319732	0.000137028	9.1352e-05	0.000182704	0.000289281	0.000334957	3.04507e-05	0.000106577	7.61267e-05	0.000182704	0.000197929	0	3.04507e-05	0	0.000152253	0	0	k__Bacteria;p__Firmicutes;c__Bacilli;o__Bacillales;f__Planococcaceae;g__Sporosarcina;
unidentified_Gemmatimonadetes	3.04507e-05	0	0	0	0	0	0	0	3.04507e-05	0	0	0	1.52253e-05	0	0	0	0	0	0	0	0.000106577	0.000274056	0.000182704	0.000319732	0.000106577	0.000243605	1.52253e-05	1.52253e-05	0.000213155	0.000182704	6.09013e-05	0	0	0	7.61267e-05	0	0	k__Bacteria;p__Gemmatimonadetes;c__unidentified_Gemmatimonadetes;o__Gemmatimonadales;f__Gemmatimonadaceae;g__unidentified_Gemmatimonadetes;
Tissierella	3.04507e-05	6.09013e-05	7.61267e-05	0.000121803	0	0	0	0	0.000106577	6.09013e-05	0	0	9.1352e-05	0.000319732	1.52253e-05	1.52253e-05	0	0	0	0	0	1.52253e-05	0	0	0	0	0	1.52253e-05	0	3.04507e-05	3.04507e-05	1.52253e-05	0	3.04507e-05	0	9.1352e-05	4.5676e-05	k__Bacteria;p__Firmicutes;c__Clostridia;o__Clostridiales;f__Family_XI;g__Tissierella;
Planctomyces	0	0	0	0	0	0	0	3.04507e-05	1.52253e-05	0	0	0	0	0	0	6.09013e-05	0	0	4.5676e-05	1.52253e-05	0.000137028	9.1352e-05	0.000167479	7.61267e-05	1.52253e-05	7.61267e-05	6.09013e-05	0.000243605	0.000304507	7.61267e-05	0	0	0	0	0	0	0	k__Bacteria;p__Planctomycetes;c__Planctomycetacia;o__Planctomycetales;f__Planctomycetaceae;g__Planctomyces;
Flavitalea	6.09013e-05	0	0	0	0	0	0	0	9.1352e-05	0	0	0	0	0	0	0	0	0	0	0	0.000106577	0.000304507	0.000167479	0.00022838	6.09013e-05	3.04507e-05	6.09013e-05	0.000121803	0.000121803	7.61267e-05	0.00022838	0	0	0	7.61267e-05	4.5676e-05	0	k__Bacteria;p__Bacteroidetes;c__Sphingobacteriia;o__Sphingobacteriales;f__Chitinophagaceae;g__Flavitalea;
Atopostipes	0.000137028	0.000106577	0.000121803	7.61267e-05	0.000106577	0.000304507	0.000182704	0.000152253	0.000137028	6.09013e-05	0	1.52253e-05	1.52253e-05	1.52253e-05	1.52253e-05	1.52253e-05	1.52253e-05	0.000137028	0	3.04507e-05	1.52253e-05	3.04507e-05	1.52253e-05	1.52253e-05	4.5676e-05	0	0	7.61267e-05	0	3.04507e-05	3.04507e-05	3.04507e-05	1.52253e-05	3.04507e-05	1.52253e-05	0.000106577	4.5676e-05	k__Bacteria;p__Firmicutes;c__Bacilli;o__Lactobacillales;f__Carnobacteriaceae;g__Atopostipes;
[Eubacterium]_ventriosum_group	0.000197929	0.00022838	0.000121803	0.000137028	9.1352e-05	0.00022838	4.5676e-05	0.000182704	0.000137028	0.000106577	0.000167479	0.000106577	0.000304507	0.000121803	0.000182704	0.000121803	0.000137028	0.000106577	0.000167479	0.000258831	0.000197929	9.1352e-05	0.000152253	0.000243605	0.000258831	6.09013e-05	6.09013e-05	0.000167479	0.000137028	0.000152253	0.000121803	0.000137028	0.000152253	0.000121803	0.000121803	0.000182704	0.000106577	k__Bacteria;p__Firmicutes;c__Clostridia;o__Clostridiales;f__Lachnospiraceae;g__[Eubacterium]_ventriosum_group;
[Eubacterium]_brachy_group	6.09013e-05	9.1352e-05	7.61267e-05	0.000182704	4.5676e-05	0.000137028	0.000137028	0.000182704	0.000121803	0.000137028	9.1352e-05	9.1352e-05	9.1352e-05	0.000137028	0.000167479	0.000106577	0.000152253	7.61267e-05	0.000121803	0.000304507	0.000137028	9.1352e-05	0.000121803	9.1352e-05	0.000106577	6.09013e-05	0.000213155	9.1352e-05	0.000197929	0.000137028	0.000197929	9.1352e-05	0.000167479	4.5676e-05	0.000167479	7.61267e-05	0.000213155	k__Bacteria;p__Firmicutes;c__Clostridia;o__Clostridiales;f__Family_XIII;g__[Eubacterium]_brachy_group;
Pedobacter	0	0	0	0	1.52253e-05	0	0	0	0	0	0	0	1.52253e-05	6.09013e-05	0.000167479	0	0	0	0	0	4.5676e-05	1.52253e-05	0	4.5676e-05	1.52253e-05	0.000243605	0	1.52253e-05	0.000182704	0.000304507	9.1352e-05	0	0	0	0.000182704	0	0	k__Bacteria;p__Bacteroidetes;c__Sphingobacteriia;o__Sphingobacteriales;f__Sphingobacteriaceae;g__Pedobacter;
Pir4_lineage	0	0	0	0	0	0	0	0	0	0	0	0	0	0	0	0	0	0	0	0	0.000304507	3.04507e-05	0.000197929	4.5676e-05	9.1352e-05	0	3.04507e-05	0.000121803	0.000106577	9.1352e-05	0	0	0	0	3.04507e-05	0	0	k__Bacteria;p__Planctomycetes;c__Planctomycetacia;o__Planctomycetales;f__Planctomycetaceae;g__Pir4_lineage;
Weissella	7.61267e-05	7.61267e-05	0.000213155	0.000304507	6.09013e-05	6.09013e-05	0.000258831	7.61267e-05	9.1352e-05	0.000121803	0.000106577	0.000106577	0.000243605	0.000121803	7.61267e-05	4.5676e-05	0.000304507	0.000167479	0.000213155	0.000106577	3.04507e-05	0.000137028	0.000197929	0.000137028	7.61267e-05	3.04507e-05	0.00022838	0.000106577	0.000137028	7.61267e-05	1.52253e-05	4.5676e-05	0.000106577	9.1352e-05	4.5676e-05	9.1352e-05	0.000121803	k__Bacteria;p__Firmicutes;c__Bacilli;o__Lactobacillales;f__Leuconostocaceae;g__Weissella;
Methylobacterium	0.000167479	0	0	0	0	0	0	0	7.61267e-05	1.52253e-05	0	0	0	0	0	0	0	0	0	0	0.000213155	0.000289281	0.000137028	0.000182704	6.09013e-05	9.1352e-05	1.52253e-05	4.5676e-05	4.5676e-05	0.000167479	0.000182704	0	0	0	0.000121803	9.1352e-05	0	k__Bacteria;p__Proteobacteria;c__Alphaproteobacteria;o__Rhizobiales;f__Methylobacteriaceae;g__Methylobacterium;
Bosea	6.09013e-05	0	0	0	0	0	0	0	0.000106577	0	0	1.52253e-05	0	0	0	0	0	0	0	0	0.000137028	0.000152253	0.000289281	3.04507e-05	3.04507e-05	9.1352e-05	4.5676e-05	0.000167479	6.09013e-05	0.000258831	0.00022838	0	0	0	0.000137028	0.000137028	0	k__Bacteria;p__Proteobacteria;c__Alphaproteobacteria;o__Rhizobiales;f__Bradyrhizobiaceae;g__Bosea;
Moheibacter	0.000106577	0	0	0	0	0	0	0	0.000274056	0	0	0	0	0	6.09013e-05	0	0	0	0	0	0	0	0	0	0	0	0	0	0	0	1.52253e-05	0	0	0	0	0.000289281	0	k__Bacteria;p__Bacteroidetes;c__Flavobacteriia;o__Flavobacteriales;f__Flavobacteriaceae;g__Moheibacter;
Ruminiclostridium	0.000182704	0.000106577	0.000197929	0.000121803	0.000106577	0.000152253	0.000137028	0.000167479	0.000152253	0.000137028	0.00022838	0.000167479	0.000121803	3.04507e-05	0.000106577	6.09013e-05	0.000152253	0.000121803	0.000137028	9.1352e-05	0.000137028	9.1352e-05	0.000106577	0.000197929	0.000289281	1.52253e-05	7.61267e-05	0.000121803	6.09013e-05	0.000121803	0.000182704	0.000182704	0.000243605	0.000137028	0.000152253	0.000167479	0.000167479	k__Bacteria;p__Firmicutes;c__Clostridia;o__Clostridiales;f__Ruminococcaceae;g__Ruminiclostridium;
Aquicella	4.5676e-05	0	0	0	0	0	0	0	3.04507e-05	0	0	0	0	0	0	0	0	0	0	0	0.000289281	0.000182704	7.61267e-05	0.000213155	0.000274056	9.1352e-05	0.000152253	6.09013e-05	0.000182704	1.52253e-05	7.61267e-05	0	0	0	0.000106577	0	0	k__Bacteria;p__Proteobacteria;c__Gammaproteobacteria;o__Legionellales;f__Coxiellaceae;g__Aquicella;
Rubellimicrobium	3.04507e-05	0	0	0	0	0	0	0	9.1352e-05	1.52253e-05	0	0	1.52253e-05	0	0	0	0	0	0	0	7.61267e-05	4.5676e-05	9.1352e-05	9.1352e-05	0.000106577	3.04507e-05	6.09013e-05	6.09013e-05	0.000121803	0.000167479	0.000289281	0	0	0	0.000137028	3.04507e-05	0	k__Bacteria;p__Proteobacteria;c__Alphaproteobacteria;o__Rhodobacterales;f__Rhodobacteraceae;g__Rubellimicrobium;
Luteolibacter	0	0	0	0	0	0	0	0	0	0	0	0	0	0	0	0	0	0	0	0	6.09013e-05	6.09013e-05	0.000274056	6.09013e-05	0.000106577	3.04507e-05	0	7.61267e-05	7.61267e-05	1.52253e-05	0	0	0	0	1.52253e-05	0	0	k__Bacteria;p__Verrucomicrobia;c__Verrucomicrobiae;o__Verrucomicrobiales;f__Verrucomicrobiaceae;g__Luteolibacter;
Faecalitalea	0	0	4.5676e-05	3.04507e-05	0	0	0	0	0	4.5676e-05	3.04507e-05	0.000137028	1.52253e-05	3.04507e-05	0	1.52253e-05	0	0	0	3.04507e-05	3.04507e-05	1.52253e-05	0	0	1.52253e-05	0	0	0	4.5676e-05	0.000274056	0	0.000137028	0.000213155	0.000213155	0	6.09013e-05	0.000121803	k__Bacteria;p__Firmicutes;c__Erysipelotrichia;o__Erysipelotrichales;f__Erysipelotrichaceae;g__Faecalitalea;
Opitutus	0	3.04507e-05	0	0	0	0	0	0	6.09013e-05	0	0	0	0	0	0	0	0	0	1.52253e-05	0	7.61267e-05	0.000258831	0.000197929	0.000274056	0.000197929	0.000243605	3.04507e-05	0.000137028	0.000243605	0.000106577	0.000137028	0	0	0	0.000197929	3.04507e-05	0	k__Bacteria;p__Verrucomicrobia;c__Opitutae;o__Opitutales;f__Opitutaceae;g__Opitutus;
Rummeliibacillus	6.09013e-05	6.09013e-05	3.04507e-05	3.04507e-05	4.5676e-05	0	6.09013e-05	3.04507e-05	0	6.09013e-05	3.04507e-05	9.1352e-05	1.52253e-05	0.000274056	0.000137028	0	1.52253e-05	0	1.52253e-05	7.61267e-05	0	0	0	3.04507e-05	0	0	0	4.5676e-05	0	4.5676e-05	0	0	0	3.04507e-05	1.52253e-05	3.04507e-05	1.52253e-05	k__Bacteria;p__Firmicutes;c__Bacilli;o__Bacillales;f__Planococcaceae;g__Rummeliibacillus;
Fastidiosipila	0.000274056	0	0	0	0	0	0	0	0.000182704	0	1.52253e-05	1.52253e-05	0	0	0	0	0	0	0	0	0	0	0	0	0	0	0	0	0	0	0	0	0	0	0	0.000167479	0	k__Bacteria;p__Firmicutes;c__Clostridia;o__Clostridiales;f__Ruminococcaceae;g__Fastidiosipila;
Rhizocola	4.5676e-05	0	0	0	0	0	0	0	4.5676e-05	0	0	0	0	0	0	0	0	0	0	0	0.000152253	9.1352e-05	3.04507e-05	3.04507e-05	7.61267e-05	1.52253e-05	3.04507e-05	3.04507e-05	6.09013e-05	0.000274056	9.1352e-05	0	0	0	9.1352e-05	9.1352e-05	0	k__Bacteria;p__Actinobacteria;c__unidentified_Actinobacteria;o__Micromonosporales;f__Micromonosporaceae;g__Rhizocola;
Gordonia	9.1352e-05	0.000106577	3.04507e-05	0	0	0	0	0	0.000182704	0.000167479	7.61267e-05	4.5676e-05	0	0.000197929	0.000106577	0	0	0	0	0	0	1.52253e-05	0	0	0	0	0	0	0	4.5676e-05	1.52253e-05	4.5676e-05	0.000106577	3.04507e-05	0	0.000274056	9.1352e-05	k__Bacteria;p__Actinobacteria;c__unidentified_Actinobacteria;o__Corynebacteriales;f__Nocardiaceae;g__Gordonia;
Chitinophaga	3.04507e-05	0	0	0	0	0	0	0	1.52253e-05	0	0	0	0	0	0	0	0	0	0	0	0.000121803	0.000106577	0.000197929	1.52253e-05	0.000106577	6.09013e-05	0	6.09013e-05	0.000258831	0	3.04507e-05	0	0	0	1.52253e-05	4.5676e-05	0	k__Bacteria;p__Bacteroidetes;c__Sphingobacteriia;o__Sphingobacteriales;f__Chitinophagaceae;g__Chitinophaga;
Methanosphaera	7.61267e-05	0	4.5676e-05	1.52253e-05	4.5676e-05	1.52253e-05	6.09013e-05	1.52253e-05	6.09013e-05	0	3.04507e-05	4.5676e-05	0	0	0	4.5676e-05	0	1.52253e-05	1.52253e-05	3.04507e-05	0.000106577	0	1.52253e-05	9.1352e-05	7.61267e-05	3.04507e-05	1.52253e-05	0.000121803	0.000213155	0.000258831	4.5676e-05	0	4.5676e-05	1.52253e-05	9.1352e-05	4.5676e-05	0	k__Archaea;p__Euryarchaeota;c__Methanobacteria;o__Methanobacteriales;f__Methanobacteriaceae;g__Methanosphaera;
Pasteurella	0.000106577	4.5676e-05	4.5676e-05	3.04507e-05	4.5676e-05	0.000106577	6.09013e-05	0.000152253	0.000152253	7.61267e-05	7.61267e-05	4.5676e-05	4.5676e-05	6.09013e-05	0.000167479	7.61267e-05	7.61267e-05	9.1352e-05	9.1352e-05	7.61267e-05	0.000152253	0.000106577	0.00022838	3.04507e-05	9.1352e-05	0.000106577	3.04507e-05	0.000106577	0.000258831	0.000121803	9.1352e-05	0	6.09013e-05	6.09013e-05	6.09013e-05	3.04507e-05	3.04507e-05	k__Bacteria;p__Proteobacteria;c__Gammaproteobacteria;o__Pasteurellales;f__Pasteurellaceae;g__Pasteurella;
Algoriphagus	0	0	0	0	0	0	0	0	0	0	0	0	0	0	0	0	0	0	0	0	0	1.52253e-05	7.61267e-05	0	1.52253e-05	0	0	0	0	0.000258831	0	0	0	0	0.000121803	0	0	k__Bacteria;p__Bacteroidetes;c__Cytophagia;o__Cytophagales;f__Cyclobacteriaceae;g__Algoriphagus;
Cellulomonas	0.000182704	0	0	1.52253e-05	0	0	0	0	0.000167479	1.52253e-05	4.5676e-05	4.5676e-05	0	0	0	0	0	0	0	0	0.000137028	3.04507e-05	4.5676e-05	9.1352e-05	6.09013e-05	4.5676e-05	0	0.000258831	6.09013e-05	0.000137028	6.09013e-05	4.5676e-05	4.5676e-05	0	4.5676e-05	0.000167479	1.52253e-05	k__Bacteria;p__Actinobacteria;c__unidentified_Actinobacteria;o__Micrococcales;f__Cellulomonadaceae;g__Cellulomonas;
Anaerovorax	6.09013e-05	0.000137028	0.000197929	0.000121803	9.1352e-05	6.09013e-05	0.000137028	9.1352e-05	0.000121803	0.00022838	0.000152253	0.000137028	0.000213155	0.000121803	0.000152253	0.000152253	0.000167479	0.000121803	0.000167479	0.000106577	0.000197929	0.000213155	0.00022838	0.000258831	0.000243605	1.52253e-05	0.000182704	0.000182704	0.000121803	0.000197929	0.000106577	9.1352e-05	0.000106577	0.000243605	4.5676e-05	9.1352e-05	7.61267e-05	k__Bacteria;p__Firmicutes;c__Clostridia;o__Clostridiales;f__Family_XIII;g__Anaerovorax;
Simiduia	0	1.52253e-05	0	4.5676e-05	0.000121803	0	0.000121803	0.000167479	0	3.04507e-05	0	0	1.52253e-05	4.5676e-05	0.000258831	7.61267e-05	3.04507e-05	0	0.000152253	7.61267e-05	0	0.000137028	0.000137028	6.09013e-05	0	7.61267e-05	4.5676e-05	0	1.52253e-05	1.52253e-05	0	4.5676e-05	0	0	0	0	1.52253e-05	k__Bacteria;p__Proteobacteria;c__Gammaproteobacteria;o__Cellvibrionales;f__Cellvibrionaceae;g__Simiduia;
Globicatella	3.04507e-05	7.61267e-05	6.09013e-05	0.000106577	0.000167479	0.000258831	0.000182704	7.61267e-05	4.5676e-05	0	1.52253e-05	9.1352e-05	6.09013e-05	3.04507e-05	4.5676e-05	7.61267e-05	3.04507e-05	9.1352e-05	0.000106577	4.5676e-05	4.5676e-05	6.09013e-05	0	0	0	1.52253e-05	3.04507e-05	7.61267e-05	0	4.5676e-05	0	6.09013e-05	9.1352e-05	7.61267e-05	0	3.04507e-05	1.52253e-05	k__Bacteria;p__Firmicutes;c__Bacilli;o__Lactobacillales;f__Aerococcaceae;g__Globicatella;
Sorangium	1.52253e-05	0	0	0	0	0	1.52253e-05	6.09013e-05	0.000106577	0	0	0	0	0	0	0	0	0	7.61267e-05	9.1352e-05	0.000182704	4.5676e-05	0.000167479	0.000152253	0.000121803	0.000182704	7.61267e-05	0.000137028	0.000243605	0.000167479	0.00022838	0	0	0	0.000106577	7.61267e-05	0	k__Bacteria;p__Proteobacteria;c__Deltaproteobacteria;o__Myxococcales;f__Polyangiaceae;g__Sorangium;
Woodsholea	0	0	0	0	0	0	3.04507e-05	0	9.1352e-05	0	0	0	0	0	0	0	0	0	0	0	0.000243605	0.000137028	0.000121803	0.000137028	0.000137028	3.04507e-05	0.000121803	0.000213155	0.00022838	0.000243605	7.61267e-05	0	0	0	6.09013e-05	3.04507e-05	0	k__Bacteria;p__Proteobacteria;c__Alphaproteobacteria;o__Caulobacterales;f__Hyphomonadaceae;g__Woodsholea;
Hirschia	0	0	0	0	0	0	0	0	1.52253e-05	0	0	0	0	0	0	0	0	0	0	0	0.000243605	0.000197929	0.000106577	6.09013e-05	0.000121803	1.52253e-05	3.04507e-05	0.000167479	0.000106577	3.04507e-05	9.1352e-05	0	0	0	3.04507e-05	7.61267e-05	0	k__Bacteria;p__Proteobacteria;c__Alphaproteobacteria;o__Caulobacterales;f__Hyphomonadaceae;g__Hirschia;
unidentified_GR-WP33-30	1.52253e-05	0	0	0	0	0	0	3.04507e-05	1.52253e-05	0	0	0	0	0	0	0	0	0	0	0	6.09013e-05	0.000121803	4.5676e-05	4.5676e-05	6.09013e-05	1.52253e-05	4.5676e-05	0.000137028	0.000243605	0.000121803	9.1352e-05	0	0	0	9.1352e-05	7.61267e-05	0	k__Bacteria;p__Proteobacteria;c__Deltaproteobacteria;o__GR-WP33-30;f__unidentified_GR-WP33-30;g__unidentified_GR-WP33-30;
Pseudolabrys	6.09013e-05	0	0	0	0	0	0	0	7.61267e-05	0	0	0	0	0	1.52253e-05	0	0	0	0	0	0.000243605	9.1352e-05	4.5676e-05	6.09013e-05	7.61267e-05	6.09013e-05	3.04507e-05	0.000121803	0.000182704	0.000152253	0.000197929	0	0	0	0.000213155	4.5676e-05	0	k__Bacteria;p__Proteobacteria;c__Alphaproteobacteria;o__Rhizobiales;f__Xanthobacteraceae;g__Pseudolabrys;
Jonesia	0.000213155	3.04507e-05	0	0	0	0	0	0	0.000243605	3.04507e-05	6.09013e-05	7.61267e-05	3.04507e-05	0	6.09013e-05	0	0	0	0	0	0	0	0	0	0	3.04507e-05	0	0	0	0	0	0	3.04507e-05	0	0	0.000121803	0	k__Bacteria;p__Actinobacteria;c__unidentified_Actinobacteria;o__Micrococcales;f__Jonesiaceae;g__Jonesia;
Victivallis	0.000121803	0.000167479	9.1352e-05	4.5676e-05	6.09013e-05	0.000213155	7.61267e-05	0.000152253	6.09013e-05	7.61267e-05	0.000167479	1.52253e-05	3.04507e-05	0	3.04507e-05	3.04507e-05	4.5676e-05	0.000182704	3.04507e-05	0.000137028	9.1352e-05	4.5676e-05	6.09013e-05	0.000121803	7.61267e-05	6.09013e-05	7.61267e-05	0.000106577	4.5676e-05	0.000121803	4.5676e-05	0.000243605	7.61267e-05	4.5676e-05	9.1352e-05	0.000121803	0.000137028	k__Bacteria;p__Lentisphaerae;c__Lentisphaeria;o__Victivallales;f__Victivallaceae;g__Victivallis;
Illumatobacter	4.5676e-05	0	0	0	0	0	0	3.04507e-05	6.09013e-05	0	0	0	0	0	0	0	0	0	3.04507e-05	0	6.09013e-05	4.5676e-05	9.1352e-05	0.000121803	7.61267e-05	1.52253e-05	1.52253e-05	0.000182704	0.000121803	0.000243605	6.09013e-05	0	0	4.5676e-05	0.000152253	1.52253e-05	0	k__Bacteria;p__Actinobacteria;c__Acidimicrobiia;o__Acidimicrobiales;f__Acidimicrobiaceae;g__Illumatobacter;
Erysipelothrix	7.61267e-05	0	0	0	0	0	0	0	0.000182704	0	0	0	0	0	0	0	0	0	3.04507e-05	0	0	0	0	0	0	0	0	0	0	0	0	0	0	1.52253e-05	0	0.00022838	0	k__Bacteria;p__Firmicutes;c__Erysipelotrichia;o__Erysipelotrichales;f__Erysipelotrichaceae;g__Erysipelothrix;
Craurococcus	0	0	0	0	1.52253e-05	0	3.04507e-05	3.04507e-05	6.09013e-05	9.1352e-05	0	0	0	1.52253e-05	6.09013e-05	0	0	0	7.61267e-05	0	7.61267e-05	7.61267e-05	4.5676e-05	6.09013e-05	0.000106577	3.04507e-05	4.5676e-05	7.61267e-05	4.5676e-05	9.1352e-05	0.00022838	0	0	0	7.61267e-05	4.5676e-05	0	k__Bacteria;p__Proteobacteria;c__Alphaproteobacteria;o__Rhodospirillales;f__Acetobacteraceae;g__Craurococcus;
Rikenella	4.5676e-05	7.61267e-05	4.5676e-05	6.09013e-05	1.52253e-05	1.52253e-05	0	0	3.04507e-05	0.000106577	9.1352e-05	4.5676e-05	0	0	1.52253e-05	7.61267e-05	0	6.09013e-05	0	1.52253e-05	1.52253e-05	0	0	0	0	9.1352e-05	0.000213155	4.5676e-05	1.52253e-05	0	0.000137028	6.09013e-05	4.5676e-05	0.000121803	7.61267e-05	0.000121803	0.00022838	k__Bacteria;p__Bacteroidetes;c__Bacteroidia;o__Bacteroidales;f__Rikenellaceae;g__Rikenella;
Phyllobacterium	6.09013e-05	0	0	0	0	0	0	0	9.1352e-05	0	0	0	0	0	0	0	0	0	0	0	0.00022838	0	0.000167479	3.04507e-05	7.61267e-05	0	0	4.5676e-05	6.09013e-05	7.61267e-05	7.61267e-05	0	0	0	0.000213155	4.5676e-05	0	k__Bacteria;p__Proteobacteria;c__Alphaproteobacteria;o__Rhizobiales;f__Phyllobacteriaceae;g__Phyllobacterium;
Kineosporia	0.000121803	0	0	0	0	0	0	0	7.61267e-05	0	0	0	0	0	0	0	0	0	0	0	0.00022838	0.000106577	4.5676e-05	9.1352e-05	6.09013e-05	7.61267e-05	4.5676e-05	7.61267e-05	7.61267e-05	0.000137028	0.000137028	0	0	0	0.000106577	3.04507e-05	0	k__Bacteria;p__Actinobacteria;c__unidentified_Actinobacteria;o__Kineosporiales;f__Kineosporiaceae;g__Kineosporia;
Proteocatella	0	0	0	0	0	0	0	0.000182704	0	0	0	0	0	0	0	0	0	0	0	0.00022838	0	0	0	0	0	0	0	0	0	0	0	0	0	0	0	0	0	k__Bacteria;p__Firmicutes;c__Clostridia;o__Clostridiales;f__Peptostreptococcaceae;g__Proteocatella;
Allokutzneria	0	0	0	0	0	0	0	0	3.04507e-05	0	0	0	0	0	0	0	0	0	0	0	0.000137028	4.5676e-05	4.5676e-05	6.09013e-05	6.09013e-05	1.52253e-05	3.04507e-05	1.52253e-05	1.52253e-05	7.61267e-05	0.00022838	0	0	4.5676e-05	9.1352e-05	0	0	k__Bacteria;p__Actinobacteria;c__unidentified_Actinobacteria;o__Pseudonocardiales;f__Pseudonocardiaceae;g__Allokutzneria;
Rothia	3.04507e-05	0	3.04507e-05	6.09013e-05	3.04507e-05	7.61267e-05	9.1352e-05	0.000213155	6.09013e-05	6.09013e-05	4.5676e-05	4.5676e-05	3.04507e-05	6.09013e-05	4.5676e-05	4.5676e-05	7.61267e-05	0.000106577	0.000106577	0.000121803	9.1352e-05	7.61267e-05	7.61267e-05	4.5676e-05	9.1352e-05	4.5676e-05	6.09013e-05	0.000121803	9.1352e-05	4.5676e-05	0	9.1352e-05	3.04507e-05	6.09013e-05	0.000106577	3.04507e-05	0	k__Bacteria;p__Actinobacteria;c__unidentified_Actinobacteria;o__Micrococcales;f__Micrococcaceae;g__Rothia;
Cohnella	1.52253e-05	1.52253e-05	0	1.52253e-05	3.04507e-05	0	3.04507e-05	0	0	1.52253e-05	0	1.52253e-05	0	3.04507e-05	3.04507e-05	6.09013e-05	0	0	3.04507e-05	0	9.1352e-05	7.61267e-05	6.09013e-05	0	3.04507e-05	1.52253e-05	3.04507e-05	7.61267e-05	0	7.61267e-05	0.000106577	0	0	0	0.000213155	0	4.5676e-05	k__Bacteria;p__Firmicutes;c__Bacilli;o__Bacillales;f__Paenibacillaceae;g__Cohnella;
unidentified_Xanthomonadales	0	0	0	0	3.04507e-05	0	1.52253e-05	0	1.52253e-05	0	0	0	0	0	0	1.52253e-05	3.04507e-05	0	6.09013e-05	7.61267e-05	0.000137028	0.000213155	0.000182704	9.1352e-05	4.5676e-05	6.09013e-05	0.000106577	0.000106577	0.000152253	0.000152253	0.000167479	0	0	0	0.000213155	3.04507e-05	0	k__Bacteria;p__Proteobacteria;c__Gammaproteobacteria;o__Xanthomonadales;f__unidentified_Xanthomonadales;g__unidentified_Xanthomonadales;
Legionella	0	0	0	0	0	0	0	1.52253e-05	1.52253e-05	0	0	0	0	0	0	4.5676e-05	0	0	0	1.52253e-05	9.1352e-05	4.5676e-05	0.000121803	0.000121803	1.52253e-05	3.04507e-05	4.5676e-05	6.09013e-05	4.5676e-05	4.5676e-05	0.000137028	0	0	0	0.000197929	0	0	k__Bacteria;p__Proteobacteria;c__Gammaproteobacteria;o__Legionellales;f__Legionellaceae;g__Legionella;
Clostridium_sensu_stricto_6	3.04507e-05	9.1352e-05	3.04507e-05	6.09013e-05	4.5676e-05	0	6.09013e-05	0.000137028	4.5676e-05	0.000167479	6.09013e-05	9.1352e-05	9.1352e-05	0.000182704	0.000197929	0	1.52253e-05	0	6.09013e-05	0.000106577	0	0	0	0	0	0	0	3.04507e-05	0	0	0	4.5676e-05	9.1352e-05	7.61267e-05	0	9.1352e-05	0.000121803	k__Bacteria;p__Firmicutes;c__Clostridia;o__Clostridiales;f__Clostridiaceae_1;g__Clostridium_sensu_stricto_6;
Patulibacter	1.52253e-05	0	0	0	0	0	0	0	1.52253e-05	0	0	0	0	0	0	0	0	0	0	0	1.52253e-05	3.04507e-05	3.04507e-05	7.61267e-05	0.000121803	0	0	0.000182704	0.000167479	4.5676e-05	0.000152253	0	0	0	0.000197929	6.09013e-05	0	k__Bacteria;p__Actinobacteria;c__Thermoleophilia;o__Solirubrobacterales;f__Patulibacteraceae;g__Patulibacter;
Microlunatus	6.09013e-05	0	0	0	0	0	0	0	1.52253e-05	0	0	0	0	0	0	0	0	0	0	0	6.09013e-05	4.5676e-05	4.5676e-05	0.000121803	3.04507e-05	4.5676e-05	0	0.000106577	6.09013e-05	0	7.61267e-05	0	0	4.5676e-05	0.000197929	3.04507e-05	0	k__Bacteria;p__Actinobacteria;c__unidentified_Actinobacteria;o__Propionibacteriales;f__Propionibacteriaceae;g__Microlunatus;
Candidatus_Arthromitus	0	0	4.5676e-05	4.5676e-05	1.52253e-05	3.04507e-05	1.52253e-05	3.04507e-05	4.5676e-05	0	3.04507e-05	0.000121803	9.1352e-05	1.52253e-05	6.09013e-05	4.5676e-05	0.000137028	4.5676e-05	7.61267e-05	3.04507e-05	0.000167479	7.61267e-05	4.5676e-05	0.000197929	4.5676e-05	1.52253e-05	9.1352e-05	3.04507e-05	6.09013e-05	6.09013e-05	7.61267e-05	0	4.5676e-05	6.09013e-05	0.000121803	0	4.5676e-05	k__Bacteria;p__Firmicutes;c__Clostridia;o__Clostridiales;f__Clostridiaceae_1;g__Candidatus_Arthromitus;
Methylophaga	0	0	0	0	0	0	0	0	0	0	0	0	0	0	0	0	0	0	0	0	0	0	3.04507e-05	0	1.52253e-05	1.52253e-05	0	0	0	4.5676e-05	0	0	0	0	0.000197929	1.52253e-05	0	k__Bacteria;p__Proteobacteria;c__Gammaproteobacteria;o__Thiotrichales;f__Piscirickettsiaceae;g__Methylophaga;
Flavihumibacter	0	0	0	0	0	0	1.52253e-05	1.52253e-05	0	0	0	0	0	0	0	1.52253e-05	0	0	0	3.04507e-05	0	1.52253e-05	3.04507e-05	3.04507e-05	0	0	0	4.5676e-05	1.52253e-05	0.000197929	0.000106577	0	0	0	7.61267e-05	0	0	k__Bacteria;p__Bacteroidetes;c__Sphingobacteriia;o__Sphingobacteriales;f__Chitinophagaceae;g__Flavihumibacter;
Nocardia	0.000106577	1.52253e-05	1.52253e-05	1.52253e-05	0	0	0	0	4.5676e-05	1.52253e-05	6.09013e-05	4.5676e-05	4.5676e-05	0	7.61267e-05	0	0	0	0	0	9.1352e-05	9.1352e-05	1.52253e-05	4.5676e-05	7.61267e-05	0	0	0.000167479	0.000106577	0.000197929	0.000152253	4.5676e-05	3.04507e-05	0	0.000106577	4.5676e-05	0	k__Bacteria;p__Actinobacteria;c__unidentified_Actinobacteria;o__Corynebacteriales;f__Nocardiaceae;g__Nocardia;
Rhodocytophaga	4.5676e-05	0	0	0	0	0	0	0	6.09013e-05	0	0	0	0	0	0	0	0	0	0	0	3.04507e-05	6.09013e-05	4.5676e-05	3.04507e-05	0	1.52253e-05	1.52253e-05	0	3.04507e-05	0.000121803	0.000197929	0	0	0	6.09013e-05	0	0	k__Bacteria;p__Bacteroidetes;c__Cytophagia;o__Cytophagales;f__Cytophagaceae;g__Rhodocytophaga;
unidentified_Alcaligenaceae	3.04507e-05	0	0	0	0	0	0	0	4.5676e-05	0	0	0	0	0	0	0	0	0	0	0	9.1352e-05	0.000137028	0.000152253	0.000106577	0	7.61267e-05	1.52253e-05	6.09013e-05	4.5676e-05	7.61267e-05	7.61267e-05	0	0	0	0.000197929	9.1352e-05	0	k__Bacteria;p__Proteobacteria;c__Betaproteobacteria;o__Burkholderiales;f__Alcaligenaceae;g__unidentified_Alcaligenaceae;
Marinicella	0	0	0	0	0	0	0	0	0	0	0	0	0	0	0	0	0	0	0	0	3.04507e-05	1.52253e-05	4.5676e-05	0	1.52253e-05	0	6.09013e-05	4.5676e-05	0.000182704	0	0	0	0	0	0	0	0	k__Bacteria;p__Proteobacteria;c__Gammaproteobacteria;o__unidentified_Gammaproteobacteria;f__unidentified_Gammaproteobacteria;g__Marinicella;
Amaricoccus	1.52253e-05	0	0	0	0	0	0	0	6.09013e-05	0	0	0	0	0	0	0	0	0	1.52253e-05	0	0.000182704	0.000106577	7.61267e-05	0.000121803	0.000182704	6.09013e-05	6.09013e-05	0.000106577	0.000121803	0.000121803	0.000137028	0	0	0	0.000137028	0	0	k__Bacteria;p__Proteobacteria;c__Alphaproteobacteria;o__Rhodobacterales;f__Rhodobacteraceae;g__Amaricoccus;
Sandaracinus	0	0	0	0	0	0	9.1352e-05	0	0	0	0	0	0	0	0	4.5676e-05	0	0	0.000182704	0.000106577	3.04507e-05	0	9.1352e-05	0.000106577	4.5676e-05	3.04507e-05	3.04507e-05	1.52253e-05	0.000121803	9.1352e-05	0.000106577	0	0	0	0.000106577	4.5676e-05	0	k__Bacteria;p__Proteobacteria;c__Deltaproteobacteria;o__Myxococcales;f__Sandaracinaceae;g__Sandaracinus;
Collinsella	0	4.5676e-05	4.5676e-05	4.5676e-05	1.52253e-05	9.1352e-05	1.52253e-05	1.52253e-05	0	1.52253e-05	4.5676e-05	1.52253e-05	6.09013e-05	0	4.5676e-05	0	1.52253e-05	1.52253e-05	1.52253e-05	0	7.61267e-05	0	1.52253e-05	4.5676e-05	0.000182704	0	4.5676e-05	3.04507e-05	0.000121803	7.61267e-05	1.52253e-05	0.000167479	1.52253e-05	7.61267e-05	6.09013e-05	1.52253e-05	1.52253e-05	k__Bacteria;p__Actinobacteria;c__Coriobacteriia;o__Coriobacteriales;f__Coriobacteriaceae;g__Collinsella;
Mobilitalea	7.61267e-05	6.09013e-05	7.61267e-05	4.5676e-05	1.52253e-05	0	3.04507e-05	0	3.04507e-05	4.5676e-05	1.52253e-05	3.04507e-05	6.09013e-05	0.000182704	6.09013e-05	4.5676e-05	0	0	7.61267e-05	1.52253e-05	6.09013e-05	0	0	0	0	4.5676e-05	0	1.52253e-05	0	3.04507e-05	1.52253e-05	0	1.52253e-05	6.09013e-05	0	4.5676e-05	7.61267e-05	k__Bacteria;p__Firmicutes;c__Clostridia;o__Clostridiales;f__Lachnospiraceae;g__Mobilitalea;
Candidatus_Saccharimonas	0	4.5676e-05	0	4.5676e-05	1.52253e-05	3.04507e-05	3.04507e-05	9.1352e-05	3.04507e-05	6.09013e-05	4.5676e-05	6.09013e-05	1.52253e-05	1.52253e-05	3.04507e-05	6.09013e-05	9.1352e-05	3.04507e-05	9.1352e-05	0.000182704	4.5676e-05	0.000167479	7.61267e-05	0.000106577	1.52253e-05	9.1352e-05	1.52253e-05	4.5676e-05	6.09013e-05	9.1352e-05	0.000106577	4.5676e-05	3.04507e-05	9.1352e-05	0.000121803	1.52253e-05	7.61267e-05	k__Bacteria;p__Saccharibacteria;c__unidentified_Saccharibacteria;o__unidentified_Saccharibacteria;f__unidentified_Saccharibacteria;g__Candidatus_Saccharimonas;
Geminicoccus	0	0	0	0	0	0	1.52253e-05	0	0	0	0	0	0	0	0	0	0	0	0	0	0.000182704	6.09013e-05	6.09013e-05	1.52253e-05	7.61267e-05	6.09013e-05	0	4.5676e-05	1.52253e-05	0.000137028	9.1352e-05	0	0	0	0.000152253	3.04507e-05	0	k__Bacteria;p__Proteobacteria;c__Alphaproteobacteria;o__Rhodospirillales;f__unidentified_Rhodospirillales;g__Geminicoccus;
Nitrosomonas	0	0	0	0	0	0	0	0	3.04507e-05	0	0	0	0	0	0	0	0	0	0	0	0.000167479	4.5676e-05	4.5676e-05	3.04507e-05	1.52253e-05	3.04507e-05	3.04507e-05	0	4.5676e-05	4.5676e-05	4.5676e-05	0	0	0	1.52253e-05	0	0	k__Bacteria;p__Proteobacteria;c__Betaproteobacteria;o__Nitrosomonadales;f__Nitrosomonadaceae;g__Nitrosomonas;
Jahnella	1.52253e-05	0	0	0	0	0	0	0	1.52253e-05	0	0	0	0	0	0	0	0	0	0	0	3.04507e-05	9.1352e-05	0	4.5676e-05	0	3.04507e-05	0	1.52253e-05	1.52253e-05	0.000167479	4.5676e-05	0	0	0	4.5676e-05	3.04507e-05	0	k__Bacteria;p__Proteobacteria;c__Deltaproteobacteria;o__Myxococcales;f__Polyangiaceae;g__Jahnella;
Solitalea	1.52253e-05	0	0	0	0	0	0	0	3.04507e-05	0	0	0	0	0	0	0	0	0	0	0	0.000167479	7.61267e-05	6.09013e-05	0	4.5676e-05	0	6.09013e-05	0.000121803	7.61267e-05	9.1352e-05	4.5676e-05	0	0	0	4.5676e-05	1.52253e-05	0	k__Bacteria;p__Bacteroidetes;c__Sphingobacteriia;o__Sphingobacteriales;f__Sphingobacteriaceae;g__Solitalea;
Streptosporangium	4.5676e-05	0	0	0	0	0	0	0	0	0	0	0	0	0	0	0	0	0	0	0	0.000167479	7.61267e-05	7.61267e-05	3.04507e-05	1.52253e-05	4.5676e-05	0	1.52253e-05	1.52253e-05	0	6.09013e-05	0	0	0	0.000137028	6.09013e-05	0	k__Bacteria;p__Actinobacteria;c__unidentified_Actinobacteria;o__Streptosporangiales;f__Streptosporangiaceae;g__Streptosporangium;
Symbiobacterium	0	4.5676e-05	9.1352e-05	9.1352e-05	6.09013e-05	0	0.000106577	3.04507e-05	0	0.000137028	0.000121803	0.000152253	1.52253e-05	7.61267e-05	6.09013e-05	4.5676e-05	0	0	0.000121803	1.52253e-05	0	0	0	0	1.52253e-05	3.04507e-05	0	1.52253e-05	0	3.04507e-05	0	4.5676e-05	0.000167479	1.52253e-05	0	0	7.61267e-05	k__Bacteria;p__Firmicutes;c__Clostridia;o__Clostridiales;f__Family_XVIII;g__Symbiobacterium;
Lachnoclostridium_10	0	6.09013e-05	0	1.52253e-05	1.52253e-05	0	4.5676e-05	6.09013e-05	6.09013e-05	4.5676e-05	6.09013e-05	3.04507e-05	6.09013e-05	0.000167479	0.000121803	1.52253e-05	1.52253e-05	0	3.04507e-05	7.61267e-05	0	0	0	0	0	0	0	1.52253e-05	0	0	0	4.5676e-05	3.04507e-05	3.04507e-05	0	6.09013e-05	6.09013e-05	k__Bacteria;p__Firmicutes;c__Clostridia;o__Clostridiales;f__Lachnospiraceae;g__Lachnoclostridium_10;
Actinocorallia	3.04507e-05	0	0	0	0	0	0	0	4.5676e-05	0	0	0	0	0	0	0	0	0	0	0	7.61267e-05	0.000152253	3.04507e-05	3.04507e-05	7.61267e-05	1.52253e-05	0	1.52253e-05	7.61267e-05	1.52253e-05	1.52253e-05	0	0	0	6.09013e-05	6.09013e-05	0	k__Bacteria;p__Actinobacteria;c__unidentified_Actinobacteria;o__Streptosporangiales;f__Thermomonosporaceae;g__Actinocorallia;
Planifilum	0	0	0	0	3.04507e-05	0	0	0	0	3.04507e-05	0	3.04507e-05	0	6.09013e-05	0.000152253	0	0	0	0	0	0	0	0	0	1.52253e-05	0	0	0	0	4.5676e-05	3.04507e-05	3.04507e-05	1.52253e-05	0	0	1.52253e-05	0	k__Bacteria;p__Firmicutes;c__Bacilli;o__Bacillales;f__Thermoactinomycetaceae;g__Planifilum;
Thermomonospora	0	6.09013e-05	0	3.04507e-05	9.1352e-05	0	1.52253e-05	0	0	6.09013e-05	0	0	0	3.04507e-05	0	0.000121803	0	0	0.000152253	6.09013e-05	3.04507e-05	0	0	0	0	0	0	0	0	0	0	0	0	6.09013e-05	0	0	3.04507e-05	k__Bacteria;p__Actinobacteria;c__unidentified_Actinobacteria;o__Streptosporangiales;f__Thermomonosporaceae;g__Thermomonospora;
Erysipelatoclostridium	1.52253e-05	3.04507e-05	3.04507e-05	0	1.52253e-05	0.000106577	0	0	0.000121803	1.52253e-05	3.04507e-05	6.09013e-05	4.5676e-05	6.09013e-05	4.5676e-05	0	0	0.000137028	6.09013e-05	0	3.04507e-05	3.04507e-05	6.09013e-05	9.1352e-05	4.5676e-05	1.52253e-05	3.04507e-05	3.04507e-05	6.09013e-05	0.000152253	1.52253e-05	0.000106577	4.5676e-05	7.61267e-05	3.04507e-05	0	1.52253e-05	k__Bacteria;p__Firmicutes;c__Erysipelotrichia;o__Erysipelotrichales;f__Erysipelotrichaceae;g__Erysipelatoclostridium;
Ensifer	3.04507e-05	0	0	0	0	0	1.52253e-05	0	9.1352e-05	0	0	0	0	0	0	0	0	0	0	0	6.09013e-05	1.52253e-05	4.5676e-05	4.5676e-05	7.61267e-05	1.52253e-05	0	6.09013e-05	0.000152253	7.61267e-05	9.1352e-05	0	0	0	7.61267e-05	1.52253e-05	0	k__Bacteria;p__Proteobacteria;c__Alphaproteobacteria;o__Rhizobiales;f__Rhizobiaceae;g__Ensifer;
Lentzea	3.04507e-05	0	0	0	0	0	0	0	1.52253e-05	0	0	0	0	0	0	0	0	0	0	0	0.000137028	0.000106577	0.000106577	4.5676e-05	9.1352e-05	0	0	7.61267e-05	0.000137028	4.5676e-05	9.1352e-05	0	0	0	0.000152253	1.52253e-05	0	k__Bacteria;p__Actinobacteria;c__unidentified_Actinobacteria;o__Pseudonocardiales;f__Pseudonocardiaceae;g__Lentzea;
Oxalobacter	0.000121803	0	0	0	3.04507e-05	3.04507e-05	0.000152253	7.61267e-05	6.09013e-05	3.04507e-05	0	0	1.52253e-05	1.52253e-05	1.52253e-05	1.52253e-05	4.5676e-05	6.09013e-05	0.000137028	4.5676e-05	9.1352e-05	0.000106577	0.000121803	0.000106577	6.09013e-05	0.000106577	7.61267e-05	1.52253e-05	9.1352e-05	0.000137028	0.000152253	6.09013e-05	0	6.09013e-05	0.000137028	6.09013e-05	1.52253e-05	k__Bacteria;p__Proteobacteria;c__Betaproteobacteria;o__Burkholderiales;f__Oxalobacteraceae;g__Oxalobacter;
Elusimicrobium	0	0	3.04507e-05	0	6.09013e-05	0	0	0	0	0	3.04507e-05	4.5676e-05	1.52253e-05	0.000121803	0.000152253	1.52253e-05	4.5676e-05	1.52253e-05	1.52253e-05	1.52253e-05	3.04507e-05	1.52253e-05	3.04507e-05	1.52253e-05	0	1.52253e-05	0	4.5676e-05	3.04507e-05	0	1.52253e-05	0	0	0	3.04507e-05	0	0	k__Bacteria;p__Elusimicrobia;c__unidentified_Elusimicrobia;o__Elusimicrobiales;f__Elusimicrobiaceae;g__Elusimicrobium;
Tamlana	0	0	0	0	0	0	0.000121803	0.000121803	0	0	0	0	0	0	0	0	0	0	0.000137028	0.000152253	0	0	0	0	0	0	0	0	0	0	0	0	0	0	0	0	0	k__Bacteria;p__Bacteroidetes;c__Flavobacteriia;o__Flavobacteriales;f__Flavobacteriaceae;g__Tamlana;
Cellvibrio	1.52253e-05	0	0	3.04507e-05	0.000106577	0	7.61267e-05	0.000106577	3.04507e-05	1.52253e-05	0	0	6.09013e-05	3.04507e-05	1.52253e-05	0.000121803	3.04507e-05	1.52253e-05	9.1352e-05	9.1352e-05	0	7.61267e-05	0.000121803	6.09013e-05	0	3.04507e-05	6.09013e-05	4.5676e-05	0.000121803	7.61267e-05	0.000152253	0	0	0	9.1352e-05	3.04507e-05	6.09013e-05	k__Bacteria;p__Proteobacteria;c__Gammaproteobacteria;o__Cellvibrionales;f__Cellvibrionaceae;g__Cellvibrio;
Phaselicystis	4.5676e-05	1.52253e-05	0	0	0	0	0	0	3.04507e-05	0	0	1.52253e-05	0	0	3.04507e-05	0	0	0	0	0	7.61267e-05	7.61267e-05	4.5676e-05	7.61267e-05	3.04507e-05	4.5676e-05	9.1352e-05	7.61267e-05	6.09013e-05	0.000152253	0.000152253	0	0	0	3.04507e-05	6.09013e-05	0	k__Bacteria;p__Proteobacteria;c__Deltaproteobacteria;o__Myxococcales;f__Phaselicystidaceae;g__Phaselicystis;
Erysipelotrichaceae_UCG-004	4.5676e-05	7.61267e-05	1.52253e-05	7.61267e-05	7.61267e-05	1.52253e-05	9.1352e-05	0.000121803	3.04507e-05	0.000137028	1.52253e-05	0.000121803	9.1352e-05	6.09013e-05	9.1352e-05	0.000106577	4.5676e-05	7.61267e-05	0	0	0	4.5676e-05	0.000152253	7.61267e-05	4.5676e-05	3.04507e-05	3.04507e-05	1.52253e-05	9.1352e-05	0	1.52253e-05	1.52253e-05	0.000106577	9.1352e-05	4.5676e-05	1.52253e-05	9.1352e-05	k__Bacteria;p__Firmicutes;c__Erysipelotrichia;o__Erysipelotrichales;f__Erysipelotrichaceae;g__Erysipelotrichaceae_UCG-004;
Polyangium	0	0	0	0	0	0	0	0	3.04507e-05	0	0	0	0	0	0	0	0	0	0	0	0.000121803	4.5676e-05	0	0	3.04507e-05	0	4.5676e-05	0	9.1352e-05	0.000152253	0.000121803	0	0	0	0	0	0	k__Bacteria;p__Proteobacteria;c__Deltaproteobacteria;o__Myxococcales;f__Polyangiaceae;g__Polyangium;
unidentified_0319-6A21	0	0	0	0	0	0	0	0	1.52253e-05	0	0	0	0	0	0	0	0	0	0	0	6.09013e-05	4.5676e-05	6.09013e-05	3.04507e-05	1.52253e-05	3.04507e-05	1.52253e-05	3.04507e-05	0.000106577	4.5676e-05	0.000152253	0	0	0	9.1352e-05	0	0	k__Bacteria;p__Nitrospirae;c__Nitrospira;o__Nitrospirales;f__0319-6A21;g__unidentified_0319-6A21;
Actinophytocola	0	0	0	0	1.52253e-05	0	0	0	3.04507e-05	0	0	0	0	0	0	0	0	0	0	0	3.04507e-05	9.1352e-05	0.000106577	3.04507e-05	0.000137028	0.000106577	0	4.5676e-05	9.1352e-05	0.000106577	3.04507e-05	0	0	0	0.000137028	1.52253e-05	0	k__Bacteria;p__Actinobacteria;c__unidentified_Actinobacteria;o__Pseudonocardiales;f__Pseudonocardiaceae;g__Actinophytocola;
Rikenellaceae_RC9_gut_group	0	1.52253e-05	4.5676e-05	3.04507e-05	0	7.61267e-05	6.09013e-05	3.04507e-05	0	4.5676e-05	3.04507e-05	6.09013e-05	0	0	0	0	3.04507e-05	4.5676e-05	9.1352e-05	6.09013e-05	3.04507e-05	1.52253e-05	0.000106577	3.04507e-05	7.61267e-05	4.5676e-05	0.000106577	0	6.09013e-05	9.1352e-05	0.000137028	0	6.09013e-05	0.000106577	0	0	1.52253e-05	k__Bacteria;p__Bacteroidetes;c__Bacteroidia;o__Bacteroidales;f__Rikenellaceae;g__Rikenellaceae_RC9_gut_group;
Methylohalomonas	0	1.52253e-05	0	3.04507e-05	9.1352e-05	0	6.09013e-05	0.000137028	0	9.1352e-05	0	0	3.04507e-05	4.5676e-05	0	0.000106577	4.5676e-05	0	9.1352e-05	7.61267e-05	0	0	0	0	0	0	0	0	0	4.5676e-05	0	0	0	1.52253e-05	0	0	3.04507e-05	k__Bacteria;p__Proteobacteria;c__Gammaproteobacteria;o__Thiotrichales;f__Thiotrichaceae;g__Methylohalomonas;
Sphingopyxis	1.52253e-05	0	0	0	0	0	0	0	4.5676e-05	0	0	0	1.52253e-05	0	0	0	0	0	0	0	1.52253e-05	7.61267e-05	4.5676e-05	1.52253e-05	3.04507e-05	1.52253e-05	7.61267e-05	3.04507e-05	0.000137028	0	6.09013e-05	0	0	0	3.04507e-05	1.52253e-05	0	k__Bacteria;p__Proteobacteria;c__Alphaproteobacteria;o__Sphingomonadales;f__Sphingomonadaceae;g__Sphingopyxis;
Salinimicrobium	0	0	0	0	0	0	0.000121803	3.04507e-05	0	0	0	0	0	0	0	0	0	0	0.000137028	0	0	0	0	0	0	0	0	0	0	0	0	0	0	0	0	0	0	k__Bacteria;p__Bacteroidetes;c__Flavobacteriia;o__Flavobacteriales;f__Flavobacteriaceae;g__Salinimicrobium;
Thermobispora	0	0	0	0	6.09013e-05	0	0.000137028	3.04507e-05	0	0	0	0	1.52253e-05	0	0	4.5676e-05	0	0	1.52253e-05	4.5676e-05	0	0	0	0	0	0	0	0	0	0	0	0	0	0	0	0	0	k__Bacteria;p__Actinobacteria;c__unidentified_Actinobacteria;o__Streptosporangiales;f__Thermomonosporaceae;g__Thermobispora;
Propioniciclava	7.61267e-05	4.5676e-05	0	0	0	0	0	0	0.000137028	1.52253e-05	1.52253e-05	0	0	0	0	0	0	0	0	0	0	1.52253e-05	0	0	0	0	0	0	0	0	0	1.52253e-05	0	0	0	0.000137028	3.04507e-05	k__Bacteria;p__Actinobacteria;c__unidentified_Actinobacteria;o__Propionibacteriales;f__Propionibacteriaceae;g__Propioniciclava;
Labrys	4.5676e-05	0	0	0	0	0	0	0	0	0	0	0	0	0	0	0	0	0	0	0	6.09013e-05	7.61267e-05	6.09013e-05	7.61267e-05	9.1352e-05	9.1352e-05	0	4.5676e-05	1.52253e-05	0.000137028	0.000106577	0	0	0	0.000121803	0	0	k__Bacteria;p__Proteobacteria;c__Alphaproteobacteria;o__Rhizobiales;f__Xanthobacteraceae;g__Labrys;
unidentified_TK10	3.04507e-05	0	0	0	0	0	0	0	1.52253e-05	0	0	0	0	0	0	0	0	0	0	0	7.61267e-05	3.04507e-05	3.04507e-05	4.5676e-05	0	9.1352e-05	4.5676e-05	7.61267e-05	6.09013e-05	0.000137028	0.000106577	0	0	0	9.1352e-05	0	0	k__Bacteria;p__Chloroflexi;c__TK10;o__unidentified_TK10;f__unidentified_TK10;g__unidentified_TK10;
Tyzzerella_3	7.61267e-05	9.1352e-05	1.52253e-05	7.61267e-05	4.5676e-05	7.61267e-05	0	0.000137028	7.61267e-05	6.09013e-05	3.04507e-05	9.1352e-05	1.52253e-05	4.5676e-05	4.5676e-05	4.5676e-05	0	7.61267e-05	4.5676e-05	6.09013e-05	6.09013e-05	6.09013e-05	3.04507e-05	1.52253e-05	1.52253e-05	3.04507e-05	9.1352e-05	6.09013e-05	1.52253e-05	4.5676e-05	0.000106577	3.04507e-05	3.04507e-05	0	0	0.000137028	3.04507e-05	k__Bacteria;p__Firmicutes;c__Clostridia;o__Clostridiales;f__Lachnospiraceae;g__Tyzzerella_3;
Candidatus_Solibacter	1.52253e-05	0	0	0	0	0	0	0	3.04507e-05	0	0	0	0	0	0	0	0	0	0	0	7.61267e-05	9.1352e-05	7.61267e-05	6.09013e-05	0	4.5676e-05	0.000121803	4.5676e-05	0.000137028	0.000121803	6.09013e-05	0	0	0	0.000106577	4.5676e-05	0	k__Bacteria;p__Acidobacteria;c__unidentified_Acidobacteria;o__Subgroup_3;f__unidentified_Acidobacteria;g__Candidatus_Solibacter;
Promicromonospora	0	0	0	0	0	0	0	0	0	0	0	0	0	0	0	0	0	0	0	1.52253e-05	7.61267e-05	0	1.52253e-05	0	1.52253e-05	3.04507e-05	0	3.04507e-05	4.5676e-05	0.000137028	4.5676e-05	0	0	0	3.04507e-05	1.52253e-05	0	k__Bacteria;p__Actinobacteria;c__unidentified_Actinobacteria;o__Micrococcales;f__Promicromonosporaceae;g__Promicromonospora;
Nocardiopsis	0	0.000137028	0	3.04507e-05	4.5676e-05	0	6.09013e-05	4.5676e-05	3.04507e-05	7.61267e-05	4.5676e-05	0	1.52253e-05	0.000106577	1.52253e-05	0	0	0	9.1352e-05	6.09013e-05	1.52253e-05	0	0	0	0	0	0	1.52253e-05	0	0	0	0	0	4.5676e-05	0	1.52253e-05	3.04507e-05	k__Bacteria;p__Actinobacteria;c__unidentified_Actinobacteria;o__Streptosporangiales;f__Nocardiopsaceae;g__Nocardiopsis;
Leptolyngbya	0	0	0	0	0	0	0	0	0	0	0	0	0	0	0	0	0	0	0	0	0	0	0	0	0	0	0	0	1.52253e-05	0.000121803	0	0	0	0	0.000121803	0	0	k__Bacteria;p__Cyanobacteria;c__unidentified_Cyanobacteria;o__SubsectionIII;f__FamilyI;g__Leptolyngbya;
Micromonospora	0	0	0	0	0	0	0	0	0	0	0	0	0	0	0	0	0	0	0	0	3.04507e-05	4.5676e-05	0	0	6.09013e-05	3.04507e-05	0	0	1.52253e-05	0.000121803	1.52253e-05	0	0	0	9.1352e-05	0	0	k__Bacteria;p__Actinobacteria;c__unidentified_Actinobacteria;o__Micromonosporales;f__Micromonosporaceae;g__Micromonospora;
GAL15	0	0	0	0	0	0	0	0	0	0	0	0	0	0	0	0	0	0	0	0	0	0	0	0	0	0	0	1.52253e-05	0.000121803	3.04507e-05	0	0	0	0	1.52253e-05	0	0	k__Bacteria;p__Thermotogae;c__unidentified_Thermotogae;o__Thermotogales;f__Thermotogaceae;g__GAL15;
Proteiniphilum	0.000121803	0	0	0	0	0	0	0	0.000121803	0	0	0	0	0	0	0	0	0	0	0	0	1.52253e-05	0	0	0	0	0	0	0	0	0	4.5676e-05	0	0	0	7.61267e-05	0	k__Bacteria;p__Bacteroidetes;c__Bacteroidia;o__Bacteroidales;f__Porphyromonadaceae;g__Proteiniphilum;
Oxalophagus	0	6.09013e-05	0	4.5676e-05	7.61267e-05	0	4.5676e-05	1.52253e-05	0	0.000121803	9.1352e-05	0	6.09013e-05	9.1352e-05	0	6.09013e-05	0	0	7.61267e-05	0	1.52253e-05	1.52253e-05	1.52253e-05	3.04507e-05	4.5676e-05	0	0	3.04507e-05	6.09013e-05	3.04507e-05	0	9.1352e-05	0	7.61267e-05	4.5676e-05	0	7.61267e-05	k__Bacteria;p__Firmicutes;c__Bacilli;o__Bacillales;f__Paenibacillaceae;g__Oxalophagus;
Aciditerrimonas	0	0	0	0	0	0	0	0	0	0	0	0	0	0	0	0	0	0	0	0	0	3.04507e-05	0	1.52253e-05	3.04507e-05	0.000121803	0	4.5676e-05	0	4.5676e-05	0	0	0	0	0	0	0	k__Bacteria;p__Actinobacteria;c__Acidimicrobiia;o__Acidimicrobiales;f__unidentified_Acidimicrobiales;g__Aciditerrimonas;
Nakamurella	0	0	0	0	0	0	0	0	4.5676e-05	0	0	0	0	0	0	0	0	0	0	0	9.1352e-05	0.000121803	4.5676e-05	0.000106577	4.5676e-05	4.5676e-05	3.04507e-05	7.61267e-05	1.52253e-05	7.61267e-05	9.1352e-05	0	0	0	7.61267e-05	1.52253e-05	0	k__Bacteria;p__Actinobacteria;c__unidentified_Actinobacteria;o__Frankiales;f__Nakamurellaceae;g__Nakamurella;
Chloronema	0	0	0	0	0	0	0	0	0	0	0	0	0	0	0	0	0	0	0	0	0	0	0	0	0	0	0	0	1.52253e-05	0.000121803	4.5676e-05	0	0	0	0.000106577	0	0	k__Bacteria;p__Chloroflexi;c__Chloroflexia;o__Chloroflexales;f__Chloroflexaceae;g__Chloronema;
Caulobacter	0	0	0	0	0	0	0	0	1.52253e-05	0	0	0	0	0	0	0	0	0	0	0	6.09013e-05	6.09013e-05	3.04507e-05	0.000106577	3.04507e-05	4.5676e-05	0	0.000106577	0.000106577	4.5676e-05	4.5676e-05	0	0	0	9.1352e-05	3.04507e-05	0	k__Bacteria;p__Proteobacteria;c__Alphaproteobacteria;o__Caulobacterales;f__Caulobacteraceae;g__Caulobacter;
Peredibacter	0	0	0	0	0	0	0	0	3.04507e-05	0	0	0	0	0	0	0	0	0	3.04507e-05	0	4.5676e-05	1.52253e-05	1.52253e-05	3.04507e-05	0	6.09013e-05	4.5676e-05	1.52253e-05	1.52253e-05	0.000106577	6.09013e-05	0	0	3.04507e-05	0.000106577	3.04507e-05	0	k__Bacteria;p__Proteobacteria;c__Deltaproteobacteria;o__Bdellovibrionales;f__Bacteriovoracaceae;g__Peredibacter;
Brachybacterium	7.61267e-05	3.04507e-05	6.09013e-05	0.000106577	6.09013e-05	9.1352e-05	9.1352e-05	0	3.04507e-05	0	4.5676e-05	1.52253e-05	3.04507e-05	6.09013e-05	7.61267e-05	0	1.52253e-05	9.1352e-05	6.09013e-05	1.52253e-05	1.52253e-05	4.5676e-05	1.52253e-05	4.5676e-05	3.04507e-05	4.5676e-05	9.1352e-05	0.000106577	4.5676e-05	0	0	9.1352e-05	0.000106577	7.61267e-05	4.5676e-05	1.52253e-05	3.04507e-05	k__Bacteria;p__Actinobacteria;c__unidentified_Actinobacteria;o__Micrococcales;f__Dermabacteraceae;g__Brachybacterium;
Paracocccus	6.09013e-05	1.52253e-05	1.52253e-05	4.5676e-05	1.52253e-05	0	6.09013e-05	0	9.1352e-05	6.09013e-05	0	0	6.09013e-05	0	4.5676e-05	4.5676e-05	0	0	7.61267e-05	1.52253e-05	0.000106577	3.04507e-05	3.04507e-05	4.5676e-05	1.52253e-05	4.5676e-05	1.52253e-05	7.61267e-05	0	3.04507e-05	4.5676e-05	0	0	1.52253e-05	3.04507e-05	7.61267e-05	4.5676e-05	k__Bacteria;p__Proteobacteria;c__Alphaproteobacteria;o__Rhodobacterales;f__Rhodobacteraceae;g__Paracocccus;
Rhodomicrobium	0	0	0	0	0	0	0	0	0	0	0	0	0	0	0	0	0	0	0	0	0.000106577	0	0	0	1.52253e-05	9.1352e-05	0	1.52253e-05	1.52253e-05	3.04507e-05	6.09013e-05	0	0	0	1.52253e-05	4.5676e-05	0	k__Bacteria;p__Proteobacteria;c__Alphaproteobacteria;o__Rhizobiales;f__Hyphomicrobiaceae;g__Rhodomicrobium;
Ruminiclostridium_1	6.09013e-05	6.09013e-05	3.04507e-05	1.52253e-05	3.04507e-05	4.5676e-05	4.5676e-05	9.1352e-05	4.5676e-05	6.09013e-05	6.09013e-05	3.04507e-05	6.09013e-05	9.1352e-05	7.61267e-05	7.61267e-05	4.5676e-05	6.09013e-05	1.52253e-05	9.1352e-05	4.5676e-05	7.61267e-05	7.61267e-05	7.61267e-05	6.09013e-05	7.61267e-05	3.04507e-05	7.61267e-05	1.52253e-05	9.1352e-05	0.000106577	1.52253e-05	0	6.09013e-05	7.61267e-05	6.09013e-05	9.1352e-05	k__Bacteria;p__Firmicutes;c__Clostridia;o__Clostridiales;f__Ruminococcaceae;g__Ruminiclostridium_1;
Hydrogenophaga	0	0	0	0	0	0	0	4.5676e-05	0	0	0	0	0	0	1.52253e-05	0	0	0	3.04507e-05	1.52253e-05	0	3.04507e-05	4.5676e-05	0	0	0	1.52253e-05	0	0	0.000106577	0	0	0	0	3.04507e-05	0	0	k__Bacteria;p__Proteobacteria;c__Betaproteobacteria;o__Burkholderiales;f__Comamonadaceae;g__Hydrogenophaga;
Peptoclostridium	7.61267e-05	4.5676e-05	1.52253e-05	7.61267e-05	4.5676e-05	0	4.5676e-05	4.5676e-05	6.09013e-05	1.52253e-05	3.04507e-05	6.09013e-05	6.09013e-05	7.61267e-05	0	3.04507e-05	0	0	1.52253e-05	4.5676e-05	9.1352e-05	0	1.52253e-05	0	0	0	0	4.5676e-05	1.52253e-05	0.000106577	6.09013e-05	4.5676e-05	4.5676e-05	6.09013e-05	6.09013e-05	7.61267e-05	4.5676e-05	k__Bacteria;p__Firmicutes;c__Clostridia;o__Clostridiales;f__Peptostreptococcaceae;g__Peptoclostridium;
unidentified_Moraxellaceae	0	0	0	0	4.5676e-05	0	4.5676e-05	0	0	0	0	0	0	1.52253e-05	0.000106577	0	0	0	1.52253e-05	0	0	0	1.52253e-05	0	0	1.52253e-05	1.52253e-05	4.5676e-05	1.52253e-05	0	0	0	0	0	1.52253e-05	0	0	k__Bacteria;p__Proteobacteria;c__Gammaproteobacteria;o__Pseudomonadales;f__Moraxellaceae;g__unidentified_Moraxellaceae;
Brevibacterium	3.04507e-05	0	0	0	0	1.52253e-05	3.04507e-05	1.52253e-05	6.09013e-05	7.61267e-05	4.5676e-05	6.09013e-05	0	4.5676e-05	0.000106577	3.04507e-05	1.52253e-05	3.04507e-05	6.09013e-05	1.52253e-05	0	6.09013e-05	4.5676e-05	0	0	4.5676e-05	6.09013e-05	0	1.52253e-05	0	4.5676e-05	0	3.04507e-05	4.5676e-05	6.09013e-05	0.000106577	0	k__Bacteria;p__Actinobacteria;c__unidentified_Actinobacteria;o__Micrococcales;f__Brevibacteriaceae;g__Brevibacterium;
Schlegelella	0	4.5676e-05	1.52253e-05	3.04507e-05	3.04507e-05	0	0.000106577	7.61267e-05	0	0	0	4.5676e-05	1.52253e-05	7.61267e-05	6.09013e-05	3.04507e-05	3.04507e-05	0	3.04507e-05	6.09013e-05	6.09013e-05	4.5676e-05	0.000106577	7.61267e-05	7.61267e-05	3.04507e-05	0	9.1352e-05	6.09013e-05	6.09013e-05	9.1352e-05	0	0	0	6.09013e-05	0	4.5676e-05	k__Bacteria;p__Proteobacteria;c__Betaproteobacteria;o__Burkholderiales;f__Comamonadaceae;g__Schlegelella;
SM1A02	0	0	0	0	0	0	0	0	0	0	0	0	0	0	0	0	0	0	0	0	0	3.04507e-05	0	1.52253e-05	0	4.5676e-05	1.52253e-05	3.04507e-05	9.1352e-05	0	0	0	0	0	1.52253e-05	1.52253e-05	0	k__Bacteria;p__Planctomycetes;c__Phycisphaerae;o__Phycisphaerales;f__Phycisphaeraceae;g__SM1A02;
Ornithinimicrobium	9.1352e-05	0	0	0	0	0	0	0	9.1352e-05	4.5676e-05	0	0	0	0	1.52253e-05	0	0	0	0	0	0	0	0	3.04507e-05	0	0	0	0	0	1.52253e-05	6.09013e-05	0	0	0	0	7.61267e-05	0	k__Bacteria;p__Actinobacteria;c__unidentified_Actinobacteria;o__Micrococcales;f__Intrasporangiaceae;g__Ornithinimicrobium;
Segetibacter	0	0	0	0	0	0	0	0	0	0	0	0	0	0	0	0	0	0	0	0	6.09013e-05	7.61267e-05	1.52253e-05	9.1352e-05	1.52253e-05	0	0	1.52253e-05	1.52253e-05	3.04507e-05	4.5676e-05	0	0	0	4.5676e-05	0	0	k__Bacteria;p__Bacteroidetes;c__Sphingobacteriia;o__Sphingobacteriales;f__Chitinophagaceae;g__Segetibacter;
Dielma	0	0	0	0	0	1.52253e-05	9.1352e-05	1.52253e-05	0	0	1.52253e-05	0	3.04507e-05	0	0	0	0	0	6.09013e-05	3.04507e-05	0	0	0	0	0	0	0	0	0	0	0	0	0	0	0	0	0	k__Bacteria;p__Firmicutes;c__Erysipelotrichia;o__Erysipelotrichales;f__Erysipelotrichaceae;g__Dielma;
Mycoplasma	0	0	1.52253e-05	3.04507e-05	0	0	0	4.5676e-05	0	0	3.04507e-05	0	1.52253e-05	4.5676e-05	1.52253e-05	0	9.1352e-05	0	0	0	0	0	0	3.04507e-05	0	1.52253e-05	0	3.04507e-05	0	0	0	0	0	0	0	0	0	k__Bacteria;p__Tenericutes;c__Mollicutes;o__Mycoplasmatales;f__Mycoplasmataceae;g__Mycoplasma;
Paucisalibacillus	0	0	0	0	0	0	0	0	0	0	0	0	0	0	0	0	0	0	0	0	3.04507e-05	0	0	6.09013e-05	0	1.52253e-05	1.52253e-05	9.1352e-05	7.61267e-05	4.5676e-05	7.61267e-05	0	0	0	1.52253e-05	3.04507e-05	0	k__Bacteria;p__Firmicutes;c__Bacilli;o__Bacillales;f__Bacillaceae;g__Paucisalibacillus;
Haloferula	0	0	0	0	1.52253e-05	0	0	0	4.5676e-05	0	0	0	0	0	0	0	4.5676e-05	0	0	0	3.04507e-05	7.61267e-05	9.1352e-05	1.52253e-05	6.09013e-05	3.04507e-05	1.52253e-05	1.52253e-05	9.1352e-05	3.04507e-05	3.04507e-05	0	0	0	0	4.5676e-05	0	k__Bacteria;p__Verrucomicrobia;c__Verrucomicrobiae;o__Verrucomicrobiales;f__Verrucomicrobiaceae;g__Haloferula;
Bauldia	0	0	0	0	0	0	0	0	1.52253e-05	0	0	0	0	0	0	0	0	0	0	0	6.09013e-05	7.61267e-05	1.52253e-05	3.04507e-05	1.52253e-05	6.09013e-05	1.52253e-05	9.1352e-05	4.5676e-05	4.5676e-05	4.5676e-05	0	0	0	7.61267e-05	0	0	k__Bacteria;p__Proteobacteria;c__Alphaproteobacteria;o__Rhizobiales;f__unidentified_Rhizobiales;g__Bauldia;
Halocella	0	0	0	0	0	0	0	0	0	0	0	0	0	0	0	0	0	0	0	0	0	0	0	0	0	0	0	0	0	9.1352e-05	0	0	0	0	0	0	0	k__Bacteria;p__Firmicutes;c__Clostridia;o__Halanaerobiales;f__Halanaerobiaceae;g__Halocella;
Mucispirillum	3.04507e-05	4.5676e-05	4.5676e-05	0	0	1.52253e-05	0	0	6.09013e-05	3.04507e-05	1.52253e-05	3.04507e-05	0	0	1.52253e-05	0	0	0	0	0	0	4.5676e-05	4.5676e-05	1.52253e-05	4.5676e-05	0	9.1352e-05	3.04507e-05	1.52253e-05	7.61267e-05	1.52253e-05	1.52253e-05	4.5676e-05	6.09013e-05	6.09013e-05	3.04507e-05	9.1352e-05	k__Bacteria;p__Deferribacteres;c__unidentified_Deferribacteres;o__Deferribacterales;f__Deferribacteraceae;g__Mucispirillum;
Candidatus_Nitrososphaera	0	0	0	0	0	0	0	0	0	0	0	0	0	0	0	0	0	0	0	0	3.04507e-05	0	0	1.52253e-05	1.52253e-05	0	0	1.52253e-05	3.04507e-05	9.1352e-05	1.52253e-05	0	0	0	0	3.04507e-05	0	k__Archaea;p__Thaumarchaeota;c__.SCG.;o__unidentified_.SCG.;f__unidentified_.SCG.;g__Candidatus_Nitrososphaera;
Rhodoplanes	0	0	0	0	0	0	0	0	6.09013e-05	0	0	0	0	0	0	1.52253e-05	0	0	0	0	9.1352e-05	4.5676e-05	6.09013e-05	6.09013e-05	4.5676e-05	3.04507e-05	1.52253e-05	7.61267e-05	9.1352e-05	7.61267e-05	6.09013e-05	0	0	0	4.5676e-05	1.52253e-05	0	k__Bacteria;p__Proteobacteria;c__Alphaproteobacteria;o__Rhizobiales;f__Hyphomicrobiaceae;g__Rhodoplanes;
Vibrio	0	0	0	0	0	0	4.5676e-05	0	0	0	0	0	0	0	0	0	0	0	9.1352e-05	1.52253e-05	0	0	0	1.52253e-05	0	0	0	0	0	0	0	0	3.04507e-05	0	0	0	0	k__Bacteria;p__Proteobacteria;c__Gammaproteobacteria;o__Vibrionales;f__Vibrionaceae;g__Vibrio;
Nitriliruptor	0	0	0	0	0	0	0	0	0	0	0	0	0	0	0	0	0	0	0	0	0	0	0	0	0	0	0	0	4.5676e-05	3.04507e-05	0	0	0	0	9.1352e-05	0	0	k__Bacteria;p__Actinobacteria;c__Nitriliruptoria;o__Nitriliruptorales;f__Nitriliruptoraceae;g__Nitriliruptor;
Nubsella	0	0	0	0	0	0	0	0	0	0	0	0	0	0	0	0	0	0	0	0	0	0	0	0	0	9.1352e-05	0	1.52253e-05	0	0	0	0	0	0	0	0	0	k__Bacteria;p__Bacteroidetes;c__Sphingobacteriia;o__Sphingobacteriales;f__Sphingobacteriaceae;g__Nubsella;
Akkermansia	0	0	0	0	0	0	0	0	0	0	0	0	0	0	0	0	0	0	0	0	0	0	0	0	0	1.52253e-05	9.1352e-05	0	0	0	0	0	0	0	0	0	0	k__Bacteria;p__Verrucomicrobia;c__Verrucomicrobiae;o__Verrucomicrobiales;f__Verrucomicrobiaceae;g__Akkermansia;
Petrimonas	9.1352e-05	0	0	0	0	0	0	0	9.1352e-05	0	3.04507e-05	0	0	0	0	0	0	0	0	0	0	0	0	0	0	0	0	0	0	0	0	0	0	0	0	6.09013e-05	1.52253e-05	k__Bacteria;p__Bacteroidetes;c__Bacteroidia;o__Bacteroidales;f__Porphyromonadaceae;g__Petrimonas;
Roseomonas	0	0	0	0	0	0	3.04507e-05	0	3.04507e-05	0	0	0	0	0	0	0	0	0	0	0	3.04507e-05	3.04507e-05	4.5676e-05	1.52253e-05	1.52253e-05	0	0	1.52253e-05	1.52253e-05	6.09013e-05	9.1352e-05	0	0	0	0	3.04507e-05	0	k__Bacteria;p__Proteobacteria;c__Alphaproteobacteria;o__Rhodospirillales;f__Acetobacteraceae;g__Roseomonas;
Actinomycetospora	6.09013e-05	0	0	0	0	0	0	0	9.1352e-05	0	0	0	0	0	0	0	1.52253e-05	0	0	0	9.1352e-05	1.52253e-05	3.04507e-05	3.04507e-05	3.04507e-05	4.5676e-05	0	9.1352e-05	0	9.1352e-05	3.04507e-05	0	0	0	6.09013e-05	0	0	k__Bacteria;p__Actinobacteria;c__unidentified_Actinobacteria;o__Pseudonocardiales;f__Pseudonocardiaceae;g__Actinomycetospora;
Macellibacteroides	0	0	0	0	0	0	9.1352e-05	0	0	0	0	0	0	0	0	0	0	0	4.5676e-05	0	0	0	0	0	0	0	0	0	0	0	0	0	0	0	0	0	0	k__Bacteria;p__Bacteroidetes;c__Bacteroidia;o__Bacteroidales;f__Porphyromonadaceae;g__Macellibacteroides;
Sporocytophaga	3.04507e-05	0	0	0	0	0	0	0	3.04507e-05	0	0	0	0	0	0	0	0	0	0	0	9.1352e-05	6.09013e-05	7.61267e-05	3.04507e-05	4.5676e-05	3.04507e-05	9.1352e-05	1.52253e-05	3.04507e-05	6.09013e-05	9.1352e-05	0	0	0	3.04507e-05	3.04507e-05	0	k__Bacteria;p__Bacteroidetes;c__Cytophagia;o__Cytophagales;f__Cytophagaceae;g__Sporocytophaga;
Pelagibius	0	0	0	0	0	0	0	0	0	0	0	0	0	0	0	0	0	0	0	0	4.5676e-05	6.09013e-05	1.52253e-05	9.1352e-05	9.1352e-05	9.1352e-05	3.04507e-05	1.52253e-05	0	7.61267e-05	1.52253e-05	0	0	0	0	1.52253e-05	0	k__Bacteria;p__Proteobacteria;c__Alphaproteobacteria;o__Rhodospirillales;f__Rhodospirillaceae;g__Pelagibius;
unidentified_DA101_soil_group	0	0	0	0	0	0	0	0	3.04507e-05	0	0	0	0	0	0	0	0	0	0	0	9.1352e-05	4.5676e-05	7.61267e-05	3.04507e-05	0	0	0	4.5676e-05	6.09013e-05	0	0	0	0	0	0	0	0	k__Bacteria;p__Verrucomicrobia;c__Spartobacteria;o__Chthoniobacterales;f__DA101_soil_group;g__unidentified_DA101_soil_group;
Agaricicola	4.5676e-05	0	0	0	0	0	0	0	0	0	0	0	0	0	0	0	0	0	0	0	6.09013e-05	6.09013e-05	0	1.52253e-05	1.52253e-05	1.52253e-05	1.52253e-05	0	1.52253e-05	9.1352e-05	3.04507e-05	0	0	0	7.61267e-05	0	0	k__Bacteria;p__Proteobacteria;c__Alphaproteobacteria;o__Rhizobiales;f__unidentified_Rhizobiales;g__Agaricicola;
Acidiferrobacter	0	0	0	0	0	0	0	0	0	0	0	0	0	0	0	0	0	0	0	0	6.09013e-05	3.04507e-05	0	3.04507e-05	0	0	3.04507e-05	4.5676e-05	9.1352e-05	6.09013e-05	1.52253e-05	0	0	0	1.52253e-05	0	0	k__Bacteria;p__Proteobacteria;c__Gammaproteobacteria;o__Chromatiales;f__Ectothiorhodospiraceae;g__Acidiferrobacter;
Bdellovibrio	0	0	0	0	1.52253e-05	0	0	1.52253e-05	0	0	0	0	0	0	0	0	0	0	0	1.52253e-05	6.09013e-05	1.52253e-05	0	9.1352e-05	3.04507e-05	4.5676e-05	4.5676e-05	0	1.52253e-05	0	0	0	0	0	1.52253e-05	0	0	k__Bacteria;p__Proteobacteria;c__Deltaproteobacteria;o__Bdellovibrionales;f__Bdellovibrionaceae;g__Bdellovibrio;
Clostridium_sensu_stricto_10	0	0	0	0	0	0	1.52253e-05	0	0	0	0	0	0	0	0	0	0	0	7.61267e-05	0	0	1.52253e-05	0	0	1.52253e-05	0	1.52253e-05	0	1.52253e-05	0	1.52253e-05	0	0	0	0	0	0	k__Bacteria;p__Firmicutes;c__Clostridia;o__Clostridiales;f__Clostridiaceae_1;g__Clostridium_sensu_stricto_10;
Actinomyces	3.04507e-05	6.09013e-05	4.5676e-05	3.04507e-05	3.04507e-05	0	6.09013e-05	0	6.09013e-05	1.52253e-05	1.52253e-05	0	3.04507e-05	0	1.52253e-05	0	0	4.5676e-05	6.09013e-05	1.52253e-05	0	0	3.04507e-05	3.04507e-05	4.5676e-05	0	0	7.61267e-05	1.52253e-05	6.09013e-05	4.5676e-05	0	1.52253e-05	3.04507e-05	0	6.09013e-05	0	k__Bacteria;p__Actinobacteria;c__unidentified_Actinobacteria;o__Actinomycetales;f__Actinomycetaceae;g__Actinomyces;
Terribacillus	0	0	0	0	0	0	0	0	0	0	0	0	0	0	0	0	0	0	0	0	7.61267e-05	0	0	0	6.09013e-05	1.52253e-05	0	4.5676e-05	0	4.5676e-05	0	0	0	0	6.09013e-05	0	0	k__Bacteria;p__Firmicutes;c__Bacilli;o__Bacillales;f__Bacillaceae;g__Terribacillus;
Facklamia	7.61267e-05	0	0	6.09013e-05	0	0	1.52253e-05	0	4.5676e-05	0	0	3.04507e-05	1.52253e-05	0	0	0	0	3.04507e-05	3.04507e-05	0	0	0	0	0	0	0	0	3.04507e-05	1.52253e-05	0	0	0	0	4.5676e-05	0	4.5676e-05	3.04507e-05	k__Bacteria;p__Firmicutes;c__Bacilli;o__Lactobacillales;f__Aerococcaceae;g__Facklamia;
Fusibacter	0	0	0	0	0	0	7.61267e-05	0	0	0	0	0	0	0	0	0	0	0	0	3.04507e-05	0	0	0	0	0	0	0	0	0	0	0	0	0	0	0	0	0	k__Bacteria;p__Firmicutes;c__Clostridia;o__Clostridiales;f__Family_XII;g__Fusibacter;
Gemmobacter	0	0	0	0	0	0	4.5676e-05	0	0	0	0	0	0	0	0	0	0	0	7.61267e-05	0	0	0	0	0	0	0	0	0	1.52253e-05	0	6.09013e-05	0	0	0	1.52253e-05	0	0	k__Bacteria;p__Proteobacteria;c__Alphaproteobacteria;o__Rhodobacterales;f__Rhodobacteraceae;g__Gemmobacter;
Sphaerobacter	0	0	0	0	0	0	1.52253e-05	0	0	0	1.52253e-05	0	0	4.5676e-05	3.04507e-05	7.61267e-05	0	0	6.09013e-05	0	0	0	0	0	0	0	0	0	0	0	0	0	0	0	0	0	0	k__Bacteria;p__Thermomicrobia;c__unidentified_Thermomicrobia;o__Sphaerobacterales;f__Sphaerobacteraceae;g__Sphaerobacter;
Candidatus_Microthrix	0	0	0	0	4.5676e-05	0	0	3.04507e-05	0	0	0	0	0	0	3.04507e-05	0	0	0	3.04507e-05	0	7.61267e-05	1.52253e-05	4.5676e-05	0	0	0	0	1.52253e-05	0	0	1.52253e-05	0	0	0	0	0	0	k__Bacteria;p__Actinobacteria;c__Acidimicrobiia;o__Acidimicrobiales;f__unidentified_Acidimicrobiales;g__Candidatus_Microthrix;
Pelagibacterium	0	0	0	0	3.04507e-05	0	1.52253e-05	7.61267e-05	0	0	0	0	0	4.5676e-05	1.52253e-05	0	0	0	0	6.09013e-05	0	0	0	0	0	1.52253e-05	0	0	0	0	0	0	0	3.04507e-05	1.52253e-05	0	0	k__Bacteria;p__Proteobacteria;c__Alphaproteobacteria;o__Rhizobiales;f__Hyphomicrobiaceae;g__Pelagibacterium;
Carnobacterium	1.52253e-05	3.04507e-05	0	1.52253e-05	0	6.09013e-05	6.09013e-05	0	4.5676e-05	3.04507e-05	6.09013e-05	0	1.52253e-05	3.04507e-05	4.5676e-05	0	3.04507e-05	0	3.04507e-05	7.61267e-05	3.04507e-05	3.04507e-05	0	3.04507e-05	3.04507e-05	0	0	6.09013e-05	3.04507e-05	3.04507e-05	3.04507e-05	0	0	0	3.04507e-05	6.09013e-05	0	k__Bacteria;p__Firmicutes;c__Bacilli;o__Lactobacillales;f__Carnobacteriaceae;g__Carnobacterium;
Catellatospora	0	0	0	0	0	0	0	0	0	0	0	0	0	0	0	0	0	0	0	0	1.52253e-05	1.52253e-05	1.52253e-05	1.52253e-05	3.04507e-05	4.5676e-05	0	4.5676e-05	3.04507e-05	6.09013e-05	7.61267e-05	0	0	0	4.5676e-05	0	0	k__Bacteria;p__Actinobacteria;c__unidentified_Actinobacteria;o__Micromonosporales;f__Micromonosporaceae;g__Catellatospora;
Fluviicola	0	0	0	0	0	0	0	0	0	0	0	0	0	0	0	0	0	0	0	0	0	0	3.04507e-05	7.61267e-05	0	3.04507e-05	0	4.5676e-05	1.52253e-05	0	3.04507e-05	0	0	0	0	0	0	k__Bacteria;p__Bacteroidetes;c__Flavobacteriia;o__Flavobacteriales;f__Cryomorphaceae;g__Fluviicola;
Methylotenera	0	0	0	0	0	0	0	0	0	0	0	0	0	0	0	0	0	0	0	0	3.04507e-05	1.52253e-05	4.5676e-05	3.04507e-05	6.09013e-05	3.04507e-05	0	7.61267e-05	4.5676e-05	0	0	0	0	0	0	0	0	k__Bacteria;p__Proteobacteria;c__Betaproteobacteria;o__Methylophilales;f__Methylophilaceae;g__Methylotenera;
possible_genus_04	1.52253e-05	0	0	0	0	0	4.5676e-05	3.04507e-05	0	0	0	0	0	0	0	0	0	0	0	4.5676e-05	6.09013e-05	6.09013e-05	3.04507e-05	1.52253e-05	0	7.61267e-05	1.52253e-05	3.04507e-05	7.61267e-05	3.04507e-05	3.04507e-05	0	0	0	0	3.04507e-05	0	k__Bacteria;p__Fibrobacteres;c__Fibrobacteria;o__Fibrobacterales;f__Fibrobacteraceae;g__possible_genus_04;
Arhodomonas	0	0	0	0	0	0	0	0	0	0	0	0	0	0	0	0	0	0	0	0	0	0	0	0	0	0	0	0	0	7.61267e-05	0	0	0	0	0	0	0	k__Bacteria;p__Proteobacteria;c__Gammaproteobacteria;o__Chromatiales;f__Ectothiorhodospiraceae;g__Arhodomonas;
Lacibacter	0	0	0	0	0	0	0	0	0	0	0	0	0	0	0	0	0	0	0	0	3.04507e-05	7.61267e-05	1.52253e-05	0	7.61267e-05	0	0	0	6.09013e-05	7.61267e-05	0	0	0	0	0	0	0	k__Bacteria;p__Bacteroidetes;c__Sphingobacteriia;o__Sphingobacteriales;f__Chitinophagaceae;g__Lacibacter;
Zavarzinella	0	0	0	0	1.52253e-05	0	0	0	0	0	0	0	0	0	0	0	0	0	0	0	3.04507e-05	7.61267e-05	0	3.04507e-05	7.61267e-05	0	1.52253e-05	3.04507e-05	4.5676e-05	1.52253e-05	3.04507e-05	0	0	0	0	0	0	k__Bacteria;p__Planctomycetes;c__Planctomycetacia;o__Planctomycetales;f__Planctomycetaceae;g__Zavarzinella;
Ruminococcaceae_UCG-002	7.61267e-05	0	3.04507e-05	0	3.04507e-05	6.09013e-05	3.04507e-05	0	1.52253e-05	0	1.52253e-05	4.5676e-05	0	0	4.5676e-05	6.09013e-05	0	4.5676e-05	1.52253e-05	0	3.04507e-05	0	3.04507e-05	0	3.04507e-05	0	1.52253e-05	1.52253e-05	0	3.04507e-05	1.52253e-05	1.52253e-05	6.09013e-05	4.5676e-05	0	0	1.52253e-05	k__Bacteria;p__Firmicutes;c__Clostridia;o__Clostridiales;f__Ruminococcaceae;g__Ruminococcaceae_UCG-002;
Rhodanobacter	0	0	0	0	0	0	0	0	0	0	0	0	0	0	0	0	0	0	0	0	3.04507e-05	0	0	0	0	0	6.09013e-05	7.61267e-05	4.5676e-05	0	0	0	0	0	0	0	0	k__Bacteria;p__Proteobacteria;c__Gammaproteobacteria;o__Xanthomonadales;f__Xanthomonadaceae;g__Rhodanobacter;
Reichenbachiella	0	0	0	0	0	0	0	0	0	0	0	0	0	0	0	0	0	0	0	0	0	0	0	0	0	0	0	0	1.52253e-05	3.04507e-05	4.5676e-05	0	0	0	7.61267e-05	0	0	k__Bacteria;p__Bacteroidetes;c__Cytophagia;o__Cytophagales;f__Flammeovirgaceae;g__Reichenbachiella;
CL500-29_marine_group	0	0	0	0	0	0	0	0	0	0	0	0	0	0	0	0	0	0	0	0	6.09013e-05	4.5676e-05	4.5676e-05	3.04507e-05	0	1.52253e-05	1.52253e-05	3.04507e-05	4.5676e-05	1.52253e-05	1.52253e-05	0	0	0	7.61267e-05	1.52253e-05	0	k__Bacteria;p__Actinobacteria;c__Acidimicrobiia;o__Acidimicrobiales;f__Acidimicrobiaceae;g__CL500-29_marine_group;
Aneurinibacillus	0	0	0	0	0	0	0	0	0	0	0	0	0	0	0	0	0	0	0	0	0	1.52253e-05	0	3.04507e-05	3.04507e-05	0	0	6.09013e-05	3.04507e-05	1.52253e-05	0	0	0	0	0	0	0	k__Bacteria;p__Firmicutes;c__Bacilli;o__Bacillales;f__Paenibacillaceae;g__Aneurinibacillus;
Candidatus_Soleaferrea	1.52253e-05	0	0	0	0	0	0	1.52253e-05	3.04507e-05	1.52253e-05	0	0	0	0	0	0	0	0	0	0	0	0	0	1.52253e-05	3.04507e-05	3.04507e-05	1.52253e-05	1.52253e-05	6.09013e-05	0	0	3.04507e-05	0	0	0	3.04507e-05	4.5676e-05	k__Bacteria;p__Firmicutes;c__Clostridia;o__Clostridiales;f__Ruminococcaceae;g__Candidatus_Soleaferrea;
Coxiella	0	0	0	0	0	0	0	0	0	0	0	0	0	0	0	0	0	0	0	0	0	0	0	0	0	1.52253e-05	0	0	1.52253e-05	6.09013e-05	0	0	0	0	0	0	0	k__Bacteria;p__Proteobacteria;c__Gammaproteobacteria;o__Legionellales;f__Coxiellaceae;g__Coxiella;
Coriobacteriaceae_UCG-002	0	0	0	1.52253e-05	0	0	0	0	3.04507e-05	0	1.52253e-05	0	4.5676e-05	0	0	0	3.04507e-05	0	0	1.52253e-05	0	0	0	0	0	0	0	0	1.52253e-05	0	4.5676e-05	4.5676e-05	1.52253e-05	6.09013e-05	0	4.5676e-05	0	k__Bacteria;p__Actinobacteria;c__Coriobacteriia;o__Coriobacteriales;f__Coriobacteriaceae;g__Coriobacteriaceae_UCG-002;
Anaerofustis	4.5676e-05	0	0	0	0	0	3.04507e-05	1.52253e-05	0	1.52253e-05	0	1.52253e-05	0	1.52253e-05	1.52253e-05	0	6.09013e-05	0	0	0	0	1.52253e-05	3.04507e-05	0	0	0	0	0	1.52253e-05	0	1.52253e-05	3.04507e-05	4.5676e-05	1.52253e-05	0	3.04507e-05	3.04507e-05	k__Bacteria;p__Firmicutes;c__Clostridia;o__Clostridiales;f__Eubacteriaceae;g__Anaerofustis;
Shimazuella	0	0	0	3.04507e-05	3.04507e-05	0	0	1.52253e-05	4.5676e-05	4.5676e-05	0	6.09013e-05	4.5676e-05	4.5676e-05	1.52253e-05	0	0	0	0	4.5676e-05	0	3.04507e-05	4.5676e-05	3.04507e-05	4.5676e-05	0	0	0	0	4.5676e-05	4.5676e-05	0	4.5676e-05	3.04507e-05	1.52253e-05	0	1.52253e-05	k__Bacteria;p__Firmicutes;c__Bacilli;o__Bacillales;f__Thermoactinomycetaceae;g__Shimazuella;
Gemella	0	0	0	0	0	0	0	6.09013e-05	0	0	0	0	0	0	0	0	3.04507e-05	3.04507e-05	0	0	0	0	0	3.04507e-05	0	0	0	1.52253e-05	4.5676e-05	0	1.52253e-05	0	3.04507e-05	0	0	0	0	k__Bacteria;p__Firmicutes;c__Bacilli;o__Bacillales;f__Family_XI;g__Gemella;
Morganella	0	0	0	0	0	0	0	0	0	0	0	0	0	0	0	0	3.04507e-05	0	0	0	0	0	0	1.52253e-05	0	0	0	6.09013e-05	1.52253e-05	0	0	0	0	0	0	0	0	k__Bacteria;p__Proteobacteria;c__Gammaproteobacteria;o__Enterobacteriales;f__Enterobacteriaceae;g__Morganella;
Cupriavidus	0	0	0	0	0	0	0	0	0	0	0	0	0	0	0	0	0	0	0	0	6.09013e-05	3.04507e-05	3.04507e-05	4.5676e-05	0	3.04507e-05	0	6.09013e-05	3.04507e-05	4.5676e-05	1.52253e-05	0	0	0	1.52253e-05	1.52253e-05	0	k__Bacteria;p__Proteobacteria;c__Betaproteobacteria;o__Burkholderiales;f__Burkholderiaceae;g__Cupriavidus;
Tessaracoccus	1.52253e-05	4.5676e-05	0	1.52253e-05	0	0	0	0	6.09013e-05	4.5676e-05	0	0	0	0	0	0	0	0	0	0	0	0	0	0	0	0	0	0	0	0	0	0	0	0	0	6.09013e-05	0	k__Bacteria;p__Actinobacteria;c__unidentified_Actinobacteria;o__Propionibacteriales;f__Propionibacteriaceae;g__Tessaracoccus;
Candidatus_Xiphinematobacter	0	0	0	0	1.52253e-05	0	0	0	0	0	0	0	0	0	0	6.09013e-05	4.5676e-05	0	3.04507e-05	3.04507e-05	4.5676e-05	0	1.52253e-05	0	0	0	0	0	0	0	0	0	0	0	0	0	0	k__Bacteria;p__Verrucomicrobia;c__Spartobacteria;o__Chthoniobacterales;f__Xiphinematobacteraceae;g__Candidatus_Xiphinematobacter;
Corynebacterium	3.04507e-05	1.52253e-05	0	0	0	1.52253e-05	3.04507e-05	0	0	0	0	0	0	0	0	6.09013e-05	0	1.52253e-05	0	0	0	0	0	0	0	0	0	4.5676e-05	0	0	0	0	0	0	0	0	0	k__Bacteria;p__Actinobacteria;c__unidentified_Actinobacteria;o__Corynebacteriales;f__Corynebacteriaceae;g__Corynebacterium;
Ferrovibrio	0	0	0	0	0	0	3.04507e-05	0	0	0	0	0	0	0	0	1.52253e-05	0	0	0	4.5676e-05	0	0	0	0	1.52253e-05	1.52253e-05	0	0	1.52253e-05	3.04507e-05	0	0	0	0	6.09013e-05	1.52253e-05	0	k__Bacteria;p__Proteobacteria;c__Alphaproteobacteria;o__Rhodospirillales;f__Rhodospirillaceae;g__Ferrovibrio;
Holdemania	0	0	4.5676e-05	0	0	6.09013e-05	0	0	0	0	1.52253e-05	0	0	3.04507e-05	0	1.52253e-05	1.52253e-05	0	0	4.5676e-05	4.5676e-05	0	1.52253e-05	3.04507e-05	3.04507e-05	1.52253e-05	1.52253e-05	0	1.52253e-05	4.5676e-05	0	0	3.04507e-05	0	0	6.09013e-05	0	k__Bacteria;p__Firmicutes;c__Erysipelotrichia;o__Erysipelotrichales;f__Erysipelotrichaceae;g__Holdemania;
Mumia	0	0	0	0	0	0	0	0	3.04507e-05	0	0	0	0	0	0	0	0	0	0	0	0	0	0	0	0	0	0	6.09013e-05	1.52253e-05	0	6.09013e-05	0	0	0	1.52253e-05	0	0	k__Bacteria;p__Actinobacteria;c__unidentified_Actinobacteria;o__Propionibacteriales;f__Nocardioidaceae;g__Mumia;
Epulopiscium	1.52253e-05	3.04507e-05	0	0	0	0	0	4.5676e-05	0	0	1.52253e-05	1.52253e-05	0	6.09013e-05	0	0	0	0	0	0	0	0	0	0	0	0	0	0	0	0	0	0	1.52253e-05	0	0	0	4.5676e-05	k__Bacteria;p__Firmicutes;c__Clostridia;o__Clostridiales;f__Lachnospiraceae;g__Epulopiscium;
Flaviflexus	3.04507e-05	1.52253e-05	0	0	1.52253e-05	0	0	0	6.09013e-05	0	0	0	0	0	0	0	0	0	3.04507e-05	0	0	3.04507e-05	0	0	0	0	0	0	0	0	0	0	0	1.52253e-05	0	0	0	k__Bacteria;p__Actinobacteria;c__unidentified_Actinobacteria;o__Actinomycetales;f__Actinomycetaceae;g__Flaviflexus;
Nibribacter	0	0	0	0	0	0	0	0	0	0	0	0	0	0	0	0	0	0	0	0	4.5676e-05	0	0	1.52253e-05	0	6.09013e-05	0	3.04507e-05	1.52253e-05	4.5676e-05	0	0	0	0	0	0	0	k__Bacteria;p__Bacteroidetes;c__Cytophagia;o__Cytophagales;f__Cytophagaceae;g__Nibribacter;
Dokdonella	0	0	0	0	0	0	0	0	0	0	0	0	0	0	0	0	0	0	0	0	6.09013e-05	6.09013e-05	3.04507e-05	4.5676e-05	6.09013e-05	4.5676e-05	3.04507e-05	1.52253e-05	6.09013e-05	3.04507e-05	1.52253e-05	0	0	0	6.09013e-05	0	0	k__Bacteria;p__Proteobacteria;c__Gammaproteobacteria;o__Xanthomonadales;f__Xanthomonadaceae;g__Dokdonella;
Leuconostoc	0	0	0	1.52253e-05	0	6.09013e-05	1.52253e-05	3.04507e-05	1.52253e-05	1.52253e-05	0	1.52253e-05	0	4.5676e-05	0	3.04507e-05	3.04507e-05	4.5676e-05	3.04507e-05	1.52253e-05	1.52253e-05	3.04507e-05	4.5676e-05	0	1.52253e-05	3.04507e-05	0	0	1.52253e-05	0	3.04507e-05	0	0	0	1.52253e-05	0	0	k__Bacteria;p__Firmicutes;c__Bacilli;o__Lactobacillales;f__Leuconostocaceae;g__Leuconostoc;
Sphingobium	0	0	0	0	0	0	0	0	0	0	0	0	0	0	0	0	0	0	0	0	3.04507e-05	1.52253e-05	3.04507e-05	0	3.04507e-05	1.52253e-05	0	0	6.09013e-05	1.52253e-05	3.04507e-05	0	0	0	0	0	0	k__Bacteria;p__Proteobacteria;c__Alphaproteobacteria;o__Sphingomonadales;f__Sphingomonadaceae;g__Sphingobium;
Glycomyces	0	0	0	0	0	0	0	0	1.52253e-05	0	0	0	0	0	0	0	0	0	0	0	3.04507e-05	1.52253e-05	6.09013e-05	4.5676e-05	6.09013e-05	4.5676e-05	0	4.5676e-05	1.52253e-05	3.04507e-05	3.04507e-05	0	0	0	6.09013e-05	1.52253e-05	0	k__Bacteria;p__Actinobacteria;c__unidentified_Actinobacteria;o__Glycomycetales;f__Glycomycetaceae;g__Glycomyces;
Pseudofulvimonas	6.09013e-05	1.52253e-05	0	0	1.52253e-05	0	1.52253e-05	0	0	3.04507e-05	0	0	1.52253e-05	0	0	1.52253e-05	0	0	1.52253e-05	0	1.52253e-05	0	0	0	0	0	0	0	0	0	0	0	0	0	0	3.04507e-05	0	k__Bacteria;p__Proteobacteria;c__Gammaproteobacteria;o__Xanthomonadales;f__Xanthomonadaceae;g__Pseudofulvimonas;
Anaerofilum	0	0	0	0	1.52253e-05	1.52253e-05	3.04507e-05	1.52253e-05	4.5676e-05	0	0	1.52253e-05	3.04507e-05	3.04507e-05	0	3.04507e-05	1.52253e-05	4.5676e-05	0	4.5676e-05	0	0	6.09013e-05	3.04507e-05	0	3.04507e-05	0	3.04507e-05	1.52253e-05	4.5676e-05	0	4.5676e-05	1.52253e-05	1.52253e-05	4.5676e-05	3.04507e-05	0	k__Bacteria;p__Firmicutes;c__Clostridia;o__Clostridiales;f__Ruminococcaceae;g__Anaerofilum;
Candidatus_Chloroploca	0	1.52253e-05	0	0	0	0	0	3.04507e-05	6.09013e-05	0	0	0	0	0	0	0	0	1.52253e-05	0	0	0	0	0	0	1.52253e-05	1.52253e-05	0	0	3.04507e-05	3.04507e-05	4.5676e-05	0	0	0	0	0	0	k__Bacteria;p__Chloroflexi;c__Chloroflexia;o__Chloroflexales;f__Chloroflexaceae;g__Candidatus_Chloroploca;
Trueperella	3.04507e-05	0	0	0	0	0	0	0	6.09013e-05	3.04507e-05	0	0	0	0	0	0	0	0	0	0	0	0	0	0	0	0	0	0	0	0	0	3.04507e-05	0	0	0	1.52253e-05	0	k__Bacteria;p__Actinobacteria;c__unidentified_Actinobacteria;o__Actinomycetales;f__Actinomycetaceae;g__Trueperella;
Candidatus_Rhabdochlamydia	0	0	0	0	0	0	0	0	0	0	0	0	0	0	0	0	0	0	0	0	0	0	0	0	0	0	0	0	6.09013e-05	0	0	0	0	0	0	0	0	k__Bacteria;p__Chlamydiae;c__unidentified_Chlamydiae;o__Chlamydiales;f__Simkaniaceae;g__Candidatus_Rhabdochlamydia;
unidentified_SK259	0	0	0	0	0	0	0	0	0	0	0	0	0	0	0	0	0	0	0	0	0	0	0	0	0	6.09013e-05	0	0	3.04507e-05	4.5676e-05	0	0	0	0	0	0	0	k__Bacteria;p__Proteobacteria;c__SK259;o__unidentified_SK259;f__unidentified_SK259;g__unidentified_SK259;
Dongia	0	0	0	0	0	0	0	0	4.5676e-05	0	3.04507e-05	1.52253e-05	0	0	0	0	0	0	0	0	6.09013e-05	6.09013e-05	4.5676e-05	3.04507e-05	0	4.5676e-05	3.04507e-05	3.04507e-05	6.09013e-05	0	3.04507e-05	0	0	0	1.52253e-05	0	0	k__Bacteria;p__Proteobacteria;c__Alphaproteobacteria;o__Rhodospirillales;f__Rhodospirillaceae;g__Dongia;
Tepidimicrobium	1.52253e-05	1.52253e-05	1.52253e-05	0	0	0	0	0	1.52253e-05	0	3.04507e-05	3.04507e-05	0	6.09013e-05	1.52253e-05	0	0	0	0	1.52253e-05	3.04507e-05	0	0	0	1.52253e-05	0	0	1.52253e-05	0	1.52253e-05	0	1.52253e-05	0	0	0	0	0	k__Bacteria;p__Firmicutes;c__Clostridia;o__Clostridiales;f__Family_XI;g__Tepidimicrobium;
Ignavigranum	6.09013e-05	0	0	0	0	0	0	0	3.04507e-05	0	3.04507e-05	0	0	0	0	0	0	0	0	0	0	0	0	0	0	0	0	0	0	0	0	0	0	0	0	3.04507e-05	0	k__Bacteria;p__Firmicutes;c__Bacilli;o__Lactobacillales;f__Aerococcaceae;g__Ignavigranum;
Moraxella	0	0	0	0	0	0	0	1.52253e-05	0	0	0	0	0	0	0	0	0	0	1.52253e-05	3.04507e-05	0	0	0	0	0	0	0	6.09013e-05	1.52253e-05	0	0	0	0	0	0	0	0	k__Bacteria;p__Proteobacteria;c__Gammaproteobacteria;o__Pseudomonadales;f__Moraxellaceae;g__Moraxella;
Tahibacter	0	0	0	0	0	0	0	0	0	0	0	0	0	0	0	0	0	0	0	0	0	0	3.04507e-05	3.04507e-05	0	4.5676e-05	0	6.09013e-05	1.52253e-05	3.04507e-05	1.52253e-05	0	0	0	0	0	0	k__Bacteria;p__Proteobacteria;c__Gammaproteobacteria;o__Xanthomonadales;f__Xanthomonadaceae;g__Tahibacter;
unidentified_34P16	0	0	0	0	0	0	0	0	0	0	0	0	0	0	0	0	0	0	0	0	0	0	0	0	0	0	0	0	6.09013e-05	0	0	0	0	0	0	0	0	k__Bacteria;p__Proteobacteria;c__Gammaproteobacteria;o__34P16;f__unidentified_34P16;g__unidentified_34P16;
Anaeromyxobacter	0	0	0	0	0	0	0	0	0	0	0	0	0	0	0	0	0	0	0	0	0	3.04507e-05	3.04507e-05	0	0	0	3.04507e-05	3.04507e-05	1.52253e-05	1.52253e-05	1.52253e-05	0	0	0	6.09013e-05	0	0	k__Bacteria;p__Proteobacteria;c__Deltaproteobacteria;o__Myxococcales;f__Cystobacteraceae;g__Anaeromyxobacter;
Laceyella	0	0	0	0	0	0	0	0	0	3.04507e-05	0	0	0	0	0	0	0	0	0	0	0	4.5676e-05	1.52253e-05	0	0	0	0	1.52253e-05	0	0	0	0	0	0	1.52253e-05	0	3.04507e-05	k__Bacteria;p__Firmicutes;c__Bacilli;o__Bacillales;f__Thermoactinomycetaceae;g__Laceyella;
Methylobacillus	0	0	0	0	0	0	0	0	0	0	0	0	0	0	0	0	0	0	0	0	0	3.04507e-05	1.52253e-05	1.52253e-05	0	0	0	0	3.04507e-05	4.5676e-05	1.52253e-05	0	0	0	0	0	0	k__Bacteria;p__Proteobacteria;c__Betaproteobacteria;o__Methylophilales;f__Methylophilaceae;g__Methylobacillus;
Cytophaga	0	0	0	0	0	0	0	0	0	0	0	0	0	0	0	0	0	0	0	0	0	0	0	0	3.04507e-05	0	1.52253e-05	0	0	0	4.5676e-05	0	0	0	0	0	0	k__Bacteria;p__Bacteroidetes;c__Cytophagia;o__Cytophagales;f__Cytophagaceae;g__Cytophaga;
Hydrogenoanaerobacterium	0	1.52253e-05	0	1.52253e-05	0	0	0	0	0	0	0	0	0	3.04507e-05	4.5676e-05	0	0	1.52253e-05	0	0	0	0	0	0	0	0	0	0	0	0	0	0	0	0	0	0	0	k__Bacteria;p__Firmicutes;c__Clostridia;o__Clostridiales;f__Ruminococcaceae;g__Hydrogenoanaerobacterium;
Azospirillum	0	0	0	0	0	0	0	0	0	0	0	0	0	0	0	0	0	0	0	0	0	0	0	0	0	1.52253e-05	0	0	0	3.04507e-05	4.5676e-05	0	0	0	0	0	0	k__Bacteria;p__Proteobacteria;c__Alphaproteobacteria;o__Rhodospirillales;f__Rhodospirillaceae;g__Azospirillum;
Chryseobacterium	0	0	0	0	0	0	0	0	0	0	0	0	0	0	0	0	0	0	0	0	0	4.5676e-05	0	3.04507e-05	0	3.04507e-05	0	0	0	0	0	0	0	0	0	3.04507e-05	0	k__Bacteria;p__Bacteroidetes;c__Flavobacteriia;o__Flavobacteriales;f__Flavobacteriaceae;g__Chryseobacterium;
Inquilinus	0	0	0	0	3.04507e-05	0	3.04507e-05	0	3.04507e-05	0	0	0	0	1.52253e-05	1.52253e-05	0	0	0	1.52253e-05	4.5676e-05	0	1.52253e-05	1.52253e-05	1.52253e-05	0	0	0	0	0	0	1.52253e-05	0	0	0	0	0	1.52253e-05	k__Bacteria;p__Proteobacteria;c__Alphaproteobacteria;o__Rhodospirillales;f__Rhodospirillaceae;g__Inquilinus;
Alkalibaculum	0	0	0	0	0	0	0	0	0	0	0	0	0	4.5676e-05	0	0	0	0	0	0	4.5676e-05	1.52253e-05	0	0	0	0	0	0	0	0	0	0	0	0	1.52253e-05	0	0	k__Bacteria;p__Firmicutes;c__Clostridia;o__Clostridiales;f__Eubacteriaceae;g__Alkalibaculum;
Alkaliphilus	0	1.52253e-05	0	4.5676e-05	0	0	0	0	0	0	0	0	3.04507e-05	4.5676e-05	0	0	0	0	0	0	0	3.04507e-05	0	0	3.04507e-05	3.04507e-05	0	0	1.52253e-05	3.04507e-05	0	0	0	0	4.5676e-05	0	0	k__Bacteria;p__Firmicutes;c__Clostridia;o__Clostridiales;f__Clostridiaceae_2;g__Alkaliphilus;
Sedimentibacter	0	0	0	0	0	0	0	0	1.52253e-05	0	0	0	3.04507e-05	3.04507e-05	0	0	0	0	0	0	4.5676e-05	1.52253e-05	3.04507e-05	0	0	0	0	0	0	0	0	0	0	3.04507e-05	0	1.52253e-05	0	k__Bacteria;p__Firmicutes;c__Clostridia;o__Clostridiales;f__Family_XI;g__Sedimentibacter;
Rhizomicrobium	0	0	0	0	0	0	0	0	3.04507e-05	0	0	0	0	0	0	0	0	0	0	0	0	3.04507e-05	4.5676e-05	1.52253e-05	0	0	0	0	1.52253e-05	3.04507e-05	0	0	0	0	3.04507e-05	0	0	k__Bacteria;p__Proteobacteria;c__Alphaproteobacteria;o__Rhizobiales;f__unidentified_Rhizobiales;g__Rhizomicrobium;
Panacagrimonas	0	0	0	0	0	0	0	0	0	0	0	0	0	0	0	0	0	0	0	0	3.04507e-05	0	0	0	0	0	0	0	4.5676e-05	0	0	0	0	0	4.5676e-05	0	0	k__Bacteria;p__Proteobacteria;c__Gammaproteobacteria;o__Xanthomonadales;f__Xanthomonadaceae;g__Panacagrimonas;
I-8	0	0	0	0	0	0	0	0	0	0	0	0	0	0	0	0	0	0	0	0	0	4.5676e-05	0	0	1.52253e-05	0	0	0	0	0	0	0	0	0	0	1.52253e-05	0	k__Bacteria;p__Planctomycetes;c__Phycisphaerae;o__Phycisphaerales;f__Phycisphaeraceae;g__I-8;
Roseimicrobium	0	0	0	0	0	0	0	0	0	0	0	0	0	0	0	0	0	0	0	0	0	0	3.04507e-05	0	0	1.52253e-05	0	0	0	4.5676e-05	0	0	0	0	0	0	0	k__Bacteria;p__Verrucomicrobia;c__Verrucomicrobiae;o__Verrucomicrobiales;f__Verrucomicrobiaceae;g__Roseimicrobium;
Desulfotomaculum	0	0	0	0	0	0	0	0	0	0	0	0	0	0	0	0	0	0	0	0	1.52253e-05	4.5676e-05	4.5676e-05	0	1.52253e-05	0	0	0	0	0	0	0	0	0	0	0	0	k__Bacteria;p__Firmicutes;c__Clostridia;o__Clostridiales;f__Peptococcaceae;g__Desulfotomaculum;
Gilliamella	0	0	0	0	0	0	0	0	0	0	0	0	0	0	0	0	0	0	0	0	0	0	0	0	0	4.5676e-05	0	0	0	0	0	0	0	0	0	0	0	k__Bacteria;p__Proteobacteria;c__Gammaproteobacteria;o__Orbales;f__Orbaceae;g__Gilliamella;
Pseudobutyrivibrio	0	0	0	0	1.52253e-05	0	0	0	4.5676e-05	0	0	0	0	0	0	0	0	0	0	1.52253e-05	0	0	0	0	0	0	0	0	0	0	0	0	0	0	0	0	0	k__Bacteria;p__Firmicutes;c__Clostridia;o__Clostridiales;f__Lachnospiraceae;g__Pseudobutyrivibrio;
Alcanivorax	0	0	0	0	0	0	4.5676e-05	0	0	0	0	0	0	0	0	0	0	0	3.04507e-05	0	0	0	0	0	0	0	0	0	0	0	0	0	0	0	0	0	0	k__Bacteria;p__Proteobacteria;c__Gammaproteobacteria;o__Oceanospirillales;f__Alcanivoracaceae;g__Alcanivorax;
Jeongeupia	0	0	0	0	0	0	0	0	0	0	0	0	0	0	0	0	0	0	0	0	0	0	4.5676e-05	0	0	0	0	0	0	0	0	0	0	0	0	0	0	k__Bacteria;p__Proteobacteria;c__Betaproteobacteria;o__Neisseriales;f__Neisseriaceae;g__Jeongeupia;
Acetobacterium	4.5676e-05	0	0	0	0	0	0	0	3.04507e-05	0	0	0	0	0	0	0	0	0	0	0	0	0	0	0	0	0	0	0	0	0	0	0	0	0	0	1.52253e-05	0	k__Bacteria;p__Firmicutes;c__Clostridia;o__Clostridiales;f__Eubacteriaceae;g__Acetobacterium;
Rhodoligotrophos	0	0	0	3.04507e-05	3.04507e-05	0	0	1.52253e-05	0	0	0	0	0	3.04507e-05	1.52253e-05	0	0	0	3.04507e-05	4.5676e-05	0	0	0	0	0	0	0	0	0	0	0	0	0	0	0	0	0	k__Bacteria;p__Proteobacteria;c__Alphaproteobacteria;o__Rhizobiales;f__Rhodobiaceae;g__Rhodoligotrophos;
Leadbetterella	0	0	0	0	0	0	0	3.04507e-05	0	0	0	0	0	0	4.5676e-05	0	0	0	0	0	0	0	0	0	0	0	0	0	0	0	0	0	0	0	0	0	0	k__Bacteria;p__Bacteroidetes;c__Cytophagia;o__Cytophagales;f__Cytophagaceae;g__Leadbetterella;
Ruminococcaceae_V9D2013_group	0	0	0	0	0	4.5676e-05	0	1.52253e-05	0	0	0	1.52253e-05	0	0	0	0	0	0	0	0	0	3.04507e-05	0	1.52253e-05	0	0	0	0	0	0	0	0	0	0	0	0	0	k__Bacteria;p__Firmicutes;c__Clostridia;o__Clostridiales;f__Ruminococcaceae;g__Ruminococcaceae_V9D2013_group;
Zoogloea	0	0	0	0	0	0	0	0	0	0	0	0	0	0	0	0	0	0	3.04507e-05	4.5676e-05	0	0	0	0	0	0	0	0	0	4.5676e-05	0	0	0	0	0	0	0	k__Bacteria;p__Proteobacteria;c__Betaproteobacteria;o__Rhodocyclales;f__Rhodocyclaceae;g__Zoogloea;
Williamsia	0	0	0	0	0	0	0	0	0	0	0	0	0	0	0	0	0	0	0	0	0	0	0	0	0	0	0	0	0	4.5676e-05	0	0	0	0	0	0	0	k__Bacteria;p__Actinobacteria;c__unidentified_Actinobacteria;o__Corynebacteriales;f__Nocardiaceae;g__Williamsia;
Constrictibacter	0	0	0	0	0	0	0	0	0	0	0	0	0	0	0	0	0	0	0	0	3.04507e-05	3.04507e-05	4.5676e-05	3.04507e-05	1.52253e-05	1.52253e-05	0	0	0	0	1.52253e-05	0	0	0	0	0	0	k__Bacteria;p__Proteobacteria;c__Alphaproteobacteria;o__Rickettsiales;f__unidentified_Rickettsiales;g__Constrictibacter;
Proteiniborus	0	0	0	4.5676e-05	0	0	0	0	3.04507e-05	1.52253e-05	0	0	0	0	0	0	0	0	0	0	1.52253e-05	0	0	0	1.52253e-05	0	0	1.52253e-05	0	0	0	0	0	0	0	0	0	k__Bacteria;p__Firmicutes;c__Clostridia;o__Clostridiales;f__unidentified_Clostridiales;g__Proteiniborus;
Exiguobacterium	4.5676e-05	0	0	0	0	0	0	0	0	3.04507e-05	0	0	0	0	0	0	0	0	0	0	0	0	0	0	0	0	0	0	1.52253e-05	3.04507e-05	0	0	0	0	3.04507e-05	3.04507e-05	1.52253e-05	k__Bacteria;p__Firmicutes;c__Bacilli;o__Bacillales;f__Family_XII;g__Exiguobacterium;
Papillibacter	0	4.5676e-05	0	0	3.04507e-05	0	0	0	0	1.52253e-05	0	0	0	0	0	0	1.52253e-05	0	0	0	0	0	0	0	0	0	0	0	1.52253e-05	0	1.52253e-05	0	0	0	0	1.52253e-05	0	k__Bacteria;p__Firmicutes;c__Clostridia;o__Clostridiales;f__Ruminococcaceae;g__Papillibacter;
Sporichthya	0	0	0	0	0	0	0	0	1.52253e-05	0	0	0	0	0	0	0	0	0	0	0	0	3.04507e-05	0	0	0	0	0	1.52253e-05	0	1.52253e-05	4.5676e-05	0	0	0	0	0	0	k__Bacteria;p__Actinobacteria;c__unidentified_Actinobacteria;o__Frankiales;f__Sporichthyaceae;g__Sporichthya;
Desulfitibacter	0	0	0	0	0	0	0	0	0	0	0	4.5676e-05	0	0	1.52253e-05	0	0	0	0	1.52253e-05	0	0	0	0	0	0	0	0	0	0	0	0	0	0	0	0	0	k__Bacteria;p__Firmicutes;c__Clostridia;o__Clostridiales;f__Peptococcaceae;g__Desulfitibacter;
Microcoleus	0	0	0	0	0	0	0	0	0	0	0	0	0	0	0	0	0	0	0	0	0	0	0	0	0	0	0	0	0	0	4.5676e-05	0	0	0	0	0	0	k__Bacteria;p__Cyanobacteria;c__unidentified_Cyanobacteria;o__SubsectionIII;f__FamilyI;g__Microcoleus;
Clostridium_sensu_stricto_13	0	1.52253e-05	0	1.52253e-05	0	0	0	4.5676e-05	1.52253e-05	0	0	0	1.52253e-05	4.5676e-05	0	0	0	0	0	3.04507e-05	1.52253e-05	0	0	0	0	0	0	0	0	0	0	0	0	0	0	3.04507e-05	0	k__Bacteria;p__Firmicutes;c__Clostridia;o__Clostridiales;f__Clostridiaceae_1;g__Clostridium_sensu_stricto_13;
Asticcacaulis	0	0	0	0	0	0	0	0	0	0	0	0	0	0	0	0	0	0	0	0	0	0	4.5676e-05	1.52253e-05	1.52253e-05	0	3.04507e-05	0	0	0	0	0	0	0	0	0	0	k__Bacteria;p__Proteobacteria;c__Alphaproteobacteria;o__Caulobacterales;f__Caulobacteraceae;g__Asticcacaulis;
unidentified_Syntrophaceae	0	0	0	0	0	0	0	0	0	0	0	0	0	0	0	0	0	0	0	0	0	0	3.04507e-05	0	0	0	1.52253e-05	0	4.5676e-05	3.04507e-05	0	0	0	0	0	0	0	k__Bacteria;p__Proteobacteria;c__Deltaproteobacteria;o__Syntrophobacterales;f__Syntrophaceae;g__unidentified_Syntrophaceae;
Verrucomicrobium	0	0	0	0	4.5676e-05	0	0	1.52253e-05	0	0	0	0	0	0	3.04507e-05	3.04507e-05	0	0	0	4.5676e-05	0	0	0	0	0	0	0	0	0	0	0	0	0	0	0	0	0	k__Bacteria;p__Verrucomicrobia;c__Verrucomicrobiae;o__Verrucomicrobiales;f__Verrucomicrobiaceae;g__Verrucomicrobium;
Anaerobacillus	0	0	0	0	0	0	0	0	0	0	0	0	0	0	0	0	0	0	0	0	0	0	0	0	0	0	4.5676e-05	0	0	0	0	0	0	0	0	0	0	k__Bacteria;p__Firmicutes;c__Bacilli;o__Bacillales;f__Bacillaceae;g__Anaerobacillus;
Pseudomaricurvus	1.52253e-05	0	4.5676e-05	0	0	0	0	0	1.52253e-05	0	0	1.52253e-05	0	0	0	0	0	0	0	0	0	0	0	0	0	0	0	0	0	0	0	0	0	0	0	0	0	k__Bacteria;p__Proteobacteria;c__Gammaproteobacteria;o__Cellvibrionales;f__Cellvibrionaceae;g__Pseudomaricurvus;
Rheinheimera	0	0	0	0	0	0	0	0	0	0	0	0	0	0	0	0	0	0	0	0	0	0	0	0	0	1.52253e-05	0	0	0	4.5676e-05	0	0	0	0	0	0	0	k__Bacteria;p__Proteobacteria;c__Gammaproteobacteria;o__Chromatiales;f__Chromatiaceae;g__Rheinheimera;
Nitrococcus	0	0	0	0	0	0	0	0	1.52253e-05	0	0	0	0	0	0	0	0	0	0	0	1.52253e-05	4.5676e-05	0	0	4.5676e-05	3.04507e-05	1.52253e-05	0	1.52253e-05	0	0	0	0	0	0	0	0	k__Bacteria;p__Proteobacteria;c__Gammaproteobacteria;o__Chromatiales;f__Ectothiorhodospiraceae;g__Nitrococcus;
Weeksella	1.52253e-05	0	0	1.52253e-05	0	4.5676e-05	4.5676e-05	0	0	0	0	0	0	0	0	0	0	1.52253e-05	3.04507e-05	0	0	0	0	0	0	0	0	3.04507e-05	0	0	0	0	0	1.52253e-05	0	0	0	k__Bacteria;p__Bacteroidetes;c__Flavobacteriia;o__Flavobacteriales;f__Flavobacteriaceae;g__Weeksella;
Rhodopirellula	0	0	0	0	0	0	0	0	0	0	0	0	0	0	0	0	0	0	0	0	0	0	0	0	0	0	0	0	1.52253e-05	4.5676e-05	0	0	0	0	0	0	0	k__Bacteria;p__Planctomycetes;c__Planctomycetacia;o__Planctomycetales;f__Planctomycetaceae;g__Rhodopirellula;
unidentified_OPB54	0	4.5676e-05	0	0	0	0	3.04507e-05	0	0	1.52253e-05	0	0	0	0	0	0	0	0	1.52253e-05	0	4.5676e-05	0	0	0	4.5676e-05	0	0	0	0	4.5676e-05	4.5676e-05	0	0	0	0	0	0	k__Bacteria;p__Firmicutes;c__OPB54;o__unidentified_OPB54;f__unidentified_OPB54;g__unidentified_OPB54;
Parasegetibacter	0	0	0	0	0	0	0	0	0	0	0	0	0	0	0	0	0	0	0	0	0	0	3.04507e-05	4.5676e-05	0	0	1.52253e-05	0	0	0	0	0	0	0	0	0	0	k__Bacteria;p__Bacteroidetes;c__Sphingobacteriia;o__Sphingobacteriales;f__Chitinophagaceae;g__Parasegetibacter;
Thauera	0	0	0	0	0	0	3.04507e-05	4.5676e-05	0	0	0	0	0	0	0	0	0	0	4.5676e-05	4.5676e-05	0	0	0	0	1.52253e-05	0	0	0	0	0	0	0	0	0	0	0	0	k__Bacteria;p__Proteobacteria;c__Betaproteobacteria;o__Rhodocyclales;f__Rhodocyclaceae;g__Thauera;
Gallicola	1.52253e-05	0	0	0	0	0	0	0	1.52253e-05	0	0	0	0	4.5676e-05	1.52253e-05	0	0	0	0	0	0	0	0	0	0	0	0	0	0	0	0	0	0	0	0	0	0	k__Bacteria;p__Firmicutes;c__Clostridia;o__Clostridiales;f__Family_XI;g__Gallicola;
Chthonomonas	0	0	0	0	0	0	0	0	0	0	0	0	0	0	0	0	0	0	0	0	0	0	0	0	0	1.52253e-05	0	4.5676e-05	4.5676e-05	4.5676e-05	0	0	0	0	0	0	0	k__Bacteria;p__Armatimonadetes;c__Chthonomonadetes;o__Chthonomonadales;f__Chthonomonadaceae;g__Chthonomonas;
Candidatus_Odyssella	0	0	0	0	0	0	0	0	0	0	0	0	0	0	0	0	0	0	0	0	0	4.5676e-05	1.52253e-05	0	0	0	0	0	0	0	0	0	0	0	1.52253e-05	0	0	k__Bacteria;p__Proteobacteria;c__Alphaproteobacteria;o__Rickettsiales;f__unidentified_Rickettsiales;g__Candidatus_Odyssella;
Thermoflavimicrobium	1.52253e-05	0	0	0	0	0	0	0	0	0	0	0	0	0	0	0	0	0	0	0	0	0	4.5676e-05	4.5676e-05	4.5676e-05	4.5676e-05	0	0	1.52253e-05	0	4.5676e-05	0	0	0	0	0	0	k__Bacteria;p__Firmicutes;c__Bacilli;o__Bacillales;f__Thermoactinomycetaceae;g__Thermoflavimicrobium;
Buchnera	0	0	1.52253e-05	4.5676e-05	0	0	0	0	0	0	0	0	0	0	0	0	0	0	0	0	0	0	0	0	0	0	0	1.52253e-05	0	0	0	0	1.52253e-05	3.04507e-05	0	0	0	k__Bacteria;p__Proteobacteria;c__Gammaproteobacteria;o__Enterobacteriales;f__Enterobacteriaceae;g__Buchnera;
Defluviicoccus	0	0	0	0	0	0	0	0	0	0	0	0	0	0	0	0	0	0	0	0	0	4.5676e-05	0	0	0	0	0	0	4.5676e-05	0	0	0	0	0	0	0	0	k__Bacteria;p__Proteobacteria;c__Alphaproteobacteria;o__Rhodospirillales;f__Rhodospirillaceae;g__Defluviicoccus;
Hymenobacter	0	0	0	0	0	0	0	0	0	0	0	0	0	0	0	0	0	0	0	0	0	0	0	3.04507e-05	0	0	0	0	0	0	0	0	0	0	0	0	0	k__Bacteria;p__Bacteroidetes;c__Cytophagia;o__Cytophagales;f__Cytophagaceae;g__Hymenobacter;
Chelativorans	0	0	0	0	0	0	3.04507e-05	3.04507e-05	0	0	0	0	0	0	0	0	0	0	3.04507e-05	3.04507e-05	0	1.52253e-05	0	0	1.52253e-05	0	0	0	0	0	0	0	0	0	1.52253e-05	1.52253e-05	0	k__Bacteria;p__Proteobacteria;c__Alphaproteobacteria;o__Rhizobiales;f__Phyllobacteriaceae;g__Chelativorans;
Murdochiella	0	0	0	0	0	0	0	0	3.04507e-05	0	0	0	0	0	0	0	0	0	0	0	0	0	0	0	0	0	0	0	0	0	0	0	0	0	0	3.04507e-05	0	k__Bacteria;p__Firmicutes;c__Clostridia;o__Clostridiales;f__Family_XI;g__Murdochiella;
Nitrolancea	0	0	0	0	0	0	0	0	0	0	0	0	0	0	0	0	0	0	0	0	0	0	0	0	3.04507e-05	0	0	0	0	0	0	0	0	0	0	0	0	k__Bacteria;p__Thermomicrobia;c__unidentified_Thermomicrobia;o__Sphaerobacterales;f__Sphaerobacteraceae;g__Nitrolancea;
Methylocaldum	0	0	0	0	0	0	0	0	3.04507e-05	0	0	0	0	0	0	0	0	0	0	0	3.04507e-05	1.52253e-05	0	0	0	0	0	0	0	1.52253e-05	3.04507e-05	0	0	0	1.52253e-05	3.04507e-05	0	k__Bacteria;p__Proteobacteria;c__Gammaproteobacteria;o__Methylococcales;f__Methylococcaceae;g__Methylocaldum;
Singulisphaera	0	0	0	0	0	0	0	0	0	0	0	0	0	0	0	0	0	0	0	0	1.52253e-05	0	1.52253e-05	3.04507e-05	0	0	0	0	0	0	0	0	0	0	0	0	0	k__Bacteria;p__Planctomycetes;c__Planctomycetacia;o__Planctomycetales;f__Planctomycetaceae;g__Singulisphaera;
unidentified_Blfdi19	0	0	0	0	0	0	0	0	1.52253e-05	0	0	0	0	0	0	0	0	0	0	0	0	1.52253e-05	0	0	0	3.04507e-05	0	0	0	0	0	0	0	0	0	0	0	k__Bacteria;p__Proteobacteria;c__Deltaproteobacteria;o__Myxococcales;f__Blfdi19;g__unidentified_Blfdi19;
Luteococcus	0	0	0	0	0	0	0	0	0	3.04507e-05	0	0	0	1.52253e-05	0	0	0	0	0	0	0	0	0	0	0	0	0	0	0	0	0	0	0	0	0	0	0	k__Bacteria;p__Actinobacteria;c__unidentified_Actinobacteria;o__Propionibacteriales;f__Propionibacteriaceae;g__Luteococcus;
Empedobacter	0	0	0	0	0	0	0	1.52253e-05	0	0	0	0	0	0	0	0	0	0	0	0	0	0	0	0	0	0	0	0	0	0	0	0	0	0	0	3.04507e-05	0	k__Bacteria;p__Bacteroidetes;c__Flavobacteriia;o__Flavobacteriales;f__Flavobacteriaceae;g__Empedobacter;
Fusobacterium	0	0	0	0	0	0	0	0	0	0	0	0	0	0	0	0	0	0	3.04507e-05	0	0	0	0	0	0	0	0	0	0	0	0	0	0	0	0	0	0	k__Bacteria;p__Fusobacteria;c__Fusobacteriia;o__Fusobacteriales;f__Fusobacteriaceae;g__Fusobacterium;
Alterococcus	0	0	0	0	0	0	1.52253e-05	0	0	0	0	0	0	0	0	0	0	0	0	0	1.52253e-05	0	0	3.04507e-05	0	0	0	0	0	0	0	0	0	0	0	0	0	k__Bacteria;p__Verrucomicrobia;c__Opitutae;o__Opitutales;f__Opitutaceae;g__Alterococcus;
Hazenella	0	0	0	0	0	0	0	0	0	0	0	0	0	0	0	0	0	0	0	0	0	0	0	3.04507e-05	0	0	0	0	0	0	0	0	0	0	0	0	0	k__Bacteria;p__Firmicutes;c__Bacilli;o__Bacillales;f__Thermoactinomycetaceae;g__Hazenella;
Oceanobacillus	0	0	0	0	0	0	1.52253e-05	0	0	0	0	0	0	0	0	0	0	0	0	0	3.04507e-05	0	0	0	3.04507e-05	0	0	1.52253e-05	1.52253e-05	0	3.04507e-05	0	3.04507e-05	3.04507e-05	0	1.52253e-05	0	k__Bacteria;p__Firmicutes;c__Bacilli;o__Bacillales;f__Bacillaceae;g__Oceanobacillus;
Pseudospirillum	3.04507e-05	0	0	0	0	0	0	0	3.04507e-05	0	0	0	0	1.52253e-05	3.04507e-05	0	0	0	0	1.52253e-05	0	0	0	3.04507e-05	0	0	1.52253e-05	0	0	0	0	0	0	0	0	0	0	k__Bacteria;p__Proteobacteria;c__Gammaproteobacteria;o__Oceanospirillales;f__Oceanospirillaceae;g__Pseudospirillum;
Acaryochloris	0	0	0	0	0	0	0	0	0	0	0	0	0	0	0	0	0	0	0	0	0	0	0	0	0	0	0	0	0	3.04507e-05	0	0	0	0	0	0	0	k__Bacteria;p__Cyanobacteria;c__unidentified_Cyanobacteria;o__SubsectionI;f__FamilyI;g__Acaryochloris;
Alsobacter	0	0	0	0	0	0	0	0	0	0	0	0	0	0	0	0	0	0	0	0	0	0	0	3.04507e-05	0	0	0	3.04507e-05	1.52253e-05	0	0	0	0	0	0	0	0	k__Bacteria;p__Proteobacteria;c__Alphaproteobacteria;o__Rhizobiales;f__unidentified_Rhizobiales;g__Alsobacter;
Aliihoeflea	0	0	0	0	0	0	0	0	0	0	0	0	0	0	0	0	0	0	0	0	3.04507e-05	0	0	0	0	3.04507e-05	0	0	0	3.04507e-05	0	0	0	0	1.52253e-05	0	0	k__Bacteria;p__Proteobacteria;c__Alphaproteobacteria;o__Rhizobiales;f__Phyllobacteriaceae;g__Aliihoeflea;
Peptoniphilus	0	0	0	0	0	0	0	0	0	0	0	0	0	0	0	0	0	0	0	0	0	0	0	0	0	0	0	0	3.04507e-05	0	0	0	0	0	0	0	0	k__Bacteria;p__Firmicutes;c__Clostridia;o__Clostridiales;f__Family_XI;g__Peptoniphilus;
Parafilimonas	1.52253e-05	0	0	0	0	0	0	0	3.04507e-05	0	0	0	0	0	0	0	0	0	0	0	0	0	0	1.52253e-05	0	0	0	1.52253e-05	1.52253e-05	0	0	0	0	0	1.52253e-05	1.52253e-05	0	k__Bacteria;p__Bacteroidetes;c__Sphingobacteriia;o__Sphingobacteriales;f__Chitinophagaceae;g__Parafilimonas;
Desertibacter	0	0	0	0	0	0	0	0	0	0	0	0	0	0	0	0	0	0	0	0	0	0	0	0	3.04507e-05	0	0	0	0	0	0	0	0	0	0	0	0	k__Bacteria;p__Proteobacteria;c__Alphaproteobacteria;o__Rhodospirillales;f__Rhodospirillaceae;g__Desertibacter;
Parvibaculum	0	0	0	0	0	0	0	0	0	0	0	0	0	0	3.04507e-05	0	0	0	3.04507e-05	0	0	0	0	0	0	0	0	0	0	0	0	0	0	0	0	0	0	k__Bacteria;p__Proteobacteria;c__Alphaproteobacteria;o__Rhizobiales;f__Rhodobiaceae;g__Parvibaculum;
Filimonas	0	0	0	0	0	0	0	0	0	0	0	0	0	0	0	0	0	0	0	0	0	0	0	0	0	1.52253e-05	3.04507e-05	0	0	0	0	0	0	0	0	0	0	k__Bacteria;p__Bacteroidetes;c__Sphingobacteriia;o__Sphingobacteriales;f__Chitinophagaceae;g__Filimonas;
Uruburuella	0	0	0	0	0	0	3.04507e-05	0	0	0	0	0	0	0	0	0	0	0	1.52253e-05	1.52253e-05	0	0	0	0	0	0	0	0	0	0	0	0	0	0	0	0	0	k__Bacteria;p__Proteobacteria;c__Betaproteobacteria;o__Neisseriales;f__Neisseriaceae;g__Uruburuella;
Catabacter	0	0	0	0	0	0	0	3.04507e-05	0	0	0	0	3.04507e-05	0	0	0	0	0	0	0	0	0	0	0	0	0	0	0	0	0	0	0	0	0	0	0	0	k__Bacteria;p__Firmicutes;c__Clostridia;o__Clostridiales;f__Christensenellaceae;g__Catabacter;
Acetoanaerobium	0	0	0	0	0	0	0	0	1.52253e-05	0	0	0	0	0	0	0	0	0	0	0	0	0	0	0	0	0	0	0	0	0	0	0	0	0	0	3.04507e-05	0	k__Bacteria;p__Firmicutes;c__Clostridia;o__Clostridiales;f__Peptostreptococcaceae;g__Acetoanaerobium;
Desulfitobacterium	0	0	0	0	0	0	0	0	0	0	0	0	0	3.04507e-05	3.04507e-05	0	0	0	0	0	0	0	0	0	0	0	0	0	0	0	0	0	0	0	0	0	1.52253e-05	k__Bacteria;p__Firmicutes;c__Clostridia;o__Clostridiales;f__Peptococcaceae;g__Desulfitobacterium;
Armatimonas	0	0	0	0	0	0	0	0	0	0	0	0	0	0	0	0	0	0	0	0	3.04507e-05	0	0	1.52253e-05	0	0	0	0	0	0	0	0	0	0	0	0	0	k__Bacteria;p__Armatimonadetes;c__Armatimonadia;o__Armatimonadales;f__Armatimonadaceae;g__Armatimonas;
AKYG587	0	0	0	0	0	0	0	0	0	0	0	0	0	0	0	0	0	0	0	0	0	0	0	0	1.52253e-05	0	0	1.52253e-05	3.04507e-05	0	3.04507e-05	0	0	0	1.52253e-05	0	0	k__Bacteria;p__Planctomycetes;c__Phycisphaerae;o__Phycisphaerales;f__Phycisphaeraceae;g__AKYG587;
unidentified_OM190	0	0	0	0	0	0	0	0	0	0	0	0	1.52253e-05	0	0	0	0	0	0	0	0	0	0	0	0	0	0	3.04507e-05	1.52253e-05	0	0	0	0	0	1.52253e-05	0	0	k__Bacteria;p__Planctomycetes;c__OM190;o__unidentified_OM190;f__unidentified_OM190;g__unidentified_OM190;
Sporanaerobacter	0	0	0	0	0	0	0	0	0	0	0	0	0	0	0	0	0	0	0	0	0	0	0	3.04507e-05	0	0	3.04507e-05	0	0	0	0	0	0	0	0	0	0	k__Bacteria;p__Firmicutes;c__Clostridia;o__Clostridiales;f__Family_XI;g__Sporanaerobacter;
Aquimonas	0	0	0	0	0	0	0	1.52253e-05	0	0	0	0	0	0	0	0	0	0	0	1.52253e-05	0	0	0	0	0	0	3.04507e-05	0	0	0	1.52253e-05	0	0	0	0	0	0	k__Bacteria;p__Proteobacteria;c__Gammaproteobacteria;o__Xanthomonadales;f__Xanthomonadaceae;g__Aquimonas;
Haloplasma	0	0	3.04507e-05	0	0	0	0	0	0	0	0	0	0	0	0	0	0	0	0	0	0	0	1.52253e-05	0	0	0	0	0	0	0	0	1.52253e-05	1.52253e-05	0	0	0	1.52253e-05	k__Bacteria;p__Tenericutes;c__Mollicutes;o__Haloplasmatales;f__Haloplasmataceae;g__Haloplasma;
Erysipelotrichaceae_UCG-001	3.04507e-05	0	0	0	0	0	0	0	0	0	0	0	0	0	0	0	0	0	0	0	0	0	0	0	0	0	0	0	0	0	0	0	0	0	0	0	0	k__Bacteria;p__Firmicutes;c__Erysipelotrichia;o__Erysipelotrichales;f__Erysipelotrichaceae;g__Erysipelotrichaceae_UCG-001;
Kroppenstedtia	0	0	0	0	0	0	0	0	0	3.04507e-05	0	1.52253e-05	0	0	0	0	0	0	0	0	0	0	0	0	0	0	0	0	0	1.52253e-05	0	0	0	0	0	0	0	k__Bacteria;p__Firmicutes;c__Bacilli;o__Bacillales;f__Thermoactinomycetaceae;g__Kroppenstedtia;
unidentified_Acidimicrobiales	0	0	0	0	0	1.52253e-05	0	0	0	0	0	0	0	0	0	0	0	0	0	0	3.04507e-05	1.52253e-05	0	0	0	0	0	0	0	0	0	0	0	0	0	0	0	k__Bacteria;p__Actinobacteria;c__Acidimicrobiia;o__Acidimicrobiales;f__unidentified_Acidimicrobiales;g__unidentified_Acidimicrobiales;
Halobacillus	0	0	0	0	0	0	0	0	0	0	0	0	0	0	0	0	0	0	0	0	0	0	0	0	0	0	0	0	0	3.04507e-05	0	0	0	0	0	0	0	k__Bacteria;p__Firmicutes;c__Bacilli;o__Bacillales;f__Bacillaceae;g__Halobacillus;
Blastopirellula	0	0	0	0	0	0	0	0	0	0	0	0	0	0	0	0	0	0	0	0	3.04507e-05	1.52253e-05	1.52253e-05	0	1.52253e-05	0	0	0	0	0	0	0	0	0	0	0	0	k__Bacteria;p__Planctomycetes;c__Planctomycetacia;o__Planctomycetales;f__Planctomycetaceae;g__Blastopirellula;
Gordonibacter	0	0	0	0	3.04507e-05	1.52253e-05	0	1.52253e-05	0	0	0	0	0	0	0	0	0	0	0	1.52253e-05	0	0	1.52253e-05	0	0	3.04507e-05	0	0	0	0	0	0	0	0	0	0	0	k__Bacteria;p__Actinobacteria;c__Coriobacteriia;o__Coriobacteriales;f__Coriobacteriaceae;g__Gordonibacter;
Neochlamydia	3.04507e-05	0	0	0	0	0	0	0	0	0	0	0	0	0	0	0	0	0	0	0	0	0	0	0	0	0	0	0	0	0	0	0	0	0	0	0	0	k__Bacteria;p__Chlamydiae;c__unidentified_Chlamydiae;o__Chlamydiales;f__Parachlamydiaceae;g__Neochlamydia;
Oceanobacter	0	0	0	0	0	0	0	0	3.04507e-05	0	0	0	0	0	0	0	0	0	0	0	0	0	0	0	0	0	0	0	0	0	0	0	0	0	0	3.04507e-05	0	k__Bacteria;p__Proteobacteria;c__Gammaproteobacteria;o__Oceanospirillales;f__Oceanospirillaceae;g__Oceanobacter;
Lachnospiraceae_XPB1014_group	0	0	0	0	0	0	0	0	0	0	0	0	0	0	0	0	0	0	0	0	1.52253e-05	0	0	0	0	0	0	0	0	3.04507e-05	0	0	0	0	0	0	0	k__Bacteria;p__Firmicutes;c__Clostridia;o__Clostridiales;f__Lachnospiraceae;g__Lachnospiraceae_XPB1014_group;
Thermasporomyces	0	0	0	3.04507e-05	0	0	1.52253e-05	1.52253e-05	0	0	0	0	0	3.04507e-05	0	0	0	0	0	0	0	0	0	0	0	0	0	0	0	0	0	0	0	1.52253e-05	0	0	0	k__Bacteria;p__Actinobacteria;c__unidentified_Actinobacteria;o__Propionibacteriales;f__Nocardioidaceae;g__Thermasporomyces;
Desulfosporosinus	0	0	0	0	0	0	0	0	0	0	0	0	0	0	0	0	0	0	0	0	1.52253e-05	0	0	0	3.04507e-05	0	0	0	0	0	0	0	0	0	0	0	0	k__Bacteria;p__Firmicutes;c__Clostridia;o__Clostridiales;f__Peptococcaceae;g__Desulfosporosinus;
Owenweeksia	0	0	0	0	0	0	0	0	0	0	0	0	0	0	0	0	0	0	0	0	0	0	0	0	0	0	0	0	0	0	0	0	0	0	3.04507e-05	0	0	k__Bacteria;p__Bacteroidetes;c__Flavobacteriia;o__Flavobacteriales;f__Cryomorphaceae;g__Owenweeksia;
Dyadobacter	0	0	0	0	0	0	0	0	1.52253e-05	0	0	0	0	0	0	0	0	0	0	0	0	0	3.04507e-05	1.52253e-05	0	0	0	0	0	0	3.04507e-05	0	0	0	0	0	0	k__Bacteria;p__Bacteroidetes;c__Cytophagia;o__Cytophagales;f__Cytophagaceae;g__Dyadobacter;
Telmatobacter	0	0	0	0	0	3.04507e-05	0	0	0	0	0	0	0	0	0	0	0	0	0	3.04507e-05	0	0	0	0	0	0	0	0	0	0	0	0	0	0	0	0	0	k__Bacteria;p__Acidobacteria;c__unidentified_Acidobacteria;o__Acidobacteriales;f__Acidobacteriaceae_.Subgroup_1.;g__Telmatobacter;
Candidatus_Glomeribacter	0	0	0	0	0	0	0	0	0	0	0	0	0	0	0	0	0	0	0	0	0	0	0	0	0	0	0	1.52253e-05	1.52253e-05	3.04507e-05	0	0	0	0	0	0	0	k__Bacteria;p__Proteobacteria;c__Betaproteobacteria;o__Burkholderiales;f__Burkholderiaceae;g__Candidatus_Glomeribacter;
Aureimonas	0	0	0	0	0	0	0	0	0	0	0	0	0	0	0	0	0	0	0	0	0	0	3.04507e-05	0	3.04507e-05	0	1.52253e-05	0	0	0	3.04507e-05	0	0	0	3.04507e-05	0	0	k__Bacteria;p__Proteobacteria;c__Alphaproteobacteria;o__Rhizobiales;f__Aurantimonadaceae;g__Aureimonas;
unidentified_mle1-27	0	0	0	0	0	0	0	0	0	0	0	0	0	0	0	0	0	0	0	0	3.04507e-05	3.04507e-05	3.04507e-05	0	0	0	0	0	0	0	3.04507e-05	0	0	0	0	0	0	k__Bacteria;p__Proteobacteria;c__Deltaproteobacteria;o__Myxococcales;f__mle1-27;g__unidentified_mle1-27;
Solimonas	0	0	0	0	0	0	0	0	0	0	0	0	0	0	0	0	0	0	0	0	0	0	0	0	0	0	0	0	0	0	0	0	0	0	1.52253e-05	0	0	k__Bacteria;p__Proteobacteria;c__Gammaproteobacteria;o__Xanthomonadales;f__Solimonadaceae;g__Solimonas;
Thiobacillus	0	0	0	0	0	0	0	0	0	0	0	0	0	0	0	0	0	0	0	0	0	0	0	0	0	0	0	0	0	0	1.52253e-05	0	0	0	0	0	0	k__Bacteria;p__Proteobacteria;c__Betaproteobacteria;o__Hydrogenophilales;f__Hydrogenophilaceae;g__Thiobacillus;
unidentified_Coriobacteriaceae	0	1.52253e-05	0	1.52253e-05	0	0	0	0	0	0	0	0	0	0	0	0	0	0	0	0	0	0	0	0	0	0	0	0	0	0	0	0	0	0	0	0	0	k__Bacteria;p__Actinobacteria;c__Coriobacteriia;o__Coriobacteriales;f__Coriobacteriaceae;g__unidentified_Coriobacteriaceae;
Thermus	0	0	0	0	0	0	1.52253e-05	0	0	0	0	0	0	0	0	0	0	0	0	0	0	0	0	0	0	0	0	0	1.52253e-05	0	0	0	0	0	0	0	0	k__Bacteria;p__Deinococcus-Thermus;c__Deinococci;o__Thermales;f__Thermaceae;g__Thermus;
Angustibacter	0	0	0	0	0	0	0	0	0	0	0	0	0	0	0	0	0	0	0	0	0	0	1.52253e-05	0	0	0	0	0	0	0	0	0	0	0	0	0	0	k__Bacteria;p__Actinobacteria;c__unidentified_Actinobacteria;o__Kineosporiales;f__Kineosporiaceae;g__Angustibacter;
Lutispora	0	0	0	0	0	0	0	0	0	0	0	0	0	0	0	0	0	0	0	0	1.52253e-05	0	0	0	0	0	0	0	0	0	1.52253e-05	0	0	0	0	0	0	k__Bacteria;p__Firmicutes;c__Clostridia;o__Clostridiales;f__Gracilibacteraceae;g__Lutispora;
Herpetosiphon	0	0	0	0	0	0	0	0	0	0	0	0	0	0	0	0	0	0	0	0	0	0	0	1.52253e-05	0	0	0	0	0	0	1.52253e-05	0	0	0	1.52253e-05	0	0	k__Bacteria;p__Chloroflexi;c__Chloroflexia;o__Herpetosiphonales;f__Herpetosiphonaceae;g__Herpetosiphon;
Burkholderia	0	0	0	0	0	0	0	0	0	0	0	0	0	0	0	0	0	0	0	0	0	0	0	0	0	0	0	0	0	0	0	0	0	0	1.52253e-05	0	0	k__Bacteria;p__Proteobacteria;c__Betaproteobacteria;o__Burkholderiales;f__Burkholderiaceae;g__Burkholderia;
Clostridium_sensu_stricto_12	0	0	0	0	0	0	0	0	0	0	0	0	0	0	0	0	0	0	0	0	0	0	0	0	0	0	0	0	0	0	1.52253e-05	0	0	0	0	0	0	k__Bacteria;p__Firmicutes;c__Clostridia;o__Clostridiales;f__Clostridiaceae_1;g__Clostridium_sensu_stricto_12;
Salana	0	0	0	0	0	0	0	0	1.52253e-05	0	0	0	0	0	0	0	0	0	0	0	0	0	0	0	0	0	0	0	0	0	0	0	0	0	0	0	0	k__Bacteria;p__Actinobacteria;c__unidentified_Actinobacteria;o__Micrococcales;f__Beutenbergiaceae;g__Salana;
Motilibacter	0	0	0	0	0	0	0	0	0	0	0	0	0	0	0	0	0	0	0	0	0	0	0	0	0	1.52253e-05	0	0	0	0	0	0	0	0	0	0	0	k__Bacteria;p__Actinobacteria;c__unidentified_Actinobacteria;o__Streptosporangiales;f__unidentified_Actinobacteria;g__Motilibacter;
Uliginosibacterium	0	0	0	0	0	0	0	0	0	0	0	0	0	0	0	0	0	0	0	0	0	0	0	0	0	1.52253e-05	0	0	0	0	0	0	0	0	0	0	0	k__Bacteria;p__Proteobacteria;c__Betaproteobacteria;o__Rhodocyclales;f__Rhodocyclaceae;g__Uliginosibacterium;
Oscillospira	0	0	0	1.52253e-05	0	0	0	0	0	0	0	0	1.52253e-05	0	0	0	0	0	1.52253e-05	0	0	0	0	0	0	0	0	0	0	1.52253e-05	0	0	1.52253e-05	0	0	0	0	k__Bacteria;p__Firmicutes;c__Clostridia;o__Clostridiales;f__Ruminococcaceae;g__Oscillospira;
Litorilinea	0	0	0	0	0	0	0	0	0	0	0	0	0	0	0	0	0	0	0	0	0	0	1.52253e-05	1.52253e-05	0	0	0	0	1.52253e-05	0	0	0	0	0	0	0	0	k__Bacteria;p__Chloroflexi;c__Caldilineae;o__Caldilineales;f__Caldilineaceae;g__Litorilinea;
Methyloceanibacter	0	0	0	0	0	0	0	0	0	0	0	0	0	0	0	0	0	0	0	0	0	1.52253e-05	0	0	0	0	0	0	0	0	1.52253e-05	0	0	0	0	0	0	k__Bacteria;p__Proteobacteria;c__Alphaproteobacteria;o__Rhizobiales;f__Rhodobiaceae;g__Methyloceanibacter;
Mucinivorans	0	0	0	0	0	0	0	0	0	0	0	0	0	0	0	0	0	0	0	1.52253e-05	0	0	0	0	0	0	0	0	0	0	0	0	0	0	0	0	0	k__Bacteria;p__Bacteroidetes;c__Bacteroidia;o__Bacteroidales;f__Rikenellaceae;g__Mucinivorans;
Rufibacter	0	0	0	0	0	0	0	0	0	0	0	0	0	0	0	0	0	0	0	0	0	0	0	0	0	0	1.52253e-05	0	0	0	0	0	0	0	0	0	0	k__Bacteria;p__Bacteroidetes;c__Cytophagia;o__Cytophagales;f__Cytophagaceae;g__Rufibacter;
Polynucleobacter	0	0	0	0	0	0	1.52253e-05	0	0	0	0	0	0	0	0	0	0	0	0	0	0	0	0	0	0	0	0	0	0	0	0	0	0	0	0	0	0	k__Bacteria;p__Proteobacteria;c__Betaproteobacteria;o__Burkholderiales;f__Burkholderiaceae;g__Polynucleobacter;
Nafulsella	0	0	0	0	0	0	0	0	0	0	0	0	0	0	0	0	0	0	0	1.52253e-05	0	0	0	0	0	0	0	0	0	0	0	0	0	0	0	0	0	k__Bacteria;p__Bacteroidetes;c__Cytophagia;o__Cytophagales;f__Flammeovirgaceae;g__Nafulsella;
Crocinitomix	0	0	0	0	0	0	0	0	0	0	0	0	0	0	0	0	0	0	0	0	0	0	0	0	0	0	0	0	0	0	0	0	0	0	0	0	0	k__Bacteria;p__Bacteroidetes;c__Flavobacteriia;o__Flavobacteriales;f__Cryomorphaceae;g__Crocinitomix;
Mogibacterium	0	0	0	0	0	0	0	0	0	0	0	0	0	0	0	0	0	0	0	0	0	0	0	0	0	0	0	0	0	0	0	0	0	0	0	0	0	k__Bacteria;p__Firmicutes;c__Clostridia;o__Clostridiales;f__Family_XIII;g__Mogibacterium;
Others	0.122153	0.105801	0.0924635	0.111647	0.0961175	0.0934531	0.129385	0.144032	0.140027	0.119549	0.09662	0.106151	0.112805	0.129552	0.145676	0.0965438	0.107856	0.0968484	0.135049	0.157095	0.179309	0.16923	0.144488	0.157993	0.168971	0.172077	0.136404	0.163703	0.159592	0.167205	0.158054	0.100594	0.109044	0.110962	0.165606	0.138261	0.122823
	0.106806			0.107651				0.134536			0.105192			0.123924			0.113251			0.168544			0.157151			0.157394			0.161617			0.106867			0.14223
	0.39085	0.39187	0.408313	0.416322	0.426538	0.412256	0.402938	0.342494	0.3926	0.415012	0.459242	0.418697	0.417022	0.386343	0.435125	0.402055	0.382795	0.428578	0.403959	0.365225	0.346194	0.34222	0.306897	0.354979	0.330222	0.19525	0.328045	0.333206	0.350122	0.343879	0.326309	0.456014	0.431867	0.412881	0.335977	0.407186	0.40813
	0.397011			0.414514				0.383369			0.431653			0.407841			0.405111			0.351213			0.330699			0.2855			0.340104			0.433587			0.383765
Unclassified	0.486998	0.502329	0.499224	0.472031	0.477345	0.49429	0.467677	0.513474	0.467372	0.465438	0.444138	0.475152	0.470174	0.484105	0.419199	0.501401	0.509348	0.474574	0.460993	0.47768	0.474498	0.488551	0.548614	0.487028	0.500807	0.632674	0.535551	0.503091	0.490286	0.488916	0.515636	0.443392	0.45909	0.476157	0.498417	0.454552	0.469047	Others
	0.496184			0.477836				0.482095			0.463155			0.468235			0.481638			0.480243			0.51215			0.557105			0.49828			0.459546			0.474005
