# Supplementary material for: Crosstalk Between Polygonatum kingianum, the miRNA, and Gut Microbiota in the Regulation of Lipid Metabolism
Source: Front Pharmacol. 2021 Oct 27;12:740528. doi: 10.3389/fphar.2021.740528 (PMC8578870; doi:10.3389/fphar.2021.740528)
Supplement: Supplementary file 5 [file DataSheet1.ZIP]

Archive with 56 entries (44 files):
- 1 Analysis of miRNA expression levels between different groups/
- 1 Analysis of miRNA expression levels between different groups/MODvsPSF_H/
- 1 Analysis of miRNA expression levels between different groups/MODvsPSF_H/MODvsPSF_H.DE.xls
- 1 Analysis of miRNA expression levels between different groups/MODvsPSF_H/MODvsPSF_H.DE_down.xls
- 1 Analysis of miRNA expression levels between different groups/MODvsPSF_H/MODvsPSF_H.DE_up.xls
- 1 Analysis of miRNA expression levels between different groups/MODvsPSF_H/MODvsPSF_H.Differential_analysis_results.xls
- 1 Analysis of miRNA expression levels between different groups/MODvsPSF_L/
- 1 Analysis of miRNA expression levels between different groups/MODvsPSF_L/MODvsPSF_L.DE.xls
- 1 Analysis of miRNA expression levels between different groups/MODvsPSF_L/MODvsPSF_L.DE_down.xls
- 1 Analysis of miRNA expression levels between different groups/MODvsPSF_L/MODvsPSF_L.DE_up.xls
- 1 Analysis of miRNA expression levels between different groups/MODvsPSF_L/MODvsPSF_L.Differential_analysis_results.xls
- 1 Analysis of miRNA expression levels between different groups/MODvsPSF_M/
- 1 Analysis of miRNA expression levels between different groups/MODvsPSF_M/MODvsPSF_M.DE.xls
- 1 Analysis of miRNA expression levels between different groups/MODvsPSF_M/MODvsPSF_M.DE_down.xls
- 1 Analysis of miRNA expression levels between different groups/MODvsPSF_M/MODvsPSF_M.DE_up.xls
- 1 Analysis of miRNA expression levels between different groups/MODvsPSF_M/MODvsPSF_M.Differential_analysis_results.xls
- 1 Analysis of miRNA expression levels between different groups/MODvsPS_H/
- 1 Analysis of miRNA expression levels between different groups/MODvsPS_H/MODvsPS_H.DE.xls
- 1 Analysis of miRNA expression levels between different groups/MODvsPS_H/MODvsPS_H.DE_down.xls
- 1 Analysis of miRNA expression levels between different groups/MODvsPS_H/MODvsPS_H.DE_up.xls
- 1 Analysis of miRNA expression levels between different groups/MODvsPS_H/MODvsPS_H.Differential_analysis_results.xls
- 1 Analysis of miRNA expression levels between different groups/MODvsPS_L/
- 1 Analysis of miRNA expression levels between different groups/MODvsPS_L/MODvsPS_L.DE.xls
- 1 Analysis of miRNA expression levels between different groups/MODvsPS_L/MODvsPS_L.DE_down.xls
- 1 Analysis of miRNA expression levels between different groups/MODvsPS_L/MODvsPS_L.DE_up.xls
- 1 Analysis of miRNA expression levels between different groups/MODvsPS_L/MODvsPS_L.Differential_analysis_results.xls
- 1 Analysis of miRNA expression levels between different groups/MODvsPS_M/
- 1 Analysis of miRNA expression levels between different groups/MODvsPS_M/MODvsPS_M.DE.xls
- 1 Analysis of miRNA expression levels between different groups/MODvsPS_M/MODvsPS_M.DE_down.xls
- 1 Analysis of miRNA expression levels between different groups/MODvsPS_M/MODvsPS_M.DE_up.xls
- 1 Analysis of miRNA expression levels between different groups/MODvsPS_M/MODvsPS_M.Differential_analysis_results.xls
- 1 Analysis of miRNA expression levels between different groups/MODvsPWE_H/
- 1 Analysis of miRNA expression levels between different groups/MODvsPWE_H/MODvsPWE_H.DE.xls
- 1 Analysis of miRNA expression levels between different groups/MODvsPWE_H/MODvsPWE_H.DE_down.xls
- 1 Analysis of miRNA expression levels between different groups/MODvsPWE_H/MODvsPWE_H.DE_up.xls
- 1 Analysis of miRNA expression levels between different groups/MODvsPWE_H/MODvsPWE_H.Differential_analysis_results.xls
- 1 Analysis of miRNA expression levels between different groups/MODvsPWE_L/
- 1 Analysis of miRNA expression levels between different groups/MODvsPWE_L/MODvsPWE_L.DE.xls
- 1 Analysis of miRNA expression levels between different groups/MODvsPWE_L/MODvsPWE_L.DE_down.xls
- 1 Analysis of miRNA expression levels between different groups/MODvsPWE_L/MODvsPWE_L.DE_up.xls
- 1 Analysis of miRNA expression levels between different groups/MODvsPWE_L/MODvsPWE_L.Differential_analysis_results.xls
- 1 Analysis of miRNA expression levels between different groups/MODvsPWE_M/
- 1 Analysis of miRNA expression levels between different groups/MODvsPWE_M/MODvsPWE_M.DE.xls
- 1 Analysis of miRNA expression levels between different groups/MODvsPWE_M/MODvsPWE_M.DE_down.xls
- 1 Analysis of miRNA expression levels between different groups/MODvsPWE_M/MODvsPWE_M.DE_up.xls
- 1 Analysis of miRNA expression levels between different groups/MODvsPWE_M/MODvsPWE_M.Differential_analysis_results.xls
- 1 Analysis of miRNA expression levels between different groups/MODvsSIM/
- 1 Analysis of miRNA expression levels between different groups/MODvsSIM/MODvsSIM.DE.xls
- 1 Analysis of miRNA expression levels between different groups/MODvsSIM/MODvsSIM.DE_down.xls
- 1 Analysis of miRNA expression levels between different groups/MODvsSIM/MODvsSIM.DE_up.xls
- 1 Analysis of miRNA expression levels between different groups/MODvsSIM/MODvsSIM.Differential_analysis_results.xls
- 1 Analysis of miRNA expression levels between different groups/MODvscon/
- 1 Analysis of miRNA expression levels between different groups/MODvscon/MODvscon.DE.xls
- 1 Analysis of miRNA expression levels between different groups/MODvscon/MODvscon.DE_down.xls
- 1 Analysis of miRNA expression levels between different groups/MODvscon/MODvscon.DE_up.xls
- 1 Analysis of miRNA expression levels between different groups/MODvscon/MODvscon.Differential_analysis_results.xls
