# Supplementary material for: Crosstalk Between Polygonatum kingianum, the miRNA, and Gut Microbiota in the Regulation of Lipid Metabolism
Source: Front Pharmacol. 2021 Oct 27;12:740528. doi: 10.3389/fphar.2021.740528 (PMC8578870; doi:10.3389/fphar.2021.740528)
Supplement: Supplementary file 5 [file DataSheet1.ZIP › 1 Analysis of miRNA expression levels between different groups/MODvsPSF_H/MODvsPSF_H.DE.xls]

sRNA	MOD_readcount	PSF_H_readcount	log2FoldChange	pval	padj
rno-miR-378b	11.2301112071774	199.70666281046	-3.0972	2.5066e-19	1.5666e-16
rno-miR-19a-3p	54.2340923686914	20.7800745726223	0.91356	0.016355	0.97099
rno-miR-542-3p	799.281147899099	1597.65017679005	-0.78278	0.018596	0.97099
rno-miR-204-5p	13.4407549459367	39.9278417435974	-0.89689	0.02487	0.97099
rno-miR-203a-5p	648.067071871645	1465.35422401929	-0.82584	0.025482	0.97099
rno-miR-34a-5p	545.11561171077	1037.30747363902	-0.72662	0.029293	0.97099
novel_536	114.890000925754	30.0192751582208	0.86375	0.032078	0.97099
rno-miR-203b-3p	838.407591733857	1740.81961142092	-0.76219	0.035038	0.97099
rno-miR-186-5p	2026.64787386357	1136.8555400108	0.66828	0.038033	0.97099
rno-miR-142-3p	603.663710940833	322.05042680635	0.69573	0.041312	0.97099
