# Supplementary material for: Crosstalk Between Polygonatum kingianum, the miRNA, and Gut Microbiota in the Regulation of Lipid Metabolism
Source: Front Pharmacol. 2021 Oct 27;12:740528. doi: 10.3389/fphar.2021.740528 (PMC8578870; doi:10.3389/fphar.2021.740528)
Supplement: Supplementary file 5 [file DataSheet1.ZIP › 1 Analysis of miRNA expression levels between different groups/MODvsPSF_H/MODvsPSF_H.DE_up.xls]

sRNA	MOD_readcount	PSF_H_readcount	log2FoldChange	pval	padj
rno-miR-19a-3p	54.2340923686914	20.7800745726223	0.91356	0.016355	0.97099
novel_536	114.890000925754	30.0192751582208	0.86375	0.032078	0.97099
rno-miR-186-5p	2026.64787386357	1136.8555400108	0.66828	0.038033	0.97099
rno-miR-142-3p	603.663710940833	322.05042680635	0.69573	0.041312	0.97099
