# Supplementary material for: Crosstalk Between Polygonatum kingianum, the miRNA, and Gut Microbiota in the Regulation of Lipid Metabolism
Source: Front Pharmacol. 2021 Oct 27;12:740528. doi: 10.3389/fphar.2021.740528 (PMC8578870; doi:10.3389/fphar.2021.740528)
Supplement: Supplementary file 5 [file DataSheet1.ZIP › 1 Analysis of miRNA expression levels between different groups/MODvsPSF_H/MODvsPSF_H.Differential_analysis_results.xls]

sRNA	MOD_readcount	PSF_H_readcount	log2FoldChange	pval	padj	significant
novel_101	236.188681952235	290.968730621496	-0.22567	0.52136	0.97099	FALSE
novel_109	115.463771992089	102.908880794428	0.090443	0.82118	0.98607	FALSE
novel_114	0	0.54847283908594	-0.14859	0.39466	0.97099	FALSE
novel_150	9.64369833169262	13.8452150480825	-0.27698	0.48637	0.97099	FALSE
novel_161	10.7712126343031	13.6937763477552	-0.16915	0.67446	0.98258	FALSE
novel_165	7.09185046154827	13.5215464050768	-0.59007	0.13767	0.97099	FALSE
novel_176	0.903669702090155	0	0.15035	0.39789	0.97099	FALSE
novel_183	5.11828609941263	7.18731579566037	-0.23733	0.55642	0.97099	FALSE
novel_187	0	0	NA	NA	NA	NA
novel_189	3.69809818188319	1.28485803769339	0.32034	0.35892	0.97099	FALSE
novel_190	5.04423473045424	1.35391728571056	0.43478	0.2272	0.97099	FALSE
novel_192	1.65401431170377	1.42297653372772	0.03231	0.92197	0.9869	FALSE
novel_216	0.676293240655222	0.84950221855706	-0.029215	0.91047	0.9869	FALSE
novel_223	0.833150194046368	1.91191827272036	-0.23464	0.47622	0.97099	FALSE
novel_224	1.20509753248348	2.69236124326025	-0.29556	0.40794	0.97099	FALSE
novel_225	0.304345902218112	0	0.06372	0.59201	0.97099	FALSE
novel_226	0.528804291828257	1.07194420208716	-0.10804	0.68788	0.98258	FALSE
novel_230	0.224458389610145	1.66447481310554	-0.30316	0.28078	0.97099	FALSE
novel_231	0.304345902218112	0.291501231547261	-0.00014119	0.99932	0.9995	FALSE
novel_232	0	1.16600492618904	-0.19941	0.31687	0.97099	FALSE
novel_235	1.28498504509145	0.558000987009799	0.19319	0.48885	0.97099	FALSE
novel_236	0.304345902218112	0.8399740706332	-0.13088	0.57245	0.97099	FALSE
novel_239	1.80150326053073	0.814972594548478	0.20029	0.50606	0.97099	FALSE
novel_241	0.44891677922029	0.583002463094521	-0.021592	0.91358	0.9869	FALSE
novel_242	0	0	NA	NA	NA	NA
novel_243	0	1.1160019740196	-0.17863	0.34646	0.97099	FALSE
novel_247	0	0	NA	NA	NA	NA
novel_248	0.753262681438401	0.814972594548478	0.017461	0.94796	0.99215	FALSE
novel_253	0.451834851045077	0.513943215077358	-0.028228	0.88383	0.9869	FALSE
novel_254	0	0.814972594548478	-0.18829	0.33285	0.97099	FALSE
novel_259	0	0	NA	NA	NA	NA
novel_267	0	0	NA	NA	NA	NA
novel_269	0.451834851045077	0.256971607538679	0.024207	0.88941	0.9869	FALSE
novel_271	0	0	NA	NA	NA	NA
novel_273	0	0	NA	NA	NA	NA
novel_274	0	0	NA	NA	NA	NA
novel_278	0	0.291501231547261	-0.063903	0.5857	0.97099	FALSE
novel_285	0	0	NA	NA	NA	NA
novel_289	0.224458389610145	0.256971607538679	-0.0073236	0.96217	0.99215	FALSE
novel_293	0	0.256971607538679	-0.057592	0.6055	0.97099	FALSE
novel_295	0.224458389610145	0	0.049559	0.6378	0.97099	FALSE
novel_298	0.451834851045077	0	0.085768	0.5316	0.97099	FALSE
novel_301	0	0	NA	NA	NA	NA
novel_309	0	0	NA	NA	NA	NA
novel_311	0.913037706654335	0	0.15863	0.38364	0.97099	FALSE
novel_319	2.1886547471816	1.38844690971914	0.10274	0.76406	0.98258	FALSE
novel_322	0.224458389610145	0	0.049559	0.6378	0.97099	FALSE
novel_328	0	0	NA	NA	NA	NA
novel_337	1.1281280917003	1.38844690971914	-0.08747	0.77219	0.98258	FALSE
novel_339	0	0.256971607538679	-0.057592	0.6055	0.97099	FALSE
novel_341	0.224458389610145	0	0.049559	0.6378	0.97099	FALSE
novel_344	0.224458389610145	0	0.049559	0.6378	0.97099	FALSE
novel_350	0	0	NA	NA	NA	NA
novel_351	0.224458389610145	0	0.049559	0.6378	0.97099	FALSE
novel_357	0	0.291501231547261	-0.063903	0.5857	0.97099	FALSE
novel_360	0	0.291501231547261	-0.063903	0.5857	0.97099	FALSE
novel_365	0	0	NA	NA	NA	NA
novel_380	139.652204032469	78.4212685473144	0.50551	0.19914	0.97099	FALSE
novel_384	0	0	NA	NA	NA	NA
novel_392	0	0	NA	NA	NA	NA
novel_394	0.676293240655222	1.10647382609574	-0.10551	0.71417	0.98258	FALSE
novel_398	0.304345902218112	0	0.06372	0.59201	0.97099	FALSE
novel_403	0.451834851045077	0	0.085768	0.5316	0.97099	FALSE
novel_415	0.900751630265367	1.10647382609574	-0.037226	0.90074	0.9869	FALSE
novel_416	0.224458389610145	0.256971607538679	-0.0073236	0.96217	0.99215	FALSE
novel_417	0.451834851045077	0	0.085768	0.5316	0.97099	FALSE
novel_419	0.451834851045077	0	0.085768	0.5316	0.97099	FALSE
novel_423	0.44891677922029	1.16600492618904	-0.10782	0.63253	0.97099	FALSE
novel_428	2.25917425522539	0.583002463094521	0.17076	0.49065	0.97099	FALSE
novel_430	0	0	NA	NA	NA	NA
novel_433	2.1886547471816	2.20341950426762	-0.042321	0.90788	0.9869	FALSE
novel_437	0.304345902218112	0	0.06372	0.59201	0.97099	FALSE
novel_438	0	0	NA	NA	NA	NA
novel_441	0.451834851045077	0	0.085768	0.5316	0.97099	FALSE
novel_454	0	0	NA	NA	NA	NA
novel_455	0	0	NA	NA	NA	NA
novel_461	3.00660079301421	4.78645578394738	-0.22731	0.55966	0.97099	FALSE
novel_463	0	0	NA	NA	NA	NA
novel_466	0.903669702090155	0.256971607538679	0.095267	0.63853	0.97099	FALSE
novel_467	0.224458389610145	0	0.049559	0.6378	0.97099	FALSE
novel_469	2.78797854705364	1.97144937281366	0.070727	0.83665	0.98645	FALSE
novel_470	0.756180753263189	0	0.1729	0.36345	0.97099	FALSE
novel_471	0	0.291501231547261	-0.063903	0.5857	0.97099	FALSE
novel_474	1.21738360887245	0	0.19602	0.32709	0.97099	FALSE
novel_477	0	0	NA	NA	NA	NA
novel_490	0.451834851045077	0	0.085768	0.5316	0.97099	FALSE
novel_492	0	0.256971607538679	-0.057592	0.6055	0.97099	FALSE
novel_495	0.676293240655222	0.291501231547261	0.077415	0.72026	0.98258	FALSE
novel_496	0.756180753263189	0	0.1729	0.36345	0.97099	FALSE
novel_503	0.676293240655222	0.814972594548478	-0.023428	0.92789	0.9869	FALSE
novel_506	3.38730234692569	0	0.45035	0.10966	0.97099	FALSE
novel_508	0	0	NA	NA	NA	NA
novel_510	0	0	NA	NA	NA	NA
novel_511	0.451834851045077	0	0.085768	0.5316	0.97099	FALSE
novel_512	0	0.291501231547261	-0.063903	0.5857	0.97099	FALSE
novel_513	0.451834851045077	0.291501231547261	0.018604	0.91609	0.9869	FALSE
novel_514	0	0.256971607538679	-0.057592	0.6055	0.97099	FALSE
novel_516	1.80442133235552	0	0.34184	0.1789	0.97099	FALSE
novel_518	0	0	NA	NA	NA	NA
novel_522	0.451834851045077	0	0.085768	0.5316	0.97099	FALSE
novel_529	2.56060208561871	1.0624160541633	0.22668	0.5029	0.97099	FALSE
novel_532	2.71100910627046	0.256971607538679	0.26997	0.28756	0.97099	FALSE
novel_536	114.890000925754	30.0192751582208	0.86375	0.032078	0.97099	TRUE
novel_539	0.756180753263189	0.291501231547261	0.08958	0.68402	0.98258	FALSE
novel_541	1.12521001987551	0	0.24853	0.26477	0.97099	FALSE
novel_544	0	0	NA	NA	NA	NA
novel_545	0.44891677922029	0	0.091775	0.51627	0.97099	FALSE
novel_549	0.304345902218112	0	0.06372	0.59201	0.97099	FALSE
novel_552	0.903669702090155	0	0.15035	0.39789	0.97099	FALSE
novel_555	0.451834851045077	0	0.085768	0.5316	0.97099	FALSE
novel_557	0.224458389610145	0.291501231547261	-0.012881	0.93502	0.99048	FALSE
novel_560	0	1.96550419257666	-0.3436	0.17193	0.97099	FALSE
novel_561	0.451834851045077	0.256971607538679	0.024207	0.88941	0.9869	FALSE
novel_563	6.19171262037272	8.59718121377738	-0.23244	0.56426	0.97099	FALSE
novel_564	0	0	NA	NA	NA	NA
novel_567	0	0	NA	NA	NA	NA
novel_568	0.833150194046368	0.291501231547261	0.12144	0.59776	0.97099	FALSE
novel_573	0.903669702090155	0	0.15035	0.39789	0.97099	FALSE
novel_576	0	0.256971607538679	-0.057592	0.6055	0.97099	FALSE
novel_577	0.451834851045077	0	0.085768	0.5316	0.97099	FALSE
novel_578	0.451834851045077	0	0.085768	0.5316	0.97099	FALSE
novel_579	0	0	NA	NA	NA	NA
novel_586	0.304345902218112	0	0.06372	0.59201	0.97099	FALSE
novel_588	0.224458389610145	0.558000987009799	-0.046075	0.79693	0.98258	FALSE
novel_601	0.608691804436224	0.256971607538679	0.061984	0.74165	0.98258	FALSE
novel_605	0	0	NA	NA	NA	NA
novel_610	0	0	NA	NA	NA	NA
novel_611	0	0	NA	NA	NA	NA
novel_615	7.21246297486233	11.0206804890249	-0.29107	0.47083	0.97099	FALSE
novel_619	0	0	NA	NA	NA	NA
novel_629	0	0	NA	NA	NA	NA
novel_632	0.304345902218112	0	0.06372	0.59201	0.97099	FALSE
novel_635	0	0	NA	NA	NA	NA
novel_638	0.676293240655222	0	0.1608	0.3825	0.97099	FALSE
novel_640	0.528804291828257	0.291501231547261	0.058245	0.77946	0.98258	FALSE
novel_642	0	0.256971607538679	-0.057592	0.6055	0.97099	FALSE
novel_66	0	0	NA	NA	NA	NA
rno-let-7a-1-3p	154.735842819219	135.155305684628	0.16519	0.57281	0.97099	FALSE
rno-let-7a-2-3p	0.451834851045077	1.37297358155828	-0.16511	0.51329	0.97099	FALSE
rno-let-7a-5p	29269.5141084265	34073.6345441188	-0.19923	0.39249	0.97099	FALSE
rno-let-7b-3p	17.0097652774967	18.0391402210115	-0.019416	0.96065	0.99215	FALSE
rno-let-7b-5p	9935.330405993	9487.76583636012	0.057119	0.83861	0.98645	FALSE
rno-let-7c-1-3p	20.0213095466055	23.9173197829427	-0.18222	0.64573	0.97719	FALSE
rno-let-7c-5p	40119.6831161159	48045.0635013997	-0.21026	0.50897	0.97099	FALSE
rno-let-7d-3p	652.432773838064	436.23107178168	0.46692	NA	NA	NA
rno-let-7d-5p	4077.5380863619	4199.69840404443	-0.0376	0.8854	0.9869	FALSE
rno-let-7e-3p	13.1302379894444	11.2835972768006	0.14474	0.70801	0.98258	FALSE
rno-let-7e-5p	1481.21298610063	2665.96208593493	-0.6061	NA	NA	NA
rno-let-7f-1-3p	19.7020383746388	15.2643995254411	0.24501	0.52379	0.97099	FALSE
rno-let-7f-2-3p	37.9139831127942	24.1111773227012	0.42207	0.26028	0.97099	FALSE
rno-let-7f-5p	108632.734022899	145680.258747162	-0.34136	0.2855	0.97099	FALSE
rno-let-7g-3p	6.78750455933016	3.72998491002109	0.29263	0.45526	0.97099	FALSE
rno-let-7g-5p	106820.336008732	104037.36884113	0.030089	0.92719	0.9869	FALSE
rno-let-7i-3p	12.2294863591791	6.92081604019783	0.50904	0.201	0.97099	FALSE
rno-let-7i-5p	28834.0516128878	30856.3974394148	-0.07324	0.83465	0.98612	FALSE
rno-miR-100-3p	0.528804291828257	0.814972594548478	-0.042876	0.86622	0.9869	FALSE
rno-miR-100-5p	2460.43761690373	3066.87281050216	-0.24141	0.48442	0.97099	FALSE
rno-miR-101a-3p	24037.9068313732	34642.5025817613	-0.41886	0.19994	0.97099	FALSE
rno-miR-101a-5p	4.45781079606099	6.24969803323843	-0.21154	0.59942	0.97099	FALSE
rno-miR-101b-3p	137896.583219622	281298.062211407	-0.65692	0.090667	0.97099	FALSE
rno-miR-101b-5p	1.65693238352856	2.1784180281829	-0.10217	0.7747	0.98258	FALSE
rno-miR-103-2-5p	0	0	NA	NA	NA	NA
rno-miR-103-3p	6494.16091472793	7003.16892775694	-0.095328	0.72006	0.98258	FALSE
rno-miR-106b-3p	259.025991792312	355.37409675215	-0.37172	0.23765	0.97099	FALSE
rno-miR-106b-5p	346.143930189958	404.818450321313	-0.18866	0.52631	0.97099	FALSE
rno-miR-107-3p	754.168826690438	527.33070200795	0.41608	0.18988	0.97099	FALSE
rno-miR-107-5p	0.608691804436224	0.256971607538679	0.061984	0.74165	0.98258	FALSE
rno-miR-10a-3p	230.582378239789	194.276611303634	0.21929	0.39445	0.97099	FALSE
rno-miR-10a-5p	71630.6762955072	132378.174210147	-0.60503	0.10779	0.97099	FALSE
rno-miR-10b-3p	0.977721071048546	1.42297653372772	-0.086069	0.77336	0.98258	FALSE
rno-miR-10b-5p	614.718471819313	954.88134325938	-0.37599	0.34417	0.97099	FALSE
rno-miR-1193-3p	0.304345902218112	0	0.06372	0.59201	0.97099	FALSE
rno-miR-122-3p	2508.96703153013	3438.86887948553	-0.36407	0.25948	0.97099	FALSE
rno-miR-122-5p	958599.284495905	599306.652377906	0.54456	0.09007	0.97099	FALSE
rno-miR-124-3p	0	0	NA	NA	NA	NA
rno-miR-124-5p	0	0	NA	NA	NA	NA
rno-miR-1247-3p	22.1245195159948	58.2470903107699	-0.83181	NA	NA	NA
rno-miR-1247-5p	4.38084135527781	1.0624160541633	0.55467	0.13925	0.97099	FALSE
rno-miR-125a-3p	7.92853251650924	7.17778764773651	0.10196	0.79982	0.98258	FALSE
rno-miR-125a-5p	1844.54426520411	1270.31689213045	0.38543	0.28982	0.97099	FALSE
rno-miR-125b-1-3p	6.096620959551	6.897967687981	-0.085337	0.83059	0.98612	FALSE
rno-miR-125b-2-3p	313.33503849211	326.580758736898	-0.051907	0.87132	0.9869	FALSE
rno-miR-125b-5p	6872.22429858464	5293.02064222148	0.2793	0.43009	0.97099	FALSE
rno-miR-126a-3p	73500.8728394619	73010.590792513	0.00831	0.97628	0.99215	FALSE
rno-miR-126a-5p	3573.23364748993	3892.49874053931	-0.10639	0.70269	0.98258	FALSE
rno-miR-126b	62.2649643048519	69.0711833633574	-0.13036	0.68256	0.98258	FALSE
rno-miR-127-3p	42.8685554427702	51.3659464970455	-0.15047	0.69974	0.98258	FALSE
rno-miR-127-5p	0.676293240655222	0.558000987009799	0.042908	0.85064	0.9869	FALSE
rno-miR-128-1-5p	3.23689532627393	3.81430839751686	-0.13643	0.72335	0.98258	FALSE
rno-miR-128-2-5p	0	0	NA	NA	NA	NA
rno-miR-128-3p	341.937913768154	325.698253096552	0.062749	0.82673	0.98607	FALSE
rno-miR-129-1-3p	0.224458389610145	1.40750320556686	-0.21082	0.3968	0.97099	FALSE
rno-miR-129-2-3p	0.224458389610145	1.40750320556686	-0.21082	0.3968	0.97099	FALSE
rno-miR-129-5p	4.22398440188666	4.58880618781975	-0.015653	0.96761	0.99215	FALSE
rno-miR-1298	0	0.558000987009799	-0.10331	0.48333	0.97099	FALSE
rno-miR-1306-3p	1.65401431170377	1.37297358155828	0.10195	0.75311	0.98258	FALSE
rno-miR-1306-5p	3.47363979227305	4.15939554892042	-0.11988	0.76174	0.98258	FALSE
rno-miR-130a-3p	81.8689929468442	60.681484996316	0.31749	0.34873	0.97099	FALSE
rno-miR-130a-5p	5.80456113372185	8.82320616499433	-0.27534	0.49592	0.97099	FALSE
rno-miR-130b-3p	1.20509753248348	1.91191827272036	-0.16864	0.62833	0.97099	FALSE
rno-miR-130b-5p	3.0806521619726	2.1784180281829	0.19312	0.60372	0.97099	FALSE
rno-miR-132-3p	6.83176142095086	11.6094190436742	-0.30613	0.44591	0.97099	FALSE
rno-miR-132-5p	6.10537517502536	4.15939554892042	0.27841	0.49095	0.97099	FALSE
rno-miR-133a-3p	27.8675222629308	49.3461498208425	-0.4793	0.22788	0.97099	FALSE
rno-miR-133a-5p	0.673375168830435	2.46991925973016	-0.31886	0.32767	0.97099	FALSE
rno-miR-133b-3p	3.0806521619726	2.77689381943828	0.034959	0.92464	0.9869	FALSE
rno-miR-133c	27.8675222629308	49.0891782133038	-0.47479	0.23229	0.97099	FALSE
rno-miR-134-5p	1.42955592209362	0.8399740706332	0.12166	0.69884	0.98258	FALSE
rno-miR-135a-3p	0.673375168830435	0.8399740706332	-0.02982	0.90447	0.9869	FALSE
rno-miR-135a-5p	1.89367684952767	0.54847283908594	0.27981	0.37284	0.97099	FALSE
rno-miR-135b-5p	0	0	NA	NA	NA	NA
rno-miR-136-3p	4.97724708332506	3.8583661694493	0.16658	0.67918	0.98258	FALSE
rno-miR-136-5p	0.304345902218112	0	0.06372	0.59201	0.97099	FALSE
rno-miR-137-3p	0.676293240655222	0	0.1608	0.3825	0.97099	FALSE
rno-miR-138-1-3p	0	1.02788643015472	-0.18409	0.33834	0.97099	FALSE
rno-miR-138-2-3p	0.224458389610145	0	0.049559	0.6378	0.97099	FALSE
rno-miR-138-5p	25.1291509368986	27.4593923334423	-0.10152	0.7845	0.98258	FALSE
rno-miR-139-3p	41.9610189691408	38.9821256770706	0.098895	0.76387	0.98258	FALSE
rno-miR-139-5p	1782.44915156232	1916.41734715663	-0.0781	0.82265	0.98607	FALSE
rno-miR-1-3p	120.080885885639	100.559453578703	0.10359	0.79418	0.98258	FALSE
rno-miR-140-3p	10344.45950031	11092.0400985274	-0.080119	0.80602	0.98343	FALSE
rno-miR-140-5p	301.691462765629	186.398239329671	0.5416	0.10306	0.97099	FALSE
rno-miR-141-3p	5.90548893819315	6.39139949695961	-0.012375	0.97536	0.99215	FALSE
rno-miR-141-5p	0.224458389610145	0.84950221855706	-0.12206	0.58227	0.97099	FALSE
rno-miR-142-3p	603.663710940833	322.05042680635	0.69573	0.041312	0.97099	TRUE
rno-miR-142-5p	1276.04068350402	815.152957946945	0.49582	0.14619	0.97099	FALSE
rno-miR-143-3p	100260.259767794	136703.447581162	-0.3614	0.25665	0.97099	FALSE
rno-miR-143-5p	470.824222362345	369.380312081041	0.27058	0.42123	0.97099	FALSE
rno-miR-144-3p	100.900932003885	120.200423560039	-0.12822	0.75122	0.98258	FALSE
rno-miR-144-5p	128.419421750888	204.965626176419	-0.44783	0.24183	0.97099	FALSE
rno-miR-145-3p	845.409067512975	570.890901686059	0.42338	0.22712	0.97099	FALSE
rno-miR-145-5p	9463.49177978323	11038.9663221438	-0.19155	0.49242	0.97099	FALSE
rno-miR-146a-3p	24.7820546297046	12.5303427227986	0.53329	0.18354	0.97099	FALSE
rno-miR-146a-5p	8393.28629266284	6704.34596327436	0.29378	0.21311	0.97099	FALSE
rno-miR-146b-3p	0.528804291828257	0.8399740706332	-0.082715	0.75271	0.98258	FALSE
rno-miR-146b-5p	626.135934907182	582.566486857554	0.084031	0.78693	0.98258	FALSE
rno-miR-147	16.7051404968134	12.7008377189736	0.21791	0.58673	0.97099	FALSE
rno-miR-148a-3p	1028941.63675655	3026311.21499463	-0.84452	NA	NA	NA
rno-miR-148a-5p	5644.50823092971	7128.35679174689	-0.28124	0.34869	0.97099	FALSE
rno-miR-148b-3p	3998.85673589745	3885.19123822074	0.035456	0.89981	0.9869	FALSE
rno-miR-148b-5p	51.7509786714808	50.513166413486	0.023205	0.94253	0.99215	FALSE
rno-miR-149-5p	1.36195448587463	0.54847283908594	0.17683	0.53913	0.97099	FALSE
rno-miR-150-3p	13.1820214883599	7.26805631546929	0.43509	0.27808	0.97099	FALSE
rno-miR-150-5p	638.723623893331	432.965671116892	0.49063	0.064887	0.97099	FALSE
rno-miR-151-3p	982.14818426899	1135.68957134923	-0.17068	0.58615	0.97099	FALSE
rno-miR-151-5p	202.320065788594	234.606930263069	-0.13658	0.72126	0.98258	FALSE
rno-miR-152-3p	6642.89892927327	7180.99595425455	-0.096871	0.72882	0.98258	FALSE
rno-miR-152-5p	41.7104259379485	49.2647820349868	-0.20012	0.54474	0.97099	FALSE
rno-miR-153-3p	1.34966840948566	0.291501231547261	0.20994	0.41108	0.97099	FALSE
rno-miR-154-3p	0	0	NA	NA	NA	NA
rno-miR-154-5p	0	0.291501231547261	-0.063903	0.5857	0.97099	FALSE
rno-miR-155-3p	0.304345902218112	0.291501231547261	-0.00014119	0.99932	0.9995	FALSE
rno-miR-155-5p	130.677926184864	107.153674078743	0.24276	0.44839	0.97099	FALSE
rno-miR-15a-3p	2.11813523913781	0.256971607538679	0.40346	0.18898	0.97099	FALSE
rno-miR-15a-5p	5.51480559062768	6.88628641618925	-0.17236	0.66981	0.98258	FALSE
rno-miR-15b-3p	15.9188303255879	8.01539950581956	0.4696	0.24126	0.97099	FALSE
rno-miR-15b-5p	124.56684287103	153.997143739306	-0.26737	0.34146	0.97099	FALSE
rno-miR-16-3p	11.6942321346114	7.97370394643727	0.32143	0.4139	0.97099	FALSE
rno-miR-16-5p	2568.85834391202	2862.98369711268	-0.12415	0.70342	0.98258	FALSE
rno-miR-17-1-3p	8.09475747446457	4.92078222361259	0.31195	0.43676	0.97099	FALSE
rno-miR-17-2-3p	5.12765410397681	2.22842098035234	0.38476	0.32528	0.97099	FALSE
rno-miR-17-5p	756.249616633828	536.020091296576	0.40805	NA	NA	NA
rno-miR-181a-1-3p	91.4917070188328	139.171264823324	-0.50322	0.10158	0.97099	FALSE
rno-miR-181a-2-3p	7.76230755855392	9.76676910765328	-0.2054	0.60762	0.97099	FALSE
rno-miR-181a-5p	1944.5179087015	1673.97255315353	0.17532	0.57742	0.97099	FALSE
rno-miR-181b-1-3p	3.00660079301421	8.91490467654607	-0.57302	0.1478	0.97099	FALSE
rno-miR-181b-2-3p	0	0	NA	NA	NA	NA
rno-miR-181b-5p	247.041779985969	223.181540136616	0.12316	0.66771	0.98258	FALSE
rno-miR-181c-3p	10.7537042033544	6.74837700883718	0.33039	0.41391	0.97099	FALSE
rno-miR-181c-5p	10.6647275646475	6.92676122043484	0.2985	0.46049	0.97099	FALSE
rno-miR-181d-3p	0	0.256971607538679	-0.057592	0.6055	0.97099	FALSE
rno-miR-181d-5p	95.0286185603202	70.4463100687836	0.34223	0.27649	0.97099	FALSE
rno-miR-182	1085.22196309228	1695.62722889213	-0.42425	0.26811	0.97099	FALSE
rno-miR-183-3p	0	0.513943215077358	-0.10593	0.47761	0.97099	FALSE
rno-miR-183-5p	287.312412198488	416.081104187257	-0.35174	0.35774	0.97099	FALSE
rno-miR-1839-3p	15.9706138245033	28.718525615002	-0.54059	0.15613	0.97099	FALSE
rno-miR-1839-5p	595.297587729918	819.346454997571	-0.37893	0.22076	0.97099	FALSE
rno-miR-184	81.0575757346937	68.2659312891362	0.1303	0.74731	0.98258	FALSE
rno-miR-1843a-3p	35.1713381319166	38.3266900869543	-0.11304	0.73807	0.98258	FALSE
rno-miR-1843a-5p	905.378762998882	1550.12229806712	-0.57637	0.10237	0.97099	FALSE
rno-miR-1843b-3p	1.20801560430827	0.8399740706332	0.039398	0.8893	0.9869	FALSE
rno-miR-1843b-5p	152.85069733886	232.683590300475	-0.46806	0.16113	0.97099	FALSE
rno-miR-185-5p	478.249958506098	477.472716919531	0.00085515	0.99798	0.9995	FALSE
rno-miR-186-3p	0.304345902218112	0	0.06372	0.59201	0.97099	FALSE
rno-miR-186-5p	2026.64787386357	1136.8555400108	0.66828	0.038033	0.97099	TRUE
rno-miR-187-3p	7.52617688164462	7.23731874782982	0.053624	0.89444	0.9869	FALSE
rno-miR-187-5p	0	0	NA	NA	NA	NA
rno-miR-188-3p	0	0	NA	NA	NA	NA
rno-miR-188-5p	3.17574382279433	1.6204170411731	0.2928	0.4299	0.97099	FALSE
rno-miR-18a-3p	1.58933094730956	1.43250468165158	0.034785	0.91436	0.9869	FALSE
rno-miR-18a-5p	15.8324928802406	15.1896041858692	0.080219	0.83252	0.98612	FALSE
rno-miR-190a-3p	3.76861768992698	3.80836321727985	-0.01044	0.97808	0.99237	FALSE
rno-miR-190a-5p	112.004978568622	214.697471314718	-0.55515	0.16191	0.97099	FALSE
rno-miR-190b-5p	30.1636827521641	37.4069871629666	-0.19829	0.5944	0.97099	FALSE
rno-miR-191a-3p	9.81929129421212	8.54717826160793	0.10158	0.80022	0.98258	FALSE
rno-miR-191a-5p	7284.10558937061	5996.42024514998	0.24078	NA	NA	NA
rno-miR-191b	8.92145773577155	6.67931776082002	0.21303	0.59798	0.97099	FALSE
rno-miR-192-3p	62.3785130963367	87.061332298654	-0.3935	0.1945	0.97099	FALSE
rno-miR-192-5p	177165.582554822	189034.966550933	-0.078169	0.79434	0.98258	FALSE
rno-miR-193a-3p	27.7657737635861	19.5392743068613	0.34471	0.3351	0.97099	FALSE
rno-miR-193a-5p	63.0033017165418	58.2322609649348	0.083331	0.8051	0.98343	FALSE
rno-miR-193b-3p	138.291254278468	139.04519528321	0.00021937	0.9995	0.9995	FALSE
rno-miR-193b-5p	3.6951801100584	4.16892369684428	-0.039693	0.92062	0.9869	FALSE
rno-miR-194-3p	189.363038860323	262.641887454106	-0.34913	0.32559	0.97099	FALSE
rno-miR-194-5p	71452.269584569	50648.0336138709	0.42004	0.15014	0.97099	FALSE
rno-miR-1949	3.17221196187972	0.814972594548478	0.33973	0.28426	0.97099	FALSE
rno-miR-195-3p	143.132668759743	163.118678191581	-0.1501	0.62508	0.97099	FALSE
rno-miR-195-5p	1090.83860846179	1274.85806821525	-0.18282	0.55847	0.97099	FALSE
rno-miR-1956-5p	0.224458389610145	0	0.049559	0.6378	0.97099	FALSE
rno-miR-196a-5p	0	1.1160019740196	-0.17863	0.34646	0.97099	FALSE
rno-miR-196b-3p	0	0	NA	NA	NA	NA
rno-miR-196b-5p	3.01596879757839	2.4603911118063	0.10363	0.7872	0.98258	FALSE
rno-miR-199a-3p	5882.20996893005	4386.38862115192	0.30224	0.40813	0.97099	FALSE
rno-miR-199a-5p	2661.05367598815	2117.29412276007	0.28356	0.31056	0.97099	FALSE
rno-miR-19a-3p	54.2340923686914	20.7800745726223	0.91356	0.016355	0.97099	TRUE
rno-miR-19a-5p	0.44891677922029	1.1160019740196	-0.077364	0.72379	0.98258	FALSE
rno-miR-19b-1-5p	2.03824772652985	3.64545233384306	-0.25267	0.50914	0.97099	FALSE
rno-miR-19b-3p	866.342794850553	509.23798829969	0.58761	0.086303	0.97099	FALSE
rno-miR-1b	758.211422754054	1066.44178741515	-0.26511	0.51082	0.97099	FALSE
rno-miR-200a-3p	4641.24510691911	2923.10017557519	0.50805	0.14013	0.97099	FALSE
rno-miR-200a-5p	290.577540825627	403.59954897836	-0.35274	0.31547	0.97099	FALSE
rno-miR-200b-3p	4568.01638393841	3608.69972710675	0.27545	0.38509	0.97099	FALSE
rno-miR-200b-5p	35.5445130485334	23.0926099517881	0.41153	0.27443	0.97099	FALSE
rno-miR-200c-3p	86.5486229391558	61.862946534387	0.36482	0.31316	0.97099	FALSE
rno-miR-201-3p	0.676293240655222	0.770914822616037	-0.03791	0.87513	0.9869	FALSE
rno-miR-201-5p	6.33920156919969	7.32164223532559	-0.1039	0.79701	0.98258	FALSE
rno-miR-202-5p	0	0	NA	NA	NA	NA
rno-miR-203a-3p	4135.66892376267	5699.91054407419	-0.39228	0.17758	0.97099	FALSE
rno-miR-203a-5p	648.067071871645	1465.35422401929	-0.82584	0.025482	0.97099	TRUE
rno-miR-203b-3p	838.407591733857	1740.81961142092	-0.76219	0.035038	0.97099	TRUE
rno-miR-203b-5p	2678.27185222845	3553.6702166276	-0.33534	0.27942	0.97099	FALSE
rno-miR-204-3p	0	0.770914822616037	-0.14762	0.39622	0.97099	FALSE
rno-miR-204-5p	13.4407549459367	39.9278417435974	-0.89689	0.02487	0.97099	TRUE
rno-miR-205	5.81623342102101	6.36639802087489	-0.015666	0.96884	0.99215	FALSE
rno-miR-206-3p	41.6484606678566	62.4363415518344	-0.23009	0.56132	0.97099	FALSE
rno-miR-207	0	0	NA	NA	NA	NA
rno-miR-208b-3p	0	0	NA	NA	NA	NA
rno-miR-20a-3p	0.977721071048546	0.84950221855706	0.062842	0.82076	0.98607	FALSE
rno-miR-20a-5p	2161.46748832059	1483.66668255816	0.4327	0.18393	0.97099	FALSE
rno-miR-20b-3p	0.44891677922029	0.8399740706332	-0.082188	0.73173	0.98258	FALSE
rno-miR-20b-5p	4.59593174032377	4.16534072915742	0.012634	0.97443	0.99215	FALSE
rno-miR-210-3p	400.83192162327	246.928477998063	0.58241	0.050831	0.97099	FALSE
rno-miR-210-5p	2.33322562418378	0.256971607538679	0.42532	0.17197	0.97099	FALSE
rno-miR-211-5p	0.224458389610145	0	0.049559	0.6378	0.97099	FALSE
rno-miR-212-3p	1.34966840948566	0.256971607538679	0.21758	0.39313	0.97099	FALSE
rno-miR-212-5p	2.63173538275231	1.84285902470319	0.13386	0.70192	0.98258	FALSE
rno-miR-21-3p	47.7028661105789	25.4309831617677	0.54163	0.1675	0.97099	FALSE
rno-miR-214-3p	157.26867580177	191.43112193431	-0.21194	0.53563	0.97099	FALSE
rno-miR-21-5p	602169.601640108	680068.659203631	-0.15134	0.58717	0.97099	FALSE
rno-miR-216a-3p	0	0.291501231547261	-0.063903	0.5857	0.97099	FALSE
rno-miR-216a-5p	0.44891677922029	0	0.091775	0.51627	0.97099	FALSE
rno-miR-216b-3p	0.224458389610145	1.4575061577363	-0.19482	0.39779	0.97099	FALSE
rno-miR-216b-5p	0	0	NA	NA	NA	NA
rno-miR-217-5p	12.396046227759	19.9214623835058	-0.32775	0.41699	0.97099	FALSE
rno-miR-218a-5p	236.404040921154	314.642336764148	-0.33399	0.28669	0.97099	FALSE
rno-miR-218b	221.487503819392	298.424637059442	-0.34862	0.26552	0.97099	FALSE
rno-miR-219a-1-3p	5.71238754472492	6.48166816469239	-0.056484	0.88839	0.9869	FALSE
rno-miR-219a-2-3p	0.304345902218112	0.814972594548478	-0.10091	0.652	0.98258	FALSE
rno-miR-219a-5p	7.55658517807213	8.83631728060504	-0.058559	0.88487	0.9869	FALSE
rno-miR-219b	0.304345902218112	1.07194420208716	-0.15688	0.51468	0.97099	FALSE
rno-miR-221-3p	532.519106545993	408.403054097126	0.30835	0.33507	0.97099	FALSE
rno-miR-221-5p	125.799414687594	149.556736279981	-0.1591	0.67793	0.98258	FALSE
rno-miR-222-3p	101.410514502336	93.4784565517472	0.10344	0.71551	0.98258	FALSE
rno-miR-222-5p	1.05760858365651	0.513943215077358	0.10531	0.67996	0.98258	FALSE
rno-miR-223-3p	98.4185601006054	101.969686680949	-0.041624	0.89223	0.9869	FALSE
rno-miR-223-5p	20.2188915007027	16.6397353195496	0.1406	0.72614	0.98258	FALSE
rno-miR-22-3p	15878.9668490786	8389.51148025316	0.64791	0.079139	0.97099	FALSE
rno-miR-224-5p	6.09600717046118	10.6603290981428	-0.42368	0.29459	0.97099	FALSE
rno-miR-22-5p	345.549795581269	308.155525652592	0.14419	0.58631	0.97099	FALSE
rno-miR-23a-3p	3693.48453231166	3630.86374404016	0.018803	0.95562	0.99215	FALSE
rno-miR-23a-5p	0	0.291501231547261	-0.063903	0.5857	0.97099	FALSE
rno-miR-23b-3p	3061.42325566097	3127.45444432432	-0.025617	0.93417	0.99048	FALSE
rno-miR-23b-5p	7.26744342406778	6.05225752579305	0.1066	0.79175	0.98258	FALSE
rno-miR-24-1-5p	23.5365670071396	30.5766488791838	-0.23991	0.50881	0.97099	FALSE
rno-miR-24-2-5p	467.893364714266	606.583808261165	-0.31107	0.2972	0.97099	FALSE
rno-miR-24-3p	2749.29484493457	2607.79838639279	0.060637	0.85182	0.9869	FALSE
rno-miR-25-3p	5088.90893555308	5898.91056900558	-0.16317	0.63436	0.97099	FALSE
rno-miR-25-5p	8.73357869686307	3.56686493790204	0.59255	0.1427	0.97099	FALSE
rno-miR-26a-3p	3.99952601227651	1.09694567817188	0.51125	0.17468	0.97099	FALSE
rno-miR-26a-5p	125455.410312354	103269.986800984	0.2399	0.40034	0.97099	FALSE
rno-miR-26b-3p	22.5407237160526	21.3690222159538	0.030294	0.93676	0.99065	FALSE
rno-miR-26b-5p	15254.1844215325	16770.7122220725	-0.10723	0.74706	0.98258	FALSE
rno-miR-27a-3p	1473.29278805704	1038.01804552477	0.37308	0.29286	0.97099	FALSE
rno-miR-27a-5p	119.020664343738	152.119947118599	-0.25257	0.49318	0.97099	FALSE
rno-miR-27b-3p	39163.8804105843	37496.0979468442	0.04939	0.8814	0.9869	FALSE
rno-miR-27b-5p	30.3846092808596	40.7911783578141	-0.31906	0.39481	0.97099	FALSE
rno-miR-28-3p	2645.99186351089	3766.95782723488	-0.38736	0.26168	0.97099	FALSE
rno-miR-28-5p	350.992245942514	270.559614463649	0.29357	0.37851	0.97099	FALSE
rno-miR-291a-3p	0.451834851045077	0.583002463094521	-0.037638	0.84829	0.9869	FALSE
rno-miR-291a-5p	0.224458389610145	0	0.049559	0.6378	0.97099	FALSE
rno-miR-291b	0.756180753263189	1.9559760446528	-0.25378	0.42463	0.97099	FALSE
rno-miR-292-3p	1.1281280917003	1.13147530218046	-0.033421	0.9083	0.9869	FALSE
rno-miR-292-5p	2.71745903900986	3.36942443045666	-0.14453	0.70638	0.98258	FALSE
rno-miR-293-5p	17.2631255068895	45.4889083925278	-0.63323	0.11591	0.97099	FALSE
rno-miR-294	0.676293240655222	0.583002463094521	0.0052559	0.98194	0.99468	FALSE
rno-miR-295-3p	0.528804291828257	0.291501231547261	0.058245	0.77946	0.98258	FALSE
rno-miR-296-3p	0.756180753263189	0.256971607538679	0.096197	0.65978	0.98258	FALSE
rno-miR-298-3p	0.528804291828257	0	0.13818	0.42105	0.97099	FALSE
rno-miR-298-5p	0	0.291501231547261	-0.063903	0.5857	0.97099	FALSE
rno-miR-299a-3p	1.5065253628768	0	0.3276	0.19009	0.97099	FALSE
rno-miR-299b-5p	0.977721071048546	0	0.23019	0.28567	0.97099	FALSE
rno-miR-29a-3p	16602.3706164023	12072.2339215695	0.3525	0.30257	0.97099	FALSE
rno-miR-29a-5p	19.9575188497663	28.4811244946777	-0.35332	0.35162	0.97099	FALSE
rno-miR-29b-3p	349.732809267361	379.904671178947	-0.097816	0.74942	0.98258	FALSE
rno-miR-29b-5p	7.77751170676767	5.2622864073293	0.19682	0.62387	0.97099	FALSE
rno-miR-29c-3p	410.438347914228	314.662692768457	0.31146	0.32377	0.97099	FALSE
rno-miR-29c-5p	113.606579651798	164.219495223845	-0.37807	0.29804	0.97099	FALSE
rno-miR-300-3p	1.96127828574667	2.20341950426762	-0.074717	0.83967	0.98645	FALSE
rno-miR-301a-3p	3.24626333083811	2.52945035982346	0.098756	0.79711	0.98258	FALSE
rno-miR-301a-5p	4.38084135527781	4.13081110514884	0.0011635	0.99763	0.9995	FALSE
rno-miR-301b-3p	0.608691804436224	0	0.11523	0.4639	0.97099	FALSE
rno-miR-301b-5p	0	0	NA	NA	NA	NA
rno-miR-3064-3p	0.528804291828257	0.256971607538679	0.064617	0.75365	0.98258	FALSE
rno-miR-3064-5p	2.03824772652985	1.71447776527498	0.040637	0.90607	0.9869	FALSE
rno-miR-3065-3p	37.5646385550247	24.1054412311465	0.44696	0.21411	0.97099	FALSE
rno-miR-3065-5p	25.8727107031482	17.6061466144253	0.39928	0.27894	0.97099	FALSE
rno-miR-3068-3p	272.04978817007	221.875292395012	0.19035	0.62278	0.97099	FALSE
rno-miR-3068-5p	124.931726487638	134.40119801999	-0.086251	0.77555	0.98258	FALSE
rno-miR-3074	13.416461671624	11.486982964483	0.13025	0.74029	0.98258	FALSE
rno-miR-3075	0.224458389610145	0	0.049559	0.6378	0.97099	FALSE
rno-miR-3084a-3p	1.21738360887245	0.84950221855706	0.072309	0.77792	0.98258	FALSE
rno-miR-3084a-5p	0	1.43250468165158	-0.29737	0.20969	0.97099	FALSE
rno-miR-3084b-5p	0.304345902218112	0.558000987009799	-0.032712	0.85891	0.9869	FALSE
rno-miR-3084c-5p	0.304345902218112	0.558000987009799	-0.032712	0.85891	0.9869	FALSE
rno-miR-3085	0	0	NA	NA	NA	NA
rno-miR-3099	0	0	NA	NA	NA	NA
rno-miR-30a-3p	3278.75719073279	4356.85187656591	-0.3399	0.26439	0.97099	FALSE
rno-miR-30a-5p	126243.081519558	195659.863521845	-0.44154	0.23413	0.97099	FALSE
rno-miR-30b-3p	0.608691804436224	3.08745134683326	-0.45212	0.17747	0.97099	FALSE
rno-miR-30b-5p	12400.0353977663	11887.1381004167	0.05084	0.8661	0.9869	FALSE
rno-miR-30c-1-3p	36.3676814489257	40.4358397784378	-0.12735	0.699	0.98258	FALSE
rno-miR-30c-2-3p	1177.40120389245	1543.40373516893	-0.28795	0.41876	0.97099	FALSE
rno-miR-30c-5p	10221.8773274796	8050.36621009085	0.30646	0.22691	0.97099	FALSE
rno-miR-30d-3p	381.549206780367	315.252397468794	0.23275	0.41069	0.97099	FALSE
rno-miR-30d-5p	75064.0854421757	71595.2112559895	0.059738	0.82323	0.98607	FALSE
rno-miR-30e-3p	1511.46777731416	2721.23434230046	-0.6367	0.068622	0.97099	FALSE
rno-miR-30e-5p	12246.8077027665	9112.0725566082	0.36526	0.19795	0.97099	FALSE
rno-miR-3102	0	0.291501231547261	-0.063903	0.5857	0.97099	FALSE
rno-miR-3120	41.620093716221	31.7816987657995	0.29515	0.39154	0.97099	FALSE
rno-miR-31a-3p	103.057258186427	206.253096063642	-0.69821	NA	NA	NA
rno-miR-31a-5p	2010.4540403239	1866.8101452826	0.083907	0.80007	0.98258	FALSE
rno-miR-31b	175.931857542402	149.094197056405	0.17782	0.60828	0.97099	FALSE
rno-miR-320-3p	603.637032203244	813.451028755949	-0.34564	0.28104	0.97099	FALSE
rno-miR-320-5p	0	0	NA	NA	NA	NA
rno-miR-322-3p	263.312332407075	382.299071474658	-0.42388	0.19978	0.97099	FALSE
rno-miR-322-5p	297.48996215183	314.521099406946	-0.050769	0.89421	0.9869	FALSE
rno-miR-323-3p	1.65401431170377	1.02788643015472	0.098576	0.7459	0.98258	FALSE
rno-miR-32-3p	4.90319571436667	7.49787332305535	-0.26418	0.513	0.97099	FALSE
rno-miR-324-3p	4.53124837592956	1.9023901247965	0.37156	0.33555	0.97099	FALSE
rno-miR-324-5p	12.7453907855286	14.5704331662649	-0.12422	0.75837	0.98258	FALSE
rno-miR-325-3p	0.608691804436224	0	0.11523	0.4639	0.97099	FALSE
rno-miR-325-5p	0.224458389610145	0	0.049559	0.6378	0.97099	FALSE
rno-miR-32-5p	196.764798135203	137.410191761841	0.41685	0.18859	0.97099	FALSE
rno-miR-326-3p	82.1176885786077	54.7506518832597	0.37181	0.33229	0.97099	FALSE
rno-miR-326-5p	0	0	NA	NA	NA	NA
rno-miR-328a-3p	400.331291233815	326.383001382959	0.20769	0.57142	0.97099	FALSE
rno-miR-328a-5p	0	0	NA	NA	NA	NA
rno-miR-328b-3p	0.304345902218112	0	0.06372	0.59201	0.97099	FALSE
rno-miR-329-3p	0.304345902218112	0.256971607538679	0.0053881	0.97351	0.99215	FALSE
rno-miR-329-5p	0.451834851045077	1.43250468165158	-0.19239	0.45753	0.97099	FALSE
rno-miR-330-3p	3.84911899162476	2.27247875228478	0.25471	0.50187	0.97099	FALSE
rno-miR-330-5p	16.0446651934617	11.3145439331224	0.27128	0.49321	0.97099	FALSE
rno-miR-331-3p	36.1529259745044	29.6782851658708	0.18513	0.60509	0.97099	FALSE
rno-miR-331-5p	3.08357023379739	3.78930692143213	-0.10838	0.7826	0.98258	FALSE
rno-miR-33-3p	25.8384356351815	34.9811256751689	-0.26557	0.48998	0.97099	FALSE
rno-miR-335	59.8475775132148	48.1709051331351	0.25906	0.46284	0.97099	FALSE
rno-miR-33-5p	15.4543744875293	6.50666964077711	0.58178	0.14981	0.97099	FALSE
rno-miR-336-5p	0.756180753263189	0	0.1729	0.36345	0.97099	FALSE
rno-miR-337-5p	0	0	NA	NA	NA	NA
rno-miR-338-3p	25.8727107031482	17.6061466144253	0.39928	0.27894	0.97099	FALSE
rno-miR-338-5p	41.7886229569113	26.7978024744067	0.46319	0.18653	0.97099	FALSE
rno-miR-339-3p	113.172348073167	99.2427165159566	0.13997	0.67144	0.98258	FALSE
rno-miR-339-5p	520.459067047842	322.61813090861	0.50034	0.16431	0.97099	FALSE
rno-miR-340-3p	39.1071294795133	30.2184506121695	0.29745	0.36915	0.97099	FALSE
rno-miR-340-5p	3043.71642662769	3496.47150711533	-0.16762	0.57171	0.97099	FALSE
rno-miR-341	2.41311313679175	5.21586642284671	-0.37928	0.32793	0.97099	FALSE
rno-miR-342-3p	162.45449136472	166.897959490001	-0.029414	0.91863	0.9869	FALSE
rno-miR-342-5p	1.95836021392188	2.4603911118063	-0.10174	0.78516	0.98258	FALSE
rno-miR-343	0.224458389610145	0.558000987009799	-0.046075	0.79693	0.98258	FALSE
rno-miR-344a-3p	0.224458389610145	0	0.049559	0.6378	0.97099	FALSE
rno-miR-345-3p	112.991660760928	97.074838302152	0.17152	0.5675	0.97099	FALSE
rno-miR-345-5p	156.623197740848	135.211462905717	0.1707	0.57626	0.97099	FALSE
rno-miR-346	0	0	NA	NA	NA	NA
rno-miR-3473	6.10537517502536	5.69169704622863	0.017842	0.96481	0.99215	FALSE
rno-miR-34a-3p	0.224458389610145	0.8399740706332	-0.14709	0.52015	0.97099	FALSE
rno-miR-34a-5p	545.11561171077	1037.30747363902	-0.72662	0.029293	0.97099	TRUE
rno-miR-34b-3p	3.01596879757839	7.46334369904677	-0.49511	0.21659	0.97099	FALSE
rno-miR-34b-5p	0.753262681438401	1.96550419257666	-0.16897	0.56785	0.97099	FALSE
rno-miR-34c-3p	4.96142914602149	4.07128000505553	0.055905	0.88206	0.9869	FALSE
rno-miR-34c-5p	247.010663058987	406.672793617335	-0.52404	NA	NA	NA
rno-miR-350	103.69961126974	97.4047405118003	0.073582	0.82348	0.98607	FALSE
rno-miR-351-3p	1.66630038809274	0.8399740706332	0.15598	0.60938	0.97099	FALSE
rno-miR-351-5p	291.093443969645	312.101187727456	-0.085595	0.77121	0.98258	FALSE
rno-miR-3541	0	0	NA	NA	NA	NA
rno-miR-3542	2.47779650118596	0.814972594548478	0.29417	0.35072	0.97099	FALSE
rno-miR-3543	2.02596165014088	0.513943215077358	0.2436	0.39286	0.97099	FALSE
rno-miR-3544	0	0	NA	NA	NA	NA
rno-miR-3547	0	0	NA	NA	NA	NA
rno-miR-3548	235.529870907414	324.994917184899	-0.34412	0.32879	0.97099	FALSE
rno-miR-3549	62.3270084758866	58.2322609649348	0.071266	0.83377	0.98612	FALSE
rno-miR-3553	287.312412198488	416.081104187257	-0.35174	0.35774	0.97099	FALSE
rno-miR-3556a	1215.83968727505	877.518018884183	0.34463	0.33449	0.97099	FALSE
rno-miR-3556b	398.19073933501	307.998848335798	0.30098	0.34023	0.97099	FALSE
rno-miR-3557-3p	621.42565042269	361.73146375579	0.57532	0.10525	0.97099	FALSE
rno-miR-3557-5p	53394.0908987235	55049.1405362517	-0.033054	0.92482	0.9869	FALSE
rno-miR-3558-3p	6.48024058528726	4.48542640447626	0.2414	0.54976	0.97099	FALSE
rno-miR-3558-5p	2.26562418796478	1.98097752073752	0.042649	0.90671	0.9869	FALSE
rno-miR-3559-3p	299.821387782713	340.166238848205	-0.14963	0.63575	0.97099	FALSE
rno-miR-3559-5p	2451.34032009915	5553.73176440069	-0.77124	NA	NA	NA
rno-miR-3560	11.9652516685772	12.4055444310572	-0.039472	0.91991	0.9869	FALSE
rno-miR-3561-3p	1.80733940418031	0	0.24447	0.26652	0.97099	FALSE
rno-miR-3561-5p	0.224458389610145	0	0.049559	0.6378	0.97099	FALSE
rno-miR-3566	0	0	NA	NA	NA	NA
rno-miR-3569	0	0	NA	NA	NA	NA
rno-miR-3570	91.4917070188328	139.171264823324	-0.50322	0.10158	0.97099	FALSE
rno-miR-3571	119.631969106419	100.559453578703	0.10149	0.79829	0.98258	FALSE
rno-miR-3572	0	0	NA	NA	NA	NA
rno-miR-3574	400.303117331441	246.928477998063	0.5808	0.05147	0.97099	FALSE
rno-miR-3576	0	0	NA	NA	NA	NA
rno-miR-3577	0.304345902218112	0.291501231547261	-0.00014119	0.99932	0.9995	FALSE
rno-miR-3578	0	0	NA	NA	NA	NA
rno-miR-3579	0	0	NA	NA	NA	NA
rno-miR-3580-3p	0	0.256971607538679	-0.057592	0.6055	0.97099	FALSE
rno-miR-3580-5p	0.451834851045077	0	0.085768	0.5316	0.97099	FALSE
rno-miR-3583-3p	0	0	NA	NA	NA	NA
rno-miR-3583-5p	0	0	NA	NA	NA	NA
rno-miR-3584-3p	0	0.256971607538679	-0.057592	0.6055	0.97099	FALSE
rno-miR-3585-3p	1.05760858365651	1.09694567817188	-0.015765	0.95823	0.99215	FALSE
rno-miR-3585-5p	2.71162289536028	2.43538963572157	0.080745	0.83008	0.98612	FALSE
rno-miR-3586-3p	202.320065788594	234.606930263069	-0.13658	0.72126	0.98258	FALSE
rno-miR-3587	347.159921105353	376.673365244525	-0.096304	0.75331	0.98258	FALSE
rno-miR-3588	6152.50647712422	4694.48969779183	0.2884	0.41658	0.97099	FALSE
rno-miR-3589	415.046081229023	330.96955311604	0.26151	0.40748	0.97099	FALSE
rno-miR-3590-3p	5.50021523150374	9.69770985963611	-0.38634	0.33933	0.97099	FALSE
rno-miR-3590-5p	81.8689929468442	60.681484996316	0.31749	0.34873	0.97099	FALSE
rno-miR-3591	622320.373001409	432493.195358788	0.43414	0.15589	0.97099	FALSE
rno-miR-3592	1.8813907731387	1.6740029610294	0.068669	0.8257	0.98607	FALSE
rno-miR-3593-3p	0	0	NA	NA	NA	NA
rno-miR-3593-5p	0	0	NA	NA	NA	NA
rno-miR-3594-3p	0.224458389610145	0.256971607538679	-0.0073236	0.96217	0.99215	FALSE
rno-miR-3594-5p	0	0	NA	NA	NA	NA
rno-miR-3595	0	0.256971607538679	-0.057592	0.6055	0.97099	FALSE
rno-miR-3596a	28765.1482746155	33577.5014186449	-0.20277	0.38432	0.97099	FALSE
rno-miR-3596b	4073.99039520067	4198.00892775524	-0.038194	0.88362	0.9869	FALSE
rno-miR-3596c	1474.96304004861	2651.95396000341	-0.60502	NA	NA	NA
rno-miR-3596d	95681.0422873284	131223.730616909	-0.36499	0.25843	0.97099	FALSE
rno-miR-361-3p	1058.90366649604	1233.51449517102	-0.17303	0.59964	0.97099	FALSE
rno-miR-361-5p	203.60802493767	208.21966207151	-0.027852	0.92848	0.9869	FALSE
rno-miR-362-3p	114.478596256427	69.5043860586259	0.54924	0.10946	0.97099	FALSE
rno-miR-362-5p	168.235572990741	114.792253915343	0.44653	0.14717	0.97099	FALSE
rno-miR-363-3p	65.9608142361595	53.0225488110073	0.21849	0.53846	0.97099	FALSE
rno-miR-363-5p	0	0	NA	NA	NA	NA
rno-miR-365-3p	799.859158976241	791.313290362013	0.013205	0.96929	0.99215	FALSE
rno-miR-365-5p	1.1281280917003	0.54847283908594	0.098022	0.71655	0.98258	FALSE
rno-miR-369-3p	0.977721071048546	0.291501231547261	0.15477	0.51914	0.97099	FALSE
rno-miR-369-5p	0	0	NA	NA	NA	NA
rno-miR-370-3p	0.897833558440579	0.84950221855706	0.03457	0.89028	0.9869	FALSE
rno-miR-374-3p	31.7507094167386	29.2000923299387	0.111	0.74171	0.98258	FALSE
rno-miR-374-5p	2316.49759860797	1931.02480194754	0.22833	0.39901	0.97099	FALSE
rno-miR-375-3p	2236.29833690614	2804.34279754438	-0.26326	0.4118	0.97099	FALSE
rno-miR-376a-3p	0	0.256971607538679	-0.057592	0.6055	0.97099	FALSE
rno-miR-376a-5p	0	0	NA	NA	NA	NA
rno-miR-376b-3p	0.676293240655222	0	0.1608	0.3825	0.97099	FALSE
rno-miR-376b-5p	0.224458389610145	0	0.049559	0.6378	0.97099	FALSE
rno-miR-376c-3p	0.451834851045077	0	0.085768	0.5316	0.97099	FALSE
rno-miR-377-3p	0	0	NA	NA	NA	NA
rno-miR-378a-3p	53393.6390638724	55049.1405362517	-0.033063	0.9248	0.9869	FALSE
rno-miR-378a-5p	629.431152379983	370.059783001554	0.56775	0.1082	0.97099	FALSE
rno-miR-378b	11.2301112071774	199.70666281046	-3.0972	2.5066e-19	1.5666e-16	TRUE
rno-miR-379-3p	0.676293240655222	0.558000987009799	0.042908	0.85064	0.9869	FALSE
rno-miR-379-5p	13.290347925285	8.4473814459513	0.31441	0.43624	0.97099	FALSE
rno-miR-380-3p	0	0	NA	NA	NA	NA
rno-miR-380-5p	0	0	NA	NA	NA	NA
rno-miR-381-3p	0.304345902218112	0	0.06372	0.59201	0.97099	FALSE
rno-miR-382-3p	1.8813907731387	1.6740029610294	0.068669	0.8257	0.98607	FALSE
rno-miR-382-5p	0.304345902218112	0.558000987009799	-0.032712	0.85891	0.9869	FALSE
rno-miR-383-5p	1.50944343470159	0.291501231547261	0.28723	0.31702	0.97099	FALSE
rno-miR-384-3p	0	0	NA	NA	NA	NA
rno-miR-384-5p	0	0.558000987009799	-0.10331	0.48333	0.97099	FALSE
rno-miR-409a-3p	1.20217946065869	1.10647382609574	0.057587	0.85238	0.9869	FALSE
rno-miR-409a-5p	0.756180753263189	0.558000987009799	0.054786	0.81245	0.98598	FALSE
rno-miR-409b	1.42663785026884	1.10647382609574	0.10368	0.74127	0.98258	FALSE
rno-miR-410-3p	0.304345902218112	0	0.06372	0.59201	0.97099	FALSE
rno-miR-411-3p	0.44891677922029	0	0.091775	0.51627	0.97099	FALSE
rno-miR-411-5p	4.06420937667073	1.91191827272036	0.3804	0.32726	0.97099	FALSE
rno-miR-412-5p	0.304345902218112	0	0.06372	0.59201	0.97099	FALSE
rno-miR-421-3p	2.49008257757492	5.54784245863956	-0.49284	0.21761	0.97099	FALSE
rno-miR-421-5p	0	1.13147530218046	-0.26367	0.24186	0.97099	FALSE
rno-miR-423-3p	1108.30944265906	641.152175454839	0.51899	0.1759	0.97099	FALSE
rno-miR-423-5p	1130.25852858182	1458.94378390957	-0.30292	0.32447	0.97099	FALSE
rno-miR-425-3p	27.8614792134976	19.8784162780279	0.36861	0.30348	0.97099	FALSE
rno-miR-425-5p	575.980215888527	1235.6860267385	-0.68864	0.078265	0.97099	FALSE
rno-miR-429	318.504499947278	379.491637088054	-0.20666	0.51757	0.97099	FALSE
rno-miR-431	0.673375168830435	0.291501231547261	0.073696	0.70682	0.98258	FALSE
rno-miR-433-3p	0.304345902218112	0	0.06372	0.59201	0.97099	FALSE
rno-miR-434-3p	2.02596165014088	0.513943215077358	0.2436	0.39286	0.97099	FALSE
rno-miR-434-5p	1.79566711688116	0.583002463094521	0.15511	0.52742	0.97099	FALSE
rno-miR-449a-5p	1.73390182431174	5.49783950647011	-0.58356	0.13823	0.97099	FALSE
rno-miR-449c-5p	0	0	NA	NA	NA	NA
rno-miR-450a-3p	6.10890703593997	3.05292172282468	0.43014	0.27906	0.97099	FALSE
rno-miR-450a-5p	1367.77924995261	1317.00128634431	0.045076	0.88576	0.9869	FALSE
rno-miR-450b-3p	18.2672600979854	13.6153980404965	0.28913	0.44605	0.97099	FALSE
rno-miR-450b-5p	1003.43615846206	989.557371277387	0.01798	0.95071	0.99215	FALSE
rno-miR-451-3p	1.05760858365651	0.291501231547261	0.17045	0.48925	0.97099	FALSE
rno-miR-451-5p	1473.20175025008	2078.20658952933	-0.32607	0.39575	0.97099	FALSE
rno-miR-452-3p	0	0	NA	NA	NA	NA
rno-miR-452-5p	2.41019506496696	1.13147530218046	0.23249	0.50462	0.97099	FALSE
rno-miR-455-3p	210.049046978896	183.075698581828	0.16638	0.57312	0.97099	FALSE
rno-miR-455-5p	1624.15766295548	1739.25279984508	-0.077072	0.81725	0.98607	FALSE
rno-miR-463-3p	0.676293240655222	0.291501231547261	0.077415	0.72026	0.98258	FALSE
rno-miR-463-5p	0	0	NA	NA	NA	NA
rno-miR-466b-2-3p	75.5049403464014	128.431783644638	-0.5181	0.1676	0.97099	FALSE
rno-miR-466b-3p	30.4156313663769	57.673406906917	-0.52951	0.18342	0.97099	FALSE
rno-miR-466b-5p	15.945092972011	18.7776785434869	-0.16198	0.6811	0.98258	FALSE
rno-miR-466c-3p	5.57012095045771	10.1807064183917	-0.43444	0.28262	0.97099	FALSE
rno-miR-466c-5p	125.703891992351	103.409148209292	0.20826	0.56308	0.97099	FALSE
rno-miR-466d	0.304345902218112	0	0.06372	0.59201	0.97099	FALSE
rno-miR-471-3p	0	0	NA	NA	NA	NA
rno-miR-471-5p	0	0	NA	NA	NA	NA
rno-miR-483-3p	0	0	NA	NA	NA	NA
rno-miR-483-5p	0.224458389610145	0	0.049559	0.6378	0.97099	FALSE
rno-miR-484	3.47717165318765	6.83270049633295	-0.38498	0.33424	0.97099	FALSE
rno-miR-485-3p	0.756180753263189	0	0.1729	0.36345	0.97099	FALSE
rno-miR-485-5p	0	0	NA	NA	NA	NA
rno-miR-486	669.284016300303	1451.40975258399	-0.55392	0.17081	0.97099	FALSE
rno-miR-487b-3p	0.304345902218112	0	0.06372	0.59201	0.97099	FALSE
rno-miR-488-3p	6.32338363189611	6.60431333256585	-0.02599	0.94872	0.99215	FALSE
rno-miR-488-5p	0.224458389610145	0	0.049559	0.6378	0.97099	FALSE
rno-miR-489-3p	0	0	NA	NA	NA	NA
rno-miR-489-5p	0	0	NA	NA	NA	NA
rno-miR-490-3p	21.587574797782	21.7103173109882	-0.025127	0.94837	0.99215	FALSE
rno-miR-490-5p	0.304345902218112	1.07194420208716	-0.15688	0.51468	0.97099	FALSE
rno-miR-493-3p	0	0	NA	NA	NA	NA
rno-miR-493-5p	0.224458389610145	0.558000987009799	-0.046075	0.79693	0.98258	FALSE
rno-miR-494-3p	0.673375168830435	0.291501231547261	0.073696	0.70682	0.98258	FALSE
rno-miR-495	0.304345902218112	0	0.06372	0.59201	0.97099	FALSE
rno-miR-496-3p	0	0	NA	NA	NA	NA
rno-miR-497-3p	0	0	NA	NA	NA	NA
rno-miR-497-5p	448.661513986946	323.975049761126	0.35116	NA	NA	NA
rno-miR-499-3p	0.304345902218112	0	0.06372	0.59201	0.97099	FALSE
rno-miR-499-5p	237.986641774927	205.712274546809	0.16512	0.62279	0.97099	FALSE
rno-miR-500-3p	20.3359161209428	19.630972818413	0.052183	0.89111	0.9869	FALSE
rno-miR-500-5p	0.224458389610145	0.54847283908594	-0.082803	0.68719	0.98258	FALSE
rno-miR-501-3p	11.9652516685772	12.4055444310572	-0.039472	0.91991	0.9869	FALSE
rno-miR-501-5p	0.528804291828257	1.10647382609574	-0.12581	0.65886	0.98258	FALSE
rno-miR-503-3p	11.301244504311	8.94800445673569	0.16659	0.6777	0.98258	FALSE
rno-miR-503-5p	48.8620162877965	48.8306469709872	0.014662	0.96767	0.99215	FALSE
rno-miR-505-3p	415.65477303346	330.96955311604	0.26331	0.40404	0.97099	FALSE
rno-miR-505-5p	4.07649545305969	2.4603911118063	0.26561	0.49906	0.97099	FALSE
rno-miR-509-3p	0	0.256971607538679	-0.057592	0.6055	0.97099	FALSE
rno-miR-509-5p	0.224458389610145	0	0.049559	0.6378	0.97099	FALSE
rno-miR-511-3p	98.3517392676228	90.3978660376033	0.095748	0.79287	0.98258	FALSE
rno-miR-511-5p	4.90027764254188	5.08963828728639	-0.065722	0.86821	0.9869	FALSE
rno-miR-5132-3p	0.528804291828257	0	0.13818	0.42105	0.97099	FALSE
rno-miR-5132-5p	0.451834851045077	0.770914822616037	-0.070966	0.73254	0.98258	FALSE
rno-miR-532-3p	131.314515097209	105.321405361653	0.25064	0.42206	0.97099	FALSE
rno-miR-532-5p	6689.57846085423	7464.48861335459	-0.13266	0.65604	0.98258	FALSE
rno-miR-539-3p	0	0	NA	NA	NA	NA
rno-miR-539-5p	0	0	NA	NA	NA	NA
rno-miR-540-3p	0	0.291501231547261	-0.063903	0.5857	0.97099	FALSE
rno-miR-540-5p	0	0	NA	NA	NA	NA
rno-miR-541-3p	0	0	NA	NA	NA	NA
rno-miR-541-5p	4.80810405354495	1.6799481412664	0.41084	0.26963	0.97099	FALSE
rno-miR-542-3p	799.281147899099	1597.65017679005	-0.78278	0.018596	0.97099	TRUE
rno-miR-542-5p	5.89612093362897	9.457432335395	-0.22919	0.56008	0.97099	FALSE
rno-miR-543-3p	0.304345902218112	0.558000987009799	-0.032712	0.85891	0.9869	FALSE
rno-miR-544-5p	0	0	NA	NA	NA	NA
rno-miR-547-3p	15.0342315432507	22.2754842333717	-0.31279	0.43099	0.97099	FALSE
rno-miR-547-5p	2.34551170057275	0	0.50805	0.087243	0.97099	FALSE
rno-miR-582-3p	42.9833318124346	40.2481365075985	0.072002	0.84894	0.9869	FALSE
rno-miR-582-5p	10.0343816792581	6.57931185648113	0.37669	0.3507	0.97099	FALSE
rno-miR-598-3p	203.25050114421	282.449927714978	-0.3883	0.20886	0.97099	FALSE
rno-miR-598-5p	0	0.291501231547261	-0.063903	0.5857	0.97099	FALSE
rno-miR-6216	32.224996174827	36.595597536105	-0.098818	0.8056	0.98343	FALSE
rno-miR-6314	0	0	NA	NA	NA	NA
rno-miR-6315	1.50944343470159	3.03744839466381	-0.22691	0.52878	0.97099	FALSE
rno-miR-6317	0	0	NA	NA	NA	NA
rno-miR-6318	0	0	NA	NA	NA	NA
rno-miR-6319	1.8813907731387	1.6204170411731	0.045612	0.89718	0.9869	FALSE
rno-miR-632	0	0.513943215077358	-0.10593	0.47761	0.97099	FALSE
rno-miR-6321	0.451834851045077	0	0.085768	0.5316	0.97099	FALSE
rno-miR-6324	5.10953188393827	5.20633827492285	0.025619	0.94893	0.99215	FALSE
rno-miR-6325	0	0	NA	NA	NA	NA
rno-miR-6328	0.451834851045077	1.37297358155828	-0.16511	0.51329	0.97099	FALSE
rno-miR-6329	80.8062180407873	120.605647044435	-0.4321	0.20847	0.97099	FALSE
rno-miR-6331	0	0	NA	NA	NA	NA
rno-miR-652-3p	138.548632153025	149.341109263975	-0.095666	0.75414	0.98258	FALSE
rno-miR-652-5p	3.54769116123144	2.99339062273137	0.1248	0.74806	0.98258	FALSE
rno-miR-653-3p	0	0	NA	NA	NA	NA
rno-miR-653-5p	0	0.513943215077358	-0.10593	0.47761	0.97099	FALSE
rno-miR-664-2-5p	19.4390312622166	24.0780775425116	-0.1966	0.59063	0.97099	FALSE
rno-miR-664-3p	16.769488950583	13.4501249445095	0.21987	0.57973	0.97099	FALSE
rno-miR-665	0	0	NA	NA	NA	NA
rno-miR-667-3p	0.304345902218112	0	0.06372	0.59201	0.97099	FALSE
rno-miR-671	26.9487764174679	31.1393742912939	-0.16602	0.64314	0.97564	FALSE
rno-miR-672-3p	0.304345902218112	0.256971607538679	0.0053881	0.97351	0.99215	FALSE
rno-miR-672-5p	17.2875696548265	14.8599903626265	0.15519	0.69375	0.98258	FALSE
rno-miR-673-3p	0	0	NA	NA	NA	NA
rno-miR-674-3p	374.892001709018	368.529618256234	0.020552	0.94843	0.99215	FALSE
rno-miR-674-5p	132.195804864938	69.835734828372	0.68118	0.053965	0.97099	FALSE
rno-miR-675-3p	0	0	NA	NA	NA	NA
rno-miR-676	129.741878814236	116.90869933316	0.10478	0.76882	0.98258	FALSE
rno-miR-702-3p	0.833150194046368	0.54847283908594	0.062937	0.81043	0.98545	FALSE
rno-miR-702-5p	0.44891677922029	0.558000987009799	0.002728	0.98883	0.9995	FALSE
rno-miR-708-3p	3.83683291523579	3.38848072630438	0.10537	0.78606	0.98258	FALSE
rno-miR-708-5p	0.753262681438401	3.88336764553402	-0.5883	0.10613	0.97099	FALSE
rno-miR-741-3p	0.451834851045077	0.513943215077358	-0.028228	0.88383	0.9869	FALSE
rno-miR-743a-3p	1.35550455313523	0.513943215077358	0.097779	0.66852	0.98258	FALSE
rno-miR-743b-3p	0	0	NA	NA	NA	NA
rno-miR-743b-5p	0	0.291501231547261	-0.063903	0.5857	0.97099	FALSE
rno-miR-7578	0.676293240655222	1.10647382609574	-0.10551	0.71417	0.98258	FALSE
rno-miR-758-3p	0	0	NA	NA	NA	NA
rno-miR-760-3p	0.44891677922029	0	0.091775	0.51627	0.97099	FALSE
rno-miR-7a-1-3p	63.8706321370899	90.9985742504498	-0.33574	0.37895	0.97099	FALSE
rno-miR-7a-5p	16563.9436478237	27136.7619361326	-0.48636	0.19614	0.97099	FALSE
rno-miR-7b	17.4560988955168	30.8100488544567	-0.43642	0.27541	0.97099	FALSE
rno-miR-802-3p	88.2614284394449	49.2035159883902	0.60498	NA	NA	NA
rno-miR-802-5p	576.486120016037	763.863748339857	-0.30616	0.37756	0.97099	FALSE
rno-miR-871-3p	1.1281280917003	0.583002463094521	0.080857	0.74746	0.98258	FALSE
rno-miR-871-5p	0	0	NA	NA	NA	NA
rno-miR-872-3p	61.5848042926575	39.316045748049	0.46355	0.196	0.97099	FALSE
rno-miR-872-5p	1344.99929601549	1147.68158241544	0.17666	0.60077	0.97099	FALSE
rno-miR-873-3p	0	0	NA	NA	NA	NA
rno-miR-873-5p	0.304345902218112	0	0.06372	0.59201	0.97099	FALSE
rno-miR-874-3p	7.25515734767881	4.06175185713168	0.31028	0.43806	0.97099	FALSE
rno-miR-874-5p	0.304345902218112	0.805444446624619	-0.12589	0.58463	0.97099	FALSE
rno-miR-877	2.2597880443152	2.69236124326025	-0.039106	0.91393	0.9869	FALSE
rno-miR-878	0	0	NA	NA	NA	NA
rno-miR-879-3p	0	0	NA	NA	NA	NA
rno-miR-879-5p	0	0.558000987009799	-0.10331	0.48333	0.97099	FALSE
rno-miR-881-3p	0.451834851045077	0.874503694641782	-0.08309	0.69468	0.98258	FALSE
rno-miR-883-3p	0.451834851045077	0	0.085768	0.5316	0.97099	FALSE
rno-miR-92a-1-5p	6.63064760593901	1.93691974880508	0.56596	0.14726	0.97099	FALSE
rno-miR-92a-3p	7986.35288178328	6708.72475096117	0.20964	0.48576	0.97099	FALSE
rno-miR-92b-3p	1.8137893369197	3.00886395089224	-0.24693	0.51189	0.97099	FALSE
rno-miR-92b-5p	0	0	NA	NA	NA	NA
rno-miR-93-3p	3.48008972501244	7.74173381498331	-0.52069	0.19625	0.97099	FALSE
rno-miR-935	0	0	NA	NA	NA	NA
rno-miR-93-5p	834.599638786887	785.681936249791	0.076954	0.75629	0.98258	FALSE
rno-miR-96-5p	251.242418530926	178.929459669285	0.28618	0.47348	0.97099	FALSE
rno-miR-98-3p	3.09877438201115	1.38844690971914	0.28571	0.43461	0.97099	FALSE
rno-miR-98-5p	371.482603952125	292.478957539872	0.29103	0.31788	0.97099	FALSE
rno-miR-99a-3p	70.2676761951605	70.4730297750928	0.0024104	0.99483	0.9995	FALSE
rno-miR-99a-5p	36029.9242867112	29127.429631852	0.25454	0.40273	0.97099	FALSE
rno-miR-99b-3p	76.382682312693	93.0685203860601	-0.22525	0.49873	0.97099	FALSE
rno-miR-99b-5p	2951.80289357986	2924.00311257829	0.010825	0.97298	0.99215	FALSE
rno-miR-9a-3p	0.897833558440579	1.397975057643	-0.071495	0.8072	0.98343	FALSE
rno-miR-9a-5p	102.826891680486	143.259736386765	-0.38493	0.21655	0.97099	FALSE
rno-miR-9b-3p	102.826891680486	142.410234168208	-0.37836	0.22355	0.97099	FALSE
rno-miR-9b-5p	0.224458389610145	0	0.049559	0.6378	0.97099	FALSE
