# Supplementary material for: Crosstalk Between Polygonatum kingianum, the miRNA, and Gut Microbiota in the Regulation of Lipid Metabolism
Source: Front Pharmacol. 2021 Oct 27;12:740528. doi: 10.3389/fphar.2021.740528 (PMC8578870; doi:10.3389/fphar.2021.740528)
Supplement: Supplementary file 5 [file DataSheet1.ZIP › 1 Analysis of miRNA expression levels between different groups/MODvsPSF_L/MODvsPSF_L.DE.xls]

sRNA	MOD_readcount	PSF_L_readcount	log2FoldChange	pval	padj
rno-miR-451-5p	1608.98066537393	5138.57213003339	-1.2215	0.00026263	0.09586
rno-miR-27a-5p	129.963843661325	355.795760029294	-1.0568	0.0016045	0.29283
rno-miR-486	731.476612233912	1866.78956057185	-0.94463	0.0062766	0.63995
rno-miR-193b-3p	150.683922077025	81.378179876867	0.72454	0.011653	0.63995
rno-miR-218a-5p	257.964100675014	396.822581769855	-0.55944	0.012443	0.63995
rno-miR-218b	241.679149530422	369.705342207054	-0.55149	0.01461	0.63995
rno-miR-144-5p	140.210146777182	239.553450957836	-0.65271	0.014788	0.63995
rno-miR-6329	88.1651730779092	150.338371106365	-0.64616	0.021	0.63995
rno-miR-200a-5p	317.276163643398	620.036084733506	-0.73198	0.023504	0.63995
novel_380	152.080132434416	69.9745060840934	0.77964	0.023774	0.63995
rno-miR-674-5p	144.017752356442	74.6172043918513	0.7229	0.024803	0.63995
rno-miR-34a-5p	594.165412675061	1008.10272679148	-0.63276	0.026069	0.63995
rno-miR-204-5p	14.681456799763	42.3375451925635	-0.83464	0.026207	0.63995
rno-miR-3548	257.181059943375	500.889081986969	-0.72191	0.026814	0.63995
rno-miR-27b-5p	33.1074702390457	63.6615380296496	-0.71542	0.028031	0.63995
rno-miR-872-3p	67.0986638101769	36.1705039871065	0.68125	0.032369	0.63995
rno-miR-3591	678984.321379546	441138.292617059	0.54161	0.032506	0.63995
rno-miR-194-5p	77880.1550093677	51100.8799020202	0.53008	0.035503	0.63995
rno-miR-122-5p	1045670.27460163	643091.254701893	0.5865	0.035677	0.63995
rno-miR-1247-3p	24.100945957576	52.6126350201143	-0.74863	0.03749	0.63995
rno-miR-146b-5p	683.487484175809	1116.24401531239	-0.58566	0.0389	0.63995
rno-miR-3556b	433.769464401408	260.741847091334	0.59881	0.039696	0.63995
rno-miR-29c-3p	447.11598950775	269.886919594608	0.59503	0.040325	0.63995
