# Supplementary material for: Crosstalk Between Polygonatum kingianum, the miRNA, and Gut Microbiota in the Regulation of Lipid Metabolism
Source: Front Pharmacol. 2021 Oct 27;12:740528. doi: 10.3389/fphar.2021.740528 (PMC8578870; doi:10.3389/fphar.2021.740528)
Supplement: Supplementary file 5 [file DataSheet1.ZIP › 1 Analysis of miRNA expression levels between different groups/MODvsPSF_L/MODvsPSF_L.DE_up.xls]

sRNA	MOD_readcount	PSF_L_readcount	log2FoldChange	pval	padj
rno-miR-193b-3p	150.6839221	81.37817988	0.72454	0.011653	0.63995
novel_380	152.0801324	69.97450608	0.77964	0.023774	0.63995
rno-miR-674-5p	144.0177524	74.61720439	0.7229	0.024803	0.63995
rno-miR-872-3p	67.09866381	36.17050399	0.68125	0.032369	0.63995
rno-miR-3591	678984.3214	441138.2926	0.54161	0.032506	0.63995
rno-miR-194-5p	77880.15501	51100.8799	0.53008	0.035503	0.63995
rno-miR-122-5p	1045670.275	643091.2547	0.5865	0.035677	0.63995
rno-miR-3556b	433.7694644	260.7418471	0.59881	0.039696	0.63995
rno-miR-29c-3p	447.1159895	269.8869196	0.59503	0.040325	0.63995
