# Supplementary material for: Crosstalk Between Polygonatum kingianum, the miRNA, and Gut Microbiota in the Regulation of Lipid Metabolism
Source: Front Pharmacol. 2021 Oct 27;12:740528. doi: 10.3389/fphar.2021.740528 (PMC8578870; doi:10.3389/fphar.2021.740528)
Supplement: Supplementary file 5 [file DataSheet1.ZIP › 1 Analysis of miRNA expression levels between different groups/MODvsPSF_L/MODvsPSF_L.Differential_analysis_results.xls]

sRNA	MOD_readcount	PSF_L_readcount	log2FoldChange	pval	padj	significant
novel_101	257.350214333563	214.031260660976	0.19304	0.55869	0.97816	FALSE
novel_109	125.991291399737	192.49992320779	-0.43229	0.20258	0.97816	FALSE
novel_114	0	0.825602120216096	-0.17693	0.32229	NA	FALSE
novel_150	10.5154465373754	11.6218788639223	-0.1159	0.75203	0.97816	FALSE
novel_161	11.7230380200585	14.6187387020281	-0.16116	0.66759	0.97816	FALSE
novel_165	7.72156084712513	8.65381004606819	-0.13214	0.72609	0.97816	FALSE
novel_176	0.98106083608396	0	0.14138	0.37542	NA	FALSE
novel_183	5.57518959017671	3.02758558702499	0.2994	0.41337	0.97816	FALSE
novel_187	0	0	NA	NA	NA	NA
novel_189	4.02636450745321	4.87650082398688	-0.11769	0.74774	0.97816	FALSE
novel_190	5.48551209431924	4.88446562089114	0.030941	0.93109	0.98955	FALSE
novel_192	1.80779213803678	2.06938718550648	-0.045155	0.89103	NA	FALSE
novel_216	0.737053806095358	1.4698549598914	-0.12798	0.61859	NA	FALSE
novel_223	0.908859723615957	1.18426829611952	-0.025675	0.9193	NA	FALSE
novel_224	1.31474536193002	0.734927479945701	0.1397	0.60536	NA	FALSE
novel_225	0.33116816778129	0.794444249116561	-0.099113	0.62703	NA	FALSE
novel_226	0.577691555834667	0.449340816173824	0.045335	0.81529	NA	FALSE
novel_230	0.246523388053378	1.43869708879187	-0.23424	0.34148	NA	FALSE
novel_231	0.33116816778129	0	0.0609	0.56974	NA	FALSE
novel_232	0	0.825602120216096	-0.17693	0.32229	NA	FALSE
novel_235	1.39939014165794	1.01771517068937	0.04693	0.85825	NA	FALSE
novel_236	0.33116816778129	0	0.0609	0.56974	NA	FALSE
novel_239	1.96715438829747	0.508857585344683	0.2151	0.39341	NA	FALSE
novel_241	0.493046776106755	0	0.088188	0.49059	NA	FALSE
novel_242	0	0	NA	NA	NA	NA
novel_243	0	0.540015456444219	-0.12514	0.4124	NA	FALSE
novel_247	0	0	NA	NA	NA	NA
novel_248	0.824214943888045	0.285586663771877	0.11603	0.56974	NA	FALSE
novel_253	0.49053041804198	0.449340816173824	0.0055131	0.97332	NA	FALSE
novel_254	0	0.285586663771877	-0.052727	0.60156	NA	FALSE
novel_259	0	0	NA	NA	NA	NA
novel_267	0	0.285586663771877	-0.052727	0.60156	NA	FALSE
novel_269	0.49053041804198	0.254428792672342	0.02879	0.8523	NA	FALSE
novel_271	0	0.254428792672342	-0.047965	0.61894	NA	FALSE
novel_273	0	0	NA	NA	NA	NA
novel_274	0	0	NA	NA	NA	NA
novel_278	0	0.449340816173824	-0.074349	0.53277	NA	FALSE
novel_285	0	0	NA	NA	NA	NA
novel_289	0.246523388053378	0.254428792672342	-4.6994e-05	0.99973	NA	FALSE
novel_293	0	0.285586663771877	-0.052727	0.60156	NA	FALSE
novel_295	0.246523388053378	0.285586663771877	-0.0043486	0.97516	NA	FALSE
novel_298	0.49053041804198	0	0.081308	0.50882	NA	FALSE
novel_301	0	0	NA	NA	NA	NA
novel_309	0	0.254428792672342	-0.047965	0.61894	NA	FALSE
novel_311	0.993504503343869	0	0.14967	0.36057	NA	FALSE
novel_319	2.3804509777419	0.540015456444219	0.32634	0.26566	NA	FALSE
novel_322	0.246523388053378	0.285586663771877	-0.0043486	0.97516	NA	FALSE
novel_328	0	0	NA	NA	NA	NA
novel_337	1.22758422413734	0.703769608846165	0.089225	0.71654	NA	FALSE
novel_339	0	0	NA	NA	NA	NA
novel_341	0.246523388053378	0	0.047901	0.61551	NA	FALSE
novel_344	0.246523388053378	0	0.047901	0.61551	NA	FALSE
novel_350	0	0	NA	NA	NA	NA
novel_351	0.246523388053378	0.734927479945701	-0.085935	0.65454	NA	FALSE
novel_357	0	0	NA	NA	NA	NA
novel_360	0	0	NA	NA	NA	NA
novel_365	0	0	NA	NA	NA	NA
novel_380	152.080132434416	69.9745060840934	0.77964	0.023774	0.63995	TRUE
novel_384	0	0	NA	NA	NA	NA
novel_392	0	0	NA	NA	NA	NA
novel_394	0.737053806095358	0.794444249116561	-0.032204	0.89232	NA	FALSE
novel_398	0.33116816778129	0	0.0609	0.56974	NA	FALSE
novel_403	0.49053041804198	0.285586663771877	0.024358	0.8763	NA	FALSE
novel_415	0.983577194148735	0.958198401518507	0.0061999	0.98036	NA	FALSE
novel_416	0.246523388053378	0.540015456444219	-0.062515	0.7318	NA	FALSE
novel_417	0.49053041804198	0	0.081308	0.50882	NA	FALSE
novel_419	0.49053041804198	0	0.081308	0.50882	NA	FALSE
novel_423	0.493046776106755	1.33445970556078	-0.14321	0.54644	NA	FALSE
novel_428	2.4526520902099	1.63360911229335	0.06785	0.78422	NA	FALSE
novel_430	0	0	NA	NA	NA	NA
novel_433	2.3804509777419	2.32101700515061	-0.026439	0.93187	NA	FALSE
novel_437	0.33116816778129	0.825602120216096	-0.10297	0.61579	NA	FALSE
novel_438	0	0	NA	NA	NA	NA
novel_441	0.49053041804198	0	0.081308	0.50882	NA	FALSE
novel_454	0	0.449340816173824	-0.074349	0.53277	NA	FALSE
novel_455	0	0	NA	NA	NA	NA
novel_461	3.2818997502275	3.79367093807022	-0.074554	0.83694	0.97816	FALSE
novel_463	0	0	NA	NA	NA	NA
novel_466	0.98106083608396	0	0.14138	0.37542	NA	FALSE
novel_467	0.246523388053378	0	0.047901	0.61551	NA	FALSE
novel_469	3.03034364604457	0.856759991315632	0.25755	0.35824	NA	FALSE
novel_470	0.82169858582327	0.285586663771877	0.094496	0.63234	NA	FALSE
novel_471	0	0	NA	NA	NA	NA
novel_474	1.32467267112516	0	0.18395	0.30588	NA	FALSE
novel_477	0	0.254428792672342	-0.047965	0.61894	NA	FALSE
novel_490	0.49053041804198	0.734927479945701	-0.053567	0.79012	NA	FALSE
novel_492	0	0	NA	NA	NA	NA
novel_495	0.737053806095358	0	0.15597	0.35035	NA	FALSE
novel_496	0.82169858582327	0.254428792672342	0.099898	0.61094	NA	FALSE
novel_503	0.737053806095358	0.508857585344683	0.028701	0.88868	NA	FALSE
novel_506	3.68023631434724	1.4698549598914	0.2082	0.46211	NA	FALSE
novel_508	0	0	NA	NA	NA	NA
novel_510	0	0	NA	NA	NA	NA
novel_511	0.49053041804198	0	0.081308	0.50882	NA	FALSE
novel_512	0	0	NA	NA	NA	NA
novel_513	0.49053041804198	0	0.081308	0.50882	NA	FALSE
novel_514	0	0.285586663771877	-0.052727	0.60156	NA	FALSE
novel_516	1.9646380302327	0.540015456444219	0.22744	0.39364	NA	FALSE
novel_518	0	0.285586663771877	-0.052727	0.60156	NA	FALSE
novel_522	0.49053041804198	0.734927479945701	-0.053567	0.79012	NA	FALSE
novel_529	2.78633661605596	0.254428792672342	0.4318	0.12885	NA	FALSE
novel_532	2.94318250825188	2.95047368971528	-0.0027688	0.9913	NA	FALSE
novel_536	125.025219643153	17.8340728056199	1.1713	NA	NA	NA
novel_539	0.82169858582327	0	0.1668	0.33271	NA	FALSE
novel_541	1.23010058220211	0	0.24106	0.23441	NA	FALSE
novel_544	0	0	NA	NA	NA	NA
novel_545	0.493046776106755	0.571173327543755	-0.0078579	0.96425	NA	FALSE
novel_549	0.33116816778129	0	0.0609	0.56974	NA	FALSE
novel_552	0.98106083608396	0.703769608846165	0.03262	0.87993	NA	FALSE
novel_555	0.49053041804198	0	0.081308	0.50882	NA	FALSE
novel_557	0.246523388053378	0	0.047901	0.61551	NA	FALSE
novel_560	0	0.540015456444219	-0.12514	0.4124	NA	FALSE
novel_561	0.49053041804198	0	0.081308	0.50882	NA	FALSE
novel_563	6.75797639443063	10.7651188726067	-0.35514	0.34393	0.97816	FALSE
novel_564	0	0	NA	NA	NA	NA
novel_567	0	0	NA	NA	NA	NA
novel_568	0.908859723615957	0	0.19384	0.29268	NA	FALSE
novel_573	0.98106083608396	0.734927479945701	0.028369	0.89575	NA	FALSE
novel_576	0	0.449340816173824	-0.074349	0.53277	NA	FALSE
novel_577	0.49053041804198	0.449340816173824	0.0055131	0.97332	NA	FALSE
novel_578	0.49053041804198	0	0.081308	0.50882	NA	FALSE
novel_579	0	0	NA	NA	NA	NA
novel_586	0.33116816778129	0.856759991315632	-0.07955	0.65977	NA	FALSE
novel_588	0.246523388053378	0	0.047901	0.61551	NA	FALSE
novel_601	0.662336335562579	1.75264265063507	-0.19633	0.46363	NA	FALSE
novel_605	0	0	NA	NA	NA	NA
novel_610	0	0	NA	NA	NA	NA
novel_611	0	0	NA	NA	NA	NA
novel_615	7.88357757851456	4.26060688238289	0.35753	0.33641	0.97816	FALSE
novel_619	0	1.99910664640314	-0.23676	0.24093	NA	FALSE
novel_629	0	0	NA	NA	NA	NA
novel_632	0.33116816778129	0	0.0609	0.56974	NA	FALSE
novel_635	0	0	NA	NA	NA	NA
novel_638	0.737053806095358	0	0.15597	0.35035	NA	FALSE
novel_640	0.577691555834667	0.540015456444219	0.0089422	0.96754	NA	FALSE
novel_642	0	0	NA	NA	NA	NA
novel_66	0	0	NA	NA	NA	NA
rno-let-7a-1-3p	168.752275050416	172.168685457063	-0.020991	0.93493	0.98955	FALSE
rno-let-7a-2-3p	0.49053041804198	0.898681632347648	-0.054959	0.7651	NA	FALSE
rno-let-7a-5p	31928.5418512257	32888.234557168	-0.039558	0.84038	0.97816	FALSE
rno-let-7b-3p	18.5432327507887	15.195077853448	0.18469	0.61292	0.97816	FALSE
rno-let-7b-5p	10839.8033069135	12257.8091858807	-0.15799	0.50053	0.97816	FALSE
rno-let-7c-1-3p	21.8102279426648	17.9183482098643	0.13269	0.72439	0.97816	FALSE
rno-let-7c-5p	43789.7978218844	62693.381849255	-0.45089	0.074698	0.73066	FALSE
rno-let-7d-3p	711.204349540254	488.560980039147	0.44262	NA	NA	NA
rno-let-7d-5p	4445.35563928207	4196.6489697427	0.074124	0.75309	0.97816	FALSE
rno-let-7e-3p	14.3252077074246	16.5686602270125	-0.13435	0.70114	0.97816	FALSE
rno-let-7e-5p	1615.80833475931	1544.87753547078	0.058653	0.78573	0.97816	FALSE
rno-let-7f-1-3p	21.4615279245208	20.838797467178	0.029865	0.93156	0.98955	FALSE
rno-let-7f-2-3p	41.3220223953043	32.6680176588646	0.25251	0.44555	0.97816	FALSE
rno-let-7f-5p	118571.178563951	142283.060095975	-0.21924	0.4354	0.97816	FALSE
rno-let-7g-3p	7.39039267934384	2.38613172037789	0.59713	0.10625	0.80831	FALSE
rno-let-7g-5p	116575.87056933	128829.251622748	-0.12856	0.58362	0.97816	FALSE
rno-let-7i-3p	13.3416305132759	8.87987994066921	0.34295	0.35486	0.97816	FALSE
rno-let-7i-5p	31478.6420772236	42036.8017174519	-0.3335	0.26987	0.97816	FALSE
rno-miR-100-3p	0.577691555834667	0.825602120216096	-0.054286	0.81715	NA	FALSE
rno-miR-100-5p	2688.20447420776	2981.48519108685	-0.11909	0.69416	0.97816	FALSE
rno-miR-101a-3p	26208.4396096477	25408.3204463996	0.039262	0.87318	0.98368	FALSE
rno-miR-101a-5p	4.86553947666594	3.11826022729538	0.23179	0.52367	0.97816	FALSE
rno-miR-101b-3p	150286.332699871	121677.318408395	0.25692	0.34889	0.97816	FALSE
rno-miR-101b-5p	1.805275779972	2.83267356352351	-0.21135	0.53219	NA	FALSE
rno-miR-103-2-5p	0	0	NA	NA	NA	NA
rno-miR-103-3p	7080.80183945166	6183.26869586385	0.18287	0.32086	0.97816	FALSE
rno-miR-106b-3p	282.770879948429	326.295667944116	-0.16878	0.56127	0.97816	FALSE
rno-miR-106b-5p	377.234832291987	315.467757895027	0.22853	0.32174	0.97816	FALSE
rno-miR-107-3p	822.491812387455	628.495333044737	0.35229	0.10851	0.80831	FALSE
rno-miR-107-5p	0.662336335562579	0.285586663771877	0.059866	0.7229	NA	FALSE
rno-miR-10a-3p	251.511797154615	242.326438531303	0.049736	0.82245	0.97816	FALSE
rno-miR-10a-5p	78138.191653515	95925.6155825269	-0.24217	0.40516	0.97816	FALSE
rno-miR-10b-3p	1.07073833194142	0.508857585344683	0.10175	0.64982	NA	FALSE
rno-miR-10b-5p	671.60953429887	917.478348791209	-0.30295	0.39202	0.97816	FALSE
rno-miR-1193-3p	0.33116816778129	0.254428792672342	0.011444	0.93665	NA	FALSE
rno-miR-122-3p	2735.57465820707	3060.19314787019	-0.14905	0.47092	0.97816	FALSE
rno-miR-122-5p	1045670.27460163	643091.254701893	0.5865	0.035677	0.63995	TRUE
rno-miR-124-3p	0	0	NA	NA	NA	NA
rno-miR-124-5p	0	0	NA	NA	NA	NA
rno-miR-1247-3p	24.100945957576	52.6126350201143	-0.74863	0.03749	0.63995	TRUE
rno-miR-1247-5p	4.77837833887325	3.56480207044099	0.13545	0.70772	0.97816	FALSE
rno-miR-125a-3p	8.64789695413055	13.2662517461482	-0.36195	0.32348	0.97816	FALSE
rno-miR-125a-5p	2012.30660661702	1758.22124118548	0.16999	0.49949	0.97816	FALSE
rno-miR-125b-1-3p	6.66592066357236	8.16927897361668	-0.10112	0.78869	0.97816	FALSE
rno-miR-125b-2-3p	341.661270379849	347.684969150291	-0.024453	0.9265	0.98955	FALSE
rno-miR-125b-5p	7494.5848237991	6599.94447907815	0.14712	0.62447	0.97816	FALSE
rno-miR-126a-3p	80218.6936646541	102181.623090555	-0.31837	0.1366	0.85962	FALSE
rno-miR-126a-5p	3894.5127603676	3610.44643443002	0.096336	0.68999	0.97816	FALSE
rno-miR-126b	67.8833076403484	70.5068888923617	-0.051828	0.8483	0.97816	FALSE
rno-miR-127-3p	46.8331679064365	63.5652395079925	-0.23434	0.53391	0.97816	FALSE
rno-miR-127-5p	0.737053806095358	1.81215941980593	-0.19624	0.45872	NA	FALSE
rno-miR-128-1-5p	3.52339042215132	3.10066509915654	0.044233	0.89791	0.98955	FALSE
rno-miR-128-2-5p	0	0	NA	NA	NA	NA
rno-miR-128-3p	373.328752992564	427.985491258159	-0.1683	0.50928	0.97816	FALSE
rno-miR-129-1-3p	0.246523388053378	0.763286378017025	-0.082217	0.63725	NA	FALSE
rno-miR-129-2-3p	0.246523388053378	0.763286378017025	-0.082217	0.63725	NA	FALSE
rno-miR-129-5p	4.60657242135265	5.9537327638471	-0.18574	0.62191	0.97816	FALSE
rno-miR-1298	0	0.703769608846165	-0.14697	0.37153	NA	FALSE
rno-miR-1306-3p	1.80779213803678	0.540015456444219	0.26746	0.34568	NA	FALSE
rno-miR-1306-5p	3.77984111939983	3.19133973942693	0.065129	0.85627	0.97975	FALSE
rno-miR-130a-3p	89.2552961920757	90.6653420001651	-0.010289	0.97277	0.99356	FALSE
rno-miR-130a-5p	6.34467980498621	10.3037808743504	-0.28898	0.44316	0.97816	FALSE
rno-miR-130b-3p	1.31474536193002	3.53924214539788	-0.39757	0.24803	NA	FALSE
rno-miR-130b-5p	3.37157724608496	2.64056051305024	0.1223	0.72556	NA	FALSE
rno-miR-132-3p	7.48524101439482	19.1699980986069	-0.57552	0.12606	0.83655	FALSE
rno-miR-132-5p	6.65837158937804	6.48691686208496	0.040044	0.91541	0.98955	FALSE
rno-miR-133a-3p	30.5085901811549	46.8724058540925	-0.32045	0.39354	0.97816	FALSE
rno-miR-133a-5p	0.739570164160133	0.703769608846165	0.024115	0.90991	NA	FALSE
rno-miR-133b-3p	3.37157724608496	5.69527158599661	-0.19862	0.57447	0.97816	FALSE
rno-miR-133c	30.5085901811549	46.8724058540925	-0.32045	0.39354	0.97816	FALSE
rno-miR-134-5p	1.5612687499834	1.66196801036467	-0.0039275	0.98959	NA	FALSE
rno-miR-135a-3p	0.739570164160133	1.58888849823312	-0.12552	0.61452	NA	FALSE
rno-miR-135a-5p	2.06172647722052	4.65043092938586	-0.38271	0.28109	0.97816	FALSE
rno-miR-135b-5p	0	0.285586663771877	-0.052727	0.60156	NA	FALSE
rno-miR-136-3p	5.4307873652407	2.80151569242397	0.34678	0.34516	0.97816	FALSE
rno-miR-136-5p	0.33116816778129	1.52657275603405	-0.15423	0.45145	NA	FALSE
rno-miR-137-3p	0.737053806095358	0	0.15597	0.35035	NA	FALSE
rno-miR-138-1-3p	0	1.02051414371758	-0.19924	0.2905	NA	FALSE
rno-miR-138-2-3p	0.246523388053378	0.898681632347648	-0.085254	0.63033	NA	FALSE
rno-miR-138-5p	27.4354684480091	38.4605952964339	-0.27551	0.45606	0.97816	FALSE
rno-miR-139-3p	45.8045170462764	52.2893912757648	-0.15171	0.59784	0.97816	FALSE
rno-miR-139-5p	1943.90362799941	1952.1329878137	-0.0056712	0.97556	0.99356	FALSE
rno-miR-1-3p	131.709828878458	245.18146507401	-0.15416	NA	NA	NA
rno-miR-140-3p	11279.1978806007	13229.5089537102	-0.1879	0.52029	0.97816	FALSE
rno-miR-140-5p	329.178722743672	414.586964295707	-0.28084	0.28721	0.97816	FALSE
rno-miR-141-3p	6.43170281971493	10.114034674725	-0.31496	0.40377	0.97816	FALSE
rno-miR-141-5p	0.246523388053378	1.27494293638992	-0.21875	0.36745	NA	FALSE
rno-miR-142-3p	659.167251033105	851.964782259147	-0.31264	0.24365	0.97816	FALSE
rno-miR-142-5p	1392.82292558486	1516.85083463128	-0.11015	0.61926	0.97816	FALSE
rno-miR-143-3p	109387.656503268	123321.873349571	-0.1489	0.5687	0.97816	FALSE
rno-miR-143-5p	513.723067474754	473.377372062838	0.10344	0.69141	0.97816	FALSE
rno-miR-144-3p	110.219932264963	196.106650207599	-0.61071	0.065259	0.69834	FALSE
rno-miR-144-5p	140.210146777182	239.553450957836	-0.65271	0.014788	0.63995	TRUE
rno-miR-145-3p	922.967222073668	1053.08783007148	-0.16175	0.53839	0.97816	FALSE
rno-miR-145-5p	10321.8631870423	12224.7314983069	-0.21686	0.36221	0.97816	FALSE
rno-miR-146a-3p	27.0393165288529	20.9713937484804	0.264	0.46446	0.97816	FALSE
rno-miR-146a-5p	9156.86125475433	10774.6684198019	-0.19836	0.46681	0.97816	FALSE
rno-miR-146b-3p	0.577691555834667	2.48757013058077	-0.3775	0.21948	NA	FALSE
rno-miR-146b-5p	683.487484175809	1116.24401531239	-0.58566	0.0389	0.63995	TRUE
rno-miR-147	18.2221854822398	17.7432981918975	0.025596	0.94346	0.98955	FALSE
rno-miR-148a-3p	1122649.77587173	1492267.53283418	-0.2993	0.37223	0.97816	FALSE
rno-miR-148a-5p	6158.07594894732	8286.63876912417	-0.37451	0.1344	0.85962	FALSE
rno-miR-148b-3p	4362.79006117455	3652.98306476767	0.23415	0.26754	0.97816	FALSE
rno-miR-148b-5p	56.4393403510041	55.7866118066787	0.012409	0.96594	0.99322	FALSE
rno-miR-149-5p	1.48655127945062	3.19133973942693	-0.26268	0.43156	NA	FALSE
rno-miR-150-3p	14.3725214853728	7.12443831700593	0.53352	0.15339	0.90921	FALSE
rno-miR-150-5p	696.615998301308	520.87398618094	0.37062	0.12316	0.83655	FALSE
rno-miR-151-3p	1071.4081325375	1196.6484232961	-0.13566	0.61805	0.97816	FALSE
rno-miR-151-5p	220.55697586128	175.907736255501	0.26955	0.35108	0.97816	FALSE
rno-miR-152-3p	7250.56331375133	5825.40233337683	0.28629	0.19233	0.97816	FALSE
rno-miR-152-5p	45.4680399162376	46.0369412273655	-0.028802	0.92051	0.98955	FALSE
rno-miR-153-3p	1.47662397025549	2.14246669763803	-0.084388	0.78189	NA	FALSE
rno-miR-154-3p	0	0	NA	NA	NA	NA
rno-miR-154-5p	0	0.508857585344683	-0.087879	0.49549	NA	FALSE
rno-miR-155-3p	0.33116816778129	1.69312588146421	-0.27264	0.29713	NA	FALSE
rno-miR-155-5p	142.602571586018	166.258409169107	-0.17154	0.56	0.97816	FALSE
rno-miR-15a-3p	2.30824986527389	0	0.48187	0.07346	NA	FALSE
rno-miR-15a-5p	6.00092984688104	3.51088324732656	0.24462	0.48648	0.97816	FALSE
rno-miR-15b-3p	17.3755440949234	16.2858725362689	0.08551	0.80854	0.97816	FALSE
rno-miR-15b-5p	135.836631748201	148.214928105231	-0.10429	0.68078	0.97816	FALSE
rno-miR-16-3p	12.7489789321165	8.38458509828522	0.36519	0.32434	0.97816	FALSE
rno-miR-16-5p	2799.18867785202	2139.72850354344	0.32328	0.25013	0.97816	FALSE
rno-miR-17-1-3p	8.83214653891106	4.55695731608725	0.4144	0.26674	0.97816	FALSE
rno-miR-17-2-3p	5.58763325743661	3.73135519587115	0.23849	0.52394	0.97816	FALSE
rno-miR-17-5p	824.426393020293	619.175607128968	0.34441	0.2237	0.97816	FALSE
rno-miR-181a-1-3p	99.8085990343694	144.488174409231	-0.45632	0.094994	0.79644	FALSE
rno-miR-181a-2-3p	8.46364736935004	9.59844570462601	-0.11869	0.75298	0.97816	FALSE
rno-miR-181a-5p	2120.98894481428	2200.23716046386	-0.047053	0.83659	0.97816	FALSE
rno-miR-181b-1-3p	3.2818997502275	10.4846980327109	-0.68544	0.065561	0.69834	FALSE
rno-miR-181b-2-3p	0	0.703769608846165	-0.14697	0.37153	NA	FALSE
rno-miR-181b-5p	269.517212898531	285.477395008138	-0.067439	0.79551	0.97816	FALSE
rno-miR-181c-3p	11.7381361684472	15.3583998836695	-0.23352	0.53144	0.97816	FALSE
rno-miR-181c-5p	11.6309268222269	15.3356389316546	-0.21677	0.55906	0.97816	FALSE
rno-miR-181d-3p	0	0	NA	NA	NA	NA
rno-miR-181d-5p	103.698054924108	127.38466454965	-0.25558	0.3236	0.97816	FALSE
rno-miR-182	1184.16353343976	756.762261612559	0.53735	0.057223	0.69834	FALSE
rno-miR-183-3p	0	0	NA	NA	NA	NA
rno-miR-183-5p	313.616749585208	200.823092324945	0.54078	0.05299	0.69834	FALSE
rno-miR-1839-3p	17.4228578728716	17.1993503237272	0.00036943	0.99914	0.99914	FALSE
rno-miR-1839-5p	649.592413278956	711.266600718997	-0.10971	0.69407	0.97816	FALSE
rno-miR-184	88.6241230147382	68.6996631211556	0.23023	0.52837	0.97816	FALSE
rno-miR-1843a-3p	38.3240325018832	45.6102613897546	-0.2084	0.48973	0.97816	FALSE
rno-miR-1843a-5p	987.706926032156	1049.85259646376	-0.074941	0.78719	0.97816	FALSE
rno-miR-1843b-3p	1.31222900386525	0.571173327543755	0.099465	0.66008	NA	FALSE
rno-miR-1843b-5p	166.733354938153	167.706941326726	-0.012901	0.96465	0.99322	FALSE
rno-miR-185-5p	522.207121178432	575.710896478637	-0.11908	0.65383	0.97816	FALSE
rno-miR-186-3p	0.33116816778129	0.508857585344683	-0.033038	0.83921	NA	FALSE
rno-miR-186-5p	2209.65969440934	1864.68847987162	0.20783	0.44511	0.97816	FALSE
rno-miR-187-3p	8.22718941355576	5.75882074034562	0.25199	0.50396	0.97816	FALSE
rno-miR-187-5p	0	0	NA	NA	NA	NA
rno-miR-188-3p	0	0	NA	NA	NA	NA
rno-miR-188-5p	3.46363297694323	2.68248215408225	0.14843	0.67555	NA	FALSE
rno-miR-18a-3p	1.73055830943923	3.67183842670029	-0.31444	0.36462	NA	FALSE
rno-miR-18a-5p	17.2759392898708	16.1328821537994	0.087865	0.79774	0.97816	FALSE
rno-miR-190a-3p	4.09856561992122	2.00987041633562	0.27046	0.42808	NA	FALSE
rno-miR-190a-5p	121.973666560877	84.7927535188058	0.40053	0.21123	0.97816	FALSE
rno-miR-190b-5p	32.8784232343818	25.4728666805749	0.27883	0.37	0.97816	FALSE
rno-miR-191a-3p	10.7121397894158	13.4164431555894	-0.18874	0.60627	0.97816	FALSE
rno-miR-191a-5p	7945.21978489862	8216.14681176538	-0.043845	0.83964	0.97816	FALSE
rno-miR-191b	9.72604623720233	12.0819834500286	-0.17628	0.63458	0.97816	FALSE
rno-miR-192-3p	68.0103716049589	68.1758094337962	-0.011456	0.96455	0.99322	FALSE
rno-miR-192-5p	193226.16354054	191069.289423937	0.013752	0.95934	0.99322	FALSE
rno-miR-193a-3p	30.2588598197169	22.1461316868174	0.32608	0.30815	0.97816	FALSE
rno-miR-193a-5p	68.6899907338737	51.3232280773421	0.33291	0.27362	0.97816	FALSE
rno-miR-193b-3p	150.683922077025	81.378179876867	0.72454	0.011653	0.63995	TRUE
rno-miR-193b-5p	4.02888086551799	3.82482880916976	0.030586	0.93406	0.98955	FALSE
rno-miR-194-3p	206.40694853442	212.700344557064	-0.037789	0.90809	0.98955	FALSE
rno-miR-194-5p	77880.1550093677	51100.8799020202	0.53008	0.035503	0.63995	TRUE
rno-miR-1949	3.44615659355377	2.65412325601093	0.071151	0.81304	NA	FALSE
rno-miR-195-3p	156.138351804152	191.568058583601	-0.25885	0.32525	0.97816	FALSE
rno-miR-195-5p	1189.27020950498	1114.09907878575	0.085399	0.70766	0.97816	FALSE
rno-miR-1956-5p	0.246523388053378	0.703769608846165	-0.081773	0.66797	NA	FALSE
rno-miR-196a-5p	0	0.449340816173824	-0.074349	0.53277	NA	FALSE
rno-miR-196b-3p	0	0	NA	NA	NA	NA
rno-miR-196b-5p	3.2943434174874	3.55280488835857	0.0060959	0.9854	0.99356	FALSE
rno-miR-199a-3p	6421.98519166449	5122.08519564168	0.27497	0.31781	0.97816	FALSE
rno-miR-199a-5p	2902.46601186773	2210.5175286988	0.36041	0.084466	0.77075	FALSE
rno-miR-19a-3p	59.18076861323	88.8128265002054	-0.37299	0.2979	0.97816	FALSE
rno-miR-19a-5p	0.493046776106755	0.571173327543755	-0.0078579	0.96425	NA	FALSE
rno-miR-19b-1-5p	2.22360508554598	2.2954570801075	0.0029441	0.99303	NA	FALSE
rno-miR-19b-3p	944.122144912056	805.631242548382	0.16882	0.61259	0.97816	FALSE
rno-miR-1b	830.576296510618	1380.73848722476	-0.23152	0.51009	0.97816	FALSE
rno-miR-200a-3p	5062.05816524392	4080.2506001635	0.26567	0.31937	0.97816	FALSE
rno-miR-200a-5p	317.276163643398	620.036084733506	-0.73198	0.023504	0.63995	TRUE
rno-miR-200b-3p	4985.91198005697	5007.60682177412	-0.005127	0.98367	0.99356	FALSE
rno-miR-200b-5p	38.7699036231057	37.9283124616176	0.031442	0.91545	0.98955	FALSE
rno-miR-200c-3p	94.3597545156274	96.7170869227911	-0.032476	0.92115	0.98955	FALSE
rno-miR-201-3p	0.737053806095358	1.43869708879187	-0.14201	0.60065	NA	FALSE
rno-miR-201-5p	6.91733864469132	5.11053551549216	0.24764	0.51115	0.97816	FALSE
rno-miR-202-5p	0	0.285586663771877	-0.052727	0.60156	NA	FALSE
rno-miR-203a-3p	4509.00405765837	4849.48975981614	-0.096874	0.6388	0.97816	FALSE
rno-miR-203a-5p	706.422019859282	820.803986301773	-0.1778	0.54475	0.97816	FALSE
rno-miR-203b-3p	913.931838610373	1067.73360536971	-0.19004	0.4909	0.97816	FALSE
rno-miR-203b-5p	2920.29821980681	3070.80400695193	-0.067227	0.74438	0.97816	FALSE
rno-miR-204-3p	0	0.734927479945701	-0.15104	0.3644	NA	FALSE
rno-miR-204-5p	14.681456799763	42.3375451925635	-0.83464	0.026207	0.63995	TRUE
rno-miR-205	6.33461437272711	4.39040419065709	0.17995	0.62818	0.97816	FALSE
rno-miR-206-3p	45.6537261986311	64.0384636311486	-0.086181	0.76603	0.97816	FALSE
rno-miR-207	0	0	NA	NA	NA	NA
rno-miR-208b-3p	0	0	NA	NA	NA	NA
rno-miR-20a-3p	1.07073833194142	2.32381597817882	-0.21939	0.48341	NA	FALSE
rno-miR-20a-5p	2355.91371893912	1740.78840359701	0.35538	0.22684	0.97816	FALSE
rno-miR-20b-3p	0.493046776106755	1.15311042501999	-0.090139	0.68411	NA	FALSE
rno-miR-20b-5p	5.01245805966672	7.10684318886709	-0.26186	0.48767	0.97816	FALSE
rno-miR-210-3p	436.91575410847	291.993264315965	0.49173	0.067964	0.69834	FALSE
rno-miR-210-5p	2.54232958606736	0.856759991315632	0.24632	0.39321	NA	FALSE
rno-miR-211-5p	0.246523388053378	0	0.047901	0.61551	NA	FALSE
rno-miR-212-3p	1.47662397025549	0.794444249116561	0.11815	0.65364	NA	FALSE
rno-miR-212-5p	2.8785304699782	4.82774782474849	-0.18807	0.58995	0.97816	FALSE
rno-miR-21-3p	52.0193402824594	57.0968449727983	-0.1163	0.69465	0.97816	FALSE
rno-miR-214-3p	171.531394305379	148.425168379475	0.19268	0.41516	0.97816	FALSE
rno-miR-21-5p	656809.379639189	752068.848328883	-0.17041	0.49893	0.97816	FALSE
rno-miR-216a-3p	0	0	NA	NA	NA	NA
rno-miR-216a-5p	0.493046776106755	0.449340816173824	0.021387	0.89862	NA	FALSE
rno-miR-216b-3p	0.246523388053378	0.734927479945701	-0.085935	0.65454	NA	FALSE
rno-miR-216b-5p	0	0.898681632347648	-0.13002	0.40118	NA	FALSE
rno-miR-217-5p	13.5559937387431	37.1327670021754	-0.48332	NA	NA	NA
rno-miR-218a-5p	257.964100675014	396.822581769855	-0.55944	0.012443	0.63995	TRUE
rno-miR-218b	241.679149530422	369.705342207054	-0.55149	0.01461	0.63995	TRUE
rno-miR-219a-1-3p	6.25010771606316	7.74829705551418	-0.11361	0.76309	0.97816	FALSE
rno-miR-219a-2-3p	0.33116816778129	0.794444249116561	-0.099113	0.62703	NA	FALSE
rno-miR-219a-5p	8.24201131581648	5.50719092070149	0.27543	0.46438	0.97816	FALSE
rno-miR-219b	0.33116816778129	0.794444249116561	-0.099113	0.62703	NA	FALSE
rno-miR-221-3p	581.379704480382	383.888945988684	0.47852	0.11297	0.82469	FALSE
rno-miR-221-5p	137.361785414863	129.518634354752	0.062422	0.85182	0.97816	FALSE
rno-miR-222-3p	110.640142780255	103.247823135515	0.08728	0.73677	0.97816	FALSE
rno-miR-222-5p	1.15538311166933	1.46705598686319	-0.044725	0.86976	NA	FALSE
rno-miR-223-3p	107.385895779622	108.821125217628	-0.0070599	0.98198	0.99356	FALSE
rno-miR-223-5p	22.059405811847	21.6603672022159	0.020418	0.95677	0.99322	FALSE
rno-miR-22-3p	17311.4480221364	13166.9791752346	0.31529	NA	NA	NA
rno-miR-224-5p	6.64592792211813	15.1103703270232	-0.471	0.20024	0.97816	FALSE
rno-miR-22-5p	376.734760656085	364.16889112486	0.044573	0.83982	0.97816	FALSE
rno-miR-23a-3p	4027.46308744699	4216.59257826759	-0.055458	0.84137	0.97816	FALSE
rno-miR-23a-5p	0	0.285586663771877	-0.052727	0.60156	NA	FALSE
rno-miR-23b-3p	3337.34820311504	3397.75338547002	-0.021735	0.937	0.98955	FALSE
rno-miR-23b-5p	7.91825409916555	12.6899125947283	-0.32959	0.38239	0.97816	FALSE
rno-miR-24-1-5p	25.677312855948	28.8212291876495	-0.1287	0.68927	0.97816	FALSE
rno-miR-24-2-5p	510.699636978239	654.366563976954	-0.32108	0.15444	0.90921	FALSE
rno-miR-24-3p	3000.6069233163	3162.74583930943	-0.067188	0.77664	0.97816	FALSE
rno-miR-25-3p	5550.02112214608	6998.79295547366	-0.27979	0.31707	0.97816	FALSE
rno-miR-25-5p	9.51942567596678	9.69865070267895	-0.026659	0.94317	0.98955	FALSE
rno-miR-26a-3p	4.36004903329928	2.29265810707929	0.30557	0.39813	0.97816	FALSE
rno-miR-26a-5p	136761.436407351	113276.15095894	0.24286	0.29698	0.97816	FALSE
rno-miR-26b-3p	24.601679930941	34.4217937481975	-0.34193	0.28542	0.97816	FALSE
rno-miR-26b-5p	16628.5192495433	13995.8197730438	0.22126	0.34952	0.97816	FALSE
rno-miR-27a-3p	1607.24295091702	1476.36108081836	0.11462	0.5478	0.97816	FALSE
rno-miR-27a-5p	129.963843661325	355.795760029294	-1.0568	0.0016045	0.29283	TRUE
rno-miR-27b-3p	42720.226700919	39414.2157167943	0.10513	0.63472	0.97816	FALSE
rno-miR-27b-5p	33.1074702390457	63.6615380296496	-0.71542	0.028031	0.63995	TRUE
rno-miR-28-3p	2885.9984757724	3108.30476725256	-0.093356	0.71336	0.97816	FALSE
rno-miR-28-5p	382.800368641619	300.999974873348	0.28315	0.33967	0.97816	FALSE
rno-miR-291a-3p	0.49053041804198	0.254428792672342	0.02879	0.8523	NA	FALSE
rno-miR-291a-5p	0.246523388053378	0	0.047901	0.61551	NA	FALSE
rno-miR-291b	0.82169858582327	1.36561757666032	-0.12537	0.63167	NA	FALSE
rno-miR-292-3p	1.22758422413734	2.23314133790843	-0.20567	0.50593	NA	FALSE
rno-miR-292-5p	2.95814253357656	4.60571031532563	-0.23003	0.5093	0.97816	FALSE
rno-miR-293-5p	18.7747134574268	40.030623026006	-0.57064	0.13043	0.85015	FALSE
rno-miR-294	0.737053806095358	0.254428792672342	0.088907	0.64466	NA	FALSE
rno-miR-295-3p	0.577691555834667	2.25353543907548	-0.26177	0.33139	NA	FALSE
rno-miR-296-3p	0.82169858582327	0	0.1668	0.33271	NA	FALSE
rno-miR-298-3p	0.577691555834667	0	0.13503	0.38753	NA	FALSE
rno-miR-298-5p	0	0.254428792672342	-0.047965	0.61894	NA	FALSE
rno-miR-299a-3p	1.64842988777609	1.81215941980593	-0.023294	0.93547	NA	FALSE
rno-miR-299b-5p	1.07073833194142	1.55773062713359	-0.078835	0.7714	NA	FALSE
rno-miR-29a-3p	18099.8028491385	14051.8646387451	0.31682	0.2157	0.97816	FALSE
rno-miR-29a-5p	21.7428659562891	20.2540613966735	0.074784	0.83132	0.97816	FALSE
rno-miR-29b-3p	381.099235535024	350.293001387579	0.10329	0.69293	0.97816	FALSE
rno-miR-29b-5p	8.4710583204804	10.0357893387174	-0.15139	0.68678	0.97816	FALSE
rno-miR-29c-3p	447.11598950775	269.886919594608	0.59503	0.040325	0.63995	TRUE
rno-miR-29c-5p	123.907222223918	186.327056671689	-0.48858	0.088396	0.78694	FALSE
rno-miR-300-3p	2.13644394775329	2.5187280016803	-0.083569	0.80841	NA	FALSE
rno-miR-301a-3p	3.53583408941123	1.11118878398797	0.38615	0.24434	NA	FALSE
rno-miR-301a-5p	4.77837833887325	5.86305812357671	-0.12742	0.73502	0.97816	FALSE
rno-miR-301b-3p	0.662336335562579	0	0.10932	0.43998	NA	FALSE
rno-miR-301b-5p	0	0.449340816173824	-0.074349	0.53277	NA	FALSE
rno-miR-3064-3p	0.577691555834667	0.285586663771877	0.065905	0.72413	NA	FALSE
rno-miR-3064-5p	2.22360508554598	1.49821385796273	0.14307	0.66165	NA	FALSE
rno-miR-3065-3p	40.9886141155861	39.5239323446051	0.062257	0.8368	0.97816	FALSE
rno-miR-3065-5p	28.2171260839506	27.0321628685868	0.06777	0.83813	0.97816	FALSE
rno-miR-3068-3p	296.439202448147	227.754350381314	0.24854	0.48861	0.97816	FALSE
rno-miR-3068-5p	136.207564619736	151.289431936279	-0.1312	0.60883	0.97816	FALSE
rno-miR-3074	14.6514812821403	16.3993081285542	-0.09912	0.7832	0.97816	FALSE
rno-miR-3075	0.246523388053378	0	0.047901	0.61551	NA	FALSE
rno-miR-3084a-3p	1.32467267112516	0.285586663771877	0.13961	0.47846	NA	FALSE
rno-miR-3084a-5p	0	0	NA	NA	NA	NA
rno-miR-3084b-5p	0.33116816778129	0.254428792672342	0.011444	0.93665	NA	FALSE
rno-miR-3084c-5p	0.33116816778129	0.254428792672342	0.011444	0.93665	NA	FALSE
rno-miR-3085	0	0	NA	NA	NA	NA
rno-miR-3099	0	0	NA	NA	NA	NA
rno-miR-30a-3p	3575.03195692988	3450.67143982759	0.043015	0.87268	0.98368	FALSE
rno-miR-30a-5p	137590.874200722	129622.110142954	0.069141	0.81768	0.97816	FALSE
rno-miR-30b-3p	0.662336335562579	2.99642771592545	-0.39112	0.19777	NA	FALSE
rno-miR-30b-5p	13513.6405347857	9590.39078918376	0.44197	0.057728	0.69834	FALSE
rno-miR-30c-1-3p	39.6463269380076	36.723650064331	0.081971	0.78026	0.97816	FALSE
rno-miR-30c-2-3p	1283.03947674015	1364.83492652997	-0.068923	0.82951	0.97816	FALSE
rno-miR-30c-5p	11144.9555348845	9136.21242430264	0.26221	0.21458	0.97816	FALSE
rno-miR-30d-3p	415.898300929021	301.669792428755	0.39542	0.12526	0.83655	FALSE
rno-miR-30d-5p	81877.124248307	75167.7497493779	0.11028	0.63465	0.97816	FALSE
rno-miR-30e-3p	1648.66519074398	1793.56386988193	-0.10427	0.69661	0.97816	FALSE
rno-miR-30e-5p	13350.2779739942	11202.0756360367	0.21416	0.43158	0.97816	FALSE
rno-miR-3102	0	0.254428792672342	-0.047965	0.61894	NA	FALSE
rno-miR-3120	45.4334460516773	53.4048446202073	-0.15416	0.62729	0.97816	FALSE
rno-miR-31a-3p	112.270267546258	123.618082078441	-0.11612	0.68591	0.97816	FALSE
rno-miR-31a-5p	2190.41970531958	1655.22916483335	0.32218	0.28889	0.97816	FALSE
rno-miR-31b	191.669356408344	141.524000984042	0.34448	0.26817	0.97816	FALSE
rno-miR-320-3p	657.909532975495	731.503703847305	-0.13647	0.58534	0.97816	FALSE
rno-miR-320-5p	0	0.285586663771877	-0.052727	0.60156	NA	FALSE
rno-miR-322-3p	287.262114267994	393.274979724433	-0.37391	0.19649	0.97816	FALSE
rno-miR-322-5p	324.156007526766	247.786379059254	0.30634	NA	NA	NA
rno-miR-323-3p	1.80779213803678	2.45641225948123	-0.10161	0.75819	NA	FALSE
rno-miR-32-3p	5.34110986938324	2.06938718550648	0.47342	0.1957	0.97816	FALSE
rno-miR-324-3p	4.93522423106917	2.14246669763803	0.42782	0.23399	0.97816	FALSE
rno-miR-324-5p	13.8894020184612	12.1918187793161	0.1209	0.74385	0.97816	FALSE
rno-miR-325-3p	0.662336335562579	0	0.10932	0.43998	NA	FALSE
rno-miR-325-5p	0.246523388053378	0.571173327543755	-0.052142	0.74771	NA	FALSE
rno-miR-32-5p	214.661623207912	240.907966322793	-0.1399	0.60115	0.97816	FALSE
rno-miR-326-3p	89.4915605578327	68.1990025079914	0.31791	0.27168	0.97816	FALSE
rno-miR-326-5p	0	0.285586663771877	-0.052727	0.60156	NA	FALSE
rno-miR-328a-3p	437.231930242956	521.762729766302	-0.21187	0.44911	0.97816	FALSE
rno-miR-328a-5p	0	0.285586663771877	-0.052727	0.60156	NA	FALSE
rno-miR-328b-3p	0.33116816778129	0	0.0609	0.56974	NA	FALSE
rno-miR-329-3p	0.33116816778129	0.508857585344683	-0.033038	0.83921	NA	FALSE
rno-miR-329-5p	0.49053041804198	0.794444249116561	-0.080461	0.70082	NA	FALSE
rno-miR-330-3p	4.20320314110336	7.16356098500974	-0.32665	0.38305	0.97816	FALSE
rno-miR-330-5p	17.5125353687291	13.2187321590597	0.2585	0.46927	0.97816	FALSE
rno-miR-331-3p	39.4423608579007	40.7950428427209	-0.050892	0.87807	0.98614	FALSE
rno-miR-331-5p	3.36906088802018	1.49821385796273	0.33164	0.3316	NA	FALSE
rno-miR-33-3p	28.1547141576138	17.5348234254353	0.47538	0.16627	0.91952	FALSE
rno-miR-335	65.3314651142778	60.5648053422192	0.10382	0.74681	0.97816	FALSE
rno-miR-33-5p	16.8449727269997	6.51414232145838	0.54453	0.14231	0.8804	FALSE
rno-miR-336-5p	0.82169858582327	0	0.1668	0.33271	NA	FALSE
rno-miR-337-5p	0	0.254428792672342	-0.047965	0.61894	NA	FALSE
rno-miR-338-3p	28.2171260839506	27.0321628685868	0.06777	0.83813	0.97816	FALSE
rno-miR-338-5p	45.5951865369388	40.9626294333969	0.14447	0.62861	0.97816	FALSE
rno-miR-339-3p	123.463839182904	129.338781387656	-0.061108	0.79873	0.97816	FALSE
rno-miR-339-5p	567.415395131466	376.684748645453	0.48298	0.098191	0.79644	FALSE
rno-miR-340-3p	42.6569540887258	44.4004331685919	-0.041006	0.88721	0.98955	FALSE
rno-miR-340-5p	3321.23329567738	3109.81704224236	0.083724	0.73073	0.97816	FALSE
rno-miR-341	2.62697436579527	1.46705598686319	0.16557	0.59934	NA	FALSE
rno-miR-342-3p	177.334136870576	200.878815177256	-0.14465	0.59786	0.97816	FALSE
rno-miR-342-5p	2.13896030581807	6.44499522105294	-0.59843	0.10686	0.80831	FALSE
rno-miR-343	0.246523388053378	0	0.047901	0.61551	NA	FALSE
rno-miR-344a-3p	0.246523388053378	0	0.047901	0.61551	NA	FALSE
rno-miR-345-3p	123.179570423879	162.375060036951	-0.27588	0.42321	0.97816	FALSE
rno-miR-345-5p	170.686440537744	139.572081775999	0.24936	0.34455	0.97816	FALSE
rno-miR-346	0	0.449340816173824	-0.074349	0.53277	NA	FALSE
rno-miR-3473	6.65837158937804	7.57377913317976	-0.12154	0.7471	0.97816	FALSE
rno-miR-34a-3p	0.246523388053378	1.02051414371758	-0.13829	0.50903	NA	FALSE
rno-miR-34a-5p	594.165412675061	1008.10272679148	-0.63276	0.026069	0.63995	TRUE
rno-miR-34b-3p	3.2943434174874	5.96449653377958	-0.3314	0.37461	0.97816	FALSE
rno-miR-34b-5p	0.824214943888045	0.571173327543755	0.050492	0.81446	NA	FALSE
rno-miR-34c-3p	5.40338367265611	6.66826614262575	-0.1282	0.72286	0.97816	FALSE
rno-miR-34c-5p	269.420152729399	306.277031285898	-0.16946	0.44516	0.97816	FALSE
rno-miR-350	112.975023066703	72.0034372159941	0.53635	0.051812	0.69834	FALSE
rno-miR-351-3p	1.81771944723191	2.83267356352351	-0.15757	0.63142	NA	FALSE
rno-miR-351-5p	317.612641549756	328.573760569007	-0.043329	0.86541	0.98368	FALSE
rno-miR-3541	0	0	NA	NA	NA	NA
rno-miR-3542	2.70420819439283	1.7838005217346	0.13152	0.68349	NA	FALSE
rno-miR-3543	2.21367777635085	4.04530075771435	-0.25464	0.45709	0.97816	FALSE
rno-miR-3544	0	0	NA	NA	NA	NA
rno-miR-3547	0	0	NA	NA	NA	NA
rno-miR-3548	257.181059943375	500.889081986969	-0.72191	0.026814	0.63995	TRUE
rno-miR-3549	67.9529369277783	50.7832126208978	0.3318	0.27831	0.97816	FALSE
rno-miR-3553	313.616749585208	200.823092324945	0.54078	0.05299	0.69834	FALSE
rno-miR-3556a	1325.53578817085	955.807044332169	0.41017	0.10693	0.80831	FALSE
rno-miR-3556b	433.769464401408	260.741847091334	0.59881	0.039696	0.63995	TRUE
rno-miR-3557-3p	676.77151896856	403.825576385569	0.56863	0.076069	0.73066	FALSE
rno-miR-3557-5p	58203.732884291	66920.8477004859	-0.1686	0.54496	0.97816	FALSE
rno-miR-3558-3p	7.06174086962733	4.46628267581685	0.30207	0.42289	0.97816	FALSE
rno-miR-3558-5p	2.46761211553458	1.46705598686319	0.15372	0.62582	NA	FALSE
rno-miR-3559-3p	327.082957071624	442.669639805082	-0.36576	0.19023	0.97816	FALSE
rno-miR-3559-5p	2674.10839260235	3002.89771356806	-0.14083	0.61037	0.97816	FALSE
rno-miR-3560	13.0678415557019	17.5715792425913	-0.25796	0.46954	0.97816	FALSE
rno-miR-3561-3p	1.96212167216792	1.874475162005	-0.014933	0.9543	NA	FALSE
rno-miR-3561-5p	0.246523388053378	0.285586663771877	-0.0043486	0.97516	NA	FALSE
rno-miR-3566	0	0	NA	NA	NA	NA
rno-miR-3569	0	0.540015456444219	-0.12514	0.4124	NA	FALSE
rno-miR-3570	99.8085990343694	144.488174409231	-0.45632	0.094994	0.79644	FALSE
rno-miR-3571	131.216782102352	245.18146507401	-0.15519	NA	NA	NA
rno-miR-3572	0	0.856759991315632	-0.13203	0.39699	NA	FALSE
rno-miR-3574	436.338062552635	291.993264315965	0.4901	0.068877	0.69834	FALSE
rno-miR-3576	0	0	NA	NA	NA	NA
rno-miR-3577	0.33116816778129	0	0.0609	0.56974	NA	FALSE
rno-miR-3578	0	0	NA	NA	NA	NA
rno-miR-3579	0	0	NA	NA	NA	NA
rno-miR-3580-3p	0	0	NA	NA	NA	NA
rno-miR-3580-5p	0.49053041804198	0	0.081308	0.50882	NA	FALSE
rno-miR-3583-3p	0	0.958198401518507	-0.19217	0.30025	NA	FALSE
rno-miR-3583-5p	0	0	NA	NA	NA	NA
rno-miR-3584-3p	0	0	NA	NA	NA	NA
rno-miR-3585-3p	1.15538311166933	0.958198401518507	0.052528	0.84112	NA	FALSE
rno-miR-3585-5p	2.96317524970611	3.28201437969733	-0.036164	0.91972	0.98955	FALSE
rno-miR-3586-3p	220.55697586128	175.907736255501	0.26955	0.35108	0.97816	FALSE
rno-miR-3587	378.302971609773	349.589231778733	0.096755	0.71065	0.97816	FALSE
rno-miR-3588	6709.33792885775	5628.47189370053	0.20296	0.50056	0.97816	FALSE
rno-miR-3589	452.217074769417	409.723099015928	0.11977	0.6538	0.97816	FALSE
rno-miR-3590-3p	6.01351163720492	10.3037808743504	-0.32152	0.3934	0.97816	FALSE
rno-miR-3590-5p	89.2552961920757	90.6653420001651	-0.010289	0.97277	0.99356	FALSE
rno-miR-3591	678984.321379546	441138.292617059	0.54161	0.032506	0.63995	TRUE
rno-miR-3592	2.05179916802538	0.825602120216096	0.22384	0.45309	NA	FALSE
rno-miR-3593-3p	0	0	NA	NA	NA	NA
rno-miR-3593-5p	0	0	NA	NA	NA	NA
rno-miR-3594-3p	0.246523388053378	0	0.047901	0.61551	NA	FALSE
rno-miR-3594-5p	0	0	NA	NA	NA	NA
rno-miR-3595	0	0	NA	NA	NA	NA
rno-miR-3596a	31378.469425345	32199.2996486038	-0.034509	0.85999	0.98092	FALSE
rno-miR-3596b	4441.48612066681	4194.22091638129	0.073752	0.75425	0.97816	FALSE
rno-miR-3596c	1608.98808456161	1533.72662493635	0.062581	0.77189	0.97816	FALSE
rno-miR-3596d	104435.617771489	124431.010617951	-0.20976	0.45934	0.97816	FALSE
rno-miR-361-3p	1154.95263096129	1300.79168917336	-0.15172	0.53892	0.97816	FALSE
rno-miR-361-5p	221.994084184793	216.944415711884	0.032096	0.88845	0.98955	FALSE
rno-miR-362-3p	124.815252120411	92.4558416782818	0.32743	0.30966	0.97816	FALSE
rno-miR-362-5p	183.403397430338	183.587487553675	0.0019889	0.99378	0.99914	FALSE
rno-miR-363-3p	71.9724157872397	74.5122027377115	-0.048409	0.87014	0.98368	FALSE
rno-miR-363-5p	0	1.15311042501999	-0.21217	0.27355	NA	FALSE
rno-miR-365-3p	871.683921041533	636.314981123661	0.39503	0.11778	0.83655	FALSE
rno-miR-365-5p	1.22758422413734	0.285586663771877	0.15718	0.46892	NA	FALSE
rno-miR-369-3p	1.07073833194142	1.24378506529038	-0.013244	0.96267	NA	FALSE
rno-miR-369-5p	0	0	NA	NA	NA	NA
rno-miR-370-3p	0.98609355221351	0.254428792672342	0.11465	0.53813	NA	FALSE
rno-miR-374-3p	34.63149064334	43.4439003014037	-0.25686	0.39044	0.97816	FALSE
rno-miR-374-5p	2525.33950354419	2190.04701693866	0.17838	0.48342	0.97816	FALSE
rno-miR-375-3p	2438.30861710166	2856.62119882495	-0.18599	0.52784	0.97816	FALSE
rno-miR-376a-3p	0	0	NA	NA	NA	NA
rno-miR-376a-5p	0	0	NA	NA	NA	NA
rno-miR-376b-3p	0.737053806095358	0.508857585344683	0.028701	0.88868	NA	FALSE
rno-miR-376b-5p	0.246523388053378	0	0.047901	0.61551	NA	FALSE
rno-miR-376c-3p	0.49053041804198	0.540015456444219	-0.031113	0.87249	NA	FALSE
rno-miR-377-3p	0	0.449340816173824	-0.074349	0.53277	NA	FALSE
rno-miR-378a-3p	58203.242353873	66920.3388429006	-0.1686	0.54496	0.97816	FALSE
rno-miR-378a-5p	685.506577060483	412.339958792128	0.56179	0.078462	0.73432	FALSE
rno-miR-378b	12.2485212048794	13.9145369710016	-0.141	0.69416	0.97816	FALSE
rno-miR-379-3p	0.737053806095358	0.763286378017025	-0.01873	0.93041	NA	FALSE
rno-miR-379-5p	14.5246109075671	17.1797575125297	-0.10586	0.77536	0.97816	FALSE
rno-miR-380-3p	0	0.703769608846165	-0.14697	0.37153	NA	FALSE
rno-miR-380-5p	0	0	NA	NA	NA	NA
rno-miR-381-3p	0.33116816778129	0	0.0609	0.56974	NA	FALSE
rno-miR-382-3p	2.05179916802538	1.08003091288844	0.16407	0.5924	NA	FALSE
rno-miR-382-5p	0.33116816778129	0.763286378017025	-0.069923	0.69296	NA	FALSE
rno-miR-383-5p	1.64591352971131	1.43869708879187	0.063869	0.83697	NA	FALSE
rno-miR-384-3p	0	0	NA	NA	NA	NA
rno-miR-384-5p	0	0.703769608846165	-0.14697	0.37153	NA	FALSE
rno-miR-409a-3p	1.3172617199948	1.97591357220787	-0.083704	0.76358	NA	FALSE
rno-miR-409a-5p	0.82169858582327	0.254428792672342	0.099898	0.61094	NA	FALSE
rno-miR-409b	1.56378510804818	1.97591357220787	-0.045011	0.87246	NA	FALSE
rno-miR-410-3p	0.33116816778129	0.898681632347648	-0.072688	0.68551	NA	FALSE
rno-miR-411-3p	0.493046776106755	0	0.088188	0.49059	NA	FALSE
rno-miR-411-5p	4.43728286189683	5.09137482647504	-0.082862	0.81667	0.97816	FALSE
rno-miR-412-5p	0.33116816778129	0	0.0609	0.56974	NA	FALSE
rno-miR-421-3p	2.71413550358796	5.29188479603295	-0.39525	0.28683	0.97816	FALSE
rno-miR-421-5p	0	0.285586663771877	-0.052727	0.60156	NA	FALSE
rno-miR-423-3p	1208.80450870218	912.581881197547	0.32873	0.26722	0.97816	FALSE
rno-miR-423-5p	1232.85833727417	1291.91127863941	-0.062116	0.77342	0.97816	FALSE
rno-miR-425-3p	30.3709082920294	19.7978892222933	0.4613	0.17743	0.9666	FALSE
rno-miR-425-5p	627.840978873848	804.341227206339	-0.28366	0.35353	0.97816	FALSE
rno-miR-429	347.460638482002	431.626831320528	-0.26901	0.28612	0.97816	FALSE
rno-miR-431	0.739570164160133	0.763286378017025	-0.00090033	0.99628	NA	FALSE
rno-miR-433-3p	0.33116816778129	0	0.0609	0.56974	NA	FALSE
rno-miR-434-3p	2.21367777635085	4.04530075771435	-0.25464	0.45709	0.97816	FALSE
rno-miR-434-5p	1.97218710442702	4.2090549101163	-0.21822	0.48869	0.97816	FALSE
rno-miR-449a-5p	1.89243691776469	1.52937172906226	0.079399	0.80659	NA	FALSE
rno-miR-449c-5p	0	0.449340816173824	-0.074349	0.53277	NA	FALSE
rno-miR-450a-3p	6.6758479727675	5.90497976460872	0.12247	0.74439	0.97816	FALSE
rno-miR-450a-5p	1491.57270884543	1491.39540343934	0.00045388	0.99861	0.99914	FALSE
rno-miR-450b-3p	19.9252846321212	18.4998531851602	0.06591	0.84955	0.97816	FALSE
rno-miR-450b-5p	1094.44126917681	1145.14479277926	-0.05755	0.80641	0.97816	FALSE
rno-miR-451-3p	1.15538311166933	2.96806881785413	-0.30254	0.35851	NA	FALSE
rno-miR-451-5p	1608.98066537393	5138.57213003339	-1.2215	0.00026263	0.09586	TRUE
rno-miR-452-3p	0	0	NA	NA	NA	NA
rno-miR-452-5p	2.62949072386005	2.51592902865209	0.0011999	0.99718	NA	FALSE
rno-miR-455-3p	229.008317686435	169.405797356071	0.37482	0.14719	0.89542	FALSE
rno-miR-455-5p	1772.88026271424	2259.79619623044	-0.29062	0.30548	0.97816	FALSE
rno-miR-463-3p	0.737053806095358	0.254428792672342	0.088907	0.64466	NA	FALSE
rno-miR-463-5p	0	0	NA	NA	NA	NA
rno-miR-466b-2-3p	82.3282238282265	77.320512769281	0.073087	0.80273	0.97816	FALSE
rno-miR-466b-3p	33.1422848827607	32.9627025582386	0.0080443	0.97987	0.99356	FALSE
rno-miR-466b-5p	17.3528968723405	13.5071177958598	0.1872	0.61236	0.97816	FALSE
rno-miR-466c-3p	6.06572000821869	5.92257489274756	-0.028213	0.93989	0.98955	FALSE
rno-miR-466c-5p	136.966076919074	77.9239774066222	0.60266	NA	NA	NA
rno-miR-466d	0.33116816778129	0	0.0609	0.56974	NA	FALSE
rno-miR-471-3p	0	0	NA	NA	NA	NA
rno-miR-471-5p	0	0	NA	NA	NA	NA
rno-miR-483-3p	0	0	NA	NA	NA	NA
rno-miR-483-5p	0.246523388053378	0.540015456444219	-0.062515	0.7318	NA	FALSE
rno-miR-484	3.79731750278929	5.91977591971935	-0.21839	0.54585	0.97816	FALSE
rno-miR-485-3p	0.82169858582327	0.254428792672342	0.099898	0.61094	NA	FALSE
rno-miR-485-5p	0	0.254428792672342	-0.047965	0.61894	NA	FALSE
rno-miR-486	731.476612233912	1866.78956057185	-0.94463	0.0062766	0.63995	TRUE
rno-miR-487b-3p	0.33116816778129	0.254428792672342	0.011444	0.93665	NA	FALSE
rno-miR-488-3p	6.88993495210673	8.16648000058847	-0.14524	0.70029	0.97816	FALSE
rno-miR-488-5p	0.246523388053378	0	0.047901	0.61551	NA	FALSE
rno-miR-489-3p	0	0	NA	NA	NA	NA
rno-miR-489-5p	0	0	NA	NA	NA	NA
rno-miR-490-3p	23.5507962173898	11.9386233987937	0.65353	0.064711	0.69834	FALSE
rno-miR-490-5p	0.33116816778129	2.2954570801075	-0.36667	0.18897	NA	FALSE
rno-miR-493-3p	0	0.449340816173824	-0.074349	0.53277	NA	FALSE
rno-miR-493-5p	0.246523388053378	0.763286378017025	-0.082217	0.63725	NA	FALSE
rno-miR-494-3p	0.739570164160133	0.508857585344683	0.036131	0.84456	NA	FALSE
rno-miR-495	0.33116816778129	0.508857585344683	-0.033038	0.83921	NA	FALSE
rno-miR-496-3p	0	0	NA	NA	NA	NA
rno-miR-497-3p	0	0	NA	NA	NA	NA
rno-miR-497-5p	488.870663908129	283.190196352249	0.59904	0.062802	0.69834	FALSE
rno-miR-499-3p	0.33116816778129	0.703769608846165	-0.068058	0.72594	NA	FALSE
rno-miR-499-5p	259.478526259533	214.888821942261	0.20809	0.51476	0.97816	FALSE
rno-miR-500-3p	22.1637116199278	13.5019519719837	0.44261	0.22606	0.97816	FALSE
rno-miR-500-5p	0.246523388053378	0.898681632347648	-0.085254	0.63033	NA	FALSE
rno-miR-501-3p	13.0678415557019	17.5715792425913	-0.25796	0.46954	0.97816	FALSE
rno-miR-501-5p	0.577691555834667	1.27494293638992	-0.14493	0.58703	NA	FALSE
rno-miR-503-3p	12.3407150588017	14.2001236347735	-0.12456	0.73084	0.97816	FALSE
rno-miR-503-5p	53.2817391503117	57.6655514760422	-0.084689	0.77523	0.97816	FALSE
rno-miR-505-3p	452.87941110498	410.0086856797	0.12078	0.65064	0.97816	FALSE
rno-miR-505-5p	4.44721017109196	2.92614717682211	0.21498	0.55477	0.97816	FALSE
rno-miR-509-3p	0	0.958198401518507	-0.19217	0.30025	NA	FALSE
rno-miR-509-5p	0.246523388053378	0.285586663771877	-0.0043486	0.97516	NA	FALSE
rno-miR-511-3p	107.240581071473	74.6684242153896	0.3918	0.2312	0.97816	FALSE
rno-miR-511-5p	5.34362622744801	4.58811518718679	0.092221	0.80642	0.97816	FALSE
rno-miR-5132-3p	0.577691555834667	0	0.13503	0.38753	NA	FALSE
rno-miR-5132-5p	0.49053041804198	0.508857585344683	-0.016354	0.92349	NA	FALSE
rno-miR-532-3p	143.159524318105	115.768546559628	0.26431	0.29877	0.97816	FALSE
rno-miR-532-5p	7293.54841784541	7461.67270488726	-0.028521	0.91277	0.98955	FALSE
rno-miR-539-3p	0	0	NA	NA	NA	NA
rno-miR-539-5p	0	0	NA	NA	NA	NA
rno-miR-540-3p	0	0	NA	NA	NA	NA
rno-miR-540-5p	0	0	NA	NA	NA	NA
rno-miR-541-3p	0	0.254428792672342	-0.047965	0.61894	NA	FALSE
rno-miR-541-5p	5.24905413852497	6.15381061122464	-0.083871	0.81361	0.97816	FALSE
rno-miR-542-3p	872.050094025372	1260.44861210827	-0.46908	0.054453	0.69834	FALSE
rno-miR-542-5p	6.41925915245502	8.77957496916424	-0.22535	0.55025	0.97816	FALSE
rno-miR-543-3p	0.33116816778129	0.254428792672342	0.011444	0.93665	NA	FALSE
rno-miR-544-5p	0	0	NA	NA	NA	NA
rno-miR-547-3p	16.4494842340459	23.7473495158612	-0.27465	0.45978	0.97816	FALSE
rno-miR-547-5p	2.5522568952625	0.540015456444219	0.36559	0.22082	NA	FALSE
rno-miR-582-3p	47.0002173539555	53.3853517824618	-0.11658	0.74013	0.97816	FALSE
rno-miR-582-5p	10.9462195102093	10.2670250571945	0.068127	0.8522	0.97816	FALSE
rno-miR-598-3p	221.666206735225	213.922495815995	0.037513	0.89101	0.98955	FALSE
rno-miR-598-5p	0	0.254428792672342	-0.047965	0.61894	NA	FALSE
rno-miR-6216	35.092018354642	42.5272913921889	-0.19449	0.59508	0.97816	FALSE
rno-miR-6314	0	0.254428792672342	-0.047965	0.61894	NA	FALSE
rno-miR-6315	1.64591352971131	3.28201437969733	-0.30088	0.38569	NA	FALSE
rno-miR-6317	0	0	NA	NA	NA	NA
rno-miR-6318	0	0	NA	NA	NA	NA
rno-miR-6319	2.05179916802538	0.763286378017025	0.20387	0.46668	NA	FALSE
rno-miR-632	0	0	NA	NA	NA	NA
rno-miR-6321	0.49053041804198	0.508857585344683	-0.016354	0.92349	NA	FALSE
rno-miR-6324	5.58273866437103	3.40384689106726	0.2593	0.47944	0.97816	FALSE
rno-miR-6325	0	0.285586663771877	-0.052727	0.60156	NA	FALSE
rno-miR-6328	0.49053041804198	2.32381597817882	-0.37796	0.18981	NA	FALSE
rno-miR-6329	88.1651730779092	150.338371106365	-0.64616	0.021	0.63995	TRUE
rno-miR-6331	0	0	NA	NA	NA	NA
rno-miR-652-3p	151.065472873075	158.638443834441	-0.05458	0.8399	0.97816	FALSE
rno-miR-652-5p	3.8695186152573	2.32381597817882	0.24506	0.49599	0.97816	FALSE
rno-miR-653-3p	0	0	NA	NA	NA	NA
rno-miR-653-5p	0	1.36561757666032	-0.26845	0.2105	NA	FALSE
rno-miR-664-2-5p	21.2277244498552	20.6950052937627	0.044939	0.89647	0.98955	FALSE
rno-miR-664-3p	18.2693056701507	8.63621491792935	0.67215	0.063874	0.69834	FALSE
rno-miR-665	0	0	NA	NA	NA	NA
rno-miR-667-3p	0.33116816778129	0	0.0609	0.56974	NA	FALSE
rno-miR-671	29.4075174293722	31.9038670364868	-0.092533	0.78357	0.97816	FALSE
rno-miR-672-3p	0.33116816778129	0.254428792672342	0.011444	0.93665	NA	FALSE
rno-miR-672-5p	18.9071690403854	22.2907251502022	-0.13442	0.71434	0.97816	FALSE
rno-miR-673-3p	0	0	NA	NA	NA	NA
rno-miR-674-3p	408.90555233342	463.226223486899	-0.15206	0.59108	0.97816	FALSE
rno-miR-674-5p	144.017752356442	74.6172043918513	0.7229	0.024803	0.63995	TRUE
rno-miR-675-3p	0	0	NA	NA	NA	NA
rno-miR-676	141.659311587879	160.822367822558	-0.1525	0.57521	0.97816	FALSE
rno-miR-702-3p	0.908859723615957	1.94755467413655	-0.18594	0.53122	NA	FALSE
rno-miR-702-5p	0.493046776106755	0.285586663771877	0.039771	0.80322	NA	FALSE
rno-miR-708-3p	4.19327583190823	4.18349498507319	0.041996	0.90853	0.98955	FALSE
rno-miR-708-5p	0.824214943888045	1.30330183446124	-0.08909	0.73289	NA	FALSE
rno-miR-741-3p	0.49053041804198	0.285586663771877	0.024358	0.8763	NA	FALSE
rno-miR-743a-3p	1.47159125412594	0	0.18872	0.29908	NA	FALSE
rno-miR-743b-3p	0	0.449340816173824	-0.074349	0.53277	NA	FALSE
rno-miR-743b-5p	0	0.449340816173824	-0.074349	0.53277	NA	FALSE
rno-miR-7578	0.737053806095358	0.285586663771877	0.083575	0.66669	NA	FALSE
rno-miR-758-3p	0	0.254428792672342	-0.047965	0.61894	NA	FALSE
rno-miR-760-3p	0.493046776106755	0.254428792672342	0.044107	0.77992	NA	FALSE
rno-miR-7a-1-3p	69.5990168584096	64.1428380068926	0.081122	0.80111	0.97816	FALSE
rno-miR-7a-5p	18070.2030775654	25100.9405214549	-0.39735	NA	NA	NA
rno-miR-7b	19.0689095256469	25.7312278849734	-0.262	0.45863	0.97816	FALSE
rno-miR-802-3p	96.2095786584722	55.398453294006	0.58753	NA	NA	NA
rno-miR-802-5p	628.12679681707	481.129333838095	0.33106	0.20593	0.97816	FALSE
rno-miR-871-3p	1.22758422413734	0	0.22684	0.25068	NA	FALSE
rno-miR-871-5p	0	0	NA	NA	NA	NA
rno-miR-872-3p	67.0986638101769	36.1705039871065	0.68125	0.032369	0.63995	TRUE
rno-miR-872-5p	1467.23204093906	1454.19594657968	0.012743	0.95059	0.99322	FALSE
rno-miR-873-3p	0	0	NA	NA	NA	NA
rno-miR-873-5p	0.33116816778129	0	0.0609	0.56974	NA	FALSE
rno-miR-874-3p	7.90832678997042	5.69930397117476	0.22872	0.54441	0.97816	FALSE
rno-miR-874-5p	0.33116816778129	0.285586663771877	0.0071223	0.96117	NA	FALSE
rno-miR-877	2.47264483166413	3.70019732477162	-0.14368	0.67813	0.97816	FALSE
rno-miR-878	0	0	NA	NA	NA	NA
rno-miR-879-3p	0	0	NA	NA	NA	NA
rno-miR-879-5p	0	0.540015456444219	-0.12514	0.4124	NA	FALSE
rno-miR-881-3p	0.49053041804198	0.898681632347648	-0.054959	0.7651	NA	FALSE
rno-miR-883-3p	0.49053041804198	0	0.081308	0.50882	NA	FALSE
rno-miR-92a-1-5p	7.21858676182325	7.5142623640089	-0.07326	0.84601	0.97816	FALSE
rno-miR-92a-3p	8708.25898586873	7435.13812137489	0.20796	0.3294	0.97816	FALSE
rno-miR-92b-3p	1.9770816974926	2.74199892325311	-0.13764	0.6881	NA	FALSE
rno-miR-92b-5p	0	0.254428792672342	-0.047965	0.61894	NA	FALSE
rno-miR-93-3p	3.79480114472452	8.5631354057978	-0.52357	0.16372	0.91936	FALSE
rno-miR-935	0	0	NA	NA	NA	NA
rno-miR-93-5p	910.292081538001	921.74761370799	-0.015442	0.93914	0.98955	FALSE
rno-miR-96-5p	273.932622585574	139.976263562891	0.60712	0.096228	0.79644	FALSE
rno-miR-98-3p	3.37647183915054	2.36853659223905	0.16166	0.62658	NA	FALSE
rno-miR-98-5p	405.289219797576	401.822371111261	0.013305	0.966	0.99322	FALSE
rno-miR-99a-3p	76.5082811257681	46.1819668129307	0.51978	0.12132	0.83655	FALSE
rno-miR-99a-5p	39324.2117700231	37615.278633921	0.054782	0.83692	0.97816	FALSE
rno-miR-99b-3p	83.3620455275801	100.194777596899	-0.21527	0.48061	0.97816	FALSE
rno-miR-99b-5p	3222.91182045603	3778.2751319405	-0.19576	0.46275	0.97816	FALSE
rno-miR-9a-3p	0.98609355221351	3.10066509915654	-0.2694	0.36736	NA	FALSE
rno-miR-9a-5p	112.181612378821	158.266019759361	-0.41022	0.15897	0.91268	FALSE
rno-miR-9b-3p	112.181612378821	158.011590966689	-0.40864	0.16003	0.91268	FALSE
rno-miR-9b-5p	0.246523388053378	0.703769608846165	-0.081773	0.66797	NA	FALSE
