# Supplementary material for: Crosstalk Between Polygonatum kingianum, the miRNA, and Gut Microbiota in the Regulation of Lipid Metabolism
Source: Front Pharmacol. 2021 Oct 27;12:740528. doi: 10.3389/fphar.2021.740528 (PMC8578870; doi:10.3389/fphar.2021.740528)
Supplement: Supplementary file 5 [file DataSheet1.ZIP › 1 Analysis of miRNA expression levels between different groups/MODvsPSF_M/MODvsPSF_M.DE_down.xls]

sRNA	MOD_readcount	PSF_M_readcount	log2FoldChange	pval	padj
rno-miR-1247-3p	25.4210480840547	74.2798701020606	-1.2821	1.6928e-05	0.0018734
rno-miR-203b-5p	3085.60847344304	4594.62243242235	-0.53669	0.0051491	0.21369
rno-miR-27b-5p	34.9559946263514	64.6735729274553	-0.73975	0.013859	0.39341
rno-miR-1843a-5p	1044.49981838759	1512.90536698623	-0.49501	0.01422	0.39341
rno-miR-203a-3p	4763.83549068739	6758.27495302304	-0.46853	0.018729	0.44415
rno-miR-181a-1-3p	105.568094771236	170.731614759771	-0.59766	0.025467	0.47039
rno-miR-3570	105.568094771236	170.731614759771	-0.59766	0.025467	0.47039
rno-miR-181a-2-3p	8.9440932751085	20.0089983727724	-0.79904	0.025503	0.47039
rno-miR-653-5p	0	2.81330108693567	-0.65177	0.036867	NA
rno-miR-6329	93.2623055488643	141.605794449613	-0.51977	0.049114	0.63273
rno-miR-1843b-5p	176.263066264222	240.111475965062	-0.40948	0.049551	0.63273
