# Supplementary material for: Crosstalk Between Polygonatum kingianum, the miRNA, and Gut Microbiota in the Regulation of Lipid Metabolism
Source: Front Pharmacol. 2021 Oct 27;12:740528. doi: 10.3389/fphar.2021.740528 (PMC8578870; doi:10.3389/fphar.2021.740528)
Supplement: Supplementary file 5 [file DataSheet1.ZIP › 1 Analysis of miRNA expression levels between different groups/MODvsPSF_M/MODvsPSF_M.DE_up.xls]

sRNA	MOD_readcount	PSF_M_readcount	log2FoldChange	pval	padj
rno-miR-21-3p	54.9365108327651	13.2076417345265	1.6282	1.3873e-07	4.606e-05
rno-miR-142-3p	697.60806666895	256.228154155564	1.2476	2.8145e-06	0.00046721
rno-miR-32-5p	226.886013040606	114.395943371137	0.89252	0.00012938	0.010739
rno-miR-19a-3p	62.516935603328	18.3737056984574	1.2099	0.0007231	0.048014
rno-miR-130a-3p	94.2531107216176	51.2679309050963	0.76807	0.0019858	0.094184
rno-miR-3590-5p	94.2531107216176	51.2679309050963	0.76807	0.0019858	0.094184
rno-miR-3065-5p	29.8123961345691	15.0583966684105	0.77903	0.01373	0.39341
rno-miR-338-3p	29.8123961345691	15.0583966684105	0.77903	0.01373	0.39341
rno-miR-107-3p	868.796380181108	617.079377258193	0.46119	0.017408	0.44415
rno-miR-144-3p	116.689570590189	59.5815777256218	0.74879	0.021965	0.47039
rno-miR-3120	48.0552572992938	26.4816737574124	0.68905	0.030549	0.53381
rno-miR-19b-3p	995.535655852805	539.217009622164	0.68048	0.036268	0.60206
rno-miR-155-5p	150.818335473427	105.070317340584	0.47582	0.038648	0.60343
rno-miR-362-3p	131.719042607412	78.5215982845497	0.61096	0.041436	0.60343
rno-miR-186-5p	2332.56958917266	1567.43823380154	0.50613	0.041804	0.60343
rno-miR-15a-3p	2.43340613876419	0	0.59347	0.044598	NA
rno-miR-33-5p	17.7492192094237	5.61355931431165	0.76483	0.046929	0.63273
