# Supplementary material for: Crosstalk Between Polygonatum kingianum, the miRNA, and Gut Microbiota in the Regulation of Lipid Metabolism
Source: Front Pharmacol. 2021 Oct 27;12:740528. doi: 10.3389/fphar.2021.740528 (PMC8578870; doi:10.3389/fphar.2021.740528)
Supplement: Supplementary file 5 [file DataSheet1.ZIP › 1 Analysis of miRNA expression levels between different groups/MODvsPSF_M/MODvsPSF_M.Differential_analysis_results.xls]

sRNA	MOD_readcount	PSF_M_readcount	log2FoldChange	pval	padj	significant
novel_101	271.859929109018	232.417614637141	0.171	0.59689	0.9217	FALSE
novel_109	133.1926995798	184.784406084682	-0.42085	0.052376	0.64403	FALSE
novel_114	0	0	NA	NA	NA	NA
novel_150	11.1143223205566	19.4254684974268	-0.57107	0.10703	0.71071	FALSE
novel_161	12.3697662723221	7.59825998884541	0.2744	0.47113	0.8898	FALSE
novel_165	8.14407078487315	10.5466828069917	-0.25072	0.50823	0.8898	FALSE
novel_176	1.03277001390167	1.16823032793722	-0.063425	0.81787	NA	FALSE
novel_183	5.88961311174871	5.47308943722455	0.017685	0.96331	0.98112	FALSE
novel_187	0	0	NA	NA	NA	NA
novel_189	4.24584265905393	4.93638285424124	-0.14663	0.70362	NA	FALSE
novel_190	5.78492409410395	5.06915801764508	0.033338	0.92678	NA	FALSE
novel_192	1.91712553793451	3.09750020267102	-0.19009	0.59492	NA	FALSE
novel_216	0.779666506388073	0.500837365865359	0.042957	0.8471	NA	FALSE
novel_223	0.958510565906677	0.620569669709492	0.071017	0.76205	NA	FALSE
novel_224	1.39056253906003	1.47851516279196	-0.025296	0.93986	NA	FALSE
novel_225	0.34761453323472	0.714216254434221	-0.051761	0.77112	NA	FALSE
novel_226	0.610896032671957	0.977677796926603	-0.069083	0.79159	NA	FALSE
novel_230	0.263281499437238	1.95535559385321	-0.28306	0.27522	NA	FALSE
novel_231	0.34761453323472	0	0.070666	0.54465	NA	FALSE
novel_232	0	0.310284834854746	-0.060323	0.58761	NA	FALSE
novel_235	1.47489557285751	0.25041868293268	0.30721	0.26183	NA	FALSE
novel_236	0.34761453323472	0.60752681014979	-0.060121	0.77491	NA	FALSE
novel_239	2.08589601165062	1.33478592414371	0.1261	0.67545	NA	FALSE
novel_241	0.526562998874476	0.25041868293268	0.055729	0.74271	NA	FALSE
novel_242	0	0	NA	NA	NA	NA
novel_243	0	0.35710812721711	-0.066404	0.56867	NA	FALSE
novel_247	0	0.310284834854746	-0.060323	0.58761	NA	FALSE
novel_248	0.874177532109195	0.310284834854746	0.14684	0.51971	NA	FALSE
novel_253	0.516385006950835	0.25041868293268	0.036423	0.82555	NA	FALSE
novel_254	0	0.60752681014979	-0.15774	0.3699	NA	FALSE
novel_259	0	0.310284834854746	-0.060323	0.58761	NA	FALSE
novel_267	0	0	NA	NA	NA	NA
novel_269	0.516385006950835	0.35710812721711	0.021198	0.90034	NA	FALSE
novel_271	0	0	NA	NA	NA	NA
novel_273	0	0.35710812721711	-0.066404	0.56867	NA	FALSE
novel_274	0	0	NA	NA	NA	NA
novel_278	0	0	NA	NA	NA	NA
novel_285	0	0	NA	NA	NA	NA
novel_289	0.263281499437238	0	0.057791	0.58518	NA	FALSE
novel_293	0	0.35710812721711	-0.066404	0.56867	NA	FALSE
novel_295	0.263281499437238	0.25041868293268	0.0056513	0.97007	NA	FALSE
novel_298	0.516385006950835	0	0.090576	0.4904	NA	FALSE
novel_301	0	0	NA	NA	NA	NA
novel_309	0	0	NA	NA	NA	NA
novel_311	1.04284359970416	0.25041868293268	0.11656	0.54	NA	FALSE
novel_319	2.50766558675918	1.66906769380257	0.11655	0.73537	NA	FALSE
novel_322	0.263281499437238	0	0.057791	0.58518	NA	FALSE
novel_328	0	0	NA	NA	NA	NA
novel_337	1.29605151333891	0.667392962071856	0.11788	0.65692	NA	FALSE
novel_339	0	0	NA	NA	NA	NA
novel_341	0.263281499437238	0	0.057791	0.58518	NA	FALSE
novel_344	0.263281499437238	0	0.057791	0.58518	NA	FALSE
novel_350	0	0	NA	NA	NA	NA
novel_351	0.263281499437238	0	0.057791	0.58518	NA	FALSE
novel_357	0	0.35710812721711	-0.066404	0.56867	NA	FALSE
novel_360	0	0.560703517787426	-0.15203	0.37953	NA	FALSE
novel_365	0	0	NA	NA	NA	NA
novel_380	160.212640893006	101.827911908704	0.46226	0.18727	0.82954	FALSE
novel_384	0	0	NA	NA	NA	NA
novel_392	0	0	NA	NA	NA	NA
novel_394	0.779666506388073	1.73871734372319	-0.16245	0.55117	NA	FALSE
novel_398	0.34761453323472	0	0.070666	0.54465	NA	FALSE
novel_403	0.516385006950835	0	0.090576	0.4904	NA	FALSE
novel_415	1.04294800582531	0.964634937366901	0.020953	0.93887	NA	FALSE
novel_416	0.263281499437238	0.35710812721711	-0.0091386	0.95371	NA	FALSE
novel_417	0.516385006950835	0	0.090576	0.4904	NA	FALSE
novel_419	0.516385006950835	0	0.090576	0.4904	NA	FALSE
novel_423	0.526562998874476	0.60752681014979	-0.0023232	0.99155	NA	FALSE
novel_428	2.58192503475418	0.667392962071856	0.18523	0.44059	NA	FALSE
novel_430	0	0	NA	NA	NA	NA
novel_433	2.50766558675918	2.80025822737597	-0.086365	0.81199	NA	FALSE
novel_437	0.34761453323472	0.25041868293268	0.017732	0.90967	NA	FALSE
novel_438	0	0	NA	NA	NA	NA
novel_441	0.516385006950835	0	0.090576	0.4904	NA	FALSE
novel_454	0	0	NA	NA	NA	NA
novel_455	0	0	NA	NA	NA	NA
novel_461	3.47645855071065	5.43396085854545	-0.27453	0.47233	NA	FALSE
novel_463	0	0	NA	NA	NA	NA
novel_466	1.03277001390167	0.35710812721711	0.084698	0.64955	NA	FALSE
novel_467	0.263281499437238	0	0.057791	0.58518	NA	FALSE
novel_469	3.19282106742613	1.18127318749692	0.26151	0.40347	NA	FALSE
novel_470	0.863999540185555	0	0.20425	0.28517	NA	FALSE
novel_471	0	0	NA	NA	NA	NA
novel_474	1.39045813293888	0	0.18116	0.31798	NA	FALSE
novel_477	0	0.667392962071856	-0.16492	0.35808	NA	FALSE
novel_490	0.516385006950835	0	0.090576	0.4904	NA	FALSE
novel_492	0	0.35710812721711	-0.066404	0.56867	NA	FALSE
novel_495	0.779666506388073	0.667392962071856	0.023779	0.92469	NA	FALSE
novel_496	0.863999540185555	0.310284834854746	0.11355	0.60208	NA	FALSE
novel_503	0.779666506388073	0.35710812721711	0.095623	0.65922	NA	FALSE
novel_506	3.87797654809308	0	0.41343	0.10705	NA	FALSE
novel_508	0	0	NA	NA	NA	NA
novel_510	0	0	NA	NA	NA	NA
novel_511	0.516385006950835	0.35710812721711	0.021198	0.90034	NA	FALSE
novel_512	0	0	NA	NA	NA	NA
novel_513	0.516385006950835	0.930854504564238	-0.059472	0.75126	NA	FALSE
novel_514	0	0	NA	NA	NA	NA
novel_516	2.07571801972698	1.02450108928897	0.16154	0.57564	NA	FALSE
novel_518	0	0.25041868293268	-0.051597	0.61688	NA	FALSE
novel_522	0.516385006950835	0.25041868293268	0.036423	0.82555	NA	FALSE
novel_529	2.93971755991254	0.964634937366901	0.33529	0.3006	NA	FALSE
novel_532	3.09831004170501	0.25041868293268	0.2263	0.30019	NA	FALSE
novel_536	131.417317528978	42.335545415685	0.70831	0.064662	0.65767	FALSE
novel_539	0.863999540185555	0.310284834854746	0.11355	0.60208	NA	FALSE
novel_541	1.30622950526255	0	0.29109	0.19188	NA	FALSE
novel_544	0	0.310284834854746	-0.060323	0.58761	NA	FALSE
novel_545	0.526562998874476	0	0.10044	0.46692	NA	FALSE
novel_549	0.34761453323472	0	0.070666	0.54465	NA	FALSE
novel_552	1.03277001390167	0	0.14497	0.37635	NA	FALSE
novel_555	0.516385006950835	0.85794549308247	-0.091766	0.68838	NA	FALSE
novel_557	0.263281499437238	0	0.057791	0.58518	NA	FALSE
novel_560	0	0.60752681014979	-0.15774	0.3699	NA	FALSE
novel_561	0.516385006950835	0.25041868293268	0.036423	0.82555	NA	FALSE
novel_563	7.14173034062125	12.8721893876218	-0.45728	0.22889	0.87422	FALSE
novel_564	0	0	NA	NA	NA	NA
novel_567	0	0.310284834854746	-0.060323	0.58761	NA	FALSE
novel_568	0.958510565906677	0	0.2424	0.23969	NA	FALSE
novel_573	1.03277001390167	0	0.14497	0.37635	NA	FALSE
novel_576	0	0	NA	NA	NA	NA
novel_577	0.516385006950835	0	0.090576	0.4904	NA	FALSE
novel_578	0.516385006950835	0	0.090576	0.4904	NA	FALSE
novel_579	0	0	NA	NA	NA	NA
novel_586	0.34761453323472	0.870988352642172	-0.11622	0.60669	NA	FALSE
novel_588	0.263281499437238	0.310284834854746	-0.003118	0.98391	NA	FALSE
novel_601	0.695229066469439	0.714216254434221	0.0019708	0.99157	NA	FALSE
novel_605	0	0	NA	NA	NA	NA
novel_610	0	0	NA	NA	NA	NA
novel_611	0	0	NA	NA	NA	NA
novel_615	8.36383562432862	9.17811645004536	-0.049569	0.8973	0.96803	FALSE
novel_619	0	0	NA	NA	NA	NA
novel_629	0	0	NA	NA	NA	NA
novel_632	0.34761453323472	0.25041868293268	0.017732	0.90967	NA	FALSE
novel_635	0	0	NA	NA	NA	NA
novel_638	0.779666506388073	0	0.19526	0.29711	NA	FALSE
novel_640	0.610896032671957	0.310284834854746	0.085993	0.68322	NA	FALSE
novel_642	0	0	NA	NA	NA	NA
novel_66	0	0	NA	NA	NA	NA
rno-let-7a-1-3p	178.228993639352	162.29363918674	0.11727	0.66475	0.94298	FALSE
rno-let-7a-2-3p	0.516385006950835	0.25041868293268	0.036423	0.82555	NA	FALSE
rno-let-7a-5p	33747.2753621731	39366.4522171538	-0.21489	0.11737	0.74755	FALSE
rno-let-7b-3p	19.5618645419558	17.0747944047468	0.13852	0.71129	0.94474	FALSE
rno-let-7b-5p	11459.1143090286	11339.8001763557	0.014634	0.92521	0.96803	FALSE
rno-let-7c-1-3p	23.042067440044	24.1887716190241	-0.067964	0.85623	0.96633	FALSE
rno-let-7c-5p	46336.8990326137	50762.8757298627	-0.12055	0.57342	0.91207	FALSE
rno-let-7d-3p	750.389575404232	684.279512765331	0.10855	NA	NA	NA
rno-let-7d-5p	4693.81399447387	4778.8033796963	-0.024671	0.88446	0.96803	FALSE
rno-let-7e-3p	15.1373866356256	12.8961863224259	0.19299	0.58048	0.91207	FALSE
rno-let-7e-5p	1708.59276815314	2061.71221573352	-0.24677	0.26237	0.87422	FALSE
rno-let-7f-1-3p	22.6400274120558	21.3209579393579	0.04852	0.88557	0.96803	FALSE
rno-let-7f-2-3p	43.6026324849953	26.9988133443986	0.55237	0.069557	0.66039	FALSE
rno-let-7f-5p	125523.111491571	178364.328702971	-0.42479	0.13524	0.75642	FALSE
rno-let-7g-3p	7.79645625163843	3.50469098381165	0.52742	0.17181	0.82954	FALSE
rno-let-7g-5p	123343.877679217	167927.420598718	-0.39639	0.10013	0.705	FALSE
rno-let-7i-3p	14.0944386298002	8.20369801467991	0.51499	0.16146	0.81218	FALSE
rno-let-7i-5p	33335.9465299596	40163.2330825717	-0.21864	0.46719	0.8898	FALSE
rno-miR-100-3p	0.610896032671957	0.500837365865359	0.024945	0.9094	NA	FALSE
rno-miR-100-5p	2849.37824240624	3003.44396245966	-0.060142	0.84691	0.96463	FALSE
rno-miR-101a-3p	27692.9961712119	27607.154916484	0.004069	0.98418	0.98715	FALSE
rno-miR-101a-5p	5.14027176888926	3.38495867996751	0.2352	0.52974	NA	FALSE
rno-miR-101b-3p	158751.754286635	167651.33883557	-0.068467	0.79203	0.94474	FALSE
rno-miR-101b-5p	1.90694754601087	1.78879999764671	0.003222	0.99261	NA	FALSE
rno-miR-103-2-5p	0	0	NA	NA	NA	NA
rno-miR-103-3p	7480.44138348783	7864.46892381254	-0.069232	0.66099	0.94229	FALSE
rno-miR-106b-3p	299.385241051244	410.016842293553	-0.37617	0.19239	0.82954	FALSE
rno-miR-106b-5p	398.241353952374	334.990774025189	0.2247	0.28738	0.87422	FALSE
rno-miR-107-3p	868.796380181108	617.079377258193	0.46119	0.017408	0.44415	TRUE
rno-miR-107-5p	0.695229066469439	0.35710812721711	0.057764	0.74657	NA	FALSE
rno-miR-10a-3p	265.859160368086	278.173837680001	-0.063655	0.70837	0.94474	FALSE
rno-miR-10a-5p	82665.727368188	98102.7223525507	-0.20155	0.50046	0.8898	FALSE
rno-miR-10b-3p	1.13745903154643	1.85962022481319	-0.10703	0.71028	NA	FALSE
rno-miR-10b-5p	712.247858115446	1256.75397791303	-0.4561	0.23416	0.87422	FALSE
rno-miR-1193-3p	0.34761453323472	0	0.070666	0.54465	NA	FALSE
rno-miR-122-3p	2890.47027519834	3159.73763749636	-0.11801	0.58012	0.91207	FALSE
rno-miR-122-5p	1104370.76463858	1158552.40615268	-0.054693	0.86154	0.96633	FALSE
rno-miR-124-3p	0	0.310284834854746	-0.060323	0.58761	NA	FALSE
rno-miR-124-5p	0	0	NA	NA	NA	NA
rno-miR-1247-3p	25.4210480840547	74.2798701020606	-1.2821	1.6928e-05	0.0018734	TRUE
rno-miR-1247-5p	5.04576074316813	3.25427230087897	0.30281	0.4315	NA	FALSE
rno-miR-125a-3p	9.13301092042959	10.4302098647088	-0.11009	0.76433	0.94474	FALSE
rno-miR-125a-5p	2126.30119324472	1777.29242044137	0.23158	0.3329	0.87422	FALSE
rno-miR-125b-1-3p	7.06767970486856	5.65385847023662	0.15079	0.69306	0.94474	FALSE
rno-miR-125b-2-3p	361.170509703402	503.947823877379	-0.42102	0.10329	0.705	FALSE
rno-miR-125b-5p	7912.03846105629	7864.59669326043	0.0069006	0.98264	0.98715	FALSE
rno-miR-126a-3p	84865.2280712369	82260.4574877373	0.041166	0.84841	0.96463	FALSE
rno-miR-126a-5p	4110.73494728897	3520.04474224189	0.20657	0.31135	0.87422	FALSE
rno-miR-126b	71.6769559533908	57.5838341915283	0.27191	0.27685	0.87422	FALSE
rno-miR-127-3p	49.6357815448865	48.5203542696271	0.024756	0.94443	0.97376	FALSE
rno-miR-127-5p	0.779666506388073	2.3963268077965	-0.39509	0.23714	NA	FALSE
rno-miR-128-1-5p	3.71938406630061	3.79097888386228	-0.037165	0.91977	NA	FALSE
rno-miR-128-2-5p	0	0	NA	NA	NA	NA
rno-miR-128-3p	395.062126595863	426.768287350625	-0.095104	0.68984	0.94474	FALSE
rno-miR-129-1-3p	0.263281499437238	0	0.057791	0.58518	NA	FALSE
rno-miR-129-2-3p	0.263281499437238	0	0.057791	0.58518	NA	FALSE
rno-miR-129-5p	4.86691668364953	5.00603250416186	-0.0051919	0.98927	NA	FALSE
rno-miR-1298	0	0.811122200720105	-0.20186	0.30347	NA	FALSE
rno-miR-1306-3p	1.91712553793451	0.310284834854746	0.39274	0.17788	NA	FALSE
rno-miR-1306-5p	3.9825611596167	3.21723250651515	0.10154	0.78644	NA	FALSE
rno-miR-130a-3p	94.2531107216176	51.2679309050963	0.76807	0.0019858	0.094184	TRUE
rno-miR-130a-5p	6.71996076551268	5.97066744152876	0.12804	0.73993	0.94474	FALSE
rno-miR-130b-3p	1.39056253906003	0.60752681014979	0.2107	0.47727	NA	FALSE
rno-miR-130b-5p	3.58114756835542	2.70661164265124	0.1797	0.62784	NA	FALSE
rno-miR-132-3p	7.96231762694618	8.1797010798758	0.01314	0.97248	0.9821	FALSE
rno-miR-132-5p	7.03714572909763	6.01096659745373	0.10263	0.7899	0.94474	FALSE
rno-miR-133a-3p	32.4194545727621	43.5613920146889	-0.17975	0.63808	0.9295	FALSE
rno-miR-133a-5p	0.789844498311714	0.25041868293268	0.094703	0.60601	NA	FALSE
rno-miR-133b-3p	3.58114756835542	3.54173077817546	0.017368	0.96197	NA	FALSE
rno-miR-133c	32.4194545727621	43.5613920146889	-0.17975	0.63808	0.9295	FALSE
rno-miR-134-5p	1.65384403849727	1.4316918704296	0.04777	0.88293	NA	FALSE
rno-miR-135a-3p	0.789844498311714	0.811122200720105	0.0063693	0.97854	NA	FALSE
rno-miR-135a-5p	2.17012463932695	3.93144876094937	-0.25619	0.47508	NA	FALSE
rno-miR-135b-5p	0	0	NA	NA	NA	NA
rno-miR-136-3p	5.74109421575873	2.2167283520303	0.49313	0.18674	NA	FALSE
rno-miR-136-5p	0.34761453323472	0.25041868293268	0.017732	0.90967	NA	FALSE
rno-miR-137-3p	0.779666506388073	0	0.19526	0.29711	NA	FALSE
rno-miR-138-1-3p	0	1.38160921650608	-0.26243	0.23068	NA	FALSE
rno-miR-138-2-3p	0.263281499437238	0	0.057791	0.58518	NA	FALSE
rno-miR-138-5p	29.0536076426341	24.3825835115959	0.17428	0.61984	0.92683	FALSE
rno-miR-139-3p	48.4672665069634	58.7336789273444	-0.21691	0.45217	0.8898	FALSE
rno-miR-139-5p	2053.68595082001	1788.51593551443	0.18772	0.31266	0.87422	FALSE
rno-miR-1-3p	140.401325920738	230.434164784332	-0.14171	0.64663	0.9295	FALSE
rno-miR-140-3p	11925.5151358785	15772.3040222591	-0.32717	0.27902	0.87422	FALSE
rno-miR-140-5p	347.917593540525	248.988414414728	0.42867	0.083956	0.68187	FALSE
rno-miR-141-3p	6.77365541741809	3.24122944131927	0.41909	0.26805	NA	FALSE
rno-miR-141-5p	0.263281499437238	0.811122200720105	-0.12585	0.5725	NA	FALSE
rno-miR-142-3p	697.60806666895	256.228154155564	1.2476	2.8145e-06	0.00046721	TRUE
rno-miR-142-5p	1473.67074182432	1156.57696730097	0.32029	0.13869	0.75642	FALSE
rno-miR-143-3p	115719.218631798	128540.6655203	-0.13369	0.5916	0.9178	FALSE
rno-miR-143-5p	542.887230123747	455.413105901037	0.22104	0.40637	0.8898	FALSE
rno-miR-144-3p	116.689570590189	59.5815777256218	0.74879	0.021965	0.47039	TRUE
rno-miR-144-5p	148.447041347417	164.584591984092	-0.12413	0.64489	0.9295	FALSE
rno-miR-145-3p	976.351477028133	802.146983804534	0.24727	0.34739	0.87422	FALSE
rno-miR-145-5p	10914.0782793223	13011.3699642642	-0.22816	0.32575	0.87422	FALSE
rno-miR-146a-3p	28.5566389644402	14.8853223490817	0.63138	0.08631	0.68187	FALSE
rno-miR-146a-5p	9680.82864925803	8545.22400406993	0.17054	0.32699	0.87422	FALSE
rno-miR-146b-3p	0.610896032671957	0.667392962071856	0.0057141	0.98168	NA	FALSE
rno-miR-146b-5p	723.372405742112	793.732086959237	-0.11889	0.61212	0.92683	FALSE
rno-miR-147	19.2789579015193	13.0040463439562	0.36307	0.31945	0.87422	FALSE
rno-miR-148a-3p	1188405.84415853	1501364.45379404	-0.24086	0.4898	0.8898	FALSE
rno-miR-148a-5p	6514.23100203244	7561.71889287413	-0.18756	0.4673	0.8898	FALSE
rno-miR-148b-3p	4614.10196681167	6067.1280421857	-0.36209	0.089493	0.68187	FALSE
rno-miR-148b-5p	59.6691441780893	48.8739506651066	0.23401	0.3918	0.88489	FALSE
rno-miR-149-5p	1.56940659857863	2.54005604644475	-0.17593	0.61072	NA	FALSE
rno-miR-150-3p	15.1914989120156	10.4758625798253	0.34289	0.35654	0.87422	FALSE
rno-miR-150-5p	736.028582360051	625.512761795877	0.22541	0.15639	0.81218	FALSE
rno-miR-151-3p	1133.30714830533	1253.99244026832	-0.1207	0.68002	0.94474	FALSE
rno-miR-151-5p	232.789638624793	190.236500165172	0.25947	0.28845	0.87422	FALSE
rno-miR-152-3p	7671.73860981138	8644.28814868863	-0.15944	0.4274	0.8898	FALSE
rno-miR-152-5p	48.0176632422499	40.7461686532931	0.19607	0.48721	0.8898	FALSE
rno-miR-153-3p	1.56951100469979	0	0.32451	0.16439	NA	FALSE
rno-miR-154-3p	0	0.25041868293268	-0.051597	0.61688	NA	FALSE
rno-miR-154-5p	0	0	NA	NA	NA	NA
rno-miR-155-3p	0.34761453323472	0	0.070666	0.54465	NA	FALSE
rno-miR-155-5p	150.818335473427	105.070317340584	0.47582	0.038648	0.60343	TRUE
rno-miR-15a-3p	2.43340613876419	0	0.59347	0.044598	NA	TRUE
rno-miR-15a-5p	6.32145627265976	8.38120768613082	-0.26302	0.4947	0.8898	FALSE
rno-miR-15b-3p	18.3708152646251	12.7841433189499	0.3048	0.4229	0.8898	FALSE
rno-miR-15b-5p	143.523622035588	160.887517468446	-0.16113	0.3822	0.87788	FALSE
rno-miR-16-3p	13.4632910194022	9.4448373540989	0.32354	0.37735	0.87609	FALSE
rno-miR-16-5p	2953.25612823312	2629.32720582256	0.14834	0.54436	0.9108	FALSE
rno-miR-17-1-3p	9.32192856575069	6.02075009545228	0.31558	0.41271	0.8898	FALSE
rno-miR-17-2-3p	5.8996866975512	5.00603250416186	0.11559	0.76444	0.94474	FALSE
rno-miR-17-5p	869.996743655425	609.420719310497	0.44317	0.095682	0.70384	FALSE
rno-miR-181a-1-3p	105.568094771236	170.731614759771	-0.59766	0.025467	0.47039	TRUE
rno-miR-181a-2-3p	8.9440932751085	20.0089983727724	-0.79904	0.025503	0.47039	TRUE
rno-miR-181a-5p	2241.09758476094	2029.0438326461	0.13698	0.41327	0.8898	FALSE
rno-miR-181b-1-3p	3.47645855071065	6.84491515573208	-0.4449	0.24729	NA	FALSE
rno-miR-181b-2-3p	0	0	NA	NA	NA	NA
rno-miR-181b-5p	284.843352150309	262.013611798643	0.11666	0.56735	0.91207	FALSE
rno-miR-181c-3p	12.4308342238639	13.3774566922941	-0.075305	0.84018	0.96463	FALSE
rno-miR-181c-5p	12.2717197114657	9.38823597705307	0.21064	0.58516	0.91207	FALSE
rno-miR-181d-3p	0	0	NA	NA	NA	NA
rno-miR-181d-5p	109.671956584967	112.61015577819	-0.02435	0.92742	0.96803	FALSE
rno-miR-182	1251.94780519142	1346.96399903245	-0.084856	0.77968	0.94474	FALSE
rno-miR-183-3p	0	0	NA	NA	NA	NA
rno-miR-183-5p	331.712337591864	373.02453173256	-0.1305	0.68084	0.94474	FALSE
rno-miR-1839-3p	18.4249275410151	21.2403488008778	-0.14598	0.68896	0.94474	FALSE
rno-miR-1839-5p	687.413894826259	1030.44021865221	-0.49351	0.077471	0.67685	FALSE
rno-miR-184	93.9657321749418	178.298322543409	-0.61355	0.090369	0.68187	FALSE
rno-miR-1843a-3p	40.443672116233	54.5734618504597	-0.39184	0.14423	0.77234	FALSE
rno-miR-1843a-5p	1044.49981838759	1512.90536698623	-0.49501	0.01422	0.39341	TRUE
rno-miR-1843b-3p	1.38038454713639	0.667392962071856	0.12718	0.632	NA	FALSE
rno-miR-1843b-5p	176.263066264222	240.111475965062	-0.40948	0.049551	0.63273	TRUE
rno-miR-185-5p	552.788415098018	681.766245415384	-0.26685	0.26772	0.87422	FALSE
rno-miR-186-3p	0.34761453323472	0	0.070666	0.54465	NA	FALSE
rno-miR-186-5p	2332.56958917266	1567.43823380154	0.50613	0.041804	0.60343	TRUE
rno-miR-187-3p	8.72152374336583	5.27066462390011	0.35719	0.35448	0.87422	FALSE
rno-miR-187-5p	0	0	NA	NA	NA	NA
rno-miR-188-3p	0	0	NA	NA	NA	NA
rno-miR-188-5p	3.6551982041081	2.50301625208093	0.22939	0.5392	NA	FALSE
rno-miR-18a-3p	1.82251010609223	1.32174306458401	0.10255	0.74223	NA	FALSE
rno-miR-18a-5p	18.2662306531015	12.8025397377011	0.40478	0.22861	0.87422	FALSE
rno-miR-190a-3p	4.32010210704893	3.70828637438196	0.028544	0.93904	NA	FALSE
rno-miR-190a-5p	128.603401075387	98.2568414631632	0.30546	0.32246	0.87422	FALSE
rno-miR-190b-5p	34.7231426965639	30.9954764031465	0.12066	0.66962	0.94298	FALSE
rno-miR-191a-3p	11.3133135516802	12.2963542259593	-0.048623	0.89849	0.96803	FALSE
rno-miR-191a-5p	8397.49995029563	8311.96570920935	0.014047	0.93012	0.96803	FALSE
rno-miR-191b	10.2601875539312	9.95989357008491	0.036793	0.92401	0.96803	FALSE
rno-miR-192-3p	71.8358616535468	88.416272143521	-0.2792	0.23253	0.87422	FALSE
rno-miR-192-5p	204327.9205091	247882.770728907	-0.24236	0.35154	0.87422	FALSE
rno-miR-193a-3p	31.9419132123227	24.8431217215363	0.26571	0.38887	0.88428	FALSE
rno-miR-193a-5p	72.4967079907466	84.8319010549288	-0.18371	0.51889	0.89984	FALSE
rno-miR-193b-3p	158.959180657542	157.406571049262	0.0085868	0.97322	0.9821	FALSE
rno-miR-193b-5p	4.25602065097757	5.90101779160814	-0.25933	0.50113	NA	FALSE
rno-miR-194-3p	218.155690562886	334.496058155674	-0.49215	0.11658	0.74755	FALSE
rno-miR-194-5p	82187.5410372177	67867.4519498276	0.24859	0.28299	0.87422	FALSE
rno-miR-1949	3.62476863445834	1.82258043044937	0.17708	0.56369	NA	FALSE
rno-miR-195-3p	165.108762818819	156.839354221668	0.067383	0.76427	0.94474	FALSE
rno-miR-195-5p	1255.75951988094	1032.56059341776	0.26176	0.19208	0.82954	FALSE
rno-miR-1956-5p	0.263281499437238	0.500837365865359	-0.0416	0.80443	NA	FALSE
rno-miR-196a-5p	0	0	NA	NA	NA	NA
rno-miR-196b-3p	0	0	NA	NA	NA	NA
rno-miR-196b-5p	3.48653213651314	5.88797493204844	-0.32533	0.39872	NA	FALSE
rno-miR-199a-3p	6793.26718508074	5885.62155558424	0.1778	0.50922	0.8898	FALSE
rno-miR-199a-5p	3066.97403271478	2722.74190291979	0.16668	0.22405	0.87422	FALSE
rno-miR-19a-3p	62.516935603328	18.3737056984574	1.2099	0.0007231	0.048014	TRUE
rno-miR-19a-5p	0.526562998874476	0.310284834854746	0.046155	0.78808	NA	FALSE
rno-miR-19b-1-5p	2.34907310496671	2.76647779457331	-0.06513	0.85903	NA	FALSE
rno-miR-19b-3p	995.535655852805	539.217009622164	0.68048	0.036268	0.60206	TRUE
rno-miR-1b	883.890335667526	1517.73271110778	-0.21404	0.53554	0.9108	FALSE
rno-miR-200a-3p	5345.44232085152	3298.43307805791	0.56427	0.062434	0.65767	FALSE
rno-miR-200a-5p	336.098843351631	374.455203295653	-0.10059	0.78495	0.94474	FALSE
rno-miR-200b-3p	5272.38130388321	4793.19894699339	0.10601	0.74423	0.94474	FALSE
rno-miR-200b-5p	40.9569392125332	46.8363106151745	-0.12733	0.72042	0.94474	FALSE
rno-miR-200c-3p	99.6021340890695	82.0630821058638	0.24284	0.38341	0.87788	FALSE
rno-miR-201-3p	0.779666506388073	0.620569669709492	0.024742	0.91209	NA	FALSE
rno-miR-201-5p	7.31050081433736	4.18512680544321	0.4436	0.24947	0.87422	FALSE
rno-miR-202-5p	0	0	NA	NA	NA	NA
rno-miR-203a-3p	4763.83549068739	6758.27495302304	-0.46853	0.018729	0.44415	TRUE
rno-miR-203a-5p	746.604587671825	1187.22511386411	-0.54352	0.072333	0.66707	FALSE
rno-miR-203b-3p	965.835614264506	1487.8967689721	-0.52593	0.061738	0.65767	FALSE
rno-miR-203b-5p	3085.60847344304	4594.62243242235	-0.53669	0.0051491	0.21369	TRUE
rno-miR-204-3p	0	0	NA	NA	NA	NA
rno-miR-204-5p	15.5699606393847	37.0336992969655	-0.6741	0.079581	0.67746	FALSE
rno-miR-205	6.67924879781812	2.89716417366186	0.53917	0.16203	NA	FALSE
rno-miR-206-3p	48.6387405508319	21.4421077773093	0.31213	0.36212	0.87422	FALSE
rno-miR-207	0	0	NA	NA	NA	NA
rno-miR-208b-3p	0	0	NA	NA	NA	NA
rno-miR-20a-3p	1.13745903154643	1.97935252865732	-0.16083	0.62569	NA	FALSE
rno-miR-20a-5p	2485.23934226021	1838.08891645441	0.36461	NA	NA	NA
rno-miR-20b-3p	0.526562998874476	2.19273141722618	-0.33755	0.27846	NA	FALSE
rno-miR-20b-5p	5.29896865680288	4.55318900790473	0.084008	0.82734	NA	FALSE
rno-miR-210-3p	461.161766007405	322.901639848434	0.45366	0.065348	0.65767	FALSE
rno-miR-210-5p	2.68661405239894	0.310284834854746	0.50234	0.10452	NA	FALSE
rno-miR-211-5p	0.263281499437238	0	0.057791	0.58518	NA	FALSE
rno-miR-212-3p	1.56951100469979	1.4316918704296	0.027512	0.92588	NA	FALSE
rno-miR-212-5p	3.05458456948094	1.02450108928897	0.40905	0.22169	NA	FALSE
rno-miR-21-3p	54.9365108327651	13.2076417345265	1.6282	1.3873e-07	4.606e-05	TRUE
rno-miR-214-3p	181.243805896229	183.216824545882	-0.01065	0.96339	0.98112	FALSE
rno-miR-21-5p	694513.369033121	682789.552496439	0.022233	0.92167	0.96803	FALSE
rno-miR-216a-3p	0	0	NA	NA	NA	NA
rno-miR-216a-5p	0.526562998874476	0	0.10044	0.46692	NA	FALSE
rno-miR-216b-3p	0.263281499437238	0.620569669709492	-0.055419	0.74898	NA	FALSE
rno-miR-216b-5p	0	0.310284834854746	-0.060323	0.58761	NA	FALSE
rno-miR-217-5p	14.388671729493	10.8895720840882	0.21115	0.58436	0.91207	FALSE
rno-miR-218a-5p	272.860684767444	231.507492292505	0.21677	0.32651	0.87422	FALSE
rno-miR-218b	255.627119722123	216.226851444596	0.2188	0.33847	0.87422	FALSE
rno-miR-219a-1-3p	6.63573213783635	11.2303779901845	-0.36949	0.33611	0.87422	FALSE
rno-miR-219a-2-3p	0.34761453323472	4.86464442000534	-0.38535	NA	NA	NA
rno-miR-219a-5p	8.70095894727624	8.56080614189702	0.028001	0.94107	0.97376	FALSE
rno-miR-219b	0.34761453323472	4.86464442000534	-0.38535	NA	NA	NA
rno-miR-221-3p	615.056383903713	628.110143850007	-0.024404	0.92612	0.96803	FALSE
rno-miR-221-5p	145.521768157411	175.30576664452	-0.19729	0.56343	0.91207	FALSE
rno-miR-222-3p	116.961788197094	122.138845392385	-0.048739	0.80345	0.94474	FALSE
rno-miR-222-5p	1.22179206534391	1.62224440144021	-0.071049	0.81537	NA	FALSE
rno-miR-223-3p	113.604463033935	97.9754936555876	0.18165	0.49217	0.8898	FALSE
rno-miR-223-5p	23.3563433052206	16.4053072450445	0.26833	0.48488	0.8898	FALSE
rno-miR-22-3p	18263.6517717602	13118.3778123069	0.37462	0.2377	0.87422	FALSE
rno-miR-224-5p	7.02707214329515	9.66917031791217	-0.30164	0.42796	0.8898	FALSE
rno-miR-22-5p	397.816351071496	390.853664761373	0.024012	0.91201	0.96803	FALSE
rno-miR-23a-3p	4256.71240594766	4018.80212869178	0.074451	0.74601	0.94474	FALSE
rno-miR-23a-5p	0	0	NA	NA	NA	NA
rno-miR-23b-3p	3525.89020455907	3415.08266119168	0.040334	0.86949	0.96803	FALSE
rno-miR-23b-5p	8.34306201599673	10.1818799660914	-0.13911	0.71833	0.94474	FALSE
rno-miR-24-1-5p	27.1359600740938	29.250240336301	-0.066901	0.82157	0.95421	FALSE
rno-miR-24-2-5p	540.338892104259	499.726451731115	0.10326	0.66131	0.94229	FALSE
rno-miR-24-3p	3173.05657267973	3026.63081294028	0.061994	0.78849	0.94474	FALSE
rno-miR-25-3p	5869.05868796056	7622.39333195906	-0.32165	0.23985	0.87422	FALSE
rno-miR-25-5p	10.0613007289288	10.3593896375423	-0.050218	0.89322	0.96803	FALSE
rno-miR-26a-3p	4.60363518421229	1.69189405136082	0.50084	0.1718	NA	FALSE
rno-miR-26a-5p	144410.899135864	139577.943731479	0.046771	0.77548	0.94474	FALSE
rno-miR-26b-3p	26.0189614325158	31.2275040806431	-0.19071	0.53118	0.9108	FALSE
rno-miR-26b-5p	17557.5370776802	17154.6233852227	0.031816	0.8464	0.96463	FALSE
rno-miR-27a-3p	1698.75446122262	1297.26148634095	0.36323	0.059594	0.65767	FALSE
rno-miR-27a-5p	137.694777930002	148.387975905318	-0.077526	0.822	0.95421	FALSE
rno-miR-27b-3p	45169.7131553621	51752.3549852938	-0.18239	0.35691	0.87422	FALSE
rno-miR-27b-5p	34.9559946263514	64.6735729274553	-0.73975	0.013859	0.39341	TRUE
rno-miR-28-3p	3051.9361915653	3814.08617932492	-0.27896	0.28737	0.87422	FALSE
rno-miR-28-5p	404.136010462101	340.044161628641	0.20577	0.48945	0.8898	FALSE
rno-miR-291a-3p	0.516385006950835	0.500837365865359	-0.010398	0.95303	NA	FALSE
rno-miR-291a-5p	0.263281499437238	0.60752681014979	-0.075028	0.71791	NA	FALSE
rno-miR-291b	0.863999540185555	0.60752681014979	0.045773	0.85584	NA	FALSE
rno-miR-292-3p	1.29605151333891	0.25041868293268	0.1962	0.40353	NA	FALSE
rno-miR-292-5p	3.11856161943114	2.46714703496298	0.068429	0.84336	NA	FALSE
rno-miR-293-5p	19.7880740149549	16.6284696316119	0.10713	0.78075	0.94474	FALSE
rno-miR-294	0.779666506388073	0.500837365865359	0.042957	0.8471	NA	FALSE
rno-miR-295-3p	0.610896032671957	1.4186490108699	-0.20166	0.50252	NA	FALSE
rno-miR-296-3p	0.863999540185555	0	0.20425	0.28517	NA	FALSE
rno-miR-298-3p	0.610896032671957	0.25041868293268	0.09748	0.6408	NA	FALSE
rno-miR-298-5p	0	0	NA	NA	NA	NA
rno-miR-299a-3p	1.74835506421839	1.4186490108699	0.094462	0.77392	NA	FALSE
rno-miR-299b-5p	1.13745903154643	0.811122200720105	0.086785	0.75602	NA	FALSE
rno-miR-29a-3p	19103.3273533074	15888.5350026316	0.2339	NA	NA	NA
rno-miR-29a-5p	22.9233516769769	20.9442828161437	0.085448	0.8053	0.94474	FALSE
rno-miR-29b-3p	402.291427697076	290.566313675142	0.39914	0.13898	0.75642	FALSE
rno-miR-29b-5p	8.93381087706371	9.57226437162629	-0.091962	0.80425	0.94474	FALSE
rno-miR-29c-3p	471.509923252404	373.181985705078	0.27679	0.34467	0.87422	FALSE
rno-miR-29c-5p	131.043777162287	109.00293667878	0.2145	0.46514	0.8898	FALSE
rno-miR-300-3p	2.25456207924559	1.72893384572464	0.090313	0.79981	NA	FALSE
rno-miR-301a-3p	3.7294576521031	2.28963736351207	0.23793	0.52599	NA	FALSE
rno-miR-301a-5p	5.04576074316813	7.44918260432072	-0.27585	0.47321	0.8898	FALSE
rno-miR-301b-3p	0.695229066469439	0	0.11838	0.4274	NA	FALSE
rno-miR-301b-5p	0	0.25041868293268	-0.051597	0.61688	NA	FALSE
rno-miR-3064-3p	0.610896032671957	0.714216254434221	-0.005348	0.98082	NA	FALSE
rno-miR-3064-5p	2.34907310496671	2.03921868057939	0.070891	0.84481	NA	FALSE
rno-miR-3065-3p	43.3264727074684	37.2862121775286	0.20394	0.47329	0.8898	FALSE
rno-miR-3065-5p	29.8123961345691	15.0583966684105	0.77903	0.01373	0.39341	TRUE
rno-miR-3068-3p	313.291209343214	186.077963819201	0.50635	0.16053	0.81218	FALSE
rno-miR-3068-5p	143.894814869442	135.712202761566	0.069219	0.72703	0.94474	FALSE
rno-miR-3074	15.5054615588287	17.0181876143859	-0.05473	0.87755	0.96803	FALSE
rno-miR-3075	0.263281499437238	0.310284834854746	-0.003118	0.98391	NA	FALSE
rno-miR-3084a-3p	1.39045813293888	0.811122200720105	0.082704	0.73203	NA	FALSE
rno-miR-3084a-5p	0	1.78879999764671	-0.4622	0.095504	NA	FALSE
rno-miR-3084b-5p	0.34761453323472	0.714216254434221	-0.051761	0.77112	NA	FALSE
rno-miR-3084c-5p	0.34761453323472	0.714216254434221	-0.051761	0.77112	NA	FALSE
rno-miR-3085	0	0.25041868293268	-0.051597	0.61688	NA	FALSE
rno-miR-3099	0	0	NA	NA	NA	NA
rno-miR-30a-3p	3778.40855485915	4823.04578956483	-0.31667	0.17435	0.82954	FALSE
rno-miR-30a-5p	145391.679283052	169540.476238003	-0.17836	0.56017	0.91207	FALSE
rno-miR-30b-3p	0.695229066469439	1.9292698747338	-0.16896	0.51087	NA	FALSE
rno-miR-30b-5p	14265.0024469473	13726.2883339501	0.049558	0.83465	0.96216	FALSE
rno-miR-30c-1-3p	41.864768631064	41.3919112483677	0.017431	0.95201	0.97552	FALSE
rno-miR-30c-2-3p	1355.70469431654	1878.09235611934	-0.36103	0.26899	0.87422	FALSE
rno-miR-30c-5p	11768.9658706929	10548.5856919087	0.14887	0.40831	0.8898	FALSE
rno-miR-30d-3p	439.298427848187	354.845851607913	0.27697	0.1988	0.83545	FALSE
rno-miR-30d-5p	86570.3688193283	99870.2577379789	-0.19152	0.3346	0.87422	FALSE
rno-miR-30e-3p	1743.63470914508	2545.87086491651	-0.46563	0.088985	0.68187	FALSE
rno-miR-30e-5p	14090.7886566091	10339.564662933	0.39636	0.10405	0.705	FALSE
rno-miR-3102	0	0	NA	NA	NA	NA
rno-miR-3120	48.0552572992938	26.4816737574124	0.68905	0.030549	0.53381	TRUE
rno-miR-31a-3p	118.434815448768	157.97446454038	-0.35978	0.18961	0.82954	FALSE
rno-miR-31a-5p	2309.39932484357	2669.13119217564	-0.16994	0.57178	0.91207	FALSE
rno-miR-31b	202.064218027617	229.524236218653	-0.14784	0.62995	0.9295	FALSE
rno-miR-320-3p	694.817539534783	654.798478985648	0.075062	0.73796	0.94474	FALSE
rno-miR-320-5p	0	0.25041868293268	-0.051597	0.61688	NA	FALSE
rno-miR-322-3p	303.906419227853	348.828924610648	-0.16549	0.57079	0.91207	FALSE
rno-miR-322-5p	341.757412478853	258.480375601009	0.30838	0.34665	0.87422	FALSE
rno-miR-323-3p	1.91712553793451	0.667392962071856	0.31588	0.30908	NA	FALSE
rno-miR-32-3p	5.63640519811396	7.17593756382979	-0.23097	0.54593	0.9108	FALSE
rno-miR-324-3p	5.20435322496061	2.48018989452268	0.3948	0.29796	NA	FALSE
rno-miR-324-5p	14.6648315070199	15.8108232944545	-0.10989	0.7567	0.94474	FALSE
rno-miR-325-3p	0.695229066469439	0	0.11838	0.4274	NA	FALSE
rno-miR-325-5p	0.263281499437238	0.60752681014979	-0.075028	0.71791	NA	FALSE
rno-miR-32-5p	226.886013040606	114.395943371137	0.89252	0.00012938	0.010739	TRUE
rno-miR-326-3p	94.4108679544409	84.3082373315052	0.13801	0.61873	0.92683	FALSE
rno-miR-326-5p	0	0	NA	NA	NA	NA
rno-miR-328a-3p	462.969333837927	449.242376453936	0.038678	0.89468	0.96803	FALSE
rno-miR-328a-5p	0	0	NA	NA	NA	NA
rno-miR-328b-3p	0.34761453323472	0	0.070666	0.54465	NA	FALSE
rno-miR-329-3p	0.34761453323472	0	0.070666	0.54465	NA	FALSE
rno-miR-329-5p	0.516385006950835	0	0.090576	0.4904	NA	FALSE
rno-miR-330-3p	4.44504270241982	5.35335713338042	-0.098295	0.79894	NA	FALSE
rno-miR-330-5p	18.5296165586599	12.1591437104334	0.45774	0.17748	0.82954	FALSE
rno-miR-331-3p	41.7168761718009	43.0348932230509	-0.030909	0.91856	0.96803	FALSE
rno-miR-331-5p	3.57096957643178	2.03921868057939	0.2983	0.42116	NA	FALSE
rno-miR-33-3p	29.6972159066373	27.3482267579325	0.084425	0.78997	0.94474	FALSE
rno-miR-335	69.1128954285602	52.7201133919075	0.32671	0.29454	0.87422	FALSE
rno-miR-33-5p	17.7492192094237	5.61355931431165	0.76483	0.046929	0.63273	TRUE
rno-miR-336-5p	0.863999540185555	0.25041868293268	0.12549	0.56235	NA	FALSE
rno-miR-337-5p	0	0.35710812721711	-0.066404	0.56867	NA	FALSE
rno-miR-338-3p	29.8123961345691	15.0583966684105	0.77903	0.01373	0.39341	TRUE
rno-miR-338-5p	48.1933893911179	38.7777701998802	0.28463	0.30971	0.87422	FALSE
rno-miR-339-3p	130.509516656415	164.753526627996	-0.26962	0.36742	0.87422	FALSE
rno-miR-339-5p	598.730926381346	444.808908923245	0.3469	0.25512	0.87422	FALSE
rno-miR-340-3p	45.0986148845481	28.3946414110254	0.48662	0.15798	0.81218	FALSE
rno-miR-340-5p	3512.47952668942	3060.34508929544	0.18936	0.26044	0.87422	FALSE
rno-miR-341	2.77094708619642	2.45619295971856	0.031858	0.93073	NA	FALSE
rno-miR-342-3p	187.665803487655	173.900579373242	0.10002	0.69785	0.94474	FALSE
rno-miR-342-5p	2.26474007116923	1.77575713808701	0.12383	0.72856	NA	FALSE
rno-miR-343	0.263281499437238	0	0.057791	0.58518	NA	FALSE
rno-miR-344a-3p	0.263281499437238	0.25041868293268	0.0056513	0.97007	NA	FALSE
rno-miR-345-3p	130.093565278123	127.590520592844	0.016237	0.95187	0.97552	FALSE
rno-miR-345-5p	180.100943008364	156.70682060181	0.17237	0.49363	0.8898	FALSE
rno-miR-346	0	0	NA	NA	NA	NA
rno-miR-3473	7.03714572909763	11.8945115906952	-0.46086	0.218	0.87422	FALSE
rno-miR-34a-3p	0.263281499437238	0.811122200720105	-0.12585	0.5725	NA	FALSE
rno-miR-34a-5p	627.76033363345	902.862615457432	-0.33882	0.35898	0.87422	FALSE
rno-miR-34b-3p	3.48653213651314	3.35117824716485	0.031127	0.9339	NA	FALSE
rno-miR-34b-5p	0.874177532109195	0.917811645004536	0.016238	0.95561	NA	FALSE
rno-miR-34c-3p	5.71076905223011	3.08771670467247	0.22984	0.51054	NA	FALSE
rno-miR-34c-5p	284.780116932204	296.545460007459	-0.057607	0.7287	0.94474	FALSE
rno-miR-350	119.204617181596	109.723671656336	0.092462	0.73309	0.94474	FALSE
rno-miR-351-3p	1.91702113181335	2.19273141722618	-0.026034	0.93979	NA	FALSE
rno-miR-351-5p	335.754411600203	406.271430264486	-0.23503	0.36864	0.87422	FALSE
rno-miR-3541	0	0.35710812721711	-0.066404	0.56867	NA	FALSE
rno-miR-3542	2.86556251803869	4.02835470723525	-0.1757	0.63335	NA	FALSE
rno-miR-3543	2.34917751108786	1.47851516279196	0.16523	0.62014	NA	FALSE
rno-miR-3544	0	0	NA	NA	NA	NA
rno-miR-3547	0	0	NA	NA	NA	NA
rno-miR-3548	272.449420675606	293.351010754509	-0.068375	0.85291	0.96633	FALSE
rno-miR-3549	71.7170414843585	84.5814823719961	-0.19169	0.50641	0.8898	FALSE
rno-miR-3553	331.712337591864	373.02453173256	-0.1305	0.68084	0.94474	FALSE
rno-miR-3556a	1399.09686304441	1212.32748687709	0.18144	NA	NA	NA
rno-miR-3556b	457.435945012572	362.197596459019	0.27732	0.34001	0.87422	FALSE
rno-miR-3557-3p	713.121699515496	601.249228511287	0.19085	0.5525	0.91207	FALSE
rno-miR-3557-5p	61510.5541010668	83316.4034354402	-0.36889	0.18943	0.82954	FALSE
rno-miR-3558-3p	7.45901971032735	4.1720839458835	0.41752	0.27826	0.87422	FALSE
rno-miR-3558-5p	2.60217661248031	2.96681382358247	-0.057984	0.87303	NA	FALSE
rno-miR-3559-3p	346.025022209279	465.171965125329	-0.36211	0.19513	0.83053	FALSE
rno-miR-3559-5p	2828.75897354256	3738.38340815986	-0.33419	0.24843	0.87422	FALSE
rno-miR-3560	13.8416483406501	18.1656803690801	-0.24655	0.48586	0.8898	FALSE
rno-miR-3561-3p	2.06554002780334	0.560703517787426	0.17027	0.47505	NA	FALSE
rno-miR-3561-5p	0.263281499437238	0.667392962071856	-0.08304	0.69198	NA	FALSE
rno-miR-3566	0	0.310284834854746	-0.060323	0.58761	NA	FALSE
rno-miR-3569	0	0.25041868293268	-0.051597	0.61688	NA	FALSE
rno-miR-3570	105.568094771236	170.731614759771	-0.59766	0.025467	0.47039	TRUE
rno-miR-3571	139.874762921864	230.434164784332	-0.1429	0.64398	0.9295	FALSE
rno-miR-3572	0	0.35710812721711	-0.066404	0.56867	NA	FALSE
rno-miR-3574	460.550869974733	322.651221165501	0.4531	0.065371	0.65767	FALSE
rno-miR-3576	0	0	NA	NA	NA	NA
rno-miR-3577	0.34761453323472	1.42843250886844	-0.12027	0.54014	NA	FALSE
rno-miR-3578	0	0.25041868293268	-0.051597	0.61688	NA	FALSE
rno-miR-3579	0	0	NA	NA	NA	NA
rno-miR-3580-3p	0	0	NA	NA	NA	NA
rno-miR-3580-5p	0.516385006950835	0	0.090576	0.4904	NA	FALSE
rno-miR-3583-3p	0	0	NA	NA	NA	NA
rno-miR-3583-5p	0	0	NA	NA	NA	NA
rno-miR-3584-3p	0	0	NA	NA	NA	NA
rno-miR-3585-3p	1.22179206534391	1.24113933941898	0.0054364	0.9826	NA	FALSE
rno-miR-3585-5p	3.13891760327842	1.18127318749692	0.37877	0.26874	NA	FALSE
rno-miR-3586-3p	232.789638624793	190.236500165172	0.25947	0.28845	0.87422	FALSE
rno-miR-3587	399.351814543285	288.968066208506	0.39775	0.13807	0.75642	FALSE
rno-miR-3588	7082.31120861909	6740.97441744242	0.056001	0.85997	0.96633	FALSE
rno-miR-3589	477.405080877571	404.240958332096	0.2022	0.45239	0.8898	FALSE
rno-miR-3590-3p	6.37234623227796	5.97066744152876	0.092455	0.81051	0.9475	FALSE
rno-miR-3590-5p	94.2531107216176	51.2679309050963	0.76807	0.0019858	0.094184	TRUE
rno-miR-3591	717481.167104319	836406.681217946	-0.18079	0.54464	0.9108	FALSE
rno-miR-3592	2.1702290454481	2.27659450395236	-0.041042	0.90831	NA	FALSE
rno-miR-3593-3p	0	0	NA	NA	NA	NA
rno-miR-3593-5p	0	0	NA	NA	NA	NA
rno-miR-3594-3p	0.263281499437238	0.25041868293268	0.0056513	0.97007	NA	FALSE
rno-miR-3594-5p	0	0	NA	NA	NA	NA
rno-miR-3595	0	0	NA	NA	NA	NA
rno-miR-3596a	33165.9913716411	38680.8493563794	-0.21455	0.11963	0.74755	FALSE
rno-miR-3596b	4689.72674429661	4776.20345749793	-0.02512	0.88237	0.96803	FALSE
rno-miR-3596c	1701.3766739584	2050.79981729187	-0.24548	0.26373	0.87422	FALSE
rno-miR-3596d	110562.151042677	157646.828237218	-0.42636	0.13862	0.75642	FALSE
rno-miR-361-3p	1221.16432022107	1652.37076310359	-0.38516	0.12159	0.74755	FALSE
rno-miR-361-5p	234.424379552897	254.386237446033	-0.10954	0.62254	0.92683	FALSE
rno-miR-362-3p	131.719042607412	78.5215982845497	0.61096	0.041436	0.60343	TRUE
rno-miR-362-5p	193.636002001837	183.890328177675	0.066172	0.74994	0.94474	FALSE
rno-miR-363-3p	76.1436075131117	70.0938196762329	0.09444	0.74516	0.94474	FALSE
rno-miR-363-5p	0	0.25041868293268	-0.051597	0.61688	NA	FALSE
rno-miR-365-3p	919.694551500953	976.860865436448	-0.077722	0.74737	0.94474	FALSE
rno-miR-365-5p	1.29605151333891	2.03921868057939	-0.18988	0.56126	NA	FALSE
rno-miR-369-3p	1.13745903154643	0.870988352642172	0.076457	0.78404	NA	FALSE
rno-miR-369-5p	0	0.25041868293268	-0.051597	0.61688	NA	FALSE
rno-miR-370-3p	1.05312599774895	0.811122200720105	0.050813	0.83308	NA	FALSE
rno-miR-374-3p	36.5964383561532	30.1212286889432	0.25109	0.36356	0.87422	FALSE
rno-miR-374-5p	2666.27226546808	2634.06316733766	0.01629	0.92872	0.96803	FALSE
rno-miR-375-3p	2577.19414100858	2902.05477593705	-0.14835	0.57594	0.91207	FALSE
rno-miR-376a-3p	0	0	NA	NA	NA	NA
rno-miR-376a-5p	0	0	NA	NA	NA	NA
rno-miR-376b-3p	0.779666506388073	0.25041868293268	0.11507	0.59138	NA	FALSE
rno-miR-376b-5p	0.263281499437238	0.25041868293268	0.0056513	0.97007	NA	FALSE
rno-miR-376c-3p	0.516385006950835	0.310284834854746	0.027354	0.87034	NA	FALSE
rno-miR-377-3p	0	0	NA	NA	NA	NA
rno-miR-378a-3p	61510.0377160598	83316.4034354402	-0.3689	0.18941	0.82954	FALSE
rno-miR-378a-5p	722.349221461647	607.447488278191	0.19438	0.54358	0.9108	FALSE
rno-miR-378b	12.9470104185725	115.290478051381	-1.0899	NA	NA	NA
rno-miR-379-3p	0.779666506388073	0.25041868293268	0.11507	0.59138	NA	FALSE
rno-miR-379-5p	15.4113681575922	7.81072067034485	0.4328	0.25964	0.87422	FALSE
rno-miR-380-3p	0	0	NA	NA	NA	NA
rno-miR-380-5p	0	0	NA	NA	NA	NA
rno-miR-381-3p	0.34761453323472	0.25041868293268	0.017732	0.90967	NA	FALSE
rno-miR-382-3p	2.1702290454481	2.27659450395236	-0.041042	0.90831	NA	FALSE
rno-miR-382-5p	0.34761453323472	1.06154088365278	-0.15357	0.51288	NA	FALSE
rno-miR-383-5p	1.73817707229475	1.4186490108699	0.068582	0.84042	NA	FALSE
rno-miR-384-3p	0	0.35710812721711	-0.066404	0.56867	NA	FALSE
rno-miR-384-5p	0	0	NA	NA	NA	NA
rno-miR-409a-3p	1.40074053098367	1.06154088365278	0.076877	0.78887	NA	FALSE
rno-miR-409a-5p	0.863999540185555	0.667392962071856	0.036102	0.88631	NA	FALSE
rno-miR-409b	1.66402203042091	1.06154088365278	0.11964	0.67945	NA	FALSE
rno-miR-410-3p	0.34761453323472	0.85794549308247	-0.11435	0.61214	NA	FALSE
rno-miR-411-3p	0.526562998874476	0.25041868293268	0.055729	0.74271	NA	FALSE
rno-miR-411-5p	4.69825061605457	2.91020703322156	0.28751	0.45017	NA	FALSE
rno-miR-412-5p	0.34761453323472	0	0.070666	0.54465	NA	FALSE
rno-miR-421-3p	2.86545811191754	3.82801867822609	-0.18443	0.62736	NA	FALSE
rno-miR-421-5p	0	0	NA	NA	NA	NA
rno-miR-423-3p	1276.21748296784	1242.88794855822	0.029436	0.92918	0.96803	FALSE
rno-miR-423-5p	1303.39068861825	1646.26856014609	-0.3187	0.069619	0.66039	FALSE
rno-miR-425-3p	32.0565714096488	25.7837597240991	0.24855	0.41201	0.8898	FALSE
rno-miR-425-5p	663.43295737133	622.320701664535	0.075154	0.79425	0.94474	FALSE
rno-miR-429	367.267912780628	307.490505647675	0.21508	0.45309	0.8898	FALSE
rno-miR-431	0.789844498311714	0.35710812721711	0.07651	0.67844	NA	FALSE
rno-miR-433-3p	0.34761453323472	0	0.070666	0.54465	NA	FALSE
rno-miR-434-3p	2.34917751108786	1.47851516279196	0.16523	0.62014	NA	FALSE
rno-miR-434-5p	2.1062519954979	0.560703517787426	0.20892	0.3987	NA	FALSE
rno-miR-449a-5p	2.00145857173199	2.09908483250145	-0.011222	0.97479	NA	FALSE
rno-miR-449c-5p	0	0	NA	NA	NA	NA
rno-miR-450a-3p	7.0675752987474	6.2809522763835	0.12705	0.74196	0.94474	FALSE
rno-miR-450a-5p	1574.80321699148	1364.74794674349	0.17643	0.52039	0.89984	FALSE
rno-miR-450b-3p	21.0471469189792	19.9805660858462	0.07478	0.82592	0.95542	FALSE
rno-miR-450b-5p	1156.02025380526	967.715712964737	0.2258	0.37391	0.87422	FALSE
rno-miR-451-3p	1.22179206534391	1.66906769380257	-0.087185	0.78709	NA	FALSE
rno-miR-451-5p	1705.20374392561	2163.63771320466	-0.2374	0.50566	0.8898	FALSE
rno-miR-452-3p	0	0	NA	NA	NA	NA
rno-miR-452-5p	2.78112507812006	1.16823032793722	0.36648	0.30258	NA	FALSE
rno-miR-455-3p	241.764474687915	288.713362993553	-0.22076	0.39851	0.8898	FALSE
rno-miR-455-5p	1876.91361222681	1693.71807367135	0.12319	0.67031	0.94298	FALSE
rno-miR-463-3p	0.779666506388073	0	0.19526	0.29711	NA	FALSE
rno-miR-463-5p	0	0	NA	NA	NA	NA
rno-miR-466b-2-3p	87.0075266123208	122.158143778261	-0.42021	0.13518	0.75642	FALSE
rno-miR-466b-3p	34.9760373918352	43.6193304788358	-0.25768	0.42741	0.8898	FALSE
rno-miR-466b-5p	18.2792133373123	16.9322303300293	0.03994	0.91567	0.96803	FALSE
rno-miR-466c-3p	6.40599811869955	9.86181163323807	-0.34532	0.37096	0.87422	FALSE
rno-miR-466c-5p	144.384384986018	120.567843395484	0.19253	0.56823	0.91207	FALSE
rno-miR-466d	0.34761453323472	0.310284834854746	0.0088788	0.95564	NA	FALSE
rno-miR-471-3p	0	0	NA	NA	NA	NA
rno-miR-471-5p	0	0	NA	NA	NA	NA
rno-miR-483-3p	0	0.25041868293268	-0.051597	0.61688	NA	FALSE
rno-miR-483-5p	0.263281499437238	0	0.057791	0.58518	NA	FALSE
rno-miR-484	4.01299072926646	10.140662603097	-0.51904	0.17278	0.82954	FALSE
rno-miR-485-3p	0.863999540185555	0.667392962071856	0.036102	0.88631	NA	FALSE
rno-miR-485-5p	0	0	NA	NA	NA	NA
rno-miR-486	775.935792525609	1064.01887936243	-0.31754	0.37024	0.87422	FALSE
rno-miR-487b-3p	0.34761453323472	0.310284834854746	0.0088788	0.95564	NA	FALSE
rno-miR-488-3p	7.28017565080874	8.59458657469969	-0.1754	0.64673	0.9295	FALSE
rno-miR-488-5p	0.263281499437238	0	0.057791	0.58518	NA	FALSE
rno-miR-489-3p	0	0	NA	NA	NA	NA
rno-miR-489-5p	0	0	NA	NA	NA	NA
rno-miR-490-3p	24.8812935887271	20.8026477751258	0.1872	0.61164	0.92683	FALSE
rno-miR-490-5p	0.34761453323472	0.310284834854746	0.0088788	0.95564	NA	FALSE
rno-miR-493-3p	0	0	NA	NA	NA	NA
rno-miR-493-5p	0.263281499437238	0.310284834854746	-0.003118	0.98391	NA	FALSE
rno-miR-494-3p	0.789844498311714	0	0.1336	0.39729	NA	FALSE
rno-miR-495	0.34761453323472	0	0.070666	0.54465	NA	FALSE
rno-miR-496-3p	0	0	NA	NA	NA	NA
rno-miR-497-3p	0	0	NA	NA	NA	NA
rno-miR-497-5p	515.318153174332	342.317641627627	0.44889	NA	NA	NA
rno-miR-499-3p	0.34761453323472	0.25041868293268	0.017732	0.90967	NA	FALSE
rno-miR-499-5p	273.81282655996	239.339729299882	0.15773	0.60652	0.92683	FALSE
rno-miR-500-3p	23.3756552278564	21.147878206714	0.10281	0.76706	0.94474	FALSE
rno-miR-500-5p	0.263281499437238	1.22809647985928	-0.24051	0.36781	NA	FALSE
rno-miR-501-3p	13.8416483406501	18.1656803690801	-0.24655	0.48586	0.8898	FALSE
rno-miR-501-5p	0.610896032671957	0.310284834854746	0.085993	0.68322	NA	FALSE
rno-miR-503-3p	13.0618774281409	13.5395823496936	0.0020986	0.99545	0.99545	FALSE
rno-miR-503-5p	56.2526051115878	51.2164198904353	0.10306	0.76391	0.94474	FALSE
rno-miR-505-3p	478.100309944041	404.240958332096	0.20409	0.44766	0.8898	FALSE
rno-miR-505-5p	4.69814620993342	5.24340832753484	-0.053614	0.88953	NA	FALSE
rno-miR-509-3p	0	1.22809647985928	-0.34158	0.16637	NA	FALSE
rno-miR-509-5p	0.263281499437238	0	0.057791	0.58518	NA	FALSE
rno-miR-511-3p	113.155878568452	89.2574052618146	0.26389	0.42482	0.8898	FALSE
rno-miR-511-5p	5.6465831900376	10.5019482989447	-0.4587	0.23409	0.87422	FALSE
rno-miR-5132-3p	0.610896032671957	0.35710812721711	0.078532	0.71123	NA	FALSE
rno-miR-5132-5p	0.516385006950835	0.964634937366901	-0.10204	0.65742	NA	FALSE
rno-miR-532-3p	151.160546150344	132.396233307942	0.1715	0.43438	0.8898	FALSE
rno-miR-532-5p	7708.94015690799	8732.1100470575	-0.15724	0.53977	0.9108	FALSE
rno-miR-539-3p	0	0	NA	NA	NA	NA
rno-miR-539-5p	0	0	NA	NA	NA	NA
rno-miR-540-3p	0	0	NA	NA	NA	NA
rno-miR-540-5p	0	0	NA	NA	NA	NA
rno-miR-541-3p	0	0	NA	NA	NA	NA
rno-miR-541-5p	5.56235456236127	3.86179911102876	0.21425	0.57355	NA	FALSE
rno-miR-542-3p	922.470779269129	1093.04060881863	-0.20672	0.46008	0.8898	FALSE
rno-miR-542-5p	6.7635818316156	4.52919207310061	0.27243	0.4803	0.8898	FALSE
rno-miR-543-3p	0.34761453323472	0.560703517787426	-0.054501	0.79406	NA	FALSE
rno-miR-544-5p	0	0	NA	NA	NA	NA
rno-miR-547-3p	17.4635078767001	15.0714395279702	0.14664	0.70102	0.94474	FALSE
rno-miR-547-5p	2.68650964627779	1.68211055336228	0.15287	0.65174	NA	FALSE
rno-miR-582-3p	49.8759023681892	44.0810446793371	0.13272	0.71343	0.94474	FALSE
rno-miR-582-5p	11.5665214653149	7.90319667782371	0.38284	0.29413	0.87422	FALSE
rno-miR-598-3p	234.346192207263	287.040778154698	-0.26019	0.295	0.87422	FALSE
rno-miR-598-5p	0	0	NA	NA	NA	NA
rno-miR-6216	37.0554997589397	32.3989883568263	0.097057	0.79841	0.94474	FALSE
rno-miR-6314	0	0	NA	NA	NA	NA
rno-miR-6315	1.73817707229475	2.99081075838659	-0.24463	0.49705	NA	FALSE
rno-miR-6317	0	0	NA	NA	NA	NA
rno-miR-6318	0	0	NA	NA	NA	NA
rno-miR-6319	2.1702290454481	1.63202789943876	0.11817	0.73097	NA	FALSE
rno-miR-632	0	0	NA	NA	NA	NA
rno-miR-6321	0.516385006950835	4.28529752660533	-0.20961	0.33811	NA	FALSE
rno-miR-6324	5.92014708751963	4.76656789647359	0.14516	0.70441	NA	FALSE
rno-miR-6325	0	0	NA	NA	NA	NA
rno-miR-6328	0.516385006950835	1.58520460707639	-0.27257	0.33976	NA	FALSE
rno-miR-6329	93.2623055488643	141.605794449613	-0.51977	0.049114	0.63273	TRUE
rno-miR-6331	0	0.25041868293268	-0.051597	0.61688	NA	FALSE
rno-miR-652-3p	159.534350954354	141.099850481418	0.15752	0.49326	0.8898	FALSE
rno-miR-652-5p	4.08725017726146	1.28796263178135	0.51001	0.15349	NA	FALSE
rno-miR-653-3p	0	0	NA	NA	NA	NA
rno-miR-653-5p	0	2.81330108693567	-0.65177	0.036867	NA	TRUE
rno-miR-664-2-5p	22.4684522460525	36.4599583329335	-0.51874	0.097521	0.70384	FALSE
rno-miR-664-3p	19.2682578789899	20.9691979580172	-0.10103	0.7639	0.94474	FALSE
rno-miR-665	0	0	NA	NA	NA	NA
rno-miR-667-3p	0.34761453323472	0	0.070666	0.54465	NA	FALSE
rno-miR-671	31.1190432643163	35.3723263168462	-0.15266	0.62211	0.92683	FALSE
rno-miR-672-3p	0.34761453323472	0.35710812721711	0.0028292	0.98606	NA	FALSE
rno-miR-672-5p	20.0657888953015	20.0949502438139	0.026418	0.94356	0.97376	FALSE
rno-miR-673-3p	0	0	NA	NA	NA	NA
rno-miR-674-3p	432.455095863107	447.434196870687	-0.043772	0.87335	0.96803	FALSE
rno-miR-674-5p	151.802692728651	129.403999602133	0.17936	0.57676	0.91207	FALSE
rno-miR-675-3p	0	0.25041868293268	-0.051597	0.61688	NA	FALSE
rno-miR-676	149.962231263484	178.210411054894	-0.19768	0.50627	0.8898	FALSE
rno-miR-702-3p	0.958510565906677	1.22809647985928	-0.049438	0.87032	NA	FALSE
rno-miR-702-5p	0.526562998874476	0	0.10044	0.46692	NA	FALSE
rno-miR-708-3p	4.44514710854097	3.11054306223072	0.25483	0.50441	NA	FALSE
rno-miR-708-5p	0.874177532109195	1.83562329000907	-0.20469	0.53063	NA	FALSE
rno-miR-741-3p	0.516385006950835	0	0.090576	0.4904	NA	FALSE
rno-miR-743a-3p	1.54915502085251	0	0.1822	0.31645	NA	FALSE
rno-miR-743b-3p	0	0	NA	NA	NA	NA
rno-miR-743b-5p	0	0	NA	NA	NA	NA
rno-miR-7578	0.779666506388073	1.27491977222165	-0.13209	0.65338	NA	FALSE
rno-miR-758-3p	0	0	NA	NA	NA	NA
rno-miR-760-3p	0.526562998874476	0.310284834854746	0.046155	0.78808	NA	FALSE
rno-miR-7a-1-3p	73.5272063319643	59.1951245177241	0.22572	0.48966	0.8898	FALSE
rno-miR-7a-5p	19114.9161125797	23316.5575574272	-0.25025	0.33047	0.87422	FALSE
rno-miR-7b	20.2039209871256	24.2507265552615	-0.17558	0.6072	0.92683	FALSE
rno-miR-802-3p	101.464207695524	73.0953375530026	0.34573	0.31696	0.87422	FALSE
rno-miR-802-5p	662.740990230806	599.843831423633	0.12291	0.63787	0.9295	FALSE
rno-miR-871-3p	1.29605151333891	0	0.26757	0.2137	NA	FALSE
rno-miR-871-5p	0	0	NA	NA	NA	NA
rno-miR-872-3p	70.7615444229813	48.8618205993012	0.41411	0.19011	0.82954	FALSE
rno-miR-872-5p	1550.50941362186	1540.49169474837	0.0092186	0.96649	0.98127	FALSE
rno-miR-873-3p	0	0	NA	NA	NA	NA
rno-miR-873-5p	0.34761453323472	0	0.070666	0.54465	NA	FALSE
rno-miR-874-3p	8.34316642211788	3.6484202224599	0.57118	0.13892	0.75642	FALSE
rno-miR-874-5p	0.34761453323472	0	0.070666	0.54465	NA	FALSE
rno-miR-877	2.62253259632759	2.68052592353184	0.011216	0.97244	NA	FALSE
rno-miR-878	0	0	NA	NA	NA	NA
rno-miR-879-3p	0	0	NA	NA	NA	NA
rno-miR-879-5p	0	0.60752681014979	-0.15774	0.3699	NA	FALSE
rno-miR-881-3p	0.516385006950835	0	0.090576	0.4904	NA	FALSE
rno-miR-883-3p	0.516385006950835	0	0.090576	0.4904	NA	FALSE
rno-miR-92a-1-5p	7.61761219211982	8.34416789176701	-0.12364	0.74711	0.94474	FALSE
rno-miR-92a-3p	9197.14345306184	10868.7963364395	-0.21469	0.3717	0.87422	FALSE
rno-miR-92b-3p	2.08579160552947	2.63370263116948	-0.10913	0.76222	NA	FALSE
rno-miR-92b-5p	0	0.310284834854746	-0.060323	0.58761	NA	FALSE
rno-miR-93-3p	4.00281273734282	10.1569648242178	-0.68276	0.076403	0.67685	FALSE
rno-miR-935	0	0	NA	NA	NA	NA
rno-miR-93-5p	962.063081776058	992.662538589906	-0.044192	0.73279	0.94474	FALSE
rno-miR-96-5p	288.8768681407	173.813607194864	0.44066	0.24386	0.87422	FALSE
rno-miR-98-3p	3.56068717838698	1.47851516279196	0.42084	0.25149	NA	FALSE
rno-miR-98-5p	428.316073237281	381.042569139061	0.15849	0.4541	0.8898	FALSE
rno-miR-99a-3p	80.6367321988762	73.9145516941772	0.085355	0.8044	0.94474	FALSE
rno-miR-99a-5p	41578.1180198849	42794.3098312305	-0.033967	0.90934	0.96803	FALSE
rno-miR-99b-3p	88.2372140079069	105.727019424218	-0.21249	0.47436	0.8898	FALSE
rno-miR-99b-5p	3412.49206298268	3530.56260896764	-0.041823	0.87704	0.96803	FALSE
rno-miR-9a-3p	1.05312599774895	1.35878285894783	-0.033005	0.89397	NA	FALSE
rno-miR-9a-5p	118.639836972937	147.152039855181	-0.28081	0.22529	0.87422	FALSE
rno-miR-9b-3p	118.639836972937	147.152039855181	-0.28081	0.22529	0.87422	FALSE
rno-miR-9b-5p	0.263281499437238	0.35710812721711	-0.0091386	0.95371	NA	FALSE
