# Supplementary material for: Crosstalk Between Polygonatum kingianum, the miRNA, and Gut Microbiota in the Regulation of Lipid Metabolism
Source: Front Pharmacol. 2021 Oct 27;12:740528. doi: 10.3389/fphar.2021.740528 (PMC8578870; doi:10.3389/fphar.2021.740528)
Supplement: Supplementary file 5 [file DataSheet1.ZIP › 1 Analysis of miRNA expression levels between different groups/MODvsPS_H/MODvsPS_H.DE_down.xls]

sRNA	MOD_readcount	PS_H_readcount	log2FoldChange	pval	padj
rno-miR-6329	86.29173512092	161.689920165136	-0.73217	0.0084179	0.9997
rno-miR-451-5p	1578.62347559442	3545.93336792686	-0.79881	0.014315	0.9997
rno-miR-204-5p	14.4385325447266	40.8594601654319	-0.81859	0.019074	0.9997
rno-miR-148a-5p	6030.83411630464	9719.30833913901	-0.56649	0.03466	0.9997
rno-miR-31a-3p	109.543747746014	178.649748810316	-0.57866	0.035289	0.9997
