# Supplementary material for: Crosstalk Between Polygonatum kingianum, the miRNA, and Gut Microbiota in the Regulation of Lipid Metabolism
Source: Front Pharmacol. 2021 Oct 27;12:740528. doi: 10.3389/fphar.2021.740528 (PMC8578870; doi:10.3389/fphar.2021.740528)
Supplement: Supplementary file 5 [file DataSheet1.ZIP › 1 Analysis of miRNA expression levels between different groups/MODvsPS_H/MODvsPS_H.DE_up.xls]

sRNA	MOD_readcount	PS_H_readcount	log2FoldChange	pval	padj
rno-miR-429	339.156569247061	236.614004525898	0.46981	0.024981	0.9997
rno-miR-217-5p	13.2860631705386	4.47240953606488	0.72591	0.038213	0.9997
