# Supplementary material for: Crosstalk Between Polygonatum kingianum, the miRNA, and Gut Microbiota in the Regulation of Lipid Metabolism
Source: Front Pharmacol. 2021 Oct 27;12:740528. doi: 10.3389/fphar.2021.740528 (PMC8578870; doi:10.3389/fphar.2021.740528)
Supplement: Supplementary file 5 [file DataSheet1.ZIP › 1 Analysis of miRNA expression levels between different groups/MODvsPS_H/MODvsPS_H.Differential_analysis_results.xls]

sRNA	MOD_readcount	PS_H_readcount	log2FoldChange	pval	padj	significant
novel_101	252.47329598162	284.539734371516	-0.1346	0.65564	0.9997	FALSE
novel_109	122.871096639244	138.733442353033	-0.13249	0.65369	0.9997	FALSE
novel_114	0	0.615200592441592	-0.12157	0.38528	0.9997	FALSE
novel_150	10.2934326148811	14.0271380843583	-0.2833	0.40908	0.9997	FALSE
novel_161	11.5225337439313	10.0231331528626	0.063632	0.85453	0.9997	FALSE
novel_165	7.55489049700325	11.8793171627433	-0.38124	0.27634	0.9997	FALSE
novel_176	0.969376462040446	0	0.13183	0.35957	0.9997	FALSE
novel_183	5.48060687902441	2.90768236661334	0.27844	0.39939	0.9997	FALSE
novel_187	0	0	NA	NA	NA	NA
novel_189	3.93640478719749	3.42109125063743	0.042776	0.89672	0.9997	FALSE
novel_190	5.40608871012343	6.21621960497215	-0.108	0.74598	0.9997	FALSE
novel_192	1.77057471314488	4.42424927564771	-0.36383	0.25618	0.9997	FALSE
novel_216	0.726680082203456	0.615200592441592	0.011665	0.95348	0.9997	FALSE
novel_223	0.877830005966681	0	0.16934	0.29452	0.9997	FALSE
novel_224	1.28659101077841	2.49290921004448	-0.21719	0.46216	0.9997	FALSE
novel_225	0.317919077391724	0.286165724151184	0.0046841	0.97124	0.9997	FALSE
novel_226	0.559910928574957	0	0.11686	0.39082	0.9997	FALSE
novel_230	0.241991851183233	0.631254012580648	-0.067653	0.68207	0.9997	FALSE
novel_231	0.317919077391724	0.286165724151184	0.0046841	0.97124	0.9997	FALSE
novel_232	0	0	NA	NA	NA	NA
novel_235	1.3625182369869	0.658069736580817	0.11938	0.59889	0.9997	FALSE
novel_236	0.317919077391724	0	0.054389	0.56489	0.9997	FALSE
novel_239	1.93734386677338	1.24645460502224	0.10727	0.6895	0.9997	FALSE
novel_241	0.483983702366466	0.901366316592776	-0.061354	0.74894	0.9997	FALSE
novel_242	0	0.329034868290409	-0.054693	0.56732	0.9997	FALSE
novel_243	0	0.69017657685893	-0.10288	0.42599	0.9997	FALSE
novel_247	0	0	NA	NA	NA	NA
novel_248	0.80190277975819	0.345088288429465	0.093425	0.60788	0.9997	FALSE
novel_253	0.484688231020223	0	0.07442	0.49836	0.9997	FALSE
novel_254	0	0.329034868290409	-0.054693	0.56732	0.9997	FALSE
novel_259	0	0.345088288429465	-0.056764	0.55985	0.9997	FALSE
novel_267	0	0	NA	NA	NA	NA
novel_269	0.484688231020223	0.329034868290409	0.016076	0.91007	0.9997	FALSE
novel_271	0	0	NA	NA	NA	NA
novel_273	0	0	NA	NA	NA	NA
novel_274	0	0	NA	NA	NA	NA
novel_278	0	0	NA	NA	NA	NA
novel_285	0	0.345088288429465	-0.056764	0.55985	0.9997	FALSE
novel_289	0.241991851183233	0	0.043471	0.60796	0.9997	FALSE
novel_293	0	0.345088288429465	-0.056764	0.55985	0.9997	FALSE
novel_295	0.241991851183233	0	0.043471	0.60796	0.9997	FALSE
novel_298	0.484688231020223	0	0.07442	0.49836	0.9997	FALSE
novel_301	0	0	NA	NA	NA	NA
novel_309	0	0	NA	NA	NA	NA
novel_311	0.953757232175172	0.345088288429465	0.08602	0.60807	0.9997	FALSE
novel_319	2.33189469902735	2.29248177417175	-0.016248	0.95651	0.9997	FALSE
novel_322	0.241991851183233	0.286165724151184	-0.0047178	0.96972	0.9997	FALSE
novel_328	0	0	NA	NA	NA	NA
novel_337	1.21136831322368	1.00315802501028	0.019749	0.93088	0.9997	FALSE
novel_339	0	0	NA	NA	NA	NA
novel_341	0.241991851183233	0	0.043471	0.60796	0.9997	FALSE
novel_344	0.241991851183233	0	0.043471	0.60796	0.9997	FALSE
novel_350	0	0	NA	NA	NA	NA
novel_351	0.241991851183233	0.345088288429465	-0.011379	0.92952	0.9997	FALSE
novel_357	0	0.286165724151184	-0.048906	0.58917	0.9997	FALSE
novel_360	0	0	NA	NA	NA	NA
novel_365	0	0	NA	NA	NA	NA
novel_380	147.786288017748	107.052804476173	0.30761	0.35456	0.9997	FALSE
novel_384	0	0	NA	NA	NA	NA
novel_392	0	0	NA	NA	NA	NA
novel_394	0.726680082203456	0.286165724151184	0.072983	0.67011	0.9997	FALSE
novel_398	0.317919077391724	0.572331448302367	-0.039732	0.78988	0.9997	FALSE
novel_403	0.484688231020223	0.329034868290409	0.016076	0.91007	0.9997	FALSE
novel_415	0.968671933386689	0.944235460732001	0.0016265	0.99419	0.9997	FALSE
novel_416	0.241991851183233	0.286165724151184	-0.0047178	0.96972	0.9997	FALSE
novel_417	0.484688231020223	0.345088288429465	0.014329	0.92026	0.9997	FALSE
novel_419	0.484688231020223	0	0.07442	0.49836	0.9997	FALSE
novel_423	0.483983702366466	0.987104604871226	-0.057357	0.74157	0.9997	FALSE
novel_428	2.42344115510112	0	0.053545	0.56849	0.9997	FALSE
novel_430	0	0.329034868290409	-0.054693	0.56732	0.9997	FALSE
novel_433	2.33189469902735	0.901366316592776	0.20892	0.43491	0.9997	FALSE
novel_437	0.317919077391724	0.329034868290409	-0.00022229	0.99866	0.9997	FALSE
novel_438	0	0	NA	NA	NA	NA
novel_441	0.484688231020223	0	0.07442	0.49836	0.9997	FALSE
novel_454	0	0	NA	NA	NA	NA
novel_455	0	0.674123156719873	-0.12896	0.37023	0.9997	FALSE
novel_461	3.22393487755179	5.4595141409361	-0.27851	0.41067	0.9997	FALSE
novel_463	0	0	NA	NA	NA	NA
novel_466	0.969376462040446	0.345088288429465	0.075256	0.6493	0.9997	FALSE
novel_467	0.241991851183233	0.572331448302367	-0.049244	0.73519	0.9997	FALSE
novel_469	2.98335208367607	2.01160716629851	0.087782	0.74733	0.9997	FALSE
novel_470	0.802607308411947	0.329034868290409	0.076441	0.66403	0.9997	FALSE
novel_471	0	0	NA	NA	NA	NA
novel_474	1.2716763095669	0.329034868290409	0.12248	0.49293	0.9997	FALSE
novel_477	0	0.286165724151184	-0.048906	0.58917	0.9997	FALSE
novel_490	0.484688231020223	0	0.07442	0.49836	0.9997	FALSE
novel_492	0	0.345088288429465	-0.056764	0.55985	0.9997	FALSE
novel_495	0.726680082203456	1.28932374916147	-0.11827	0.61999	0.9997	FALSE
novel_496	0.802607308411947	0.329034868290409	0.076441	0.66403	0.9997	FALSE
novel_503	0.726680082203456	0.960288880871057	-0.057389	0.79938	0.9997	FALSE
novel_506	3.6348094683248	1.60230519731282	0.16514	0.51891	0.9997	FALSE
novel_508	0	0	NA	NA	NA	NA
novel_510	0	0	NA	NA	NA	NA
novel_511	0.484688231020223	0.329034868290409	0.016076	0.91007	0.9997	FALSE
novel_512	0	0	NA	NA	NA	NA
novel_513	0.484688231020223	0.329034868290409	0.016076	0.91007	0.9997	FALSE
novel_514	0	0.286165724151184	-0.048906	0.58917	0.9997	FALSE
novel_516	1.93804839542714	1.01921144514934	0.12006	0.62519	0.9997	FALSE
novel_518	0	0	NA	NA	NA	NA
novel_522	0.484688231020223	0	0.07442	0.49836	0.9997	FALSE
novel_529	2.74065570383908	0.917419736731832	0.25505	0.35029	0.9997	FALSE
novel_532	2.90812938612134	1.59154289345171	0.11113	0.66117	0.9997	FALSE
novel_536	120.768359971429	78.0010215413345	0.29704	0.39687	0.9997	FALSE
novel_539	0.802607308411947	0.286165724151184	0.082093	0.63788	0.9997	FALSE
novel_541	1.21066378456992	0	0.2149	0.23166	0.9997	FALSE
novel_544	0	0	NA	NA	NA	NA
novel_545	0.483983702366466	0.329034868290409	0.03095	0.83116	0.9997	FALSE
novel_549	0.317919077391724	0.858497172453551	-0.077158	0.63679	0.9997	FALSE
novel_552	0.969376462040446	0.345088288429465	0.075256	0.6493	0.9997	FALSE
novel_555	0.484688231020223	0.631254012580648	-0.040087	0.81899	0.9997	FALSE
novel_557	0.241991851183233	0	0.043471	0.60796	0.9997	FALSE
novel_560	0	0	NA	NA	NA	NA
novel_561	0.484688231020223	0	0.07442	0.49836	0.9997	FALSE
novel_563	6.56848574779002	12.6444697240195	-0.46632	0.18352	0.9997	FALSE
novel_564	0	0.286165724151184	-0.048906	0.58917	0.9997	FALSE
novel_567	0	0.631254012580648	-0.12358	0.3811	0.9997	FALSE
novel_568	0.877830005966681	0	0.16934	0.29452	0.9997	FALSE
novel_573	0.969376462040446	0.615200592441592	0.035694	0.85218	0.9997	FALSE
novel_576	0	0.329034868290409	-0.054693	0.56732	0.9997	FALSE
novel_577	0.484688231020223	0.329034868290409	0.016076	0.91007	0.9997	FALSE
novel_578	0.484688231020223	0	0.07442	0.49836	0.9997	FALSE
novel_579	0	0.674123156719873	-0.12896	0.37023	0.9997	FALSE
novel_586	0.317919077391724	1.00315802501028	-0.11379	0.54457	0.9997	FALSE
novel_588	0.241991851183233	0	0.043471	0.60796	0.9997	FALSE
novel_601	0.635838154783448	0.286165724151184	0.052777	0.72659	0.9997	FALSE
novel_605	0	0	NA	NA	NA	NA
novel_610	0	0	NA	NA	NA	NA
novel_611	0	0	NA	NA	NA	NA
novel_615	7.73305170857449	5.34696012865748	0.23231	0.50271	0.9997	FALSE
novel_619	0	0	NA	NA	NA	NA
novel_629	0	0	NA	NA	NA	NA
novel_632	0.317919077391724	0	0.054389	0.56489	0.9997	FALSE
novel_635	0	0	NA	NA	NA	NA
novel_638	0.726680082203456	0	0.13728	0.34973	0.9997	FALSE
novel_640	0.559910928574957	1.24645460502224	-0.13123	0.57666	0.9997	FALSE
novel_642	0	0.286165724151184	-0.048906	0.58917	0.9997	FALSE
novel_66	0	0	NA	NA	NA	NA
rno-let-7a-1-3p	164.412960497555	141.685342314956	0.18362	0.47875	0.9997	FALSE
rno-let-7a-2-3p	0.484688231020223	0	0.07442	0.49836	0.9997	FALSE
rno-let-7a-5p	31171.7930724572	30444.9223282118	0.031377	0.86825	0.9997	FALSE
rno-let-7b-3p	18.0129233423949	14.5114160377613	0.19967	0.56072	0.9997	FALSE
rno-let-7b-5p	10579.0219770235	9695.14481190007	0.11364	0.5861	0.9997	FALSE
rno-let-7c-1-3p	21.4377392850774	16.5521541346809	0.19039	0.58376	0.9997	FALSE
rno-let-7c-5p	42822.6853129825	45241.6245451533	-0.069398	0.7647	0.9997	FALSE
rno-let-7d-3p	691.677890521212	573.228815458479	0.22018	0.42422	0.9997	FALSE
rno-let-7d-5p	4335.63870020336	3917.02730291146	0.13253	0.5196	0.9997	FALSE
rno-let-7e-3p	13.9551980338573	15.9798226863785	-0.11141	0.73939	0.9997	FALSE
rno-let-7e-5p	1580.58552686393	1712.07390439625	-0.1022	0.64883	0.9997	FALSE
rno-let-7f-1-3p	20.9522911882468	19.3290939335609	0.062556	0.85124	0.9997	FALSE
rno-let-7f-2-3p	40.2511010127664	35.7610877330643	0.12855	0.67237	0.9997	FALSE
rno-let-7f-5p	116190.247629009	142559.213417048	-0.23951	NA	NA	NA
rno-let-7g-3p	7.23697141961153	2.63757006260121	0.51042	0.13262	0.9997	FALSE
rno-let-7g-5p	114048.58834767	123467.496603351	-0.099351	0.67618	0.9997	FALSE
rno-let-7i-3p	12.9865261004706	11.394859138035	0.12575	0.71481	0.9997	FALSE
rno-let-7i-5p	30855.6675714635	33877.1644925179	-0.10546	0.71592	0.9997	FALSE
rno-miR-100-3p	0.559910928574957	0.615200592441592	-0.0047807	0.98044	0.9997	FALSE
rno-miR-100-5p	2632.93225931772	2853.14870464758	-0.090054	0.75725	0.9997	FALSE
rno-miR-101a-3p	25634.7401928229	26615.2667587124	-0.046221	0.85259	0.9997	FALSE
rno-miR-101a-5p	4.72198380843665	2.51972493404465	0.29727	0.36309	0.9997	FALSE
rno-miR-101b-3p	147181.449858678	157867.311259989	-0.080597	0.77542	0.9997	FALSE
rno-miR-101b-5p	1.77127924179864	0.631254012580648	0.20267	0.42036	0.9997	FALSE
rno-miR-103-2-5p	0	0.345088288429465	-0.056764	0.55985	0.9997	FALSE
rno-miR-103-3p	6917.87221821623	7117.86203772668	-0.035968	0.87772	0.9997	FALSE
rno-miR-106b-3p	276.945904197835	317.677350398107	-0.16077	0.5548	0.9997	FALSE
rno-miR-106b-5p	368.431293676432	336.917884484691	0.10551	0.68622	0.9997	FALSE
rno-miR-107-3p	801.799600327301	747.884815289082	0.088332	0.70659	0.9997	FALSE
rno-miR-107-5p	0.635838154783448	0	0.099211	0.431	0.9997	FALSE
rno-miR-10a-3p	245.757154391687	215.247121359977	0.16732	0.45958	0.9997	FALSE
rno-miR-10a-5p	76623.2776915931	84259.8641647671	-0.10855	NA	NA	NA
rno-miR-10b-3p	1.04389463094142	0.286165724151184	0.14061	0.46462	0.9997	FALSE
rno-miR-10b-5p	659.53122401464	535.769857479077	0.18971	0.57542	0.9997	FALSE
rno-miR-1193-3p	0.317919077391724	0	0.054389	0.56489	0.9997	FALSE
rno-miR-122-3p	2675.06790822612	3104.85004141669	-0.18479	0.45017	0.9997	FALSE
rno-miR-122-5p	1017166.46237248	803276.370461395	0.27795	0.30702	0.9997	FALSE
rno-miR-124-3p	0	0	NA	NA	NA	NA
rno-miR-124-5p	0	0	NA	NA	NA	NA
rno-miR-1247-3p	23.5105585085921	26.2505226898844	-0.12718	0.6965	0.9997	FALSE
rno-miR-1247-5p	4.64676111088191	2.10495177747579	0.34003	0.29368	0.9997	FALSE
rno-miR-125a-3p	8.41569221579715	8.14524446395448	0.0405	0.90817	0.9997	FALSE
rno-miR-125a-5p	1960.59920593882	1782.38641682293	0.12015	0.61034	0.9997	FALSE
rno-miR-125b-1-3p	6.50676869413929	5.28274644810126	0.14184	0.68085	0.9997	FALSE
rno-miR-125b-2-3p	334.659047972269	342.304216537522	-0.028225	0.91864	0.9997	FALSE
rno-miR-125b-5p	7287.6903473589	7257.16966845683	0.0050469	0.98515	0.9997	FALSE
rno-miR-126a-3p	78399.0319246445	78587.5625987289	-0.0030698	0.98895	0.9997	FALSE
rno-miR-126a-5p	3798.67961883823	3438.86710581356	0.12234	0.62261	0.9997	FALSE
rno-miR-126b	66.1950836770949	60.9486890593187	0.093052	0.73323	0.9997	FALSE
rno-miR-127-3p	45.8709915027534	53.1561392066926	-0.14247	0.6606	0.9997	FALSE
rno-miR-127-5p	0.726680082203456	4.15413697163558	-0.55426	0.067842	0.9997	FALSE
rno-miR-128-1-5p	3.46733578604254	2.10495177747579	0.14576	0.62982	0.9997	FALSE
rno-miR-128-2-5p	0	0	NA	NA	NA	NA
rno-miR-128-3p	364.458667534844	409.454972755489	-0.1365	0.60736	0.9997	FALSE
rno-miR-129-1-3p	0.241991851183233	0.69017657685893	-0.061429	0.68507	0.9997	FALSE
rno-miR-129-2-3p	0.241991851183233	0.69017657685893	-0.061429	0.68507	0.9997	FALSE
rno-miR-129-5p	4.49561118711869	5.25593072410109	-0.097987	0.7766	0.9997	FALSE
rno-miR-1298	0	0.674123156719873	-0.12896	0.37023	0.9997	FALSE
rno-miR-1306-3p	1.77057471314488	0.329034868290409	0.27051	0.24985	0.9997	FALSE
rno-miR-1306-5p	3.69441293601426	4.40272466792548	-0.10497	0.74903	0.9997	FALSE
rno-miR-130a-3p	87.0849532830372	73.6560781029202	0.20281	0.42522	0.9997	FALSE
rno-miR-130a-5p	6.17393491553605	10.429279140886	-0.33159	0.34494	0.9997	FALSE
rno-miR-130b-3p	1.28659101077841	0.917419736731832	0.065909	0.78919	0.9997	FALSE
rno-miR-130b-5p	3.29845304645277	3.20990151090358	0.039517	0.90286	0.9997	FALSE
rno-miR-132-3p	7.32217711780148	5.48317388397399	0.16101	0.62895	0.9997	FALSE
rno-miR-132-5p	6.50888228010056	3.41032894677631	0.36835	0.28631	0.9997	FALSE
rno-miR-133a-3p	29.8514375143959	26.62957943858	0.10241	0.7704	0.9997	FALSE
rno-miR-133a-5p	0.725975553549699	0	0.11383	0.3969	0.9997	FALSE
rno-miR-133b-3p	3.29845304645277	1.60230519731282	0.2327	0.41995	0.9997	FALSE
rno-miR-133c	29.8514375143959	26.62957943858	0.10241	0.7704	0.9997	FALSE
rno-miR-134-5p	1.52858286196165	0.69017657685893	0.14856	0.52615	0.9997	FALSE
rno-miR-135a-3p	0.725975553549699	0.674123156719873	0.021667	0.9089	0.9997	FALSE
rno-miR-135a-5p	1.99835639177035	1.93663118188117	0.0096814	0.97338	0.9997	FALSE
rno-miR-135b-5p	0	0.286165724151184	-0.048906	0.58917	0.9997	FALSE
rno-miR-136-3p	5.29751396687688	3.84115552348423	0.19815	0.56593	0.9997	FALSE
rno-miR-136-5p	0.317919077391724	0.572331448302367	-0.039732	0.78988	0.9997	FALSE
rno-miR-137-3p	0.726680082203456	0	0.13728	0.34973	0.9997	FALSE
rno-miR-138-1-3p	0	0	NA	NA	NA	NA
rno-miR-138-2-3p	0.241991851183233	0	0.043471	0.60796	0.9997	FALSE
rno-miR-138-5p	26.8800624178337	25.6963797970367	0.037891	0.91213	0.9997	FALSE
rno-miR-139-3p	44.7546369517157	58.887807342934	-0.29439	0.32303	0.9997	FALSE
rno-miR-139-5p	1896.67445877954	1915.10271943672	-0.012179	0.95632	0.9997	FALSE
rno-miR-1-3p	129.244024525649	42.4590900135133	0.37016	NA	NA	NA
rno-miR-140-3p	11060.7307299547	14081.2838783126	-0.27551	0.33487	0.9997	FALSE
rno-miR-140-5p	320.815642077495	342.96759102386	-0.079334	0.75319	0.9997	FALSE
rno-miR-141-3p	6.23706102649429	4.8122067082164	0.1448	0.67168	0.9997	FALSE
rno-miR-141-5p	0.241991851183233	0	0.043471	0.60796	0.9997	FALSE
rno-miR-142-3p	643.257915460283	664.94054148373	-0.036664	0.89865	0.9997	FALSE
rno-miR-142-5p	1360.99548893943	1193.18623259205	0.16135	0.52168	0.9997	FALSE
rno-miR-143-3p	107116.81919812	125231.312429799	-0.19145	NA	NA	NA
rno-miR-143-5p	500.306449505842	476.675161879376	0.061409	0.80779	0.9997	FALSE
rno-miR-144-3p	107.478981798982	147.069106096058	-0.33218	0.27461	0.9997	FALSE
rno-miR-144-5p	137.198402337579	200.287204683622	-0.38636	0.22527	0.9997	FALSE
rno-miR-145-3p	899.845425781253	953.036119840539	-0.067419	0.79892	0.9997	FALSE
rno-miR-145-5p	10104.6145022782	13351.0499322902	-0.34804	0.14611	0.9997	FALSE
rno-miR-146a-3p	26.2597328186023	18.1384059118546	0.35365	0.29591	0.9997	FALSE
rno-miR-146a-5p	8943.42451199391	9966.83199794298	-0.14201	0.4822	0.9997	FALSE
rno-miR-146b-3p	0.559910928574957	0.987104604871226	-0.058734	0.76124	0.9997	FALSE
rno-miR-146b-5p	668.494674088143	609.061375361116	0.11672	0.6285	0.9997	FALSE
rno-miR-147	17.8767434569998	14.2351718431298	0.17579	0.61204	0.9997	FALSE
rno-miR-148a-3p	1102532.09912684	1465464.61756689	-0.28444	0.37996	0.9997	FALSE
rno-miR-148a-5p	6030.83411630464	9719.30833913901	-0.56649	0.03466	0.9997	TRUE
rno-miR-148b-3p	4267.56723080081	5086.7275485511	-0.22029	0.35163	0.9997	FALSE
rno-miR-148b-5p	55.2503043518783	52.8959754772982	0.043158	0.88505	0.9997	FALSE
rno-miR-149-5p	1.43774093454164	0.631254012580648	0.1506	0.5168	0.9997	FALSE
rno-miR-150-3p	14.0779829496616	11.0926399937448	0.19224	0.57515	0.9997	FALSE
rno-miR-150-5p	679.770495556656	529.357339991384	0.30264	0.24188	0.9997	FALSE
rno-miR-151-3p	1049.622232271	1017.29197856158	0.036482	0.89288	0.9997	FALSE
rno-miR-151-5p	214.78209569109	263.828726224675	-0.24717	0.3441	0.9997	FALSE
rno-miR-152-3p	7088.08218225155	6874.51319735143	0.038334	0.87268	0.9997	FALSE
rno-miR-152-5p	44.4139337584385	57.8004125070228	-0.29524	0.32019	0.9997	FALSE
rno-miR-153-3p	1.45265563575316	0.631254012580648	0.14223	0.53266	0.9997	FALSE
rno-miR-154-3p	0	0	NA	NA	NA	NA
rno-miR-154-5p	0	0	NA	NA	NA	NA
rno-miR-155-3p	0.317919077391724	0	0.054389	0.56489	0.9997	FALSE
rno-miR-155-5p	139.29383074034	99.1877468719575	0.41199	0.111	0.9997	FALSE
rno-miR-15a-3p	2.24034824295359	0.674123156719873	0.28226	0.28723	0.9997	FALSE
rno-miR-15a-5p	5.85953848141311	4.87642038877262	0.08379	0.80728	0.9997	FALSE
rno-miR-15b-3p	16.9208173017068	16.8917712355272	0.019701	0.95388	0.9997	FALSE
rno-miR-15b-5p	132.691168818722	122.123807549267	0.10118	0.67224	0.9997	FALSE
rno-miR-16-3p	12.4429389304146	9.94797709714003	0.19089	0.57895	0.9997	FALSE
rno-miR-16-5p	2728.48460413248	2418.83085451379	0.14171	0.60239	0.9997	FALSE
rno-miR-17-1-3p	8.5512229096951	8.37248762382739	0.036046	0.91783	0.9997	FALSE
rno-miR-17-2-3p	5.46498764915914	4.65678355179855	0.074619	0.82919	0.9997	FALSE
rno-miR-17-5p	802.099587872675	692.986554378904	0.16953	0.54515	0.9997	FALSE
rno-miR-181a-1-3p	97.7369325813353	124.745504263034	-0.29364	0.27197	0.9997	FALSE
rno-miR-181a-2-3p	8.2801615218992	14.690498937217	-0.50621	0.14114	0.9997	FALSE
rno-miR-181a-5p	2068.74825918971	1938.11432907131	0.08547	0.67829	0.9997	FALSE
rno-miR-181b-1-3p	3.22393487755179	4.75857526021606	-0.20195	0.54758	0.9997	FALSE
rno-miR-181b-2-3p	0	0	NA	NA	NA	NA
rno-miR-181b-5p	262.805586560631	237.73470711904	0.12961	0.57615	0.9997	FALSE
rno-miR-181c-3p	11.5183065720087	13.6873409122068	-0.14537	0.67564	0.9997	FALSE
rno-miR-181c-5p	11.2762593836689	9.41006769573667	0.14428	0.68118	0.9997	FALSE
rno-miR-181d-3p	0	0	NA	NA	NA	NA
rno-miR-181d-5p	101.303573563812	99.9488092339077	0.019927	0.93641	0.9997	FALSE
rno-miR-182	1155.30737805284	951.84650633983	0.21116	0.48536	0.9997	FALSE
rno-miR-183-3p	0	0.286165724151184	-0.048906	0.58917	0.9997	FALSE
rno-miR-183-5p	305.90903067122	262.278085102624	0.16983	0.57524	0.9997	FALSE
rno-miR-1839-3p	17.0436022175111	17.327888928513	-0.014146	0.96713	0.9997	FALSE
rno-miR-1839-5p	636.44425795229	701.087574430809	-0.11357	0.6789	0.9997	FALSE
rno-miR-184	86.5253368905841	86.7667238521708	0.0045176	0.98953	0.9997	FALSE
rno-miR-1843a-3p	37.4068576034137	44.8450964701676	-0.20813	0.48715	0.9997	FALSE
rno-miR-1843a-5p	966.141659270314	1336.40688509992	-0.41353	0.066722	0.9997	FALSE
rno-miR-1843b-3p	1.28729553943217	1.69333460186921	-0.071144	0.77168	0.9997	FALSE
rno-miR-1843b-5p	162.944202451909	217.110724804712	-0.36115	0.12332	0.9997	FALSE
rno-miR-185-5p	510.263779752199	571.510338761662	-0.13597	0.59648	0.9997	FALSE
rno-miR-186-3p	0.317919077391724	1.01921144514934	-0.11533	0.54019	0.9997	FALSE
rno-miR-186-5p	2151.2586560815	1734.93260221347	0.26636	NA	NA	NA
rno-miR-187-3p	8.03535155610094	5.74252388412501	0.21002	0.54366	0.9997	FALSE
rno-miR-187-5p	0	0	NA	NA	NA	NA
rno-miR-188-3p	0	0	NA	NA	NA	NA
rno-miR-188-5p	3.3601701001035	2.83799749847395	0.085687	0.79167	0.9997	FALSE
rno-miR-18a-3p	1.68043731437863	0.572331448302367	0.17902	0.44633	0.9997	FALSE
rno-miR-18a-5p	16.8612138340173	14.1631717683696	0.16389	0.62888	0.9997	FALSE
rno-miR-190a-3p	4.02795124327125	3.25806177132075	0.059321	0.85097	0.9997	FALSE
rno-miR-190a-5p	118.995465178079	110.894773728901	0.071251	0.81261	0.9997	FALSE
rno-miR-190b-5p	32.1377639816523	26.1947561065684	0.20501	0.50066	0.9997	FALSE
rno-miR-191a-3p	10.4133440789137	14.3990420967879	-0.25362	0.4638	0.9997	FALSE
rno-miR-191a-5p	7759.5347617549	6727.0648350367	0.19065	0.30133	0.9997	FALSE
rno-miR-191b	9.44537667418081	10.1110065764567	-0.043922	0.90039	0.9997	FALSE
rno-miR-192-3p	66.4073014630117	69.4719694263222	-0.059334	0.81734	0.9997	FALSE
rno-miR-192-5p	189284.439672246	199298.062584206	-0.062518	0.8079	0.9997	FALSE
rno-miR-193a-3p	29.549667258884	24.4617083415222	0.18785	0.54097	0.9997	FALSE
rno-miR-193a-5p	66.8294574374142	58.0152118143518	0.16325	0.57289	0.9997	FALSE
rno-miR-193b-3p	146.840566211717	131.954686848169	0.12192	0.66579	0.9997	FALSE
rno-miR-193b-5p	3.93570025854373	5.41664499679688	-0.19529	0.57234	0.9997	FALSE
rno-miR-194-3p	202.490091265025	193.661015589888	0.044289	0.88322	0.9997	FALSE
rno-miR-194-5p	75869.136652515	61438.2721229659	0.26025	0.29257	0.9997	FALSE
rno-miR-1949	3.37719838727629	1.9795003260204	0.143	0.61991	0.9997	FALSE
rno-miR-195-3p	152.757990860124	143.037198195991	0.07988	0.74516	0.9997	FALSE
rno-miR-195-5p	1159.7995868352	993.591883586915	0.19073	0.4408	0.9997	FALSE
rno-miR-1956-5p	0.241991851183233	0	0.043471	0.60796	0.9997	FALSE
rno-miR-196a-5p	0	0	NA	NA	NA	NA
rno-miR-196b-3p	0	0	NA	NA	NA	NA
rno-miR-196b-5p	3.20831564768652	2.61075433860104	0.1104	0.73082	0.9997	FALSE
rno-miR-199a-3p	6259.49313549122	5821.22025025937	0.08722	0.74038	0.9997	FALSE
rno-miR-199a-5p	2832.17076084064	2934.0679815437	-0.046233	0.81951	0.9997	FALSE
rno-miR-19a-3p	57.498355998036	58.138621574514	-0.0048135	0.98847	0.9997	FALSE
rno-miR-19a-5p	0.483983702366466	0.615200592441592	-0.014237	0.93606	0.9997	FALSE
rno-miR-19b-1-5p	2.1644210167451	3.75541723520578	-0.23186	0.47279	0.9997	FALSE
rno-miR-19b-3p	917.199735270057	810.548411053309	0.13023	0.67644	0.9997	FALSE
rno-miR-1b	815.16312932219	469.92166103895	0.41597	NA	NA	NA
rno-miR-200a-3p	4925.4495526648	3329.54495379983	0.47413	NA	NA	NA
rno-miR-200a-5p	311.147605216287	259.032625702043	0.19495	0.52892	0.9997	FALSE
rno-miR-200b-3p	4860.04848666575	3623.36627267618	0.36289	0.14126	0.9997	FALSE
rno-miR-200b-5p	37.7801529765723	24.3791260342061	0.48505	0.1097	0.9997	FALSE
rno-miR-200c-3p	91.8664852220067	66.3518964030231	0.34745	0.26029	0.9997	FALSE
rno-miR-201-3p	0.726680082203456	0.858497172453551	-0.029762	0.87811	0.9997	FALSE
rno-miR-201-5p	6.73525490141852	3.99871381521774	0.29647	0.38721	0.9997	FALSE
rno-miR-202-5p	0	0.615200592441592	-0.12157	0.38528	0.9997	FALSE
rno-miR-203a-3p	4408.39342601276	5167.63991104611	-0.20024	0.3929	0.9997	FALSE
rno-miR-203a-5p	692.739314406991	800.422363760869	-0.16472	0.56914	0.9997	FALSE
rno-miR-203b-3p	895.674179750834	1044.396410014	-0.18105	0.50992	0.9997	FALSE
rno-miR-203b-5p	2854.69565540568	3187.95578908245	-0.13941	0.55118	0.9997	FALSE
rno-miR-204-3p	0	0.345088288429465	-0.056764	0.55985	0.9997	FALSE
rno-miR-204-5p	14.4385325447266	40.8594601654319	-0.81859	0.019074	0.9997	TRUE
rno-miR-205	6.17675303015108	6.71357506885718	-0.069684	0.84061	0.9997	FALSE
rno-miR-206-3p	44.854987624913	10.9435287992515	0.33956	0.21004	0.9997	FALSE
rno-miR-207	0	0	NA	NA	NA	NA
rno-miR-208b-3p	0	0	NA	NA	NA	NA
rno-miR-20a-3p	1.04389463094142	0.69017657685893	0.067087	0.74143	0.9997	FALSE
rno-miR-20a-5p	2290.78104985159	2008.61069533519	0.14444	0.62958	0.9997	FALSE
rno-miR-20b-3p	0.483983702366466	1.03526486528839	-0.061403	0.72598	0.9997	FALSE
rno-miR-20b-5p	4.90437219193042	6.89563387796996	-0.22005	0.52707	0.9997	FALSE
rno-miR-210-3p	425.833654697846	349.711244653321	0.24191	0.33352	0.9997	FALSE
rno-miR-210-5p	2.49795932400209	0.631254012580648	0.30887	0.24968	0.9997	FALSE
rno-miR-211-5p	0.241991851183233	0.631254012580648	-0.067653	0.68207	0.9997	FALSE
rno-miR-212-3p	1.45265563575316	0	0.2472	0.19538	0.9997	FALSE
rno-miR-212-5p	2.8144693440863	0.631254012580648	0.37948	0.17052	0.9997	FALSE
rno-miR-21-3p	50.6928654367957	31.7735898083406	0.46836	0.14545	0.9997	FALSE
rno-miR-214-3p	167.36448026716	177.253221747338	-0.071879	0.74673	0.9997	FALSE
rno-miR-21-5p	642938.658150128	765037.532637664	-0.21717	0.36448	0.9997	FALSE
rno-miR-216a-3p	0	0.329034868290409	-0.054693	0.56732	0.9997	FALSE
rno-miR-216a-5p	0.483983702366466	0.674123156719873	-0.020779	0.90789	0.9997	FALSE
rno-miR-216b-3p	0.241991851183233	0.615200592441592	-0.06587	0.68861	0.9997	FALSE
rno-miR-216b-5p	0	0.329034868290409	-0.054693	0.56732	0.9997	FALSE
rno-miR-217-5p	13.2860631705386	4.47240953606488	0.72591	0.038213	0.9997	TRUE
rno-miR-218a-5p	252.209426255353	263.898717145228	-0.054009	0.84159	0.9997	FALSE
rno-miR-218b	236.302674182164	248.406328393215	-0.05984	0.82394	0.9997	FALSE
rno-miR-219a-1-3p	6.11292239053907	8.12603506285315	-0.15257	0.66143	0.9997	FALSE
rno-miR-219a-2-3p	0.317919077391724	0.286165724151184	0.0046841	0.97124	0.9997	FALSE
rno-miR-219a-5p	8.00693121098542	7.01347900652653	0.10027	0.77448	0.9997	FALSE
rno-miR-219b	0.317919077391724	0.286165724151184	0.0046841	0.97124	0.9997	FALSE
rno-miR-221-3p	566.98973034996	428.637745840919	0.3411	0.18661	0.9997	FALSE
rno-miR-221-5p	134.732496676275	112.163113084255	0.19372	0.53416	0.9997	FALSE
rno-miR-222-3p	107.995493418904	102.096450084217	0.07316	0.76209	0.9997	FALSE
rno-miR-222-5p	1.11982185714991	0.345088288429465	0.14509	0.46558	0.9997	FALSE
rno-miR-223-3p	105.120826752787	82.0894433550363	0.28594	0.30635	0.9997	FALSE
rno-miR-223-5p	21.6911231942034	14.4332840723817	0.29388	0.40241	0.9997	FALSE
rno-miR-22-3p	16815.7165682276	14252.8530153562	0.18531	0.52639	0.9997	FALSE
rno-miR-224-5p	6.52450150996583	6.83902652031257	-0.035866	0.91289	0.9997	FALSE
rno-miR-22-5p	367.456234573175	337.14503287579	0.10625	0.66322	0.9997	FALSE
rno-miR-23a-3p	3941.22767185557	3142.36815896436	0.2842	0.22847	0.9997	FALSE
rno-miR-23a-5p	0	0	NA	NA	NA	NA
rno-miR-23b-3p	3265.34366493582	2619.35534677469	0.2743	0.25533	0.9997	FALSE
rno-miR-23b-5p	7.67480196103593	9.12705795254777	-0.10188	0.77026	0.9997	FALSE
rno-miR-24-1-5p	25.0349141986312	23.0363509083495	0.094799	0.7673	0.9997	FALSE
rno-miR-24-2-5p	499.103669990328	542.332163340265	-0.10168	0.67861	0.9997	FALSE
rno-miR-24-3p	2926.35374938044	2720.66216486718	0.090854	0.70845	0.9997	FALSE
rno-miR-25-3p	5438.87490666512	6190.41495161021	-0.15393	0.56533	0.9997	FALSE
rno-miR-25-5p	9.34037991135965	10.0337153854185	-0.07305	0.83499	0.9997	FALSE
rno-miR-26a-3p	4.25361933593546	2.13176750147596	0.27785	0.38485	0.9997	FALSE
rno-miR-26a-5p	133479.624298581	114507.527354367	0.20054	0.32627	0.9997	FALSE
rno-miR-26b-3p	24.0045252115938	25.2162786702426	-0.036065	0.90906	0.9997	FALSE
rno-miR-26b-5p	16227.1618608315	13482.3015550259	0.24258	0.23316	0.9997	FALSE
rno-miR-27a-3p	1568.28538232932	1268.89655262205	0.27555	0.18987	0.9997	FALSE
rno-miR-27a-5p	127.497638842624	173.173846826977	-0.30174	0.35542	0.9997	FALSE
rno-miR-27b-3p	41788.3043468955	40890.7090148062	0.027998	0.89692	0.9997	FALSE
rno-miR-27b-5p	32.3967841200084	54.4996616628681	-0.54384	0.088405	0.9997	FALSE
rno-miR-28-3p	2826.77960755263	3101.73115059972	-0.1131	0.65814	0.9997	FALSE
rno-miR-28-5p	372.153821710131	326.385371740195	0.15227	0.59091	0.9997	FALSE
rno-miR-291a-3p	0.484688231020223	0.286165724151184	0.021063	0.88041	0.9997	FALSE
rno-miR-291a-5p	0.241991851183233	0.286165724151184	-0.0047178	0.96972	0.9997	FALSE
rno-miR-291b	0.802607308411947	1.81878605332461	-0.19479	0.4425	0.9997	FALSE
rno-miR-292-3p	1.21136831322368	1.20358546088302	-0.018033	0.9384	0.9997	FALSE
rno-miR-292-5p	2.89180562760231	8.11443198465065	-0.38165	NA	NA	NA
rno-miR-293-5p	18.4436996721124	53.9519905748918	-0.6582	0.058074	0.9997	FALSE
rno-miR-294	0.726680082203456	0.572331448302367	0.01603	0.93066	0.9997	FALSE
rno-miR-295-3p	0.559910928574957	3.83799954252195	-0.39159	0.14034	0.9997	FALSE
rno-miR-296-3p	0.802607308411947	0.329034868290409	0.076441	0.66403	0.9997	FALSE
rno-miR-298-3p	0.559910928574957	0	0.11686	0.39082	0.9997	FALSE
rno-miR-298-5p	0	0	NA	NA	NA	NA
rno-miR-299a-3p	1.60380555951638	0.631254012580648	0.18125	0.44671	0.9997	FALSE
rno-miR-299b-5p	1.04389463094142	0.631254012580648	0.089241	0.68175	0.9997	FALSE
rno-miR-29a-3p	17618.5810279384	15563.2095137444	0.15334	0.53318	0.9997	FALSE
rno-miR-29a-5p	21.148129878488	18.2209882191708	0.13157	0.69588	0.9997	FALSE
rno-miR-29b-3p	372.37409455867	339.883161192771	0.11032	0.6498	0.9997	FALSE
rno-miR-29b-5p	8.26595134934144	10.0497688055575	-0.16436	0.63908	0.9997	FALSE
rno-miR-29c-3p	435.659077495601	373.169648760366	0.17989	0.51395	0.9997	FALSE
rno-miR-29c-5p	121.444849511789	136.679927306058	-0.14044	0.62138	0.9997	FALSE
rno-miR-300-3p	2.08919831919036	0.615200592441592	0.26391	0.31531	0.9997	FALSE
rno-miR-301a-3p	3.45171655617727	3.54422749547193	-0.021992	0.94628	0.9997	FALSE
rno-miR-301a-5p	4.64676111088191	4.61707038862161	0.019744	0.95372	0.9997	FALSE
rno-miR-301b-3p	0.635838154783448	0	0.099211	0.431	0.9997	FALSE
rno-miR-301b-5p	0	0	NA	NA	NA	NA
rno-miR-3064-3p	0.559910928574957	0.960288880871057	-0.074092	0.73894	0.9997	FALSE
rno-miR-3064-5p	2.1644210167451	1.67728118173016	0.086455	0.76093	0.9997	FALSE
rno-miR-3065-3p	39.9580796372214	38.8845902526533	0.036807	0.90517	0.9997	FALSE
rno-miR-3065-5p	27.5335780512871	25.6623178927482	0.068742	0.83026	0.9997	FALSE
rno-miR-3068-3p	291.337313078493	249.56483768373	0.14219	0.67209	0.9997	FALSE
rno-miR-3068-5p	133.133986397879	124.106283784944	0.081238	0.75042	0.9997	FALSE
rno-miR-3074	14.286622755153	11.301694598163	0.20861	0.54998	0.9997	FALSE
rno-miR-3075	0.241991851183233	0	0.043471	0.60796	0.9997	FALSE
rno-miR-3084a-3p	1.2716763095669	3.01476519130879	-0.19626	0.45724	0.9997	FALSE
rno-miR-3084a-5p	0	0.572331448302367	-0.089909	0.45846	0.9997	FALSE
rno-miR-3084b-5p	0.317919077391724	0.329034868290409	-0.00022229	0.99866	0.9997	FALSE
rno-miR-3084c-5p	0.317919077391724	0.329034868290409	-0.00022229	0.99866	0.9997	FALSE
rno-miR-3085	0	0	NA	NA	NA	NA
rno-miR-3099	0	0	NA	NA	NA	NA
rno-miR-30a-3p	3499.2481139804	3754.15252473006	-0.08815	0.71252	0.9997	FALSE
rno-miR-30a-5p	134938.642393803	161292.656935033	-0.19959	0.49585	0.9997	FALSE
rno-miR-30b-3p	0.635838154783448	1.96344690588134	-0.21114	0.39184	0.9997	FALSE
rno-miR-30b-5p	13194.3054299524	11883.394028231	0.12932	0.59901	0.9997	FALSE
rno-miR-30c-1-3p	38.6913350282308	33.0033573352856	0.17357	0.56356	0.9997	FALSE
rno-miR-30c-2-3p	1259.21881320487	1422.32834231633	-0.13142	0.66826	0.9997	FALSE
rno-miR-30c-5p	10868.3233810219	9680.37447974437	0.14906	0.49319	0.9997	FALSE
rno-miR-30d-3p	406.756015037498	338.314563249125	0.22246	0.37686	0.9997	FALSE
rno-miR-30d-5p	80105.7442083709	96498.9099991828	-0.23278	0.32967	0.9997	FALSE
rno-miR-30e-3p	1614.98060904259	1926.81510403073	-0.21441	0.4047	0.9997	FALSE
rno-miR-30e-5p	13003.8624660719	12377.0883532955	0.06194	0.79383	0.9997	FALSE
rno-miR-3102	0	0.286165724151184	-0.048906	0.58917	0.9997	FALSE
rno-miR-3120	44.2997227859619	48.6107953775036	-0.086638	0.7809	0.9997	FALSE
rno-miR-31a-3p	109.543747746014	178.649748810316	-0.57866	0.035289	0.9997	TRUE
rno-miR-31a-5p	2130.00928184916	2306.02636578076	-0.09138	0.74626	0.9997	FALSE
rno-miR-31b	186.381849417983	166.273229209894	0.12587	0.66977	0.9997	FALSE
rno-miR-320-3p	643.415302035854	729.234419510535	-0.15866	0.50656	0.9997	FALSE
rno-miR-320-5p	0	0	NA	NA	NA	NA
rno-miR-322-3p	281.510213462816	293.945411307501	-0.051258	0.85568	0.9997	FALSE
rno-miR-322-5p	314.957415686343	295.546209535447	0.070518	0.81398	0.9997	FALSE
rno-miR-323-3p	1.77057471314488	0.286165724151184	0.27738	0.23674	0.9997	FALSE
rno-miR-32-3p	5.2229957979759	4.13808355149652	0.1113	0.74451	0.9997	FALSE
rno-miR-324-3p	4.81423479316417	4.11126782749636	0.072827	0.83173	0.9997	FALSE
rno-miR-324-5p	13.5790845460836	11.2296945234027	0.14565	0.67685	0.9997	FALSE
rno-miR-325-3p	0.635838154783448	0	0.099211	0.431	0.9997	FALSE
rno-miR-325-5p	0.241991851183233	0	0.043471	0.60796	0.9997	FALSE
rno-miR-32-5p	209.422445752861	192.650310824164	0.1081	0.64355	0.9997	FALSE
rno-miR-326-3p	87.1331093556274	79.3238060739331	0.10715	0.70323	0.9997	FALSE
rno-miR-326-5p	0	0	NA	NA	NA	NA
rno-miR-328a-3p	427.146359041776	481.113389022032	-0.13919	0.60102	0.9997	FALSE
rno-miR-328a-5p	0	0.658069736580817	-0.099441	0.43429	0.9997	FALSE
rno-miR-328b-3p	0.317919077391724	0	0.054389	0.56489	0.9997	FALSE
rno-miR-329-3p	0.317919077391724	0.345088288429465	-0.00195	0.98837	0.9997	FALSE
rno-miR-329-5p	0.484688231020223	0.917419736731832	-0.087671	0.64463	0.9997	FALSE
rno-miR-330-3p	4.0861456536532	8.02739933539792	-0.39967	0.25245	0.9997	FALSE
rno-miR-330-5p	17.1181203864121	16.2178281501125	0.060557	0.85525	0.9997	FALSE
rno-miR-331-3p	38.5977303233524	48.5172706950211	-0.25904	0.37359	0.9997	FALSE
rno-miR-331-5p	3.29915757510653	1.96344690588134	0.21592	0.49038	0.9997	FALSE
rno-miR-33-3p	27.4150203074053	28.6059237836381	-0.041848	0.8978	0.9997	FALSE
rno-miR-335	63.7483288140938	73.6677746251451	-0.15307	0.60157	0.9997	FALSE
rno-miR-33-5p	16.287037395728	11.5287576867306	0.24839	0.47893	0.9997	FALSE
rno-miR-336-5p	0.802607308411947	0.286165724151184	0.082093	0.63788	0.9997	FALSE
rno-miR-337-5p	0	0.944235460732001	-0.17275	0.29347	0.9997	FALSE
rno-miR-338-3p	27.5335780512871	25.6623178927482	0.068742	0.83026	0.9997	FALSE
rno-miR-338-5p	44.4536908243401	40.4172105818267	0.10928	0.71996	0.9997	FALSE
rno-miR-339-3p	120.529274276738	123.574205713735	-0.027887	0.90381	0.9997	FALSE
rno-miR-339-5p	551.60311314199	453.45435032801	0.2287	NA	NA	NA
rno-miR-340-3p	41.7166131009264	39.4212987371048	0.055246	0.85417	0.9997	FALSE
rno-miR-340-5p	3245.18954139237	3568.22147390249	-0.12194	0.57566	0.9997	FALSE
rno-miR-341	2.57388655021058	3.62151868651016	-0.1659	0.59935	0.9997	FALSE
rno-miR-342-3p	173.374045225981	187.074366404766	-0.090148	0.71826	0.9997	FALSE
rno-miR-342-5p	2.0884937905366	3.20990151090358	-0.16324	0.60875	0.9997	FALSE
rno-miR-343	0.241991851183233	0	0.043471	0.60796	0.9997	FALSE
rno-miR-344a-3p	0.241991851183233	0.286165724151184	-0.0047178	0.96972	0.9997	FALSE
rno-miR-345-3p	120.297850355362	82.7743288156173	0.45202	0.075679	0.9997	FALSE
rno-miR-345-5p	166.335270063634	165.117170351491	0.0068295	0.97886	0.9997	FALSE
rno-miR-346	0	0	NA	NA	NA	NA
rno-miR-3473	6.50888228010056	7.6662576268294	-0.12299	0.72616	0.9997	FALSE
rno-miR-34a-3p	0.241991851183233	0.917419736731832	-0.11634	0.52399	0.9997	FALSE
rno-miR-34a-5p	581.987222956613	670.030627986555	-0.15406	0.61222	0.9997	FALSE
rno-miR-34b-3p	3.20831564768652	5.07684782464536	-0.21075	0.52976	0.9997	FALSE
rno-miR-34b-5p	0.80190277975819	0.631254012580648	0.044542	0.83059	0.9997	FALSE
rno-miR-34c-3p	5.32945695526118	0.960288880871057	0.47415	0.10518	0.9997	FALSE
rno-miR-34c-5p	263.286853897526	277.280130409539	-0.064465	0.78883	0.9997	FALSE
rno-miR-350	110.315876460506	91.7411531272002	0.1983	0.50687	0.9997	FALSE
rno-miR-351-3p	1.75566001193336	1.27327032902241	0.078724	0.75457	0.9997	FALSE
rno-miR-351-5p	309.82969662907	391.698353031757	-0.28768	0.24007	0.9997	FALSE
rno-miR-3541	0	0.286165724151184	-0.048906	0.58917	0.9997	FALSE
rno-miR-3542	2.66402394897684	1.63441203759093	0.14258	0.61807	0.9997	FALSE
rno-miR-3543	2.17933571795661	1.31613947316163	0.094904	0.6881	0.9997	FALSE
rno-miR-3544	0	0.329034868290409	-0.054693	0.56732	0.9997	FALSE
rno-miR-3547	0	0	NA	NA	NA	NA
rno-miR-3548	252.194963176564	196.367035741839	0.26763	0.38491	0.9997	FALSE
rno-miR-3549	66.1027773552108	57.7290460902007	0.1561	0.59218	0.9997	FALSE
rno-miR-3553	305.90903067122	262.278085102624	0.16983	0.57524	0.9997	FALSE
rno-miR-3556a	1290.37226052028	1078.07908685351	0.22178	NA	NA	NA
rno-miR-3556b	422.686057039034	358.460120493353	0.19218	0.48274	0.9997	FALSE
rno-miR-3557-3p	658.08752209789	529.150345981867	0.23783	0.42986	0.9997	FALSE
rno-miR-3557-5p	57047.6865661406	62647.4078352207	-0.10987	0.6882	0.9997	FALSE
rno-miR-3558-3p	6.91834781356605	4.49922526006505	0.25315	0.46746	0.9997	FALSE
rno-miR-3558-5p	2.40711739658209	1.99555374615945	0.060857	0.83831	0.9997	FALSE
rno-miR-3559-3p	320.548647779365	331.593916579296	-0.040454	0.88448	0.9997	FALSE
rno-miR-3559-5p	2620.52923824272	3151.58163199822	-0.20162	0.50327	0.9997	FALSE
rno-miR-3560	12.7885738242681	14.4976778242431	-0.098672	0.77347	0.9997	FALSE
rno-miR-3561-3p	1.93875292408089	3.1509789466253	-0.16532	0.55093	0.9997	FALSE
rno-miR-3561-5p	0.241991851183233	0.976342301010113	-0.12251	0.50716	0.9997	FALSE
rno-miR-3566	0	0.674123156719873	-0.12896	0.37023	0.9997	FALSE
rno-miR-3569	0	0.329034868290409	-0.054693	0.56732	0.9997	FALSE
rno-miR-3570	97.7369325813353	124.745504263034	-0.29364	0.27197	0.9997	FALSE
rno-miR-3571	128.760040823282	42.4590900135133	0.36964	NA	NA	NA
rno-miR-3572	0	0.329034868290409	-0.054693	0.56732	0.9997	FALSE
rno-miR-3574	425.273743769271	349.711244653321	0.24028	0.33679	0.9997	FALSE
rno-miR-3576	0	0	NA	NA	NA	NA
rno-miR-3577	0.317919077391724	0.674123156719873	-0.061794	0.7169	0.9997	FALSE
rno-miR-3578	0	0	NA	NA	NA	NA
rno-miR-3579	0	0	NA	NA	NA	NA
rno-miR-3580-3p	0	0	NA	NA	NA	NA
rno-miR-3580-5p	0.484688231020223	0	0.07442	0.49836	0.9997	FALSE
rno-miR-3583-3p	0	0.615200592441592	-0.12157	0.38528	0.9997	FALSE
rno-miR-3583-5p	0	0	NA	NA	NA	NA
rno-miR-3584-3p	0	0	NA	NA	NA	NA
rno-miR-3585-3p	1.11982185714991	1.4897511850342	-0.050269	0.83693	0.9997	FALSE
rno-miR-3585-5p	2.89039657029479	3.61391236361133	-0.075541	0.81676	0.9997	FALSE
rno-miR-3586-3p	214.78209569109	263.828726224675	-0.24717	0.3441	0.9997	FALSE
rno-miR-3587	369.648353556043	337.499650014043	0.11015	0.64826	0.9997	FALSE
rno-miR-3588	6523.08183743032	6004.67365690217	0.097193	0.72282	0.9997	FALSE
rno-miR-3589	442.384364250766	327.023591600996	0.35992	0.17038	0.9997	FALSE
rno-miR-3590-3p	5.85601583814432	10.429279140886	-0.36375	0.30009	0.9997	FALSE
rno-miR-3590-5p	87.0849532830372	73.6560781029202	0.20281	0.42522	0.9997	FALSE
rno-miR-3591	661278.993941672	536395.195498656	0.25733	0.30195	0.9997	FALSE
rno-miR-3592	2.01327109298187	1.00315802501028	0.16987	0.52371	0.9997	FALSE
rno-miR-3593-3p	0	0	NA	NA	NA	NA
rno-miR-3593-5p	0	0	NA	NA	NA	NA
rno-miR-3594-3p	0.241991851183233	0.345088288429465	-0.011379	0.92952	0.9997	FALSE
rno-miR-3594-5p	0	0	NA	NA	NA	NA
rno-miR-3595	0	0	NA	NA	NA	NA
rno-miR-3596a	30634.5748269357	29898.8831205051	0.03232	0.86449	0.9997	FALSE
rno-miR-3596b	4331.86976909844	3914.38444173258	0.13227	0.52048	0.9997	FALSE
rno-miR-3596c	1573.91057995885	1701.52678012681	-0.099726	0.65671	0.9997	FALSE
rno-miR-3596d	102346.836802324	124200.925171633	-0.22553	NA	NA	NA
rno-miR-361-3p	1130.39022303565	1501.46545784316	-0.3498	0.1595	0.9997	FALSE
rno-miR-361-5p	216.491064024897	213.098873896827	0.020344	0.93237	0.9997	FALSE
rno-miR-362-3p	121.351506638312	91.6044587401528	0.31909	0.2754	0.9997	FALSE
rno-miR-362-5p	178.84785079953	161.147106835163	0.12848	0.59034	0.9997	FALSE
rno-miR-363-3p	70.4587966879788	76.9667504765947	-0.10443	0.70545	0.9997	FALSE
rno-miR-363-5p	0	0	NA	NA	NA	NA
rno-miR-365-3p	849.127138471717	973.78782661663	-0.16064	0.55811	0.9997	FALSE
rno-miR-365-5p	1.21136831322368	0.345088288429465	0.13194	0.49749	0.9997	FALSE
rno-miR-369-3p	1.04389463094142	0.572331448302367	0.081175	0.68638	0.9997	FALSE
rno-miR-369-5p	0	0	NA	NA	NA	NA
rno-miR-370-3p	0.967967404732933	0.286165724151184	0.10161	0.54709	0.9997	FALSE
rno-miR-374-3p	33.7997639515507	45.3447671406735	-0.33401	0.23619	0.9997	FALSE
rno-miR-374-5p	2462.83540008254	2527.51266469228	-0.03281	0.88724	0.9997	FALSE
rno-miR-375-3p	2387.81326750326	2282.80415411567	0.054614	0.82818	0.9997	FALSE
rno-miR-376a-3p	0	0	NA	NA	NA	NA
rno-miR-376a-5p	0	0	NA	NA	NA	NA
rno-miR-376b-3p	0.726680082203456	0.286165724151184	0.072983	0.67011	0.9997	FALSE
rno-miR-376b-5p	0.241991851183233	0.286165724151184	-0.0047178	0.96972	0.9997	FALSE
rno-miR-376c-3p	0.484688231020223	0.286165724151184	0.021063	0.88041	0.9997	FALSE
rno-miR-377-3p	0	0	NA	NA	NA	NA
rno-miR-378a-3p	57047.2018779096	62646.1185114716	-0.10985	0.68823	0.9997	FALSE
rno-miR-378a-5p	666.578437011242	533.547779533514	0.24356	0.41727	0.9997	FALSE
rno-miR-378b	11.9731654006059	12.6658142604365	-0.045129	0.89625	0.9997	FALSE
rno-miR-379-3p	0.726680082203456	0.917419736731832	-0.045041	0.83255	0.9997	FALSE
rno-miR-379-5p	14.2710588624443	13.3498589466761	0.048561	0.88998	0.9997	FALSE
rno-miR-380-3p	0	0	NA	NA	NA	NA
rno-miR-380-5p	0	0	NA	NA	NA	NA
rno-miR-381-3p	0.317919077391724	0.286165724151184	0.0046841	0.97124	0.9997	FALSE
rno-miR-382-3p	2.01327109298187	1.00315802501028	0.16987	0.52371	0.9997	FALSE
rno-miR-382-5p	0.317919077391724	1.23040118488318	-0.15387	0.44322	0.9997	FALSE
rno-miR-383-5p	1.60451008817014	0.901366316592776	0.12593	0.62482	0.9997	FALSE
rno-miR-384-3p	0	0	NA	NA	NA	NA
rno-miR-384-5p	0	0.615200592441592	-0.12157	0.38528	0.9997	FALSE
rno-miR-409a-3p	1.28588648212466	0.631254012580648	0.12879	0.56751	0.9997	FALSE
rno-miR-409a-5p	0.802607308411947	0.329034868290409	0.076441	0.66403	0.9997	FALSE
rno-miR-409b	1.52787833330789	0.631254012580648	0.16414	0.47853	0.9997	FALSE
rno-miR-410-3p	0.317919077391724	0.631254012580648	-0.056917	0.73561	0.9997	FALSE
rno-miR-411-3p	0.483983702366466	0	0.080893	0.47934	0.9997	FALSE
rno-miR-411-5p	4.34375673470171	5.21306157996186	-0.10305	0.76335	0.9997	FALSE
rno-miR-412-5p	0.317919077391724	0	0.054389	0.56489	0.9997	FALSE
rno-miR-421-3p	2.64910924776532	4.8335512446334	-0.30243	0.36643	0.9997	FALSE
rno-miR-421-5p	0	0	NA	NA	NA	NA
rno-miR-423-3p	1175.00013777894	1101.29095022569	0.072472	0.80659	0.9997	FALSE
rno-miR-423-5p	1205.49616226539	1392.13258972501	-0.18431	0.40803	0.9997	FALSE
rno-miR-425-3p	29.5936514967082	16.1352458427964	0.60108	0.06536	0.9997	FALSE
rno-miR-425-5p	615.167583186212	535.557110847018	0.1616	0.55096	0.9997	FALSE
rno-miR-429	339.156569247061	236.614004525898	0.46981	0.024981	0.9997	TRUE
rno-miR-431	0.725975553549699	0	0.11383	0.3969	0.9997	FALSE
rno-miR-433-3p	0.317919077391724	0.615200592441592	-0.055168	0.74239	0.9997	FALSE
rno-miR-434-3p	2.17933571795661	1.31613947316163	0.094904	0.6881	0.9997	FALSE
rno-miR-434-5p	1.93593480946587	1.28932374916147	0.10123	0.6815	0.9997	FALSE
rno-miR-449a-5p	1.84650193935337	1.93663118188117	-0.0070829	0.98083	0.9997	FALSE
rno-miR-449c-5p	0	0	NA	NA	NA	NA
rno-miR-450a-3p	6.49185399292777	7.45738309371644	-0.059894	0.86172	0.9997	FALSE
rno-miR-450a-5p	1451.53164952484	1671.71263914429	-0.16868	0.5228	0.9997	FALSE
rno-miR-450b-3p	19.4045664531511	18.229435316411	0.074179	0.82022	0.9997	FALSE
rno-miR-450b-5p	1066.1114777392	1210.35865746371	-0.15716	0.51643	0.9997	FALSE
rno-miR-451-3p	1.11982185714991	1.65046545772999	-0.073867	0.77837	0.9997	FALSE
rno-miR-451-5p	1578.62347559442	3545.93336792686	-0.79881	0.014315	0.9997	TRUE
rno-miR-452-3p	0	0	NA	NA	NA	NA
rno-miR-452-5p	2.57318202155683	3.63757210664922	-0.15694	0.62549	0.9997	FALSE
rno-miR-455-3p	223.089973029451	177.889466315771	0.27173	0.30173	0.9997	FALSE
rno-miR-455-5p	1736.81508597221	2158.83440835401	-0.2285	0.46471	0.9997	FALSE
rno-miR-463-3p	0.726680082203456	0	0.13728	0.34973	0.9997	FALSE
rno-miR-463-5p	0	0	NA	NA	NA	NA
rno-miR-466b-2-3p	80.5612669760384	91.3262594815109	-0.15773	0.55004	0.9997	FALSE
rno-miR-466b-3p	32.3506309590663	26.0779318236584	0.21363	0.50089	0.9997	FALSE
rno-miR-466b-5p	16.9271580595906	17.6378944670073	-0.060357	0.86101	0.9997	FALSE
rno-miR-466c-3p	5.96529511004463	3.97736927880074	0.15315	0.63444	0.9997	FALSE
rno-miR-466c-5p	133.031420389577	124.683605789099	0.07069	0.81649	0.9997	FALSE
rno-miR-466d	0.317919077391724	0	0.054389	0.56489	0.9997	FALSE
rno-miR-471-3p	0	0	NA	NA	NA	NA
rno-miR-471-5p	0	0	NA	NA	NA	NA
rno-miR-483-3p	0	0.631254012580648	-0.12358	0.3811	0.9997	FALSE
rno-miR-483-5p	0.241991851183233	0.615200592441592	-0.06587	0.68861	0.9997	FALSE
rno-miR-484	3.67738464884147	7.36088250157688	-0.33763	0.31773	0.9997	FALSE
rno-miR-485-3p	0.802607308411947	0	0.14647	0.33286	0.9997	FALSE
rno-miR-485-5p	0	0	NA	NA	NA	NA
rno-miR-486	717.595485968929	916.147231090124	-0.23579	0.47524	0.9997	FALSE
rno-miR-487b-3p	0.317919077391724	0	0.054389	0.56489	0.9997	FALSE
rno-miR-488-3p	6.76719788980282	9.26540684317994	-0.24019	0.49275	0.9997	FALSE
rno-miR-488-5p	0.241991851183233	0.345088288429465	-0.011379	0.92952	0.9997	FALSE
rno-miR-489-3p	0	0	NA	NA	NA	NA
rno-miR-489-5p	0	0.329034868290409	-0.054693	0.56732	0.9997	FALSE
rno-miR-490-3p	22.9308011782294	12.836450062652	0.55477	0.096252	0.9997	FALSE
rno-miR-490-5p	0.317919077391724	0.572331448302367	-0.039732	0.78988	0.9997	FALSE
rno-miR-493-3p	0	0	NA	NA	NA	NA
rno-miR-493-5p	0.241991851183233	0	0.043471	0.60796	0.9997	FALSE
rno-miR-494-3p	0.725975553549699	0.674123156719873	0.021667	0.9089	0.9997	FALSE
rno-miR-495	0.317919077391724	0.329034868290409	-0.00022229	0.99866	0.9997	FALSE
rno-miR-496-3p	0	0.286165724151184	-0.048906	0.58917	0.9997	FALSE
rno-miR-497-3p	0	0	NA	NA	NA	NA
rno-miR-497-5p	474.613884178693	340.299802786067	0.35657	0.24581	0.9997	FALSE
rno-miR-499-3p	0.317919077391724	0.286165724151184	0.0046841	0.97124	0.9997	FALSE
rno-miR-499-5p	252.177459487417	268.008897728154	-0.067321	0.81582	0.9997	FALSE
rno-miR-500-3p	21.5405671247807	20.361202817887	0.057367	0.86297	0.9997	FALSE
rno-miR-500-5p	0.241991851183233	1.27327032902241	-0.16544	0.40227	0.9997	FALSE
rno-miR-501-3p	12.7885738242681	14.4976778242431	-0.098672	0.77347	0.9997	FALSE
rno-miR-501-5p	0.559910928574957	0.572331448302367	6.8127e-05	0.9997	0.9997	FALSE
rno-miR-503-3p	12.0469790408532	15.0218490121283	-0.17425	0.61367	0.9997	FALSE
rno-miR-503-5p	51.8580805890773	52.0621588935292	0.0037697	0.99003	0.9997	FALSE
rno-miR-505-3p	443.02020240555	327.023591600996	0.36181	0.16779	0.9997	FALSE
rno-miR-505-5p	4.32884203349019	4.05234526321807	0.041397	0.90304	0.9997	FALSE
rno-miR-509-3p	0	0.286165724151184	-0.048906	0.58917	0.9997	FALSE
rno-miR-509-5p	0.241991851183233	0.286165724151184	-0.0047178	0.96972	0.9997	FALSE
rno-miR-511-3p	104.139021681211	104.708885971501	-0.00076296	0.99802	0.9997	FALSE
rno-miR-511-5p	5.22229126932215	8.6318376239784	-0.3546	0.31246	0.9997	FALSE
rno-miR-5132-3p	0.559910928574957	0	0.11686	0.39082	0.9997	FALSE
rno-miR-5132-5p	0.484688231020223	1.59154289345171	-0.22154	0.34299	0.9997	FALSE
rno-miR-532-3p	139.626434245148	132.738935138166	0.059872	0.80806	0.9997	FALSE
rno-miR-532-5p	7144.31223892109	8456.29290322154	-0.20324	0.43555	0.9997	FALSE
rno-miR-539-3p	0	0	NA	NA	NA	NA
rno-miR-539-5p	0	0	NA	NA	NA	NA
rno-miR-540-3p	0	0	NA	NA	NA	NA
rno-miR-540-5p	0	0.286165724151184	-0.048906	0.58917	0.9997	FALSE
rno-miR-541-3p	0	0	NA	NA	NA	NA
rno-miR-541-5p	5.16127874432517	3.65362552678827	0.14521	0.65494	0.9997	FALSE
rno-miR-542-3p	853.672800262993	1090.89373462588	-0.29875	0.24103	0.9997	FALSE
rno-miR-542-5p	6.25268025635957	4.86036696863357	0.1406	0.68489	0.9997	FALSE
rno-miR-543-3p	0.317919077391724	0.329034868290409	-0.00022229	0.99866	0.9997	FALSE
rno-miR-544-5p	0	0	NA	NA	NA	NA
rno-miR-547-3p	16.0842087561059	14.8824792758496	0.079872	0.81967	0.9997	FALSE
rno-miR-547-5p	2.48304462279058	1.888470921464	0.071993	0.80065	0.9997	FALSE
rno-miR-582-3p	46.0477436570171	38.689093790448	0.17244	0.60772	0.9997	FALSE
rno-miR-582-5p	10.6709551599623	6.1765064417952	0.41785	0.23386	0.9997	FALSE
rno-miR-598-3p	216.959055991684	240.810976779836	-0.12531	0.64305	0.9997	FALSE
rno-miR-598-5p	0	0	NA	NA	NA	NA
rno-miR-6216	34.4895604196241	31.5801350374285	0.059399	0.8627	0.9997	FALSE
rno-miR-6314	0	0	NA	NA	NA	NA
rno-miR-6315	1.60451008817014	1.7169943449071	-0.020835	0.93387	0.9997	FALSE
rno-miR-6317	0	0	NA	NA	NA	NA
rno-miR-6318	0	0	NA	NA	NA	NA
rno-miR-6319	2.01327109298187	1.59154289345171	0.066304	0.81924	0.9997	FALSE
rno-miR-632	0	0.329034868290409	-0.054693	0.56732	0.9997	FALSE
rno-miR-6321	0.484688231020223	0	0.07442	0.49836	0.9997	FALSE
rno-miR-6324	5.47849329306314	6.17335046083292	-0.067202	0.84546	0.9997	FALSE
rno-miR-6325	0	0	NA	NA	NA	NA
rno-miR-6328	0.484688231020223	3.48001381491571	-0.50199	0.076051	0.9997	FALSE
rno-miR-6329	86.29173512092	161.689920165136	-0.73217	0.0084179	0.9997	TRUE
rno-miR-6331	0	0.329034868290409	-0.054693	0.56732	0.9997	FALSE
rno-miR-652-3p	147.328952022645	132.140895438793	0.13281	0.60519	0.9997	FALSE
rno-miR-652-5p	3.76893110491523	2.50896263018354	0.18605	0.56819	0.9997	FALSE
rno-miR-653-3p	0	0	NA	NA	NA	NA
rno-miR-653-5p	0	0.917419736731832	-0.16976	0.2981	0.9997	FALSE
rno-miR-664-2-5p	20.7188732803913	23.8175568897648	-0.11504	0.72417	0.9997	FALSE
rno-miR-664-3p	17.802874479596	17.1886992635395	0.022425	0.9467	0.9997	FALSE
rno-miR-665	0	0	NA	NA	NA	NA
rno-miR-667-3p	0.317919077391724	0	0.054389	0.56489	0.9997	FALSE
rno-miR-671	28.8039006407031	28.1300929274753	0.025963	0.93769	0.9997	FALSE
rno-miR-672-3p	0.317919077391724	0	0.054389	0.56489	0.9997	FALSE
rno-miR-672-5p	18.5062408538995	18.2049347990318	0.032555	0.92517	0.9997	FALSE
rno-miR-673-3p	0	0.286165724151184	-0.048906	0.58917	0.9997	FALSE
rno-miR-674-3p	400.629453696306	399.051642843914	0.0028897	0.99152	0.9997	FALSE
rno-miR-674-5p	139.952586317758	91.2939725699275	0.46222	0.12856	0.9997	FALSE
rno-miR-675-3p	0	0	NA	NA	NA	NA
rno-miR-676	138.498443655105	163.832716669061	-0.18665	0.51934	0.9997	FALSE
rno-miR-702-3p	0.877830005966681	4.14337466777447	-0.50093	0.10337	0.9997	FALSE
rno-miR-702-5p	0.483983702366466	0	0.080893	0.47934	0.9997	FALSE
rno-miR-708-3p	4.10106035486472	6.54209849230028	-0.22201	0.50438	0.9997	FALSE
rno-miR-708-5p	0.80190277975819	0.615200592441592	0.046386	0.82335	0.9997	FALSE
rno-miR-741-3p	0.484688231020223	0	0.07442	0.49836	0.9997	FALSE
rno-miR-743a-3p	1.45406469306067	0	0.17833	0.27998	0.9997	FALSE
rno-miR-743b-3p	0	0	NA	NA	NA	NA
rno-miR-743b-5p	0	0	NA	NA	NA	NA
rno-miR-7578	0.726680082203456	0.674123156719873	0.0047103	0.98136	0.9997	FALSE
rno-miR-758-3p	0	0	NA	NA	NA	NA
rno-miR-760-3p	0.483983702366466	0.674123156719873	-0.020779	0.90789	0.9997	FALSE
rno-miR-7a-1-3p	68.2609593632159	61.1711217346446	0.10062	0.75291	0.9997	FALSE
rno-miR-7a-5p	17700.3356968194	21962.1870637949	-0.26018	0.31727	0.9997	FALSE
rno-miR-7b	18.6602088922777	29.6105562409279	-0.43661	0.18324	0.9997	FALSE
rno-miR-802-3p	93.3800427084437	86.7229273064074	0.081503	0.79507	0.9997	FALSE
rno-miR-802-5p	612.756421332401	603.007372830968	0.018164	0.94444	0.9997	FALSE
rno-miR-871-3p	1.21136831322368	0	0.20267	0.24718	0.9997	FALSE
rno-miR-871-5p	0	0	NA	NA	NA	NA
rno-miR-872-3p	65.3214255058942	43.0286256234639	0.45443	0.13123	0.9997	FALSE
rno-miR-872-5p	1430.84916890049	1309.55077619181	0.11559	0.5832	0.9997	FALSE
rno-miR-873-3p	0	0	NA	NA	NA	NA
rno-miR-873-5p	0.317919077391724	0	0.054389	0.56489	0.9997	FALSE
rno-miR-874-3p	7.68971666224745	8.61578420383935	-0.079522	0.82079	0.9997	FALSE
rno-miR-874-5p	0.317919077391724	0.329034868290409	-0.00022229	0.99866	0.9997	FALSE
rno-miR-877	2.40570833927457	2.50896263018354	0.0090124	0.97605	0.9997	FALSE
rno-miR-878	0	0.286165724151184	-0.048906	0.58917	0.9997	FALSE
rno-miR-879-3p	0	0.286165724151184	-0.048906	0.58917	0.9997	FALSE
rno-miR-879-5p	0	0.615200592441592	-0.12157	0.38528	0.9997	FALSE
rno-miR-881-3p	0.484688231020223	0	0.07442	0.49836	0.9997	FALSE
rno-miR-883-3p	0.484688231020223	0	0.07442	0.49836	0.9997	FALSE
rno-miR-92a-1-5p	7.0858214958483	6.68444413823612	0.0073335	0.98303	0.9997	FALSE
rno-miR-92a-3p	8493.37286679519	10172.808082368	-0.23513	0.25723	0.9997	FALSE
rno-miR-92b-3p	1.92242916556186	3.798286379345	-0.28834	0.37111	0.9997	FALSE
rno-miR-92b-5p	0	0.329034868290409	-0.054693	0.56732	0.9997	FALSE
rno-miR-93-3p	3.67808917749522	5.48317388397399	-0.19314	0.56343	0.9997	FALSE
rno-miR-935	0	0	NA	NA	NA	NA
rno-miR-93-5p	889.171953611035	903.110295112305	-0.020237	0.92448	0.9997	FALSE
rno-miR-96-5p	265.38509448569	150.19503200266	0.48501	0.1604	0.9997	FALSE
rno-miR-98-3p	3.28494740254877	1.87770861760289	0.21585	0.4921	0.9997	FALSE
rno-miR-98-5p	395.046077310691	339.340234190417	0.19483	0.39923	0.9997	FALSE
rno-miR-99a-3p	74.5929234775829	76.9545137404541	-0.039398	0.89991	0.9997	FALSE
rno-miR-99a-5p	38318.9664463452	48441.3838083309	-0.28274	0.27676	0.9997	FALSE
rno-miR-99b-3p	81.6883090563651	84.6044173867187	-0.039233	0.89548	0.9997	FALSE
rno-miR-99b-5p	3154.17899688821	3167.766560415	-0.0050511	NA	NA	NA
rno-miR-9a-3p	0.967967404732933	1.92057776174211	-0.12697	0.6187	0.9997	FALSE
rno-miR-9a-5p	109.7384629899	118.732567514472	-0.095308	0.71945	0.9997	FALSE
rno-miR-9b-3p	109.7384629899	118.732567514472	-0.095308	0.71945	0.9997	FALSE
rno-miR-9b-5p	0.241991851183233	0	0.043471	0.60796	0.9997	FALSE
