# Supplementary material for: Crosstalk Between Polygonatum kingianum, the miRNA, and Gut Microbiota in the Regulation of Lipid Metabolism
Source: Front Pharmacol. 2021 Oct 27;12:740528. doi: 10.3389/fphar.2021.740528 (PMC8578870; doi:10.3389/fphar.2021.740528)
Supplement: Supplementary file 5 [file DataSheet1.ZIP › 1 Analysis of miRNA expression levels between different groups/MODvsPS_L/MODvsPS_L.DE_down.xls]

sRNA	MOD_readcount	PS_L_readcount	log2FoldChange	pval	padj
rno-miR-421-3p	2.8101781366991	12.8630624903583	-1.2268	0.0046723	0.99923
rno-miR-93-3p	3.94417469902887	15.3964119859437	-0.96772	0.027238	0.99923
