# Supplementary material for: Crosstalk Between Polygonatum kingianum, the miRNA, and Gut Microbiota in the Regulation of Lipid Metabolism
Source: Front Pharmacol. 2021 Oct 27;12:740528. doi: 10.3389/fphar.2021.740528 (PMC8578870; doi:10.3389/fphar.2021.740528)
Supplement: Supplementary file 5 [file DataSheet1.ZIP › 1 Analysis of miRNA expression levels between different groups/MODvsPS_L/MODvsPS_L.Differential_analysis_results.xls]

sRNA	MOD_readcount	PS_L_readcount	log2FoldChange	pval	padj	significant
novel_101	265.713504935588	206.335571740439	0.24625	0.54807	0.99923	FALSE
novel_109	130.385527402434	130.998137733163	-0.0015797	0.99551	0.99923	FALSE
novel_114	0	0.346744435681839	-0.092524	0.55	0.99923	FALSE
novel_150	10.864562963123	12.1107951365509	-0.099574	0.81298	0.99923	FALSE
novel_161	12.1024841722781	10.7794419825065	0.069829	0.87335	0.99923	FALSE
novel_165	7.99088542421189	8.74187687949523	-0.11295	0.79015	0.99923	FALSE
novel_176	1.01185125887966	0.24821833591916	0.14014	0.5693	0.99923	FALSE
novel_183	5.75082662950021	5.73251741105159	-0.038033	0.93082	0.99923	FALSE
novel_187	0	0.336715382965319	-0.090694	0.55418	0.99923	FALSE
novel_189	4.16885602863313	6.28736397178651	-0.3538	0.41929	0.99923	FALSE
novel_190	5.65800427666916	2.80506351641548	0.34743	0.4144	0.99923	FALSE
novel_192	1.86321490070265	3.1417788993808	-0.26255	0.54035	0.99923	FALSE
novel_216	0.75854128899194	1.61513797321348	-0.26136	0.48314	0.99923	FALSE
novel_223	0.946268925660854	0.594962771600999	0.11947	0.71423	0.99923	FALSE
novel_224	1.35798358159842	2.17276983416212	-0.22472	0.57841	0.99923	FALSE
novel_225	0.346826633054371	0.346744435681839	0.0047917	0.98206	0.99923	FALSE
novel_226	0.599442292606483	0	0.22319	0.32461	0.99923	FALSE
novel_230	0.252615659552112	1.62516702593	-0.38547	0.26095	0.99923	FALSE
novel_231	0.346826633054371	0.346744435681839	0.0047917	0.98206	0.99923	FALSE
novel_232	0	1.6763331623238	-0.53997	0.10368	0.99923	FALSE
novel_235	1.45219455510068	0.584933718884479	0.26139	0.46956	0.99923	FALSE
novel_236	0.346826633054371	0	0.098839	0.52588	0.99923	FALSE
novel_239	2.0223138970881	0.336715382965319	0.39592	0.23633	0.99923	FALSE
novel_241	0.505231319104224	1.189925543202	-0.15354	0.62319	0.99923	FALSE
novel_242	0	0	NA	NA	NA	NA
novel_243	0	0.594962771600999	-0.20477	0.3607	0.99923	FALSE
novel_247	0	0	NA	NA	NA	NA
novel_248	0.852057952158595	1.37694869001084	-0.098158	0.77608	0.99923	FALSE
novel_253	0.505925629439828	0.24821833591916	0.046498	0.83052	0.99923	FALSE
novel_254	0	0.833152054803639	-0.26911	0.28524	0.99923	FALSE
novel_259	0	0.24821833591916	-0.072678	0.59829	0.99923	FALSE
novel_267	0	0	NA	NA	NA	NA
novel_269	0.505925629439828	0.24821833591916	0.046498	0.83052	0.99923	FALSE
novel_271	0	1.3568905845778	-0.35094	0.21034	0.99923	FALSE
novel_273	0	0.346744435681839	-0.092524	0.55	0.99923	FALSE
novel_274	0	0	NA	NA	NA	NA
novel_278	0	0.336715382965319	-0.090694	0.55418	0.99923	FALSE
novel_285	0	0	NA	NA	NA	NA
novel_289	0.252615659552112	0	0.078418	0.57427	0.99923	FALSE
novel_293	0	0	NA	NA	NA	NA
novel_295	0.252615659552112	0.336715382965319	-0.011508	0.95521	0.99923	FALSE
novel_298	0.505925629439828	0	0.12553	0.47146	0.99923	FALSE
novel_301	0	0	NA	NA	NA	NA
novel_309	0	0	NA	NA	NA	NA
novel_311	1.04047989916311	0	0.22209	0.32543	0.99923	FALSE
novel_319	2.46404581398034	1.52664092616732	0.18639	0.65101	0.99923	FALSE
novel_322	0.252615659552112	0.683459818647159	-0.11393	0.66915	0.99923	FALSE
novel_328	0	0	NA	NA	NA	NA
novel_337	1.26446691843177	1.2410916795958	-0.019867	0.94925	0.99923	FALSE
novel_339	0	0	NA	NA	NA	NA
novel_341	0.252615659552112	0	0.078418	0.57427	0.99923	FALSE
novel_344	0.252615659552112	0.24821833591916	0.0050649	0.97945	0.99923	FALSE
novel_350	0	0.336715382965319	-0.090694	0.55418	0.99923	FALSE
novel_351	0.252615659552112	0.336715382965319	-0.011508	0.95521	0.99923	FALSE
novel_357	0	0	NA	NA	NA	NA
novel_360	0	0	NA	NA	NA	NA
novel_365	0	0	NA	NA	NA	NA
novel_380	158.008150808164	68.8145493071841	0.87509	0.024458	0.99923	TRUE
novel_384	0	0	NA	NA	NA	NA
novel_392	0	0	NA	NA	NA	NA
novel_394	0.75854128899194	0.594962771600999	0.036738	0.90632	0.99923	FALSE
novel_398	0.346826633054371	0	0.098839	0.52588	0.99923	FALSE
novel_403	0.505925629439828	0	0.12553	0.47146	0.99923	FALSE
novel_415	1.01115694854405	0	0.31814	0.22803	0.99923	FALSE
novel_416	0.252615659552112	0	0.078418	0.57427	0.99923	FALSE
novel_417	0.505925629439828	0	0.12553	0.47146	0.99923	FALSE
novel_419	0.505925629439828	0.346744435681839	0.027814	0.90072	0.99923	FALSE
novel_423	0.505231319104224	0.931678154566319	-0.10422	0.7473	0.99923	FALSE
novel_428	2.52962814719914	0.336715382965319	0.26995	0.33737	0.99923	FALSE
novel_430	0	0	NA	NA	NA	NA
novel_433	2.46404581398034	2.39712389162332	-0.0010675	0.99787	0.99923	FALSE
novel_437	0.346826633054371	1.030204254329	-0.17451	0.54868	0.99923	FALSE
novel_438	0	0	NA	NA	NA	NA
novel_441	0.505925629439828	0.24821833591916	0.046498	0.83052	0.99923	FALSE
novel_454	0	0	NA	NA	NA	NA
novel_455	0	0	NA	NA	NA	NA
novel_461	3.38029747868653	3.93379387050715	-0.079082	0.85479	0.99923	FALSE
novel_463	0	0	NA	NA	NA	NA
novel_466	1.01185125887966	0	0.20644	0.34522	0.99923	FALSE
novel_467	0.252615659552112	0.24821833591916	0.0050649	0.97945	0.99923	FALSE
novel_469	3.12907043980562	0.336715382965319	0.56106	0.12203	0.99923	FALSE
novel_470	0.852752262494199	0.744655007757479	-0.00036295	0.99901	0.99923	FALSE
novel_471	0	0	NA	NA	NA	NA
novel_474	1.38730653221748	0.336715382965319	0.18755	0.47776	0.99923	FALSE
novel_477	0	0	NA	NA	NA	NA
novel_490	0.505925629439828	0	0.12553	0.47146	0.99923	FALSE
novel_492	0	0.693488871363679	-0.1573	0.42592	0.99923	FALSE
novel_495	0.75854128899194	1.27842259024816	-0.17109	0.63435	0.99923	FALSE
novel_496	0.852752262494199	0.673430765930639	0.033993	0.9064	0.99923	FALSE
novel_503	0.75854128899194	0.346744435681839	0.11991	0.66233	0.99923	FALSE
novel_506	3.79409506563091	0.336715382965319	0.47038	0.15941	0.99923	FALSE
novel_508	0	0	NA	NA	NA	NA
novel_510	0	0	NA	NA	NA	NA
novel_511	0.505925629439828	0.24821833591916	0.046498	0.83052	0.99923	FALSE
novel_512	0	0.336715382965319	-0.090694	0.55418	0.99923	FALSE
novel_513	0.505925629439828	0	0.12553	0.47146	0.99923	FALSE
novel_514	0	0	NA	NA	NA	NA
novel_516	2.02300820742371	0.584933718884479	0.32116	0.36444	0.99923	FALSE
novel_518	0	0.24821833591916	-0.072678	0.59829	0.99923	FALSE
novel_522	0.505925629439828	0	0.12553	0.47146	0.99923	FALSE
novel_529	2.87576046991791	1.94182430346228	0.15759	0.70094	0.99923	FALSE
novel_532	3.03555377663897	0.673430765930639	0.22131	0.43332	0.99923	FALSE
novel_536	130.448938328638	28.3979406037736	0.79002	0.06293	0.99923	FALSE
novel_539	0.852752262494199	0.336715382965319	0.13726	0.62082	0.99923	FALSE
novel_541	1.26377260809616	0.496436671838319	0.17931	0.56271	0.99923	FALSE
novel_544	0	0	NA	NA	NA	NA
novel_545	0.505231319104224	0	0.13883	0.44743	0.99923	FALSE
novel_549	0.346826633054371	0	0.098839	0.52588	0.99923	FALSE
novel_552	1.01185125887966	0.336715382965319	0.12026	0.62702	0.99923	FALSE
novel_555	0.505925629439828	0.24821833591916	0.046498	0.83052	0.99923	FALSE
novel_557	0.252615659552112	0.24821833591916	0.0050649	0.97945	0.99923	FALSE
novel_560	0	0.584933718884479	-0.20308	0.36292	0.99923	FALSE
novel_561	0.505925629439828	0.346744435681839	0.027814	0.90072	0.99923	FALSE
novel_563	7.00627418494448	14.4954732687911	-0.66798	0.10659	0.99923	FALSE
novel_564	0	0	NA	NA	NA	NA
novel_567	0	0	NA	NA	NA	NA
novel_568	0.946268925660854	0.683459818647159	0.10056	0.75864	0.99923	FALSE
novel_573	1.01185125887966	0	0.20644	0.34522	0.99923	FALSE
novel_576	0	0	NA	NA	NA	NA
novel_577	0.505925629439828	0.683459818647159	-0.068022	0.80551	0.99923	FALSE
novel_578	0.505925629439828	0	0.12553	0.47146	0.99923	FALSE
novel_579	0	0.336715382965319	-0.090694	0.55418	0.99923	FALSE
novel_586	0.346826633054371	1.02017520161248	-0.17331	0.55114	0.99923	FALSE
novel_588	0.252615659552112	0	0.078418	0.57427	0.99923	FALSE
novel_601	0.693653266108742	0.683459818647159	0.011017	0.96926	0.99923	FALSE
novel_605	0	0	NA	NA	NA	NA
novel_610	0	0	NA	NA	NA	NA
novel_611	0	0	NA	NA	NA	NA
novel_615	8.11718991830027	3.88643390713827	0.5697	0.19305	0.99923	FALSE
novel_619	0	0	NA	NA	NA	NA
novel_629	0	0	NA	NA	NA	NA
novel_632	0.346826633054371	0.833152054803639	-0.14727	0.60628	0.99923	FALSE
novel_635	0	0	NA	NA	NA	NA
novel_638	0.75854128899194	0	0.2483	0.29576	0.99923	FALSE
novel_640	0.599442292606483	0.683459818647159	-0.0018885	0.99514	0.99923	FALSE
novel_642	0	0	NA	NA	NA	NA
novel_66	0	0	NA	NA	NA	NA
rno-let-7a-1-3p	174.826502836587	148.862353075853	0.1995	0.52823	0.99923	FALSE
rno-let-7a-2-3p	0.505925629439828	0	0.12553	0.47146	0.99923	FALSE
rno-let-7a-5p	33029.3224312982	37936.5967829331	-0.17986	0.49411	0.99923	FALSE
rno-let-7b-3p	19.2519015586399	14.0909712234768	0.31206	0.45261	0.99923	FALSE
rno-let-7b-5p	11214.240342303	13188.1702000637	-0.19635	0.54189	0.99923	FALSE
rno-let-7c-1-3p	22.497380888561	14.974268541863	0.34588	0.41885	0.99923	FALSE
rno-let-7c-5p	45230.3259976217	63530.5216013149	-0.37515	0.31255	0.99923	FALSE
rno-let-7d-3p	737.906013220754	628.108850488515	0.18973	0.57801	0.99923	FALSE
rno-let-7d-5p	4603.85487220306	5569.83721454554	-0.23153	0.4688	0.99923	FALSE
rno-let-7e-3p	14.8366719920997	20.4668322423095	-0.32922	0.38229	0.99923	FALSE
rno-let-7e-5p	1669.51064613632	1739.29664018732	-0.050942	0.86605	0.99923	FALSE
rno-let-7f-1-3p	22.2301980547119	15.8385286276274	0.35451	0.34907	0.99923	FALSE
rno-let-7f-2-3p	42.8393888846146	30.3000172899168	0.3329	0.4226	0.99923	FALSE
rno-let-7f-5p	122318.276548211	132029.792896726	-0.089407	0.79444	0.99923	FALSE
rno-let-7g-3p	7.64405879115752	3.26036310457652	0.54905	0.20885	0.99923	FALSE
rno-let-7g-5p	120395.625105389	123093.642228464	-0.028927	0.9105	0.99923	FALSE
rno-let-7i-3p	13.8255150435557	10.6335559193749	0.26832	0.51871	0.99923	FALSE
rno-let-7i-5p	32461.3519474069	43767.8174270086	-0.32149	0.39973	0.99923	FALSE
rno-miR-100-3p	0.599442292606483	0	0.22319	0.32461	0.99923	FALSE
rno-miR-100-5p	2771.4934643899	2577.81833535147	0.074349	0.85182	0.99923	FALSE
rno-miR-101a-3p	27093.8786102007	28086.2313716626	-0.046437	0.86312	0.99923	FALSE
rno-miR-101a-5p	5.04884831073958	5.57279612217859	-0.055131	0.89986	0.99923	FALSE
rno-miR-101b-3p	155302.735254128	118605.110030905	0.31493	0.36005	0.99923	FALSE
rno-miR-101b-5p	1.86390921103825	0.931678154566319	0.25982	0.50927	0.99923	FALSE
rno-miR-103-2-5p	0	0	NA	NA	NA	NA
rno-miR-103-3p	7324.89093848771	6230.32425470363	0.21868	0.30388	0.99923	FALSE
rno-miR-106b-3p	291.757030184563	449.655670678722	-0.44727	0.25774	0.99923	FALSE
rno-miR-106b-5p	390.484108714424	430.77234968893	-0.12456	0.68104	0.99923	FALSE
rno-miR-107-3p	851.795938017716	716.324048134402	0.21786	0.4584	0.99923	FALSE
rno-miR-107-5p	0.693653266108742	0.584933718884479	0.028863	0.91898	0.99923	FALSE
rno-miR-10a-3p	260.067324004137	312.115407846313	-0.23922	0.35409	0.99923	FALSE
rno-miR-10a-5p	80615.4918630674	80953.4188177603	-0.0047601	0.9894	0.99923	FALSE
rno-miR-10b-3p	1.10467361171071	2.07424373439944	-0.1823	0.61341	0.99923	FALSE
rno-miR-10b-5p	691.319982808594	822.436748388669	-0.16379	0.69441	0.99923	FALSE
rno-miR-1193-3p	0.346826633054371	0	0.098839	0.52588	0.99923	FALSE
rno-miR-122-3p	2828.34274580403	2746.77843318404	0.03814	0.88006	0.99923	FALSE
rno-miR-122-5p	1084123.90776855	997528.747136774	0.095766	0.7858	0.99923	FALSE
rno-miR-124-3p	0	1.16986743776896	-0.34686	0.21455	0.99923	FALSE
rno-miR-124-5p	0	0	NA	NA	NA	NA
rno-miR-1247-3p	24.9754881685278	19.8190301822393	0.2273	0.56148	0.99923	FALSE
rno-miR-1247-5p	4.95533164757292	4.30059641162203	0.10164	0.81325	0.99923	FALSE
rno-miR-125a-3p	8.96439436948499	12.4886476031935	-0.29877	0.46919	0.99923	FALSE
rno-miR-125a-5p	2084.08153191839	2173.81893318886	-0.052931	0.85444	0.99923	FALSE
rno-miR-125b-1-3p	6.88204595048756	7.75280970884351	-0.063963	0.88182	0.99923	FALSE
rno-miR-125b-2-3p	352.866837093055	297.033835640155	0.18886	0.61414	0.99923	FALSE
rno-miR-125b-5p	7773.59497096045	7182.923003016	0.089456	0.80417	0.99923	FALSE
rno-miR-126a-3p	82894.0202792318	100582.558678584	-0.24719	0.3752	0.99923	FALSE
rno-miR-126a-5p	4034.16605143681	3289.80755185348	0.23765	0.49181	0.99923	FALSE
rno-miR-126b	70.3103220773733	69.6380409028183	0.010772	0.96995	0.99923	FALSE
rno-miR-127-3p	48.2872656632258	86.5584974328671	-0.53602	0.20219	0.99923	FALSE
rno-miR-127-5p	0.75854128899194	4.74967312009147	-0.79352	0.055095	0.99923	FALSE
rno-miR-128-1-5p	3.63430175890985	4.03231997026983	-0.070652	0.86679	0.99923	FALSE
rno-miR-128-2-5p	0	0	NA	NA	NA	NA
rno-miR-128-3p	385.908001039413	527.795354556952	-0.35094	0.33562	0.99923	FALSE
rno-miR-129-1-3p	0.252615659552112	0	0.078418	0.57427	0.99923	FALSE
rno-miR-129-2-3p	0.252615659552112	0	0.078418	0.57427	0.99923	FALSE
rno-miR-129-5p	4.76760401090401	6.91965765403987	-0.32417	0.45041	0.99923	FALSE
rno-miR-1298	0	0.744655007757479	-0.17263	0.40166	0.99923	FALSE
rno-miR-1306-3p	1.86321490070265	2.42098817008128	-0.12537	0.76008	0.99923	FALSE
rno-miR-1306-5p	3.91624036908102	5.09019467608171	-0.19814	0.64603	0.99923	FALSE
rno-miR-130a-3p	92.4155975872927	77.8799522556702	0.21137	0.48516	0.99923	FALSE
rno-miR-130a-5p	6.56454226805225	8.80966354184419	-0.18333	0.67473	0.99923	FALSE
rno-miR-130b-3p	1.35798358159842	2.33973487553792	-0.23145	0.56157	0.99923	FALSE
rno-miR-130b-5p	3.47311983151758	6.15429226158519	-0.2345	0.55603	0.99923	FALSE
rno-miR-132-3p	7.70339233135589	11.3291778116881	-0.22203	0.60877	0.99923	FALSE
rno-miR-132-5p	6.88412888149437	10.5682708715225	-0.30359	0.48762	0.99923	FALSE
rno-miR-133a-3p	31.4157888593724	97.7520764498684	-0.7793	0.075326	0.99923	FALSE
rno-miR-133a-5p	0.757846978656336	1.82602539848028	-0.18557	0.56657	0.99923	FALSE
rno-miR-133b-3p	3.47311983151758	6.98465901617511	-0.32203	0.4355	0.99923	FALSE
rno-miR-133c	31.4157888593724	97.7520764498684	-0.7793	0.075326	0.99923	FALSE
rno-miR-134-5p	1.61059924115053	1.37694869001084	0.08135	0.83086	0.99923	FALSE
rno-miR-135a-3p	0.757846978656336	0.673430765930639	0.029314	0.908	0.99923	FALSE
rno-miR-135a-5p	2.14584782120942	1.59507986778044	0.11244	0.7696	0.99923	FALSE
rno-miR-135b-5p	0	0	NA	NA	NA	NA
rno-miR-136-3p	5.6196619630626	4.75691687259427	0.16133	0.71073	0.99923	FALSE
rno-miR-136-5p	0.346826633054371	0	0.098839	0.52588	0.99923	FALSE
rno-miR-137-3p	0.75854128899194	0.496436671838319	0.050472	0.8588	0.99923	FALSE
rno-miR-138-1-3p	0	0.992873343676639	-0.20919	0.35009	0.99923	FALSE
rno-miR-138-2-3p	0.252615659552112	0	0.078418	0.57427	0.99923	FALSE
rno-miR-138-5p	28.2985216952721	39.7189386979777	-0.35413	0.36942	0.99923	FALSE
rno-miR-139-3p	47.3312897356172	52.3430747180392	-0.11318	0.71534	0.99923	FALSE
rno-miR-139-5p	2012.10848378753	2107.2321384227	-0.061181	0.80039	0.99923	FALSE
rno-miR-1-3p	135.156334306487	540.004687166387	-0.6345	0.12471	0.99923	FALSE
rno-miR-140-3p	11641.3682326218	11205.0670761794	0.042799	0.90663	0.99923	FALSE
rno-miR-140-5p	340.813513834356	375.477304518532	-0.11641	0.71914	0.99923	FALSE
rno-miR-141-3p	6.69015912318038	8.21191547002947	-0.16847	0.70046	0.99923	FALSE
rno-miR-141-5p	0.252615659552112	0.496436671838319	-0.060003	0.78635	0.99923	FALSE
rno-miR-142-3p	681.457090113614	713.100554092752	-0.045927	0.90874	0.99923	FALSE
rno-miR-142-5p	1439.2790748587	1731.35835588114	-0.21225	0.54781	0.99923	FALSE
rno-miR-143-3p	112934.382046767	113021.743577799	-0.00092768	0.99774	0.99923	FALSE
rno-miR-143-5p	532.113321233784	498.797733617153	0.076354	0.82689	0.99923	FALSE
rno-miR-144-3p	113.959935034736	296.284694731268	-0.66792	0.12751	0.99923	FALSE
rno-miR-144-5p	144.727868424648	339.536913978117	-0.67049	NA	NA	NA
rno-miR-145-3p	954.881698290152	1079.42764214143	-0.14589	0.65752	0.99923	FALSE
rno-miR-145-5p	10661.3927635786	12778.862355125	-0.22262	0.47488	0.99923	FALSE
rno-miR-146a-3p	28.0551140007326	24.9291916884269	0.12659	0.7573	0.99923	FALSE
rno-miR-146a-5p	9469.24326142421	8467.37078908293	0.14428	0.59301	0.99923	FALSE
rno-miR-146b-3p	0.599442292606483	2.56687423321284	-0.47757	0.21874	0.99923	FALSE
rno-miR-146b-5p	705.837760804845	846.835191157538	-0.22832	0.43868	0.99923	FALSE
rno-miR-147	18.7954138654255	15.6525263536298	0.16953	0.67778	0.99923	FALSE
rno-miR-148a-3p	1156968.30939083	1147163.33266135	0.0085258	0.98315	0.99923	FALSE
rno-miR-148a-5p	6357.63110321624	6457.58775325076	-0.019557	0.94751	0.99923	FALSE
rno-miR-148b-3p	4507.33913047258	4186.00952402577	0.095214	0.72685	0.99923	FALSE
rno-miR-148b-5p	58.3018602765723	51.6495858466755	0.14107	0.65095	0.99923	FALSE
rno-miR-149-5p	1.54571121826734	3.95765814896511	-0.44154	0.29038	0.99923	FALSE
rno-miR-150-3p	14.8449970447516	6.70152647627027	0.74642	0.071322	0.99923	FALSE
rno-miR-150-5p	720.972454013603	681.869689089542	0.071181	0.7986	0.99923	FALSE
rno-miR-151-3p	1105.9959480277	1270.82194208702	-0.15513	0.67309	0.99923	FALSE
rno-miR-151-5p	228.646364537505	256.967474757243	-0.14302	0.64307	0.99923	FALSE
rno-miR-152-3p	7490.61132135038	6620.26854405377	0.1627	0.51117	0.99923	FALSE
rno-miR-152-5p	47.050052107157	34.3625156936634	0.37515	0.25571	0.99923	FALSE
rno-miR-153-3p	1.51638826764828	0.921649101849799	0.1546	0.66018	0.99923	FALSE
rno-miR-154-3p	0	0.24821833591916	-0.072678	0.59829	0.99923	FALSE
rno-miR-154-5p	0	0.941707207282839	-0.28404	0.27006	0.99923	FALSE
rno-miR-155-3p	0.346826633054371	0	0.098839	0.52588	0.99923	FALSE
rno-miR-155-5p	147.423727273614	95.9971118450523	0.56515	0.02739	0.99923	TRUE
rno-miR-15a-3p	2.39846348076154	0.336715382965319	0.57572	0.12239	0.99923	FALSE
rno-miR-15a-5p	6.2211871866759	7.50459137292435	-0.20073	0.64313	0.99923	FALSE
rno-miR-15b-3p	17.992288141182	21.6225807686199	-0.17368	0.67537	0.99923	FALSE
rno-miR-15b-5p	140.515836595561	171.556060177359	-0.21913	0.56339	0.99923	FALSE
rno-miR-16-3p	13.1981384210013	11.4183271379985	0.15096	0.69821	0.99923	FALSE
rno-miR-16-5p	2901.33748890912	2690.40883000331	0.093498	0.75801	0.99923	FALSE
rno-miR-17-1-3p	9.18075064643736	7.35870530979279	0.1528	0.72669	0.99923	FALSE
rno-miR-17-2-3p	5.77945526978367	4.28155917900019	0.19863	0.65042	0.99923	FALSE
rno-miR-17-5p	855.131056876833	706.855160521175	0.2313	0.47013	0.99923	FALSE
rno-miR-181a-1-3p	103.055978257747	113.979822992869	-0.097253	0.81245	0.99923	FALSE
rno-miR-181a-2-3p	8.74803809253262	6.53177613468075	0.26727	0.5247	0.99923	FALSE
rno-miR-181a-5p	2195.54803803538	2489.47638381775	-0.16039	0.56672	0.99923	FALSE
rno-miR-181b-1-3p	3.38029747868653	4.32167538986627	-0.16713	0.70272	0.99923	FALSE
rno-miR-181b-2-3p	0	0.683459818647159	-0.21956	0.34178	0.99923	FALSE
rno-miR-181b-5p	278.986642326358	334.56639853173	-0.22581	0.45314	0.99923	FALSE
rno-miR-181c-3p	12.0983183102645	8.25649013318463	0.33864	0.42756	0.99923	FALSE
rno-miR-181c-5p	12.0851397566387	10.5478441725425	0.13659	0.74776	0.99923	FALSE
rno-miR-181d-3p	0	0	NA	NA	NA	NA
rno-miR-181d-5p	107.198470507753	130.803955741682	-0.23999	0.46305	0.99923	FALSE
rno-miR-182	1225.16645078379	1004.82286795052	0.1795	0.67183	0.99923	FALSE
rno-miR-183-3p	0	0.496436671838319	-0.12814	0.47636	0.99923	FALSE
rno-miR-183-5p	324.41566719458	328.650977691246	-0.011254	0.97922	0.99923	FALSE
rno-miR-1839-3p	18.0006131938339	14.5729203903095	0.22692	0.55119	0.99923	FALSE
rno-miR-1839-5p	670.343815255025	708.401575250078	-0.066953	NA	NA	NA
rno-miR-184	91.4889112534264	123.587692548045	-0.27802	0.50674	0.99923	FALSE
rno-miR-1843a-3p	39.690709167513	52.1542871438279	-0.34684	0.27865	0.99923	FALSE
rno-miR-1843a-5p	1020.50187031665	1112.12269364054	-0.1042	0.7443	0.99923	FALSE
rno-miR-1843b-3p	1.35867789193403	1.3568905845778	-0.017633	0.95923	0.99923	FALSE
rno-miR-1843b-5p	172.380300475181	191.683795659761	-0.1348	0.61971	0.99923	FALSE
rno-miR-185-5p	539.455725340082	853.448045300012	-0.49589	0.19162	0.99923	FALSE
rno-miR-186-3p	0.346826633054371	0.346744435681839	0.0047917	0.98206	0.99923	FALSE
rno-miR-186-5p	2290.74319394998	2404.18701806404	-0.055023	0.87766	0.99923	FALSE
rno-miR-187-3p	8.4926451916381	7.47728951498851	0.12762	0.76717	0.99923	FALSE
rno-miR-187-5p	0	0.24821833591916	-0.072678	0.59829	0.99923	FALSE
rno-miR-188-3p	0	0	NA	NA	NA	NA
rno-miR-188-5p	3.5973480659745	3.77787875465907	-0.027142	0.95047	0.99923	FALSE
rno-miR-18a-3p	1.79902118815505	3.81177208583356	-0.28776	0.45358	0.99923	FALSE
rno-miR-18a-5p	17.8701428377319	15.8762281318268	0.11999	0.75732	0.99923	FALSE
rno-miR-190a-3p	4.23443836185193	3.13174984666428	0.13785	0.75006	0.99923	FALSE
rno-miR-190a-5p	126.428012233256	88.4031949626606	0.38743	0.30519	0.99923	FALSE
rno-miR-190b-5p	34.0110126825411	24.2236320187243	0.39319	0.24728	0.99923	FALSE
rno-miR-191a-3p	11.1095478803588	16.8207206393234	-0.37781	0.36987	0.99923	FALSE
rno-miR-191a-5p	8218.03432180083	9457.96879154012	-0.16209	NA	NA	NA
rno-miR-191b	10.0990852421504	13.6889707926591	-0.25263	0.56115	0.99923	FALSE
rno-miR-192-3p	70.3821465322372	74.1368016621041	-0.068416	0.82554	0.99923	FALSE
rno-miR-192-5p	199510.143113427	161544.407693857	0.24773	0.46817	0.99923	FALSE
rno-miR-193a-3p	31.3243684699633	23.3531490532683	0.33429	0.32666	0.99923	FALSE
rno-miR-193a-5p	71.2420238287372	85.6085290925087	-0.20584	0.56188	0.99923	FALSE
rno-miR-193b-3p	156.213093537247	138.51202097171	0.14585	0.64061	0.99923	FALSE
rno-miR-193b-5p	4.16816171829753	3.44738625138535	0.10763	0.7969	0.99923	FALSE
rno-miR-194-3p	213.045354745314	208.360227722955	0.020154	0.96168	0.99923	FALSE
rno-miR-194-5p	80730.4251499145	55891.9677747687	0.46086	0.11947	0.99923	FALSE
rno-miR-1949	3.57010804636225	2.21010074481448	0.18712	0.64642	0.99923	FALSE
rno-miR-195-3p	161.313254099067	146.544163414931	0.12076	0.69079	0.99923	FALSE
rno-miR-195-5p	1231.71982224058	1038.48488045986	0.22279	0.38788	0.99923	FALSE
rno-miR-1956-5p	0.252615659552112	1.0813703907228	-0.22931	0.44011	0.99923	FALSE
rno-miR-196a-5p	0	0.336715382965319	-0.090694	0.55418	0.99923	FALSE
rno-miR-196b-3p	0	0.346744435681839	-0.092524	0.55	0.99923	FALSE
rno-miR-196b-5p	3.40892611896998	4.35556872104075	-0.14233	0.74156	0.99923	FALSE
rno-miR-199a-3p	6644.95039282847	5479.35474100257	0.22561	0.51162	0.99923	FALSE
rno-miR-199a-5p	3003.81068520258	2177.19728052122	0.39495	0.207	0.99923	FALSE
rno-miR-19a-3p	61.3823690211378	53.273918042687	0.14133	0.73264	0.99923	FALSE
rno-miR-19a-5p	0.505231319104224	0.336715382965319	0.055339	0.80768	0.99923	FALSE
rno-miR-19b-1-5p	2.30425250725928	3.66830272936867	-0.21878	0.59886	0.99923	FALSE
rno-miR-19b-3p	980.456052832965	921.42800672074	0.067711	0.85766	0.99923	FALSE
rno-miR-1b	853.210267855029	2118.14842326173	-0.60358	0.1675	0.99923	FALSE
rno-miR-200a-3p	5248.03495329914	4316.4629774331	0.23083	0.49473	0.99923	FALSE
rno-miR-200a-5p	327.039938583076	441.841341759702	-0.29399	0.47313	0.99923	FALSE
rno-miR-200b-3p	5160.02951670025	5330.37650533592	-0.038475	0.90808	0.99923	FALSE
rno-miR-200b-5p	40.1555152420039	38.3640962265195	0.061644	0.85339	0.99923	FALSE
rno-miR-200c-3p	97.8260283074087	134.147150525311	-0.33251	0.39398	0.99923	FALSE
rno-miR-201-3p	0.75854128899194	1.33961777935848	-0.17372	0.61058	0.99923	FALSE
rno-miR-201-5p	7.16537318132994	4.38287057897659	0.40962	0.34485	0.99923	FALSE
rno-miR-202-5p	0	0.584933718884479	-0.20308	0.36292	0.99923	FALSE
rno-miR-203a-3p	4662.65849048775	4631.83367051424	0.0084578	0.97552	0.99923	FALSE
rno-miR-203a-5p	729.296847252201	726.517475470392	0.0036374	0.99168	0.99923	FALSE
rno-miR-203b-3p	943.854801607199	921.060012257195	0.028618	0.93095	0.99923	FALSE
rno-miR-203b-5p	3019.86029810108	3011.26149103585	0.0036517	0.98801	0.99923	FALSE
rno-miR-204-3p	0	0.584933718884479	-0.20308	0.36292	0.99923	FALSE
rno-miR-204-5p	15.101771894942	31.6960032125495	-0.55278	0.20679	0.99923	FALSE
rno-miR-205	6.56731950939466	11.2780116752943	-0.43939	0.31496	0.99923	FALSE
rno-miR-206-3p	46.838522645677	119.059196996924	-0.42709	0.29838	0.99923	FALSE
rno-miR-207	0	0	NA	NA	NA	NA
rno-miR-208b-3p	0	0.24821833591916	-0.072678	0.59829	0.99923	FALSE
rno-miR-20a-3p	1.10467361171071	1.61513797321348	-0.09347	0.80859	0.99923	FALSE
rno-miR-20a-5p	2444.89721347786	2098.19477108513	0.17287	0.63242	0.99923	FALSE
rno-miR-20b-3p	0.505231319104224	0.673430765930639	-0.021068	0.93124	0.99923	FALSE
rno-miR-20b-5p	5.17931866684158	5.12474028652035	-0.00042287	0.99923	0.99923	FALSE
rno-miR-210-3p	452.754477964034	360.435499649165	0.24994	0.50576	0.99923	FALSE
rno-miR-210-5p	2.62245050003019	1.16986743776896	0.31941	0.42801	0.99923	FALSE
rno-miR-211-5p	0.252615659552112	0	0.078418	0.57427	0.99923	FALSE
rno-miR-212-3p	1.51638826764828	3.090612762987	-0.22251	0.55174	0.99923	FALSE
rno-miR-212-5p	2.96788851241335	3.09441893601192	-0.0077992	0.98551	0.99923	FALSE
rno-miR-21-3p	53.8889022430641	30.5821289570105	0.58019	0.1465	0.99923	FALSE
rno-miR-214-3p	177.533262034771	170.087489508769	0.058968	0.82197	0.99923	FALSE
rno-miR-21-5p	678424.968609606	591410.96431891	0.17719	0.5101	0.99923	FALSE
rno-miR-216a-3p	0	0.744655007757479	-0.17263	0.40166	0.99923	FALSE
rno-miR-216a-5p	0.505231319104224	3.81177208583356	-0.43287	0.20287	0.99923	FALSE
rno-miR-216b-3p	0.252615659552112	3.81177208583356	-0.5215	0.12784	0.99923	FALSE
rno-miR-216b-5p	0	12.4994138430041	-0.6965	NA	NA	NA
rno-miR-217-5p	13.9587559696247	94.0587810666705	-0.8714	NA	NA	NA
rno-miR-218a-5p	266.54874424993	386.513751644246	-0.40056	0.294	0.99923	FALSE
rno-miR-218b	249.719775621697	366.363208085922	-0.41083	0.28443	0.99923	FALSE
rno-miR-219a-1-3p	6.44100834393093	10.1828060588301	-0.30711	0.48351	0.99923	FALSE
rno-miR-219a-2-3p	0.346826633054371	2.86347340531208	-0.58336	0.11932	0.99923	FALSE
rno-miR-219a-5p	8.55267971354742	6.79726727581923	0.21648	0.61802	0.99923	FALSE
rno-miR-219b	0.346826633054371	2.86347340531208	-0.58336	0.11932	0.99923	FALSE
rno-miR-221-3p	601.364013143381	429.319013572175	0.40611	0.21535	0.99923	FALSE
rno-miR-221-5p	141.569980742534	86.563425613766	0.51397	0.1912	0.99923	FALSE
rno-miR-222-3p	114.453201161611	96.0247822965352	0.23025	0.38027	0.99923	FALSE
rno-miR-222-5p	1.19888458521297	1.02017520161248	0.076805	0.82724	0.99923	FALSE
rno-miR-223-3p	110.883598823559	110.924297741766	-0.001103	0.99715	0.99923	FALSE
rno-miR-223-5p	22.717202045816	24.5852325529588	-0.077565	0.85581	0.99923	FALSE
rno-miR-22-3p	17972.5628417948	19301.4702699119	-0.073832	0.85163	0.99923	FALSE
rno-miR-224-5p	6.85550024121092	9.14981650428739	-0.27978	0.51214	0.99923	FALSE
rno-miR-22-5p	390.141110822972	469.496357070376	-0.22297	0.4982	0.99923	FALSE
rno-miR-23a-3p	4161.85202646852	3934.68581397811	0.071183	0.80123	0.99923	FALSE
rno-miR-23a-5p	0	0.336715382965319	-0.090694	0.55418	0.99923	FALSE
rno-miR-23b-3p	3449.90174813466	3321.16688285914	0.047048	0.87577	0.99923	FALSE
rno-miR-23b-5p	8.23587034144772	5.33182153876223	0.34748	0.42668	0.99923	FALSE
rno-miR-24-1-5p	26.5819215476647	30.532074968755	-0.1539	0.65046	0.99923	FALSE
rno-miR-24-2-5p	527.699905884334	683.994296864309	-0.30399	NA	NA	NA
rno-miR-24-3p	3104.62272939054	3834.18964448759	-0.24882	0.46266	0.99923	FALSE
rno-miR-25-3p	5729.3833501203	7080.04831649583	-0.23911	0.50842	0.99923	FALSE
rno-miR-25-5p	9.82477737429548	12.4551228655661	-0.25669	0.54041	0.99923	FALSE
rno-miR-26a-3p	4.5149883513519	2.35979298097096	0.42844	0.32791	0.99923	FALSE
rno-miR-26a-5p	141587.609618286	139897.966947554	0.015593	0.95261	0.99923	FALSE
rno-miR-26b-3p	25.4465363646638	28.9231598752332	-0.12986	0.70252	0.99923	FALSE
rno-miR-26b-5p	17217.1654230172	16607.0308839454	0.047396	0.84925	0.99923	FALSE
rno-miR-27a-3p	1663.10972427924	1626.88290631405	0.027984	0.92148	0.99923	FALSE
rno-miR-27a-5p	133.928004882383	143.194011439774	-0.063035	0.87845	0.99923	FALSE
rno-miR-27b-3p	44142.7406208544	37015.2763802632	0.22765	0.39491	0.99923	FALSE
rno-miR-27b-5p	34.236388322481	40.8759981503136	-0.20748	0.57436	0.99923	FALSE
rno-miR-28-3p	2979.94665007328	2973.57528579677	0.0024546	0.99442	0.99923	FALSE
rno-miR-28-5p	397.081849429711	462.715742774977	-0.17593	0.61546	0.99923	FALSE
rno-miR-291a-3p	0.505925629439828	0.336715382965319	0.029502	0.89448	0.99923	FALSE
rno-miR-291a-5p	0.252615659552112	0	0.078418	0.57427	0.99923	FALSE
rno-miR-291b	0.852752262494199	2.13163275048484	-0.29785	0.41157	0.99923	FALSE
rno-miR-292-3p	1.26446691843177	2.2712959339248	-0.28282	0.47361	0.99923	FALSE
rno-miR-292-5p	3.06348810658682	3.52966041873991	-0.13629	0.75464	0.99923	FALSE
rno-miR-293-5p	19.4017992613881	23.6881912841582	-0.18317	0.67406	0.99923	FALSE
rno-miR-294	0.75854128899194	0.24821833591916	0.14216	0.59978	0.99923	FALSE
rno-miR-295-3p	0.599442292606483	0.992873343676639	-0.095494	0.74759	0.99923	FALSE
rno-miR-296-3p	0.852752262494199	1.61513797321348	-0.23919	0.52125	0.99923	FALSE
rno-miR-298-3p	0.599442292606483	0.24821833591916	0.1201	0.64886	0.99923	FALSE
rno-miR-298-5p	0	0.24821833591916	-0.072678	0.59829	0.99923	FALSE
rno-miR-299a-3p	1.70411590431719	1.53666997888384	0.064721	0.86421	0.99923	FALSE
rno-miR-299b-5p	1.10467361171071	1.189925543202	0.0036559	0.99184	0.99923	FALSE
rno-miR-29a-3p	18767.493618532	16362.1212167674	0.17007	NA	NA	NA
rno-miR-29a-5p	22.56939394545	26.7431462885682	-0.18643	0.62368	0.99923	FALSE
rno-miR-29b-3p	394.419776430151	365.865420769688	0.089894	0.77189	0.99923	FALSE
rno-miR-29b-5p	8.77805535348729	7.67155641430015	0.10119	0.81181	0.99923	FALSE
rno-miR-29c-3p	463.652556425292	373.822193166737	0.24937	0.47427	0.99923	FALSE
rno-miR-29c-5p	127.893176725831	162.529015379834	-0.24994	0.52786	0.99923	FALSE
rno-miR-300-3p	2.21073584409262	3.20297408849112	-0.25629	0.5532	0.99923	FALSE
rno-miR-301a-3p	3.6629303991933	3.32536446671176	0.018764	0.96333	0.99923	FALSE
rno-miR-301a-5p	4.95533164757292	8.61706979460791	-0.40633	0.35378	0.99923	FALSE
rno-miR-301b-3p	0.693653266108742	0.584933718884479	0.028863	0.91898	0.99923	FALSE
rno-miR-301b-5p	0	0	NA	NA	NA	NA
rno-miR-3064-3p	0.599442292606483	0.24821833591916	0.1201	0.64886	0.99923	FALSE
rno-miR-3064-5p	2.30425250725928	2.17276983416212	0.016723	0.96814	0.99923	FALSE
rno-miR-3065-3p	42.4290561779729	45.5765468796337	-0.072094	0.82293	0.99923	FALSE
rno-miR-3065-5p	29.2050663580305	24.9485975145958	0.16667	0.64846	0.99923	FALSE
rno-miR-3068-3p	305.727582703131	248.971188850486	0.20083	0.62271	0.99923	FALSE
rno-miR-3068-5p	140.873071212274	129.920857201183	0.10098	0.70408	0.99923	FALSE
rno-miR-3074	15.1527870538638	18.0424064927503	-0.16026	0.67644	0.99923	FALSE
rno-miR-3075	0.252615659552112	0	0.078418	0.57427	0.99923	FALSE
rno-miR-3084a-3p	1.38730653221748	1.25836448481512	0.02493	0.9367	0.99923	FALSE
rno-miR-3084a-5p	0	0.24821833591916	-0.072678	0.59829	0.99923	FALSE
rno-miR-3084b-5p	0.346826633054371	0.744655007757479	-0.091662	0.7045	0.99923	FALSE
rno-miR-3084c-5p	0.346826633054371	0.744655007757479	-0.091662	0.7045	0.99923	FALSE
rno-miR-3085	0	0	NA	NA	NA	NA
rno-miR-3099	0	0	NA	NA	NA	NA
rno-miR-30a-3p	3694.02273955112	3476.88938364642	0.072656	0.82442	0.99923	FALSE
rno-miR-30a-5p	142056.481442029	108303.867760777	0.26963	0.50642	0.99923	FALSE
rno-miR-30b-3p	0.693653266108742	0.843181107520159	-0.039751	0.89376	0.99923	FALSE
rno-miR-30b-5p	13990.9797342098	11060.1016071223	0.29775	0.29934	0.99923	FALSE
rno-miR-30c-1-3p	41.0466098181046	42.4530616582834	-0.044292	0.88676	0.99923	FALSE
rno-miR-30c-2-3p	1324.27978628138	1467.8029377306	-0.11465	0.75641	0.99923	FALSE
rno-miR-30c-5p	11542.39092234	9693.798857222	0.22712	0.38398	0.99923	FALSE
rno-miR-30d-3p	430.070509359686	314.095042031794	0.40132	0.14434	0.99923	FALSE
rno-miR-30d-5p	84597.1119127182	69066.0060028423	0.23139	0.51644	0.99923	FALSE
rno-miR-30e-3p	1702.14900121019	1721.59443061251	-0.012579	0.97299	0.99923	FALSE
rno-miR-30e-5p	13838.3273744904	12343.2577711461	0.12992	0.71712	0.99923	FALSE
rno-miR-3102	0	0	NA	NA	NA	NA
rno-miR-3120	47.0061553108656	52.3721346358803	-0.11519	0.76041	0.99923	FALSE
rno-miR-31a-3p	116.322678198085	146.83528326193	-0.28075	0.39844	0.99923	FALSE
rno-miR-31a-5p	2273.89573251033	2189.09428893432	0.043192	0.90412	0.99923	FALSE
rno-miR-31b	198.985012431036	193.305897191999	0.031938	0.93167	0.99923	FALSE
rno-miR-320-3p	680.414735788822	720.179269383278	-0.074661	0.78701	0.99923	FALSE
rno-miR-320-5p	0	0	NA	NA	NA	NA
rno-miR-322-3p	296.46027189502	291.936658302558	0.017763	0.9593	0.99923	FALSE
rno-miR-322-5p	336.641616829098	238.89731290518	0.36825	0.3367	0.99923	FALSE
rno-miR-323-3p	1.86321490070265	0.336715382965319	0.46633	0.19104	0.99923	FALSE
rno-miR-32-3p	5.52683961023155	4.95777524514455	0.045365	0.91711	0.99923	FALSE
rno-miR-324-3p	5.11512495429398	5.41307483330559	-0.073293	0.86629	0.99923	FALSE
rno-miR-324-5p	14.3690886762664	15.8084414694779	-0.11741	0.76047	0.99923	FALSE
rno-miR-325-3p	0.693653266108742	0.673430765930639	0.0078518	0.97483	0.99923	FALSE
rno-miR-325-5p	0.252615659552112	0.336715382965319	-0.011508	0.95521	0.99923	FALSE
rno-miR-32-5p	222.139565244204	190.128437939311	0.18201	0.59421	0.99923	FALSE
rno-miR-326-3p	92.8099744989663	79.9884642822884	0.1785	0.58754	0.99923	FALSE
rno-miR-326-5p	0	0	NA	NA	NA	NA
rno-miR-328a-3p	451.630600712708	534.942186898391	-0.20381	0.52598	0.99923	FALSE
rno-miR-328a-5p	0	0	NA	NA	NA	NA
rno-miR-328b-3p	0.346826633054371	0	0.098839	0.52588	0.99923	FALSE
rno-miR-329-3p	0.346826633054371	1.42811482640464	-0.34069	0.31961	0.99923	FALSE
rno-miR-329-5p	0.505925629439828	0.594962771600999	-0.053471	0.84489	0.99923	FALSE
rno-miR-330-3p	4.35519504463084	8.98285146291159	-0.53485	0.22051	0.99923	FALSE
rno-miR-330-5p	18.0934355466649	29.885010095779	-0.42365	NA	NA	NA
rno-miR-331-3p	40.7395074479527	34.0476228435336	0.19549	0.6099	0.99923	FALSE
rno-miR-331-5p	3.47381414185318	1.63519607864652	0.37002	0.36797	0.99923	FALSE
rno-miR-33-3p	29.2009071673923	25.4129052826621	0.14086	0.70922	0.99923	FALSE
rno-miR-335	67.5622480508396	59.1772979434665	0.16401	0.6213	0.99923	FALSE
rno-miR-33-5p	17.5401549120064	8.39893861683831	0.55432	0.20552	0.99923	FALSE
rno-miR-336-5p	0.852752262494199	0	0.26277	0.28028	0.99923	FALSE
rno-miR-337-5p	0	1.52664092616732	-0.51718	0.11442	0.99923	FALSE
rno-miR-338-3p	29.2050663580305	24.9485975145958	0.16667	0.64846	0.99923	FALSE
rno-miR-338-5p	47.1966601888769	47.8651156187778	-0.0034817	0.99123	0.99923	FALSE
rno-miR-339-3p	127.716227605496	123.623646727334	0.043634	0.87576	0.99923	FALSE
rno-miR-339-5p	588.800341273935	539.198462473941	0.098961	0.78738	0.99923	FALSE
rno-miR-340-3p	44.0849341647107	53.8431509733648	-0.22964	0.53571	0.99923	FALSE
rno-miR-340-5p	3433.07915046465	2890.11559591937	0.22337	0.39927	0.99923	FALSE
rno-miR-341	2.71666147353245	4.67844887826463	-0.39161	0.37005	0.99923	FALSE
rno-miR-342-3p	183.178573451999	202.507613527536	-0.12516	0.65464	0.99923	FALSE
rno-miR-342-5p	2.21004153375702	3.28144208282076	-0.22187	0.60877	0.99923	FALSE
rno-miR-343	0.252615659552112	0	0.078418	0.57427	0.99923	FALSE
rno-miR-344a-3p	0.252615659552112	0.24821833591916	0.0050649	0.97945	0.99923	FALSE
rno-miR-345-3p	127.474026600978	151.905315822257	-0.21684	0.49651	0.99923	FALSE
rno-miR-345-5p	176.922043151961	176.623903771134	0.00092629	0.9978	0.99923	FALSE
rno-miR-346	0	0	NA	NA	NA	NA
rno-miR-3473	6.88412888149437	10.166554126422	-0.35792	0.40452	0.99923	FALSE
rno-miR-34a-3p	0.252615659552112	1.04023330704552	-0.14784	0.55426	0.99923	FALSE
rno-miR-34a-5p	613.868107640699	1187.18185761139	-0.49219	0.26117	0.99923	FALSE
rno-miR-34b-3p	3.40892611896998	24.0294500272426	-1.0278	NA	NA	NA
rno-miR-34b-5p	0.852057952158595	2.50948521712744	-0.40475	0.30959	0.99923	FALSE
rno-miR-34c-3p	5.56309899283129	12.1861941449497	-0.38635	0.35001	0.99923	FALSE
rno-miR-34c-5p	278.575251448082	422.292336835964	-0.50427	0.11817	0.99923	FALSE
rno-miR-350	116.993944945555	101.51289391219	0.1674	0.59938	0.99923	FALSE
rno-miR-351-3p	1.89253785132171	0.683459818647159	0.32019	0.37202	0.99923	FALSE
rno-miR-351-5p	328.657055331164	300.253068028552	0.096915	0.80311	0.99923	FALSE
rno-miR-3541	0	0	NA	NA	NA	NA
rno-miR-3542	2.78085518608004	1.82602539848028	0.12966	0.73048	0.99923	FALSE
rno-miR-3543	2.27492955664022	5.11749653401755	-0.46908	0.27596	0.99923	FALSE
rno-miR-3544	0	0	NA	NA	NA	NA
rno-miR-3547	0	0	NA	NA	NA	NA
rno-miR-3548	265.097541097324	355.290463040382	-0.28545	0.48662	0.99923	FALSE
rno-miR-3549	70.4834825397453	85.0035372681912	-0.20812	0.56216	0.99923	FALSE
rno-miR-3553	324.41566719458	328.402759355327	-0.01062	0.98039	0.99923	FALSE
rno-miR-3556a	1374.35092195296	1221.74946500921	0.14684	NA	NA	NA
rno-miR-3556b	449.796329810446	363.485236419462	0.24662	0.47931	0.99923	FALSE
rno-miR-3557-3p	702.83826102516	574.875140549001	0.2138	0.57931	0.99923	FALSE
rno-miR-3557-5p	60105.1983745317	57516.294511415	0.05193	0.87806	0.99923	FALSE
rno-miR-3558-3p	7.29653784776754	6.60021507629387	0.070375	0.86977	0.99923	FALSE
rno-miR-3558-5p	2.55756247714699	3.09441893601192	-0.14441	0.73685	0.99923	FALSE
rno-miR-3559-3p	337.554931028679	431.047129203452	-0.28915	0.39464	0.99923	FALSE
rno-miR-3559-5p	2759.9388178133	2712.75857930762	0.018414	0.96183	0.99923	FALSE
rno-miR-3560	13.4842362218108	19.7343393082181	-0.36554	0.37287	0.99923	FALSE
rno-miR-3561-3p	2.02370251775931	1.42811482640464	0.064064	0.85501	0.99923	FALSE
rno-miR-3561-5p	0.252615659552112	0	0.078418	0.57427	0.99923	FALSE
rno-miR-3566	0	0	NA	NA	NA	NA
rno-miR-3569	0	0	NA	NA	NA	NA
rno-miR-3570	103.055978257747	114.316538375835	-0.10029	0.80654	0.99923	FALSE
rno-miR-3571	134.651102987382	539.667971783422	-0.63619	0.12377	0.99923	FALSE
rno-miR-3572	0	0	NA	NA	NA	NA
rno-miR-3574	452.155035671428	360.088755213483	0.24956	0.50637	0.99923	FALSE
rno-miR-3576	0	0.496436671838319	-0.12814	0.47636	0.99923	FALSE
rno-miR-3577	0.346826633054371	0.336715382965319	0.0064571	0.97574	0.99923	FALSE
rno-miR-3578	0	0.24821833591916	-0.072678	0.59829	0.99923	FALSE
rno-miR-3579	0	0.346744435681839	-0.092524	0.55	0.99923	FALSE
rno-miR-3580-3p	0	0	NA	NA	NA	NA
rno-miR-3580-5p	0.505925629439828	0.24821833591916	0.046498	0.83052	0.99923	FALSE
rno-miR-3583-3p	0	0	NA	NA	NA	NA
rno-miR-3583-5p	0	0	NA	NA	NA	NA
rno-miR-3584-3p	0	0.24821833591916	-0.072678	0.59829	0.99923	FALSE
rno-miR-3585-3p	1.19888458521297	3.25414022488492	-0.4206	0.30121	0.99923	FALSE
rno-miR-3585-5p	3.06209948591561	3.38999723529996	-0.027863	0.94915	0.99923	FALSE
rno-miR-3586-3p	228.646364537505	256.967474757243	-0.14302	0.64307	0.99923	FALSE
rno-miR-3587	391.514693009614	363.923596466226	0.087441	0.77722	0.99923	FALSE
rno-miR-3588	6960.10953387114	6403.90682229384	0.094551	0.79249	0.99923	FALSE
rno-miR-3589	467.738736042212	474.519795816655	-0.019332	0.95436	0.99923	FALSE
rno-miR-3590-3p	6.21771563499788	9.14637892480951	-0.25405	0.56205	0.99923	FALSE
rno-miR-3590-5p	92.4155975872927	77.8799522556702	0.21137	0.48516	0.99923	FALSE
rno-miR-3591	703308.904296072	640204.53360457	0.11566	0.70964	0.99923	FALSE
rno-miR-3592	2.11652487059036	3.40002628801648	-0.28683	0.50593	0.99923	FALSE
rno-miR-3593-3p	0	0	NA	NA	NA	NA
rno-miR-3593-5p	0	0	NA	NA	NA	NA
rno-miR-3594-3p	0.252615659552112	0	0.078418	0.57427	0.99923	FALSE
rno-miR-3594-5p	0	0	NA	NA	NA	NA
rno-miR-3595	0	0	NA	NA	NA	NA
rno-miR-3596a	32460.2974018377	37168.3877971429	-0.17589	0.50345	0.99923	FALSE
rno-miR-3596b	4599.84580948115	5565.02188778405	-0.23151	0.46893	0.99923	FALSE
rno-miR-3596c	1662.46811256878	1728.93962533461	-0.048762	0.8718	0.99923	FALSE
rno-miR-3596d	107729.698271043	115072.615890114	-0.076817	0.82413	0.99923	FALSE
rno-miR-361-3p	1193.10423006986	1157.62795334827	0.034098	0.92517	0.99923	FALSE
rno-miR-361-5p	229.906476991898	232.71469154535	-0.01351	0.96577	0.99923	FALSE
rno-miR-362-3p	129.502265513425	108.053590443687	0.17284	0.67841	0.99923	FALSE
rno-miR-362-5p	189.968706647518	194.388096045143	-0.029927	0.91862	0.99923	FALSE
rno-miR-363-3p	74.3122530939042	73.6189110509772	0.0074532	0.98159	0.99923	FALSE
rno-miR-363-5p	0	0	NA	NA	NA	NA
rno-miR-365-3p	903.739466306684	886.861607624097	0.022615	0.94579	0.99923	FALSE
rno-miR-365-5p	1.26446691843177	1.5166118734508	-0.10684	0.77942	0.99923	FALSE
rno-miR-369-3p	1.10467361171071	1.41808577368812	-0.058051	0.8732	0.99923	FALSE
rno-miR-369-5p	0	0.24821833591916	-0.072678	0.59829	0.99923	FALSE
rno-miR-370-3p	1.01046263820845	2.1627407814456	-0.17825	0.59792	0.99923	FALSE
rno-miR-374-3p	35.8358852696372	37.6705160798287	-0.050768	0.88512	0.99923	FALSE
rno-miR-374-5p	2615.60515772361	2298.50950270632	0.14253	0.70185	0.99923	FALSE
rno-miR-375-3p	2518.76081313643	3456.20267731122	-0.36516	0.29812	0.99923	FALSE
rno-miR-376a-3p	0	0	NA	NA	NA	NA
rno-miR-376a-5p	0	0	NA	NA	NA	NA
rno-miR-376b-3p	0.75854128899194	0.744655007757479	-0.017671	0.95178	0.99923	FALSE
rno-miR-376b-5p	0.252615659552112	0	0.078418	0.57427	0.99923	FALSE
rno-miR-376c-3p	0.505925629439828	0.24821833591916	0.046498	0.83052	0.99923	FALSE
rno-miR-377-3p	0	0	NA	NA	NA	NA
rno-miR-378a-3p	60104.6924489023	57515.6995486434	0.051932	0.87806	0.99923	FALSE
rno-miR-378a-5p	711.896172057812	582.005685628307	0.21524	0.57523	0.99923	FALSE
rno-miR-378b	12.6628898409424	103.81104744543	-0.97603	NA	NA	NA
rno-miR-379-3p	0.75854128899194	0.346744435681839	0.11991	0.66233	0.99923	FALSE
rno-miR-379-5p	14.9419785882209	23.6259752222367	-0.33585	0.44336	0.99923	FALSE
rno-miR-380-3p	0	0	NA	NA	NA	NA
rno-miR-380-5p	0	0.346744435681839	-0.092524	0.55	0.99923	FALSE
rno-miR-381-3p	0.346826633054371	0	0.098839	0.52588	0.99923	FALSE
rno-miR-382-3p	2.11652487059036	3.40002628801648	-0.28683	0.50593	0.99923	FALSE
rno-miR-382-5p	0.346826633054371	2.02307759800564	-0.48483	0.18569	0.99923	FALSE
rno-miR-383-5p	1.70481021465279	1.17989649048548	0.15248	0.70403	0.99923	FALSE
rno-miR-384-3p	0	0.24821833591916	-0.072678	0.59829	0.99923	FALSE
rno-miR-384-5p	0	0.594962771600999	-0.20477	0.3607	0.99923	FALSE
rno-miR-409a-3p	1.35728927126282	1.76483020936996	-0.067824	0.86373	0.99923	FALSE
rno-miR-409a-5p	0.852752262494199	0	0.26277	0.28028	0.99923	FALSE
rno-miR-409b	1.60990493081493	1.76483020936996	0.00098931	0.99801	0.99923	FALSE
rno-miR-410-3p	0.346826633054371	0.584933718884479	-0.076274	0.77458	0.99923	FALSE
rno-miR-411-3p	0.505231319104224	0.496436671838319	0.0066326	0.97776	0.99923	FALSE
rno-miR-411-5p	4.57918206389949	4.39912251138471	0.036902	0.93037	0.99923	FALSE
rno-miR-412-5p	0.346826633054371	0	0.098839	0.52588	0.99923	FALSE
rno-miR-421-3p	2.8101781366991	12.8630624903583	-1.2268	0.0046723	0.99923	TRUE
rno-miR-421-5p	0	0.346744435681839	-0.092524	0.55	0.99923	FALSE
rno-miR-423-3p	1253.96855647623	1196.09015737498	0.05393	0.88117	0.99923	FALSE
rno-miR-423-5p	1274.24410250142	1495.88929995091	-0.21513	0.34052	0.99923	FALSE
rno-miR-425-3p	31.4751424136969	25.512452255236	0.22774	0.52541	0.99923	FALSE
rno-miR-425-5p	648.503531102427	1016.37330248849	-0.40003	0.34796	0.99923	FALSE
rno-miR-429	359.464213947043	457.276162091691	-0.2781	NA	NA	NA
rno-miR-431	0.757846978656336	0	0.18741	0.37101	0.99923	FALSE
rno-miR-433-3p	0.346826633054371	0.683459818647159	-0.092753	0.73158	0.99923	FALSE
rno-miR-434-3p	2.27492955664022	5.11749653401755	-0.46908	0.27596	0.99923	FALSE
rno-miR-434-5p	2.0209252764169	3.80796591280863	-0.21035	0.5857	0.99923	FALSE
rno-miR-449a-5p	1.95742587420491	6.11036987769419	-0.71264	0.10223	0.99923	FALSE
rno-miR-449c-5p	0	0	NA	NA	NA	NA
rno-miR-450a-3p	6.91136890110662	5.85556006853639	0.15826	0.71806	0.99923	FALSE
rno-miR-450a-5p	1546.44237412688	1717.75118909629	-0.12266	0.72057	0.99923	FALSE
rno-miR-450b-3p	20.6447559021668	23.8979665612867	-0.15144	0.67682	0.99923	FALSE
rno-miR-450b-5p	1133.85218206805	1290.8361554722	-0.15501	0.63683	0.99923	FALSE
rno-miR-451-3p	1.19888458521297	1.73752835143412	-0.0887	0.78557	0.99923	FALSE
rno-miR-451-5p	1657.63957455035	6081.76418006851	-0.79306	NA	NA	NA
rno-miR-452-3p	0	0.346744435681839	-0.092524	0.55	0.99923	FALSE
rno-miR-452-5p	2.71596716319684	2.36982203368748	0.072658	0.8659	0.99923	FALSE
rno-miR-455-3p	237.333673797793	238.358242180746	-0.0039427	0.98938	0.99923	FALSE
rno-miR-455-5p	1829.08087795952	1795.38215714615	0.022763	0.94252	0.99923	FALSE
rno-miR-463-3p	0.75854128899194	0	0.2483	0.29576	0.99923	FALSE
rno-miR-463-5p	0	0.496436671838319	-0.12814	0.47636	0.99923	FALSE
rno-miR-466b-2-3p	85.0819174445647	111.506357760369	-0.2989	0.42361	0.99923	FALSE
rno-miR-466b-3p	34.3229685536669	49.9822608642571	-0.45377	0.18236	0.99923	FALSE
rno-miR-466b-5p	17.9985369342024	23.268458179247	-0.28137	0.48866	0.99923	FALSE
rno-miR-466c-3p	6.25675225894004	9.20098264068119	-0.36281	0.40383	0.99923	FALSE
rno-miR-466c-5p	142.277600327246	159.142198125263	-0.11815	0.75992	0.99923	FALSE
rno-miR-466d	0.346826633054371	0.683459818647159	-0.092753	0.73158	0.99923	FALSE
rno-miR-471-3p	0	0	NA	NA	NA	NA
rno-miR-471-5p	0	0	NA	NA	NA	NA
rno-miR-483-3p	0	0.336715382965319	-0.090694	0.55418	0.99923	FALSE
rno-miR-483-5p	0.252615659552112	0.24821833591916	0.0050649	0.97945	0.99923	FALSE
rno-miR-484	3.94348038869327	9.32337301890183	-0.56158	0.19967	0.99923	FALSE
rno-miR-485-3p	0.852752262494199	0	0.26277	0.28028	0.99923	FALSE
rno-miR-485-5p	0	0.496436671838319	-0.12814	0.47636	0.99923	FALSE
rno-miR-486	753.175638202023	4986.67443107462	-1.0033	NA	NA	NA
rno-miR-487b-3p	0.346826633054371	0.346744435681839	0.0047917	0.98206	0.99923	FALSE
rno-miR-488-3p	7.10881021109863	14.9127896670356	-0.4964	0.25515	0.99923	FALSE
rno-miR-488-5p	0.252615659552112	0	0.078418	0.57427	0.99923	FALSE
rno-miR-489-3p	0	0	NA	NA	NA	NA
rno-miR-489-5p	0	0	NA	NA	NA	NA
rno-miR-490-3p	24.4005086541912	21.3601586134122	0.16711	0.64795	0.99923	FALSE
rno-miR-490-5p	0.346826633054371	2.33249112303512	-0.38386	0.24224	0.99923	FALSE
rno-miR-493-3p	0	0	NA	NA	NA	NA
rno-miR-493-5p	0.252615659552112	1.96188240889532	-0.47089	0.18947	0.99923	FALSE
rno-miR-494-3p	0.757846978656336	2.03310665072216	-0.22721	0.50385	0.99923	FALSE
rno-miR-495	0.346826633054371	2.10154559233528	-0.50064	0.17502	0.99923	FALSE
rno-miR-496-3p	0	0	NA	NA	NA	NA
rno-miR-497-3p	0	0	NA	NA	NA	NA
rno-miR-497-5p	507.954277497394	383.423506578399	0.28767	0.47057	0.99923	FALSE
rno-miR-499-3p	0.346826633054371	0.673430765930639	-0.06826	0.77152	0.99923	FALSE
rno-miR-499-5p	269.283713163354	285.967501647566	-0.066946	0.8544	0.99923	FALSE
rno-miR-500-3p	23.0090429313354	21.9789856634712	0.048972	0.89918	0.99923	FALSE
rno-miR-500-5p	0.252615659552112	1.59507986778044	-0.30511	0.32663	0.99923	FALSE
rno-miR-501-3p	13.4842362218108	19.7343393082181	-0.36554	0.37287	0.99923	FALSE
rno-miR-501-5p	0.599442292606483	0.24821833591916	0.1201	0.64886	0.99923	FALSE
rno-miR-503-3p	12.7550178834379	15.5975540442111	-0.16852	0.67744	0.99923	FALSE
rno-miR-503-5p	55.2399493926818	41.0619091489841	0.31761	0.41836	0.99923	FALSE
rno-miR-505-3p	468.43238930832	474.271577480736	-0.016971	0.95989	0.99923	FALSE
rno-miR-505-5p	4.60850501451855	5.05351604469351	-0.045132	0.91792	0.99923	FALSE
rno-miR-509-3p	0	0.496436671838319	-0.12814	0.47636	0.99923	FALSE
rno-miR-509-5p	0.252615659552112	0	0.078418	0.57427	0.99923	FALSE
rno-miR-511-3p	111.340470392199	101.576323257312	0.099967	0.79831	0.99923	FALSE
rno-miR-511-5p	5.52614529989595	8.01105709747919	-0.34888	0.41113	0.99923	FALSE
rno-miR-5132-3p	0.599442292606483	0	0.22319	0.32461	0.99923	FALSE
rno-miR-5132-5p	0.505925629439828	0.931678154566319	-0.17193	0.58834	0.99923	FALSE
rno-miR-532-3p	148.264008635569	145.519807079249	0.024681	0.93073	0.99923	FALSE
rno-miR-532-5p	7533.33441567559	6851.11408945823	0.11075	0.74798	0.99923	FALSE
rno-miR-539-3p	0	0.693488871363679	-0.1573	0.42592	0.99923	FALSE
rno-miR-539-5p	0	0.496436671838319	-0.12814	0.47636	0.99923	FALSE
rno-miR-540-3p	0	0.346744435681839	-0.092524	0.55	0.99923	FALSE
rno-miR-540-5p	0	0	NA	NA	NA	NA
rno-miR-541-3p	0	0	NA	NA	NA	NA
rno-miR-541-5p	5.40261137577463	9.20376794089491	-0.35655	0.41422	0.99923	FALSE
rno-miR-542-3p	900.49647051143	972.95877787476	-0.092599	0.77777	0.99923	FALSE
rno-miR-542-5p	6.66153048289692	7.86136486132271	-0.17117	0.69004	0.99923	FALSE
rno-miR-543-3p	0.346826633054371	0.584933718884479	-0.076274	0.77458	0.99923	FALSE
rno-miR-544-5p	0	0	NA	NA	NA	NA
rno-miR-547-3p	16.9545788119859	27.9773628092083	-0.43046	0.31167	0.99923	FALSE
rno-miR-547-5p	2.65177345064925	1.43814387912116	0.24014	0.55087	0.99923	FALSE
rno-miR-582-3p	48.4121815366429	40.431004933089	0.19263	0.63156	0.99923	FALSE
rno-miR-582-5p	11.3335348996275	7.88968759206975	0.30997	0.47325	0.99923	FALSE
rno-miR-598-3p	229.003020005392	234.059410196526	-0.028676	0.92046	0.99923	FALSE
rno-miR-598-5p	0	0	NA	NA	NA	NA
rno-miR-6216	36.2111586123252	34.8815120854314	0.018448	0.96593	0.99923	FALSE
rno-miR-6314	0	0	NA	NA	NA	NA
rno-miR-6315	1.70481021465279	2.13163275048484	-0.095727	0.81203	0.99923	FALSE
rno-miR-6317	0	0	NA	NA	NA	NA
rno-miR-6318	0	0.693488871363679	-0.1573	0.42592	0.99923	FALSE
rno-miR-6319	2.11652487059036	2.56687423321284	-0.097942	0.81505	0.99923	FALSE
rno-miR-632	0	0.336715382965319	-0.090694	0.55418	0.99923	FALSE
rno-miR-6321	0.505925629439828	7.94298674941311	-0.085079	NA	NA	NA
rno-miR-6324	5.7487436984934	1.32958872664196	0.733	0.084501	0.99923	FALSE
rno-miR-6325	0	0	NA	NA	NA	NA
rno-miR-6328	0.505925629439828	1.27842259024816	-0.26154	0.4356	0.99923	FALSE
rno-miR-6329	91.0490936796419	119.734802481026	-0.32477	0.3311	0.99923	FALSE
rno-miR-6331	0	0	NA	NA	NA	NA
rno-miR-652-3p	156.439150144771	200.277526850124	-0.28318	0.42898	0.99923	FALSE
rno-miR-652-5p	4.00906272191207	2.20007169209796	0.40359	0.35475	0.99923	FALSE
rno-miR-653-3p	0	0	NA	NA	NA	NA
rno-miR-653-5p	0	1.27842259024816	-0.43729	0.15555	0.99923	FALSE
rno-miR-664-2-5p	21.9420106515203	27.8335248591964	-0.23778	0.52167	0.99923	FALSE
rno-miR-664-3p	18.9427229288565	12.9995717800375	0.35863	0.39072	0.99923	FALSE
rno-miR-665	0	0	NA	NA	NA	NA
rno-miR-667-3p	0.346826633054371	0	0.098839	0.52588	0.99923	FALSE
rno-miR-671	30.3515471636505	36.7250939748481	-0.21375	0.55128	0.99923	FALSE
rno-miR-672-3p	0.346826633054371	0.24821833591916	0.023144	0.91034	0.99923	FALSE
rno-miR-672-5p	19.4828183385139	21.5810750913955	-0.075585	0.85323	0.99923	FALSE
rno-miR-673-3p	0	0	NA	NA	NA	NA
rno-miR-674-3p	422.135088705818	428.096655720012	-0.018649	0.95249	0.99923	FALSE
rno-miR-674-5p	149.576915416356	113.712003545133	0.29575	0.43873	0.99923	FALSE
rno-miR-675-3p	0	0.346744435681839	-0.092524	0.55	0.99923	FALSE
rno-miR-676	146.294577540883	153.419047627928	-0.055844	0.85548	0.99923	FALSE
rno-miR-702-3p	0.946268925660854	0.683459818647159	0.10056	0.75864	0.99923	FALSE
rno-miR-702-5p	0.505231319104224	0.584933718884479	-0.0053203	0.98475	0.99923	FALSE
rno-miR-708-3p	4.32587209401178	4.08729227968855	0.035146	0.93555	0.99923	FALSE
rno-miR-708-5p	0.852057952158595	2.41095911736476	-0.32113	0.38759	0.99923	FALSE
rno-miR-741-3p	0.505925629439828	0.992873343676639	-0.10594	0.67828	0.99923	FALSE
rno-miR-743a-3p	1.51777688831948	1.09139944343932	0.043524	0.8891	0.99923	FALSE
rno-miR-743b-3p	0	0.992873343676639	-0.20919	0.35009	0.99923	FALSE
rno-miR-743b-5p	0	0	NA	NA	NA	NA
rno-miR-7578	0.75854128899194	0	0.2483	0.29576	0.99923	FALSE
rno-miR-758-3p	0	0	NA	NA	NA	NA
rno-miR-760-3p	0.505231319104224	0.24821833591916	0.072813	0.74359	0.99923	FALSE
rno-miR-7a-1-3p	71.8676412979454	68.1308058028199	0.048335	0.8941	0.99923	FALSE
rno-miR-7a-5p	18654.2853700583	20718.4652200235	-0.12944	0.67515	0.99923	FALSE
rno-miR-7b	19.6733232165252	25.1791744517486	-0.25137	0.49915	0.99923	FALSE
rno-miR-802-3p	99.944824711031	87.5373466326508	0.14528	0.70169	0.99923	FALSE
rno-miR-802-5p	650.775836970131	618.885168787858	0.060649	0.8458	0.99923	FALSE
rno-miR-871-3p	1.26446691843177	0.594962771600999	0.15688	0.63501	0.99923	FALSE
rno-miR-871-5p	0	0	NA	NA	NA	NA
rno-miR-872-3p	69.6076561196524	60.8949605998576	0.13491	0.7375	0.99923	FALSE
rno-miR-872-5p	1518.80781390716	1616.90296003805	-0.081951	0.74278	0.99923	FALSE
rno-miR-873-3p	0	0	NA	NA	NA	NA
rno-miR-873-5p	0.346826633054371	0	0.098839	0.52588	0.99923	FALSE
rno-miR-874-3p	8.20654739082866	6.20508980443195	0.24694	0.56683	0.99923	FALSE
rno-miR-874-5p	0.346826633054371	0.346744435681839	0.0047917	0.98206	0.99923	FALSE
rno-miR-877	2.55617385647578	3.0259799943988	-0.055893	0.88771	0.99923	FALSE
rno-miR-878	0	0	NA	NA	NA	NA
rno-miR-879-3p	0	0	NA	NA	NA	NA
rno-miR-879-5p	0	0.336715382965319	-0.090694	0.55418	0.99923	FALSE
rno-miR-881-3p	0.505925629439828	0.843181107520159	-0.12285	0.67269	0.99923	FALSE
rno-miR-883-3p	0.505925629439828	0	0.12553	0.47146	0.99923	FALSE
rno-miR-92a-1-5p	7.4563311544886	8.51129994234243	-0.12988	0.76686	0.99923	FALSE
rno-miR-92a-3p	9017.32902781402	9336.70819357766	-0.042958	0.88888	0.99923	FALSE
rno-miR-92b-3p	2.05163684770716	3.93760004353207	-0.39678	0.35812	0.99923	FALSE
rno-miR-92b-5p	0	0	NA	NA	NA	NA
rno-miR-93-3p	3.94417469902887	15.3964119859437	-0.96772	0.027238	0.99923	TRUE
rno-miR-935	0	0	NA	NA	NA	NA
rno-miR-93-5p	941.502937141588	1196.96924351463	-0.27731	NA	NA	NA
rno-miR-96-5p	284.822234969954	263.720637994923	0.051288	0.90662	0.99923	FALSE
rno-miR-98-3p	3.50383140280785	0.336715382965319	0.8164	0.041328	0.99923	TRUE
rno-miR-98-5p	419.616481103367	518.131094880751	-0.23835	0.50929	0.99923	FALSE
rno-miR-99a-3p	79.3451656238017	58.4370164801682	0.29116	0.48279	0.99923	FALSE
rno-miR-99a-5p	40707.2655874771	38201.3482230944	0.070976	0.84649	0.99923	FALSE
rno-miR-99b-3p	86.0044045595406	93.6453974465027	-0.095478	0.79397	0.99923	FALSE
rno-miR-99b-5p	3326.35341063536	2968.94304393292	0.13287	0.69959	0.99923	FALSE
rno-miR-9a-3p	1.01046263820845	3.27141303010424	-0.39836	0.30813	0.99923	FALSE
rno-miR-9a-5p	115.898270682706	149.000802976092	-0.3262	0.21641	0.99923	FALSE
rno-miR-9b-3p	115.898270682706	147.742438491277	-0.3152	0.23249	0.99923	FALSE
rno-miR-9b-5p	0.252615659552112	0.24821833591916	0.0050649	0.97945	0.99923	FALSE
