# Supplementary material for: Crosstalk Between Polygonatum kingianum, the miRNA, and Gut Microbiota in the Regulation of Lipid Metabolism
Source: Front Pharmacol. 2021 Oct 27;12:740528. doi: 10.3389/fphar.2021.740528 (PMC8578870; doi:10.3389/fphar.2021.740528)
Supplement: Supplementary file 5 [file DataSheet1.ZIP › 1 Analysis of miRNA expression levels between different groups/MODvsPS_M/MODvsPS_M.DE_down.xls]

sRNA	MOD_readcount	PS_M_readcount	log2FoldChange	pval	padj
rno-miR-378b	10.7423458379004	243.524286842631	-3.6931	1.2533e-31	7.7579e-29
rno-miR-6329	77.41526542097	146.255562904944	-0.76547	0.014332	0.9823
rno-miR-106b-3p	248.528768300814	499.009850703406	-0.75128	0.040106	0.9823
