# Supplementary material for: Crosstalk Between Polygonatum kingianum, the miRNA, and Gut Microbiota in the Regulation of Lipid Metabolism
Source: Front Pharmacol. 2021 Oct 27;12:740528. doi: 10.3389/fphar.2021.740528 (PMC8578870; doi:10.3389/fphar.2021.740528)
Supplement: Supplementary file 5 [file DataSheet1.ZIP › 1 Analysis of miRNA expression levels between different groups/MODvsPS_M/MODvsPS_M.DE_up.xls]

sRNA	MOD_readcount	PS_M_readcount	log2FoldChange	pval	padj
rno-miR-21-3p	45.5179193526801	20.818138559746	0.84857	0.020949	0.9823
rno-miR-490-3p	20.6030714709999	8.7424556966151	0.80286	0.043983	0.9823
rno-miR-96-5p	238.694258975802	102.213876639526	0.79944	0.046464	0.9823
rno-miR-362-3p	109.024328210409	54.6387133649022	0.72879	0.049716	0.9823
