# Supplementary material for: Crosstalk Between Polygonatum kingianum, the miRNA, and Gut Microbiota in the Regulation of Lipid Metabolism
Source: Front Pharmacol. 2021 Oct 27;12:740528. doi: 10.3389/fphar.2021.740528 (PMC8578870; doi:10.3389/fphar.2021.740528)
Supplement: Supplementary file 5 [file DataSheet1.ZIP › 1 Analysis of miRNA expression levels between different groups/MODvsPS_M/MODvsPS_M.Differential_analysis_results.xls]

sRNA	MOD_readcount	PS_M_readcount	log2FoldChange	pval	padj	significant
novel_101	226.064885520203	217.096294679839	0.037976	0.91995	0.9823	FALSE
novel_109	110.364616307631	151.534052951704	-0.37085	0.24761	0.9823	FALSE
novel_114	0	0.321899826660293	-0.076299	0.56468	0.9823	FALSE
novel_150	9.22909347343365	8.89222628494808	0.0063474	0.98766	0.99266	FALSE
novel_161	10.3009106015949	9.21568888117957	0.040277	0.924	0.9823	FALSE
novel_165	6.76580127698066	11.0815746607296	-0.45495	0.2743	0.9823	FALSE
novel_176	0.863264154182637	0.636867693179543	0.021547	0.93378	0.9823	FALSE
novel_183	4.90296954330625	3.81271142936502	0.12066	0.77296	0.9823	FALSE
novel_187	0	0	NA	NA	NA	NA
novel_189	3.52602060414864	2.51661739301161	0.16791	0.67001	0.9823	FALSE
novel_190	4.82546119565538	5.07795208601187	-0.063458	0.87765	0.9823	FALSE
novel_192	1.59058210243046	2.69724136105116	-0.23255	0.55195	0.9823	FALSE
novel_216	0.64980960059695	1.27373538635909	-0.17209	0.57606	0.9823	FALSE
novel_223	0.790657386138867	0.636867693179543	0.039398	0.89033	0.9823	FALSE
novel_224	1.1542270554192	2.8385172196719	-0.33508	0.3771	0.9823	FALSE
novel_225	0.286239931316618	1.90210834982639	-0.39677	0.21632	0.9823	FALSE
novel_226	0.504417454822249	1.59563521301938	-0.26305	0.40697	0.9823	FALSE
novel_230	0.218177523505631	1.42350597469207	-0.3204	0.28502	0.9823	FALSE
novel_231	0.286239931316618	0	0.065025	0.60583	0.9823	FALSE
novel_232	0	0.471670414993277	-0.10161	0.50311	0.9823	FALSE
novel_235	1.22228946323019	0.636867693179543	0.14021	0.66176	0.9823	FALSE
novel_236	0.286239931316618	0.643799653320586	-0.074852	0.71921	0.9823	FALSE
novel_239	1.73597424820516	0.321899826660293	0.28328	0.33635	0.9823	FALSE
novel_241	0.436355047011262	0	0.096009	0.52623	0.9823	FALSE
novel_242	0	0	NA	NA	NA	NA
novel_243	0	0.321899826660293	-0.076299	0.56468	0.9823	FALSE
novel_247	0	0	NA	NA	NA	NA
novel_248	0.722594978327881	0.958767519839836	-0.055251	0.85381	0.9823	FALSE
novel_253	0.431632077091319	0.31496786651925	0.011955	0.95031	0.9823	FALSE
novel_254	0	0	NA	NA	NA	NA
novel_259	0	0.943340829986555	-0.1774	0.36665	0.9823	FALSE
novel_267	0	0	NA	NA	NA	NA
novel_269	0.431632077091319	0	0.088648	0.54427	0.9823	FALSE
novel_271	0	0.79357024165357	-0.20888	0.32245	0.9823	FALSE
novel_273	0	0	NA	NA	NA	NA
novel_274	0	0	NA	NA	NA	NA
novel_278	0	0	NA	NA	NA	NA
novel_285	0	0	NA	NA	NA	NA
novel_289	0.218177523505631	0	0.051969	0.64575	0.9823	FALSE
novel_293	0	1.10160614803178	-0.27488	0.24822	0.9823	FALSE
novel_295	0.218177523505631	0.321899826660293	-0.021804	0.90046	0.9823	FALSE
novel_298	0.431632077091319	0.31496786651925	0.011955	0.95031	0.9823	FALSE
novel_301	0	0	NA	NA	NA	NA
novel_309	0	0	NA	NA	NA	NA
novel_311	0.858719793949854	0	0.16199	0.4005	0.9823	FALSE
novel_319	2.08555361741282	0.944903599557751	0.18676	0.57584	0.9823	FALSE
novel_322	0.218177523505631	0	0.051969	0.64575	0.9823	FALSE
novel_328	0	0	NA	NA	NA	NA
novel_337	1.08144167768827	3.79572196994054	-0.38371	0.27479	0.9823	FALSE
novel_339	0	0	NA	NA	NA	NA
novel_341	0.218177523505631	0	0.051969	0.64575	0.9823	FALSE
novel_344	0.218177523505631	0	0.051969	0.64575	0.9823	FALSE
novel_350	0	0	NA	NA	NA	NA
novel_351	0.218177523505631	0	0.051969	0.64575	0.9823	FALSE
novel_357	0	0.79357024165357	-0.20888	0.32245	0.9823	FALSE
novel_360	0	0.31496786651925	-0.074984	0.5682	0.9823	FALSE
novel_365	0	0	NA	NA	NA	NA
novel_380	132.651531225108	89.7437529302123	0.42454	0.24077	0.9823	FALSE
novel_384	0	0	NA	NA	NA	NA
novel_392	0	0.321899826660293	-0.076299	0.56468	0.9823	FALSE
novel_394	0.64980960059695	0.79357024165357	-0.037574	0.89298	0.9823	FALSE
novel_398	0.286239931316618	0	0.065025	0.60583	0.9823	FALSE
novel_403	0.431632077091319	0.636867693179543	-0.073419	0.76047	0.9823	FALSE
novel_415	0.867987124102581	0.951835559698794	-0.033512	0.91181	0.9823	FALSE
novel_416	0.218177523505631	0	0.051969	0.64575	0.9823	FALSE
novel_417	0.431632077091319	0	0.088648	0.54427	0.9823	FALSE
novel_419	0.431632077091319	0	0.088648	0.54427	0.9823	FALSE
novel_423	0.436355047011262	0.786638281512528	-0.063635	0.79968	0.9823	FALSE
novel_428	2.15816038545659	0.951835559698794	0.1408	0.63338	0.9823	FALSE
novel_430	0	0	NA	NA	NA	NA
novel_433	2.08555361741282	1.43043793483311	0.116	0.75552	0.9823	FALSE
novel_437	0.286239931316618	0	0.065025	0.60583	0.9823	FALSE
novel_438	0	0	NA	NA	NA	NA
novel_441	0.431632077091319	0	0.088648	0.54427	0.9823	FALSE
novel_454	0	0	NA	NA	NA	NA
novel_455	0	0	NA	NA	NA	NA
novel_461	2.89020130362436	3.49081160270473	-0.11439	0.78084	0.9823	FALSE
novel_463	0	0	NA	NA	NA	NA
novel_466	0.863264154182637	1.74540580135236	-0.21877	0.50323	0.9823	FALSE
novel_467	0.218177523505631	0.471670414993277	-0.043184	0.81798	0.9823	FALSE
novel_469	2.66257784027884	0.951835559698794	0.27549	0.43326	0.9823	FALSE
novel_470	0.717872008407937	0.471670414993277	0.060252	0.80578	0.9823	FALSE
novel_471	0	0	NA	NA	NA	NA
novel_474	1.14495972526647	0	0.20014	0.34402	0.9823	FALSE
novel_477	0	0	NA	NA	NA	NA
novel_490	0.431632077091319	0	0.088648	0.54427	0.9823	FALSE
novel_492	0	1.43736989497416	-0.33342	0.19647	0.9823	FALSE
novel_495	0.64980960059695	0.321899826660293	0.071269	0.76153	0.9823	FALSE
novel_496	0.717872008407937	0	0.17944	0.37749	0.9823	FALSE
novel_503	0.64980960059695	0	0.16827	0.39441	0.9823	FALSE
novel_506	3.23960206314486	0.321899826660293	0.39466	0.2023	0.9823	FALSE
novel_508	0	0	NA	NA	NA	NA
novel_510	0	0	NA	NA	NA	NA
novel_511	0.431632077091319	0.31496786651925	0.011955	0.95031	0.9823	FALSE
novel_512	0	0	NA	NA	NA	NA
novel_513	0.431632077091319	0.31496786651925	0.011955	0.95031	0.9823	FALSE
novel_514	0	0	NA	NA	NA	NA
novel_516	1.73125127828522	0.471670414993277	0.23993	0.412	0.9823	FALSE
novel_518	0	0.321899826660293	-0.076299	0.56468	0.9823	FALSE
novel_522	0.431632077091319	0.321899826660293	0.010844	0.95504	0.9823	FALSE
novel_529	2.44912328669316	0.643799653320586	0.32365	0.33743	0.9823	FALSE
novel_532	2.58979246254791	2.7041733211922	-0.041363	0.905	0.9823	FALSE
novel_536	108.532726878934	42.5460410423469	0.65222	0.12232	0.9823	FALSE
novel_539	0.717872008407937	0	0.17944	0.37749	0.9823	FALSE
novel_541	1.08616464760821	0	0.26019	0.27547	0.9823	FALSE
novel_544	0	0	NA	NA	NA	NA
novel_545	0.436355047011262	0	0.096009	0.52623	0.9823	FALSE
novel_549	0.286239931316618	0	0.065025	0.60583	0.9823	FALSE
novel_552	0.863264154182637	0	0.15523	0.41198	0.9823	FALSE
novel_555	0.431632077091319	0.31496786651925	0.011955	0.95031	0.9823	FALSE
novel_557	0.218177523505631	1.10853810817282	-0.24088	0.39036	0.9823	FALSE
novel_560	0	0.321899826660293	-0.076299	0.56468	0.9823	FALSE
novel_561	0.431632077091319	0	0.088648	0.54427	0.9823	FALSE
novel_563	5.90743870240513	11.7531021546143	-0.56829	0.17087	0.9823	FALSE
novel_564	0	0	NA	NA	NA	NA
novel_567	0	0	NA	NA	NA	NA
novel_568	0.790657386138867	0	0.20693	0.33872	0.9823	FALSE
novel_573	0.863264154182637	0.965699479980878	-0.029439	0.9039	0.9823	FALSE
novel_576	0	0.321899826660293	-0.076299	0.56468	0.9823	FALSE
novel_577	0.431632077091319	0.636867693179543	-0.073419	0.76047	0.9823	FALSE
novel_578	0.431632077091319	0.31496786651925	0.011955	0.95031	0.9823	FALSE
novel_579	0	0	NA	NA	NA	NA
novel_586	0.286239931316618	1.27373538635909	-0.23807	0.38993	0.9823	FALSE
novel_588	0.218177523505631	0	0.051969	0.64575	0.9823	FALSE
novel_601	0.572479862633236	1.90210834982639	-0.28608	0.38027	0.9823	FALSE
novel_605	0	0.471670414993277	-0.10161	0.50311	0.9823	FALSE
novel_610	0	0	NA	NA	NA	NA
novel_611	0	0	NA	NA	NA	NA
novel_615	6.94407560250781	9.49130863828002	-0.22546	0.59179	0.9823	FALSE
novel_619	0	0	NA	NA	NA	NA
novel_629	0	0.321899826660293	-0.076299	0.56468	0.9823	FALSE
novel_632	0.286239931316618	0	0.065025	0.60583	0.9823	FALSE
novel_635	0	0	NA	NA	NA	NA
novel_638	0.64980960059695	0	0.16827	0.39441	0.9823	FALSE
novel_640	0.504417454822249	0.31496786651925	0.051743	0.81894	0.9823	FALSE
novel_642	0	0.321899826660293	-0.076299	0.56468	0.9823	FALSE
novel_66	0	0	NA	NA	NA	NA
rno-let-7a-1-3p	147.650763454443	140.795969014148	0.060372	0.8294	0.9823	FALSE
rno-let-7a-2-3p	0.431632077091319	0	0.088648	0.54427	0.9823	FALSE
rno-let-7a-5p	27981.9130591998	31889.0579681674	-0.16724	NA	NA	NA
rno-let-7b-3p	16.1856275028361	17.7674631104717	-0.086279	0.82486	0.9823	FALSE
rno-let-7b-5p	9499.00214691404	10568.394958168	-0.13899	0.57651	0.9823	FALSE
rno-let-7c-1-3p	19.1802460961337	14.3624716852594	0.22742	0.58634	0.9823	FALSE
rno-let-7c-5p	38440.7809533496	51292.9808055856	-0.33012	0.33423	0.9823	FALSE
rno-let-7d-3p	621.247908342542	738.784941688239	-0.20963	0.49795	0.9823	FALSE
rno-let-7d-5p	3891.12475118605	3993.22963330692	-0.033366	0.89662	0.9823	FALSE
rno-let-7e-3p	12.537293773451	16.5145236045357	-0.26213	0.49909	0.9823	FALSE
rno-let-7e-5p	1418.01053409369	1697.2767409318	-0.23245	NA	NA	NA
rno-let-7f-1-3p	18.7845086858496	13.6328518544464	0.31371	0.41191	0.9823	FALSE
rno-let-7f-2-3p	36.1290862140248	24.0860535517086	0.44297	0.20984	0.9823	FALSE
rno-let-7f-5p	104235.336741287	137326.903370797	-0.30726	0.38538	0.9823	FALSE
rno-let-7g-3p	6.47956134566405	3.1604170463322	0.4628	0.27058	0.9823	FALSE
rno-let-7g-5p	102352.403654301	123738.306758982	-0.24062	0.38221	0.9823	FALSE
rno-let-7i-3p	11.6693066493484	6.96775928512737	0.45661	0.26702	0.9823	FALSE
rno-let-7i-5p	27683.5944422723	46148.4376682056	-0.53986	0.14862	0.9823	FALSE
rno-miR-100-3p	0.504417454822249	0.31496786651925	0.051743	0.81894	0.9823	FALSE
rno-miR-100-5p	2364.48183076782	2819.70226185774	-0.20254	0.55041	0.9823	FALSE
rno-miR-101a-3p	22987.8809352103	19199.4101569515	0.22525	0.43183	0.9823	FALSE
rno-miR-101a-5p	4.24879419216368	4.15540713644844	0.021003	0.95904	0.9823	FALSE
rno-miR-101b-3p	131884.71230505	107561.207440084	0.24175	0.4542	0.9823	FALSE
rno-miR-101b-5p	1.58585913251052	1.90367111939759	-0.098243	0.78844	0.9823	FALSE
rno-miR-103-2-5p	0	0	NA	NA	NA	NA
rno-miR-103-3p	6205.97359951046	5378.12060582289	0.1908	0.39247	0.9823	FALSE
rno-miR-106b-3p	248.528768300814	499.009850703406	-0.75128	0.040106	0.9823	TRUE
rno-miR-106b-5p	330.411875562418	308.09070743518	0.088574	0.74346	0.9823	FALSE
rno-miR-107-3p	719.933568619514	520.34513868552	0.41484	0.12045	0.9823	FALSE
rno-miR-107-5p	0.572479862633236	0.471670414993277	0.028712	0.89274	0.9823	FALSE
rno-miR-10a-3p	220.536535156282	204.130839991415	0.10235	0.7026	0.9823	FALSE
rno-miR-10a-5p	68688.5202189765	80066.9132706247	-0.18143	0.57561	0.9823	FALSE
rno-miR-10b-3p	0.940772501833512	0.31496786651925	0.15411	0.55211	0.9823	FALSE
rno-miR-10b-5p	591.792513002129	542.063025503738	0.08732	0.82369	0.9823	FALSE
rno-miR-1193-3p	0.286239931316618	0	0.065025	0.60583	0.9823	FALSE
rno-miR-122-3p	2399.07813614297	2905.47671978758	-0.25208	0.29499	0.9823	FALSE
rno-miR-122-5p	914101.883636522	608759.293228004	0.48072	0.13861	0.9823	FALSE
rno-miR-124-3p	0	0	NA	NA	NA	NA
rno-miR-124-5p	0	0	NA	NA	NA	NA
rno-miR-1247-3p	21.0836954665352	24.4875224775765	-0.15021	0.6965	0.9823	FALSE
rno-miR-1247-5p	4.17600881443275	1.10160614803178	0.58953	0.13632	0.9823	FALSE
rno-miR-125a-3p	7.56136024272663	9.70122321645493	-0.21676	0.60312	0.9823	FALSE
rno-miR-125a-5p	1761.23474649446	1674.2469523516	0.061795	0.83888	0.9823	FALSE
rno-miR-125b-1-3p	5.85336659466681	4.89195892740247	0.15766	0.70808	0.9823	FALSE
rno-miR-125b-2-3p	299.998423163176	295.493102930592	0.014791	0.96461	0.9823	FALSE
rno-miR-125b-5p	6548.53462437311	6066.18990516269	0.088001	0.7954	0.9823	FALSE
rno-miR-126a-3p	70385.3898964619	103923.01000122	-0.47428	0.12191	0.9823	FALSE
rno-miR-126a-5p	3408.31470358957	3039.59156996737	0.14591	0.5877	0.9823	FALSE
rno-miR-126b	59.413270185609	55.83443341428	0.074459	0.80212	0.9823	FALSE
rno-miR-127-3p	41.1908506377375	34.1279208223333	0.19766	0.60851	0.9823	FALSE
rno-miR-127-5p	0.64980960059695	0.958767519839836	-0.09766	0.73777	0.9823	FALSE
rno-miR-128-1-5p	3.0989328872901	2.86937059937847	-0.0069595	0.98573	0.99266	FALSE
rno-miR-128-2-5p	0	0	NA	NA	NA	NA
rno-miR-128-3p	327.425626792634	423.673016655074	-0.30006	0.35869	0.9823	FALSE
rno-miR-129-1-3p	0.218177523505631	0.31496786651925	-0.020675	0.90521	0.9823	FALSE
rno-miR-129-2-3p	0.218177523505631	0.31496786651925	-0.020675	0.90521	0.9823	FALSE
rno-miR-129-5p	4.03516102889083	5.6770344393438	-0.18925	0.65201	0.9823	FALSE
rno-miR-1298	0	1.26524065664685	-0.295	0.22914	0.9823	FALSE
rno-miR-1306-3p	1.59058210243046	2.04494697801833	-0.060307	0.86768	0.9823	FALSE
rno-miR-1306-5p	3.30784308064301	4.58392302102427	-0.21059	0.61329	0.9823	FALSE
rno-miR-130a-3p	78.1484297336402	66.6906668069813	0.19939	0.48357	0.9823	FALSE
rno-miR-130a-5p	5.55785933319747	9.15935131233629	-0.29986	0.47731	0.9823	FALSE
rno-miR-130b-3p	1.1542270554192	1.42350597469207	-0.071608	0.8409	0.9823	FALSE
rno-miR-130b-5p	2.96770965127524	3.00215172828697	0.032734	0.93147	0.9823	FALSE
rno-miR-132-3p	6.59467484298731	12.0857403624143	-0.36977	0.37956	0.9823	FALSE
rno-miR-132-5p	5.83919768490698	7.74434006735646	-0.20245	0.63003	0.9823	FALSE
rno-miR-133a-3p	26.8642249470917	125.095277611622	-0.46798	NA	NA	NA
rno-miR-133a-5p	0.654532570516894	0.943340829986555	-0.028763	0.90401	0.9823	FALSE
rno-miR-133b-3p	2.96770965127524	9.27670575139152	-0.39287	0.28929	0.9823	FALSE
rno-miR-133c	26.8642249470917	125.095277611622	-0.46798	NA	NA	NA
rno-miR-134-5p	1.37240457892483	1.10853810817282	0.0807	0.81902	0.9823	FALSE
rno-miR-135a-3p	0.654532570516894	0.79357024165357	-0.01045	0.96802	0.9823	FALSE
rno-miR-135a-5p	1.79476932586342	2.2101442562046	-0.081974	0.82958	0.9823	FALSE
rno-miR-135b-5p	0	0.31496786651925	-0.074984	0.5682	0.9823	FALSE
rno-miR-136-3p	4.75775600721872	3.1604170463322	0.29133	0.4866	0.9823	FALSE
rno-miR-136-5p	0.286239931316618	0.786638281512528	-0.11724	0.627	0.9823	FALSE
rno-miR-137-3p	0.64980960059695	0.31496786651925	0.072528	0.75709	0.9823	FALSE
rno-miR-138-1-3p	0	0.31496786651925	-0.074984	0.5682	0.9823	FALSE
rno-miR-138-2-3p	0.218177523505631	0.629935733038501	-0.085959	0.67317	0.9823	FALSE
rno-miR-138-5p	24.1213566181738	29.6996264635544	-0.22369	0.54601	0.9823	FALSE
rno-miR-139-3p	40.1895725753806	56.611896084224	-0.40472	0.20482	0.9823	FALSE
rno-miR-139-5p	1702.53271938525	2294.89087765842	-0.37206	0.19744	0.9823	FALSE
rno-miR-1-3p	116.401003121216	1245.68225588645	-0.36097	NA	NA	NA
rno-miR-140-3p	9911.31874907386	11621.236149029	-0.18491	0.58053	0.9823	FALSE
rno-miR-140-5p	288.204629186623	266.689427071283	0.098952	0.74555	0.9823	FALSE
rno-miR-141-3p	5.6024855010959	4.89889088754352	0.10215	0.80819	0.9823	FALSE
rno-miR-141-5p	0.218177523505631	0.943340829986555	-0.12543	0.57023	0.9823	FALSE
rno-miR-142-3p	578.032082876531	504.385981721224	0.15273	0.6687	0.9823	FALSE
rno-miR-142-5p	1222.06629578004	1171.84325025828	0.050335	0.87773	0.9823	FALSE
rno-miR-143-3p	96080.7499200729	114548.621245887	-0.22146	0.43078	0.9823	FALSE
rno-miR-143-5p	449.553422536728	433.3179653541	0.044899	0.88416	0.9823	FALSE
rno-miR-144-3p	96.6359744217707	181.224362887995	-0.4657	0.26967	0.9823	FALSE
rno-miR-144-5p	123.169488001708	337.632764515985	-0.75364	NA	NA	NA
rno-miR-145-3p	808.702637573605	797.431603869046	0.018935	0.94876	0.9823	FALSE
rno-miR-145-5p	9061.89946346934	11085.2111324785	-0.25653	0.34631	0.9823	FALSE
rno-miR-146a-3p	23.6157645095479	15.1010751291271	0.42663	0.28673	0.9823	FALSE
rno-miR-146a-5p	8028.0682143294	7214.91909810074	0.14023	0.56151	0.9823	FALSE
rno-miR-146b-3p	0.504417454822249	0.471670414993277	0.028542	0.90333	0.9823	FALSE
rno-miR-146b-5p	600.118770392336	719.81478129095	-0.22469	0.44031	0.9823	FALSE
rno-miR-147	16.0228753505597	16.3423943662084	-0.024477	0.95069	0.9823	FALSE
rno-miR-148a-3p	988083.347752024	1739659.32158113	-0.54706	0.16795	0.9823	FALSE
rno-miR-148a-5p	5409.09254438118	7428.29448582905	-0.3938	0.17839	0.9823	FALSE
rno-miR-148b-3p	3829.09197247502	4281.72650185313	-0.14628	0.54995	0.9823	FALSE
rno-miR-148b-5p	49.5448090955348	49.1029457768342	0.014179	0.96623	0.9823	FALSE
rno-miR-149-5p	1.29507484096112	2.84544917981294	-0.26062	0.48491	0.9823	FALSE
rno-miR-150-3p	12.6189892619603	7.25187377194006	0.45887	0.27298	0.9823	FALSE
rno-miR-150-5p	610.196551585673	517.26173218745	0.22129	0.3192	0.9823	FALSE
rno-miR-151-3p	941.235492665632	1426.19018481971	-0.48859	NA	NA	NA
rno-miR-151-5p	192.842948633581	200.904726773503	-0.051613	0.8554	0.9823	FALSE
rno-miR-152-3p	6363.4186728361	6431.36566268253	-0.013669	0.95822	0.9823	FALSE
rno-miR-152-5p	39.837568284559	39.4882326270729	-0.0064095	0.98436	0.99266	FALSE
rno-miR-153-3p	1.30434217111384	1.26524065664685	0.028475	0.9289	0.9823	FALSE
rno-miR-154-3p	0	0	NA	NA	NA	NA
rno-miR-154-5p	0	0	NA	NA	NA	NA
rno-miR-155-3p	0.286239931316618	0.471670414993277	-0.030677	0.87358	0.9823	FALSE
rno-miR-155-5p	125.06142373003	99.6859361030625	0.28982	0.2885	0.9823	FALSE
rno-miR-15a-3p	2.01294684936905	0.31496786651925	0.40143	0.22239	0.9823	FALSE
rno-miR-15a-5p	5.24800455228113	7.76669871735078	-0.31518	0.45503	0.9823	FALSE
rno-miR-15b-3p	15.2094961632569	8.7015448176251	0.51895	0.21032	0.9823	FALSE
rno-miR-15b-5p	119.055338488367	210.254924529641	-0.63276	NA	NA	NA
rno-miR-16-3p	11.164710584839	8.99571680372122	0.2103	0.61143	0.9823	FALSE
rno-miR-16-5p	2448.09830428083	2682.27545682545	-0.11528	0.6802	0.9823	FALSE
rno-miR-17-1-3p	7.69766366803577	5.25701328448022	0.25559	0.54252	0.9823	FALSE
rno-miR-17-2-3p	4.89842518307347	2.7041733211922	0.33748	0.42012	0.9823	FALSE
rno-miR-17-5p	720.381871096142	519.164338427964	0.40474	0.17184	0.9823	FALSE
rno-miR-181a-1-3p	87.6575595545938	94.50224984685	-0.095537	0.76975	0.9823	FALSE
rno-miR-181a-2-3p	7.4250568174175	11.7408010039034	-0.42739	0.30051	0.9823	FALSE
rno-miR-181a-5p	1857.45474537087	1688.86256828905	0.12671	0.58046	0.9823	FALSE
rno-miR-181b-1-3p	2.89020130362436	4.44957912254456	-0.26741	0.51942	0.9823	FALSE
rno-miR-181b-2-3p	0	0	NA	NA	NA	NA
rno-miR-181b-5p	236.027802504629	228.007380976666	0.046675	0.86312	0.9823	FALSE
rno-miR-181c-3p	10.3292484211145	8.86986763495376	0.12605	0.76126	0.9823	FALSE
rno-miR-181c-5p	10.1422425944961	8.71316508647973	0.13238	0.75185	0.9823	FALSE
rno-miR-181d-3p	0	0.31496786651925	-0.074984	0.5682	0.9823	FALSE
rno-miR-181d-5p	90.9479396330543	115.514858280228	-0.26552	0.43605	0.9823	FALSE
rno-miR-182	1037.57934735605	747.617809029796	0.40764	0.16167	0.9823	FALSE
rno-miR-183-3p	0	0	NA	NA	NA	NA
rno-miR-183-5p	274.84055301416	199.382802345205	0.38459	0.22811	0.9823	FALSE
rno-miR-1839-3p	15.2911916517662	13.1488802887422	0.13783	0.72327	0.9823	FALSE
rno-miR-1839-5p	570.857914160779	664.725019407654	-0.18465	0.54915	0.9823	FALSE
rno-miR-184	77.8297399788737	44.8660227745795	0.44332	0.29011	0.9823	FALSE
rno-miR-1843a-3p	33.5480252525681	35.5689051397923	-0.086373	0.80568	0.9823	FALSE
rno-miR-1843a-5p	866.821812092837	933.704765813176	-0.08912	0.7821	0.9823	FALSE
rno-miR-1843b-3p	1.14950408549926	0.31496786651925	0.16337	0.53293	0.9823	FALSE
rno-miR-1843b-5p	146.221913105467	160.105672316769	-0.11001	0.74143	0.9823	FALSE
rno-miR-185-5p	458.327013905621	530.906168281371	-0.17468	0.57651	0.9823	FALSE
rno-miR-186-3p	0.286239931316618	0.321899826660293	-0.0097084	0.95718	0.9823	FALSE
rno-miR-186-5p	1931.92874874888	1282.17238283855	0.51998	0.059321	0.9823	FALSE
rno-miR-187-3p	7.22577117359165	4.92124953753784	0.30618	0.46807	0.9823	FALSE
rno-miR-187-5p	0	0	NA	NA	NA	NA
rno-miR-188-3p	0	0	NA	NA	NA	NA
rno-miR-188-5p	3.02178175901355	2.53360685243609	0.067423	0.86277	0.9823	FALSE
rno-miR-18a-3p	1.5085293945468	1.43043793483311	0.014709	0.96767	0.9823	FALSE
rno-miR-18a-5p	15.1412551457587	14.8779775125264	0.0408	0.92187	0.9823	FALSE
rno-miR-190a-3p	3.59862737219241	1.28066734650013	0.35018	0.35268	0.9823	FALSE
rno-miR-190a-5p	106.680491384198	74.7374815916324	0.40352	0.22871	0.9823	FALSE
rno-miR-190b-5p	28.8182498454948	29.9481992619469	-0.03532	0.92346	0.9823	FALSE
rno-miR-191a-3p	9.36085253851	13.7980491326326	-0.3498	0.38396	0.9823	FALSE
rno-miR-191a-5p	6964.26585288851	6863.6025883043	0.018811	0.9436	0.9823	FALSE
rno-miR-191b	8.48814244448748	11.7238115444789	-0.27952	0.49545	0.9823	FALSE
rno-miR-192-3p	59.5817413519219	58.6490292143863	0.019855	0.9456	0.9823	FALSE
rno-miR-192-5p	169710.036583121	166551.278129411	0.022829	0.94084	0.9823	FALSE
rno-miR-193a-3p	26.5005284045036	21.2721386334585	0.23022	0.51553	0.9823	FALSE
rno-miR-193a-5p	60.0263676849693	51.4434355120061	0.17997	0.58999	0.9823	FALSE
rno-miR-193b-3p	131.755793369848	95.8122078034855	0.36856	0.25878	0.9823	FALSE
rno-miR-193b-5p	3.53074357406858	3.01914118771145	0.070214	0.86577	0.9823	FALSE
rno-miR-194-3p	181.372470439973	235.655162485391	-0.30288	0.37677	0.9823	FALSE
rno-miR-194-5p	68101.5529696774	48868.9413503911	0.419	0.13325	0.9823	FALSE
rno-miR-1949	3.01688017940645	1.93139895996176	0.0962	0.76478	0.9823	FALSE
rno-miR-195-3p	137.038799063423	131.538688372122	0.048835	0.86093	0.9823	FALSE
rno-miR-195-5p	1040.94810988825	1042.8617278588	-0.0025024	0.99176	0.9942	FALSE
rno-miR-1956-5p	0.218177523505631	0.636867693179543	-0.11121	0.62824	0.9823	FALSE
rno-miR-196a-5p	0	0	NA	NA	NA	NA
rno-miR-196b-3p	0	0	NA	NA	NA	NA
rno-miR-196b-5p	2.88565694339158	4.25509123422293	-0.17717	0.66568	0.9823	FALSE
rno-miR-199a-3p	5626.0460772904	4286.11803063324	0.30753	0.37639	0.9823	FALSE
rno-miR-199a-5p	2542.50396046236	1867.56217638687	0.35679	0.28864	0.9823	FALSE
rno-miR-19a-3p	51.7077680649177	32.5403873346537	0.48767	0.20202	0.9823	FALSE
rno-miR-19a-5p	0.436355047011262	0.31496786651925	0.029246	0.88095	0.9823	FALSE
rno-miR-19b-1-5p	1.94488444155807	2.68181467119788	-0.12657	0.74879	0.9823	FALSE
rno-miR-19b-3p	823.879818107391	556.05150425559	0.45646	NA	NA	NA
rno-miR-1b	733.292141959742	5145.47119922353	-0.4432	NA	NA	NA
rno-miR-200a-3p	4425.39735428914	3473.90816837392	0.27336	0.43226	0.9823	FALSE
rno-miR-200a-5p	279.156007641233	522.165170227439	-0.67544	0.065002	0.9823	FALSE
rno-miR-200b-3p	4367.13312034072	4964.54302211772	-0.15621	0.60949	0.9823	FALSE
rno-miR-200b-5p	33.9308440209026	40.3835386194146	-0.19833	0.57918	0.9823	FALSE
rno-miR-200c-3p	82.4966366401892	60.6608791612707	0.37548	0.22998	0.9823	FALSE
rno-miR-201-3p	0.64980960059695	0.79357024165357	-0.037574	0.89298	0.9823	FALSE
rno-miR-201-5p	6.05283084817983	4.12074733574323	0.2762	0.51299	0.9823	FALSE
rno-miR-202-5p	0	0	NA	NA	NA	NA
rno-miR-203a-3p	3953.66528238153	3330.28512927044	0.22651	0.33337	0.9823	FALSE
rno-miR-203a-5p	620.589836536817	621.736616815713	-0.0030667	0.99259	0.9942	FALSE
rno-miR-203b-3p	802.566212760004	767.590902793303	0.053084	0.86513	0.9823	FALSE
rno-miR-203b-5p	2560.55378697855	2195.11023079951	0.2039	0.37507	0.9823	FALSE
rno-miR-204-3p	0	0.643799653320586	-0.13767	0.43159	0.9823	FALSE
rno-miR-204-5p	12.9472000934949	26.2488438521247	-0.56251	0.18026	0.9823	FALSE
rno-miR-205	5.53896745351769	3.63208746132547	0.2868	0.49391	0.9823	FALSE
rno-miR-206-3p	40.3600597075536	199.403919411815	-0.29541	NA	NA	NA
rno-miR-207	0	0	NA	NA	NA	NA
rno-miR-208b-3p	0	0	NA	NA	NA	NA
rno-miR-20a-3p	0.940772501833512	1.11547006831386	-0.018417	0.9527	0.9823	FALSE
rno-miR-20a-5p	2057.44368344937	1422.79105739091	0.42782	NA	NA	NA
rno-miR-20b-3p	0.436355047011262	1.73691107164012	-0.22183	0.44172	0.9823	FALSE
rno-miR-20b-5p	4.39873069817117	5.37749326267784	-0.12526	0.76665	0.9823	FALSE
rno-miR-210-3p	382.200061466361	304.94868664871	0.25213	0.4705	0.9823	FALSE
rno-miR-210-5p	2.23566873310747	0.31496786651925	0.4255	0.20185	0.9823	FALSE
rno-miR-211-5p	0.218177523505631	0	0.051969	0.64575	0.9823	FALSE
rno-miR-212-3p	1.30434217111384	0.321899826660293	0.21113	0.44267	0.9823	FALSE
rno-miR-212-5p	2.53135460426397	1.11547006831386	0.3078	0.40211	0.9823	FALSE
rno-miR-21-3p	45.5179193526801	20.818138559746	0.84857	0.020949	0.9823	TRUE
rno-miR-214-3p	150.246632150401	176.35316701346	-0.19432	0.54121	0.9823	FALSE
rno-miR-21-5p	576621.902610511	641085.681748696	-0.13598	0.60764	0.9823	FALSE
rno-miR-216a-3p	0	0	NA	NA	NA	NA
rno-miR-216a-5p	0.436355047011262	0.31496786651925	0.029246	0.88095	0.9823	FALSE
rno-miR-216b-3p	0.218177523505631	1.41501124497983	-0.19067	0.43164	0.9823	FALSE
rno-miR-216b-5p	0	2.83002248995966	-0.0774	0.5651	0.9823	FALSE
rno-miR-217-5p	11.9387224032248	31.7841045421603	-0.51495	NA	NA	NA
rno-miR-218a-5p	226.365877945595	324.466555807515	-0.39098	0.27952	0.9823	FALSE
rno-miR-218b	212.078619623866	307.68334440602	-0.40226	0.26821	0.9823	FALSE
rno-miR-219a-1-3p	5.49906425553921	12.6432309549	-0.59226	0.15963	0.9823	FALSE
rno-miR-219a-2-3p	0.286239931316618	0.643799653320586	-0.074852	0.71921	0.9823	FALSE
rno-miR-219a-5p	7.1977905734463	8.08322935344123	-0.085559	0.83766	0.9823	FALSE
rno-miR-219b	0.286239931316618	0.643799653320586	-0.074852	0.71921	0.9823	FALSE
rno-miR-221-3p	509.517751833839	346.185459864196	0.41569	0.25754	0.9823	FALSE
rno-miR-221-5p	120.875841625371	105.498196328601	0.14809	0.68215	0.9823	FALSE
rno-miR-222-3p	96.9635225509361	85.3236654236618	0.14373	0.66633	0.9823	FALSE
rno-miR-222-5p	1.0088349096445	1.10160614803178	-0.0048066	0.98785	0.99266	FALSE
rno-miR-223-3p	94.3063065053194	75.4128155065158	0.26737	0.38841	0.9823	FALSE
rno-miR-223-5p	19.4313057993918	21.5200305499948	-0.090703	0.82618	0.9823	FALSE
rno-miR-22-3p	15110.8034634654	10734.5540791265	0.40068	NA	NA	NA
rno-miR-224-5p	5.84374204513977	7.5791427891702	-0.17489	0.67864	0.9823	FALSE
rno-miR-22-5p	329.788359956728	373.448856629673	-0.15683	0.56273	0.9823	FALSE
rno-miR-23a-3p	3534.12048372791	4329.13717671576	-0.26261	0.30737	0.9823	FALSE
rno-miR-23a-5p	0	0	NA	NA	NA	NA
rno-miR-23b-3p	2927.49577935402	3475.55022021673	-0.21481	0.4531	0.9823	FALSE
rno-miR-23b-5p	6.89756034205702	11.1146716918636	-0.37925	0.36524	0.9823	FALSE
rno-miR-24-1-5p	22.4844378649797	26.4898038085199	-0.16203	0.65259	0.9823	FALSE
rno-miR-24-2-5p	448.123245828857	605.726605366803	-0.34503	0.30881	0.9823	FALSE
rno-miR-24-3p	2628.98210595955	3245.89388106493	-0.26836	0.32086	0.9823	FALSE
rno-miR-25-3p	4875.68528283145	7338.41572346174	-0.47299	0.15986	0.9823	FALSE
rno-miR-25-5p	8.36565070956385	8.39663445038929	-0.018521	0.96449	0.9823	FALSE
rno-miR-26a-3p	3.8169835053852	6.47753664113842	-0.32209	0.44385	0.9823	FALSE
rno-miR-26a-5p	119760.031680663	128250.157263473	-0.08248	0.79256	0.9823	FALSE
rno-miR-26b-3p	21.5623786331388	23.3533081817532	-0.077307	0.83098	0.9823	FALSE
rno-miR-26b-5p	14559.6227423938	17094.511299947	-0.19697	0.51268	0.9823	FALSE
rno-miR-27a-3p	1408.12360790338	1168.39522187928	0.24766	0.28578	0.9823	FALSE
rno-miR-27a-5p	114.382111369947	184.102177134267	-0.51396	0.16027	0.9823	FALSE
rno-miR-27b-3p	37488.3595939668	35461.0352122928	0.072378	0.77248	0.9823	FALSE
rno-miR-27b-5p	29.0315257893933	44.4618123065967	-0.50872	0.13775	0.9823	FALSE
rno-miR-28-3p	2534.66046259531	3282.48025524214	-0.31861	0.28607	0.9823	FALSE
rno-miR-28-5p	334.447108701268	334.973887451573	0.00013016	0.99967	0.99967	FALSE
rno-miR-291a-3p	0.431632077091319	0	0.088648	0.54427	0.9823	FALSE
rno-miR-291a-5p	0.218177523505631	0	0.051969	0.64575	0.9823	FALSE
rno-miR-291b	0.717872008407937	1.10853810817282	-0.11888	0.70379	0.9823	FALSE
rno-miR-292-3p	1.08144167768827	1.28759930664117	-0.051212	0.85841	0.9823	FALSE
rno-miR-292-5p	2.58997107223507	1.60256717316042	0.1546	0.6813	0.9823	FALSE
rno-miR-293-5p	16.4800631061825	10.8012665949155	0.30075	0.4744	0.9823	FALSE
rno-miR-294	0.64980960059695	0.321899826660293	0.071269	0.76153	0.9823	FALSE
rno-miR-295-3p	0.504417454822249	0.471670414993277	0.028542	0.90333	0.9823	FALSE
rno-miR-296-3p	0.717872008407937	0.31496786651925	0.084006	0.72413	0.9823	FALSE
rno-miR-298-3p	0.504417454822249	0	0.1441	0.43366	0.9823	FALSE
rno-miR-298-5p	0	0	NA	NA	NA	NA
rno-miR-299a-3p	1.44518995665576	0.629935733038501	0.1649	0.57706	0.9823	FALSE
rno-miR-299b-5p	0.940772501833512	0.31496786651925	0.15411	0.55211	0.9823	FALSE
rno-miR-29a-3p	15821.6660019057	13480.555902136	0.19459	0.52708	0.9823	FALSE
rno-miR-29a-5p	18.9843301587369	23.7918815656125	-0.24364	0.52028	0.9823	FALSE
rno-miR-29b-3p	333.8642177404	296.685592073365	0.14193	0.63419	0.9823	FALSE
rno-miR-29b-5p	7.41106651734483	10.0199975039728	-0.27011	0.51657	0.9823	FALSE
rno-miR-29c-3p	390.838065279927	293.882817547972	0.32915	0.32401	0.9823	FALSE
rno-miR-29c-5p	108.869287160402	158.823214172804	-0.40391	0.27293	0.9823	FALSE
rno-miR-300-3p	1.87209906382714	1.57327656302506	0.067896	0.85301	0.9823	FALSE
rno-miR-301a-3p	3.09438852705732	3.31711959480622	-0.017629	0.96531	0.9823	FALSE
rno-miR-301a-5p	4.17600881443275	6.33626078251767	-0.27683	0.51202	0.9823	FALSE
rno-miR-301b-3p	0.572479862633236	0.31496786651925	0.050121	0.80656	0.9823	FALSE
rno-miR-301b-5p	0	0	NA	NA	NA	NA
rno-miR-3064-3p	0.504417454822249	0.471670414993277	0.028542	0.90333	0.9823	FALSE
rno-miR-3064-5p	1.94488444155807	2.8385172196719	-0.14045	0.72098	0.9823	FALSE
rno-miR-3065-3p	35.8944417324532	26.967725301798	0.33282	0.32556	0.9823	FALSE
rno-miR-3065-5p	24.7153836281673	12.6980057541721	0.69168	0.062246	0.9823	FALSE
rno-miR-3068-3p	260.733056639929	236.616575427802	0.094627	0.80736	0.9823	FALSE
rno-miR-3068-5p	119.409104998433	96.5421155117824	0.2605	0.35617	0.9823	FALSE
rno-miR-3074	12.8422469747602	16.1910610083042	-0.1931	0.62786	0.9823	FALSE
rno-miR-3075	0.218177523505631	0.31496786651925	-0.020675	0.90521	0.9823	FALSE
rno-miR-3084a-3p	1.14495972526647	2.21707621634564	-0.18687	0.58588	0.9823	FALSE
rno-miR-3084a-5p	0	0.321899826660293	-0.076299	0.56468	0.9823	FALSE
rno-miR-3084b-5p	0.286239931316618	1.10160614803178	-0.18699	0.47563	0.9823	FALSE
rno-miR-3084c-5p	0.286239931316618	1.10160614803178	-0.18699	0.47563	0.9823	FALSE
rno-miR-3085	0	0	NA	NA	NA	NA
rno-miR-3099	0	0	NA	NA	NA	NA
rno-miR-30a-3p	3137.42384574487	3681.49619650637	-0.20237	0.46764	0.9823	FALSE
rno-miR-30a-5p	120865.625986537	116025.010714176	0.045907	0.89581	0.9823	FALSE
rno-miR-30b-3p	0.572479862633236	2.2101442562046	-0.34611	0.30247	0.9823	FALSE
rno-miR-30b-5p	11833.7126842893	11269.5080004316	0.063462	0.8005	0.9823	FALSE
rno-miR-30c-1-3p	34.7164212177472	38.1928194725757	-0.1121	0.72755	0.9823	FALSE
rno-miR-30c-2-3p	1127.48605161613	1561.52772070092	-0.35737	0.32168	0.9823	FALSE
rno-miR-30c-5p	9755.26631790667	9179.73462842583	0.079494	0.74597	0.9823	FALSE
rno-miR-30d-3p	364.686734193474	330.525478094227	0.12449	0.63879	0.9823	FALSE
rno-miR-30d-5p	71856.3246581188	82139.6172398205	-0.16366	0.5892	0.9823	FALSE
rno-miR-30e-3p	1448.12590563173	2056.22671527138	-0.43782	0.12931	0.9823	FALSE
rno-miR-30e-5p	11674.3466122639	8050.99822445315	0.45645	0.12838	0.9823	FALSE
rno-miR-3102	0	0.321899826660293	-0.076299	0.56468	0.9823	FALSE
rno-miR-3120	39.8076468554819	47.6154893913016	-0.1806	0.60465	0.9823	FALSE
rno-miR-31a-3p	98.2348556689897	112.531276795626	-0.16778	0.61355	0.9823	FALSE
rno-miR-31a-5p	1912.30342247116	1765.15316356415	0.090494	0.79392	0.9823	FALSE
rno-miR-31b	167.323683494331	139.334686706953	0.19839	0.58003	0.9823	FALSE
rno-miR-320-3p	576.823002099947	665.359478472927	-0.1855	0.48283	0.9823	FALSE
rno-miR-320-5p	0	0.321899826660293	-0.076299	0.56468	0.9823	FALSE
rno-miR-322-3p	252.431150342885	311.716160061767	-0.2498	0.44077	0.9823	FALSE
rno-miR-322-5p	282.866480204265	257.870065953295	0.10454	0.76117	0.9823	FALSE
rno-miR-323-3p	1.59058210243046	1.27373538635909	0.065175	0.85433	0.9823	FALSE
rno-miR-32-3p	4.68024765956784	3.48924883313353	0.18377	0.65968	0.9823	FALSE
rno-miR-324-3p	4.31667799028751	1.91753503967967	0.37386	0.3558	0.9823	FALSE
rno-miR-324-5p	12.1733668847963	17.0974983861581	-0.36334	0.35166	0.9823	FALSE
rno-miR-325-3p	0.572479862633236	0.471670414993277	0.028712	0.89274	0.9823	FALSE
rno-miR-325-5p	0.218177523505631	0	0.051969	0.64575	0.9823	FALSE
rno-miR-32-5p	188.050778096354	137.896905792917	0.3903	0.18598	0.9823	FALSE
rno-miR-326-3p	78.2149602682731	79.7454331943776	-0.02849	0.93268	0.9823	FALSE
rno-miR-326-5p	0	0	NA	NA	NA	NA
rno-miR-328a-3p	383.776036890369	467.498582300757	-0.24174	0.41158	0.9823	FALSE
rno-miR-328a-5p	0	0	NA	NA	NA	NA
rno-miR-328b-3p	0.286239931316618	0	0.065025	0.60583	0.9823	FALSE
rno-miR-329-3p	0.286239931316618	0	0.065025	0.60583	0.9823	FALSE
rno-miR-329-5p	0.431632077091319	0.321899826660293	0.010844	0.95504	0.9823	FALSE
rno-miR-330-3p	3.67631432953045	8.55489976843451	-0.60533	0.15099	0.9823	FALSE
rno-miR-330-5p	15.3686999994171	19.6009327407439	-0.21433	0.58365	0.9823	FALSE
rno-miR-331-3p	34.626811662576	39.5452510777724	-0.16287	0.63598	0.9823	FALSE
rno-miR-331-5p	2.96298668135529	4.26895515450502	-0.18078	0.66306	0.9823	FALSE
rno-miR-33-3p	24.6053503201383	31.9902217066815	-0.29543	0.41351	0.9823	FALSE
rno-miR-335	57.2713464121517	42.270901161244	0.35849	0.28692	0.9823	FALSE
rno-miR-33-5p	14.654019087751	4.14310598573755	0.73448	0.078463	0.9823	FALSE
rno-miR-336-5p	0.717872008407937	0.471670414993277	0.060252	0.80578	0.9823	FALSE
rno-miR-337-5p	0	0.951835559698794	-0.25412	0.26952	0.9823	FALSE
rno-miR-338-3p	24.7153836281673	12.6980057541721	0.69168	0.062246	0.9823	FALSE
rno-miR-338-5p	39.9296027613441	26.9607933416569	0.45777	0.17111	0.9823	FALSE
rno-miR-339-3p	108.205562873739	122.019852899136	-0.14863	0.63115	0.9823	FALSE
rno-miR-339-5p	495.558757511259	448.533968279686	0.11166	0.74932	0.9823	FALSE
rno-miR-340-3p	37.425692928164	38.7024672259304	-0.024158	0.94743	0.9823	FALSE
rno-miR-340-5p	2913.14791198989	2173.81241797735	0.36149	0.22204	0.9823	FALSE
rno-miR-341	2.30373114091845	2.84701194938414	-0.13497	0.73734	0.9823	FALSE
rno-miR-342-3p	155.659865035874	189.585116689661	-0.24527	0.38134	0.9823	FALSE
rno-miR-342-5p	1.87682203374708	3.31868236437742	-0.26695	0.509	0.9823	FALSE
rno-miR-343	0.218177523505631	0	0.051969	0.64575	0.9823	FALSE
rno-miR-344a-3p	0.218177523505631	0	0.051969	0.64575	0.9823	FALSE
rno-miR-345-3p	107.916540801434	119.608069773921	-0.10833	0.76287	0.9823	FALSE
rno-miR-345-5p	149.269020674024	132.959749689528	0.14371	0.61746	0.9823	FALSE
rno-miR-346	0	0.31496786651925	-0.074984	0.5682	0.9823	FALSE
rno-miR-3473	5.83919768490698	12.3660484282283	-0.67662	0.09716	0.9823	FALSE
rno-miR-34a-3p	0.218177523505631	0.321899826660293	-0.021804	0.90046	0.9823	FALSE
rno-miR-34a-5p	521.530469612524	445.456017362663	0.17779	0.60637	0.9823	FALSE
rno-miR-34b-3p	2.88565694339158	4.26202319436397	-0.18439	0.65603	0.9823	FALSE
rno-miR-34b-5p	0.722594978327881	0.636867693179543	0.027588	0.92255	0.9823	FALSE
rno-miR-34c-3p	4.76212175776434	6.32776605280543	-0.15613	0.70037	0.9823	FALSE
rno-miR-34c-5p	236.249912945299	261.054797182991	-0.12163	0.70425	0.9823	FALSE
rno-miR-350	98.9077442901249	86.2529413275076	0.15723	0.60564	0.9823	FALSE
rno-miR-351-3p	1.58131477227773	2.22400817648668	-0.10682	0.77363	0.9823	FALSE
rno-miR-351-5p	278.253579559604	396.135493804558	-0.37041	0.32573	0.9823	FALSE
rno-miR-3541	0	0	NA	NA	NA	NA
rno-miR-3542	2.38578384880211	1.91060307953863	0.05734	0.87379	0.9823	FALSE
rno-miR-3543	1.95415177171079	2.98828780800489	-0.12341	0.72765	0.9823	FALSE
rno-miR-3544	0	0	NA	NA	NA	NA
rno-miR-3547	0	0	NA	NA	NA	NA
rno-miR-3548	226.278030132591	407.670096337263	-0.63037	0.08709	0.9823	FALSE
rno-miR-3549	59.3765580843724	51.4503674721472	0.16641	0.62175	0.9823	FALSE
rno-miR-3553	274.84055301416	199.382802345205	0.38459	0.22811	0.9823	FALSE
rno-miR-3556a	1158.77290895509	1045.5133277161	0.12464	0.68529	0.9823	FALSE
rno-miR-3556b	379.187471900572	286.128419981332	0.32397	0.33398	0.9823	FALSE
rno-miR-3557-3p	590.609516560543	398.339455839413	0.43871	0.21399	0.9823	FALSE
rno-miR-3557-5p	51115.4582057187	63176.8093789631	-0.25735	0.40342	0.9823	FALSE
rno-miR-3558-3p	6.19804438426737	5.38598799239008	0.087568	0.83539	0.9823	FALSE
rno-miR-3558-5p	2.15833899514375	1.89517638968535	0.05887	0.87965	0.9823	FALSE
rno-miR-3559-3p	287.425897425287	399.455273875375	-0.38964	0.22873	0.9823	FALSE
rno-miR-3559-5p	2349.69352709222	2739.89645568334	-0.18703	0.54303	0.9823	FALSE
rno-miR-3560	11.4836540862209	12.0696327907048	-0.051581	0.89974	0.9823	FALSE
rno-miR-3561-3p	1.72652830836527	2.86937059937847	-0.15553	0.63188	0.9823	FALSE
rno-miR-3561-5p	0.218177523505631	0.31496786651925	-0.020675	0.90521	0.9823	FALSE
rno-miR-3566	0	0	NA	NA	NA	NA
rno-miR-3569	0	0	NA	NA	NA	NA
rno-miR-3570	87.6575595545938	94.50224984685	-0.095537	0.76975	0.9823	FALSE
rno-miR-3571	115.964648074205	1245.36035605979	-0.36003	NA	NA	NA
rno-miR-3572	0	0	NA	NA	NA	NA
rno-miR-3574	381.695644011538	303.982987168729	0.25439	0.4661	0.9823	FALSE
rno-miR-3576	0	0	NA	NA	NA	NA
rno-miR-3577	0.286239931316618	0	0.065025	0.60583	0.9823	FALSE
rno-miR-3578	0	0	NA	NA	NA	NA
rno-miR-3579	0	0	NA	NA	NA	NA
rno-miR-3580-3p	0	0	NA	NA	NA	NA
rno-miR-3580-5p	0.431632077091319	0	0.088648	0.54427	0.9823	FALSE
rno-miR-3583-3p	0	0.31496786651925	-0.074984	0.5682	0.9823	FALSE
rno-miR-3583-5p	0	0	NA	NA	NA	NA
rno-miR-3584-3p	0	0	NA	NA	NA	NA
rno-miR-3585-3p	1.0088349096445	3.62515550118443	-0.45527	0.23096	0.9823	FALSE
rno-miR-3585-5p	2.59941701207496	3.31868236437742	-0.10217	0.80301	0.9823	FALSE
rno-miR-3586-3p	192.842948633581	200.904726773503	-0.051613	0.8554	0.9823	FALSE
rno-miR-3587	331.42436178386	294.774988993827	0.14108	0.63496	0.9823	FALSE
rno-miR-3588	5861.49184541271	5237.34330593526	0.1305	0.69733	0.9823	FALSE
rno-miR-3589	396.448058918901	412.642698250101	-0.046051	0.89181	0.9823	FALSE
rno-miR-3590-3p	5.27161940188085	9.95292155398986	-0.39683	0.34713	0.9823	FALSE
rno-miR-3590-5p	78.1484297336402	66.6906668069813	0.19939	0.48357	0.9823	FALSE
rno-miR-3591	594158.534354747	419222.908216415	0.426	0.1614	0.9823	FALSE
rno-miR-3592	1.80403665601615	1.10853810817282	0.16878	0.64287	0.9823	FALSE
rno-miR-3593-3p	0	0	NA	NA	NA	NA
rno-miR-3593-5p	0	0	NA	NA	NA	NA
rno-miR-3594-3p	0.218177523505631	0	0.051969	0.64575	0.9823	FALSE
rno-miR-3594-5p	0	0.31496786651925	-0.074984	0.5682	0.9823	FALSE
rno-miR-3595	0	0	NA	NA	NA	NA
rno-miR-3596a	27499.8094650031	31086.5435078443	-0.15719	NA	NA	NA
rno-miR-3596b	3887.73939975776	3991.3051663071	-0.033865	0.89512	0.9823	FALSE
rno-miR-3596c	1412.02122129309	1688.86624256113	-0.23152	NA	NA	NA
rno-miR-3596d	91814.7930573886	120828.551656581	-0.30455	0.39228	0.9823	FALSE
rno-miR-361-3p	1013.81556982282	1245.11260209108	-0.25435	0.3922	0.9823	FALSE
rno-miR-361-5p	194.317115234499	207.863022569578	-0.087003	0.75903	0.9823	FALSE
rno-miR-362-3p	109.024328210409	54.6387133649022	0.72879	0.049716	0.9823	TRUE
rno-miR-362-5p	160.513128699066	135.263143974053	0.2042	0.49966	0.9823	FALSE
rno-miR-363-3p	63.210238416812	54.4833725801407	0.1706	0.60172	0.9823	FALSE
rno-miR-363-5p	0	0	NA	NA	NA	NA
rno-miR-365-3p	762.102825721666	650.158266392063	0.18836	0.55563	0.9823	FALSE
rno-miR-365-5p	1.08144167768827	5.06252539615859	-0.70205	0.076913	0.9823	FALSE
rno-miR-369-3p	0.940772501833512	0.471670414993277	0.12969	0.62404	0.9823	FALSE
rno-miR-369-5p	0	0	NA	NA	NA	NA
rno-miR-370-3p	0.872710094022525	0	0.16831	0.39032	0.9823	FALSE
rno-miR-374-3p	30.3411267594885	29.5567878353624	0.02344	0.94533	0.9823	FALSE
rno-miR-374-5p	2210.28660137823	1607.85301632223	0.38548	0.21214	0.9823	FALSE
rno-miR-375-3p	2140.52964643707	2751.56231720741	-0.30643	0.31569	0.9823	FALSE
rno-miR-376a-3p	0	0	NA	NA	NA	NA
rno-miR-376a-5p	0	0.471670414993277	-0.10161	0.50311	0.9823	FALSE
rno-miR-376b-3p	0.64980960059695	0	0.16827	0.39441	0.9823	FALSE
rno-miR-376b-5p	0.218177523505631	0	0.051969	0.64575	0.9823	FALSE
rno-miR-376c-3p	0.431632077091319	0	0.088648	0.54427	0.9823	FALSE
rno-miR-377-3p	0	0	NA	NA	NA	NA
rno-miR-378a-3p	51115.0265736416	63175.8660381331	-0.25734	0.40343	0.9823	FALSE
rno-miR-378a-5p	598.243662181	403.725443831803	0.43946	0.21146	0.9823	FALSE
rno-miR-378b	10.7423458379004	243.524286842631	-3.6931	1.2533e-31	7.7579e-29	TRUE
rno-miR-379-3p	0.64980960059695	0	0.16827	0.39441	0.9823	FALSE
rno-miR-379-5p	12.8065309176402	4.0999514553201	0.67663	0.10529	0.9823	FALSE
rno-miR-380-3p	0	0	NA	NA	NA	NA
rno-miR-380-5p	0	0	NA	NA	NA	NA
rno-miR-381-3p	0.286239931316618	0	0.065025	0.60583	0.9823	FALSE
rno-miR-382-3p	1.80403665601615	1.10853810817282	0.16878	0.64287	0.9823	FALSE
rno-miR-382-5p	0.286239931316618	1.41501124497983	-0.17469	0.47236	0.9823	FALSE
rno-miR-383-5p	1.44046698673582	1.58177129273729	-0.047735	0.8931	0.9823	FALSE
rno-miR-384-3p	0	0	NA	NA	NA	NA
rno-miR-384-5p	0	0	NA	NA	NA	NA
rno-miR-409a-3p	1.15895002533914	0.786638281512528	0.10998	0.71837	0.9823	FALSE
rno-miR-409a-5p	0.717872008407937	1.26524065664685	-0.12061	0.68697	0.9823	FALSE
rno-miR-409b	1.37712754884477	0.786638281512528	0.1525	0.62407	0.9823	FALSE
rno-miR-410-3p	0.286239931316618	0	0.065025	0.60583	0.9823	FALSE
rno-miR-411-3p	0.436355047011262	0	0.096009	0.52623	0.9823	FALSE
rno-miR-411-5p	3.89903621326886	2.99678253771713	0.16866	0.6833	0.9823	FALSE
rno-miR-412-5p	0.286239931316618	0	0.065025	0.60583	0.9823	FALSE
rno-miR-421-3p	2.37651651864939	5.53575858072306	-0.53473	0.20268	0.9823	FALSE
rno-miR-421-5p	0	0	NA	NA	NA	NA
rno-miR-423-3p	1056.04465321704	1141.18516881128	-0.086762	0.8056	0.9823	FALSE
rno-miR-423-5p	1081.55491735771	1366.92591779929	-0.30626	0.21662	0.9823	FALSE
rno-miR-425-3p	26.564225061769	22.0364182649767	0.21176	0.54885	0.9823	FALSE
rno-miR-425-5p	551.236594505918	987.458737466072	-0.55915	0.16038	0.9823	FALSE
rno-miR-429	304.485688254348	363.459136509866	-0.22896	0.35692	0.9823	FALSE
rno-miR-431	0.654532570516894	0	0.1346	0.44735	0.9823	FALSE
rno-miR-433-3p	0.286239931316618	0.31496786651925	-0.0085948	0.96196	0.9823	FALSE
rno-miR-434-3p	1.95415177171079	2.98828780800489	-0.12341	0.72765	0.9823	FALSE
rno-miR-434-5p	1.74542018804505	2.86780782980727	-0.1353	0.69913	0.9823	FALSE
rno-miR-449a-5p	1.65864451024145	2.23094013662773	-0.10014	0.78747	0.9823	FALSE
rno-miR-449c-5p	0	0	NA	NA	NA	NA
rno-miR-450a-3p	5.84409926451409	4.11225260603099	0.26579	0.52703	0.9823	FALSE
rno-miR-450a-5p	1303.93380063168	1350.08024065167	-0.042497	0.88907	0.9823	FALSE
rno-miR-450b-3p	17.4311745962917	15.5450177035562	0.11564	0.76173	0.9823	FALSE
rno-miR-450b-5p	957.558768253438	1008.91211801499	-0.065881	0.81413	0.9823	FALSE
rno-miR-451-3p	1.0088349096445	2.53048131329369	-0.24184	0.48285	0.9823	FALSE
rno-miR-451-5p	1416.44072914686	8506.78700727821	-1.2941	NA	NA	NA
rno-miR-452-3p	0	0.471670414993277	-0.10161	0.50311	0.9823	FALSE
rno-miR-452-5p	2.3084541108384	0.786638281512528	0.36692	0.3116	0.9823	FALSE
rno-miR-455-3p	200.300709021064	221.379872741336	-0.1243	0.6573	0.9823	FALSE
rno-miR-455-5p	1558.34708908778	1788.72197393707	-0.16014	0.63098	0.9823	FALSE
rno-miR-463-3p	0.64980960059695	0	0.16827	0.39441	0.9823	FALSE
rno-miR-463-5p	0	0	NA	NA	NA	NA
rno-miR-466b-2-3p	72.237621324806	99.9955347790119	-0.41013	0.16784	0.9823	FALSE
rno-miR-466b-3p	29.013169738775	37.9218880241889	-0.32451	0.34834	0.9823	FALSE
rno-miR-466b-5p	15.1669894339774	12.9767510504149	0.11561	0.77813	0.9823	FALSE
rno-miR-466c-3p	5.33460162039757	6.34631828180111	-0.15889	0.70568	0.9823	FALSE
rno-miR-466c-5p	119.485923262041	93.7884497102628	0.25094	0.50487	0.9823	FALSE
rno-miR-466d	0.286239931316618	0.471670414993277	-0.030677	0.87358	0.9823	FALSE
rno-miR-471-3p	0	0	NA	NA	NA	NA
rno-miR-471-5p	0	0	NA	NA	NA	NA
rno-miR-483-3p	0	0.636867693179543	-0.18342	0.35708	0.9823	FALSE
rno-miR-483-5p	0.218177523505631	0	0.051969	0.64575	0.9823	FALSE
rno-miR-484	3.31274466025011	9.20406861232494	-0.64522	0.12589	0.9823	FALSE
rno-miR-485-3p	0.717872008407937	0	0.17944	0.37749	0.9823	FALSE
rno-miR-485-5p	0	0	NA	NA	NA	NA
rno-miR-486	644.292263857924	4976.67809725278	-0.72834	NA	NA	NA
rno-miR-487b-3p	0.286239931316618	0	0.065025	0.60583	0.9823	FALSE
rno-miR-488-3p	6.05719659872545	9.34534447094569	-0.32115	0.44685	0.9823	FALSE
rno-miR-488-5p	0.218177523505631	0.471670414993277	-0.043184	0.81798	0.9823	FALSE
rno-miR-489-3p	0	0.31496786651925	-0.074984	0.5682	0.9823	FALSE
rno-miR-489-5p	0	0	NA	NA	NA	NA
rno-miR-490-3p	20.6030714709999	8.7424556966151	0.80286	0.043983	0.9823	TRUE
rno-miR-490-5p	0.286239931316618	0.471670414993277	-0.030677	0.87358	0.9823	FALSE
rno-miR-493-3p	0	0.321899826660293	-0.076299	0.56468	0.9823	FALSE
rno-miR-493-5p	0.218177523505631	0.79357024165357	-0.1337	0.57499	0.9823	FALSE
rno-miR-494-3p	0.654532570516894	0.629935733038501	0.0079746	0.97215	0.98488	FALSE
rno-miR-495	0.286239931316618	0	0.065025	0.60583	0.9823	FALSE
rno-miR-496-3p	0	0	NA	NA	NA	NA
rno-miR-497-3p	0	0	NA	NA	NA	NA
rno-miR-497-5p	426.356833108611	281.475963367643	0.44601	0.22474	0.9823	FALSE
rno-miR-499-3p	0.286239931316618	0.31496786651925	-0.0085948	0.96196	0.9823	FALSE
rno-miR-499-5p	226.591228192418	156.33990382413	0.43653	0.18744	0.9823	FALSE
rno-miR-500-3p	19.3480784377044	19.4936358009721	-0.011238	0.97681	0.98798	FALSE
rno-miR-500-5p	0.218177523505631	1.41501124497983	-0.19067	0.43164	0.9823	FALSE
rno-miR-501-3p	11.4836540862209	12.0696327907048	-0.051581	0.89974	0.9823	FALSE
rno-miR-501-5p	0.504417454822249	0.321899826660293	0.050509	0.82352	0.9823	FALSE
rno-miR-503-3p	10.8245771554712	15.8584228005043	-0.36263	0.35278	0.9823	FALSE
rno-miR-503-5p	46.5810049797501	47.9289034955946	-0.036624	0.92145	0.9823	FALSE
rno-miR-505-3p	397.020538781534	412.642698250101	-0.044394	0.89564	0.9823	FALSE
rno-miR-505-5p	3.88976888311613	3.17584373618548	0.13258	0.75107	0.9823	FALSE
rno-miR-509-3p	0	0.31496786651925	-0.074984	0.5682	0.9823	FALSE
rno-miR-509-5p	0.218177523505631	0.31496786651925	-0.020675	0.90521	0.9823	FALSE
rno-miR-511-3p	93.6019133226277	74.3214678636261	0.23258	0.54529	0.9823	FALSE
rno-miR-511-5p	4.68497062948778	9.56531654840404	-0.55007	0.1924	0.9823	FALSE
rno-miR-5132-3p	0.504417454822249	0	0.1441	0.43366	0.9823	FALSE
rno-miR-5132-5p	0.431632077091319	0.321899826660293	0.010844	0.95504	0.9823	FALSE
rno-miR-532-3p	125.310824686802	112.089577872625	0.13141	0.65801	0.9823	FALSE
rno-miR-532-5p	6403.69317834813	6779.31309597348	-0.066922	0.83934	0.9823	FALSE
rno-miR-539-3p	0	0	NA	NA	NA	NA
rno-miR-539-5p	0	0	NA	NA	NA	NA
rno-miR-540-3p	0	0	NA	NA	NA	NA
rno-miR-540-5p	0	0	NA	NA	NA	NA
rno-miR-541-3p	0	0	NA	NA	NA	NA
rno-miR-541-5p	4.62617555182952	2.21863898591684	0.31267	0.42825	0.9823	FALSE
rno-miR-542-3p	765.800100751773	874.890800176052	-0.16361	0.59031	0.9823	FALSE
rno-miR-542-5p	5.60702986132868	7.60150143916452	-0.22871	0.58768	0.9823	FALSE
rno-miR-543-3p	0.286239931316618	0	0.065025	0.60583	0.9823	FALSE
rno-miR-544-5p	0	0	NA	NA	NA	NA
rno-miR-547-3p	14.4702556171759	23.2283318933558	-0.33654	0.42433	0.9823	FALSE
rno-miR-547-5p	2.22640140295474	1.10853810817282	0.24538	0.50592	0.9823	FALSE
rno-miR-582-3p	41.3785709031046	42.5701544604262	-0.02411	0.95214	0.9823	FALSE
rno-miR-582-5p	9.58357442224842	8.07942293244258	0.11121	0.79202	0.9823	FALSE
rno-miR-598-3p	194.566618709874	208.983957707431	-0.09365	0.74509	0.9823	FALSE
rno-miR-598-5p	0	0	NA	NA	NA	NA
rno-miR-6216	30.8488383067335	25.9718533239668	0.14813	0.71775	0.9823	FALSE
rno-miR-6314	0	0	NA	NA	NA	NA
rno-miR-6315	1.44046698673582	2.53204408286489	-0.24626	0.52832	0.9823	FALSE
rno-miR-6317	0	0	NA	NA	NA	NA
rno-miR-6318	0	0	NA	NA	NA	NA
rno-miR-6319	1.80403665601615	1.28066734650013	0.091513	0.79802	0.9823	FALSE
rno-miR-632	0	0.31496786651925	-0.074984	0.5682	0.9823	FALSE
rno-miR-6321	0.431632077091319	0	0.088648	0.54427	0.9823	FALSE
rno-miR-6324	4.91713845306609	2.38920545467295	0.39285	0.33999	0.9823	FALSE
rno-miR-6325	0	0	NA	NA	NA	NA
rno-miR-6328	0.431632077091319	1.91753503967967	-0.31951	0.29313	0.9823	FALSE
rno-miR-6329	77.41526542097	146.255562904944	-0.76547	0.014332	0.9823	TRUE
rno-miR-6331	0	0	NA	NA	NA	NA
rno-miR-652-3p	132.241088598924	171.355542772793	-0.31873	0.27064	0.9823	FALSE
rno-miR-652-5p	3.38535142829388	0.636867693179543	0.59848	0.11879	0.9823	FALSE
rno-miR-653-3p	0	0.321899826660293	-0.076299	0.56468	0.9823	FALSE
rno-miR-653-5p	0	1.26524065664685	-0.295	0.22914	0.9823	FALSE
rno-miR-664-2-5p	18.6181052217762	21.8551134150809	-0.15725	0.6781	0.9823	FALSE
rno-miR-664-3p	15.9718157298761	13.1573750184545	0.15856	0.69267	0.9823	FALSE
rno-miR-665	0	0.31496786651925	-0.074984	0.5682	0.9823	FALSE
rno-miR-667-3p	0.286239931316618	0	0.065025	0.60583	0.9823	FALSE
rno-miR-671	25.8386175963864	27.5721768456998	-0.068129	0.84898	0.9823	FALSE
rno-miR-672-3p	0.286239931316618	0	0.065025	0.60583	0.9823	FALSE
rno-miR-672-5p	16.6378619424724	12.7465294751594	0.23369	0.57425	0.9823	FALSE
rno-miR-673-3p	0	0	NA	NA	NA	NA
rno-miR-674-3p	359.203548853482	376.785401333845	-0.056449	0.86043	0.9823	FALSE
rno-miR-674-5p	125.665075766628	82.6803169741678	0.44663	0.22373	0.9823	FALSE
rno-miR-675-3p	0	0	NA	NA	NA	NA
rno-miR-676	124.373600024007	174.397933505558	-0.41673	0.15207	0.9823	FALSE
rno-miR-702-3p	0.790657386138867	1.74540580135236	-0.22888	0.5098	0.9823	FALSE
rno-miR-702-5p	0.436355047011262	0	0.096009	0.52623	0.9823	FALSE
rno-miR-708-3p	3.68558165968317	2.67331994148564	0.17642	0.64852	0.9823	FALSE
rno-miR-708-5p	0.722594978327881	2.05187893815937	-0.26841	0.43704	0.9823	FALSE
rno-miR-741-3p	0.431632077091319	0	0.088648	0.54427	0.9823	FALSE
rno-miR-743a-3p	1.29489623127396	0.79357024165357	0.07223	0.79235	0.9823	FALSE
rno-miR-743b-3p	0	0.471670414993277	-0.10161	0.50311	0.9823	FALSE
rno-miR-743b-5p	0	0.31496786651925	-0.074984	0.5682	0.9823	FALSE
rno-miR-7578	0.64980960059695	0	0.16827	0.39441	0.9823	FALSE
rno-miR-758-3p	0	0	NA	NA	NA	NA
rno-miR-760-3p	0.436355047011262	0	0.096009	0.52623	0.9823	FALSE
rno-miR-7a-1-3p	61.1308127691894	59.0466917192556	0.032397	0.92815	0.9823	FALSE
rno-miR-7a-5p	15873.9249096019	20175.1211222422	-0.29136	0.34378	0.9823	FALSE
rno-miR-7b	16.7598178483345	23.0074869355274	-0.30189	0.43275	0.9823	FALSE
rno-miR-802-3p	83.9221172827358	58.1494389603151	0.39004	0.29311	0.9823	FALSE
rno-miR-802-5p	549.612131629727	444.551134228183	0.26833	0.32951	0.9823	FALSE
rno-miR-871-3p	1.08144167768827	0	0.24581	0.29155	0.9823	FALSE
rno-miR-871-5p	0	0	NA	NA	NA	NA
rno-miR-872-3p	58.6254466768377	41.1531874415027	0.38734	0.2703	0.9823	FALSE
rno-miR-872-5p	1284.90956934778	1305.38685081163	-0.020009	0.93336	0.9823	FALSE
rno-miR-873-3p	0	0	NA	NA	NA	NA
rno-miR-873-5p	0.286239931316618	0	0.065025	0.60583	0.9823	FALSE
rno-miR-874-3p	6.90682767220974	6.23120749417334	0.054144	0.89784	0.9823	FALSE
rno-miR-874-5p	0.286239931316618	0	0.065025	0.60583	0.9823	FALSE
rno-miR-877	2.16778493498364	5.55655446114619	-0.47368	0.25004	0.9823	FALSE
rno-miR-878	0	0	NA	NA	NA	NA
rno-miR-879-3p	0	0	NA	NA	NA	NA
rno-miR-879-5p	0	0.629935733038501	-0.13556	0.43541	0.9823	FALSE
rno-miR-881-3p	0.431632077091319	0.471670414993277	-0.0098448	0.96116	0.9823	FALSE
rno-miR-883-3p	0.431632077091319	0	0.088648	0.54427	0.9823	FALSE
rno-miR-92a-1-5p	6.33871356012213	4.26895515450502	0.25147	0.55002	0.9823	FALSE
rno-miR-92a-3p	7623.74364385126	8870.61526039657	-0.18971	0.50729	0.9823	FALSE
rno-miR-92b-3p	1.72670691805244	3.63365023089667	-0.36907	0.36112	0.9823	FALSE
rno-miR-92b-5p	0	0	NA	NA	NA	NA
rno-miR-93-3p	3.30802169033017	8.06467712444556	-0.51561	0.21786	0.9823	FALSE
rno-miR-935	0	0	NA	NA	NA	NA
rno-miR-93-5p	797.953917504471	788.325725682433	0.01656	0.952	0.9823	FALSE
rno-miR-96-5p	238.694258975802	102.213876639526	0.79944	0.046464	0.9823	TRUE
rno-miR-98-3p	2.94899638128262	1.5802085231661	0.29972	0.44606	0.9823	FALSE
rno-miR-98-5p	354.843670545824	396.707525997358	-0.12271	0.72576	0.9823	FALSE
rno-miR-99a-3p	66.8758052793911	44.0681572285847	0.36803	0.36679	0.9823	FALSE
rno-miR-99a-5p	34434.6484382147	38261.4098949222	-0.13145	0.64895	0.9823	FALSE
rno-miR-99b-3p	73.2765045368353	104.243694053094	-0.41368	0.21184	0.9823	FALSE
rno-miR-99b-5p	2831.58921015754	3176.87639964637	-0.14317	0.62154	0.9823	FALSE
rno-miR-9a-3p	0.872710094022525	0.321899826660293	0.10634	0.63737	0.9823	FALSE
rno-miR-9a-5p	98.4590576895268	99.7082947530568	-0.019055	0.94687	0.9823	FALSE
rno-miR-9b-3p	98.4590576895268	99.3933268865376	-0.015047	0.95798	0.9823	FALSE
rno-miR-9b-5p	0.218177523505631	0	0.051969	0.64575	0.9823	FALSE
