# Supplementary material for: Crosstalk Between Polygonatum kingianum, the miRNA, and Gut Microbiota in the Regulation of Lipid Metabolism
Source: Front Pharmacol. 2021 Oct 27;12:740528. doi: 10.3389/fphar.2021.740528 (PMC8578870; doi:10.3389/fphar.2021.740528)
Supplement: Supplementary file 5 [file DataSheet1.ZIP › 1 Analysis of miRNA expression levels between different groups/MODvsPWE_H/MODvsPWE_H.DE_down.xls]

sRNA	MOD_readcount	PWE_H_readcount	log2FoldChange	pval	padj
rno-miR-155-5p	134.477925021337	277.821543117484	-0.83583	0.032921	0.94851
rno-miR-484	3.61842185031414	15.5564405630205	-1.0421	0.033661	0.94851
rno-miR-92b-3p	1.88224959554415	10.2168404419485	-1.0146	0.038016	0.94851
rno-miR-138-1-3p	0	3.03375767380381	-0.87187	0.04088	0.94851
rno-miR-342-5p	2.0135494536971	9.216100349565	-0.98975	0.043924	0.94851
