# Supplementary material for: Crosstalk Between Polygonatum kingianum, the miRNA, and Gut Microbiota in the Regulation of Lipid Metabolism
Source: Front Pharmacol. 2021 Oct 27;12:740528. doi: 10.3389/fphar.2021.740528 (PMC8578870; doi:10.3389/fphar.2021.740528)
Supplement: Supplementary file 5 [file DataSheet1.ZIP › 1 Analysis of miRNA expression levels between different groups/MODvsPWE_H/MODvsPWE_H.Differential_analysis_results.xls]

sRNA	MOD_readcount	PWE_H_readcount	log2FoldChange	pval	padj	significant
novel_101	242.130197832774	170.328940828953	0.28636	0.55629	0.94851	FALSE
novel_109	119.110471745982	76.5786498237354	0.35678	0.4639	0.94851	FALSE
novel_114	0	0.311604527393378	-0.086978	0.60033	0.94851	FALSE
novel_150	9.90614986429535	15.7007734504711	-0.4135	0.38178	0.94851	FALSE
novel_161	11.0323987565362	3.78427392378792	0.7136	0.14639	0.94851	FALSE
novel_165	7.30754846670683	7.35625661256569	-0.036696	0.94005	0.99628	FALSE
novel_176	0.922281654098172	0.623209054786755	0.041405	0.88681	0.99628	FALSE
novel_183	5.23414650173009	5.22662217844503	-0.01687	0.97257	0.99628	FALSE
novel_187	0	0	NA	NA	NA	NA
novel_189	3.81500034714618	5.43806635929897	-0.21794	0.65592	0.94877	FALSE
novel_190	5.15334779963502	12.2921811787534	-0.61621	0.20929	0.94851	FALSE
novel_192	1.69109722611157	1.80909353352254	-0.028001	0.9488	0.99628	FALSE
novel_216	0.688016869918323	1.09196406571824	-0.11422	0.75722	0.97266	FALSE
novel_223	0.871780498040299	0	0.27943	0.32333	0.94851	FALSE
novel_224	1.23734514037309	2.43230258830929	-0.26164	0.54551	0.94851	FALSE
novel_225	0.322452227585531	1.03143043488051	-0.23292	0.51082	0.94851	FALSE
novel_226	0.549328270454769	2.22001135329914	-0.43855	0.30613	0.94851	FALSE
novel_230	0.226876042869238	2.1260909402816	-0.39208	0.27971	0.94851	FALSE
novel_231	0.322452227585531	0	0.088664	0.59776	0.94851	FALSE
novel_232	0	0	NA	NA	NA	NA
novel_235	1.33292132508939	1.65733592935011	-0.052842	0.90036	0.99628	FALSE
novel_236	0.322452227585531	1.84517675538519	-0.46627	0.24701	0.94851	FALSE
novel_239	1.82978582557512	0.753212689666949	0.20045	0.59248	0.94851	FALSE
novel_241	0.453752085738475	0	0.12154	0.53254	0.94851	FALSE
novel_242	0	0	NA	NA	NA	NA
novel_243	0	2.2173149136163	-0.68566	0.083929	0.94851	FALSE
novel_247	0	0	NA	NA	NA	NA
novel_248	0.776204313324006	0.25107089655565	0.16544	0.59433	0.94851	FALSE
novel_253	0.461140827049086	1.25535448277825	-0.16062	0.59583	0.94851	FALSE
novel_254	0	0.937510021862973	-0.20236	0.40827	0.94851	FALSE
novel_259	0	0	NA	NA	NA	NA
novel_267	0	0	NA	NA	NA	NA
novel_269	0.461140827049086	2.37716183683725	-0.37966	0.3138	0.94851	FALSE
novel_271	0	0.623209054786755	-0.1548	0.4757	0.94851	FALSE
novel_273	0	0	NA	NA	NA	NA
novel_274	0	0	NA	NA	NA	NA
novel_278	0	1.03143043488051	-0.38433	0.23337	0.94851	FALSE
novel_285	0	0	NA	NA	NA	NA
novel_289	0.226876042869238	0.25107089655565	-0.006069	0.97727	0.99628	FALSE
novel_293	0	0.468755010931486	-0.11815	0.53779	0.94851	FALSE
novel_295	0.226876042869238	0	0.066431	0.65	0.94851	FALSE
novel_298	0.461140827049086	0.813746320504677	-0.12888	0.68948	0.957	FALSE
novel_301	0	0.780359538324864	-0.24521	0.35816	0.94851	FALSE
novel_309	0	0	NA	NA	NA	NA
novel_311	0.967356682756593	0.311604527393378	0.13632	0.63045	0.94851	FALSE
novel_319	2.25520297918756	0	0.64655	0.097472	0.94851	FALSE
novel_322	0.226876042869238	0.937510021862973	-0.14034	0.61089	0.94851	FALSE
novel_328	0	0	NA	NA	NA	NA
novel_337	1.14915769696741	0.813746320504677	0.05422	0.88654	0.99628	FALSE
novel_339	0	0	NA	NA	NA	NA
novel_341	0.226876042869238	0	0.066431	0.65	0.94851	FALSE
novel_344	0.226876042869238	0	0.066431	0.65	0.94851	FALSE
novel_350	0	0.25107089655565	-0.072887	0.6329	0.94851	FALSE
novel_351	0.226876042869238	0	0.066431	0.65	0.94851	FALSE
novel_357	0	0	NA	NA	NA	NA
novel_360	0	0	NA	NA	NA	NA
novel_365	0	0	NA	NA	NA	NA
novel_380	145.271865186084	184.491117161009	-0.22307	0.63373	0.94851	FALSE
novel_384	0	0.623209054786755	-0.1548	0.4757	0.94851	FALSE
novel_392	0	0	NA	NA	NA	NA
novel_394	0.688016869918323	0.468755010931486	0.074005	0.81061	0.98556	FALSE
novel_398	0.322452227585531	0.937510021862973	-0.11703	0.67486	0.95653	FALSE
novel_403	0.461140827049086	0.468755010931486	-0.0018269	0.99431	0.99628	FALSE
novel_415	0.914892912787561	5.02984497920521	-0.75427	0.10645	0.94851	FALSE
novel_416	0.226876042869238	0.311604527393378	-0.018936	0.93173	0.99628	FALSE
novel_417	0.461140827049086	0	0.11573	0.54352	0.94851	FALSE
novel_419	0.461140827049086	0	0.11573	0.54352	0.94851	FALSE
novel_423	0.453752085738475	1.24911454925635	-0.16329	0.63115	0.94851	FALSE
novel_428	2.30570413524543	0.753212689666949	0.17809	0.58735	0.94851	FALSE
novel_430	0	0	NA	NA	NA	NA
novel_433	2.25520297918756	0.562675423949027	0.42849	0.3166	0.94851	FALSE
novel_437	0.322452227585531	0	0.088664	0.59776	0.94851	FALSE
novel_438	0	0.468755010931486	-0.11815	0.53779	0.94851	FALSE
novel_441	0.461140827049086	0.468755010931486	-0.0018269	0.99431	0.99628	FALSE
novel_454	0	0	NA	NA	NA	NA
novel_455	0	0.468755010931486	-0.11815	0.53779	0.94851	FALSE
novel_461	3.06713096594821	5.68644081617178	-0.39754	0.41756	0.94851	FALSE
novel_463	0	0.311604527393378	-0.086978	0.60033	0.94851	FALSE
novel_466	0.922281654098172	0.25107089655565	0.13026	0.63652	0.94851	FALSE
novel_467	0.226876042869238	0.25107089655565	-0.006069	0.97727	0.99628	FALSE
novel_469	2.8550324057002	2.47108224985479	0.048029	0.91738	0.99628	FALSE
novel_470	0.783593054634617	1.65733592935011	-0.19394	0.613	0.94851	FALSE
novel_471	0	0	NA	NA	NA	NA
novel_474	1.28980891034212	0	0.25922	0.34186	0.94851	FALSE
novel_477	0	0	NA	NA	NA	NA
novel_490	0.461140827049086	0	0.11573	0.54352	0.94851	FALSE
novel_492	0	1.81178997320538	-0.57838	0.1232	0.94851	FALSE
novel_495	0.688016869918323	1.3764217444537	-0.21905	0.57502	0.94851	FALSE
novel_496	0.783593054634617	0.719825907487136	0.012637	0.97154	0.99628	FALSE
novel_503	0.688016869918323	0.623209054786755	0.0064156	0.98396	0.99628	FALSE
novel_506	3.45486183221284	0.25107089655565	0.51065	0.18324	0.94851	FALSE
novel_508	0	0	NA	NA	NA	NA
novel_510	0	0	NA	NA	NA	NA
novel_511	0.461140827049086	1.43965181497427	-0.24543	0.48613	0.94851	FALSE
novel_512	0	0	NA	NA	NA	NA
novel_513	0.461140827049086	0.25107089655565	0.038396	0.8726	0.99628	FALSE
novel_514	0	0	NA	NA	NA	NA
novel_516	1.83717456688573	1.65463948966727	0.019442	0.9645	0.99628	FALSE
novel_518	0	0.25107089655565	-0.072887	0.6329	0.94851	FALSE
novel_522	0.461140827049086	0	0.11573	0.54352	0.94851	FALSE
novel_529	2.62076762152035	0.25107089655565	0.58505	0.15777	0.94851	FALSE
novel_532	2.76684496229452	0	0.3885	0.22581	0.94851	FALSE
novel_536	120.667476187321	28.9567916202045	0.82955	0.087006	0.94851	FALSE
novel_539	0.783593054634617	0	0.24287	0.36248	0.94851	FALSE
novel_541	1.1417689556568	0.25107089655565	0.2443	0.4637	0.94851	FALSE
novel_544	0	0.25107089655565	-0.072887	0.6329	0.94851	FALSE
novel_545	0.453752085738475	0.25107089655565	0.055164	0.81986	0.98556	FALSE
novel_549	0.322452227585531	0	0.088664	0.59776	0.94851	FALSE
novel_552	0.922281654098172	0	0.19839	0.4146	0.94851	FALSE
novel_555	0.461140827049086	0.311604527393378	0.025371	0.91745	0.99628	FALSE
novel_557	0.226876042869238	0.502141793111299	-0.071705	0.76983	0.97266	FALSE
novel_560	0	0	NA	NA	NA	NA
novel_561	0.461140827049086	0.468755010931486	-0.0018269	0.99431	0.99628	FALSE
novel_563	6.41556435864586	17.0503860753106	-0.75453	0.12195	0.94851	FALSE
novel_564	0	0	NA	NA	NA	NA
novel_567	0	0	NA	NA	NA	NA
novel_568	0.871780498040299	0	0.27943	0.32333	0.94851	FALSE
novel_573	0.922281654098172	0	0.19839	0.4146	0.94851	FALSE
novel_576	0	0.753212689666949	-0.18241	0.43496	0.94851	FALSE
novel_577	0.461140827049086	0	0.11573	0.54352	0.94851	FALSE
novel_578	0.461140827049086	0	0.11573	0.54352	0.94851	FALSE
novel_579	0	0.25107089655565	-0.072887	0.6329	0.94851	FALSE
novel_586	0.322452227585531	0	0.088664	0.59776	0.94851	FALSE
novel_588	0.226876042869238	0	0.066431	0.65	0.94851	FALSE
novel_601	0.644904455171062	1.03143043488051	-0.10531	0.77412	0.97266	FALSE
novel_605	0	0	NA	NA	NA	NA
novel_610	0	0	NA	NA	NA	NA
novel_611	0	0	NA	NA	NA	NA
novel_615	7.3568295896483	2.56230622318949	0.6267	0.19811	0.94851	FALSE
novel_619	0	0.25107089655565	-0.072887	0.6329	0.94851	FALSE
novel_629	0	0	NA	NA	NA	NA
novel_632	0.322452227585531	0	0.088664	0.59776	0.94851	FALSE
novel_635	0	0	NA	NA	NA	NA
novel_638	0.688016869918323	0	0.22426	0.38413	0.94851	FALSE
novel_640	0.549328270454769	0	0.19616	0.41925	0.94851	FALSE
novel_642	0	0	NA	NA	NA	NA
novel_66	0	0	NA	NA	NA	NA
rno-let-7a-1-3p	159.988594707147	88.1098667228169	0.54845	0.24423	0.94851	FALSE
rno-let-7a-2-3p	0.461140827049086	0.502141793111299	-0.027381	0.91678	0.99628	FALSE
rno-let-7a-5p	30161.293591526	54957.4156633954	-0.59362	NA	NA	NA
rno-let-7b-3p	17.6733382584741	44.067361575555	-0.56975	NA	NA	NA
rno-let-7b-5p	10240.5336746244	28291.1198112012	-0.87544	NA	NA	NA
rno-let-7c-1-3p	20.4754451798713	10.3031808610301	0.47039	0.33837	0.94851	FALSE
rno-let-7c-5p	41203.7916812133	74601.4409209311	-0.65294	0.11831	0.94851	FALSE
rno-let-7d-3p	676.819153466411	1179.43295872759	-0.44392	NA	NA	NA
rno-let-7d-5p	4211.90305857395	7218.46741102194	-0.52076	NA	NA	NA
rno-let-7e-3p	13.5696467432679	15.0431752821341	-0.10897	0.81495	0.98556	FALSE
rno-let-7e-5p	1521.99026564317	3604.16210287667	-0.79555	NA	NA	NA
rno-let-7f-1-3p	20.3500331634518	11.3799686200217	0.53082	0.2512	0.94851	FALSE
rno-let-7f-2-3p	39.2533278209884	18.4833049505051	0.59468	0.22267	0.94851	FALSE
rno-let-7f-5p	111234.220445292	123270.434120075	-0.11966	0.75752	0.97266	FALSE
rno-let-7g-3p	6.9850962391213	1.81802990672728	0.71299	0.14045	0.94851	FALSE
rno-let-7g-5p	109665.798399554	95375.9919617034	0.17325	0.6112	0.94851	FALSE
rno-let-7i-3p	12.6547538304803	7.8983628504224	0.394	0.41615	0.94851	FALSE
rno-let-7i-5p	29501.4673197879	33706.0050045789	-0.14686	0.72487	0.97266	FALSE
rno-miR-100-3p	0.549328270454769	0	0.19616	0.41925	0.94851	FALSE
rno-miR-100-5p	2517.02977522253	2461.28331201822	0.024533	0.95363	0.99628	FALSE
rno-miR-101a-3p	24724.2819762331	20067.7337085527	0.15009	0.76	0.97266	FALSE
rno-miR-101a-5p	4.628890947818	3.68765707108754	0.1197	0.8031	0.98333	FALSE
rno-miR-101b-3p	141670.989263152	89647.5660313389	0.34835	0.47761	0.94851	FALSE
rno-miR-101b-5p	1.69848596742218	0.874279951342405	0.20642	0.62856	0.94851	FALSE
rno-miR-103-2-5p	0	0	NA	NA	NA	NA
rno-miR-103-3p	6690.31867507026	7207.93108552627	-0.094086	0.77211	0.97266	FALSE
rno-miR-106b-3p	265.360998748595	622.764994145605	-0.8493	0.061125	0.94851	FALSE
rno-miR-106b-5p	357.046347102597	314.869402634689	0.10594	0.82649	0.98655	FALSE
rno-miR-107-3p	779.117599533522	584.897850440459	0.35265	0.31219	0.94851	FALSE
rno-miR-107-5p	0.644904455171062	0	0.15707	0.47335	0.94851	FALSE
rno-miR-10a-3p	237.346754403665	195.912256790924	0.22221	0.57371	0.94851	FALSE
rno-miR-10a-5p	73341.2167400417	61534.3588195176	0.19462	0.63864	0.94851	FALSE
rno-miR-10b-3p	1.00308035619324	0.874279951342405	0.045325	0.90584	0.99628	FALSE
rno-miR-10b-5p	626.458031259425	462.345346805781	0.29893	0.5135	0.94851	FALSE
rno-miR-1193-3p	0.322452227585531	0	0.088664	0.59776	0.94851	FALSE
rno-miR-122-3p	2581.39417679384	2567.34006379072	0.0062771	0.98631	0.99628	FALSE
rno-miR-122-5p	993033.574731616	1177009.338608	-0.15533	0.74286	0.97266	FALSE
rno-miR-124-3p	0	0	NA	NA	NA	NA
rno-miR-124-5p	0	0	NA	NA	NA	NA
rno-miR-1247-3p	22.877187214167	148.854188126457	-1.1999	NA	NA	NA
rno-miR-1247-5p	4.54070350441231	7.75115107145943	-0.21731	0.63159	0.94851	FALSE
rno-miR-125a-3p	8.20962651078433	23.323770272577	-0.6408	NA	NA	NA
rno-miR-125a-5p	1906.06241664732	4089.67597160634	-0.67141	0.16097	0.94851	FALSE
rno-miR-125b-1-3p	6.26013566264992	9.87808906589725	-0.29352	0.55004	0.94851	FALSE
rno-miR-125b-2-3p	321.563409765744	394.152415089743	-0.22496	0.58763	0.94851	FALSE
rno-miR-125b-5p	7125.5784660651	6272.5638183188	0.12928	0.77354	0.97266	FALSE
rno-miR-126a-3p	75563.4289694919	61305.2919923837	0.23825	0.5518	0.94851	FALSE
rno-miR-126a-5p	3692.19363496897	2108.4770456134	0.44732	0.35969	0.94851	FALSE
rno-miR-126b	64.3320342112576	43.8638949300054	0.24195	0.62024	0.94851	FALSE
rno-miR-127-3p	43.8593942446796	91.4782359667806	-0.53433	NA	NA	NA
rno-miR-127-5p	0.688016869918323	0.874279951342405	-0.078326	0.82978	0.98655	FALSE
rno-miR-128-1-5p	3.30878449143867	7.28054667500132	-0.568	0.24736	0.94851	FALSE
rno-miR-128-2-5p	0	0	NA	NA	NA	NA
rno-miR-128-3p	351.881132642883	563.727328742155	-0.55358	0.14557	0.94851	FALSE
rno-miR-129-1-3p	0.226876042869238	0.937510021862973	-0.14034	0.61089	0.94851	FALSE
rno-miR-129-2-3p	0.226876042869238	0.937510021862973	-0.14034	0.61089	0.94851	FALSE
rno-miR-129-5p	4.35693987629034	9.72633146172482	-0.4126	0.38579	0.94851	FALSE
rno-miR-1298	0	0	NA	NA	NA	NA
rno-miR-1306-3p	1.69109722611157	3.56304631557303	-0.37475	0.43442	0.94851	FALSE
rno-miR-1306-5p	3.58812430427694	4.71824045181184	-0.15655	0.7469	0.97266	FALSE
rno-miR-130a-3p	84.5192499374028	67.6368696776465	0.23074	0.59191	0.94851	FALSE
rno-miR-130a-5p	5.99014720503342	10.381924967321	-0.39454	0.42192	0.94851	FALSE
rno-miR-130b-3p	1.23734514037309	1.74855990268481	-0.15091	0.72924	0.97266	FALSE
rno-miR-130b-5p	3.14792966804329	7.12609263114606	-0.50916	0.29978	0.94851	FALSE
rno-miR-132-3p	6.96909872338367	15.7594576957822	-0.6032	0.21791	0.94851	FALSE
rno-miR-132-5p	6.28230188658175	6.84517844624965	-0.075658	0.87498	0.99628	FALSE
rno-miR-133a-3p	28.4552781292319	43.2678164050219	-0.36377	0.44478	0.94851	FALSE
rno-miR-133a-5p	0.680628128607713	0.813746320504677	-0.027574	0.93443	0.99628	FALSE
rno-miR-133b-3p	3.14792966804329	3.74819070192527	-0.08624	0.85457	0.99628	FALSE
rno-miR-133c	28.4552781292319	43.2678164050219	-0.36377	0.44478	0.94851	FALSE
rno-miR-134-5p	1.46422118324233	0.502141793111299	0.26374	0.49817	0.94851	FALSE
rno-miR-135a-3p	0.680628128607713	0.25107089655565	0.10663	0.68681	0.95653	FALSE
rno-miR-135a-5p	1.97782578026045	1.31588811361598	0.12478	0.77372	0.97266	FALSE
rno-miR-135b-5p	0	0.562675423949027	-0.20173	0.41024	0.94851	FALSE
rno-miR-136-3p	5.13314418961434	0.813746320504677	0.92435	0.054828	0.94851	FALSE
rno-miR-136-5p	0.322452227585531	0	0.088664	0.59776	0.94851	FALSE
rno-miR-137-3p	0.688016869918323	0	0.22426	0.38413	0.94851	FALSE
rno-miR-138-1-3p	0	3.03375767380381	-0.87187	0.04088	0.94851	TRUE
rno-miR-138-2-3p	0.226876042869238	0	0.066431	0.65	0.94851	FALSE
rno-miR-138-5p	25.7258543258121	58.846364985233	-0.77081	0.10118	0.94851	FALSE
rno-miR-139-3p	43.1407989622634	122.382878676763	-0.94004	NA	NA	NA
rno-miR-139-5p	1839.10743214677	4044.87432439032	-0.68216	NA	NA	NA
rno-miR-1-3p	121.709197942121	142.701535769206	-0.085965	NA	NA	NA
rno-miR-140-3p	10599.0037826197	13108.3434324698	-0.23742	0.56318	0.94851	FALSE
rno-miR-140-5p	311.545438949857	197.080039492668	0.42219	0.37032	0.94851	FALSE
rno-miR-141-3p	6.16035338365058	5.13354881958371	0.084769	0.86072	0.99628	FALSE
rno-miR-141-5p	0.226876042869238	0.562675423949027	-0.10958	0.70225	0.96801	FALSE
rno-miR-142-3p	621.432377955951	841.307349189297	-0.20666	0.6736	0.95653	FALSE
rno-miR-142-5p	1311.93500915171	1578.72408042968	-0.13936	0.77649	0.97266	FALSE
rno-miR-143-3p	102835.113208742	79662.0843531288	0.2529	0.579	0.94851	FALSE
rno-miR-143-5p	486.710499672813	333.482763261921	0.42325	0.30097	0.94851	FALSE
rno-miR-144-3p	103.919477638037	190.192221873512	-0.39161	0.42322	0.94851	FALSE
rno-miR-144-5p	131.704253050653	170.368916129459	-0.17671	0.71876	0.97266	FALSE
rno-miR-145-3p	871.743111187948	529.928791622217	0.56086	0.16711	0.94851	FALSE
rno-miR-145-5p	9715.57891038283	10127.318726885	-0.048046	0.90227	0.99628	FALSE
rno-miR-146a-3p	25.7221099458631	34.8892481826099	-0.22574	0.6458	0.94851	FALSE
rno-miR-146a-5p	8642.32167819012	18109.5752652142	-0.74189	NA	NA	NA
rno-miR-146b-3p	0.549328270454769	2.77999033756532	-0.59699	0.18073	0.94851	FALSE
rno-miR-146b-5p	642.799015309777	1026.96422562222	-0.46994	NA	NA	NA
rno-miR-147	17.0939933084429	17.4882954665309	-0.029958	0.9512	0.99628	FALSE
rno-miR-148a-3p	1050848.98534457	936219.249642876	0.10848	0.81684	0.98556	FALSE
rno-miR-148a-5p	5789.08502282061	5895.68729182505	-0.017906	0.96892	0.99628	FALSE
rno-miR-148b-3p	4108.2375628349	5596.75613596556	-0.3544	0.37185	0.94851	FALSE
rno-miR-148b-5p	53.1398198165691	37.3606573057477	0.3872	0.33908	0.94851	FALSE
rno-miR-149-5p	1.42110876849507	3.7175003594283	-0.46603	0.32504	0.94851	FALSE
rno-miR-150-3p	13.5299978420089	17.9282095204921	-0.27506	0.55075	0.94851	FALSE
rno-miR-150-5p	658.858631842082	1223.16491525016	-0.67249	0.11185	0.94851	FALSE
rno-miR-151-3p	1006.96855535403	4170.74287616329	-1.0529	NA	NA	NA
rno-miR-151-5p	209.471463786672	287.01389029811	-0.37426	0.31617	0.94851	FALSE
rno-miR-152-3p	6825.72566015588	5228.25677860258	0.27246	0.54174	0.94851	FALSE
rno-miR-152-5p	42.997161687722	44.7857193200292	-0.050555	0.91147	0.99628	FALSE
rno-miR-153-3p	1.36864499852604	0.502141793111299	0.19722	0.57529	0.94851	FALSE
rno-miR-154-3p	0	0	NA	NA	NA	NA
rno-miR-154-5p	0	0	NA	NA	NA	NA
rno-miR-155-3p	0.322452227585531	0.874279951342405	-0.16787	0.59931	0.94851	FALSE
rno-miR-155-5p	134.477925021337	277.821543117484	-0.83583	0.032921	0.94851	TRUE
rno-miR-15a-3p	2.20470182312968	0.502141793111299	0.42221	0.30855	0.94851	FALSE
rno-miR-15a-5p	5.70463868400094	6.50997056403742	-0.11128	0.81821	0.98556	FALSE
rno-miR-15b-3p	16.4475879536947	20.4254362876344	-0.18762	0.69754	0.96594	FALSE
rno-miR-15b-5p	128.330583092257	187.548183954058	-0.45407	0.21545	0.94851	FALSE
rno-miR-16-3p	12.0677392726778	6.96978920176416	0.4308	0.37409	0.94851	FALSE
rno-miR-16-5p	2657.92505396422	1685.40443726885	0.42676	0.3625	0.94851	FALSE
rno-miR-17-1-3p	8.43846516756472	4.34694934773695	0.42803	0.38199	0.94851	FALSE
rno-miR-17-2-3p	5.27922153038851	5.15175929503689	-0.010354	0.98318	0.99628	FALSE
rno-miR-17-5p	784.003014605411	446.260668888926	0.61454	0.14469	0.94851	FALSE
rno-miR-181a-1-3p	93.8598931676325	111.465678254066	-0.19818	0.62265	0.94851	FALSE
rno-miR-181a-2-3p	7.98078785400393	17.2308021846239	-0.64076	0.18462	0.94851	FALSE
rno-miR-181a-5p	2006.80069460875	4945.30287174534	-0.83552	NA	NA	NA
rno-miR-181b-1-3p	3.06713096594821	3.93872796764319	-0.15483	0.74421	0.97266	FALSE
rno-miR-181b-2-3p	0	0	NA	NA	NA	NA
rno-miR-181b-5p	254.971257515544	428.375079774248	-0.55464	0.196	0.94851	FALSE
rno-miR-181c-3p	10.9880663086725	9.41372460296104	0.11293	0.81519	0.98556	FALSE
rno-miR-181c-5p	11.1043078177435	8.88089246735276	0.19734	0.68308	0.95653	FALSE
rno-miR-181d-3p	0	0	NA	NA	NA	NA
rno-miR-181d-5p	97.7790627359343	109.410032474582	-0.12556	0.74264	0.97266	FALSE
rno-miR-182	1118.84615666855	1269.50745497187	-0.13198	0.76421	0.97266	FALSE
rno-miR-183-3p	0	0	NA	NA	NA	NA
rno-miR-183-5p	296.136739306392	510.842797846453	-0.66033	0.066066	0.94851	FALSE
rno-miR-1839-3p	16.4079390524357	16.4774342177427	-0.021646	0.96367	0.99628	FALSE
rno-miR-1839-5p	609.958132152358	727.036830339938	-0.19029	0.65498	0.94877	FALSE
rno-miR-184	83.2115494400241	39.3810234240554	0.61275	0.20838	0.94851	FALSE
rno-miR-1843a-3p	36.3209602266814	100.052761508891	-0.8898	NA	NA	NA
rno-miR-1843a-5p	930.261995626508	1140.18417604285	-0.24794	0.48795	0.94851	FALSE
rno-miR-1843b-3p	1.2447338816837	0.25107089655565	0.24004	0.46932	0.94851	FALSE
rno-miR-1843b-5p	157.285165788208	202.638636613915	-0.2946	0.45423	0.94851	FALSE
rno-miR-185-5p	491.426545781421	532.271757582667	-0.088766	0.82991	0.98655	FALSE
rno-miR-186-3p	0.322452227585531	0	0.088664	0.59776	0.94851	FALSE
rno-miR-186-5p	2098.53482054144	1491.17377428656	0.38016	0.35667	0.94851	FALSE
rno-miR-187-3p	7.72435684589225	10.9321205242262	-0.27478	0.56924	0.94851	FALSE
rno-miR-187-5p	0	0	NA	NA	NA	NA
rno-miR-188-3p	0	0.311604527393378	-0.086978	0.60033	0.94851	FALSE
rno-miR-188-5p	3.30335836403922	1.68802627184708	0.31445	0.50196	0.94851	FALSE
rno-miR-18a-3p	1.65537355267492	2.28054498413686	-0.12756	0.78071	0.97266	FALSE
rno-miR-18a-5p	16.3143254816306	13.4553093568265	0.14977	0.75549	0.97266	FALSE
rno-miR-190a-3p	3.86550150320405	3.16106486900117	0.061644	0.89808	0.99628	FALSE
rno-miR-190a-5p	115.858766028504	50.9601442728107	0.68163	0.1595	0.94851	FALSE
rno-miR-190b-5p	31.0681110145078	22.0979485237111	0.31166	0.49997	0.94851	FALSE
rno-miR-191a-3p	10.1800635497342	15.2239291204911	-0.37378	0.4192	0.94851	FALSE
rno-miR-191a-5p	7503.31807287791	9674.19102406599	-0.31601	NA	NA	NA
rno-miR-191b	9.27255937825721	13.4392859959437	-0.33361	0.47937	0.94851	FALSE
rno-miR-192-3p	64.3207202421246	51.8563334706595	0.23184	0.56924	0.94851	FALSE
rno-miR-192-5p	181723.562492884	119693.630741784	0.4361	0.32072	0.94851	FALSE
rno-miR-193a-3p	28.6458845037307	16.6190706655105	0.50398	0.27393	0.94851	FALSE
rno-miR-193a-5p	65.3052787357476	121.689507840992	-0.48141	NA	NA	NA
rno-miR-193b-3p	143.148804664431	206.832668371084	-0.32872	0.48999	0.94851	FALSE
rno-miR-193b-5p	3.80761160583557	15.5058456367579	-0.82353	NA	NA	NA
rno-miR-194-3p	194.013433666955	379.035940552104	-0.56306	0.24487	0.94851	FALSE
rno-miR-194-5p	73958.1686163213	36352.0114807506	0.76789	0.071164	0.94851	FALSE
rno-miR-1949	3.27306081800202	2.0023272389233	0.19389	0.66826	0.95653	FALSE
rno-miR-195-3p	147.041324499372	214.285076004707	-0.39937	0.3541	0.94851	FALSE
rno-miR-195-5p	1126.90065433248	715.511929646412	0.42372	0.36663	0.94851	FALSE
rno-miR-1956-5p	0.226876042869238	1.65463948966727	-0.42856	0.26715	0.94851	FALSE
rno-miR-196a-5p	0	0.874279951342405	-0.28365	0.31757	0.94851	FALSE
rno-miR-196b-3p	0	0	NA	NA	NA	NA
rno-miR-196b-5p	3.11220599460664	6.18858260928308	-0.45791	0.35129	0.94851	FALSE
rno-miR-199a-3p	6067.47778936465	4456.98234966488	0.33106	0.44009	0.94851	FALSE
rno-miR-199a-5p	2744.75049149308	1854.14251918986	0.40795	0.35443	0.94851	FALSE
rno-miR-19a-3p	56.2475231124443	26.4997008938764	0.54469	0.26753	0.94851	FALSE
rno-miR-19a-5p	0.453752085738475	0.623209054786755	-0.031137	0.90875	0.99628	FALSE
rno-miR-19b-1-5p	2.10912563841339	1.56695901017163	0.1002	0.82321	0.98556	FALSE
rno-miR-19b-3p	900.527989524335	375.305493856944	0.64879	0.18639	0.94851	FALSE
rno-miR-1b	769.950498571997	911.110445707185	-0.11129	0.82021	0.98556	FALSE
rno-miR-200a-3p	4807.20524307865	2518.28285332924	0.68933	0.10993	0.94851	FALSE
rno-miR-200a-5p	297.01921040066	373.117151017753	-0.24898	0.55337	0.94851	FALSE
rno-miR-200b-3p	4713.46361222175	4186.40743404447	0.13198	0.74948	0.97266	FALSE
rno-miR-200b-5p	36.7323424784674	78.6294640203859	-0.62467	NA	NA	NA
rno-miR-200c-3p	89.6245209092251	96.6863371153441	-0.069769	0.87824	0.99628	FALSE
rno-miR-201-3p	0.688016869918323	1.0042835862226	-0.093407	0.78165	0.97266	FALSE
rno-miR-201-5p	6.55425295810941	7.04819557901137	-0.069493	0.88749	0.99628	FALSE
rno-miR-202-5p	0	0	NA	NA	NA	NA
rno-miR-203a-3p	4256.58500009889	2272.91619721665	0.62498	0.16855	0.94851	FALSE
rno-miR-203a-5p	664.332221176872	443.896512633527	0.38037	0.41508	0.94851	FALSE
rno-miR-203b-3p	860.180751040226	578.451273135489	0.38681	0.39967	0.94851	FALSE
rno-miR-203b-5p	2756.8028536562	1480.96161596546	0.59575	0.19874	0.94851	FALSE
rno-miR-204-3p	0	2.1260909402816	-0.46912	0.17489	0.94851	FALSE
rno-miR-204-5p	13.6728925357555	36.7554762745846	-0.78772	0.10629	0.94851	FALSE
rno-miR-205	6.01970217027586	4.18895181004262	0.27767	0.57177	0.94851	FALSE
rno-miR-206-3p	42.1784752351844	44.5201367190736	-0.031148	0.94906	0.99628	FALSE
rno-miR-207	0	0	NA	NA	NA	NA
rno-miR-208b-3p	0	0	NA	NA	NA	NA
rno-miR-20a-3p	1.00308035619324	0.934813582180133	0.023074	0.94741	0.99628	FALSE
rno-miR-20a-5p	2243.28822212007	977.171477788104	0.75482	0.11128	0.94851	FALSE
rno-miR-20b-3p	0.453752085738475	2.43230258830929	-0.3671	0.3296	0.94851	FALSE
rno-miR-20b-5p	4.72250451862313	7.11530687241469	-0.25404	0.59888	0.94851	FALSE
rno-miR-210-3p	414.571506818881	217.092798647222	0.76214	0.044183	0.94851	TRUE
rno-miR-210-5p	2.3865028373405	2.59484595121308	-0.01508	0.97285	0.99628	FALSE
rno-miR-211-5p	0.226876042869238	0.311604527393378	-0.018936	0.93173	0.99628	FALSE
rno-miR-212-3p	1.36864499852604	1.90571038622292	-0.12193	0.78231	0.97266	FALSE
rno-miR-212-5p	2.69417758230481	2.8766071902657	-0.011057	0.98176	0.99628	FALSE
rno-miR-21-3p	49.3136863481633	33.36191588814	0.271	0.58112	0.94851	FALSE
rno-miR-214-3p	162.240153324973	411.835363468124	-0.89735	NA	NA	NA
rno-miR-21-5p	618242.892915485	537149.414868343	0.12124	0.80134	0.98333	FALSE
rno-miR-216a-3p	0	0	NA	NA	NA	NA
rno-miR-216a-5p	0.453752085738475	0	0.12154	0.53254	0.94851	FALSE
rno-miR-216b-3p	0.226876042869238	0.874279951342405	-0.1951	0.53631	0.94851	FALSE
rno-miR-216b-5p	0	0.562675423949027	-0.20173	0.41024	0.94851	FALSE
rno-miR-217-5p	12.6496085695416	18.1106574671615	-0.2934	0.54434	0.94851	FALSE
rno-miR-218a-5p	242.974603893993	200.253911101996	0.18777	0.68212	0.95653	FALSE
rno-miR-218b	227.63502383643	187.558054368358	0.1863	0.68588	0.95653	FALSE
rno-miR-219a-1-3p	5.8421072503481	7.84591853863319	-0.17596	0.71987	0.97266	FALSE
rno-miR-219a-2-3p	0.322452227585531	0.311604527393378	0.0015635	0.99462	0.99628	FALSE
rno-miR-219a-5p	7.84406186845154	3.53320302723227	0.57085	0.24507	0.94851	FALSE
rno-miR-219b	0.322452227585531	0.311604527393378	0.0015635	0.99462	0.99628	FALSE
rno-miR-221-3p	548.851642352245	685.695512389525	-0.21788	0.63397	0.94851	FALSE
rno-miR-221-5p	128.548753793426	101.312705310349	0.25451	0.55825	0.94851	FALSE
rno-miR-222-3p	104.505484486572	175.012650831044	-0.52123	0.24402	0.94851	FALSE
rno-miR-222-5p	1.09865654090954	1.43695537529143	-0.086216	0.83378	0.98655	FALSE
rno-miR-223-3p	100.984420587012	105.609451810098	-0.050026	0.9093	0.99628	FALSE
rno-miR-223-5p	20.6129137462184	18.7148089923388	0.080955	0.86612	0.99628	FALSE
rno-miR-22-3p	16497.8615632627	11743.1597819838	0.37332	0.37283	0.94851	FALSE
rno-miR-224-5p	6.23722685792333	4.97285484220655	0.15092	0.75803	0.97266	FALSE
rno-miR-22-5p	356.886680836343	303.787126234996	0.18372	0.64107	0.94851	FALSE
rno-miR-23a-3p	3795.52509468907	4120.61669329015	-0.096798	0.79959	0.98333	FALSE
rno-miR-23a-5p	0	1.87502004372595	-0.31839	0.28259	0.94851	FALSE
rno-miR-23b-3p	3148.15928097181	3395.71239372794	-0.082089	0.84664	0.99613	FALSE
rno-miR-23b-5p	7.58146215214565	34.6895649172424	-0.95622	NA	NA	NA
rno-miR-24-1-5p	24.2970759495457	20.2391071180822	0.19545	0.64722	0.94851	FALSE
rno-miR-24-2-5p	480.974462617547	457.304797662118	0.050732	0.90964	0.99628	FALSE
rno-miR-24-3p	2835.05406328736	2607.52753138764	0.10116	0.77997	0.97266	FALSE
rno-miR-25-3p	5217.26251224613	7195.96192492792	-0.3729	0.33918	0.94851	FALSE
rno-miR-25-5p	8.94618192284936	19.2179531168205	-0.61333	0.20795	0.94851	FALSE
rno-miR-26a-3p	4.1300638334211	0.970896804042786	0.7151	0.13113	0.94851	FALSE
rno-miR-26a-5p	129475.086570537	97201.3117507961	0.35792	0.28599	0.94851	FALSE
rno-miR-26b-3p	23.2267543407622	18.2069365908182	0.24347	0.58203	0.94851	FALSE
rno-miR-26b-5p	15746.7703157137	13657.028422903	0.17128	0.63968	0.94851	FALSE
rno-miR-27a-3p	1519.22443936485	1095.31473044167	0.33418	0.45409	0.94851	FALSE
rno-miR-27a-5p	121.585823778237	219.100352562109	-0.60979	0.16731	0.94851	FALSE
rno-miR-27b-3p	40246.715077748	26357.5775294603	0.4972	0.19318	0.94851	FALSE
rno-miR-27b-5p	31.2646895113398	59.4555281672623	-0.57025	NA	NA	NA
rno-miR-28-3p	2714.33344874248	3525.34591247119	-0.29648	0.46169	0.94851	FALSE
rno-miR-28-5p	364.009294995122	284.195683973343	0.26921	0.52417	0.94851	FALSE
rno-miR-291a-3p	0.461140827049086	0	0.11573	0.54352	0.94851	FALSE
rno-miR-291a-5p	0.226876042869238	0.937510021862973	-0.14034	0.61089	0.94851	FALSE
rno-miR-291b	0.783593054634617	0.562675423949027	0.041007	0.90653	0.99628	FALSE
rno-miR-292-3p	1.14915769696741	2.06286086976103	-0.25428	0.56314	0.94851	FALSE
rno-miR-292-5p	2.80453124964233	4.53394311961581	-0.32247	0.50987	0.94851	FALSE
rno-miR-293-5p	17.7172089920038	13.3070952464931	0.16947	0.72952	0.97266	FALSE
rno-miR-294	0.688016869918323	0.502141793111299	0.031854	0.91921	0.99628	FALSE
rno-miR-295-3p	0.549328270454769	2.34107861497459	-0.39016	0.33655	0.94851	FALSE
rno-miR-296-3p	0.783593054634617	0.623209054786755	0.025839	0.93612	0.99628	FALSE
rno-miR-298-3p	0.549328270454769	0	0.19616	0.41925	0.94851	FALSE
rno-miR-298-5p	0	0.874279951342405	-0.28365	0.31757	0.94851	FALSE
rno-miR-299a-3p	1.55240862664801	0	0.4426	0.19271	0.94851	FALSE
rno-miR-299b-5p	1.00308035619324	0	0.31654	0.28788	0.94851	FALSE
rno-miR-29a-3p	17198.0389418408	11976.3662990975	0.41359	NA	NA	NA
rno-miR-29a-5p	20.7195230336069	9.36836727884995	0.57104	0.24471	0.94851	FALSE
rno-miR-29b-3p	360.584728569598	376.174043199877	-0.032049	0.94797	0.99628	FALSE
rno-miR-29b-5p	8.04064036528357	11.7927358253249	-0.30325	0.53404	0.94851	FALSE
rno-miR-29c-3p	425.087708088954	209.64353934388	0.57042	0.24194	0.94851	FALSE
rno-miR-29c-5p	116.435112630695	173.302072492312	-0.4434	0.28267	0.94851	FALSE
rno-miR-300-3p	2.02093819500771	0.753212689666949	0.28317	0.49594	0.94851	FALSE
rno-miR-301a-3p	3.35385952009709	1.75749627588955	0.22835	0.60567	0.94851	FALSE
rno-miR-301a-5p	4.54070350441231	7.47732387424114	-0.3964	0.41665	0.94851	FALSE
rno-miR-301b-3p	0.644904455171062	0	0.15707	0.47335	0.94851	FALSE
rno-miR-301b-5p	0	0	NA	NA	NA	NA
rno-miR-3064-3p	0.549328270454769	0	0.19616	0.41925	0.94851	FALSE
rno-miR-3064-5p	2.10912563841339	3.93788091348697	-0.30314	0.52629	0.94851	FALSE
rno-miR-3065-3p	38.7742268642905	55.3126254582728	-0.37024	0.3856	0.94851	FALSE
rno-miR-3065-5p	26.6909675281968	16.764588336161	0.43364	0.34589	0.94851	FALSE
rno-miR-3068-3p	278.148547746144	129.930268867099	0.71412	0.12645	0.94851	FALSE
rno-miR-3068-5p	128.635552642516	95.1518332240671	0.24107	0.62108	0.94851	FALSE
rno-miR-3074	13.8248577182632	13.6053728526865	0.035992	0.9373	0.99628	FALSE
rno-miR-3075	0.226876042869238	0	0.066431	0.65	0.94851	FALSE
rno-miR-3084a-3p	1.28980891034212	2.78268677724816	-0.27112	0.52888	0.94851	FALSE
rno-miR-3084a-5p	0	1.12535084789805	-0.35176	0.25658	0.94851	FALSE
rno-miR-3084b-5p	0.322452227585531	0.934813582180133	-0.13112	0.64239	0.94851	FALSE
rno-miR-3084c-5p	0.322452227585531	0.934813582180133	-0.13112	0.64239	0.94851	FALSE
rno-miR-3085	0	0.623209054786755	-0.1548	0.4757	0.94851	FALSE
rno-miR-3099	0	0.937510021862973	-0.20236	0.40827	0.94851	FALSE
rno-miR-30a-3p	3368.58427056682	3038.18288517777	0.11737	0.77016	0.97266	FALSE
rno-miR-30a-5p	129424.234857763	98153.6709262308	0.30477	0.46519	0.94851	FALSE
rno-miR-30b-3p	0.644904455171062	3.34805864088003	-0.42784	0.28287	0.94851	FALSE
rno-miR-30b-5p	12796.4185457618	7294.68547840597	0.52262	0.26626	0.94851	FALSE
rno-miR-30c-1-3p	37.5361391431227	43.1259975054246	-0.14114	0.74083	0.97266	FALSE
rno-miR-30c-2-3p	1206.09933683739	2369.27499409721	-0.59923	0.20978	0.94851	FALSE
rno-miR-30c-5p	10559.3451943793	6468.88255092088	0.60161	0.085418	0.94851	FALSE
rno-miR-30d-3p	392.657505120476	200.395702826978	0.71455	0.097444	0.94851	FALSE
rno-miR-30d-5p	77123.9931472373	97509.8406913293	-0.26059	0.52846	0.94851	FALSE
rno-miR-30e-3p	1550.1507660374	1168.43457513827	0.32293	0.4174	0.94851	FALSE
rno-miR-30e-5p	12675.988885805	7209.33396047222	0.5672	0.209	0.94851	FALSE
rno-miR-3102	0	0	NA	NA	NA	NA
rno-miR-3120	42.9178481472165	63.5537925036981	-0.44003	0.26552	0.94851	FALSE
rno-miR-31a-3p	106.519707978452	94.287325844325	0.10102	0.83389	0.98655	FALSE
rno-miR-31a-5p	2087.73102313126	1742.45367318867	0.19747	0.63937	0.94851	FALSE
rno-miR-31b	182.713170725285	139.471101894573	0.29512	0.48151	0.94851	FALSE
rno-miR-320-3p	621.364479508516	2198.00579231663	-1.0773	NA	NA	NA
rno-miR-320-5p	0	0	NA	NA	NA	NA
rno-miR-322-3p	269.811764519539	252.54826574762	0.073859	0.85262	0.99628	FALSE
rno-miR-322-5p	309.230788917786	180.358283637004	0.44323	0.36189	0.94851	FALSE
rno-miR-323-3p	1.69109722611157	1.09196406571824	0.18253	0.66902	0.95653	FALSE
rno-miR-32-3p	5.05234548751927	4.47071304909525	0.070049	0.8864	0.99628	FALSE
rno-miR-324-3p	4.68678084518648	3.56034987589019	0.17472	0.72196	0.97266	FALSE
rno-miR-324-5p	13.1287095262395	22.9096630068597	-0.56711	0.21355	0.94851	FALSE
rno-miR-325-3p	0.644904455171062	0.25107089655565	0.090125	0.72764	0.97266	FALSE
rno-miR-325-5p	0.226876042869238	0.502141793111299	-0.071705	0.76983	0.97266	FALSE
rno-miR-32-5p	202.938522166438	147.255710416298	0.23092	0.63836	0.94851	FALSE
rno-miR-326-3p	85.0850374379292	113.444530240769	-0.31588	0.44643	0.94851	FALSE
rno-miR-326-5p	0	0	NA	NA	NA	NA
rno-miR-328a-3p	411.318381237728	1314.45471485676	-0.96388	NA	NA	NA
rno-miR-328a-5p	0	0	NA	NA	NA	NA
rno-miR-328b-3p	0.322452227585531	0	0.088664	0.59776	0.94851	FALSE
rno-miR-329-3p	0.322452227585531	0.937510021862973	-0.11703	0.67486	0.95653	FALSE
rno-miR-329-5p	0.461140827049086	0.25107089655565	0.038396	0.8726	0.99628	FALSE
rno-miR-330-3p	3.98398649264693	11.4116612938891	-0.74039	0.13143	0.94851	FALSE
rno-miR-330-5p	16.4887377545308	21.7295091365333	-0.27037	0.53659	0.94851	FALSE
rno-miR-331-3p	37.1203542111928	47.5739542538572	-0.28331	0.47087	0.94851	FALSE
rno-miR-331-5p	3.1553184093539	2.40785217933422	0.15894	0.74262	0.97266	FALSE
rno-miR-33-3p	26.7749488773194	18.0110064457346	0.35055	0.45628	0.94851	FALSE
rno-miR-335	61.6470113983136	47.0792534963224	0.21362	0.66147	0.95106	FALSE
rno-miR-33-5p	16.1679672743957	6.19836603664404	0.56039	0.24806	0.94851	FALSE
rno-miR-336-5p	0.783593054634617	0	0.24287	0.36248	0.94851	FALSE
rno-miR-337-5p	0	3.06360096214457	-0.55841	0.12841	0.94851	FALSE
rno-miR-338-3p	26.6909675281968	16.764588336161	0.43364	0.34589	0.94851	FALSE
rno-miR-338-5p	43.1311667405809	57.9047749698031	-0.3065	0.47155	0.94851	FALSE
rno-miR-339-3p	116.616336173997	115.681074280064	0.013143	0.97161	0.99628	FALSE
rno-miR-339-5p	540.127062961461	492.078421056026	0.098585	0.82208	0.98556	FALSE
rno-miR-340-3p	40.2042252736734	24.609659820638	0.56133	0.15912	0.94851	FALSE
rno-miR-340-5p	3131.15522532548	2548.45599549572	0.17166	0.72353	0.97266	FALSE
rno-miR-341	2.48207902205679	1.62749264100935	0.14456	0.75286	0.97266	FALSE
rno-miR-342-3p	166.876798161162	350.981185207096	-0.81565	0.051315	0.94851	FALSE
rno-miR-342-5p	2.0135494536971	9.216100349565	-0.98975	0.043924	0.94851	TRUE
rno-miR-343	0.226876042869238	0	0.066431	0.65	0.94851	FALSE
rno-miR-344a-3p	0.226876042869238	0	0.066431	0.65	0.94851	FALSE
rno-miR-345-3p	116.500291250787	101.533268316237	0.16762	0.63693	0.94851	FALSE
rno-miR-345-5p	162.078471640183	133.36599166862	0.22659	0.55218	0.94851	FALSE
rno-miR-346	0	0.25107089655565	-0.072887	0.6329	0.94851	FALSE
rno-miR-3473	6.28230188658175	16.9680984751806	-0.84659	0.077519	0.94851	FALSE
rno-miR-34a-3p	0.226876042869238	2.06016443007819	-0.44304	0.2399	0.94851	FALSE
rno-miR-34a-5p	559.788357175468	666.472438139492	-0.19835	0.62217	0.94851	FALSE
rno-miR-34b-3p	3.11220599460664	5.22392573876219	-0.35078	0.47521	0.94851	FALSE
rno-miR-34b-5p	0.776204313324006	0.780359538324864	0.031429	0.93116	0.99628	FALSE
rno-miR-34c-3p	5.05038287360811	4.7217839456509	0.015801	0.97383	0.99628	FALSE
rno-miR-34c-5p	254.230611765771	223.580034622118	0.14805	0.7008	0.96801	FALSE
rno-miR-350	107.057722279774	74.7945105612065	0.33778	0.46665	0.94851	FALSE
rno-miR-351-3p	1.7435609960806	4.59447675045354	-0.49649	0.29986	0.94851	FALSE
rno-miR-351-5p	300.204442019689	461.035037108643	-0.48832	NA	NA	NA
rno-miR-3541	0	0	NA	NA	NA	NA
rno-miR-3542	2.51780269549345	2.99767445194116	-0.090263	0.84696	0.99613	FALSE
rno-miR-3543	2.05666186844436	2.37716183683725	-0.032103	0.9399	0.99628	FALSE
rno-miR-3544	0	0.468755010931486	-0.11815	0.53779	0.94851	FALSE
rno-miR-3547	0	0.311604527393378	-0.086978	0.60033	0.94851	FALSE
rno-miR-3548	240.760735014829	282.355818573477	-0.1727	0.68228	0.95653	FALSE
rno-miR-3549	64.6172618658293	120.909148302667	-0.48231	NA	NA	NA
rno-miR-3553	296.136739306392	510.53119331906	-0.6596	0.066348	0.94851	FALSE
rno-miR-3556a	1259.29849284972	935.861394309539	0.34968	0.35744	0.94851	FALSE
rno-miR-3556b	412.365713005883	206.458024065904	0.5595	0.25092	0.94851	FALSE
rno-miR-3557-3p	645.771040434087	941.291519493571	-0.33917	0.47589	0.94851	FALSE
rno-miR-3557-5p	54771.5518876808	108487.155801287	-0.69649	0.11938	0.94851	FALSE
rno-miR-3558-3p	6.65525527022516	4.68839716347108	0.2737	0.57498	0.94851	FALSE
rno-miR-3558-5p	2.34339042259324	2.0023272389233	0.078814	0.86765	0.99628	FALSE
rno-miR-3559-3p	307.214922057059	340.691892634226	-0.11319	0.78578	0.97266	FALSE
rno-miR-3559-5p	2512.1997029253	1733.74933814128	0.33451	0.48174	0.94851	FALSE
rno-miR-3560	12.2630977363934	34.3256985298894	-0.78946	0.10654	0.94851	FALSE
rno-miR-3561-3p	1.84456330819634	1.28250133143616	0.079432	0.8405	0.99242	FALSE
rno-miR-3561-5p	0.226876042869238	0	0.066431	0.65	0.94851	FALSE
rno-miR-3566	0	0	NA	NA	NA	NA
rno-miR-3569	0	0	NA	NA	NA	NA
rno-miR-3570	93.8598931676325	111.465678254066	-0.19818	0.62265	0.94851	FALSE
rno-miR-3571	121.255445856382	142.701535769206	-0.088046	NA	NA	NA
rno-miR-3572	0	0	NA	NA	NA	NA
rno-miR-3574	414.022178548426	216.372972739735	0.76434	0.043632	0.94851	TRUE
rno-miR-3576	0	0	NA	NA	NA	NA
rno-miR-3577	0.322452227585531	0.562675423949027	-0.084429	0.77349	0.97266	FALSE
rno-miR-3578	0	0	NA	NA	NA	NA
rno-miR-3579	0	0	NA	NA	NA	NA
rno-miR-3580-3p	0	0	NA	NA	NA	NA
rno-miR-3580-5p	0.461140827049086	0.25107089655565	0.038396	0.8726	0.99628	FALSE
rno-miR-3583-3p	0	0	NA	NA	NA	NA
rno-miR-3583-5p	0	0	NA	NA	NA	NA
rno-miR-3584-3p	0	0.468755010931486	-0.11815	0.53779	0.94851	FALSE
rno-miR-3585-3p	1.09865654090954	2.02947408758121	-0.16615	0.68756	0.95653	FALSE
rno-miR-3585-5p	2.7897537670211	1.56695901017163	0.24258	0.59584	0.94851	FALSE
rno-miR-3586-3p	209.471463786672	287.01389029811	-0.37426	0.31617	0.94851	FALSE
rno-miR-3587	357.911497178109	376.364580465595	-0.03793	0.93845	0.99628	FALSE
rno-miR-3588	6381.32037372167	5509.32549217085	0.1488	0.74068	0.97266	FALSE
rno-miR-3589	427.278229089673	692.357052713239	-0.46493	0.31484	0.94851	FALSE
rno-miR-3590-3p	5.66769497744789	10.6329958638766	-0.44915	0.36061	0.94851	FALSE
rno-miR-3590-5p	84.5192499374028	67.6368696776465	0.23074	0.59191	0.94851	FALSE
rno-miR-3591	643339.257021263	733241.608637612	-0.12632	0.78466	0.97266	FALSE
rno-miR-3592	1.92536201029142	0.623209054786755	0.32634	0.42331	0.94851	FALSE
rno-miR-3593-3p	0	0	NA	NA	NA	NA
rno-miR-3593-5p	0	0	NA	NA	NA	NA
rno-miR-3594-3p	0.226876042869238	1.03143043488051	-0.26272	0.45394	0.94851	FALSE
rno-miR-3594-5p	0	0.468755010931486	-0.11815	0.53779	0.94851	FALSE
rno-miR-3595	0	0	NA	NA	NA	NA
rno-miR-3596a	29641.6423970802	54019.7507960473	-0.59422	NA	NA	NA
rno-miR-3596b	4208.23413556758	7215.46704013032	-0.52119	NA	NA	NA
rno-miR-3596c	1515.57666389844	3582.66714826956	-0.7941	NA	NA	NA
rno-miR-3596d	97959.1364880523	109359.298682966	-0.12772	0.7433	0.97266	FALSE
rno-miR-361-3p	1087.46126466564	1642.44042473012	-0.43291	0.32191	0.94851	FALSE
rno-miR-361-5p	210.320897212907	216.402461980177	-0.034905	0.92264	0.99628	FALSE
rno-miR-362-3p	118.771656855598	55.9738106139188	0.4568	NA	NA	NA
rno-miR-362-5p	173.832170873841	130.198387167429	0.28527	0.52995	0.94851	FALSE
rno-miR-363-3p	67.6716779816549	91.8644471723844	-0.33573	0.42477	0.94851	FALSE
rno-miR-363-5p	0	0	NA	NA	NA	NA
rno-miR-365-3p	828.180437068883	800.041540168807	0.03705	0.93202	0.99628	FALSE
rno-miR-365-5p	1.14915769696741	2.43769546767497	-0.272	0.52564	0.94851	FALSE
rno-miR-369-3p	1.00308035619324	0.813746320504677	0.058441	0.87849	0.99628	FALSE
rno-miR-369-5p	0	0	NA	NA	NA	NA
rno-miR-370-3p	0.90750417147695	2.34107861497459	-0.21785	0.56909	0.94851	FALSE
rno-miR-374-3p	32.7390046305987	20.7432807485496	0.37783	0.43448	0.94851	FALSE
rno-miR-374-5p	2393.26222248411	1383.0316197257	0.59063	0.16663	0.94851	FALSE
rno-miR-375-3p	2295.99928938323	2866.01332246321	-0.22122	0.62584	0.94851	FALSE
rno-miR-376a-3p	0	0	NA	NA	NA	NA
rno-miR-376a-5p	0	0	NA	NA	NA	NA
rno-miR-376b-3p	0.688016869918323	0	0.22426	0.38413	0.94851	FALSE
rno-miR-376b-5p	0.226876042869238	0.25107089655565	-0.006069	0.97727	0.99628	FALSE
rno-miR-376c-3p	0.461140827049086	0.25107089655565	0.038396	0.8726	0.99628	FALSE
rno-miR-377-3p	0	0	NA	NA	NA	NA
rno-miR-378a-3p	54771.0907468537	108487.155801287	-0.6965	0.11938	0.94851	FALSE
rno-miR-378a-5p	654.068854388277	957.139660000219	-0.34283	0.47109	0.94851	FALSE
rno-miR-378b	11.5541346756597	26.6067494574098	-0.72563	0.12852	0.94851	FALSE
rno-miR-379-3p	0.688016869918323	0.311604527393378	0.10519	0.72632	0.97266	FALSE
rno-miR-379-5p	13.5268151949814	6.94803523247193	0.50415	0.3039	0.94851	FALSE
rno-miR-380-3p	0	0.311604527393378	-0.086978	0.60033	0.94851	FALSE
rno-miR-380-5p	0	0	NA	NA	NA	NA
rno-miR-381-3p	0.322452227585531	0	0.088664	0.59776	0.94851	FALSE
rno-miR-382-3p	1.92536201029142	0.623209054786755	0.32634	0.42331	0.94851	FALSE
rno-miR-382-5p	0.322452227585531	0.562675423949027	-0.084429	0.77349	0.97266	FALSE
rno-miR-383-5p	1.55979736795862	5.22038224492314	-0.67305	0.16478	0.94851	FALSE
rno-miR-384-3p	0	0	NA	NA	NA	NA
rno-miR-384-5p	0	0.25107089655565	-0.072887	0.6329	0.94851	FALSE
rno-miR-409a-3p	1.22995639906248	1.40626503279446	-0.00047576	0.99895	0.99895	FALSE
rno-miR-409a-5p	0.783593054634617	0.468755010931486	0.092638	0.76744	0.97266	FALSE
rno-miR-409b	1.45683244193172	1.40626503279446	0.038686	0.91555	0.99628	FALSE
rno-miR-410-3p	0.322452227585531	0.25107089655565	0.014395	0.94904	0.99628	FALSE
rno-miR-411-3p	0.453752085738475	0	0.12154	0.53254	0.94851	FALSE
rno-miR-411-5p	4.16578750685775	1.62749264100935	0.48436	0.31242	0.94851	FALSE
rno-miR-412-5p	0.322452227585531	0	0.088664	0.59776	0.94851	FALSE
rno-miR-421-3p	2.57026646546248	7.59569469623376	-0.81572	0.096628	0.94851	FALSE
rno-miR-421-5p	0	0.25107089655565	-0.072887	0.6329	0.94851	FALSE
rno-miR-423-3p	1149.58466229939	2770.47467976944	-0.67333	NA	NA	NA
rno-miR-423-5p	1162.21834797105	3631.00891993413	-0.98798	NA	NA	NA
rno-miR-425-3p	28.8242220044532	26.345739856279	0.10477	0.80499	0.98333	FALSE
rno-miR-425-5p	591.158535959667	603.837577263689	-0.024409	0.9537	0.99628	FALSE
rno-miR-429	328.272201606505	312.309073899625	0.052708	0.90116	0.99628	FALSE
rno-miR-431	0.680628128607713	0	0.16865	0.45577	0.94851	FALSE
rno-miR-433-3p	0.322452227585531	0	0.088664	0.59776	0.94851	FALSE
rno-miR-434-3p	2.05666186844436	2.37716183683725	-0.032103	0.9399	0.99628	FALSE
rno-miR-434-5p	1.8150083429539	1.25535448277825	0.070277	0.83226	0.98655	FALSE
rno-miR-449a-5p	1.78667341082786	5.39659025807064	-0.57461	0.22812	0.94851	FALSE
rno-miR-449c-5p	0	0	NA	NA	NA	NA
rno-miR-450a-3p	6.31259943261895	4.25302893471941	0.29129	0.55324	0.94851	FALSE
rno-miR-450a-5p	1416.73135477421	1130.74149561389	0.22757	0.61313	0.94851	FALSE
rno-miR-450b-3p	18.8939433023148	40.7543838251672	-0.60794	NA	NA	NA
rno-miR-450b-5p	1037.59035990081	822.590544223448	0.22399	0.62786	0.94851	FALSE
rno-miR-451-3p	1.09865654090954	1.12535084789805	-0.0088327	0.9825	0.99628	FALSE
rno-miR-451-5p	1504.19944492709	2947.66904794207	-0.48378	0.3248	0.94851	FALSE
rno-miR-452-3p	0	0	NA	NA	NA	NA
rno-miR-452-5p	2.47469028074618	2.19016806495838	0.03066	0.94789	0.99628	FALSE
rno-miR-455-3p	217.325157876806	536.221939704123	-0.64944	NA	NA	NA
rno-miR-455-5p	1663.49605356724	993.105978188399	0.53295	0.22857	0.94851	FALSE
rno-miR-463-3p	0.688016869918323	0.25107089655565	0.12114	0.68334	0.95653	FALSE
rno-miR-463-5p	0	0.25107089655565	-0.072887	0.6329	0.94851	FALSE
rno-miR-466b-2-3p	77.6031767169096	96.9669407458121	-0.25858	0.50372	0.94851	FALSE
rno-miR-466b-3p	31.4073033386257	70.8890987076578	-0.64022	NA	NA	NA
rno-miR-466b-5p	16.5140866254902	35.2684461539038	-0.70026	0.13842	0.94851	FALSE
rno-miR-466c-3p	5.69528732877917	8.52966122425767	-0.31405	0.52239	0.94851	FALSE
rno-miR-466c-5p	130.740553015932	112.201511203581	0.15764	0.72315	0.97266	FALSE
rno-miR-466d	0.322452227585531	0.25107089655565	0.014395	0.94904	0.99628	FALSE
rno-miR-471-3p	0	0.502141793111299	-0.13241	0.51228	0.94851	FALSE
rno-miR-471-5p	0	0	NA	NA	NA	NA
rno-miR-483-3p	0	0.25107089655565	-0.072887	0.6329	0.94851	FALSE
rno-miR-483-5p	0.226876042869238	1.34303496227389	-0.35347	0.34211	0.94851	FALSE
rno-miR-484	3.61842185031414	15.5564405630205	-1.0421	0.033661	0.94851	TRUE
rno-miR-485-3p	0.783593054634617	0.25107089655565	0.14038	0.64296	0.94851	FALSE
rno-miR-485-5p	0	0.468755010931486	-0.11815	0.53779	0.94851	FALSE
rno-miR-486	682.691110560334	1710.93164707464	-0.8642	0.064451	0.94851	FALSE
rno-miR-487b-3p	0.322452227585531	0.25107089655565	0.014395	0.94904	0.99628	FALSE
rno-miR-488-3p	6.47149164210318	9.96931303923195	-0.35472	0.46664	0.94851	FALSE
rno-miR-488-5p	0.226876042869238	0	0.066431	0.65	0.94851	FALSE
rno-miR-489-3p	0	0.25107089655565	-0.072887	0.6329	0.94851	FALSE
rno-miR-489-5p	0	0	NA	NA	NA	NA
rno-miR-490-3p	22.328601524507	19.7152113556787	0.12965	0.77537	0.97266	FALSE
rno-miR-490-5p	0.322452227585531	3.28128507652041	-0.35744	0.29576	0.94851	FALSE
rno-miR-493-3p	0	0	NA	NA	NA	NA
rno-miR-493-5p	0.226876042869238	0.934813582180133	-0.15478	0.57979	0.94851	FALSE
rno-miR-494-3p	0.680628128607713	1.56071907664973	-0.15852	0.66074	0.95106	FALSE
rno-miR-495	0.322452227585531	0.780359538324864	-0.12354	0.68692	0.95653	FALSE
rno-miR-496-3p	0	0	NA	NA	NA	NA
rno-miR-497-3p	0	0	NA	NA	NA	NA
rno-miR-497-5p	466.917420418322	241.09124712962	0.68659	NA	NA	NA
rno-miR-499-3p	0.322452227585531	0	0.088664	0.59776	0.94851	FALSE
rno-miR-499-5p	247.046674360145	131.315809436587	0.59252	0.20522	0.94851	FALSE
rno-miR-500-3p	21.1227739632875	28.1512898959625	-0.27315	0.55026	0.94851	FALSE
rno-miR-500-5p	0.226876042869238	1.74855990268481	-0.39247	0.28532	0.94851	FALSE
rno-miR-501-3p	12.2630977363934	34.3256985298894	-0.78946	0.10654	0.94851	FALSE
rno-miR-501-5p	0.549328270454769	0.934813582180133	-0.093046	0.77705	0.97266	FALSE
rno-miR-503-3p	11.6275446364441	26.4189086313747	-0.6633	0.17107	0.94851	FALSE
rno-miR-503-5p	50.6054578724166	40.2544726400962	0.20839	0.65672	0.94877	FALSE
rno-miR-505-3p	427.923133544844	693.076878620726	-0.46448	0.31531	0.94851	FALSE
rno-miR-505-5p	4.21825127682678	5.37753272846125	-0.12185	0.8036	0.98333	FALSE
rno-miR-509-3p	0	1.3764217444537	-0.40922	0.21359	0.94851	FALSE
rno-miR-509-5p	0.226876042869238	0	0.066431	0.65	0.94851	FALSE
rno-miR-511-3p	102.202862979767	65.6097651564652	0.40355	0.39315	0.94851	FALSE
rno-miR-511-5p	5.04495674620866	9.15911021256633	-0.52575	0.27223	0.94851	FALSE
rno-miR-5132-3p	0.549328270454769	0	0.19616	0.41925	0.94851	FALSE
rno-miR-5132-5p	0.461140827049086	0.311604527393378	0.025371	0.91745	0.99628	FALSE
rno-miR-532-3p	135.641775920326	183.665427473188	-0.33871	0.40475	0.94851	FALSE
rno-miR-532-5p	6866.1261834806	7017.80221812135	-0.02166	0.96216	0.99628	FALSE
rno-miR-539-3p	0	0	NA	NA	NA	NA
rno-miR-539-5p	0	0	NA	NA	NA	NA
rno-miR-540-3p	0	0	NA	NA	NA	NA
rno-miR-540-5p	0	0	NA	NA	NA	NA
rno-miR-541-3p	0	0	NA	NA	NA	NA
rno-miR-541-5p	4.89691679152334	5.65575047367481	-0.060136	0.90102	0.99628	FALSE
rno-miR-542-3p	820.18401491347	901.425214868977	-0.069578	0.88737	0.99628	FALSE
rno-miR-542-5p	6.11527835499216	10.0298466700697	-0.39594	0.41684	0.94851	FALSE
rno-miR-543-3p	0.322452227585531	0.311604527393378	0.0015635	0.99462	0.99628	FALSE
rno-miR-544-5p	0	0	NA	NA	NA	NA
rno-miR-547-3p	15.3814724391942	20.7790262413686	-0.22192	0.6514	0.94851	FALSE
rno-miR-547-5p	2.43896660730953	1.72410949370974	0.12048	0.78654	0.97266	FALSE
rno-miR-582-3p	43.8938978849999	27.2404337164996	0.40837	0.39636	0.94851	FALSE
rno-miR-582-5p	10.361864563945	3.55765343620735	0.70531	0.15075	0.94851	FALSE
rno-miR-598-3p	208.753630274352	137.697443299441	0.45568	0.27318	0.94851	FALSE
rno-miR-598-5p	0	0	NA	NA	NA	NA
rno-miR-6216	32.9794538609604	69.8199452918329	-0.68081	0.15246	0.94851	FALSE
rno-miR-6314	0	0	NA	NA	NA	NA
rno-miR-6315	1.55979736795862	2.09624765194084	-0.15948	0.73217	0.97266	FALSE
rno-miR-6317	0	0	NA	NA	NA	NA
rno-miR-6318	0	0	NA	NA	NA	NA
rno-miR-6319	1.92536201029142	3.44197905389757	-0.30875	0.51709	0.94851	FALSE
rno-miR-632	0	0.25107089655565	-0.072887	0.6329	0.94851	FALSE
rno-miR-6321	0.461140827049086	3.26392165522345	-0.34936	0.31354	0.94851	FALSE
rno-miR-6324	5.21198027779826	3.1241345929823	0.27597	0.5509	0.94851	FALSE
rno-miR-6325	0	0.25107089655565	-0.072887	0.6329	0.94851	FALSE
rno-miR-6328	0.461140827049086	1.03143043488051	-0.20348	0.57088	0.94851	FALSE
rno-miR-6329	82.9378480784338	107.942612702093	-0.26185	0.56806	0.94851	FALSE
rno-miR-6331	0	0	NA	NA	NA	NA
rno-miR-652-3p	143.096144308602	195.190774805501	-0.3806	0.27686	0.94851	FALSE
rno-miR-652-5p	3.66892300637201	2.28678491765876	0.25548	0.59651	0.94851	FALSE
rno-miR-653-3p	0	0.311604527393378	-0.086978	0.60033	0.94851	FALSE
rno-miR-653-5p	0	0.502141793111299	-0.13241	0.51228	0.94851	FALSE
rno-miR-664-2-5p	20.004194678818	78.8832313566244	-1.0833	NA	NA	NA
rno-miR-664-3p	17.3637008995987	19.6857057963816	-0.13374	0.76499	0.97266	FALSE
rno-miR-665	0	0	NA	NA	NA	NA
rno-miR-667-3p	0.322452227585531	0	0.088664	0.59776	0.94851	FALSE
rno-miR-671	27.6228814039775	87.3921409429602	-0.83769	NA	NA	NA
rno-miR-672-3p	0.322452227585531	0	0.088664	0.59776	0.94851	FALSE
rno-miR-672-5p	17.6723990918185	51.7886693586737	-0.6789	NA	NA	NA
rno-miR-673-3p	0	0	NA	NA	NA	NA
rno-miR-674-3p	384.401290394783	405.009212362013	-0.060205	0.87871	0.99628	FALSE
rno-miR-674-5p	137.4253632514	163.293903660356	-0.14237	0.769	0.97266	FALSE
rno-miR-675-3p	0	0	NA	NA	NA	NA
rno-miR-676	133.217474490376	402.475867357488	-0.89113	NA	NA	NA
rno-miR-702-3p	0.871780498040299	0.813746320504677	0.0091186	0.98059	0.99628	FALSE
rno-miR-702-5p	0.453752085738475	0.25107089655565	0.055164	0.81986	0.98556	FALSE
rno-miR-708-3p	3.9315227226779	2.06910080328293	0.2995	0.52309	0.94851	FALSE
rno-miR-708-5p	0.776204313324006	1.34303496227389	-0.14878	0.71876	0.97266	FALSE
rno-miR-741-3p	0.461140827049086	1.25535448277825	-0.16062	0.59583	0.94851	FALSE
rno-miR-743a-3p	1.38342248114726	0.753212689666949	0.078978	0.79903	0.98333	FALSE
rno-miR-743b-3p	0	0.25107089655565	-0.072887	0.6329	0.94851	FALSE
rno-miR-743b-5p	0	0.502141793111299	-0.13241	0.51228	0.94851	FALSE
rno-miR-7578	0.688016869918323	0.937510021862973	-0.044853	0.89155	0.99628	FALSE
rno-miR-758-3p	0	0	NA	NA	NA	NA
rno-miR-760-3p	0.453752085738475	0.719825907487136	-0.052313	0.86742	0.99628	FALSE
rno-miR-7a-1-3p	65.4950459621781	43.9170038441213	0.33773	0.48241	0.94851	FALSE
rno-miR-7a-5p	16984.5620042827	15675.80947682	0.075354	0.87214	0.99628	FALSE
rno-miR-7b	17.8857176851829	29.9974961573334	-0.39546	0.42006	0.94851	FALSE
rno-miR-802-3p	91.827440966317	74.1692696690636	0.20682	0.65181	0.94851	FALSE
rno-miR-802-5p	595.855568948128	429.496349991534	0.25396	0.60411	0.94851	FALSE
rno-miR-871-3p	1.14915769696741	0.468755010931486	0.17297	0.60486	0.94851	FALSE
rno-miR-871-5p	0	0.502141793111299	-0.13241	0.51228	0.94851	FALSE
rno-miR-872-3p	63.8477037130211	43.3676390225176	0.41936	0.31561	0.94851	FALSE
rno-miR-872-5p	1388.15936803752	884.664608683682	0.41253	0.38301	0.94851	FALSE
rno-miR-873-3p	0	0	NA	NA	NA	NA
rno-miR-873-5p	0.322452227585531	0	0.088664	0.59776	0.94851	FALSE
rno-miR-874-3p	7.52899838217662	11.5381214349302	-0.26952	0.58277	0.94851	FALSE
rno-miR-874-5p	0.322452227585531	0.311604527393378	0.0015635	0.99462	0.99628	FALSE
rno-miR-877	2.32861293997202	6.43880645168251	-0.41957	0.35989	0.94851	FALSE
rno-miR-878	0	0.25107089655565	-0.072887	0.6329	0.94851	FALSE
rno-miR-879-3p	0	0	NA	NA	NA	NA
rno-miR-879-5p	0	0.813746320504677	-0.2718	0.3295	0.94851	FALSE
rno-miR-881-3p	0.461140827049086	1.25535448277825	-0.16062	0.59583	0.94851	FALSE
rno-miR-883-3p	0.461140827049086	0.502141793111299	-0.027381	0.91678	0.99628	FALSE
rno-miR-92a-1-5p	6.80133261099932	10.9086724466215	-0.25262	0.59696	0.94851	FALSE
rno-miR-92a-3p	8247.15932343436	18752.8187170915	-0.69935	NA	NA	NA
rno-miR-92b-3p	1.88224959554415	10.2168404419485	-1.0146	0.038016	0.94851	TRUE
rno-miR-92b-5p	0	0	NA	NA	NA	NA
rno-miR-93-3p	3.62581059162475	9.63140871733687	-0.73977	0.13134	0.94851	FALSE
rno-miR-935	0	0	NA	NA	NA	NA
rno-miR-93-5p	859.588923580604	968.498979580642	-0.15092	0.63881	0.94851	FALSE
rno-miR-96-5p	261.98036338462	231.708610410524	0.088812	0.85655	0.99628	FALSE
rno-miR-98-3p	3.21517092063354	2.2173149136163	0.20338	0.67278	0.95653	FALSE
rno-miR-98-5p	383.601830007007	267.095389285617	0.40525	0.32188	0.94851	FALSE
rno-miR-99a-3p	72.7721968642603	31.1891003887179	0.87537	0.045991	0.94851	TRUE
rno-miR-99a-5p	37197.5273929964	36945.0891239627	0.0065707	0.98868	0.99628	FALSE
rno-miR-99b-3p	78.2249757814932	186.482293737542	-0.8011	NA	NA	NA
rno-miR-99b-5p	3026.47100498904	3959.30832183648	-0.29696	0.47492	0.94851	FALSE
rno-miR-9a-3p	0.90750417147695	3.40319939235208	-0.45649	0.29579	0.94851	FALSE
rno-miR-9a-5p	105.637440372673	177.596675300534	-0.44968	NA	NA	NA
rno-miR-9b-3p	105.637440372673	177.28507077314	-0.44842	NA	NA	NA
rno-miR-9b-5p	0.226876042869238	0	0.066431	0.65	0.94851	FALSE
