# Supplementary material for: Crosstalk Between Polygonatum kingianum, the miRNA, and Gut Microbiota in the Regulation of Lipid Metabolism
Source: Front Pharmacol. 2021 Oct 27;12:740528. doi: 10.3389/fphar.2021.740528 (PMC8578870; doi:10.3389/fphar.2021.740528)
Supplement: Supplementary file 5 [file DataSheet1.ZIP › 1 Analysis of miRNA expression levels between different groups/MODvsPWE_L/MODvsPWE_L.DE_down.xls]

sRNA	MOD_readcount	PWE_L_readcount	log2FoldChange	pval	padj
rno-miR-148a-5p	6144.37534998542	11180.7302601888	-0.7272	0.0043909	0.9989
rno-miR-183-5p	314.025454722677	575.283005219243	-0.72824	0.0049504	0.9989
rno-miR-3553	314.025454722677	575.283005219243	-0.72824	0.0049504	0.9989
rno-miR-7b	19.0002752637373	40.8632603053335	-0.73019	0.026358	0.9989
rno-miR-204-5p	14.5492757663937	39.154604044691	-0.76099	0.029187	0.9989
rno-miR-6329	88.0158108827318	136.600238191857	-0.52864	0.045028	0.9989
rno-miR-182	1186.1486646554	1722.13614521245	-0.46645	0.049503	0.9989
