# Supplementary material for: Crosstalk Between Polygonatum kingianum, the miRNA, and Gut Microbiota in the Regulation of Lipid Metabolism
Source: Front Pharmacol. 2021 Oct 27;12:740528. doi: 10.3389/fphar.2021.740528 (PMC8578870; doi:10.3389/fphar.2021.740528)
Supplement: Supplementary file 5 [file DataSheet1.ZIP › 1 Analysis of miRNA expression levels between different groups/MODvsPWE_L/MODvsPWE_L.DE_up.xls]

sRNA	MOD_readcount	PWE_L_readcount	log2FoldChange	pval	padj
novel_380	153.532270504474	73.9606840858603	0.69652	0.035112	0.9989
rno-miR-3591	681565.7650598	444524.909350895	0.52026	0.040648	0.9989
rno-miR-98-5p	406.492721441823	282.208380117658	0.46122	0.048456	0.9989
