# Supplementary material for: Crosstalk Between Polygonatum kingianum, the miRNA, and Gut Microbiota in the Regulation of Lipid Metabolism
Source: Front Pharmacol. 2021 Oct 27;12:740528. doi: 10.3389/fphar.2021.740528 (PMC8578870; doi:10.3389/fphar.2021.740528)
Supplement: Supplementary file 5 [file DataSheet1.ZIP › 1 Analysis of miRNA expression levels between different groups/MODvsPWE_L/MODvsPWE_L.Differential_analysis_results.xls]

sRNA	MOD_readcount	PWE_L_readcount	log2FoldChange	pval	padj	significant
novel_101	256.850985418201	331.235775305589	-0.26453	0.4024	0.9989	FALSE
novel_109	126.258299939277	118.375390316465	0.086909	0.73238	0.9989	FALSE
novel_114	0	0.216753296508033	-0.037699	0.63567	0.9989	FALSE
novel_150	10.5073428062227	11.036783707583	-0.048798	0.88804	0.9989	FALSE
novel_161	11.6988743269769	11.433273516686	-0.0061522	0.98594	0.9989	FALSE
novel_165	7.73957385975433	8.62758018479031	-0.077616	0.82419	0.9989	FALSE
novel_176	0.977574379433536	0.433506593016066	0.051032	0.75574	0.9989	FALSE
novel_183	5.5547546504724	2.74375928677841	0.27521	0.38571	0.9989	FALSE
novel_187	0	0	NA	NA	NA	NA
novel_189	4.03939013183368	5.24584801584449	-0.17608	0.60791	0.9989	FALSE
novel_190	5.46570686867843	5.90847279364675	-0.070285	0.8317	0.9989	FALSE
novel_192	1.79788127004911	6.27408932251514	-0.55701	0.094148	0.9989	FALSE
novel_216	0.731259108821595	0.774205860680167	-0.0040401	0.98423	0.9989	FALSE
novel_223	0.920884726930891	0.575960956128639	0.069372	0.7423	0.9989	FALSE
novel_224	1.31293743183945	2.77463256701307	-0.26134	0.38881	0.9989	FALSE
novel_225	0.339206403913032	0	0.055537	0.55896	0.9989	FALSE
novel_226	0.581678323017859	0.848504794075627	-0.048229	0.81778	0.9989	FALSE
novel_230	0.242471919104827	1.72788286838592	-0.23654	0.2775	0.9989	FALSE
novel_231	0.339206403913032	0	0.055537	0.55896	0.9989	FALSE
novel_232	0	0.631751497567594	-0.12382	0.38004	0.9989	FALSE
novel_235	1.40967191664766	1.26350299513519	0.024144	0.9256	0.9989	FALSE
novel_236	0.339206403913032	0.867013186032132	-0.07607	0.63622	0.9989	FALSE
novel_239	1.94746205585284	1.06525809058366	0.11997	0.63262	0.9989	FALSE
novel_241	0.484943838209654	0	0.077826	0.48637	0.9989	FALSE
novel_242	0	0	NA	NA	NA	NA
novel_243	0	0.650259889524099	-0.096976	0.43889	0.9989	FALSE
novel_247	0	0	NA	NA	NA	NA
novel_248	0.824150242122686	0	0.16515	0.29888	0.9989	FALSE
novel_253	0.488787189716768	0.216753296508033	0.030456	0.82001	0.9989	FALSE
novel_254	0	0.216753296508033	-0.037699	0.63567	0.9989	FALSE
novel_259	0	1.89525449270278	-0.29517	0.15379	0.9989	FALSE
novel_267	0	0.359207659620606	-0.056342	0.56044	0.9989	FALSE
novel_269	0.488787189716768	0	0.072086	0.50353	0.9989	FALSE
novel_271	0	0.414998201059561	-0.062505	0.53906	0.9989	FALSE
novel_273	0	0	NA	NA	NA	NA
novel_274	0	0	NA	NA	NA	NA
novel_278	0	0	NA	NA	NA	NA
novel_285	0	0.216753296508033	-0.037699	0.63567	0.9989	FALSE
novel_289	0.242471919104827	0	0.04249	0.61061	0.9989	FALSE
novel_293	0	0.414998201059561	-0.062505	0.53906	0.9989	FALSE
novel_295	0.242471919104827	0.414998201059561	-0.01778	0.89216	0.9989	FALSE
novel_298	0.488787189716768	0	0.072086	0.50353	0.9989	FALSE
novel_301	0	0	NA	NA	NA	NA
novel_309	0	0	NA	NA	NA	NA
novel_311	1.0176192117391	0	0.13399	0.35324	0.9989	FALSE
novel_319	2.3872462960812	1.56692011331684	0.11154	0.70202	0.9989	FALSE
novel_322	0.242471919104827	0.575960956128639	-0.060419	0.71117	0.9989	FALSE
novel_328	0	0	NA	NA	NA	NA
novel_337	1.22004629853836	1.62271065475579	-0.085268	0.74325	0.9989	FALSE
novel_339	0	0	NA	NA	NA	NA
novel_341	0.242471919104827	0	0.04249	0.61061	0.9989	FALSE
novel_344	0.242471919104827	0.433506593016066	-0.031526	0.81503	0.9989	FALSE
novel_350	0	0	NA	NA	NA	NA
novel_351	0.242471919104827	0.216753296508033	0.004486	0.96954	0.9989	FALSE
novel_357	0	0.718415319241212	-0.099361	0.43318	0.9989	FALSE
novel_360	0	0	NA	NA	NA	NA
novel_365	0	0	NA	NA	NA	NA
novel_380	153.532270504474	73.9606840858603	0.69652	0.035112	0.9989	TRUE
novel_384	0	0	NA	NA	NA	NA
novel_392	0	0	NA	NA	NA	NA
novel_394	0.731259108821595	0.650259889524099	-0.0044691	0.9809	0.9989	FALSE
novel_398	0.339206403913032	0	0.055537	0.55896	0.9989	FALSE
novel_403	0.488787189716768	0	0.072086	0.50353	0.9989	FALSE
novel_415	0.973731027926422	1.04674969862716	-0.004553	0.98382	0.9989	FALSE
novel_416	0.242471919104827	0	0.04249	0.61061	0.9989	FALSE
novel_417	0.488787189716768	0	0.072086	0.50353	0.9989	FALSE
novel_419	0.488787189716768	0	0.072086	0.50353	0.9989	FALSE
novel_423	0.484943838209654	0.575960956128639	-0.0076943	0.96506	0.9989	FALSE
novel_428	2.44393594858384	0.774205860680167	0.1495	0.47752	0.9989	FALSE
novel_430	0	0.216753296508033	-0.037699	0.63567	0.9989	FALSE
novel_433	2.3872462960812	1.22622084565274	0.13787	0.61428	0.9989	FALSE
novel_437	0.339206403913032	0	0.055537	0.55896	0.9989	FALSE
novel_438	0	0	NA	NA	NA	NA
novel_441	0.488787189716768	0	0.072086	0.50353	0.9989	FALSE
novel_454	0	0	NA	NA	NA	NA
novel_455	0	0	NA	NA	NA	NA
novel_461	3.2603994876923	6.27408932251514	-0.33502	0.32228	0.9989	FALSE
novel_463	0	0	NA	NA	NA	NA
novel_466	0.977574379433536	0.414998201059561	0.064068	0.69138	0.9989	FALSE
novel_467	0.242471919104827	0	0.04249	0.61061	0.9989	FALSE
novel_469	3.0256142716017	0.575960956128639	0.32964	0.20779	0.9989	FALSE
novel_470	0.8279935936298	0.774205860680167	0.0081757	0.96838	0.9989	FALSE
novel_471	0	0	NA	NA	NA	NA
novel_474	1.35682561565213	0	0.16358	0.30079	0.9989	FALSE
novel_477	0	0	NA	NA	NA	NA
novel_490	0.488787189716768	0	0.072086	0.50353	0.9989	FALSE
novel_492	0	0	NA	NA	NA	NA
novel_495	0.731259108821595	1.15192191225728	-0.08796	0.6954	0.9989	FALSE
novel_496	0.8279935936298	1.04674969862716	-0.041321	0.84869	0.9989	FALSE
novel_503	0.731259108821595	0.575960956128639	0.019797	0.92123	0.9989	FALSE
novel_506	3.6639822471222	2.09349939725431	0.11396	0.65139	0.9989	FALSE
novel_508	0	0.414998201059561	-0.062505	0.53906	0.9989	FALSE
novel_510	0	0	NA	NA	NA	NA
novel_511	0.488787189716768	0	0.072086	0.50353	0.9989	FALSE
novel_512	0	0.575960956128639	-0.11741	0.39348	0.9989	FALSE
novel_513	0.488787189716768	0.216753296508033	0.030456	0.82001	0.9989	FALSE
novel_514	0	0	NA	NA	NA	NA
novel_516	1.95130540735996	0	0.29254	0.15199	0.9989	FALSE
novel_518	0	0	NA	NA	NA	NA
novel_522	0.488787189716768	0.414998201059561	0.0077888	0.95661	0.9989	FALSE
novel_529	2.77929900098976	1.76516501786837	0.13938	0.63518	0.9989	FALSE
novel_532	2.93272313830061	0.774205860680167	0.17781	0.40709	0.9989	FALSE
novel_536	127.198382590782	39.0055216048776	0.66247	0.053265	0.9989	FALSE
novel_539	0.8279935936298	0.359207659620606	0.075753	0.66854	0.9989	FALSE
novel_541	1.21620294703125	0	0.21528	0.22909	0.9989	FALSE
novel_544	0	0	NA	NA	NA	NA
novel_545	0.484943838209654	0.718415319241212	-0.021552	0.89163	0.9989	FALSE
novel_549	0.339206403913032	0	0.055537	0.55896	0.9989	FALSE
novel_552	0.977574379433536	0.414998201059561	0.064068	0.69138	0.9989	FALSE
novel_555	0.488787189716768	0	0.072086	0.50353	0.9989	FALSE
novel_557	0.242471919104827	0.631751497567594	-0.065955	0.6904	0.9989	FALSE
novel_560	0	1.13341352030077	-0.18842	0.26945	0.9989	FALSE
novel_561	0.488787189716768	0	0.072086	0.50353	0.9989	FALSE
novel_563	6.79435760961213	12.3995807782394	-0.38079	0.27642	0.9989	FALSE
novel_564	0	0	NA	NA	NA	NA
novel_567	0	0	NA	NA	NA	NA
novel_568	0.920884726930891	0.216753296508033	0.12734	0.48512	0.9989	FALSE
novel_573	0.977574379433536	1.82095555930732	-0.12894	0.58504	0.9989	FALSE
novel_576	0	0.414998201059561	-0.062505	0.53906	0.9989	FALSE
novel_577	0.488787189716768	0.718415319241212	-0.034677	0.82421	0.9989	FALSE
novel_578	0.488787189716768	0	0.072086	0.50353	0.9989	FALSE
novel_579	0	0	NA	NA	NA	NA
novel_586	0.339206403913032	0.631751497567594	-0.052253	0.75759	0.9989	FALSE
novel_588	0.242471919104827	0	0.04249	0.61061	0.9989	FALSE
novel_601	0.678412807826064	0.631751497567594	0.0099786	0.95645	0.9989	FALSE
novel_605	0	0	NA	NA	NA	NA
novel_610	0	0.414998201059561	-0.062505	0.53906	0.9989	FALSE
novel_611	0	0.359207659620606	-0.056342	0.56044	0.9989	FALSE
novel_615	7.82604970420982	9.25906631678846	-0.098876	0.77744	0.9989	FALSE
novel_619	0	0	NA	NA	NA	NA
novel_629	0	0	NA	NA	NA	NA
novel_632	0.339206403913032	0.414998201059561	-0.0061555	0.96401	0.9989	FALSE
novel_635	0	0	NA	NA	NA	NA
novel_638	0.731259108821595	0	0.1397	0.34278	0.9989	FALSE
novel_640	0.581678323017859	0.414998201059561	0.045145	0.79124	0.9989	FALSE
novel_642	0	0	NA	NA	NA	NA
novel_66	0	0.414998201059561	-0.062505	0.53906	0.9989	FALSE
rno-let-7a-1-3p	169.451425931272	160.842134668811	0.065864	0.78949	0.9989	FALSE
rno-let-7a-2-3p	0.488787189716768	0.631751497567594	-0.037229	0.83099	0.9989	FALSE
rno-let-7a-5p	31974.5480868889	30754.6135155776	0.051843	0.78048	0.9989	FALSE
rno-let-7b-3p	18.6934560981168	15.8304292538069	0.15707	0.64884	0.9989	FALSE
rno-let-7b-5p	10856.5118789863	11122.4534093888	-0.030888	0.88938	0.9989	FALSE
rno-let-7c-1-3p	21.7302314121728	21.9551246128228	-0.028243	0.93552	0.9989	FALSE
rno-let-7c-5p	43728.4065730338	49690.5703078776	-0.15941	0.50593	0.9989	FALSE
rno-let-7d-3p	716.12628328398	562.367987658801	0.26961	0.36012	0.9989	FALSE
rno-let-7d-5p	4461.25460324202	3985.31166023449	0.14592	0.4929	0.9989	FALSE
rno-let-7e-3p	14.3766639805485	12.81404824816	0.1095	0.74521	0.9989	FALSE
rno-let-7e-5p	1614.59641969563	1611.07364597523	0.0029705	0.98875	0.9989	FALSE
rno-let-7f-1-3p	21.5460895718063	20.8841758687782	0.015242	0.96242	0.9989	FALSE
rno-let-7f-2-3p	41.5486397502555	44.7223458478686	-0.069409	0.83106	0.9989	FALSE
rno-let-7f-5p	118134.118786355	123266.398409974	-0.050022	0.85391	0.9989	FALSE
rno-let-7g-3p	7.4003674558413	2.95410371403865	0.41894	0.21092	0.9989	FALSE
rno-let-7g-5p	116387.224472825	115913.402712785	0.0051481	0.98234	0.9989	FALSE
rno-let-7i-3p	13.4029329526221	9.32695638093613	0.26074	0.4563	0.9989	FALSE
rno-let-7i-5p	31340.6588574854	31787.1423786336	-0.016104	0.955	0.9989	FALSE
rno-miR-100-3p	0.581678323017859	0.9909591571882	-0.072059	0.74959	0.9989	FALSE
rno-miR-100-5p	2675.10453073491	2996.13166845179	-0.1268	0.66353	0.9989	FALSE
rno-miR-101a-3p	26215.4803846802	23694.6541261652	0.12366	0.62263	0.9989	FALSE
rno-miR-101a-5p	4.89974185475481	3.44340084849368	0.16056	0.62636	0.9989	FALSE
rno-miR-101b-3p	150225.110402752	138927.414008317	0.089695	0.75085	0.9989	FALSE
rno-miR-101b-5p	1.80172462155622	2.39691651543596	-0.099295	0.74025	0.9989	FALSE
rno-miR-103-2-5p	0	0	NA	NA	NA	NA
rno-miR-103-3p	7091.26841938135	6072.9313597284	0.20625	0.26857	0.9989	FALSE
rno-miR-106b-3p	281.812229989364	303.973370492321	-0.087875	0.74513	0.9989	FALSE
rno-miR-106b-5p	378.242135375115	367.649579180347	0.032029	0.90372	0.9989	FALSE
rno-miR-107-3p	825.366912401932	726.390280668288	0.16099	0.4862	0.9989	FALSE
rno-miR-107-5p	0.678412807826064	1.13341352030077	-0.05639	0.77519	0.9989	FALSE
rno-miR-10a-3p	251.671844157631	232.010770980785	0.10619	0.59211	0.9989	FALSE
rno-miR-10a-5p	77868.6089586188	87345.2069421473	-0.12983	0.65245	0.9989	FALSE
rno-miR-10b-3p	1.06662216122751	0.216753296508033	0.15633	0.41335	0.9989	FALSE
rno-miR-10b-5p	666.40080511979	578.894897437518	0.12644	0.70988	0.9989	FALSE
rno-miR-1193-3p	0.339206403913032	0.216753296508033	0.016129	0.8972	0.9989	FALSE
rno-miR-122-3p	2736.91811892636	2788.03437883547	-0.02481	0.90199	0.9989	FALSE
rno-miR-122-5p	1051417.16796104	688000.627991692	0.49051	0.078828	0.9989	FALSE
rno-miR-124-3p	0	0.359207659620606	-0.056342	0.56044	0.9989	FALSE
rno-miR-124-5p	0	0	NA	NA	NA	NA
rno-miR-1247-3p	24.2158526192979	35.2762918944126	-0.33108	0.33924	0.9989	FALSE
rno-miR-1247-5p	4.80685072145372	4.25488885865629	0.078906	0.81806	0.9989	FALSE
rno-miR-125a-3p	8.69281671597656	6.5214505336884	0.18643	0.59388	0.9989	FALSE
rno-miR-125a-5p	2019.41803063787	1793.98226731606	0.14386	0.57468	0.9989	FALSE
rno-miR-125b-1-3p	6.64989158948413	6.18716013527209	0.056931	0.8694	0.9989	FALSE
rno-miR-125b-2-3p	341.15483081352	438.345006736892	-0.28665	0.31684	0.9989	FALSE
rno-miR-125b-5p	7541.95570919354	5981.86544816597	0.2631	0.35873	0.9989	FALSE
rno-miR-126a-3p	80171.0505523355	68857.8481339022	0.19421	0.38462	0.9989	FALSE
rno-miR-126a-5p	3909.94342899829	3161.31900512175	0.23815	0.41355	0.9989	FALSE
rno-miR-126b	68.1376366737747	60.4771810632379	0.11835	0.69489	0.9989	FALSE
rno-miR-127-3p	46.6107056415015	55.449866021966	-0.16986	0.5875	0.9989	FALSE
rno-miR-127-5p	0.731259108821595	4.13094288750023	-0.54519	0.069687	0.9989	FALSE
rno-miR-128-1-5p	3.51055810981135	3.53647353941508	-0.032859	0.91748	0.9989	FALSE
rno-miR-128-2-5p	0	0	NA	NA	NA	NA
rno-miR-128-3p	373.320606567668	456.344212382111	-0.242	0.33787	0.9989	FALSE
rno-miR-129-1-3p	0.242471919104827	0.359207659620606	-0.012386	0.9228	0.9989	FALSE
rno-miR-129-2-3p	0.242471919104827	0.359207659620606	-0.012386	0.9228	0.9989	FALSE
rno-miR-129-5p	4.61722510334443	5.16514021320125	-0.063907	0.85035	0.9989	FALSE
rno-miR-1298	0	0	NA	NA	NA	NA
rno-miR-1306-3p	1.79788127004911	0.359207659620606	0.27437	0.24645	0.9989	FALSE
rno-miR-1306-5p	3.79691821272886	3.33208513118521	0.049076	0.88117	0.9989	FALSE
rno-miR-130a-3p	89.5354168739459	79.9317312594898	0.1332	0.58973	0.9989	FALSE
rno-miR-130a-5p	6.35457336938378	8.39205313075633	-0.14077	0.68597	0.9989	FALSE
rno-miR-130b-3p	1.31293743183945	1.62271065475579	-0.052296	0.85074	0.9989	FALSE
rno-miR-130b-5p	3.34944726948628	2.93559532208215	0.073884	0.81642	0.9989	FALSE
rno-miR-132-3p	7.42246694477992	7.53732695208089	0.015197	0.96438	0.9989	FALSE
rno-miR-132-5p	6.66142164400548	7.20899257269495	-0.077755	0.82421	0.9989	FALSE
rno-miR-133a-3p	30.286919508166	23.7146768581517	0.19982	0.56801	0.9989	FALSE
rno-miR-133a-5p	0.727415757314481	0	0.10806	0.40801	0.9989	FALSE
rno-miR-133b-3p	3.34944726948628	3.50541277453244	0.007999	0.97867	0.9989	FALSE
rno-miR-133c	30.286919508166	23.7146768581517	0.19982	0.56801	0.9989	FALSE
rno-miR-134-5p	1.55540935094428	0.848504794075627	0.13433	0.59899	0.9989	FALSE
rno-miR-135a-3p	0.727415757314481	1.56692011331684	-0.12117	0.6134	0.9989	FALSE
rno-miR-135a-5p	2.08808472447372	2.50823223274443	-0.083067	0.77601	0.9989	FALSE
rno-miR-135b-5p	0	0.216753296508033	-0.037699	0.63567	0.9989	FALSE
rno-miR-136-3p	5.44137534546711	4.66988705971585	0.10888	0.75354	0.9989	FALSE
rno-miR-136-5p	0.339206403913032	0.848504794075627	-0.092454	0.61266	0.9989	FALSE
rno-miR-137-3p	0.731259108821595	0.216753296508033	0.085719	0.61196	0.9989	FALSE
rno-miR-138-1-3p	0	1.06525809058366	-0.19328	0.26261	0.9989	FALSE
rno-miR-138-2-3p	0.242471919104827	0	0.04249	0.61061	0.9989	FALSE
rno-miR-138-5p	27.3266422121852	31.7164932872098	-0.14672	0.64934	0.9989	FALSE
rno-miR-139-3p	45.7750544538587	63.0376361085159	-0.33507	0.25965	0.9989	FALSE
rno-miR-139-5p	1948.84256758286	2176.05313544719	-0.13645	NA	NA	NA
rno-miR-1-3p	129.899950696541	53.2746117951021	0.23703	NA	NA	NA
rno-miR-140-3p	11248.8351296638	11864.8214619564	-0.059664	0.83822	0.9989	FALSE
rno-miR-140-5p	330.14978382762	312.989361542628	0.068227	0.77997	0.9989	FALSE
rno-miR-141-3p	6.506726092526	5.12190204468843	0.12164	0.72217	0.9989	FALSE
rno-miR-141-5p	0.242471919104827	0.774205860680167	-0.082293	0.63072	0.9989	FALSE
rno-miR-142-3p	659.284598302895	751.940198978622	-0.15544	0.55763	0.9989	FALSE
rno-miR-142-5p	1391.98956950573	1136.49386719559	0.25782	0.25514	0.9989	FALSE
rno-miR-143-3p	109147.269064412	134067.646866755	-0.24862	0.33514	0.9989	FALSE
rno-miR-143-5p	515.648982627757	414.275526682256	0.26449	0.31039	0.9989	FALSE
rno-miR-144-3p	110.258317694824	154.046086880765	-0.33031	0.30119	0.9989	FALSE
rno-miR-144-5p	139.842404673859	149.985820124921	-0.070544	0.81538	0.9989	FALSE
rno-miR-145-3p	924.390385948397	907.503729132098	0.023575	0.92819	0.9989	FALSE
rno-miR-145-5p	10308.0549284577	12778.4765436587	-0.26879	0.25789	0.9989	FALSE
rno-miR-146a-3p	27.2251619737683	22.1535570020223	0.19087	0.57287	0.9989	FALSE
rno-miR-146a-5p	9164.10692277715	8449.0637646851	0.10656	0.5967	0.9989	FALSE
rno-miR-146b-3p	0.581678323017859	1.78367340982487	-0.23094	0.37049	0.9989	FALSE
rno-miR-146b-5p	682.285818165173	748.855333732078	-0.116	0.62445	0.9989	FALSE
rno-miR-147	18.1514535953375	22.1661093749485	-0.19271	0.57243	0.9989	FALSE
rno-miR-148a-3p	1116506.78178797	1697770.67364925	-0.41186	0.20668	0.9989	FALSE
rno-miR-148a-5p	6144.37534998542	11180.7302601888	-0.7272	0.0043909	0.9989	TRUE
rno-miR-148b-3p	4358.66858488663	5048.34414702196	-0.18669	0.40914	0.9989	FALSE
rno-miR-148b-5p	56.3749484903168	53.9382057189493	0.039177	0.88861	0.9989	FALSE
rno-miR-149-5p	1.50256304994875	3.2205040483073	-0.22297	0.44544	0.9989	FALSE
rno-miR-150-3p	14.35326396844	7.45066313040727	0.48405	0.16523	0.9989	FALSE
rno-miR-150-5p	698.231751188503	585.036425051618	0.2327	0.24554	0.9989	FALSE
rno-miR-151-3p	1068.80190823255	958.500198877469	0.12583	0.65087	0.9989	FALSE
rno-miR-151-5p	221.74479475018	270.469237747056	-0.23249	0.39782	0.9989	FALSE
rno-miR-152-3p	7243.10029336611	6009.26810526922	0.23556	0.30997	0.9989	FALSE
rno-miR-152-5p	45.5620579326422	62.3612100108617	-0.3817	0.15329	0.9989	FALSE
rno-miR-153-3p	1.45867486613608	0.216753296508033	0.20216	0.32112	0.9989	FALSE
rno-miR-154-3p	0	0.359207659620606	-0.056342	0.56044	0.9989	FALSE
rno-miR-154-5p	0	0.414998201059561	-0.062505	0.53906	0.9989	FALSE
rno-miR-155-3p	0.339206403913032	0.359207659620606	-0.00081218	0.99515	0.99896	FALSE
rno-miR-155-5p	142.634903264607	123.359389308303	0.17887	0.46055	0.9989	FALSE
rno-miR-15a-3p	2.33055664357855	0.718415319241212	0.252	0.31991	0.9989	FALSE
rno-miR-15a-5p	6.03458372300631	6.36048777861932	-0.071163	0.83701	0.9989	FALSE
rno-miR-15b-3p	17.4307930299344	10.4236184828933	0.42484	0.22389	0.9989	FALSE
rno-miR-15b-5p	136.029860479039	138.081665549504	-0.024036	0.91233	0.9989	FALSE
rno-miR-16-3p	12.7850531488058	8.71424400646393	0.31163	0.37271	0.9989	FALSE
rno-miR-16-5p	2813.4685556315	2142.09118619211	0.31261	0.2689	0.9989	FALSE
rno-miR-17-1-3p	8.92248716639141	4.34155268032991	0.41055	0.22839	0.9989	FALSE
rno-miR-17-2-3p	5.59479948277796	2.2914789362364	0.38517	0.24608	0.9989	FALSE
rno-miR-17-5p	829.689538476349	648.033467732597	0.29024	NA	NA	NA
rno-miR-181a-1-3p	99.6102640218863	101.850557304186	-0.029399	0.9106	0.9989	FALSE
rno-miR-181a-2-3p	8.4631462655617	13.867206816035	-0.41691	0.22799	0.9989	FALSE
rno-miR-181a-5p	2126.59419589725	1883.47689422322	0.15822	0.44664	0.9989	FALSE
rno-miR-181b-1-3p	3.2603994876923	4.39093435252108	-0.12024	0.69738	0.9989	FALSE
rno-miR-181b-2-3p	0	0	NA	NA	NA	NA
rno-miR-181b-5p	270.215496873974	245.407751508265	0.12208	0.61027	0.9989	FALSE
rno-miR-181c-3p	11.6758142179342	10.1448532603465	0.11896	0.73278	0.9989	FALSE
rno-miR-181c-5p	11.7418309996867	11.6994084853852	0.017028	0.96116	0.9989	FALSE
rno-miR-181d-3p	0	0	NA	NA	NA	NA
rno-miR-181d-5p	103.712167487031	111.654898781517	-0.087243	0.7159	0.9989	FALSE
rno-miR-182	1186.1486646554	1722.13614521245	-0.46645	0.049503	0.9989	TRUE
rno-miR-183-3p	0	0.867013186032132	-0.12108	0.38345	0.9989	FALSE
rno-miR-183-5p	314.025454722677	575.283005219243	-0.72824	0.0049504	0.9989	TRUE
rno-miR-1839-3p	17.4073930178259	14.2138621027295	0.20279	0.53939	0.9989	FALSE
rno-miR-1839-5p	647.607236929378	618.441442291292	0.054835	0.83502	0.9989	FALSE
rno-miR-184	88.3960527191466	39.5116426216397	0.24525	0.39555	0.9989	FALSE
rno-miR-1843a-3p	38.4634239857469	42.3504561973634	-0.12238	0.67209	0.9989	FALSE
rno-miR-1843a-5p	986.904004519035	1413.02672117838	-0.45224	0.051464	0.9989	FALSE
rno-miR-1843b-3p	1.31678078334657	1.18920406173973	0.014166	0.95043	0.9989	FALSE
rno-miR-1843b-5p	166.794997742505	221.948858051363	-0.35523	0.13527	0.9989	FALSE
rno-miR-185-5p	521.578396862767	509.377263223227	0.032202	0.89323	0.9989	FALSE
rno-miR-186-3p	0.339206403913032	0	0.055537	0.55896	0.9989	FALSE
rno-miR-186-5p	2221.59795238542	1860.7065869801	0.21605	0.39487	0.9989	FALSE
rno-miR-187-3p	8.20530094042842	6.58364994437514	0.16849	0.6292	0.9989	FALSE
rno-miR-187-5p	0	0	NA	NA	NA	NA
rno-miR-188-3p	0	0	NA	NA	NA	NA
rno-miR-188-5p	3.49391328961427	3.13384022663368	0.063888	0.84515	0.9989	FALSE
rno-miR-18a-3p	1.74887832056069	0.935168615749245	0.13735	0.59199	0.9989	FALSE
rno-miR-18a-5p	17.2978570643278	12.832822005686	0.30447	0.35697	0.9989	FALSE
rno-miR-190a-3p	4.09607978433633	1.08376648254017	0.29656	0.27762	0.9989	FALSE
rno-miR-190a-5p	122.608729606988	106.476799503288	0.14596	0.63805	0.9989	FALSE
rno-miR-190b-5p	32.9265855696402	28.8923694442791	0.14033	0.65016	0.9989	FALSE
rno-miR-191a-3p	10.7770580889432	12.9071209390815	-0.13451	0.69678	0.9989	FALSE
rno-miR-191a-5p	7954.77303847975	7158.05492308934	0.1411	0.44027	0.9989	FALSE
rno-miR-191b	9.80717041252386	10.9437110166616	-0.086027	0.80522	0.9989	FALSE
rno-miR-192-3p	68.1593962596476	73.4842046899009	-0.094636	0.7189	0.9989	FALSE
rno-miR-192-5p	192841.432038507	195441.818274693	-0.016376	0.94815	0.9989	FALSE
rno-miR-193a-3p	30.3445988897739	29.3566714366084	0.020757	0.94463	0.9989	FALSE
rno-miR-193a-5p	69.1168514794439	57.3759937949035	0.20987	0.47902	0.9989	FALSE
rno-miR-193b-3p	151.506863491279	134.71125124187	0.12421	0.68581	0.9989	FALSE
rno-miR-193b-5p	4.03554678032657	6.46592535781888	-0.28786	0.40673	0.9989	FALSE
rno-miR-194-3p	205.876746724008	214.356349169904	-0.045151	0.88328	0.9989	FALSE
rno-miR-194-5p	78289.9583374282	56522.1707859616	0.40208	0.10234	0.9989	FALSE
rno-miR-1949	3.46155516032294	3.28270345899404	0.0087456	0.97549	0.9989	FALSE
rno-miR-195-3p	155.995811055622	130.290303151433	0.2236	0.33867	0.9989	FALSE
rno-miR-195-5p	1193.60208043306	986.086790057839	0.23908	0.31141	0.9989	FALSE
rno-miR-1956-5p	0.242471919104827	0.718415319241212	-0.061127	0.6813	0.9989	FALSE
rno-miR-196a-5p	0	0	NA	NA	NA	NA
rno-miR-196b-3p	0	0	NA	NA	NA	NA
rno-miR-196b-5p	3.30044431999786	3.80287387368372	-0.027344	0.93378	0.9989	FALSE
rno-miR-199a-3p	6433.4707981473	4953.94647715553	0.31069	0.24415	0.9989	FALSE
rno-miR-199a-5p	2908.93515738616	2351.72322201587	0.27655	0.18758	0.9989	FALSE
rno-miR-19a-3p	59.5486495375836	67.1432088845944	-0.1083	0.73749	0.9989	FALSE
rno-miR-19a-5p	0.484943838209654	0.9909591571882	-0.077789	0.71147	0.9989	FALSE
rno-miR-19b-1-5p	2.23382215877035	2.35963436595351	-0.020881	0.94629	0.9989	FALSE
rno-miR-19b-3p	952.246791670644	692.504007810575	0.33017	0.29476	0.9989	FALSE
rno-miR-1b	820.851888516486	597.752194344647	0.20995	0.54724	0.9989	FALSE
rno-miR-200a-3p	5089.64068845831	3393.17364518432	0.46508	0.099724	0.9989	FALSE
rno-miR-200a-5p	315.63202969225	346.553186890011	-0.098711	0.75091	0.9989	FALSE
rno-miR-200b-3p	4996.73645091133	3130.04551955118	0.54238	0.051049	0.9989	FALSE
rno-miR-200b-5p	38.9125062462238	21.9861853777054	0.58703	0.059761	0.9989	FALSE
rno-miR-200c-3p	94.8765833951647	70.0491798733676	0.32524	0.29898	0.9989	FALSE
rno-miR-201-3p	0.731259108821595	0.631751497567594	0.014258	0.94359	0.9989	FALSE
rno-miR-201-5p	6.94393839541586	6.31732749102796	0.086327	0.80237	0.9989	FALSE
rno-miR-202-5p	0	0	NA	NA	NA	NA
rno-miR-203a-3p	4512.55369279325	4317.42631814265	0.056215	0.79916	0.9989	FALSE
rno-miR-203a-5p	704.878619574136	793.325581884105	-0.13088	0.66278	0.9989	FALSE
rno-miR-203b-3p	912.512077737816	1059.08964930748	-0.1725	0.54104	0.9989	FALSE
rno-miR-203b-5p	2922.65467487993	2641.80279940858	0.12588	0.59517	0.9989	FALSE
rno-miR-204-3p	0	0.414998201059561	-0.062505	0.53906	0.9989	FALSE
rno-miR-204-5p	14.5492757663937	39.154604044691	-0.76099	0.029187	0.9989	TRUE
rno-miR-205	6.36994677541223	4.09392610358722	0.25347	0.46156	0.9989	FALSE
rno-miR-206-3p	45.0116897918079	17.2422647501636	0.4494	NA	NA	NA
rno-miR-207	0	0.414998201059561	-0.062505	0.53906	0.9989	FALSE
rno-miR-208b-3p	0	0	NA	NA	NA	NA
rno-miR-20a-3p	1.06662216122751	2.19867161088443	-0.17354	0.53638	0.9989	FALSE
rno-miR-20a-5p	2373.18213156009	1646.41889491666	0.41145	0.15604	0.9989	FALSE
rno-miR-20b-3p	0.484943838209654	0.575960956128639	-0.0076943	0.96506	0.9989	FALSE
rno-miR-20b-5p	5.00927780825299	5.85882575588614	-0.1251	0.71869	0.9989	FALSE
rno-miR-210-3p	438.944989954583	314.949748902593	0.40204	0.12089	0.9989	FALSE
rno-miR-210-5p	2.53298373037782	0	0.45415	0.063061	0.9989	FALSE
rno-miR-211-5p	0.242471919104827	0.216753296508033	0.004486	0.96954	0.9989	FALSE
rno-miR-212-3p	1.45867486613608	1.51112957187788	-0.002285	0.99266	0.9989	FALSE
rno-miR-212-5p	2.86450343127662	2.2914789362364	0.077612	0.79925	0.9989	FALSE
rno-miR-21-3p	52.2302347685591	33.0592676534146	0.41391	0.21712	0.9989	FALSE
rno-miR-214-3p	171.936309114263	181.770468841848	-0.062014	0.81466	0.9989	FALSE
rno-miR-21-5p	655946.995083801	627673.962324788	0.053627	0.83294	0.9989	FALSE
rno-miR-216a-3p	0	0	NA	NA	NA	NA
rno-miR-216a-5p	0.484943838209654	0.359207659620606	0.026764	0.85188	0.9989	FALSE
rno-miR-216b-3p	0.242471919104827	0.414998201059561	-0.01778	0.89216	0.9989	FALSE
rno-miR-216b-5p	0	0	NA	NA	NA	NA
rno-miR-217-5p	13.4583220819549	5.15277532492309	0.62228	0.074295	0.9989	FALSE
rno-miR-218a-5p	257.782615975739	306.927849175655	-0.21879	0.34305	0.9989	FALSE
rno-miR-218b	241.506221474657	292.298801387218	-0.24064	0.2906	0.9989	FALSE
rno-miR-219a-1-3p	6.2139507007629	9.90932620631256	-0.28454	0.41554	0.9989	FALSE
rno-miR-219a-2-3p	0.339206403913032	0.829996402119122	-0.057944	0.70912	0.9989	FALSE
rno-miR-219a-5p	8.30076401106799	9.58125719249606	-0.078198	0.82322	0.9989	FALSE
rno-miR-219b	0.339206403913032	0.829996402119122	-0.057944	0.70912	0.9989	FALSE
rno-miR-221-3p	582.066051995747	484.164344039838	0.21532	0.44172	0.9989	FALSE
rno-miR-221-5p	136.616197228662	121.87561144587	0.1186	0.71279	0.9989	FALSE
rno-miR-222-3p	110.795457136899	102.750488814087	0.097501	0.72394	0.9989	FALSE
rno-miR-222-5p	1.16335664603572	3.36936728066766	-0.27581	0.33481	0.9989	FALSE
rno-miR-223-3p	107.177196986794	76.2777206181664	0.40529	0.12141	0.9989	FALSE
rno-miR-223-5p	21.9095983899294	14.5542960048241	0.29395	0.40088	0.9989	FALSE
rno-miR-22-3p	17450.7559904718	16951.1276417891	0.031004	0.91964	0.9989	FALSE
rno-miR-224-5p	6.62137681169992	6.94881362302612	-0.047035	0.89167	0.9989	FALSE
rno-miR-22-5p	378.034681720735	472.88811624029	-0.27368	0.2783	0.9989	FALSE
rno-miR-23a-3p	4025.54159203123	3909.14443231837	0.036001	0.8827	0.9989	FALSE
rno-miR-23a-5p	0	0	NA	NA	NA	NA
rno-miR-23b-3p	3337.94595691206	3120.92160927273	0.083362	0.72786	0.9989	FALSE
rno-miR-23b-5p	8.00928914247475	8.5033688480648	-0.044868	0.89756	0.9989	FALSE
rno-miR-24-1-5p	25.7482018611995	31.964197744874	-0.21955	0.46527	0.9989	FALSE
rno-miR-24-2-5p	510.336261519189	624.664050367089	-0.25349	0.27137	0.9989	FALSE
rno-miR-24-3p	3005.78021166359	2545.48764640902	0.20014	0.44185	0.9989	FALSE
rno-miR-25-3p	5536.99369359126	5532.83663634008	0.00075641	0.99771	0.99927	FALSE
rno-miR-25-5p	9.49356694599077	9.40792954914882	-4.8631e-05	0.99989	0.99989	FALSE
rno-miR-26a-3p	4.3747531842396	1.9819183143764	0.37705	0.25123	0.9989	FALSE
rno-miR-26a-5p	137163.289852557	128824.593236782	0.080436	0.71463	0.9989	FALSE
rno-miR-26b-3p	24.6300048131451	31.4625357221408	-0.24522	0.41548	0.9989	FALSE
rno-miR-26b-5p	16680.6657223764	16458.5712189207	0.017078	0.93958	0.9989	FALSE
rno-miR-27a-3p	1610.35104514294	1255.75093993303	0.31615	0.16102	0.9989	FALSE
rno-miR-27a-5p	129.227359827342	225.722052518904	-0.56765	0.075008	0.9989	FALSE
rno-miR-27b-3p	42693.1488762745	37277.0665430073	0.1768	0.39236	0.9989	FALSE
rno-miR-27b-5p	33.1366993594537	49.1633339302513	-0.42307	0.18295	0.9989	FALSE
rno-miR-28-3p	2880.40030700289	2709.3009891914	0.075243	0.76084	0.9989	FALSE
rno-miR-28-5p	385.271659231106	295.930245272122	0.28935	0.33269	0.9989	FALSE
rno-miR-291a-3p	0.488787189716768	0.359207659620606	0.013162	0.92554	0.9989	FALSE
rno-miR-291a-5p	0.242471919104827	0	0.04249	0.61061	0.9989	FALSE
rno-miR-291b	0.8279935936298	1.06525809058366	-0.060814	0.78302	0.9989	FALSE
rno-miR-292-3p	1.22004629853836	0.575960956128639	0.094939	0.66042	0.9989	FALSE
rno-miR-292-5p	2.96892461909905	6.07584441796362	-0.40512	0.23347	0.9989	FALSE
rno-miR-293-5p	18.7715654334265	17.8307780792184	0.0089864	0.97952	0.9989	FALSE
rno-miR-294	0.731259108821595	0.718415319241212	0.00096724	0.99585	0.99896	FALSE
rno-miR-295-3p	0.581678323017859	1.0094675491447	-0.085178	0.69405	0.9989	FALSE
rno-miR-296-3p	0.8279935936298	0.216753296508033	0.096783	0.57502	0.9989	FALSE
rno-miR-298-3p	0.581678323017859	0	0.12278	0.37596	0.9989	FALSE
rno-miR-298-5p	0	0.216753296508033	-0.037699	0.63567	0.9989	FALSE
rno-miR-299a-3p	1.64830048424537	1.15192191225728	0.090414	0.7219	0.9989	FALSE
rno-miR-299b-5p	1.06662216122751	0.935168615749245	0.037613	0.86899	0.9989	FALSE
rno-miR-29a-3p	18203.9716814198	15773.0931177993	0.17129	NA	NA	NA
rno-miR-29a-5p	21.9125393393349	23.3121531490968	-0.061696	0.85365	0.9989	FALSE
rno-miR-29b-3p	382.007626969656	488.212283150803	-0.29925	0.24094	0.9989	FALSE
rno-miR-29b-5p	8.51087780088149	13.4645735032536	-0.39818	0.24945	0.9989	FALSE
rno-miR-29c-3p	449.797361974436	406.162158040942	0.11335	0.69901	0.9989	FALSE
rno-miR-29c-5p	123.583275710012	182.668637961178	-0.44792	0.11793	0.9989	FALSE
rno-miR-300-3p	2.14093102546925	0.848504794075627	0.22088	0.41624	0.9989	FALSE
rno-miR-301a-3p	3.55060294211691	3.49919138993263	-0.02965	0.92844	0.9989	FALSE
rno-miR-301a-5p	4.80685072145372	7.33908204752936	-0.2785	0.42377	0.9989	FALSE
rno-miR-301b-3p	0.678412807826064	0.359207659620606	0.046322	0.75944	0.9989	FALSE
rno-miR-301b-5p	0	0	NA	NA	NA	NA
rno-miR-3064-3p	0.581678323017859	0	0.12278	0.37596	0.9989	FALSE
rno-miR-3064-5p	2.23382215877035	1.54841172136033	0.13126	0.63924	0.9989	FALSE
rno-miR-3065-3p	41.0947535181673	38.5725774658055	0.089133	0.76032	0.9989	FALSE
rno-miR-3065-5p	28.2850289430844	34.7758470958001	-0.22922	0.43093	0.9989	FALSE
rno-miR-3068-3p	295.25370087484	250.229138168542	0.14948	0.65837	0.9989	FALSE
rno-miR-3068-5p	136.357196925365	122.176905639497	0.13353	0.57157	0.9989	FALSE
rno-miR-3074	14.6642954976346	19.1562930003923	-0.22071	0.50569	0.9989	FALSE
rno-miR-3075	0.242471919104827	0	0.04249	0.61061	0.9989	FALSE
rno-miR-3084a-3p	1.35682561565213	0.631751497567594	0.097441	0.62555	0.9989	FALSE
rno-miR-3084a-5p	0	1.62271065475579	-0.32587	0.13282	0.9989	FALSE
rno-miR-3084b-5p	0.339206403913032	0.216753296508033	0.016129	0.8972	0.9989	FALSE
rno-miR-3084c-5p	0.339206403913032	0.216753296508033	0.016129	0.8972	0.9989	FALSE
rno-miR-3085	0	0	NA	NA	NA	NA
rno-miR-3099	0	0	NA	NA	NA	NA
rno-miR-30a-3p	3572.81405915178	3346.15368779525	0.082779	0.71823	0.9989	FALSE
rno-miR-30a-5p	137310.224572691	157821.627327756	-0.15015	0.6215	0.9989	FALSE
rno-miR-30b-3p	0.678412807826064	2.34112597399701	-0.25867	0.31658	0.9989	FALSE
rno-miR-30b-5p	13554.5260776271	12634.3534570773	0.084985	0.74187	0.9989	FALSE
rno-miR-30c-1-3p	39.764831363065	38.2567954593457	0.044611	0.87479	0.9989	FALSE
rno-miR-30c-2-3p	1279.73270871923	1533.85261204188	-0.18974	0.54403	0.9989	FALSE
rno-miR-30c-5p	11184.8284642801	9512.30781867647	0.20581	0.36487	0.9989	FALSE
rno-miR-30d-3p	416.233921272376	366.083432355651	0.15759	0.52517	0.9989	FALSE
rno-miR-30d-5p	81814.274358354	91014.6892865036	-0.12578	0.64135	0.9989	FALSE
rno-miR-30e-3p	1645.13073834525	1550.64201634189	0.071919	0.77659	0.9989	FALSE
rno-miR-30e-5p	13419.3963274694	13142.979158012	0.025611	0.91798	0.9989	FALSE
rno-miR-3102	0	0	NA	NA	NA	NA
rno-miR-3120	45.506979597374	37.7732985820781	0.20426	0.50097	0.9989	FALSE
rno-miR-31a-3p	112.7669690309	161.281300192483	-0.41556	0.14226	0.9989	FALSE
rno-miR-31a-5p	2207.87222408292	1988.24078876457	0.11723	NA	NA	NA
rno-miR-31b	193.217352105993	170.700674494164	0.13034	0.66959	0.9989	FALSE
rno-miR-320-3p	658.599222184694	631.882096550009	0.050594	0.82645	0.9989	FALSE
rno-miR-320-5p	0	0.414998201059561	-0.062505	0.53906	0.9989	FALSE
rno-miR-322-3p	286.428464492512	256.080441372251	0.12175	0.67726	0.9989	FALSE
rno-miR-322-5p	326.96843546238	249.3014799799	0.28724	0.35303	0.9989	FALSE
rno-miR-323-3p	1.79788127004911	1.92612777293744	-0.0048305	0.98678	0.9989	FALSE
rno-miR-32-3p	5.35232756367314	6.08794394067233	-0.11094	0.74862	0.9989	FALSE
rno-miR-324-3p	4.96027485876457	1.89525449270278	0.39649	0.21552	0.9989	FALSE
rno-miR-324-5p	13.912208314043	16.2329846856668	-0.15835	0.64265	0.9989	FALSE
rno-miR-325-3p	0.678412807826064	0	0.098669	0.4304	0.9989	FALSE
rno-miR-325-5p	0.242471919104827	0.414998201059561	-0.01778	0.89216	0.9989	FALSE
rno-miR-32-5p	215.105045365044	214.408612078019	0.0044312	0.98457	0.9989	FALSE
rno-miR-326-3p	90.0399464817582	92.9880586774225	-0.036694	0.89675	0.9989	FALSE
rno-miR-326-5p	0	0	NA	NA	NA	NA
rno-miR-328a-3p	436.619257857759	498.974261621534	-0.15481	0.56722	0.9989	FALSE
rno-miR-328a-5p	0	0	NA	NA	NA	NA
rno-miR-328b-3p	0.339206403913032	0	0.055537	0.55896	0.9989	FALSE
rno-miR-329-3p	0.339206403913032	0	0.055537	0.55896	0.9989	FALSE
rno-miR-329-5p	0.488787189716768	0.414998201059561	0.0077888	0.95661	0.9989	FALSE
rno-miR-330-3p	4.22132904692875	4.39734322176887	0.0057094	0.98661	0.9989	FALSE
rno-miR-330-5p	17.4964407996199	17.0010470426687	0.042678	0.89656	0.9989	FALSE
rno-miR-331-3p	39.3881229551836	38.2197007945112	0.033273	0.90945	0.9989	FALSE
rno-miR-331-5p	3.35329062099339	2.16138946140198	0.15752	0.60946	0.9989	FALSE
rno-miR-33-3p	28.3314890642356	31.4746352448495	-0.11545	0.71572	0.9989	FALSE
rno-miR-335	65.3829799900608	63.2211739927807	0.040318	0.89837	0.9989	FALSE
rno-miR-33-5p	17.072398977487	15.1363225837096	0.068938	0.84219	0.9989	FALSE
rno-miR-336-5p	0.8279935936298	0.575960956128639	0.032073	0.87409	0.9989	FALSE
rno-miR-337-5p	0	1.48025629164322	-0.2497	0.19563	0.9989	FALSE
rno-miR-338-3p	28.2850289430844	34.7758470958001	-0.22922	0.43093	0.9989	FALSE
rno-miR-338-5p	45.7119786215117	40.4987052387429	0.15341	0.59551	0.9989	FALSE
rno-miR-339-3p	123.633356586701	110.738348161451	0.12996	0.62889	0.9989	FALSE
rno-miR-339-5p	571.479425171998	434.660803787722	0.30723	0.29197	0.9989	FALSE
rno-miR-340-3p	42.6434076772002	33.2957782888048	0.2771	0.33012	0.9989	FALSE
rno-miR-340-5p	3321.23283832342	3879.31910021687	-0.20164	0.33643	0.9989	FALSE
rno-miR-341	2.62971821518602	2.41542490739247	0.0074846	0.98101	0.9989	FALSE
rno-miR-342-3p	177.10276708433	182.902696860833	-0.036506	0.87866	0.9989	FALSE
rno-miR-342-5p	2.13708767396214	1.6412190467123	0.084565	0.7752	0.9989	FALSE
rno-miR-343	0.242471919104827	0	0.04249	0.61061	0.9989	FALSE
rno-miR-344a-3p	0.242471919104827	0	0.04249	0.61061	0.9989	FALSE
rno-miR-345-3p	123.448534940202	103.980588912331	0.20326	0.44609	0.9989	FALSE
rno-miR-345-5p	171.567374736399	165.796711247299	0.039037	0.88777	0.9989	FALSE
rno-miR-346	0	0.414998201059561	-0.062505	0.53906	0.9989	FALSE
rno-miR-3473	6.66142164400548	9.06723028148472	-0.23438	0.50222	0.9989	FALSE
rno-miR-34a-3p	0.242471919104827	2.03770885581536	-0.31097	0.1984	0.9989	FALSE
rno-miR-34a-5p	593.68721930995	888.191224112845	-0.39303	0.23008	0.9989	FALSE
rno-miR-34b-3p	3.30044431999786	4.74418599311131	-0.16878	0.61477	0.9989	FALSE
rno-miR-34b-5p	0.824150242122686	1.76516501786837	-0.14274	0.58152	0.9989	FALSE
rno-miR-34c-3p	5.36512903236311	4.39734322176887	0.068597	0.83056	0.9989	FALSE
rno-miR-34c-5p	269.575711068188	267.568152942259	0.011915	0.95712	0.9989	FALSE
rno-miR-350	113.370406939791	92.7337261430575	0.22024	0.45633	0.9989	FALSE
rno-miR-351-3p	1.84176945386178	0.216753296508033	0.25875	0.23803	0.9989	FALSE
rno-miR-351-5p	318.229488252279	318.20916738938	0.0025622	0.99094	0.9989	FALSE
rno-miR-3541	0	0.216753296508033	-0.037699	0.63567	0.9989	FALSE
rno-miR-3542	2.67872116467444	0.216753296508033	0.3414	0.15041	0.9989	FALSE
rno-miR-3543	2.18993397495767	1.28201138709169	0.11231	0.66137	0.9989	FALSE
rno-miR-3544	0	0	NA	NA	NA	NA
rno-miR-3547	0	0	NA	NA	NA	NA
rno-miR-3548	255.850973388945	276.066589448231	-0.079936	0.79837	0.9989	FALSE
rno-miR-3549	68.3855923706223	57.7352014545241	0.19068	0.52218	0.9989	FALSE
rno-miR-3553	314.025454722677	575.283005219243	-0.72824	0.0049504	0.9989	TRUE
rno-miR-3556a	1333.01467100724	1071.65366915357	0.26342	NA	NA	NA
rno-miR-3556b	436.342854134987	396.556248952811	0.10594	0.71845	0.9989	FALSE
rno-miR-3557-3p	682.676347727878	504.683987650114	0.31805	0.30609	0.9989	FALSE
rno-miR-3557-5p	58105.9572733546	52880.321286047	0.11033	0.68691	0.9989	FALSE
rno-miR-3558-3p	7.05731770042115	4.76269438506782	0.2084	0.54767	0.9989	FALSE
rno-miR-3558-5p	2.48013742938229	2.25446215232339	0.033759	0.91285	0.9989	FALSE
rno-miR-3559-3p	326.1323938395	352.028222598787	-0.089906	0.74184	0.9989	FALSE
rno-miR-3559-5p	2666.72880960973	2363.17716658648	0.14408	0.58572	0.9989	FALSE
rno-miR-3560	13.0249531305721	12.6096598399302	0.043859	0.8982	0.9989	FALSE
rno-miR-3561-3p	1.95514875886707	2.6321782039005	-0.10232	0.69879	0.9989	FALSE
rno-miR-3561-5p	0.242471919104827	0.414998201059561	-0.01778	0.89216	0.9989	FALSE
rno-miR-3566	0	0	NA	NA	NA	NA
rno-miR-3569	0	0	NA	NA	NA	NA
rno-miR-3570	99.6102640218863	101.850557304186	-0.029399	0.9106	0.9989	FALSE
rno-miR-3571	129.415006858332	53.2746117951021	0.23639	NA	NA	NA
rno-miR-3572	0	0	NA	NA	NA	NA
rno-miR-3574	438.363311631565	314.157034649956	0.4032	0.12037	0.9989	FALSE
rno-miR-3576	0	0.216753296508033	-0.037699	0.63567	0.9989	FALSE
rno-miR-3577	0.339206403913032	0	0.055537	0.55896	0.9989	FALSE
rno-miR-3578	0	0.216753296508033	-0.037699	0.63567	0.9989	FALSE
rno-miR-3579	0	0	NA	NA	NA	NA
rno-miR-3580-3p	0	0	NA	NA	NA	NA
rno-miR-3580-5p	0.488787189716768	0	0.072086	0.50353	0.9989	FALSE
rno-miR-3583-3p	0	0.359207659620606	-0.056342	0.56044	0.9989	FALSE
rno-miR-3583-5p	0	0	NA	NA	NA	NA
rno-miR-3584-3p	0	0.216753296508033	-0.037699	0.63567	0.9989	FALSE
rno-miR-3585-3p	1.16335664603572	0.433506593016066	0.11647	0.56593	0.9989	FALSE
rno-miR-3585-5p	2.96123791608483	4.01962717019176	-0.10823	0.7431	0.9989	FALSE
rno-miR-3586-3p	221.74479475018	270.469237747056	-0.23249	0.39782	0.9989	FALSE
rno-miR-3587	379.184439784853	486.372819199539	-0.30412	0.2318	0.9989	FALSE
rno-miR-3588	6753.53410792519	5055.3961371609	0.32553	0.26226	0.9989	FALSE
rno-miR-3589	452.797895551562	422.108402643609	0.079087	0.77667	0.9989	FALSE
rno-miR-3590-3p	6.01536696547074	9.58125719249606	-0.25949	0.45666	0.9989	FALSE
rno-miR-3590-5p	89.5354168739459	79.9317312594898	0.1332	0.58973	0.9989	FALSE
rno-miR-3591	681565.7650598	444524.909350895	0.52026	0.040648	0.9989	TRUE
rno-miR-3592	2.04419654066105	1.78367340982487	0.034494	0.90755	0.9989	FALSE
rno-miR-3593-3p	0	0	NA	NA	NA	NA
rno-miR-3593-5p	0	0.216753296508033	-0.037699	0.63567	0.9989	FALSE
rno-miR-3594-3p	0.242471919104827	0	0.04249	0.61061	0.9989	FALSE
rno-miR-3594-5p	0	0	NA	NA	NA	NA
rno-miR-3595	0	0	NA	NA	NA	NA
rno-miR-3596a	31423.6932090499	30192.8629300778	0.053264	0.7743	0.9989	FALSE
rno-miR-3596b	4457.3686372475	3983.02632480193	0.14552	0.4942	0.9989	FALSE
rno-miR-3596c	1607.78926061732	1602.13650516858	0.0047047	0.98217	0.9989	FALSE
rno-miR-3596d	104039.44146603	108291.586141815	-0.046851	0.86436	0.9989	FALSE
rno-miR-361-3p	1153.69017854223	1232.4042459859	-0.080262	0.75127	0.9989	FALSE
rno-miR-361-5p	222.781232598387	239.554881771409	-0.092526	0.69222	0.9989	FALSE
rno-miR-362-3p	125.678320260497	77.9869076099479	0.52524	0.07851	0.9989	FALSE
rno-miR-362-5p	184.106083505592	152.965700642483	0.23156	0.34355	0.9989	FALSE
rno-miR-363-3p	71.8246208119372	64.627460162208	0.10071	0.74929	0.9989	FALSE
rno-miR-363-5p	0	0.216753296508033	-0.037699	0.63567	0.9989	FALSE
rno-miR-365-3p	876.554098804288	884.870254564842	-0.011256	0.96604	0.9989	FALSE
rno-miR-365-5p	1.22004629853836	2.03770885581536	-0.14163	0.59532	0.9989	FALSE
rno-miR-369-3p	1.06662216122751	0.575960956128639	0.10374	0.63426	0.9989	FALSE
rno-miR-369-5p	0	0.216753296508033	-0.037699	0.63567	0.9989	FALSE
rno-miR-370-3p	0.969887676419308	0.575960956128639	0.070155	0.71629	0.9989	FALSE
rno-miR-374-3p	34.700135316478	35.871713101049	-0.041801	0.88697	0.9989	FALSE
rno-miR-374-5p	2534.77921895877	2452.69863478602	0.039602	0.87939	0.9989	FALSE
rno-miR-375-3p	2435.56013336974	2209.64515277484	0.1195	0.62817	0.9989	FALSE
rno-miR-376a-3p	0	0	NA	NA	NA	NA
rno-miR-376a-5p	0	0	NA	NA	NA	NA
rno-miR-376b-3p	0.731259108821595	0.359207659620606	0.064996	0.70849	0.9989	FALSE
rno-miR-376b-5p	0.242471919104827	0	0.04249	0.61061	0.9989	FALSE
rno-miR-376c-3p	0.488787189716768	0.216753296508033	0.030456	0.82001	0.9989	FALSE
rno-miR-377-3p	0	0	NA	NA	NA	NA
rno-miR-378a-3p	58105.4684861648	52879.2745363483	0.11034	0.68687	0.9989	FALSE
rno-miR-378a-5p	691.462055577156	511.639210142387	0.31813	0.30467	0.9989	FALSE
rno-miR-378b	12.2523777752763	16.1399898756669	-0.25062	0.45445	0.9989	FALSE
rno-miR-379-3p	0.731259108821595	0	0.1397	0.34278	0.9989	FALSE
rno-miR-379-5p	14.3958516290828	12.4363321965829	0.11034	0.75256	0.9989	FALSE
rno-miR-380-3p	0	0.216753296508033	-0.037699	0.63567	0.9989	FALSE
rno-miR-380-5p	0	0	NA	NA	NA	NA
rno-miR-381-3p	0.339206403913032	0	0.055537	0.55896	0.9989	FALSE
rno-miR-382-3p	2.04419654066105	1.78367340982487	0.034494	0.90755	0.9989	FALSE
rno-miR-382-5p	0.339206403913032	0.575960956128639	-0.04685	0.77925	0.9989	FALSE
rno-miR-383-5p	1.65214383575249	0.414998201059561	0.24797	0.29196	0.9989	FALSE
rno-miR-384-3p	0	0	NA	NA	NA	NA
rno-miR-384-5p	0	0.216753296508033	-0.037699	0.63567	0.9989	FALSE
rno-miR-409a-3p	1.30909408033234	1.9819183143764	-0.079625	0.77361	0.9989	FALSE
rno-miR-409a-5p	0.8279935936298	0.433506593016066	0.046513	0.79795	0.9989	FALSE
rno-miR-409b	1.55156599943717	2.39691651543596	-0.089292	0.75316	0.9989	FALSE
rno-miR-410-3p	0.339206403913032	0.414998201059561	-0.0061555	0.96401	0.9989	FALSE
rno-miR-411-3p	0.484943838209654	0	0.077826	0.48637	0.9989	FALSE
rno-miR-411-5p	4.42375613372802	3.40638406458067	0.15258	0.6528	0.9989	FALSE
rno-miR-412-5p	0.339206403913032	0	0.055537	0.55896	0.9989	FALSE
rno-miR-421-3p	2.72260934848711	4.01936180462231	-0.20526	0.5294	0.9989	FALSE
rno-miR-421-5p	0	0.575960956128639	-0.11741	0.39348	0.9989	FALSE
rno-miR-423-3p	1216.71952133545	1099.67133695672	0.10405	0.74371	0.9989	FALSE
rno-miR-423-5p	1232.66880446853	1400.01113118293	-0.16323	0.4534	0.9989	FALSE
rno-miR-425-3p	30.5175796876861	16.7159508317955	0.60969	0.057928	0.9989	FALSE
rno-miR-425-5p	627.055762936089	646.205298834558	-0.036263	0.8942	0.9989	FALSE
rno-miR-429	348.00229844732	334.839354037402	0.043127	0.87317	0.9989	FALSE
rno-miR-431	0.727415757314481	0.216753296508033	0.077584	0.60835	0.9989	FALSE
rno-miR-433-3p	0.339206403913032	0	0.055537	0.55896	0.9989	FALSE
rno-miR-434-3p	2.18993397495767	1.28201138709169	0.11231	0.66137	0.9989	FALSE
rno-miR-434-5p	1.93977535283862	2.54551438222688	-0.042206	0.85983	0.9989	FALSE
rno-miR-449a-5p	1.89461575485731	2.03770885581536	-0.0028683	0.99228	0.9989	FALSE
rno-miR-449c-5p	0	0	NA	NA	NA	NA
rno-miR-450a-3p	6.69377977329681	4.90514874818039	0.19589	0.56827	0.9989	FALSE
rno-miR-450a-5p	1499.84514422464	1685.80279856825	-0.13726	0.6132	0.9989	FALSE
rno-miR-450b-3p	20.011508295632	16.2515709585448	0.22206	0.49912	0.9989	FALSE
rno-miR-450b-5p	1098.99420550074	1215.83645637429	-0.12389	0.61806	0.9989	FALSE
rno-miR-451-3p	1.16335664603572	0.935168615749245	0.050146	0.82959	0.9989	FALSE
rno-miR-451-5p	1599.09358002597	2829.96031097992	-0.47842	0.16583	0.9989	FALSE
rno-miR-452-3p	0	0	NA	NA	NA	NA
rno-miR-452-5p	2.62587486367891	2.07472563972837	0.06384	0.83552	0.9989	FALSE
rno-miR-455-3p	230.108634593595	186.827760377638	0.23667	0.41676	0.9989	FALSE
rno-miR-455-5p	1766.63926767388	2523.01659011612	-0.41644	0.12903	0.9989	FALSE
rno-miR-463-3p	0.731259108821595	0.216753296508033	0.085719	0.61196	0.9989	FALSE
rno-miR-463-5p	0	0	NA	NA	NA	NA
rno-miR-466b-2-3p	82.3009060120384	77.6399552348789	0.062889	0.82776	0.9989	FALSE
rno-miR-466b-3p	33.2606772078774	30.6328046855911	0.085595	0.77879	0.9989	FALSE
rno-miR-466b-5p	17.4653831934984	17.2607731421201	-0.016476	0.96203	0.9989	FALSE
rno-miR-466c-3p	6.04354184018917	6.65180537409225	-0.08259	0.81089	0.9989	FALSE
rno-miR-466c-5p	138.218387770862	99.2061699738507	0.34274	0.27908	0.9989	FALSE
rno-miR-466d	0.339206403913032	0	0.055537	0.55896	0.9989	FALSE
rno-miR-471-3p	0	0	NA	NA	NA	NA
rno-miR-471-5p	0	0	NA	NA	NA	NA
rno-miR-483-3p	0	0.774205860680167	-0.13988	0.34852	0.9989	FALSE
rno-miR-483-5p	0.242471919104827	0	0.04249	0.61061	0.9989	FALSE
rno-miR-484	3.82927634202019	7.95232515314045	-0.38322	0.26184	0.9989	FALSE
rno-miR-485-3p	0.8279935936298	0.414998201059561	0.069703	0.69623	0.9989	FALSE
rno-miR-485-5p	0	0	NA	NA	NA	NA
rno-miR-486	726.188084096062	781.99263914506	-0.065994	0.84554	0.9989	FALSE
rno-miR-487b-3p	0.339206403913032	0.216753296508033	0.016129	0.8972	0.9989	FALSE
rno-miR-488-3p	6.86769208231186	9.55011854669195	-0.26918	0.44187	0.9989	FALSE
rno-miR-488-5p	0.242471919104827	0	0.04249	0.61061	0.9989	FALSE
rno-miR-489-3p	0	0	NA	NA	NA	NA
rno-miR-489-5p	0	0.718415319241212	-0.099361	0.43318	0.9989	FALSE
rno-miR-490-3p	23.6511590195429	20.9399664102172	0.14173	0.65726	0.9989	FALSE
rno-miR-490-5p	0.339206403913032	1.07762297886182	-0.086827	0.59783	0.9989	FALSE
rno-miR-493-3p	0	0.216753296508033	-0.037699	0.63567	0.9989	FALSE
rno-miR-493-5p	0.242471919104827	0.433506593016066	-0.031526	0.81503	0.9989	FALSE
rno-miR-494-3p	0.727415757314481	1.56692011331684	-0.12117	0.6134	0.9989	FALSE
rno-miR-495	0.339206403913032	0.216753296508033	0.016129	0.8972	0.9989	FALSE
rno-miR-496-3p	0	0	NA	NA	NA	NA
rno-miR-497-3p	0	0.216753296508033	-0.037699	0.63567	0.9989	FALSE
rno-miR-497-5p	493.560366568086	337.030685418334	0.39037	NA	NA	NA
rno-miR-499-3p	0.339206403913032	0	0.055537	0.55896	0.9989	FALSE
rno-miR-499-5p	261.380679915243	239.882621974046	0.096354	0.74556	0.9989	FALSE
rno-miR-500-3p	22.3407935250419	17.46516155035	0.21463	0.52499	0.9989	FALSE
rno-miR-500-5p	0.242471919104827	0.867013186032132	-0.089074	0.57503	0.9989	FALSE
rno-miR-501-3p	13.0249531305721	12.6096598399302	0.043859	0.8982	0.9989	FALSE
rno-miR-501-5p	0.581678323017859	0.650259889524099	-0.018417	0.91978	0.9989	FALSE
rno-miR-503-3p	12.3375822055632	15.2420255284786	-0.1679	0.62658	0.9989	FALSE
rno-miR-503-5p	53.5742589155212	47.6946147073728	0.12066	0.70168	0.9989	FALSE
rno-miR-505-3p	453.476308359388	422.108402643609	0.080852	0.77171	0.9989	FALSE
rno-miR-505-5p	4.46764431754069	5.05996799957112	-0.057555	0.86701	0.9989	FALSE
rno-miR-509-3p	0	0.935168615749245	-0.17038	0.2963	0.9989	FALSE
rno-miR-509-5p	0.242471919104827	0.359207659620606	-0.012386	0.9228	0.9989	FALSE
rno-miR-511-3p	108.109816402346	94.3813540590176	0.14044	0.66401	0.9989	FALSE
rno-miR-511-5p	5.34848421216602	5.77216193421252	-0.074383	0.8302	0.9989	FALSE
rno-miR-5132-3p	0.581678323017859	0	0.12278	0.37596	0.9989	FALSE
rno-miR-5132-5p	0.488787189716768	1.60420226279929	-0.15167	0.45714	0.9989	FALSE
rno-miR-532-3p	143.671797451884	130.059748535073	0.11469	0.65823	0.9989	FALSE
rno-miR-532-5p	7283.83091081258	8030.62160264652	-0.11443	0.6755	0.9989	FALSE
rno-miR-539-3p	0	0	NA	NA	NA	NA
rno-miR-539-5p	0	0.216753296508033	-0.037699	0.63567	0.9989	FALSE
rno-miR-540-3p	0	0	NA	NA	NA	NA
rno-miR-540-5p	0	0.216753296508033	-0.037699	0.63567	0.9989	FALSE
rno-miR-541-3p	0	0	NA	NA	NA	NA
rno-miR-541-5p	5.20786154354514	3.53647353941508	0.173	0.59642	0.9989	FALSE
rno-miR-542-3p	870.435802942016	1004.18776092828	-0.16166	0.57579	0.9989	FALSE
rno-miR-542-5p	6.46668126022044	2.71884202557412	0.42799	0.20396	0.9989	FALSE
rno-miR-543-3p	0.339206403913032	0	0.055537	0.55896	0.9989	FALSE
rno-miR-544-5p	0	0	NA	NA	NA	NA
rno-miR-547-3p	16.3590269940299	22.0854794532267	-0.21891	0.52782	0.9989	FALSE
rno-miR-547-5p	2.57687191419049	0.433506593016066	0.31971	0.21029	0.9989	FALSE
rno-miR-582-3p	46.6894947829428	36.1320795353658	0.24107	0.47445	0.9989	FALSE
rno-miR-582-5p	10.9794851757424	5.82180897197313	0.5018	0.15015	0.9989	FALSE
rno-miR-598-3p	221.451445712251	217.277159590778	0.021938	0.92593	0.9989	FALSE
rno-miR-598-5p	0	0	NA	NA	NA	NA
rno-miR-6216	34.9883584416011	34.0647146234364	0.017494	0.96012	0.9989	FALSE
rno-miR-6314	0	0	NA	NA	NA	NA
rno-miR-6315	1.65214383575249	4.48400704344248	-0.42597	0.18979	0.9989	FALSE
rno-miR-6317	0	0	NA	NA	NA	NA
rno-miR-6318	0	0	NA	NA	NA	NA
rno-miR-6319	2.04419654066105	1.42446575020427	0.097263	0.7366	0.9989	FALSE
rno-miR-632	0	0	NA	NA	NA	NA
rno-miR-6321	0.488787189716768	2.90498740741693	-0.18212	0.35102	0.9989	FALSE
rno-miR-6324	5.54322459595106	5.46233594678309	-0.0069743	0.98338	0.9989	FALSE
rno-miR-6325	0	0.216753296508033	-0.037699	0.63567	0.9989	FALSE
rno-miR-6328	0.488787189716768	0.414998201059561	0.0077888	0.95661	0.9989	FALSE
rno-miR-6329	88.0158108827318	136.600238191857	-0.52864	0.045028	0.9989	TRUE
rno-miR-6331	0	0	NA	NA	NA	NA
rno-miR-652-3p	151.581780172212	164.640941805256	-0.097785	0.70901	0.9989	FALSE
rno-miR-652-5p	3.88596599452283	2.34112597399701	0.25224	0.44003	0.9989	FALSE
rno-miR-653-3p	0	0	NA	NA	NA	NA
rno-miR-653-5p	0	1.29437627536985	-0.21327	0.23637	0.9989	FALSE
rno-miR-664-2-5p	21.2251393053248	24.0367898529378	-0.092263	0.77396	0.9989	FALSE
rno-miR-664-3p	18.374737865908	14.721667629141	0.19469	0.56053	0.9989	FALSE
rno-miR-665	0	0	NA	NA	NA	NA
rno-miR-667-3p	0.339206403913032	0	0.055537	0.55896	0.9989	FALSE
rno-miR-671	29.325679154865	24.6186289471754	0.1778	0.56935	0.9989	FALSE
rno-miR-672-3p	0.339206403913032	0	0.055537	0.55896	0.9989	FALSE
rno-miR-672-5p	18.7952762395995	21.8747917794755	-0.11541	0.73917	0.9989	FALSE
rno-miR-673-3p	0	0	NA	NA	NA	NA
rno-miR-674-3p	407.967572770864	385.127794964139	0.065969	0.80498	0.9989	FALSE
rno-miR-674-5p	145.291078877311	99.9006516132439	0.38615	0.22386	0.9989	FALSE
rno-miR-675-3p	0	0.359207659620606	-0.056342	0.56044	0.9989	FALSE
rno-miR-676	141.412255919728	174.33351471506	-0.2403	0.37487	0.9989	FALSE
rno-miR-702-3p	0.920884726930891	1.28201138709169	-0.062947	0.78669	0.9989	FALSE
rno-miR-702-5p	0.484943838209654	0.359207659620606	0.026764	0.85188	0.9989	FALSE
rno-miR-708-3p	4.17744086311608	2.93559532208215	0.17842	0.589	0.9989	FALSE
rno-miR-708-5p	0.824150242122686	0.575960956128639	0.058428	0.77985	0.9989	FALSE
rno-miR-741-3p	0.488787189716768	0.216753296508033	0.030456	0.82001	0.9989	FALSE
rno-miR-743a-3p	1.4663615691503	0	0.16456	0.29924	0.9989	FALSE
rno-miR-743b-3p	0	0	NA	NA	NA	NA
rno-miR-743b-5p	0	0.216753296508033	-0.037699	0.63567	0.9989	FALSE
rno-miR-7578	0.731259108821595	0.575960956128639	0.019797	0.92123	0.9989	FALSE
rno-miR-758-3p	0	0	NA	NA	NA	NA
rno-miR-760-3p	0.484943838209654	0	0.077826	0.48637	0.9989	FALSE
rno-miR-7a-1-3p	69.4754681278613	64.9749577037272	0.061696	0.84457	0.9989	FALSE
rno-miR-7a-5p	18027.448817673	20850.3013607946	-0.17731	0.48418	0.9989	FALSE
rno-miR-7b	19.0002752637373	40.8632603053335	-0.73019	0.026358	0.9989	TRUE
rno-miR-802-3p	97.0928583316364	87.2275751385063	0.10837	0.73647	0.9989	FALSE
rno-miR-802-5p	630.854624683287	612.036755570891	0.034117	0.89898	0.9989	FALSE
rno-miR-871-3p	1.22004629853836	0.216753296508033	0.15275	0.4228	0.9989	FALSE
rno-miR-871-5p	0	0	NA	NA	NA	NA
rno-miR-872-3p	67.5483007567439	58.5087669803389	0.1515	0.62117	0.9989	FALSE
rno-miR-872-5p	1471.09009619613	1123.95267430906	0.34493	0.11724	0.9989	FALSE
rno-miR-873-3p	0	0	NA	NA	NA	NA
rno-miR-873-5p	0.339206403913032	0	0.055537	0.55896	0.9989	FALSE
rno-miR-874-3p	7.96540095866207	6.52171589925784	0.1557	0.6563	0.9989	FALSE
rno-miR-874-5p	0.339206403913032	0	0.055537	0.55896	0.9989	FALSE
rno-miR-877	2.47245072636806	0.935168615749245	0.23615	0.36592	0.9989	FALSE
rno-miR-878	0	0	NA	NA	NA	NA
rno-miR-879-3p	0	0	NA	NA	NA	NA
rno-miR-879-5p	0	0	NA	NA	NA	NA
rno-miR-881-3p	0.488787189716768	0	0.072086	0.50353	0.9989	FALSE
rno-miR-883-3p	0.488787189716768	0	0.072086	0.50353	0.9989	FALSE
rno-miR-92a-1-5p	7.210741837732	6.75697758772238	0.0075339	0.98277	0.9989	FALSE
rno-miR-92a-3p	8736.75086619105	9578.77145345179	-0.11473	0.63147	0.9989	FALSE
rno-miR-92b-3p	1.99135023966552	3.15849212226853	-0.18234	0.54302	0.9989	FALSE
rno-miR-92b-5p	0	0.414998201059561	-0.062505	0.53906	0.9989	FALSE
rno-miR-93-3p	3.8331196935273	6.52785940293619	-0.29524	0.38876	0.9989	FALSE
rno-miR-935	0	0	NA	NA	NA	NA
rno-miR-93-5p	911.311272233256	874.705381452226	0.055008	0.75183	0.9989	FALSE
rno-miR-96-5p	276.890158363869	409.260201559966	-0.35533	0.29243	0.9989	FALSE
rno-miR-98-3p	3.40102215631318	1.51112957187788	0.27438	0.36316	0.9989	FALSE
rno-miR-98-5p	406.492721441823	282.208380117658	0.46122	0.048456	0.9989	TRUE
rno-miR-99a-3p	76.9835667329976	73.3728572497874	0.042123	0.90044	0.9989	FALSE
rno-miR-99a-5p	39427.0101687903	39957.2631381382	-0.016048	0.95083	0.9989	FALSE
rno-miR-99b-3p	83.0696089068259	80.7614622960395	0.028987	0.92011	0.9989	FALSE
rno-miR-99b-5p	3213.73713544741	2737.27000101081	0.19504	0.4451	0.9989	FALSE
rno-miR-9a-3p	0.969887676419308	1.6412190467123	-0.088932	0.71382	0.9989	FALSE
rno-miR-9a-5p	112.07566742738	123.01160911372	-0.11012	0.69228	0.9989	FALSE
rno-miR-9b-3p	112.07566742738	122.794855817212	-0.10801	0.69792	0.9989	FALSE
rno-miR-9b-5p	0.242471919104827	0.433506593016066	-0.031526	0.81503	0.9989	FALSE
