# Supplementary material for: Crosstalk Between Polygonatum kingianum, the miRNA, and Gut Microbiota in the Regulation of Lipid Metabolism
Source: Front Pharmacol. 2021 Oct 27;12:740528. doi: 10.3389/fphar.2021.740528 (PMC8578870; doi:10.3389/fphar.2021.740528)
Supplement: Supplementary file 5 [file DataSheet1.ZIP › 1 Analysis of miRNA expression levels between different groups/MODvsPWE_M/MODvsPWE_M.DE_down.xls]

sRNA	MOD_readcount	PWE_M_readcount	log2FoldChange	pval	padj
rno-miR-34a-5p	648.576468010068	1299.93037945749	-0.81333	0.0062823	0.99929
rno-miR-144-3p	120.198405926926	316.450475385034	-0.95529	0.0065101	0.99929
rno-miR-27b-5p	36.1916420183565	62.2479893161747	-0.62925	0.044642	0.99929
rno-miR-484	4.16527276062436	12.9400283762639	-0.7584	0.045385	0.99929
