# Supplementary material for: Crosstalk Between Polygonatum kingianum, the miRNA, and Gut Microbiota in the Regulation of Lipid Metabolism
Source: Front Pharmacol. 2021 Oct 27;12:740528. doi: 10.3389/fphar.2021.740528 (PMC8578870; doi:10.3389/fphar.2021.740528)
Supplement: Supplementary file 5 [file DataSheet1.ZIP › 1 Analysis of miRNA expression levels between different groups/MODvsPWE_M/MODvsPWE_M.DE_up.xls]

sRNA	MOD_readcount	PWE_M_readcount	log2FoldChange	pval	padj
rno-miR-184	96.3799480454509	9.28910997051233	2.1342	3.5769e-09	2.325e-06
rno-miR-200c-3p	103.430873893756	55.1720071800731	0.72198	0.017356	0.99929
rno-miR-379-5p	15.7318221543998	4.16586475956487	0.86374	0.022238	0.99929
rno-miR-3591	742952.561399933	457994.272845187	0.59294	0.02864	0.99929
rno-miR-200b-3p	5447.72755414488	3445.97544126289	0.56474	0.034616	0.99929
rno-miR-411-5p	4.82955429213486	0.829152982081245	0.71735	0.041656	0.99929
rno-miR-6216	38.2770039875279	15.8187220501573	0.74676	0.044145	0.99929
rno-miR-15a-3p	2.53842428412212	0	0.56701	0.045817	0.99929
rno-miR-1b	896.09774207699	283.459524141722	0.74362	0.048862	0.99929
rno-miR-127-3p	50.8868025418532	26.937490484342	0.67092	0.049517	0.99929
