# Supplementary material for: Crosstalk Between Polygonatum kingianum, the miRNA, and Gut Microbiota in the Regulation of Lipid Metabolism
Source: Front Pharmacol. 2021 Oct 27;12:740528. doi: 10.3389/fphar.2021.740528 (PMC8578870; doi:10.3389/fphar.2021.740528)
Supplement: Supplementary file 5 [file DataSheet1.ZIP › 1 Analysis of miRNA expression levels between different groups/MODvsPWE_M/MODvsPWE_M.Differential_analysis_results.xls]

sRNA	MOD_readcount	PWE_M_readcount	log2FoldChange	pval	padj	significant
novel_101	280.77524637611	316.131236734799	-0.12287	0.7216	0.99929	FALSE
novel_109	137.687391062058	129.131883929512	0.087653	0.74013	0.99929	FALSE
novel_114	0	0.948348765107226	-0.1976	0.30196	0.99929	FALSE
novel_150	11.4751466098954	12.9037113564023	-0.11452	0.75176	0.99929	FALSE
novel_161	12.8007101734893	14.3204447320201	-0.12669	0.73745	0.99929	FALSE
novel_165	8.4545167537721	10.9354589165081	-0.2308	0.54007	0.99929	FALSE
novel_176	1.07231099828693	0.920807740919573	0.006003	0.97921	0.99929	FALSE
novel_183	6.07682766031704	6.46257301310293	-0.074441	0.84391	0.99929	FALSE
novel_187	0	0.305430632593963	-0.057372	0.59232	0.99929	FALSE
novel_189	4.41141173631721	5.60587900683404	-0.19063	0.61396	0.99929	FALSE
novel_190	5.98726907544759	6.39553394656093	-0.056477	0.87432	0.99929	FALSE
novel_192	1.96254603706454	4.9995335847838	-0.45657	0.21214	0.99929	FALSE
novel_216	0.800676453908155	1.1941815061882	-0.10372	0.70961	0.99929	FALSE
novel_223	1.00113439248933	0.610861265187925	0.077453	0.73332	0.99929	FALSE
novel_224	1.43350412753516	1.80504277137612	-0.072743	0.81952	0.99929	FALSE
novel_225	0.368306718862319	0.980405632432564	-0.11379	0.60171	0.99929	FALSE
novel_226	0.632827673627007	0	0.16566	0.3287	0.99929	FALSE
novel_230	0.264520954764688	0.642918132513263	-0.071358	0.71731	0.99929	FALSE
novel_231	0.368306718862319	0	0.072882	0.52842	0.99929	FALSE
novel_232	0	0.551263373674935	-0.13444	0.40437	0.99929	FALSE
novel_235	1.53728989163279	0.610861265187925	0.18401	0.49005	0.99929	FALSE
novel_236	0.368306718862319	0.245832741080972	0.021657	0.88642	0.99929	FALSE
novel_239	2.13039481734569	1.59126689762049	0.083637	0.77748	0.99929	FALSE
novel_241	0.529041909529377	1.47207111459451	-0.18119	0.50702	0.99929	FALSE
novel_242	0	0	NA	NA	NA	NA
novel_243	0	0	NA	NA	NA	NA
novel_247	0	0	NA	NA	NA	NA
novel_248	0.897348628391695	0.245832741080972	0.1545	0.47437	0.99929	FALSE
novel_253	0.536155499143467	1.31789313235186	-0.13931	0.54703	0.99929	FALSE
novel_254	0	0.888750873594235	-0.23938	0.2538	0.99929	FALSE
novel_259	0	0	NA	NA	NA	NA
novel_267	0	0.305430632593963	-0.057372	0.59232	0.99929	FALSE
novel_269	0.536155499143467	0	0.093626	0.47222	0.99929	FALSE
novel_271	0	0	NA	NA	NA	NA
novel_273	0	0	NA	NA	NA	NA
novel_274	0	0	NA	NA	NA	NA
novel_278	0	0	NA	NA	NA	NA
novel_285	0	0	NA	NA	NA	NA
novel_289	0.264520954764688	0.305430632593963	-0.00095553	0.99486	0.99929	FALSE
novel_293	0	0.337487499919301	-0.061747	0.57809	0.99929	FALSE
novel_295	0.264520954764688	0	0.056672	0.5801	0.99929	FALSE
novel_298	0.536155499143467	0.948348765107226	-0.090873	0.68122	0.99929	FALSE
novel_301	0	0	NA	NA	NA	NA
novel_309	0	0	NA	NA	NA	NA
novel_311	1.10492015658696	0.337487499919301	0.11169	0.55984	0.99929	FALSE
novel_319	2.60960088991973	1.65830596416249	0.12288	0.70165	0.99929	FALSE
novel_322	0.264520954764688	0.305430632593963	-0.00095553	0.99486	0.99929	FALSE
novel_328	0	0.337487499919301	-0.061747	0.57809	0.99929	FALSE
novel_337	1.33683195305162	0.980405632432564	0.051735	0.84411	0.99929	FALSE
novel_339	0	0.245832741080972	-0.04854	0.62319	0.99929	FALSE
novel_341	0.264520954764688	0	0.056672	0.5801	0.99929	FALSE
novel_344	0.264520954764688	0	0.056672	0.5801	0.99929	FALSE
novel_350	0	0	NA	NA	NA	NA
novel_351	0.264520954764688	0	0.056672	0.5801	0.99929	FALSE
novel_357	0	0.856694006268897	-0.18802	0.31554	0.99929	FALSE
novel_360	0	0	NA	NA	NA	NA
novel_365	0	0	NA	NA	NA	NA
novel_380	167.326039203718	152.890536097749	0.085841	0.81106	0.99929	FALSE
novel_384	0	0.305430632593963	-0.057372	0.59232	0.99929	FALSE
novel_392	0	0	NA	NA	NA	NA
novel_394	0.800676453908155	0.305430632593963	0.1024	0.61891	0.99929	FALSE
novel_398	0.368306718862319	0	0.072882	0.52842	0.99929	FALSE
novel_403	0.536155499143467	0	0.093626	0.47222	0.99929	FALSE
novel_415	1.06519740867284	1.25377939770119	-0.030699	0.9084	0.99929	FALSE
novel_416	0.264520954764688	0.305430632593963	-0.00095553	0.99486	0.99929	FALSE
novel_417	0.536155499143467	0	0.093626	0.47222	0.99929	FALSE
novel_419	0.536155499143467	0.245832741080972	0.039571	0.80637	0.99929	FALSE
novel_423	0.529041909529377	0.491665482161944	0.01054	0.95254	0.99929	FALSE
novel_428	2.68077749571734	0.245832741080972	0.23423	0.28754	0.99929	FALSE
novel_430	0	0	NA	NA	NA	NA
novel_433	2.60960088991973	3.22203183759533	-0.1249	0.72025	0.99929	FALSE
novel_437	0.368306718862319	1.22172253037585	-0.10848	0.57674	0.99929	FALSE
novel_438	0	0	NA	NA	NA	NA
novel_441	0.536155499143467	0	0.093626	0.47222	0.99929	FALSE
novel_454	0	0	NA	NA	NA	NA
novel_455	0	0.305430632593963	-0.057372	0.59232	0.99929	FALSE
novel_461	3.56389894488085	5.48216738067037	-0.25666	0.49113	0.99929	FALSE
novel_463	0	0	NA	NA	NA	NA
novel_466	1.07231099828693	0	0.15648	0.34541	0.99929	FALSE
novel_467	0.264520954764688	0	0.056672	0.5801	0.99929	FALSE
novel_469	3.31360516934434	1.83709963870146	0.18333	0.57804	0.99929	FALSE
novel_470	0.904462218005786	0.674974999838601	0.034612	0.8746	0.99929	FALSE
novel_471	0	0	NA	NA	NA	NA
novel_474	1.47322687544927	1.04292885583688	0.054547	0.82171	0.99929	FALSE
novel_477	0	0.610861265187925	-0.1005	0.47169	0.99929	FALSE
novel_490	0.536155499143467	0	0.093626	0.47222	0.99929	FALSE
novel_492	0	0.491665482161944	-0.086864	0.50529	0.99929	FALSE
novel_495	0.800676453908155	0.305430632593963	0.1024	0.61891	0.99929	FALSE
novel_496	0.904462218005786	1.0124624997579	-0.020078	0.92899	0.99929	FALSE
novel_503	0.800676453908155	0.245832741080972	0.11326	0.57878	0.99929	FALSE
novel_506	4.01760944876896	0	0.44493	0.085138	0.99929	FALSE
novel_508	0	0	NA	NA	NA	NA
novel_510	0	0	NA	NA	NA	NA
novel_511	0.536155499143467	0.491665482161944	-0.0066872	0.96944	0.99929	FALSE
novel_512	0	0	NA	NA	NA	NA
novel_513	0.536155499143467	0.245832741080972	0.039571	0.80637	0.99929	FALSE
novel_514	0	0.245832741080972	-0.04854	0.62319	0.99929	FALSE
novel_516	2.13750840695978	1.40795737994383	0.089299	0.76056	0.99929	FALSE
novel_518	0	0.305430632593963	-0.057372	0.59232	0.99929	FALSE
novel_522	0.536155499143467	0	0.093626	0.47222	0.99929	FALSE
novel_529	3.04197062496556	0.245832741080972	0.501	0.090256	0.99929	FALSE
novel_532	3.2169329948608	0	0.060023	0.57448	0.99929	FALSE
novel_536	138.382255412854	108.146470531756	0.16866	0.6559	0.99929	FALSE
novel_539	0.904462218005786	0.642918132513263	0.04587	0.84871	0.99929	FALSE
novel_541	1.32971836343753	0	0.28277	0.1889	0.99929	FALSE
novel_544	0	0.245832741080972	-0.04854	0.62319	0.99929	FALSE
novel_545	0.529041909529377	0	0.10173	0.45347	0.99929	FALSE
novel_549	0.368306718862319	0.337487499919301	0.0091029	0.95383	0.99929	FALSE
novel_552	1.07231099828693	0.245832741080972	0.11069	0.55229	0.99929	FALSE
novel_555	0.536155499143467	0.888750873594235	-0.10931	0.65001	0.99929	FALSE
novel_557	0.264520954764688	0.920807740919573	-0.12494	0.55956	0.99929	FALSE
novel_560	0	0	NA	NA	NA	NA
novel_561	0.536155499143467	0	0.093626	0.47222	0.99929	FALSE
novel_563	7.400587734557	11.8637078324567	-0.36428	0.32938	0.99929	FALSE
novel_564	0	0	NA	NA	NA	NA
novel_567	0	0	NA	NA	NA	NA
novel_568	1.00113439248933	1.16664048200055	-0.023268	0.93154	0.99929	FALSE
novel_573	1.07231099828693	0.337487499919301	0.095421	0.61052	0.99929	FALSE
novel_576	0	0	NA	NA	NA	NA
novel_577	0.536155499143467	0	0.093626	0.47222	0.99929	FALSE
novel_578	0.536155499143467	0	0.093626	0.47222	0.99929	FALSE
novel_579	0	0	NA	NA	NA	NA
novel_586	0.368306718862319	0	0.072882	0.52842	0.99929	FALSE
novel_588	0.264520954764688	0	0.056672	0.5801	0.99929	FALSE
novel_601	0.736613437724637	1.28583626502653	-0.082337	0.7305	0.99929	FALSE
novel_605	0	0	NA	NA	NA	NA
novel_610	0	0.337487499919301	-0.061747	0.57809	0.99929	FALSE
novel_611	0	0	NA	NA	NA	NA
novel_615	8.54707483806868	6.000039066375	0.21433	0.56148	0.99929	FALSE
novel_619	0	0	NA	NA	NA	NA
novel_629	0	0	NA	NA	NA	NA
novel_632	0.368306718862319	0.245832741080972	0.021657	0.88642	0.99929	FALSE
novel_635	0	0.337487499919301	-0.061747	0.57809	0.99929	FALSE
novel_638	0.800676453908155	0	0.18614	0.29797	0.99929	FALSE
novel_640	0.632827673627007	0.829152982081245	-0.037861	0.87777	0.99929	FALSE
novel_642	0	0	NA	NA	NA	NA
novel_66	0	0	NA	NA	NA	NA
rno-let-7a-1-3p	184.758541666993	193.076395723757	-0.053873	0.83091	0.99929	FALSE
rno-let-7a-2-3p	0.536155499143467	0.245832741080972	0.039571	0.80637	0.99929	FALSE
rno-let-7a-5p	34884.5844787645	33220.2326272639	0.06589	0.72589	0.99929	FALSE
rno-let-7b-3p	20.3643436995464	17.689213376829	0.13711	0.70108	0.99929	FALSE
rno-let-7b-5p	11842.5526483721	12828.6745807029	-0.10583	0.61176	0.99929	FALSE
rno-let-7c-1-3p	23.7711551421247	18.3739217189059	0.19553	0.6029	0.99929	FALSE
rno-let-7c-5p	47726.949536451	54554.5963578164	-0.17335	0.44834	0.99929	FALSE
rno-let-7d-3p	780.453604327672	794.803471404403	-0.019613	0.95308	0.99929	FALSE
rno-let-7d-5p	4866.44164845592	4926.98865255072	-0.015822	0.94903	0.99929	FALSE
rno-let-7e-3p	15.6730285288198	13.7908717187501	0.1463	0.67424	0.99929	FALSE
rno-let-7e-5p	1762.68415623423	1477.68783375258	0.22968	0.30708	0.99929	FALSE
rno-let-7f-1-3p	23.5160583778071	21.8887255149656	0.053643	0.87227	0.99929	FALSE
rno-let-7f-2-3p	45.3067926152746	43.1578137690693	0.055492	0.85935	0.99929	FALSE
rno-let-7f-5p	129025.28649512	112941.142114156	0.14957	0.63454	0.99929	FALSE
rno-let-7g-3p	8.08621003490978	2.42041987970173	0.72729	0.053356	0.99929	FALSE
rno-let-7g-5p	127052.424765253	110289.181071209	0.18222	0.43748	0.99929	FALSE
rno-let-7i-3p	14.6078311201469	14.969213528316	-0.023127	0.95052	0.99929	FALSE
rno-let-7i-5p	34231.4718055707	30137.1598003218	0.14436	0.64266	0.99929	FALSE
rno-miR-100-3p	0.632827673627007	0.583320241000273	0.023779	0.91888	0.99929	FALSE
rno-miR-100-5p	2920.43788904967	2391.80817831888	0.21424	0.51787	0.99929	FALSE
rno-miR-101a-3p	28623.1913720497	26064.5661592137	0.11852	0.63349	0.99929	FALSE
rno-miR-101a-5p	5.33425593339483	5.11713885656342	0.04449	0.90599	0.99929	FALSE
rno-miR-101b-3p	164110.42309728	137826.264817528	0.20075	0.51006	0.99929	FALSE
rno-miR-101b-5p	1.96965962667863	4.57039132602617	-0.45537	0.21204	0.99929	FALSE
rno-miR-103-2-5p	0	0	NA	NA	NA	NA
rno-miR-103-3p	7739.50001257416	6668.50965871672	0.19061	0.42671	0.99929	FALSE
rno-miR-106b-3p	307.723837074634	318.110922688014	-0.038435	0.89178	0.99929	FALSE
rno-miR-106b-5p	412.825962699728	481.290913008018	-0.19871	0.41674	0.99929	FALSE
rno-miR-107-3p	900.093600484345	884.620866412275	0.020856	0.94001	0.99929	FALSE
rno-miR-107-5p	0.736613437724637	0.610861265187925	0.019001	0.91873	0.99929	FALSE
rno-miR-10a-3p	274.659650532692	250.088427874423	0.12228	0.55548	0.99929	FALSE
rno-miR-10a-5p	85081.7432056395	72757.7051425685	0.16723	0.61461	0.99929	FALSE
rno-miR-10b-3p	1.16186958315638	1.55921003029515	-0.043939	0.87289	0.99929	FALSE
rno-miR-10b-5p	728.170403087034	345.300614109302	0.68694	0.059137	0.99929	FALSE
rno-miR-1193-3p	0.368306718862319	0.245832741080972	0.021657	0.88642	0.99929	FALSE
rno-miR-122-3p	2988.03291021492	3026.08369170548	-0.016783	0.93998	0.99929	FALSE
rno-miR-122-5p	1145718.44139394	719682.349209814	0.53441	0.079769	0.99929	FALSE
rno-miR-124-3p	0	0.305430632593963	-0.057372	0.59232	0.99929	FALSE
rno-miR-124-5p	0	0.305430632593963	-0.057372	0.59232	0.99929	FALSE
rno-miR-1247-3p	26.4227893807916	29.5138691322929	-0.11369	0.75332	0.99929	FALSE
rno-miR-1247-5p	5.23758375891129	4.28798587448217	0.13236	0.72497	0.99929	FALSE
rno-miR-125a-3p	9.47403312533326	9.41574692856732	0.018893	0.95974	0.99929	FALSE
rno-miR-125a-5p	2201.64537471703	2565.42938780868	-0.18066	0.53562	0.99929	FALSE
rno-miR-125b-1-3p	7.24996563293117	7.69040189786283	0.00068607	0.99856	0.99929	FALSE
rno-miR-125b-2-3p	372.656493991551	367.658057464864	0.014357	0.9648	0.99929	FALSE
rno-miR-125b-5p	8217.99002402219	7962.45812708065	0.035289	0.91137	0.99929	FALSE
rno-miR-126a-3p	87485.7315032087	76861.1209771913	0.17068	0.42268	0.99929	FALSE
rno-miR-126a-5p	4265.48591637761	3876.95546069368	0.12306	0.59788	0.99929	FALSE
rno-miR-126b	74.3208416165707	75.2916294694436	-0.018211	0.94478	0.99929	FALSE
rno-miR-127-3p	50.8868025418532	26.937490484342	0.67092	0.049517	0.99929	TRUE
rno-miR-127-5p	0.800676453908155	2.7258505122957	-0.3958	0.21995	0.99929	FALSE
rno-miR-128-1-5p	3.84264707887372	4.69117762029851	-0.11972	0.7389	0.99929	FALSE
rno-miR-128-2-5p	0	0.337487499919301	-0.061747	0.57809	0.99929	FALSE
rno-miR-128-3p	407.189147589608	443.807807146535	-0.10544	0.6745	0.99929	FALSE
rno-miR-129-1-3p	0.264520954764688	0	0.056672	0.5801	0.99929	FALSE
rno-miR-129-2-3p	0.264520954764688	0	0.056672	0.5801	0.99929	FALSE
rno-miR-129-5p	5.03712582033012	4.99050189850843	0.0073504	0.98448	0.99929	FALSE
rno-miR-1298	0	0.642918132513263	-0.14647	0.38233	0.99929	FALSE
rno-miR-1306-3p	1.96254603706454	0.888750873594235	0.26239	0.40411	0.99929	FALSE
rno-miR-1306-5p	4.14689078155252	1.53459433799882	0.34294	0.30816	0.99929	FALSE
rno-miR-130a-3p	97.679164303138	76.0259466701938	0.30651	0.2417	0.99929	FALSE
rno-miR-130a-5p	6.92138166198296	11.2133485249144	-0.31728	0.402	0.99929	FALSE
rno-miR-130b-3p	1.43350412753516	1.59126689762049	-0.021837	0.94269	0.99929	FALSE
rno-miR-130b-5p	3.6534575297503	2.91208536186368	0.15263	0.67439	0.99929	FALSE
rno-miR-132-3p	8.09336433418057	11.6496762680997	-0.20129	0.59212	0.99929	FALSE
rno-miR-132-5p	7.27130640177344	7.14791451986187	-0.0060202	0.98731	0.99929	FALSE
rno-miR-133a-3p	33.0347393688057	15.7672669896362	0.56134	0.13843	0.99929	FALSE
rno-miR-133a-5p	0.793562864294065	0.305430632593963	0.088201	0.62798	0.99929	FALSE
rno-miR-133b-3p	3.6534575297503	0.980405632432564	0.46626	0.15355	0.99929	FALSE
rno-miR-133c	33.0347393688057	15.7672669896362	0.56134	0.13843	0.99929	FALSE
rno-miR-134-5p	1.69802508229985	0.829152982081245	0.19421	0.51409	0.99929	FALSE
rno-miR-135a-3p	0.793562864294065	0.305430632593963	0.088201	0.62798	0.99929	FALSE
rno-miR-135a-5p	2.27390332935743	2.08585771167376	0.014125	0.96443	0.99929	FALSE
rno-miR-135b-5p	0	0.245832741080972	-0.04854	0.62319	0.99929	FALSE
rno-miR-136-3p	5.93447444872182	2.42041987970173	0.56725	0.1308	0.99929	FALSE
rno-miR-136-5p	0.368306718862319	0	0.072882	0.52842	0.99929	FALSE
rno-miR-137-3p	0.800676453908155	0.797096114755907	-0.01633	0.94765	0.99929	FALSE
rno-miR-138-1-3p	0	0.305430632593963	-0.057372	0.59232	0.99929	FALSE
rno-miR-138-2-3p	0.264520954764688	0	0.056672	0.5801	0.99929	FALSE
rno-miR-138-5p	29.8420652229009	36.9107974157285	-0.21645	0.52247	0.99929	FALSE
rno-miR-139-3p	49.9448874671097	63.7227954879004	-0.27347	0.34529	0.99929	FALSE
rno-miR-139-5p	2125.9201669575	2177.39715785749	-0.031486	0.88476	0.99929	FALSE
rno-miR-1-3p	141.748656267592	31.4173746728544	0.73366	NA	NA	NA
rno-miR-140-3p	12292.4375441468	10852.4630102014	0.1388	0.66232	0.99929	FALSE
rno-miR-140-5p	359.962571541377	369.384831776967	-0.030236	0.90206	0.99929	FALSE
rno-miR-141-3p	7.08623094283698	3.61008554275225	0.36294	0.3225	0.99929	FALSE
rno-miR-141-5p	0.264520954764688	1.28583626502653	-0.18434	0.42632	0.99929	FALSE
rno-miR-142-3p	718.977614697445	993.240261823081	-0.39048	0.15931	0.99929	FALSE
rno-miR-142-5p	1518.85808320356	1458.86635832943	0.051983	0.82981	0.99929	FALSE
rno-miR-143-3p	119195.601505955	118015.241921493	0.011412	0.97026	0.99929	FALSE
rno-miR-143-5p	562.07548796197	594.656418803178	-0.067674	0.80229	0.99929	FALSE
rno-miR-144-3p	120.198405926926	316.450475385034	-0.95529	0.0065101	0.99929	TRUE
rno-miR-144-5p	152.648409627851	204.075441794631	-0.30802	0.35662	0.99929	FALSE
rno-miR-145-3p	1007.82298324153	979.318121492423	0.036436	0.89249	0.99929	FALSE
rno-miR-145-5p	11256.8755511435	12110.7732412469	-0.091055	0.72683	0.99929	FALSE
rno-miR-146a-3p	29.6491872757562	25.3547438917941	0.14836	0.68465	0.99929	FALSE
rno-miR-146a-5p	9999.16001793245	9483.37664802674	0.072252	0.67602	0.99929	FALSE
rno-miR-146b-3p	0.632827673627007	3.28162972910832	-0.50467	0.12769	0.99929	FALSE
rno-miR-146b-5p	744.690439049823	666.733687331184	0.13885	0.59536	0.99929	FALSE
rno-miR-147	19.8359906886111	18.8849853942636	0.037028	0.91598	0.99929	FALSE
rno-miR-148a-3p	1220481.89947208	1198643.65413031	0.015986	0.96545	0.99929	FALSE
rno-miR-148a-5p	6710.35238895303	9484.10696002435	-0.38693	0.2213	0.99929	FALSE
rno-miR-148b-3p	4758.22172878675	4241.55498634151	0.14782	0.53127	0.99929	FALSE
rno-miR-148b-5p	61.5653460783707	57.0753224458744	0.086388	0.76252	0.99929	FALSE
rno-miR-149-5p	1.63396206611633	1.84161548183915	-0.01627	0.95606	0.99929	FALSE
rno-miR-150-3p	15.6789868180173	11.518523466907	0.2424	0.51596	0.99929	FALSE
rno-miR-150-5p	761.693733057437	800.795410161594	-0.063455	0.80014	0.99929	FALSE
rno-miR-151-3p	1167.41548536513	1059.45955816684	0.11502	0.69163	0.99929	FALSE
rno-miR-151-5p	241.764549490762	331.945353278691	-0.39325	0.13557	0.99929	FALSE
rno-miR-152-3p	7904.53757459202	6390.25979196679	0.27425	0.24116	0.99929	FALSE
rno-miR-152-5p	49.7271621402165	69.5379345253524	-0.41298	0.13701	0.99929	FALSE
rno-miR-153-3p	1.59423931820222	0	0.31929	0.15875	0.99929	FALSE
rno-miR-154-3p	0	0	NA	NA	NA	NA
rno-miR-154-5p	0	0	NA	NA	NA	NA
rno-miR-155-3p	0.368306718862319	0.610861265187925	-0.037701	0.82728	0.99929	FALSE
rno-miR-155-5p	155.626742928799	128.809724745013	0.24593	0.32167	0.99929	FALSE
rno-miR-15a-3p	2.53842428412212	0	0.56701	0.045817	0.99929	TRUE
rno-miR-15a-5p	6.5886428911911	9.44010693026225	-0.28644	0.44947	0.99929	FALSE
rno-miR-15b-3p	18.9979020876219	21.3051495833639	-0.10202	0.77302	0.99929	FALSE
rno-miR-15b-5p	148.452027282196	154.541697746039	-0.053106	0.84992	0.99929	FALSE
rno-miR-16-3p	13.949507877834	10.9063273810741	0.23332	0.51334	0.99929	FALSE
rno-miR-16-5p	3068.81834733288	2671.51523048605	0.17235	0.50849	0.99929	FALSE
rno-miR-17-1-3p	9.70710022221445	13.5800211768858	-0.23713	0.53068	0.99929	FALSE
rno-miR-17-2-3p	6.10943681861706	8.64301081550634	-0.29136	0.44154	0.99929	FALSE
rno-miR-17-5p	904.316573335179	801.85141923152	0.13945	0.64265	0.99929	FALSE
rno-miR-181a-1-3p	108.784423201589	109.009660490133	-0.0011948	0.99712	0.99929	FALSE
rno-miR-181a-2-3p	9.24096602845207	10.7857967774032	-0.12472	0.73946	0.99929	FALSE
rno-miR-181a-5p	2319.45475823043	2529.97281383218	-0.11403	0.5982	0.99929	FALSE
rno-miR-181b-1-3p	3.56389894488085	9.06789292172769	-0.53934	0.14902	0.99929	FALSE
rno-miR-181b-2-3p	0	0	NA	NA	NA	NA
rno-miR-181b-5p	294.67688720476	328.98568033568	-0.13665	0.5966	0.99929	FALSE
rno-miR-181c-3p	12.7580286358047	11.1842169894804	0.11743	0.75091	0.99929	FALSE
rno-miR-181c-5p	12.78168000548	21.7462488602882	-0.43455	0.24552	0.99929	FALSE
rno-miR-181d-3p	0	0	NA	NA	NA	NA
rno-miR-181d-5p	113.163732891085	109.233856163007	0.048318	0.84095	0.99929	FALSE
rno-miR-182	1293.69777745054	1040.43291204051	0.23296	0.4837	0.99929	FALSE
rno-miR-183-3p	0	0.610861265187925	-0.1005	0.47169	0.99929	FALSE
rno-miR-183-5p	342.440510846123	353.124407683368	-0.031223	0.92373	0.99929	FALSE
rno-miR-1839-3p	19.0038603768194	19.7617792496911	-0.039234	0.90631	0.99929	FALSE
rno-miR-1839-5p	707.323549193622	600.43082983984	0.18983	0.5298	0.99929	FALSE
rno-miR-184	96.3799480454509	9.28910997051233	2.1342	3.5769e-09	2.325e-06	TRUE
rno-miR-1843a-3p	41.9736501664419	63.9180620237437	-0.49115	0.10879	0.99929	FALSE
rno-miR-1843a-5p	1077.3905080945	1419.31945436146	-0.34193	0.19303	0.99929	FALSE
rno-miR-1843b-3p	1.44061771714925	1.68584698835014	-0.08714	0.77576	0.99929	FALSE
rno-miR-1843b-5p	182.037108619716	253.392970049306	-0.40535	0.13111	0.99929	FALSE
rno-miR-185-5p	569.054912585892	592.828347775312	-0.049072	0.85185	0.99929	FALSE
rno-miR-186-3p	0.368306718862319	0.245832741080972	0.021657	0.88642	0.99929	FALSE
rno-miR-186-5p	2421.86478006621	2420.4148562907	0.00071472	0.99794	0.99929	FALSE
rno-miR-187-3p	8.94799071523102	9.77625960953659	-0.031556	0.93278	0.99929	FALSE
rno-miR-187-5p	0	0	NA	NA	NA	NA
rno-miR-188-3p	0	0	NA	NA	NA	NA
rno-miR-188-5p	3.80407963137613	2.51499997043139	0.21413	0.55444	0.99929	FALSE
rno-miR-18a-3p	1.90559661049511	2.48745894624373	-0.098026	0.75926	0.99929	FALSE
rno-miR-18a-5p	18.8686207548383	17.5975586179907	0.076041	0.82151	0.99929	FALSE
rno-miR-190a-3p	4.48258834211482	2.90756951872599	0.16167	0.64627	0.99929	FALSE
rno-miR-190a-5p	133.797704097373	109.758913333139	0.21606	0.48895	0.99929	FALSE
rno-miR-190b-5p	35.9455030426636	31.3229817814452	0.14607	0.62137	0.99929	FALSE
rno-miR-191a-3p	11.7408228650766	19.7938361170165	-0.4809	0.17703	0.99929	FALSE
rno-miR-191a-5p	8679.91817243384	9004.14545947223	-0.049328	0.79664	0.99929	FALSE
rno-miR-191b	10.6827390460178	14.3376192492874	-0.2516	0.4953	0.99929	FALSE
rno-miR-192-3p	74.3766357427236	80.7192261829415	-0.10165	0.70331	0.99929	FALSE
rno-miR-192-5p	210641.571961859	173076.76865943	0.22708	0.45272	0.99929	FALSE
rno-miR-193a-3p	33.1182175355074	31.9383588897708	0.026476	0.93006	0.99929	FALSE
rno-miR-193a-5p	75.3314001995072	77.1098955883504	-0.026255	0.93665	0.99929	FALSE
rno-miR-193b-3p	165.245743429756	200.523378831228	-0.23712	0.39993	0.99929	FALSE
rno-miR-193b-5p	4.40429814670312	4.53540912680951	-0.016264	0.96562	0.99929	FALSE
rno-miR-194-3p	225.027598522865	278.175087464342	-0.22927	0.48943	0.99929	FALSE
rno-miR-194-5p	85372.6159276853	72983.1728138686	0.19486	0.4568	0.99929	FALSE
rno-miR-1949	3.78569765230429	1.62332376494583	0.21887	0.46424	0.99929	FALSE
rno-miR-195-3p	170.312357132878	122.483587448044	0.38982	0.18533	0.99929	FALSE
rno-miR-195-5p	1301.95546148714	1112.3245136586	0.20764	0.32526	0.99929	FALSE
rno-miR-1956-5p	0.264520954764688	0.305430632593963	-0.00095553	0.99486	0.99929	FALSE
rno-miR-196a-5p	0	0	NA	NA	NA	NA
rno-miR-196b-3p	0	0	NA	NA	NA	NA
rno-miR-196b-5p	3.59650810318087	6.83663322348526	-0.39407	0.29771	0.99929	FALSE
rno-miR-199a-3p	7013.49115784416	6506.5924540489	0.087897	0.76701	0.99929	FALSE
rno-miR-199a-5p	3173.21921060735	2956.64122821726	0.091958	0.68268	0.99929	FALSE
rno-miR-19a-3p	64.8574286917578	76.8210063083418	-0.17009	0.61336	0.99929	FALSE
rno-miR-19a-5p	0.529041909529377	1.38041635575618	-0.16565	0.53562	0.99929	FALSE
rno-miR-19b-1-5p	2.43463852002449	1.71790385567548	0.15112	0.66046	0.99929	FALSE
rno-miR-19b-3p	1037.49059144157	949.17129901317	0.09685	0.76635	0.99929	FALSE
rno-miR-1b	896.09774207699	283.459524141722	0.74362	0.048862	0.99929	TRUE
rno-miR-200a-3p	5546.87560731451	4638.2566417673	0.20532	0.50189	0.99929	FALSE
rno-miR-200a-5p	344.787636068781	284.729570926884	0.20191	0.54959	0.99929	FALSE
rno-miR-200b-3p	5447.72755414488	3445.97544126289	0.56474	0.034616	0.99929	TRUE
rno-miR-200b-5p	42.4285566804032	26.8744558797349	0.48838	0.13972	0.99929	FALSE
rno-miR-200c-3p	103.430873893756	55.1720071800731	0.72198	0.017356	0.99929	TRUE
rno-miR-201-3p	0.800676453908155	2.48294310310605	-0.3553	0.25987	0.99929	FALSE
rno-miR-201-5p	7.56843651483815	5.51581475924207	0.25977	0.49303	0.99929	FALSE
rno-miR-202-5p	0	0	NA	NA	NA	NA
rno-miR-203a-3p	4926.31402440691	4292.68995843809	0.16414	0.56752	0.99929	FALSE
rno-miR-203a-5p	770.335123839918	740.127716391184	0.037416	0.91749	0.99929	FALSE
rno-miR-203b-3p	997.031422400917	958.880406273839	0.037502	0.91632	0.99929	FALSE
rno-miR-203b-5p	3190.39312091162	2765.44354002112	0.17495	0.51998	0.99929	FALSE
rno-miR-204-3p	0	0.337487499919301	-0.061747	0.57809	0.99929	FALSE
rno-miR-204-5p	15.906784524295	37.0554977463342	-0.68513	0.06807	0.99929	FALSE
rno-miR-205	6.94983602043933	5.27290735005242	0.18413	0.627	0.99929	FALSE
rno-miR-206-3p	49.1468662397763	13.9760274382746	0.29401	0.30578	0.99929	FALSE
rno-miR-207	0	0	NA	NA	NA	NA
rno-miR-208b-3p	0	0	NA	NA	NA	NA
rno-miR-20a-3p	1.16186958315638	2.94414222918902	-0.30347	0.36657	0.99929	FALSE
rno-miR-20a-5p	2586.26935573025	2094.88539267645	0.24022	0.43621	0.99929	FALSE
rno-miR-20b-3p	0.529041909529377	3.12586123561931	-0.47546	0.13905	0.99929	FALSE
rno-miR-20b-5p	5.46949555537596	7.73123476086214	-0.26767	0.48002	0.99929	FALSE
rno-miR-210-3p	478.722222545763	510.740394440537	-0.077382	0.79172	0.99929	FALSE
rno-miR-210-5p	2.77033608058679	0.829152982081245	0.35496	0.26376	0.99929	FALSE
rno-miR-211-5p	0.264520954764688	0	0.056672	0.5801	0.99929	FALSE
rno-miR-212-3p	1.59423931820222	1.84002497059279	-0.036051	0.90157	0.99929	FALSE
rno-miR-212-5p	3.12441562022092	2.17458713862076	0.19573	0.57548	0.99929	FALSE
rno-miR-21-3p	56.9539428052948	41.6997361492494	0.37093	0.2143	0.99929	FALSE
rno-miR-214-3p	187.553906914443	213.615670496606	-0.16026	0.5574	0.99929	FALSE
rno-miR-21-5p	716300.800033448	565183.632952044	0.30072	0.22266	0.99929	FALSE
rno-miR-216a-3p	0	0	NA	NA	NA	NA
rno-miR-216a-5p	0.529041909529377	0.305430632593963	0.048335	0.77319	0.99929	FALSE
rno-miR-216b-3p	0.264520954764688	0.948348765107226	-0.12827	0.55055	0.99929	FALSE
rno-miR-216b-5p	0	0.337487499919301	-0.061747	0.57809	0.99929	FALSE
rno-miR-217-5p	14.6921203144129	12.5558573495626	0.1252	0.74065	0.99929	FALSE
rno-miR-218a-5p	281.352849505889	314.433928910402	-0.13445	0.61792	0.99929	FALSE
rno-miR-218b	263.596262497251	298.743178638945	-0.15217	0.56974	0.99929	FALSE
rno-miR-219a-1-3p	6.77787314997122	7.05492494037858	0.0088327	0.98136	0.99929	FALSE
rno-miR-219a-2-3p	0.368306718862319	0.920807740919573	-0.10728	0.62035	0.99929	FALSE
rno-miR-219a-5p	9.04166339028743	6.59080048240429	0.26528	0.48284	0.99929	FALSE
rno-miR-219b	0.368306718862319	0.920807740919573	-0.10728	0.62035	0.99929	FALSE
rno-miR-221-3p	634.66458110007	632.417607623268	0.0057922	0.9833	0.99929	FALSE
rno-miR-221-5p	149.243624171398	105.590581330688	0.33159	0.35573	0.99929	FALSE
rno-miR-222-3p	120.865564828894	120.207668575985	0.0094237	0.96832	0.99929	FALSE
rno-miR-222-5p	1.26565534725401	2.53961566272772	-0.16836	0.57329	0.99929	FALSE
rno-miR-223-3p	117.028409637395	96.3819240490083	0.24106	0.36198	0.99929	FALSE
rno-miR-223-5p	23.9603854009048	10.6300282839142	0.60624	0.10936	0.99929	FALSE
rno-miR-22-3p	19010.0299703734	23937.033843593	-0.23688	0.48988	0.99929	FALSE
rno-miR-224-5p	7.23869724347342	7.53914924751151	-0.044045	0.9074	0.99929	FALSE
rno-miR-22-5p	412.372151828038	469.271695448114	-0.16823	0.47006	0.99929	FALSE
rno-miR-23a-3p	4395.84007630808	3337.3270331901	0.33933	0.2046	0.99929	FALSE
rno-miR-23a-5p	0	0.245832741080972	-0.04854	0.62319	0.99929	FALSE
rno-miR-23b-3p	3645.06217009604	2794.67452959487	0.33861	0.16256	0.99929	FALSE
rno-miR-23b-5p	8.72019300895331	18.6301209669072	-0.63707	0.087477	0.99929	FALSE
rno-miR-24-1-5p	28.0781329254069	35.6427688326513	-0.26306	0.40423	0.99929	FALSE
rno-miR-24-2-5p	556.881557147143	621.395661052147	-0.14146	0.52049	0.99929	FALSE
rno-miR-24-3p	3277.69319891533	3189.47698343602	0.035331	0.88248	0.99929	FALSE
rno-miR-25-3p	6048.92670041644	6052.92278369254	-0.00079211	0.99794	0.99929	FALSE
rno-miR-25-5p	10.3773400429225	11.5828928921591	-0.10383	0.78183	0.99929	FALSE
rno-miR-26a-3p	4.77260486556544	1.47207111459451	0.59333	0.10389	0.99929	FALSE
rno-miR-26a-5p	149659.294151572	130427.657117724	0.17854	0.43284	0.99929	FALSE
rno-miR-26b-3p	26.8623134151082	38.6736040121794	-0.39148	0.2217	0.99929	FALSE
rno-miR-26b-5p	18199.5665382716	18455.1313589778	-0.018246	0.93491	0.99929	FALSE
rno-miR-27a-3p	1756.55457922353	1610.03348988096	0.11691	0.55183	0.99929	FALSE
rno-miR-27a-5p	141.178754905331	239.983614915049	-0.48528	0.18318	0.99929	FALSE
rno-miR-27b-3p	46609.3637841598	44791.2553041731	0.051947	0.81523	0.99929	FALSE
rno-miR-27b-5p	36.1916420183565	62.2479893161747	-0.62925	0.044642	0.99929	TRUE
rno-miR-28-3p	3146.10203063289	2763.86095945604	0.15439	0.59077	0.99929	FALSE
rno-miR-28-5p	419.769924310074	445.853322204566	-0.066074	0.83699	0.99929	FALSE
rno-miR-291a-3p	0.536155499143467	1.0124624997579	-0.066166	0.72804	0.99929	FALSE
rno-miR-291a-5p	0.264520954764688	0	0.056672	0.5801	0.99929	FALSE
rno-miR-291b	0.904462218005786	1.13458361467521	-0.080033	0.77423	0.99929	FALSE
rno-miR-292-3p	1.33683195305162	1.52715316296981	-0.030006	0.9005	0.99929	FALSE
rno-miR-292-5p	3.24242856354673	3.18704963837866	-0.00031451	0.99929	0.99929	FALSE
rno-miR-293-5p	20.539954258379	18.2960701800821	0.063257	0.86678	0.99929	FALSE
rno-miR-294	0.800676453908155	0.674974999838601	0.021694	0.92053	0.99929	FALSE
rno-miR-295-3p	0.632827673627007	1.25377939770119	-0.10987	0.66812	0.99929	FALSE
rno-miR-296-3p	0.904462218005786	0.305430632593963	0.11507	0.5822	0.99929	FALSE
rno-miR-298-3p	0.632827673627007	0	0.16566	0.3287	0.99929	FALSE
rno-miR-298-5p	0	0.829152982081245	-0.18475	0.32032	0.99929	FALSE
rno-miR-299a-3p	1.79469725678339	1.74544487986313	0.039442	0.90297	0.99929	FALSE
rno-miR-299b-5p	1.16186958315638	1.49961213878216	-0.039872	0.89399	0.99929	FALSE
rno-miR-29a-3p	19844.4659096093	21732.4592936536	-0.10607	0.72188	0.99929	FALSE
rno-miR-29a-5p	23.885520397086	32.815530219279	-0.30629	0.39793	0.99929	FALSE
rno-miR-29b-3p	417.013224418132	486.33281667485	-0.20024	0.40755	0.99929	FALSE
rno-miR-29b-5p	9.28780236598027	12.3842491594513	-0.28254	0.44618	0.99929	FALSE
rno-miR-29c-3p	490.597392585944	561.741016530024	-0.15866	0.5979	0.99929	FALSE
rno-miR-29c-5p	135.014557132007	190.702736910322	-0.3862	0.22446	0.99929	FALSE
rno-miR-300-3p	2.33796634554095	0.920807740919573	0.28359	0.36692	0.99929	FALSE
rno-miR-301a-3p	3.87525623717374	4.07421000072654	-0.052408	0.88862	0.99929	FALSE
rno-miR-301a-5p	5.23758375891129	8.33917069415874	-0.34812	0.35693	0.99929	FALSE
rno-miR-301b-3p	0.736613437724637	0	0.12627	0.40051	0.99929	FALSE
rno-miR-301b-5p	0	0	NA	NA	NA	NA
rno-miR-3064-3p	0.632827673627007	0.245832741080972	0.095557	0.62853	0.99929	FALSE
rno-miR-3064-5p	2.43463852002449	1.16664048200055	0.25806	0.42593	0.99929	FALSE
rno-miR-3065-3p	44.8092452732854	49.4471880808145	-0.10788	0.70536	0.99929	FALSE
rno-miR-3065-5p	30.8555825956078	33.043810969012	-0.081003	0.78201	0.99929	FALSE
rno-miR-3068-3p	322.944955776239	158.385549351869	0.66179	0.067811	0.99929	FALSE
rno-miR-3068-5p	148.847633059098	130.278168871753	0.16748	0.47468	0.99929	FALSE
rno-miR-3074	15.9873853205398	18.4833841596936	-0.11988	0.72766	0.99929	FALSE
rno-miR-3075	0.264520954764688	0.245832741080972	0.0073965	0.959	0.99929	FALSE
rno-miR-3084a-3p	1.47322687544927	1.9912776209441	-0.076575	0.79229	0.99929	FALSE
rno-miR-3084a-5p	0	1.80955861451381	-0.41382	0.11367	0.99929	FALSE
rno-miR-3084b-5p	0.368306718862319	0.583320241000273	-0.046943	0.81325	0.99929	FALSE
rno-miR-3084c-5p	0.368306718862319	0.583320241000273	-0.046943	0.81325	0.99929	FALSE
rno-miR-3085	0	0	NA	NA	NA	NA
rno-miR-3099	0	0	NA	NA	NA	NA
rno-miR-30a-3p	3901.81590860212	3124.9096828533	0.27352	0.30655	0.99929	FALSE
rno-miR-30a-5p	150071.896617076	124351.155859183	0.1956	0.56498	0.99929	FALSE
rno-miR-30b-3p	0.736613437724637	2.36082198818874	-0.30578	0.31412	0.99929	FALSE
rno-miR-30b-5p	14792.422835875	12054.8708728368	0.26571	0.24191	0.99929	FALSE
rno-miR-30c-1-3p	43.3858135251348	41.4992521143054	0.046734	0.86713	0.99929	FALSE
rno-miR-30c-2-3p	1399.0743212722	1274.49978204143	0.094065	0.78621	0.99929	FALSE
rno-miR-30c-5p	12199.7832550561	10653.0059840817	0.17855	0.40315	0.99929	FALSE
rno-miR-30d-3p	454.479094589858	345.212767386759	0.34564	0.16633	0.99929	FALSE
rno-miR-30d-5p	89325.5738953391	76652.9500755062	0.19289	0.44338	0.99929	FALSE
rno-miR-30e-3p	1796.91004706091	1451.70498386486	0.24468	0.42399	0.99929	FALSE
rno-miR-30e-5p	14632.2462477322	15547.3376128738	-0.075252	0.77504	0.99929	FALSE
rno-miR-3102	0	0	NA	NA	NA	NA
rno-miR-3120	49.617458796578	48.286653953198	0.047716	0.87086	0.99929	FALSE
rno-miR-31a-3p	123.050942744828	148.231212946372	-0.23197	0.41018	0.99929	FALSE
rno-miR-31a-5p	2406.44603586259	2891.90093757955	-0.18924	0.58089	0.99929	FALSE
rno-miR-31b	210.597994585371	258.556827628443	-0.20653	0.55472	0.99929	FALSE
rno-miR-320-3p	719.123083559187	1012.01954666855	-0.41049	0.1483	0.99929	FALSE
rno-miR-320-5p	0	0.305430632593963	-0.057372	0.59232	0.99929	FALSE
rno-miR-322-3p	312.8836566981	310.729325795438	0.0074084	0.9799	0.99929	FALSE
rno-miR-322-5p	356.267972403978	340.54382670386	0.04691	0.88928	0.99929	FALSE
rno-miR-323-3p	1.96254603706454	1.3499499996772	0.10198	0.71509	0.99929	FALSE
rno-miR-32-3p	5.84491586385237	6.40749096472763	-0.098765	0.79421	0.99929	FALSE
rno-miR-324-3p	5.41254612880653	5.48960855569938	-0.041272	0.91299	0.99929	FALSE
rno-miR-324-5p	15.1896676564021	17.5230783764197	-0.16578	0.63416	0.99929	FALSE
rno-miR-325-3p	0.736613437724637	0.245832741080972	0.081301	0.64253	0.99929	FALSE
rno-miR-325-5p	0.264520954764688	0.337487499919301	-0.004988	0.97358	0.99929	FALSE
rno-miR-32-5p	234.618714247671	284.518315588214	-0.24813	0.27536	0.99929	FALSE
rno-miR-326-3p	98.1719086563461	112.62672911891	-0.16304	0.58863	0.99929	FALSE
rno-miR-326-5p	0	0	NA	NA	NA	NA
rno-miR-328a-3p	476.298286351352	660.032368171981	-0.39782	0.14067	0.99929	FALSE
rno-miR-328a-5p	0	0	NA	NA	NA	NA
rno-miR-328b-3p	0.368306718862319	0	0.072882	0.52842	0.99929	FALSE
rno-miR-329-3p	0.368306718862319	0	0.072882	0.52842	0.99929	FALSE
rno-miR-329-5p	0.536155499143467	0.245832741080972	0.039571	0.80637	0.99929	FALSE
rno-miR-330-3p	4.5976424956702	9.04327722943136	-0.44584	0.23944	0.99929	FALSE
rno-miR-330-5p	19.0934189616889	21.8148784380766	-0.12663	0.72408	0.99929	FALSE
rno-miR-331-3p	43.0051238260549	50.6556187723787	-0.1972	0.48589	0.99929	FALSE
rno-miR-331-5p	3.66057111936439	3.80083623545791	-0.0015956	0.99659	0.99929	FALSE
rno-miR-33-3p	30.8923058440947	47.3522986828654	-0.48744	0.1227	0.99929	FALSE
rno-miR-335	71.3062514689584	89.942753691036	-0.27297	0.31727	0.99929	FALSE
rno-miR-33-5p	18.5708017431795	17.3257753639684	0.058716	0.87681	0.99929	FALSE
rno-miR-336-5p	0.904462218005786	0	0.19827	0.28134	0.99929	FALSE
rno-miR-337-5p	0	0	NA	NA	NA	NA
rno-miR-338-3p	30.8555825956078	33.043810969012	-0.081003	0.78201	0.99929	FALSE
rno-miR-338-5p	49.8463710936155	51.6567574186519	-0.035215	0.90059	0.99929	FALSE
rno-miR-339-3p	134.879135722911	121.952411799885	0.12878	0.59169	0.99929	FALSE
rno-miR-339-5p	622.703965506539	697.316356939518	-0.12204	0.71104	0.99929	FALSE
rno-miR-340-3p	46.5517960922804	34.0928461792329	0.36823	0.20022	0.99929	FALSE
rno-miR-340-5p	3624.1967679114	3815.05972677002	-0.066318	0.77095	0.99929	FALSE
rno-miR-341	2.87412184468442	1.71790385567548	0.18792	0.58682	0.99929	FALSE
rno-miR-342-3p	193.275155461857	187.917859330793	0.040277	0.87591	0.99929	FALSE
rno-miR-342-5p	2.33085275592686	1.84002497059279	0.083349	0.79971	0.99929	FALSE
rno-miR-343	0.264520954764688	0	0.056672	0.5801	0.99929	FALSE
rno-miR-344a-3p	0.264520954764688	0	0.056672	0.5801	0.99929	FALSE
rno-miR-345-3p	134.721318612358	151.308422669883	-0.14611	0.58008	0.99929	FALSE
rno-miR-345-5p	187.117767362062	239.891234252962	-0.30946	0.24508	0.99929	FALSE
rno-miR-346	0	0	NA	NA	NA	NA
rno-miR-3473	7.27130640177344	8.73174024245335	-0.16099	0.66634	0.99929	FALSE
rno-miR-34a-3p	0.264520954764688	1.32081846424319	-0.19396	0.40323	0.99929	FALSE
rno-miR-34a-5p	648.576468010068	1299.93037945749	-0.81333	0.0062823	0.99929	TRUE
rno-miR-34b-3p	3.59650810318087	5.1216546997011	-0.19685	0.60059	0.99929	FALSE
rno-miR-34b-5p	0.897348628391695	1.74996072300082	-0.1391	0.62494	0.99929	FALSE
rno-miR-34c-3p	5.87636972173587	2.60372939737839	0.24462	0.43402	0.99929	FALSE
rno-miR-34c-5p	294.213893587883	260.741059621312	0.14118	0.64012	0.99929	FALSE
rno-miR-350	123.739564544608	99.1039603741293	0.25435	0.39173	0.99929	FALSE
rno-miR-351-3p	2.00226878497865	2.05539135559478	0.0072933	0.98221	0.99929	FALSE
rno-miR-351-5p	347.07363987055	416.691151664453	-0.2344	0.30444	0.99929	FALSE
rno-miR-3541	0	0	NA	NA	NA	NA
rno-miR-3542	2.93107127125384	0.642918132513263	0.36992	0.20926	0.99929	FALSE
rno-miR-3543	2.39491577211038	1.28876159691785	0.15523	0.59711	0.99929	FALSE
rno-miR-3544	0	0	NA	NA	NA	NA
rno-miR-3547	0	0.245832741080972	-0.04854	0.62319	0.99929	FALSE
rno-miR-3548	279.474430177353	232.40724766875	0.19489	0.56361	0.99929	FALSE
rno-miR-3549	74.530723745599	76.6182301061885	-0.030515	0.92656	0.99929	FALSE
rno-miR-3553	342.440510846123	353.124407683368	-0.031223	0.92373	0.99929	FALSE
rno-miR-3556a	1453.16118880896	1567.64160901223	-0.089286	0.76156	0.99929	FALSE
rno-miR-3556b	475.935611538654	548.135044840197	-0.16566	0.58131	0.99929	FALSE
rno-miR-3557-3p	744.15468852991	833.561990478238	-0.11791	0.72988	0.99929	FALSE
rno-miR-3557-5p	63490.4469992876	57643.044885106	0.1068	0.73922	0.99929	FALSE
rno-miR-3558-3p	7.71078972643337	6.16458355553798	0.13501	0.72128	0.99929	FALSE
rno-miR-3558-5p	2.70627306440327	1.22172253037585	0.2139	0.47491	0.99929	FALSE
rno-miR-3559-3p	356.263045532215	351.095902837317	0.016729	0.95448	0.99929	FALSE
rno-miR-3559-5p	2913.07994807646	2248.04049197609	0.28913	0.36227	0.99929	FALSE
rno-miR-3560	14.2170283320258	14.983462713692	-0.035487	0.92099	0.99929	FALSE
rno-miR-3561-3p	2.14462199657387	2.08293237978243	-0.021319	0.94184	0.99929	FALSE
rno-miR-3561-5p	0.264520954764688	0.337487499919301	-0.004988	0.97358	0.99929	FALSE
rno-miR-3566	0	0	NA	NA	NA	NA
rno-miR-3569	0	0.245832741080972	-0.04854	0.62319	0.99929	FALSE
rno-miR-3570	108.784423201589	109.009660490133	-0.0011948	0.99712	0.99929	FALSE
rno-miR-3571	141.219614358063	31.4173746728544	0.73273	NA	NA	NA
rno-miR-3572	0	0.305430632593963	-0.057372	0.59232	0.99929	FALSE
rno-miR-3574	478.089394872136	510.002896217294	-0.077305	0.79166	0.99929	FALSE
rno-miR-3576	0	0	NA	NA	NA	NA
rno-miR-3577	0.368306718862319	0	0.072882	0.52842	0.99929	FALSE
rno-miR-3578	0	0.305430632593963	-0.057372	0.59232	0.99929	FALSE
rno-miR-3579	0	0	NA	NA	NA	NA
rno-miR-3580-3p	0	0	NA	NA	NA	NA
rno-miR-3580-5p	0.536155499143467	0	0.093626	0.47222	0.99929	FALSE
rno-miR-3583-3p	0	0.245832741080972	-0.04854	0.62319	0.99929	FALSE
rno-miR-3583-5p	0	0	NA	NA	NA	NA
rno-miR-3584-3p	0	0	NA	NA	NA	NA
rno-miR-3585-3p	1.26565534725401	1.93167972943111	-0.12232	0.70123	0.99929	FALSE
rno-miR-3585-5p	3.22820138431855	6.4045656328363	-0.38564	0.30527	0.99929	FALSE
rno-miR-3586-3p	241.764549490762	331.945353278691	-0.39325	0.13557	0.99929	FALSE
rno-miR-3587	413.931531045252	483.116891191638	-0.20173	0.4004	0.99929	FALSE
rno-miR-3588	7358.61700207286	7121.17298695165	0.036003	0.91137	0.99929	FALSE
rno-miR-3589	494.50199316866	444.853860657227	0.12622	0.64621	0.99929	FALSE
rno-miR-3590-3p	6.55307494312065	10.9675157838335	-0.33017	0.3836	0.99929	FALSE
rno-miR-3590-5p	97.679164303138	76.0259466701938	0.30651	0.2417	0.99929	FALSE
rno-miR-3591	742952.561399933	457994.272845187	0.59294	0.02864	0.99929	TRUE
rno-miR-3592	2.23418058144332	0.491665482161944	0.3353	0.24809	0.99929	FALSE
rno-miR-3593-3p	0	0	NA	NA	NA	NA
rno-miR-3593-5p	0	0	NA	NA	NA	NA
rno-miR-3594-3p	0.264520954764688	0.245832741080972	0.0073965	0.959	0.99929	FALSE
rno-miR-3594-5p	0	0.642918132513263	-0.14647	0.38233	0.99929	FALSE
rno-miR-3595	0	0	NA	NA	NA	NA
rno-miR-3596a	34283.4925988344	32715.999425564	0.063048	0.73806	0.99929	FALSE
rno-miR-3596b	4862.2051990895	4923.86571664699	-0.016119	0.94811	0.99929	FALSE
rno-miR-3596c	1755.25211464179	1471.52910086083	0.22972	0.3061	0.99929	FALSE
rno-miR-3596d	113633.983835369	100190.912294418	0.14098	0.65547	0.99929	FALSE
rno-miR-361-3p	1259.78720708971	1198.00285730566	0.062214	0.8138	0.99929	FALSE
rno-miR-361-5p	243.000128777321	231.019877271882	0.062338	0.79718	0.99929	FALSE
rno-miR-362-3p	136.946359618062	134.671600601445	0.018315	0.95503	0.99929	FALSE
rno-miR-362-5p	200.818866373027	198.159375820546	0.013619	0.95697	0.99929	FALSE
rno-miR-363-3p	78.4275839580434	78.0045656170083	0.0033523	0.99048	0.99929	FALSE
rno-miR-363-5p	0	0	NA	NA	NA	NA
rno-miR-365-3p	955.875356716269	944.393336879103	0.014525	0.95668	0.99929	FALSE
rno-miR-365-5p	1.33683195305162	0.980405632432564	0.051735	0.84411	0.99929	FALSE
rno-miR-369-3p	1.16186958315638	1.13458361467521	0.031973	0.91329	0.99929	FALSE
rno-miR-369-5p	0	0.305430632593963	-0.057372	0.59232	0.99929	FALSE
rno-miR-370-3p	1.05808381905875	0.674974999838601	0.058047	0.76951	0.99929	FALSE
rno-miR-374-3p	37.8552544530024	43.6038748544928	-0.16034	0.57813	0.99929	FALSE
rno-miR-374-5p	2764.96766085443	2881.48777082785	-0.053145	0.82378	0.99929	FALSE
rno-miR-375-3p	2660.30620297089	2812.90354739693	-0.065334	0.8263	0.99929	FALSE
rno-miR-376a-3p	0	0	NA	NA	NA	NA
rno-miR-376a-5p	0	0	NA	NA	NA	NA
rno-miR-376b-3p	0.800676453908155	0.491665482161944	0.047388	0.82471	0.99929	FALSE
rno-miR-376b-5p	0.264520954764688	0.305430632593963	-0.00095553	0.99486	0.99929	FALSE
rno-miR-376c-3p	0.536155499143467	0	0.093626	0.47222	0.99929	FALSE
rno-miR-377-3p	0	0	NA	NA	NA	NA
rno-miR-378a-3p	63489.9108437884	57642.799052365	0.10679	0.73923	0.99929	FALSE
rno-miR-378a-5p	753.725393829727	840.706979666209	-0.11386	0.73822	0.99929	FALSE
rno-miR-378b	13.3736296307764	16.1562095500766	-0.19296	0.57678	0.99929	FALSE
rno-miR-379-3p	0.800676453908155	0	0.18614	0.29797	0.99929	FALSE
rno-miR-379-5p	15.7318221543998	4.16586475956487	0.86374	0.022238	0.99929	TRUE
rno-miR-380-3p	0	0	NA	NA	NA	NA
rno-miR-380-5p	0	0	NA	NA	NA	NA
rno-miR-381-3p	0.368306718862319	0	0.072882	0.52842	0.99929	FALSE
rno-miR-382-3p	2.23418058144332	0.491665482161944	0.3353	0.24809	0.99929	FALSE
rno-miR-382-5p	0.368306718862319	0.551263373674935	-0.043029	0.8275	0.99929	FALSE
rno-miR-383-5p	1.80181084639748	0.610861265187925	0.24554	0.3809	0.99929	FALSE
rno-miR-384-3p	0	0	NA	NA	NA	NA
rno-miR-384-5p	0	0.245832741080972	-0.04854	0.62319	0.99929	FALSE
rno-miR-409a-3p	1.42639053792107	1.77750174718847	-0.033585	0.91584	0.99929	FALSE
rno-miR-409a-5p	0.904462218005786	0.829152982081245	-0.0047936	0.98473	0.99929	FALSE
rno-miR-409b	1.69091149268576	1.77750174718847	0.021909	0.94537	0.99929	FALSE
rno-miR-410-3p	0.368306718862319	0.337487499919301	0.0091029	0.95383	0.99929	FALSE
rno-miR-411-3p	0.529041909529377	0	0.10173	0.45347	0.99929	FALSE
rno-miR-411-5p	4.82955429213486	0.829152982081245	0.71735	0.041656	0.99929	TRUE
rno-miR-412-5p	0.368306718862319	0	0.072882	0.52842	0.99929	FALSE
rno-miR-421-3p	2.97079401916795	5.57674747140002	-0.38032	0.30722	0.99929	FALSE
rno-miR-421-5p	0	0	NA	NA	NA	NA
rno-miR-423-3p	1325.58167558151	1615.03437077897	-0.20767	0.53751	0.99929	FALSE
rno-miR-423-5p	1345.57575886199	1496.45487756954	-0.14173	0.48204	0.99929	FALSE
rno-miR-425-3p	33.280108026591	25.4800460292042	0.28151	0.38601	0.99929	FALSE
rno-miR-425-5p	685.09326880778	643.188355845023	0.072096	0.81078	0.99929	FALSE
rno-miR-429	379.642122916623	411.270050903062	-0.10343	0.62732	0.99929	FALSE
rno-miR-431	0.793562864294065	0.583320241000273	0.055994	0.79816	0.99929	FALSE
rno-miR-433-3p	0.368306718862319	0	0.072882	0.52842	0.99929	FALSE
rno-miR-434-3p	2.39491577211038	1.28876159691785	0.15523	0.59711	0.99929	FALSE
rno-miR-434-5p	2.11616763811751	0.920807740919573	0.15663	0.52944	0.99929	FALSE
rno-miR-449a-5p	2.06633180116217	3.12586123561931	-0.19403	0.58856	0.99929	FALSE
rno-miR-449c-5p	0	0.245832741080972	-0.04854	0.62319	0.99929	FALSE
rno-miR-450a-3p	7.28968838084528	7.08380078521119	0.034457	0.92713	0.99929	FALSE
rno-miR-450a-5p	1634.73246961079	2032.71463538943	-0.26208	0.35221	0.99929	FALSE
rno-miR-450b-3p	21.8150745057369	20.5692418713674	0.067123	0.84053	0.99929	FALSE
rno-miR-450b-5p	1198.16613356982	1462.0257420847	-0.24871	0.33276	0.99929	FALSE
rno-miR-451-3p	1.26565534725401	1.1941815061882	0.038239	0.89805	0.99929	FALSE
rno-miR-451-5p	1746.95030775125	2657.56960516315	-0.44358	0.18577	0.99929	FALSE
rno-miR-452-3p	0	0	NA	NA	NA	NA
rno-miR-452-5p	2.86700825507032	2.81750527113403	0.02008	0.95499	0.99929	FALSE
rno-miR-455-3p	250.904729254544	238.823178323626	0.061061	0.814	0.99929	FALSE
rno-miR-455-5p	1929.2960173631	2218.65621725409	-0.16037	0.5993	0.99929	FALSE
rno-miR-463-3p	0.800676453908155	0	0.18614	0.29797	0.99929	FALSE
rno-miR-463-5p	0	0	NA	NA	NA	NA
rno-miR-466b-2-3p	89.8712360003986	71.2038034480231	0.26455	0.36406	0.99929	FALSE
rno-miR-466b-3p	36.2965830828706	30.1768186226839	0.16586	0.63746	0.99929	FALSE
rno-miR-466b-5p	19.0619243941487	20.0558860288004	-0.070403	0.84963	0.99929	FALSE
rno-miR-466c-3p	6.6129831594605	5.58126331453771	0.065864	0.86108	0.99929	FALSE
rno-miR-466c-5p	150.587894685539	131.997772898511	0.12122	0.73808	0.99929	FALSE
rno-miR-466d	0.368306718862319	0.583320241000273	-0.046943	0.81325	0.99929	FALSE
rno-miR-471-3p	0	0.337487499919301	-0.061747	0.57809	0.99929	FALSE
rno-miR-471-5p	0	0	NA	NA	NA	NA
rno-miR-483-3p	0	0.610861265187925	-0.1005	0.47169	0.99929	FALSE
rno-miR-483-5p	0.264520954764688	0.245832741080972	0.0073965	0.959	0.99929	FALSE
rno-miR-484	4.16527276062436	12.9400283762639	-0.7584	0.045385	0.99929	TRUE
rno-miR-485-3p	0.904462218005786	0.245832741080972	0.12611	0.54339	0.99929	FALSE
rno-miR-485-5p	0	0.642918132513263	-0.14647	0.38233	0.99929	FALSE
rno-miR-486	793.150243779901	924.831431571823	-0.15181	0.66593	0.99929	FALSE
rno-miR-487b-3p	0.368306718862319	0.305430632593963	0.013172	0.93243	0.99929	FALSE
rno-miR-488-3p	7.5103317878522	6.85965840453523	0.040676	0.91452	0.99929	FALSE
rno-miR-488-5p	0.264520954764688	0	0.056672	0.5801	0.99929	FALSE
rno-miR-489-3p	0	0.245832741080972	-0.04854	0.62319	0.99929	FALSE
rno-miR-489-5p	0	0.245832741080972	-0.04854	0.62319	0.99929	FALSE
rno-miR-490-3p	25.77988932778	24.8319788888712	0.049539	0.88883	0.99929	FALSE
rno-miR-490-5p	0.368306718862319	0.916291897781888	-0.076749	0.67835	0.99929	FALSE
rno-miR-493-3p	0	0.337487499919301	-0.061747	0.57809	0.99929	FALSE
rno-miR-493-5p	0.264520954764688	1.0124624997579	-0.10059	0.58887	0.99929	FALSE
rno-miR-494-3p	0.793562864294065	1.16664048200055	-0.045229	0.85134	0.99929	FALSE
rno-miR-495	0.368306718862319	0.337487499919301	0.0091029	0.95383	0.99929	FALSE
rno-miR-496-3p	0	0	NA	NA	NA	NA
rno-miR-497-3p	0	0	NA	NA	NA	NA
rno-miR-497-5p	537.64716417217	518.793969612456	0.035221	0.92	0.99929	FALSE
rno-miR-499-3p	0.368306718862319	0	0.072882	0.52842	0.99929	FALSE
rno-miR-499-5p	284.777071521139	331.901764008599	-0.15763	0.64511	0.99929	FALSE
rno-miR-500-3p	24.3433857008177	25.8114271747394	-0.06121	0.86384	0.99929	FALSE
rno-miR-500-5p	0.264520954764688	1.28583626502653	-0.18434	0.42632	0.99929	FALSE
rno-miR-501-3p	14.2170283320258	14.983462713692	-0.035487	0.92099	0.99929	FALSE
rno-miR-501-5p	0.632827673627007	0	0.16566	0.3287	0.99929	FALSE
rno-miR-503-3p	13.4560746260318	14.2012489489941	-0.039797	0.9131	0.99929	FALSE
rno-miR-503-5p	58.3957158228606	66.3480813385616	-0.14489	0.63901	0.99929	FALSE
rno-miR-505-3p	495.238606606385	445.099693398308	0.12741	0.64284	0.99929	FALSE
rno-miR-505-5p	4.86927704004898	3.31661192832498	0.18544	0.60437	0.99929	FALSE
rno-miR-509-3p	0	0	NA	NA	NA	NA
rno-miR-509-5p	0.264520954764688	0	0.056672	0.5801	0.99929	FALSE
rno-miR-511-3p	117.753309692119	127.241913794721	-0.077097	0.82512	0.99929	FALSE
rno-miR-511-5p	5.83780227423828	9.59002475996861	-0.40223	0.28423	0.99929	FALSE
rno-miR-5132-3p	0.632827673627007	0	0.16566	0.3287	0.99929	FALSE
rno-miR-5132-5p	0.536155499143467	2.32876512086341	-0.40303	0.18287	0.99929	FALSE
rno-miR-532-3p	156.720779678437	208.544460218663	-0.36397	0.14668	0.99929	FALSE
rno-miR-532-5p	7956.73583381377	7954.32402382383	0.00030225	0.99919	0.99929	FALSE
rno-miR-539-3p	0	0	NA	NA	NA	NA
rno-miR-539-5p	0	0	NA	NA	NA	NA
rno-miR-540-3p	0	0	NA	NA	NA	NA
rno-miR-540-5p	0	0	NA	NA	NA	NA
rno-miR-541-3p	0	0	NA	NA	NA	NA
rno-miR-541-5p	5.69429376222654	1.87208183791812	0.4858	0.17032	0.99929	FALSE
rno-miR-542-3p	950.465605490373	1097.91528140981	-0.16734	0.57716	0.99929	FALSE
rno-miR-542-5p	7.05362178453696	6.49914572356596	0.041181	0.91346	0.99929	FALSE
rno-miR-543-3p	0.368306718862319	0	0.072882	0.52842	0.99929	FALSE
rno-miR-544-5p	0	0.337487499919301	-0.061747	0.57809	0.99929	FALSE
rno-miR-547-3p	17.8420315033198	23.8256227434973	-0.21148	0.5727	0.99929	FALSE
rno-miR-547-5p	2.8100588285009	0.948348765107226	0.32613	0.29842	0.99929	FALSE
rno-miR-582-3p	50.9651334469216	39.0474770232413	0.25852	0.47656	0.99929	FALSE
rno-miR-582-5p	11.9727346615413	8.35927054331739	0.3231	0.38497	0.99929	FALSE
rno-miR-598-3p	241.825632308896	219.960784268694	0.11641	0.65882	0.99929	FALSE
rno-miR-598-5p	0	0	NA	NA	NA	NA
rno-miR-6216	38.2770039875279	15.8187220501573	0.74676	0.044145	0.99929	TRUE
rno-miR-6314	0	0	NA	NA	NA	NA
rno-miR-6315	1.80181084639748	1.71338801253779	0.013627	0.9657	0.99929	FALSE
rno-miR-6317	0	0	NA	NA	NA	NA
rno-miR-6318	0	0	NA	NA	NA	NA
rno-miR-6319	2.23418058144332	1.77750174718847	0.08692	0.79918	0.99929	FALSE
rno-miR-632	0	0.305430632593963	-0.057372	0.59232	0.99929	FALSE
rno-miR-6321	0.536155499143467	0	0.093626	0.47222	0.99929	FALSE
rno-miR-6324	6.05548689147477	4.50786810262185	0.20113	0.592	0.99929	FALSE
rno-miR-6325	0	0.888750873594235	-0.23938	0.2538	0.99929	FALSE
rno-miR-6328	0.536155499143467	1.65830596416249	-0.20437	0.41331	0.99929	FALSE
rno-miR-6329	96.1017259714253	128.379759046813	-0.33478	0.26354	0.99929	FALSE
rno-miR-6331	0	0	NA	NA	NA	NA
rno-miR-652-3p	165.34018642272	176.858177406919	-0.086032	0.72463	0.99929	FALSE
rno-miR-652-5p	4.23644936642197	3.22203183759533	0.15878	0.66657	0.99929	FALSE
rno-miR-653-3p	0	0	NA	NA	NA	NA
rno-miR-653-5p	0	0.610861265187925	-0.1005	0.47169	0.99929	FALSE
rno-miR-664-2-5p	23.1477923686015	24.0574619898037	-0.010909	0.97437	0.99929	FALSE
rno-miR-664-3p	20.0417180177957	24.8034805181192	-0.22636	0.52385	0.99929	FALSE
rno-miR-665	0	0	NA	NA	NA	NA
rno-miR-667-3p	0.368306718862319	0	0.072882	0.52842	0.99929	FALSE
rno-miR-671	32.0264099673888	33.318775245527	-0.044072	0.88779	0.99929	FALSE
rno-miR-672-3p	0.368306718862319	0.305430632593963	0.013172	0.93243	0.99929	FALSE
rno-miR-672-5p	20.5085818198089	21.5472335531114	-0.018042	0.96203	0.99929	FALSE
rno-miR-673-3p	0	0	NA	NA	NA	NA
rno-miR-674-3p	445.640807571155	434.111525215557	0.030229	0.91924	0.99929	FALSE
rno-miR-674-5p	158.327138770429	129.277205301157	0.20152	0.56321	0.99929	FALSE
rno-miR-675-3p	0	0.245832741080972	-0.04854	0.62319	0.99929	FALSE
rno-miR-676	154.316136152684	186.925683879515	-0.23259	0.36511	0.99929	FALSE
rno-miR-702-3p	1.00113439248933	2.94414222918902	-0.36099	0.27794	0.99929	FALSE
rno-miR-702-5p	0.529041909529377	0.674974999838601	-0.010605	0.9537	0.99929	FALSE
rno-miR-708-3p	4.55791974775608	6.8352984028403	-0.17457	0.62609	0.99929	FALSE
rno-miR-708-5p	0.897348628391695	2.72877584418702	-0.33683	0.29814	0.99929	FALSE
rno-miR-741-3p	0.536155499143467	1.59578274075817	-0.17194	0.46936	0.99929	FALSE
rno-miR-743a-3p	1.6084664974304	1.0124624997579	0.047117	0.81852	0.99929	FALSE
rno-miR-743b-3p	0	1.3499499996772	-0.17195	0.33405	0.99929	FALSE
rno-miR-743b-5p	0	0.337487499919301	-0.061747	0.57809	0.99929	FALSE
rno-miR-7578	0.800676453908155	0.337487499919301	0.097421	0.63769	0.99929	FALSE
rno-miR-758-3p	0	0	NA	NA	NA	NA
rno-miR-760-3p	0.529041909529377	0.337487499919301	0.04411	0.79416	0.99929	FALSE
rno-miR-7a-1-3p	75.9377587911467	69.3772042233641	0.087549	0.79197	0.99929	FALSE
rno-miR-7a-5p	19689.5784023201	16467.3984416484	0.19253	0.55918	0.99929	FALSE
rno-miR-7b	20.7374941168464	30.9923677077141	-0.26197	0.48859	0.99929	FALSE
rno-miR-802-3p	105.74496637285	107.065309962929	-0.011861	0.97273	0.99929	FALSE
rno-miR-802-5p	688.311096003531	664.345240628444	0.043095	0.86657	0.99929	FALSE
rno-miR-871-3p	1.33683195305162	0.337487499919301	0.17712	0.43717	0.99929	FALSE
rno-miR-871-5p	0	0.337487499919301	-0.061747	0.57809	0.99929	FALSE
rno-miR-872-3p	73.650561086206	86.9811812539782	-0.18823	0.56152	0.99929	FALSE
rno-miR-872-5p	1604.35973902211	1486.24455523942	0.10181	0.62419	0.99929	FALSE
rno-miR-873-3p	0	0	NA	NA	NA	NA
rno-miR-873-5p	0.368306718862319	0.305430632593963	0.013172	0.93243	0.99929	FALSE
rno-miR-874-3p	8.6804702610392	8.88591822469599	-0.022102	0.95303	0.99929	FALSE
rno-miR-874-5p	0.368306718862319	0	0.072882	0.52842	0.99929	FALSE
rno-miR-877	2.69204588517509	1.65538063227117	0.15786	0.59751	0.99929	FALSE
rno-miR-878	0	0	NA	NA	NA	NA
rno-miR-879-3p	0	0	NA	NA	NA	NA
rno-miR-879-5p	0	0.305430632593963	-0.057372	0.59232	0.99929	FALSE
rno-miR-881-3p	0.536155499143467	1.0124624997579	-0.066166	0.72804	0.99929	FALSE
rno-miR-883-3p	0.536155499143467	0	0.093626	0.47222	0.99929	FALSE
rno-miR-92a-1-5p	7.88575209632861	6.55715310383259	0.087333	0.81774	0.99929	FALSE
rno-miR-92a-3p	9529.81554094629	11233.8631951885	-0.21114	0.37436	0.99929	FALSE
rno-miR-92b-3p	2.1701175652598	4.50786810262185	-0.36874	0.31248	0.99929	FALSE
rno-miR-92b-5p	0	0	NA	NA	NA	NA
rno-miR-93-3p	4.17238635023845	7.6657862055665	-0.38956	0.30313	0.99929	FALSE
rno-miR-935	0	0.674974999838601	-0.10706	0.45661	0.99929	FALSE
rno-miR-93-5p	994.460049605225	992.423149371414	0.0023712	0.98919	0.99929	FALSE
rno-miR-96-5p	301.361271573692	253.007389737915	0.16499	0.64821	0.99929	FALSE
rno-miR-98-3p	3.70740745689259	1.71790385567548	0.3537	0.32119	0.99929	FALSE
rno-miR-98-5p	443.231403873179	342.105650007807	0.32273	0.21711	0.99929	FALSE
rno-miR-99a-3p	83.9952512611718	69.6057970313365	0.19217	0.56095	0.99929	FALSE
rno-miR-99a-5p	42981.4489801755	37660.4920037879	0.15085	0.6244	0.99929	FALSE
rno-miR-99b-3p	90.7307467895435	93.388172961146	-0.030291	0.92344	0.99929	FALSE
rno-miR-99b-5p	3508.19202910296	3044.08547080446	0.17457	0.51729	0.99929	FALSE
rno-miR-9a-3p	1.05808381905875	3.40826668716331	-0.23761	0.39507	0.99929	FALSE
rno-miR-9a-5p	122.352552481749	124.39338654231	-0.016412	0.95725	0.99929	FALSE
rno-miR-9b-3p	122.352552481749	124.39338654231	-0.016412	0.95725	0.99929	FALSE
rno-miR-9b-5p	0.264520954764688	0.491665482161944	-0.037977	0.81564	0.99929	FALSE
