# Supplementary material for: Crosstalk Between Polygonatum kingianum, the miRNA, and Gut Microbiota in the Regulation of Lipid Metabolism
Source: Front Pharmacol. 2021 Oct 27;12:740528. doi: 10.3389/fphar.2021.740528 (PMC8578870; doi:10.3389/fphar.2021.740528)
Supplement: Supplementary file 5 [file DataSheet1.ZIP › 1 Analysis of miRNA expression levels between different groups/MODvsSIM/MODvsSIM.DE.xls]

sRNA	MOD_readcount	SIM_readcount	log2FoldChange	pval	padj
rno-miR-138-1-3p	0	3.26518968212356	-0.80918	0.011844	0.99805
rno-miR-204-5p	14.3945099069208	45.847136361667	-0.89362	0.016232	0.99805
rno-miR-200c-3p	92.1731742207629	51.0847917536106	0.68256	0.021226	0.99805
rno-miR-150-3p	14.0725907390777	5.7957400883468	0.78969	0.027569	0.99805
rno-miR-1843a-3p	37.4756948704485	59.8934897296467	-0.5861	0.031905	0.99805
rno-miR-582-5p	10.6972777320445	4.15373278884922	0.7873	0.032408	0.99805
rno-miR-98-3p	3.29756162524681	0.289580846795602	0.6802	0.037195	0.99805
rno-miR-547-5p	2.49300294616008	0	0.58008	0.043174	0.99805
rno-miR-122-3p	2676.75297123084	3700.91566927111	-0.42552	0.046738	0.99805
