# Supplementary material for: Crosstalk Between Polygonatum kingianum, the miRNA, and Gut Microbiota in the Regulation of Lipid Metabolism
Source: Front Pharmacol. 2021 Oct 27;12:740528. doi: 10.3389/fphar.2021.740528 (PMC8578870; doi:10.3389/fphar.2021.740528)
Supplement: Supplementary file 5 [file DataSheet1.ZIP › 1 Analysis of miRNA expression levels between different groups/MODvsSIM/MODvsSIM.DE_down.xls]

sRNA	MOD_readcount	SIM_readcount	log2FoldChange	pval	padj
rno-miR-138-1-3p	0	3.26518968212356	-0.80918	0.011844	0.99805
rno-miR-204-5p	14.3945099069208	45.847136361667	-0.89362	0.016232	0.99805
rno-miR-1843a-3p	37.4756948704485	59.8934897296467	-0.5861	0.031905	0.99805
rno-miR-122-3p	2676.75297123084	3700.91566927111	-0.42552	0.046738	0.99805
