# Supplementary material for: Crosstalk Between Polygonatum kingianum, the miRNA, and Gut Microbiota in the Regulation of Lipid Metabolism
Source: Front Pharmacol. 2021 Oct 27;12:740528. doi: 10.3389/fphar.2021.740528 (PMC8578870; doi:10.3389/fphar.2021.740528)
Supplement: Supplementary file 5 [file DataSheet1.ZIP › 1 Analysis of miRNA expression levels between different groups/MODvsSIM/MODvsSIM.Differential_analysis_results.xls]

sRNA	MOD_readcount	SIM_readcount	log2FoldChange	pval	padj	significant
novel_101	252.154344350186	254.165496446077	-0.011997	0.97075	0.99805	FALSE
novel_109	123.140583578122	150.011892967566	-0.22692	0.43167	0.99805	FALSE
novel_114	0	0.289580846795602	-0.069591	0.54194	0.99805	FALSE
novel_150	10.2933715995617	15.3033020394056	-0.34873	0.33966	0.99805	FALSE
novel_161	11.4963454135651	15.3263303355281	-0.23792	0.52374	0.99805	FALSE
novel_165	7.55840410181473	10.2416031249426	-0.28224	0.44478	0.99805	FALSE
novel_176	0.964365379947403	0.338106613175496	0.086313	0.64465	0.99805	FALSE
novel_183	5.46713823088487	5.28490472747435	-0.010272	0.97798	0.99805	FALSE
novel_187	0	0	NA	NA	NA	NA
novel_189	3.94011036900298	5.37048222558094	-0.23752	0.5222	0.99805	FALSE
novel_190	5.38557391029779	6.14374698469172	-0.11684	0.7479	0.99805	FALSE
novel_192	1.76948341195593	3.17803843253319	-0.25768	0.46247	0.99805	FALSE
novel_216	0.72355371142145	0	0.19576	0.28802	0.99805	FALSE
novel_223	0.885004293830215	0.627687459971098	0.077969	0.76421	0.99805	FALSE
novel_224	1.28674136906043	1.65190758266701	-0.086463	0.7891	0.99805	FALSE
novel_225	0.321816636191233	1.60338181628712	-0.34365	0.22459	0.99805	FALSE
novel_226	0.563187657638981	0.637587743140524	-0.0082847	0.9731	0.99805	FALSE
novel_230	0.241371021447748	1.26527520311162	-0.28007	0.29285	0.99805	FALSE
novel_231	0.321816636191233	0	0.075915	0.52042	0.99805	FALSE
novel_232	0	0	NA	NA	NA	NA
novel_235	1.36718698380392	0.637587743140524	0.18732	0.51769	0.99805	FALSE
novel_236	0.321816636191233	0.927168589936126	-0.14869	0.51613	0.99805	FALSE
novel_239	1.9298494657384	0.686113509520419	0.25697	0.37025	0.99805	FALSE
novel_241	0.482742042895496	0.348006896344923	0.038756	0.82574	0.99805	FALSE
novel_242	0	0	NA	NA	NA	NA
novel_243	0	0	NA	NA	NA	NA
novel_247	0	0	NA	NA	NA	NA
novel_248	0.804558679086729	0.289580846795602	0.14711	0.51694	0.99805	FALSE
novel_253	0.482182689973701	0.985594639485447	-0.13176	0.57041	0.99805	FALSE
novel_254	0	0.289580846795602	-0.069591	0.54194	0.99805	FALSE
novel_259	0	0.289580846795602	-0.069591	0.54194	0.99805	FALSE
novel_267	0	0	NA	NA	NA	NA
novel_269	0.482182689973701	0.686113509520419	-0.068784	0.75159	0.99805	FALSE
novel_271	0	0	NA	NA	NA	NA
novel_273	0	0	NA	NA	NA	NA
novel_274	0	0.338106613175496	-0.076862	0.52072	0.99805	FALSE
novel_278	0	0.338106613175496	-0.076862	0.52072	0.99805	FALSE
novel_285	0	0	NA	NA	NA	NA
novel_289	0.241371021447748	0	0.062632	0.56078	0.99805	FALSE
novel_293	0	0	NA	NA	NA	NA
novel_295	0.241371021447748	0	0.062632	0.56078	0.99805	FALSE
novel_298	0.482182689973701	0	0.095453	0.46877	0.99805	FALSE
novel_301	0	0.289580846795602	-0.069591	0.54194	0.99805	FALSE
novel_309	0	0	NA	NA	NA	NA
novel_311	0.9654499085737	0	0.16255	0.33453	0.99805	FALSE
novel_319	2.33155236375132	1.59348153311769	0.105	0.74534	0.99805	FALSE
novel_322	0.241371021447748	0	0.062632	0.56078	0.99805	FALSE
novel_328	0	0.289580846795602	-0.069591	0.54194	0.99805	FALSE
novel_337	1.20573640139515	0.9172683067667	0.031551	0.90731	0.99805	FALSE
novel_339	0	0.965794073146594	-0.2486	0.2269	0.99805	FALSE
novel_341	0.241371021447748	0.348006896344923	-0.01473	0.92697	0.99805	FALSE
novel_344	0.241371021447748	0.289580846795602	-0.0067116	0.96595	0.99805	FALSE
novel_350	0	0	NA	NA	NA	NA
novel_351	0.241371021447748	0	0.062632	0.56078	0.99805	FALSE
novel_357	0	0	NA	NA	NA	NA
novel_360	0	0	NA	NA	NA	NA
novel_365	0	0	NA	NA	NA	NA
novel_380	148.469326627268	138.333712394055	0.059873	0.87067	0.99805	FALSE
novel_384	0	0	NA	NA	NA	NA
novel_392	0	0	NA	NA	NA	NA
novel_394	0.72355371142145	0	0.19576	0.28802	0.99805	FALSE
novel_398	0.321816636191233	0	0.075915	0.52042	0.99805	FALSE
novel_403	0.482182689973701	0.289580846795602	0.023953	0.88759	0.99805	FALSE
novel_415	0.964924732869198	0	0.25219	0.2205	0.99805	FALSE
novel_416	0.241371021447748	0.348006896344923	-0.01473	0.92697	0.99805	FALSE
novel_417	0.482182689973701	0.338106613175496	0.017189	0.92006	0.99805	FALSE
novel_419	0.482182689973701	0	0.095453	0.46877	0.99805	FALSE
novel_423	0.482742042895496	0.348006896344923	0.038756	0.82574	0.99805	FALSE
novel_428	2.41091344986851	1.90286294625215	0.032697	0.90683	0.99805	FALSE
novel_430	0	0	NA	NA	NA	NA
novel_433	2.33155236375132	1.4964300003579	0.11269	0.72135	0.99805	FALSE
novel_437	0.321816636191233	2.31822052584858	-0.30222	0.23291	0.99805	FALSE
novel_438	0	0	NA	NA	NA	NA
novel_441	0.482182689973701	0	0.095453	0.46877	0.99805	FALSE
novel_454	0	0	NA	NA	NA	NA
novel_455	0	0	NA	NA	NA	NA
novel_461	3.21659083479883	5.61311105748042	-0.35584	0.3378	0.99805	FALSE
novel_463	0	0	NA	NA	NA	NA
novel_466	0.964365379947403	0.9172683067667	-0.018012	0.93905	0.99805	FALSE
novel_467	0.241371021447748	0	0.062632	0.56078	0.99805	FALSE
novel_469	2.97410110750749	3.11226150076545	-0.029689	0.92246	0.99805	FALSE
novel_470	0.803999326164935	0	0.20438	0.27641	0.99805	FALSE
novel_471	0	0	NA	NA	NA	NA
novel_474	1.28726654476493	0	0.19002	0.29261	0.99805	FALSE
novel_477	0	0.348006896344923	-0.078229	0.51688	0.99805	FALSE
novel_490	0.482182689973701	0.338106613175496	0.017189	0.92006	0.99805	FALSE
novel_492	0	0	NA	NA	NA	NA
novel_495	0.72355371142145	0	0.19576	0.28802	0.99805	FALSE
novel_496	0.803999326164935	0	0.20438	0.27641	0.99805	FALSE
novel_503	0.72355371142145	2.31822052584858	-0.26047	0.34422	0.99805	FALSE
novel_506	3.61664985126366	3.8730765757558	-0.044143	0.88677	0.99805	FALSE
novel_508	0	0	NA	NA	NA	NA
novel_510	0	0	NA	NA	NA	NA
novel_511	0.482182689973701	0	0.095453	0.46877	0.99805	FALSE
novel_512	0	0.338106613175496	-0.076862	0.52072	0.99805	FALSE
novel_513	0.482182689973701	0.338106613175496	0.017189	0.92006	0.99805	FALSE
novel_514	0	1.26527520311162	-0.38322	0.12157	0.99805	FALSE
novel_516	1.9292901128166	0.696013792689845	0.17973	0.48015	0.99805	FALSE
novel_518	0	0.289580846795602	-0.069591	0.54194	0.99805	FALSE
novel_522	0.482182689973701	0	0.095453	0.46877	0.99805	FALSE
novel_529	2.73328943898154	0.676213226350992	0.34607	0.24334	0.99805	FALSE
novel_532	2.89309613984221	3.63299714480733	-0.081029	0.78135	0.99805	FALSE
novel_536	121.783959320516	50.5036753003376	0.53178	0.14934	0.99805	FALSE
novel_539	0.803999326164935	0	0.20438	0.27641	0.99805	FALSE
novel_541	1.20629575431695	0	0.29551	0.17918	0.99805	FALSE
novel_544	0	0	NA	NA	NA	NA
novel_545	0.482742042895496	0	0.10808	0.43882	0.99805	FALSE
novel_549	0.321816636191233	0	0.075915	0.52042	0.99805	FALSE
novel_552	0.964365379947403	0.579161693591203	0.038297	0.84126	0.99805	FALSE
novel_555	0.482182689973701	0.965794073146594	-0.1302	0.57472	0.99805	FALSE
novel_557	0.241371021447748	0	0.062632	0.56078	0.99805	FALSE
novel_560	0	0	NA	NA	NA	NA
novel_561	0.482182689973701	0	0.095453	0.46877	0.99805	FALSE
novel_563	6.59624195633722	9.31188513405549	-0.26576	0.46709	0.99805	FALSE
novel_564	0	0	NA	NA	NA	NA
novel_567	0	0.637587743140524	-0.18472	0.30642	0.99805	FALSE
novel_568	0.885004293830215	0.686113509520419	0.069223	0.79027	0.99805	FALSE
novel_573	0.964365379947403	0.627687459971098	0.038843	0.86351	0.99805	FALSE
novel_576	0	0.348006896344923	-0.078229	0.51688	0.99805	FALSE
novel_577	0.482182689973701	1.65190758266701	-0.30652	0.2715	0.99805	FALSE
novel_578	0.482182689973701	0	0.095453	0.46877	0.99805	FALSE
novel_579	0	0.627687459971098	-0.18361	0.30803	0.99805	FALSE
novel_586	0.321816636191233	0.289580846795602	0.005695	0.97194	0.99805	FALSE
novel_588	0.241371021447748	0	0.062632	0.56078	0.99805	FALSE
novel_601	0.643633272382466	1.26527520311162	-0.14935	0.58509	0.99805	FALSE
novel_605	0	0	NA	NA	NA	NA
novel_610	0	0	NA	NA	NA	NA
novel_611	0	0.338106613175496	-0.076862	0.52072	0.99805	FALSE
novel_615	7.72104174450167	5.58438585743937	0.2465	0.5087	0.99805	FALSE
novel_619	0	0	NA	NA	NA	NA
novel_629	0	0.338106613175496	-0.076862	0.52072	0.99805	FALSE
novel_632	0.321816636191233	0.338106613175496	-0.0010471	0.99492	0.99805	FALSE
novel_635	0	0	NA	NA	NA	NA
novel_638	0.72355371142145	0	0.19576	0.28802	0.99805	FALSE
novel_640	0.563187657638981	0.338106613175496	0.075045	0.72193	0.99805	FALSE
novel_642	0	0	NA	NA	NA	NA
novel_66	0	0	NA	NA	NA	NA
rno-let-7a-1-3p	164.882406859401	187.384852815021	-0.15827	0.53539	0.99805	FALSE
rno-let-7a-2-3p	0.482182689973701	0.676213226350992	-0.041784	0.82027	0.99805	FALSE
rno-let-7a-5p	31220.4896143216	28638.151213378	0.11811	0.47522	0.99805	FALSE
rno-let-7b-3p	18.0980100130338	23.752221763809	-0.26966	0.42705	0.99805	FALSE
rno-let-7b-5p	10597.6911265723	10544.1592807575	0.0070355	0.9675	0.99805	FALSE
rno-let-7c-1-3p	21.3863702335658	19.1904822775818	0.066476	0.85746	0.99805	FALSE
rno-let-7c-5p	42843.3064117741	42440.6947014335	0.012386	0.95419	0.99805	FALSE
rno-let-7d-3p	694.450655881086	590.511478503068	0.19306	0.49739	0.99805	FALSE
rno-let-7d-5p	4345.38368967962	4161.68143342313	0.057696	0.76535	0.99805	FALSE
rno-let-7e-3p	13.9953987102131	10.7217619868396	0.2472	0.49689	0.99805	FALSE
rno-let-7e-5p	1581.17012035694	1336.71124584079	0.22083	0.29559	0.99805	FALSE
rno-let-7f-1-3p	20.9889370956234	18.6598463503705	0.093326	0.78257	0.99805	FALSE
rno-let-7f-2-3p	40.3742478306395	33.5838668924391	0.20083	0.51793	0.99805	FALSE
rno-let-7f-5p	116100.894572746	101163.440168756	0.16197	0.57609	0.99805	FALSE
rno-let-7g-3p	7.2365874656235	4.31813500486051	0.29692	0.42099	0.99805	FALSE
rno-let-7g-5p	114076.510436936	93026.1941211647	0.2646	0.23916	0.99805	FALSE
rno-let-7i-3p	13.0304739773439	11.5330541271443	0.13732	0.69067	0.99805	FALSE
rno-let-7i-5p	30825.5972745844	24668.4976722766	0.25139	0.41457	0.99805	FALSE
rno-miR-100-3p	0.563187657638981	0	0.17845	0.31254	0.99805	FALSE
rno-miR-100-5p	2631.38204258926	2795.54140202289	-0.065574	0.83843	0.99805	FALSE
rno-miR-101a-3p	25647.292237828	32265.9210304035	-0.30483	0.13172	0.99805	FALSE
rno-miR-101a-5p	4.7463129296378	2.87855730256817	0.32672	0.37565	0.99805	FALSE
rno-miR-101b-3p	147147.867351346	171538.590275364	-0.18445	0.507	0.99805	FALSE
rno-miR-101b-5p	1.76892405903413	2.13401774349843	-0.10772	0.7477	0.99805	FALSE
rno-miR-103-2-5p	0	0	NA	NA	NA	NA
rno-miR-103-3p	6926.07546616515	6768.90746627976	0.030154	0.88642	0.99805	FALSE
rno-miR-106b-3p	276.816882763444	322.839693920738	-0.17594	0.55728	0.99805	FALSE
rno-miR-106b-5p	368.964454316347	492.290274699837	-0.38492	0.064202	0.99805	FALSE
rno-miR-107-3p	803.807550173024	849.667964866464	-0.07108	0.75602	0.99805	FALSE
rno-miR-107-5p	0.643633272382466	0.348006896344923	0.057645	0.75002	0.99805	FALSE
rno-miR-10a-3p	246.016850147558	227.445173722043	0.10172	0.62357	0.99805	FALSE
rno-miR-10a-5p	76536.7357944818	76266.4101285506	0.0038917	0.99021	0.99805	FALSE
rno-miR-10b-3p	1.04592970053448	0.965794073146594	0.042891	0.87695	0.99805	FALSE
rno-miR-10b-5p	658.089446798082	815.544471114458	-0.15651	0.6749	0.99805	FALSE
rno-miR-1193-3p	0.321816636191233	0.289580846795602	0.005695	0.97194	0.99805	FALSE
rno-miR-122-3p	2676.75297123084	3700.91566927111	-0.42552	0.046738	0.99805	TRUE
rno-miR-122-5p	1021033.19136487	715836.906455687	0.37228	0.26295	0.99805	FALSE
rno-miR-124-3p	0	0.338106613175496	-0.076862	0.52072	0.99805	FALSE
rno-miR-124-5p	0	0	NA	NA	NA	NA
rno-miR-1247-3p	23.5629450094488	14.9358721241726	0.43104	0.21777	0.99805	FALSE
rno-miR-1247-5p	4.66530796197252	2.35782165852628	0.41255	0.25959	0.99805	FALSE
rno-miR-125a-3p	8.44561163011483	9.30198485088607	-0.075643	0.83274	0.99805	FALSE
rno-miR-125a-5p	1966.09480156419	1937.29249660401	0.018556	0.94389	0.99805	FALSE
rno-miR-125b-1-3p	6.51583051881102	7.32344468969675	-0.042129	0.91011	0.99805	FALSE
rno-miR-125b-2-3p	334.52785849197	319.468310978334	0.054025	0.83998	0.99805	FALSE
rno-miR-125b-5p	7317.20877768523	6875.36467788171	0.070386	0.81909	0.99805	FALSE
rno-miR-126a-3p	78466.8049915937	75033.2254837625	0.059528	0.76615	0.99805	FALSE
rno-miR-126a-5p	3807.16414962016	3123.81368909318	0.25964	0.22268	0.99805	FALSE
rno-miR-126b	66.3514965847048	73.3776352487884	-0.12788	0.63568	0.99805	FALSE
rno-miR-127-3p	45.8439652453845	25.7579133735556	0.56084	0.10925	0.99805	FALSE
rno-miR-127-5p	0.72355371142145	2.42359859029403	-0.37167	0.22692	0.99805	FALSE
rno-miR-128-1-5p	3.45684315040298	2.34792137535686	0.1488	0.66941	0.99805	FALSE
rno-miR-128-2-5p	0	0	NA	NA	NA	NA
rno-miR-128-3p	365.002903807127	361.588115438511	0.012898	0.96375	0.99805	FALSE
rno-miR-129-1-3p	0.241371021447748	0.637587743140524	-0.097782	0.64149	0.99805	FALSE
rno-miR-129-2-3p	0.241371021447748	0.637587743140524	-0.097782	0.64149	0.99805	FALSE
rno-miR-129-5p	4.50385737956376	7.03229009141738	-0.34927	0.34767	0.99805	FALSE
rno-miR-1298	0	0.289580846795602	-0.069591	0.54194	0.99805	FALSE
rno-miR-1306-3p	1.76948341195593	0.338106613175496	0.37508	0.18879	0.99805	FALSE
rno-miR-1306-5p	3.69873934755524	1.66180786583644	0.36028	0.30871	0.99805	FALSE
rno-miR-130a-3p	87.2605815957239	102.083625000917	-0.20331	0.38078	0.99805	FALSE
rno-miR-130a-5p	6.19453905832429	4.8784717815801	0.21397	0.56633	0.99805	FALSE
rno-miR-130b-3p	1.28674136906043	2.90728250260921	-0.34558	0.31349	0.99805	FALSE
rno-miR-130b-5p	3.2981551553859	3.7572001261244	-0.040893	0.90865	0.99805	FALSE
rno-miR-132-3p	7.32098272803684	7.66252695233948	0.0031128	0.99315	0.99805	FALSE
rno-miR-132-5p	6.51415246004564	8.19953811230198	-0.20645	0.57538	0.99805	FALSE
rno-miR-133a-3p	29.8448811580992	7.70850331776837	0.98862	NA	NA	NA
rno-miR-133a-5p	0.724113064343244	0.338106613175496	0.080189	0.66762	0.99805	FALSE
rno-miR-133b-3p	3.2981551553859	1.4964300003579	0.30085	0.3598	0.99805	FALSE
rno-miR-133c	29.8448811580992	7.70850331776837	0.98862	NA	NA	NA
rno-miR-134-5p	1.52811239050818	0.637587743140524	0.24489	0.41113	0.99805	FALSE
rno-miR-135a-3p	0.724113064343244	0.348006896344923	0.078656	0.6738	0.99805	FALSE
rno-miR-135a-5p	2.01082025618638	3.45771899615937	-0.2755	0.43656	0.99805	FALSE
rno-miR-135b-5p	0	0.289580846795602	-0.069591	0.54194	0.99805	FALSE
rno-miR-136-3p	5.30841605865049	1.84443689670283	0.61087	0.097269	0.99805	FALSE
rno-miR-136-5p	0.321816636191233	0	0.075915	0.52042	0.99805	FALSE
rno-miR-137-3p	0.72355371142145	0.627687459971098	0.0094951	0.96946	0.99805	FALSE
rno-miR-138-1-3p	0	3.26518968212356	-0.80918	0.011844	0.99805	TRUE
rno-miR-138-2-3p	0.241371021447748	0	0.062632	0.56078	0.99805	FALSE
rno-miR-138-5p	26.8612710509212	43.0330795600174	-0.45594	0.19064	0.99805	FALSE
rno-miR-139-3p	44.7989833646071	45.9416384934758	-0.018292	0.94642	0.99805	FALSE
rno-miR-139-5p	1900.40047367217	1834.38881655992	0.046705	0.81955	0.99805	FALSE
rno-miR-1-3p	128.960094417475	19.0620759170138	0.84581	NA	NA	NA
rno-miR-140-3p	11048.7018397197	12482.419167368	-0.13224	0.68198	0.99805	FALSE
rno-miR-140-5p	321.650766965069	294.659859521818	0.1122	0.65509	0.99805	FALSE
rno-miR-141-3p	6.27383179000689	5.13835177886742	0.12333	0.739	0.99805	FALSE
rno-miR-141-5p	0.241371021447748	0.348006896344923	-0.01473	0.92697	0.99805	FALSE
rno-miR-142-3p	644.360086132235	632.682592528132	0.021101	0.94628	0.99805	FALSE
rno-miR-142-5p	1362.2962219188	1079.57449838609	0.27788	0.32406	0.99805	FALSE
rno-miR-143-3p	107085.027250228	110408.683556073	-0.0369	0.89357	0.99805	FALSE
rno-miR-143-5p	501.832312072146	481.111759694673	0.05436	0.83369	0.99805	FALSE
rno-miR-144-3p	107.707654799171	173.902729077989	-0.39735	0.28091	0.99805	FALSE
rno-miR-144-5p	137.207602447754	127.932739471176	0.071957	0.83259	0.99805	FALSE
rno-miR-145-3p	901.924916423368	777.399482878517	0.17368	0.55569	0.99805	FALSE
rno-miR-145-5p	10103.7986312705	10325.474611441	-0.027343	0.91281	0.99805	FALSE
rno-miR-146a-3p	26.3849336481316	23.6050707131855	0.11046	0.75862	0.99805	FALSE
rno-miR-146a-5p	8955.07129580886	9198.66224158316	-0.036715	0.82184	0.99805	FALSE
rno-miR-146b-3p	0.563187657638981	2.63750222215246	-0.49059	0.13541	0.99805	FALSE
rno-miR-146b-5p	668.745555419242	595.970084166959	0.14729	0.54471	0.99805	FALSE
rno-miR-147	17.851844055811	18.0593103389566	-0.02481	0.94581	0.99805	FALSE
rno-miR-148a-3p	1100255.9996856	1122177.57354955	-0.018594	0.95825	0.99805	FALSE
rno-miR-148a-5p	6028.71426540288	7606.39685788113	-0.28815	0.26721	0.99805	FALSE
rno-miR-148b-3p	4269.15203126644	3846.74644761789	0.13886	0.48232	0.99805	FALSE
rno-miR-148b-5p	55.2471958431679	52.3286124120835	0.058338	0.83196	0.99805	FALSE
rno-miR-149-5p	1.4481919514692	3.07266036808774	-0.21047	0.49319	0.99805	FALSE
rno-miR-150-3p	14.0725907390777	5.7957400883468	0.78969	0.027569	0.99805	TRUE
rno-miR-150-5p	681.05291422178	557.082341019531	0.27458	0.10104	0.99805	FALSE
rno-miR-151-3p	1049.05036847996	1088.23080498982	-0.041173	0.89468	0.99805	FALSE
rno-miR-151-5p	215.469341434337	271.019932517036	-0.24254	0.46368	0.99805	FALSE
rno-miR-152-3p	7092.93330741779	7333.56378819996	-0.043991	0.83073	0.99805	FALSE
rno-miR-152-5p	44.4726235506069	46.2302436908042	-0.065405	0.79758	0.99805	FALSE
rno-miR-153-3p	1.44766677576469	2.19244379304775	-0.13912	0.66776	0.99805	FALSE
rno-miR-154-3p	0	0.338106613175496	-0.076862	0.52072	0.99805	FALSE
rno-miR-154-5p	0	0	NA	NA	NA	NA
rno-miR-155-3p	0.321816636191233	0	0.075915	0.52042	0.99805	FALSE
rno-miR-155-5p	139.461689364902	109.755454134409	0.31099	0.19632	0.99805	FALSE
rno-miR-15a-3p	2.25219127763413	0.579161693591203	0.35587	0.23829	0.99805	FALSE
rno-miR-15a-5p	5.86992565752409	6.69575722972565	-0.11133	0.76486	0.99805	FALSE
rno-miR-15b-3p	16.9722624051122	11.033692800925	0.39777	0.27595	0.99805	FALSE
rno-miR-15b-5p	132.858632641852	146.407400468234	-0.12489	0.5946	0.99805	FALSE
rno-miR-16-3p	12.4656424381568	7.77428024953612	0.39935	0.27085	0.99805	FALSE
rno-miR-16-5p	2735.77141787849	2506.80294795766	0.11044	0.65155	0.99805	FALSE
rno-miR-17-1-3p	8.60814674114989	8.30648992823119	0.043117	0.90793	0.99805	FALSE
rno-miR-17-2-3p	5.46822275951116	5.69868855558701	-0.065494	0.86031	0.99805	FALSE
rno-miR-17-5p	805.119409961694	748.678236695734	0.087281	0.75508	0.99805	FALSE
rno-miR-181a-1-3p	97.7091700236749	102.075599250613	-0.056042	0.83702	0.99805	FALSE
rno-miR-181a-2-3p	8.28307651907977	9.5158884827445	-0.1375	0.70098	0.99805	FALSE
rno-miR-181a-5p	2073.206914201	1819.38499127442	0.17778	0.31441	0.99805	FALSE
rno-miR-181b-1-3p	3.21659083479883	3.95130319164398	-0.12111	0.74169	0.99805	FALSE
rno-miR-181b-2-3p	0	0	NA	NA	NA	NA
rno-miR-181b-5p	263.410371143173	251.87352502464	0.06377	0.76274	0.99805	FALSE
rno-miR-181c-3p	11.4997015310959	9.8910468276467	0.12562	0.73052	0.99805	FALSE
rno-miR-181c-5p	11.3425207087577	10.4791331549401	0.072288	0.84603	0.99805	FALSE
rno-miR-181d-3p	0	0	NA	NA	NA	NA
rno-miR-181d-5p	101.418823011928	79.6567584680685	0.31424	0.18507	0.99805	FALSE
rno-miR-182	1157.55402825234	902.546842020908	0.23016	0.52045	0.99805	FALSE
rno-miR-183-3p	0	0	NA	NA	NA	NA
rno-miR-183-5p	306.531081124951	234.823645895631	0.2622	0.45224	0.99805	FALSE
rno-miR-1839-3p	17.0494544339768	19.3114575291152	-0.13206	0.68147	0.99805	FALSE
rno-miR-1839-5p	636.037930355931	603.993873151959	0.061168	0.83049	0.99805	FALSE
rno-miR-184	86.6356462102817	45.7080110613473	0.45384	0.22384	0.99805	FALSE
rno-miR-1843a-3p	37.4756948704485	59.8934897296467	-0.5861	0.031905	0.99805	TRUE
rno-miR-1843a-5p	966.513180910986	1182.43425753901	-0.26939	0.17091	0.99805	FALSE
rno-miR-1843b-3p	1.28618201613864	2.19244379304775	-0.2298	0.47013	0.99805	FALSE
rno-miR-1843b-5p	163.099623168746	206.824933798523	-0.32152	0.078898	0.99805	FALSE
rno-miR-185-5p	510.735718211634	515.69644778773	-0.010213	0.96788	0.99805	FALSE
rno-miR-186-3p	0.321816636191233	0	0.075915	0.52042	0.99805	FALSE
rno-miR-186-5p	2158.43754214947	2163.33767108513	-0.0026482	0.99256	0.99805	FALSE
rno-miR-187-3p	8.0439429093192	8.86682670495078	-0.048641	0.89523	0.99805	FALSE
rno-miR-187-5p	0	0.289580846795602	-0.069591	0.54194	0.99805	FALSE
rno-miR-188-3p	0	0.338106613175496	-0.076862	0.52072	0.99805	FALSE
rno-miR-188-5p	3.37856659291209	3.3794923802712	0.0025982	0.994	0.99805	FALSE
rno-miR-18a-3p	1.68900361999515	1.61328209945654	0.009592	0.97688	0.99805	FALSE
rno-miR-18a-5p	16.8901729088207	17.0580382855671	0.00075834	0.99816	0.99816	FALSE
rno-miR-190a-3p	4.01947145512017	2.82013125301885	0.12566	0.72384	0.99805	FALSE
rno-miR-190a-5p	119.259001528261	98.6913856158904	0.20986	0.48503	0.99805	FALSE
rno-miR-190b-5p	32.1673471662326	26.3782499513083	0.20589	0.49027	0.99805	FALSE
rno-miR-191a-3p	10.456991239223	13.0221332452838	-0.1844	0.59959	0.99805	FALSE
rno-miR-191a-5p	7770.12207416186	7286.02258261598	0.089527	0.51818	0.99805	FALSE
rno-miR-191b	9.49150715343202	8.96387823771057	0.058236	0.87306	0.99805	FALSE
rno-miR-192-3p	66.509727758452	67.8056188486534	-0.027946	0.90852	0.99805	FALSE
rno-miR-192-5p	189193.817557103	179689.833393706	0.062403	0.8199	0.99805	FALSE
rno-miR-193a-3p	29.5943896038162	32.4532930558305	-0.1027	0.76425	0.99805	FALSE
rno-miR-193a-5p	67.0804387620405	74.5202812220667	-0.12054	0.68075	0.99805	FALSE
rno-miR-193b-3p	147.256374474879	172.313219987315	-0.19527	0.46453	0.99805	FALSE
rno-miR-193b-5p	3.94066972192478	4.09530673929989	-0.041347	0.91148	0.99805	FALSE
rno-miR-194-3p	202.228395505652	198.60266817148	0.015895	0.96013	0.99805	FALSE
rno-miR-194-5p	76096.1376338832	64191.1664099005	0.2155	0.37767	0.99805	FALSE
rno-miR-1949	3.37636335844221	4.47203883568586	-0.17506	0.61717	0.99805	FALSE
rno-miR-195-3p	152.800337927565	116.723464279474	0.34283	0.15079	0.99805	FALSE
rno-miR-195-5p	1162.47493500011	1214.31519140015	-0.058232	0.76687	0.99805	FALSE
rno-miR-1956-5p	0.241371021447748	0.338106613175496	-0.013457	0.93304	0.99805	FALSE
rno-miR-196a-5p	0	0.289580846795602	-0.069591	0.54194	0.99805	FALSE
rno-miR-196b-3p	0	0	NA	NA	NA	NA
rno-miR-196b-5p	3.21767536342512	4.86857149841068	-0.23902	0.52101	0.99805	FALSE
rno-miR-199a-3p	6274.92909455603	5871.29182111688	0.075143	0.80722	0.99805	FALSE
rno-miR-199a-5p	2837.55401920451	2777.19107232254	0.0289	0.8809	0.99805	FALSE
rno-miR-19a-3p	57.7570260716442	61.9876090198328	-0.063745	0.85404	0.99805	FALSE
rno-miR-19a-5p	0.482742042895496	0.696013792689845	-0.024559	0.89577	0.99805	FALSE
rno-miR-19b-1-5p	2.17174566289065	3.43791842982052	-0.23407	0.514	0.99805	FALSE
rno-miR-19b-3p	921.522214358297	880.811380315156	0.04873	0.88057	0.99805	FALSE
rno-miR-1b	813.41339682976	270.472225727237	0.70393	0.058002	0.99805	FALSE
rno-miR-200a-3p	4943.41664326675	4871.31994491396	0.016246	0.95929	0.99805	FALSE
rno-miR-200a-5p	310.747125297995	408.357634658667	-0.20056	0.59087	0.99805	FALSE
rno-miR-200b-3p	4872.00487689317	4617.17075958279	0.055447	0.86944	0.99805	FALSE
rno-miR-200b-5p	37.8829571204621	36.1217647201334	0.047034	0.89774	0.99805	FALSE
rno-miR-200c-3p	92.1731742207629	51.0847917536106	0.68256	0.021226	0.99805	TRUE
rno-miR-201-3p	0.72355371142145	0.637587743140524	0.0083087	0.97328	0.99805	FALSE
rno-miR-201-5p	6.75660801011968	3.64289742797676	0.41692	0.26151	0.99805	FALSE
rno-miR-202-5p	0	0	NA	NA	NA	NA
rno-miR-203a-3p	4411.72977610009	4245.57568819328	0.049741	0.8231	0.99805	FALSE
rno-miR-203a-5p	692.010039182542	945.09504274178	-0.32388	0.33428	0.99805	FALSE
rno-miR-203b-3p	895.06625946692	1211.61439780878	-0.32916	0.30686	0.99805	FALSE
rno-miR-203b-5p	2857.09593274311	2825.56601316861	0.014183	0.94966	0.99805	FALSE
rno-miR-204-3p	0	0.579161693591203	-0.11731	0.42176	0.99805	FALSE
rno-miR-204-5p	14.3945099069208	45.847136361667	-0.89362	0.016232	0.99805	TRUE
rno-miR-205	6.19230164663711	5.04130024610764	0.12034	0.74708	0.99805	FALSE
rno-miR-206-3p	44.72569428875	4.64634133486658	0.67706	NA	NA	NA
rno-miR-207	0	0	NA	NA	NA	NA
rno-miR-208b-3p	0	0	NA	NA	NA	NA
rno-miR-20a-3p	1.04592970053448	0.868742540386805	0.039687	0.87092	0.99805	FALSE
rno-miR-20a-5p	2300.2711699455	2160.8230497941	0.068955	0.82763	0.99805	FALSE
rno-miR-20b-3p	0.482742042895496	1.95138871263204	-0.33661	0.26608	0.99805	FALSE
rno-miR-20b-5p	4.90559445479398	6.23922476596775	-0.181	0.62731	0.99805	FALSE
rno-miR-210-3p	426.982236215843	347.467133810383	0.2623	0.26858	0.99805	FALSE
rno-miR-210-5p	2.49247777045558	0.637587743140524	0.40549	0.20069	0.99805	FALSE
rno-miR-211-5p	0.241371021447748	0	0.062632	0.56078	0.99805	FALSE
rno-miR-212-3p	1.44766677576469	1.30390068632209	0.034873	0.90155	0.99805	FALSE
rno-miR-212-5p	2.8154131124904	1.66180786583644	0.27448	0.42973	0.99805	FALSE
rno-miR-21-3p	50.8313074242971	38.7851454207413	0.33724	0.20358	0.99805	FALSE
rno-miR-214-3p	167.690855978863	199.805093391226	-0.23429	0.19261	0.99805	FALSE
rno-miR-21-5p	642912.708003603	634627.873659812	0.016119	0.95015	0.99805	FALSE
rno-miR-216a-3p	0	0	NA	NA	NA	NA
rno-miR-216a-5p	0.482742042895496	0.338106613175496	0.040109	0.81943	0.99805	FALSE
rno-miR-216b-3p	0.241371021447748	1.37222701904084	-0.24179	0.32622	0.99805	FALSE
rno-miR-216b-5p	0	0.627687459971098	-0.18361	0.30803	0.99805	FALSE
rno-miR-217-5p	13.271422354739	14.2816313176607	-0.032094	0.93018	0.99805	FALSE
rno-miR-218a-5p	252.373706736168	256.261924456766	-0.017375	0.94764	0.99805	FALSE
rno-miR-218b	236.448424382999	243.334293343291	-0.033829	0.9002	0.99805	FALSE
rno-miR-219a-1-3p	6.1135682678763	5.04384964705864	0.1545	0.67539	0.99805	FALSE
rno-miR-219a-2-3p	0.321816636191233	0.289580846795602	0.005695	0.97194	0.99805	FALSE
rno-miR-219a-5p	8.04387455488462	6.33627629872754	0.20055	0.58895	0.99805	FALSE
rno-miR-219b	0.321816636191233	0.289580846795602	0.005695	0.97194	0.99805	FALSE
rno-miR-221-3p	568.19227644744	470.676581123052	0.22094	0.45293	0.99805	FALSE
rno-miR-221-5p	134.544015868905	92.4400050256894	0.34199	0.34274	0.99805	FALSE
rno-miR-222-3p	108.175887843317	108.191372669418	0.0037567	0.99012	0.99805	FALSE
rno-miR-222-5p	1.12637531527796	0.686113509520419	0.13688	0.61769	0.99805	FALSE
rno-miR-223-3p	105.110564189238	87.2001044749241	0.22971	0.38352	0.99805	FALSE
rno-miR-223-5p	21.630012843918	18.7109215177013	0.10964	0.76715	0.99805	FALSE
rno-miR-22-3p	16895.4348616174	17559.7931250525	-0.039582	0.90682	0.99805	FALSE
rno-miR-224-5p	6.51306793141934	8.01053384868441	-0.15547	0.67674	0.99805	FALSE
rno-miR-22-5p	368.268355592755	453.337426027979	-0.27602	0.17982	0.99805	FALSE
rno-miR-23a-3p	3941.92633402599	4722.70573590721	-0.19733	0.53771	0.99805	FALSE
rno-miR-23a-5p	0	0.338106613175496	-0.076862	0.52072	0.99805	FALSE
rno-miR-23b-3p	3266.36141006975	3801.79421418982	-0.16623	0.60266	0.99805	FALSE
rno-miR-23b-5p	7.72202374147609	9.81124646027476	-0.15492	0.67587	0.99805	FALSE
rno-miR-24-1-5p	25.0944135174877	25.0842495481556	0.0059071	0.98477	0.99805	FALSE
rno-miR-24-2-5p	499.53717143584	532.486937747274	-0.0805	0.72864	0.99805	FALSE
rno-miR-24-3p	2932.66143978949	3283.62525759442	-0.14546	0.52503	0.99805	FALSE
rno-miR-25-3p	5435.03265578075	5915.3253301802	-0.098374	0.73956	0.99805	FALSE
rno-miR-25-5p	9.32736233806616	9.2633593676756	-0.028654	0.93736	0.99805	FALSE
rno-miR-26a-3p	4.26248635811601	2.96570855215853	0.22552	0.54173	0.99805	FALSE
rno-miR-26a-5p	133723.554906049	123848.98917457	0.097221	0.69006	0.99805	FALSE
rno-miR-26b-3p	24.0490773470924	35.3281047534146	-0.39065	0.24667	0.99805	FALSE
rno-miR-26b-5p	16258.2857653157	15067.897051122	0.10295	0.56387	0.99805	FALSE
rno-miR-27a-3p	1571.25129007678	1525.75331612802	0.038268	0.8649	0.99805	FALSE
rno-miR-27a-5p	127.305750344516	106.799569099351	0.18196	0.58875	0.99805	FALSE
rno-miR-27b-3p	41804.4518185936	46430.2426662874	-0.14057	0.46517	0.99805	FALSE
rno-miR-27b-5p	32.4065149532105	43.6594940498867	-0.36556	0.23074	0.99805	FALSE
rno-miR-28-3p	2825.62074413776	2867.92866509945	-0.017981	0.9485	0.99805	FALSE
rno-miR-28-5p	373.707208114611	368.44574560918	0.01494	0.96476	0.99805	FALSE
rno-miR-291a-3p	0.482182689973701	0.696013792689845	-0.043629	0.8128	0.99805	FALSE
rno-miR-291a-5p	0.241371021447748	0.9172683067667	-0.1645	0.47017	0.99805	FALSE
rno-miR-291b	0.803999326164935	1.26527520311162	-0.1538	0.59571	0.99805	FALSE
rno-miR-292-3p	1.20573640139515	0.696013792689845	0.078704	0.73911	0.99805	FALSE
rno-miR-292-5p	2.8947400213903	3.81562617567372	-0.18335	0.61221	0.99805	FALSE
rno-miR-293-5p	18.409438184232	10.1237753763767	0.39257	0.29256	0.99805	FALSE
rno-miR-294	0.72355371142145	1.04402068903477	-0.059685	0.79532	0.99805	FALSE
rno-miR-295-3p	0.563187657638981	0.97569435631602	-0.10481	0.70323	0.99805	FALSE
rno-miR-296-3p	0.803999326164935	0	0.20438	0.27641	0.99805	FALSE
rno-miR-298-3p	0.563187657638981	0	0.17845	0.31254	0.99805	FALSE
rno-miR-298-5p	0	0.627687459971098	-0.18361	0.30803	0.99805	FALSE
rno-miR-299a-3p	1.60911735817346	1.15832338718241	0.071706	0.78225	0.99805	FALSE
rno-miR-299b-5p	1.04592970053448	0.289580846795602	0.19859	0.40463	0.99805	FALSE
rno-miR-29a-3p	17679.3340756203	16834.0523729292	0.059172	0.83	0.99805	FALSE
rno-miR-29a-5p	21.2330023500283	22.5964477775776	-0.065049	0.84814	0.99805	FALSE
rno-miR-29b-3p	372.815340309944	561.581798116285	-0.49485	0.074484	0.99805	FALSE
rno-miR-29b-5p	8.28304234186248	10.45295735585	-0.23925	0.50543	0.99805	FALSE
rno-miR-29c-3p	436.937159817874	469.725342203699	-0.087396	0.7591	0.99805	FALSE
rno-miR-29c-5p	121.346681183466	157.483841904805	-0.28857	0.36393	0.99805	FALSE
rno-miR-300-3p	2.09074069522537	1.55485604990722	0.096179	0.77693	0.99805	FALSE
rno-miR-301a-3p	3.45792767902928	6.18237246790219	-0.44124	0.23703	0.99805	FALSE
rno-miR-301a-5p	4.66530796197252	6.62585714552314	-0.25312	0.49729	0.99805	FALSE
rno-miR-301b-3p	0.643633272382466	0	0.12621	0.40035	0.99805	FALSE
rno-miR-301b-5p	0	0	NA	NA	NA	NA
rno-miR-3064-3p	0.563187657638981	0	0.17845	0.31254	0.99805	FALSE
rno-miR-3064-5p	2.17174566289065	2.34792137535686	-0.016795	0.96188	0.99805	FALSE
rno-miR-3065-3p	40.0552963134918	32.6116975865413	0.26609	0.33005	0.99805	FALSE
rno-miR-3065-5p	27.5863319350215	21.8519082185078	0.28001	0.33739	0.99805	FALSE
rno-miR-3068-3p	290.65339888332	386.546287472484	-0.26356	0.46285	0.99805	FALSE
rno-miR-3068-5p	133.255963248142	140.079230146627	-0.069593	0.75962	0.99805	FALSE
rno-miR-3074	14.3178088765434	14.4288625951003	0.0091207	0.97953	0.99805	FALSE
rno-miR-3075	0.241371021447748	0.338106613175496	-0.013457	0.93304	0.99805	FALSE
rno-miR-3084a-3p	1.28726654476493	1.04402068903477	0.025844	0.89667	0.99805	FALSE
rno-miR-3084a-5p	0	0.348006896344923	-0.078229	0.51688	0.99805	FALSE
rno-miR-3084b-5p	0.321816636191233	0.868742540386805	-0.093131	0.6221	0.99805	FALSE
rno-miR-3084c-5p	0.321816636191233	0.868742540386805	-0.093131	0.6221	0.99805	FALSE
rno-miR-3085	0	0	NA	NA	NA	NA
rno-miR-3099	0	0	NA	NA	NA	NA
rno-miR-30a-3p	3499.42572679249	3397.87179766607	0.035904	0.89323	0.99805	FALSE
rno-miR-30a-5p	134791.124285972	138874.750951219	-0.031446	0.92437	0.99805	FALSE
rno-miR-30b-3p	0.643633272382466	1.66180786583644	-0.2268	0.42947	0.99805	FALSE
rno-miR-30b-5p	13215.8462734686	12260.3263427858	0.098017	0.65258	0.99805	FALSE
rno-miR-30c-1-3p	38.7641142982743	37.7108257801818	0.022498	0.93801	0.99805	FALSE
rno-miR-30c-2-3p	1257.31003697009	1339.55823376716	-0.06395	0.85236	0.99805	FALSE
rno-miR-30c-5p	10893.5893642851	10681.560374621	0.02628	0.89248	0.99805	FALSE
rno-miR-30d-3p	406.990732627526	292.764561090855	0.42433	0.058176	0.99805	FALSE
rno-miR-30d-5p	80128.0878893279	84164.674212569	-0.059664	0.82676	0.99805	FALSE
rno-miR-30e-3p	1614.2185292622	1571.25501392814	0.031543	0.91339	0.99805	FALSE
rno-miR-30e-5p	13043.5990076171	12667.3063810365	0.035664	0.89498	0.99805	FALSE
rno-miR-3102	0	0	NA	NA	NA	NA
rno-miR-3120	44.399940522334	49.3671072391759	-0.11019	0.70508	0.99805	FALSE
rno-miR-31a-3p	109.772528551125	167.247999483181	-0.5173	0.05999	0.99805	FALSE
rno-miR-31a-5p	2138.84830179512	2046.81132086902	0.049903	0.87013	0.99805	FALSE
rno-miR-31b	187.157435956956	213.55744543934	-0.14863	0.63302	0.99805	FALSE
rno-miR-320-3p	643.814399435127	971.293095683451	-0.48831	0.087378	0.99805	FALSE
rno-miR-320-5p	0	0.338106613175496	-0.076862	0.52072	0.99805	FALSE
rno-miR-322-3p	281.300146616553	259.2432434004	0.094894	0.7444	0.99805	FALSE
rno-miR-322-5p	316.419021134697	267.507743248635	0.1844	0.56246	0.99805	FALSE
rno-miR-323-3p	1.76948341195593	0.9172683067667	0.20974	0.49911	0.99805	FALSE
rno-miR-32-3p	5.22685173806341	3.51614504570869	0.23867	0.52194	0.99805	FALSE
rno-miR-324-3p	4.8251146628332	1.61328209945654	0.58462	0.10945	0.99805	FALSE
rno-miR-324-5p	13.5903738718867	27.7047979255548	-0.5747	0.12097	0.99805	FALSE
rno-miR-325-3p	0.643633272382466	0	0.12621	0.40035	0.99805	FALSE
rno-miR-325-5p	0.241371021447748	0.289580846795602	-0.0067116	0.96595	0.99805	FALSE
rno-miR-32-5p	209.839723929407	225.663590269454	-0.08547	0.76633	0.99805	FALSE
rno-miR-326-3p	87.4245897022206	89.2549967191359	-0.024764	0.93151	0.99805	FALSE
rno-miR-326-5p	0	0.348006896344923	-0.078229	0.51688	0.99805	FALSE
rno-miR-328a-3p	427.581458325879	479.778909792997	-0.13585	0.62586	0.99805	FALSE
rno-miR-328a-5p	0	0	NA	NA	NA	NA
rno-miR-328b-3p	0.321816636191233	0	0.075915	0.52042	0.99805	FALSE
rno-miR-329-3p	0.321816636191233	0.579161693591203	-0.05172	0.77177	0.99805	FALSE
rno-miR-329-5p	0.482182689973701	0	0.095453	0.46877	0.99805	FALSE
rno-miR-330-3p	4.10267965725534	10.5203080391016	-0.68234	0.06642	0.99805	FALSE
rno-miR-330-5p	17.1310187545639	18.2064613895801	-0.05556	0.86958	0.99805	FALSE
rno-miR-331-3p	38.6022410718129	42.1307335722534	-0.096095	0.75636	0.99805	FALSE
rno-miR-331-5p	3.29759580246411	3.20676363257424	0.034605	0.92491	0.99805	FALSE
rno-miR-33-3p	27.5057837886262	25.7447853606025	0.068829	0.82826	0.99805	FALSE
rno-miR-335	63.8636303464928	66.6707815318603	-0.041014	0.90419	0.99805	FALSE
rno-miR-33-5p	16.411141273074	13.0770342444148	0.14554	0.69361	0.99805	FALSE
rno-miR-336-5p	0.803999326164935	0.338106613175496	0.10113	0.64065	0.99805	FALSE
rno-miR-337-5p	0	0.686113509520419	-0.19015	0.29868	0.99805	FALSE
rno-miR-338-3p	27.5863319350215	21.8519082185078	0.28001	0.33739	0.99805	FALSE
rno-miR-338-5p	44.5591536930556	34.7358150468703	0.31742	0.23677	0.99805	FALSE
rno-miR-339-3p	120.721450720513	144.282247257504	-0.22338	0.36814	0.99805	FALSE
rno-miR-339-5p	553.949279711996	615.271992828294	-0.11129	0.73527	0.99805	FALSE
rno-miR-340-3p	41.7388772903555	35.4046773910029	0.20026	0.44982	0.99805	FALSE
rno-miR-340-5p	3248.50504461786	3532.89396921107	-0.11118	0.58425	0.99805	FALSE
rno-miR-341	2.57292338519907	3.15823786619434	-0.15876	0.66079	0.99805	FALSE
rno-miR-342-3p	173.482001562964	191.302248317158	-0.1201	0.60981	0.99805	FALSE
rno-miR-342-5p	2.09130004814716	3.15823786619434	-0.20426	0.57168	0.99805	FALSE
rno-miR-343	0.241371021447748	0	0.062632	0.56078	0.99805	FALSE
rno-miR-344a-3p	0.241371021447748	0.289580846795602	-0.0067116	0.96595	0.99805	FALSE
rno-miR-345-3p	120.471689405238	115.335182299078	0.050757	0.85478	0.99805	FALSE
rno-miR-345-5p	166.80156026519	196.358330554519	-0.20425	0.43631	0.99805	FALSE
rno-miR-346	0	0.289580846795602	-0.069591	0.54194	0.99805	FALSE
rno-miR-3473	6.51415246004564	5.19677782841675	0.17229	0.6432	0.99805	FALSE
rno-miR-34a-3p	0.241371021447748	0.676213226350992	-0.076068	0.67208	0.99805	FALSE
rno-miR-34a-5p	581.786689257399	864.625816693858	-0.44966	0.14261	0.99805	FALSE
rno-miR-34b-3p	3.21767536342512	6.99268895873968	-0.5163	0.16649	0.99805	FALSE
rno-miR-34b-5p	0.804558679086729	1.4964300003579	-0.13552	0.62887	0.99805	FALSE
rno-miR-34c-3p	5.3056876484761	6.86848597742261	-0.15979	0.65653	0.99805	FALSE
rno-miR-34c-5p	263.547368565664	308.510539533541	-0.19692	0.44765	0.99805	FALSE
rno-miR-350	110.493947382511	116.227410909854	-0.071447	0.79458	0.99805	FALSE
rno-miR-351-3p	1.77000858766043	1.21674943673173	0.10985	0.70928	0.99805	FALSE
rno-miR-351-5p	310.461054786927	356.324567725123	-0.16785	0.51855	0.99805	FALSE
rno-miR-3541	0	0	NA	NA	NA	NA
rno-miR-3542	2.65340317715984	2.36772194169571	0.038875	0.90379	0.99805	FALSE
rno-miR-3543	2.17122048718614	3.06118633343455	-0.138	0.67716	0.99805	FALSE
rno-miR-3544	0	0	NA	NA	NA	NA
rno-miR-3547	0	0	NA	NA	NA	NA
rno-miR-3548	251.880311952868	330.248842593301	-0.19896	0.59383	0.99805	FALSE
rno-miR-3549	66.356885050619	73.8826934789262	-0.12197	0.68072	0.99805	FALSE
rno-miR-3553	306.531081124951	234.823645895631	0.2622	0.45224	0.99805	FALSE
rno-miR-3556a	1294.76940341192	1156.68839991371	0.13546	0.62686	0.99805	FALSE
rno-miR-3556b	423.907279370669	455.469208356296	-0.086935	0.75988	0.99805	FALSE
rno-miR-3557-3p	660.86316660701	644.825791912118	0.024967	0.94073	0.99805	FALSE
rno-miR-3557-5p	57004.90217895	73274.9461276965	-0.2748	0.38951	0.99805	FALSE
rno-miR-3558-3p	6.91533018235406	5.10962657882638	0.20377	0.58313	0.99805	FALSE
rno-miR-3558-5p	2.4125573314166	1.02422012269591	0.30634	0.34827	0.99805	FALSE
rno-miR-3559-3p	320.301396353422	345.518571693454	-0.088677	0.76462	0.99805	FALSE
rno-miR-3559-5p	2618.61805216381	2757.28306141516	-0.05968	0.84142	0.99805	FALSE
rno-miR-3560	12.7880867817044	12.2191676366647	0.063162	0.85611	0.99805	FALSE
rno-miR-3561-3p	1.92873075989481	1.02422012269591	0.088969	0.70675	0.99805	FALSE
rno-miR-3561-5p	0.241371021447748	0	0.062632	0.56078	0.99805	FALSE
rno-miR-3566	0	0	NA	NA	NA	NA
rno-miR-3569	0	0	NA	NA	NA	NA
rno-miR-3570	97.7091700236749	102.365180097408	-0.059575	0.82668	0.99805	FALSE
rno-miR-3571	128.47735237458	19.0620759170138	0.84549	NA	NA	NA
rno-miR-3572	0	0	NA	NA	NA	NA
rno-miR-3574	426.419048558204	347.467133810383	0.2606	0.27167	0.99805	FALSE
rno-miR-3576	0	0	NA	NA	NA	NA
rno-miR-3577	0.321816636191233	0.627687459971098	-0.081856	0.69929	0.99805	FALSE
rno-miR-3578	0	0.579161693591203	-0.11731	0.42176	0.99805	FALSE
rno-miR-3579	0	0	NA	NA	NA	NA
rno-miR-3580-3p	0	0	NA	NA	NA	NA
rno-miR-3580-5p	0.482182689973701	0	0.095453	0.46877	0.99805	FALSE
rno-miR-3583-3p	0	0	NA	NA	NA	NA
rno-miR-3583-5p	0	0	NA	NA	NA	NA
rno-miR-3584-3p	0	0	NA	NA	NA	NA
rno-miR-3585-3p	1.12637531527796	1.03412040586534	0.0469	0.86824	0.99805	FALSE
rno-miR-3585-5p	2.89585872723389	4.88837206474953	-0.29949	0.42046	0.99805	FALSE
rno-miR-3586-3p	215.469341434337	271.367939413381	-0.2442	0.46014	0.99805	FALSE
rno-miR-3587	370.081525695258	558.579037832399	-0.49598	0.075244	0.99805	FALSE
rno-miR-3588	6550.1826830719	6196.7015350771	0.062083	0.84207	0.99805	FALSE
rno-miR-3589	442.596464297742	437.975162760087	0.010486	0.97167	0.99805	FALSE
rno-miR-3590-3p	5.87272242213306	4.8784717815801	0.17711	0.63496	0.99805	FALSE
rno-miR-3590-5p	87.2605815957239	102.083625000917	-0.20331	0.38078	0.99805	FALSE
rno-miR-3591	663283.543755355	460691.266006475	0.41832	0.16453	0.99805	FALSE
rno-miR-3592	2.01029508048188	0	0.53423	0.055917	0.99805	FALSE
rno-miR-3593-3p	0	0	NA	NA	NA	NA
rno-miR-3593-5p	0	0	NA	NA	NA	NA
rno-miR-3594-3p	0.241371021447748	0	0.062632	0.56078	0.99805	FALSE
rno-miR-3594-5p	0	0	NA	NA	NA	NA
rno-miR-3595	0	0	NA	NA	NA	NA
rno-miR-3596a	30682.5309654732	28280.8099865848	0.11148	0.50148	0.99805	FALSE
rno-miR-3596b	4341.60338601148	4159.15088301691	0.057346	0.76671	0.99805	FALSE
rno-miR-3596c	1574.49504249019	1331.3877156301	0.22054	0.29586	0.99805	FALSE
rno-miR-3596d	102262.945779057	90375.9093516001	0.14421	0.6231	0.99805	FALSE
rno-miR-361-3p	1130.45338939455	1064.19078311899	0.076315	0.75351	0.99805	FALSE
rno-miR-361-5p	216.990033010548	284.083210138356	-0.34848	0.12239	0.99805	FALSE
rno-miR-362-3p	121.857770196959	129.973685045852	-0.071569	0.81367	0.99805	FALSE
rno-miR-362-5p	179.268492295277	178.015513820136	0.0074279	0.9748	0.99805	FALSE
rno-miR-363-3p	70.4489928393498	77.9138772647583	-0.11758	0.70219	0.99805	FALSE
rno-miR-363-5p	0	0	NA	NA	NA	NA
rno-miR-365-3p	851.712682138332	1011.35626076663	-0.21181	0.4227	0.99805	FALSE
rno-miR-365-5p	1.20573640139515	0.9172683067667	0.031551	0.90731	0.99805	FALSE
rno-miR-369-3p	1.04592970053448	0.289580846795602	0.19859	0.40463	0.99805	FALSE
rno-miR-369-5p	0	0.579161693591203	-0.11731	0.42176	0.99805	FALSE
rno-miR-370-3p	0.965484085790992	0.289580846795602	0.12057	0.53573	0.99805	FALSE
rno-miR-374-3p	33.8596727265412	33.7419741025154	-0.0013759	0.99685	0.99816	FALSE
rno-miR-374-5p	2468.49257348473	2346.78499781937	0.064507	0.78422	0.99805	FALSE
rno-miR-375-3p	2387.21462556378	3326.2522383964	-0.37472	0.22338	0.99805	FALSE
rno-miR-376a-3p	0	0	NA	NA	NA	NA
rno-miR-376a-5p	0	0	NA	NA	NA	NA
rno-miR-376b-3p	0.72355371142145	0	0.19576	0.28802	0.99805	FALSE
rno-miR-376b-5p	0.241371021447748	0	0.062632	0.56078	0.99805	FALSE
rno-miR-376c-3p	0.482182689973701	0.348006896344923	0.015914	0.92612	0.99805	FALSE
rno-miR-377-3p	0	0	NA	NA	NA	NA
rno-miR-378a-3p	57004.41999626	73274.6080210833	-0.27481	0.38949	0.99805	FALSE
rno-miR-378a-5p	669.389783204791	654.706938456596	0.022594	0.9462	0.99805	FALSE
rno-miR-378b	11.9829345724786	13.932050669832	-0.14138	0.68549	0.99805	FALSE
rno-miR-379-3p	0.72355371142145	0	0.19576	0.28802	0.99805	FALSE
rno-miR-379-5p	14.2347032060601	6.28775053234764	0.51895	0.16182	0.99805	FALSE
rno-miR-380-3p	0	0.338106613175496	-0.076862	0.52072	0.99805	FALSE
rno-miR-380-5p	0	0	NA	NA	NA	NA
rno-miR-381-3p	0.321816636191233	0	0.075915	0.52042	0.99805	FALSE
rno-miR-382-3p	2.01029508048188	0	0.53423	0.055917	0.99805	FALSE
rno-miR-382-5p	0.321816636191233	0.579161693591203	-0.05172	0.77177	0.99805	FALSE
rno-miR-383-5p	1.60855800525166	1.90286294625215	-0.074684	0.82614	0.99805	FALSE
rno-miR-384-3p	0	0.696013792689845	-0.12873	0.39839	0.99805	FALSE
rno-miR-384-5p	0	0.348006896344923	-0.078229	0.51688	0.99805	FALSE
rno-miR-409a-3p	1.28730072198223	1.02422012269591	0.085172	0.76111	0.99805	FALSE
rno-miR-409a-5p	0.803999326164935	0.338106613175496	0.10113	0.64065	0.99805	FALSE
rno-miR-409b	1.52867174342997	1.02422012269591	0.12725	0.65223	0.99805	FALSE
rno-miR-410-3p	0.321816636191233	1.2553749199422	-0.21505	0.38165	0.99805	FALSE
rno-miR-411-3p	0.482742042895496	0.289580846795602	0.047316	0.78574	0.99805	FALSE
rno-miR-411-5p	4.34296615007679	1.2068491535623	0.58139	0.10034	0.99805	FALSE
rno-miR-412-5p	0.321816636191233	0	0.075915	0.52042	0.99805	FALSE
rno-miR-421-3p	2.65392835286435	6.7130083951135	-0.66691	0.073909	0.99805	FALSE
rno-miR-421-5p	0	0	NA	NA	NA	NA
rno-miR-423-3p	1180.01156707973	1076.55551166637	0.1032	0.74	0.99805	FALSE
rno-miR-423-5p	1206.25187367148	1391.41723223719	-0.18428	0.42144	0.99805	FALSE
rno-miR-425-3p	29.6775636287341	29.4633600035164	0.0061589	0.98309	0.99805	FALSE
rno-miR-425-5p	614.83270443179	569.717280297547	0.086	0.7766	0.99805	FALSE
rno-miR-429	339.726001876951	509.370177492448	-0.3841	0.27773	0.99805	FALSE
rno-miR-431	0.724113064343244	0.338106613175496	0.080189	0.66762	0.99805	FALSE
rno-miR-433-3p	0.321816636191233	0.627687459971098	-0.081856	0.69929	0.99805	FALSE
rno-miR-434-3p	2.17122048718614	3.06118633343455	-0.138	0.67716	0.99805	FALSE
rno-miR-434-5p	1.93096817158198	1.84443689670283	0.028593	0.91945	0.99805	FALSE
rno-miR-449a-5p	1.84992902669941	1.67170814900587	0.059216	0.86035	0.99805	FALSE
rno-miR-449c-5p	0	0	NA	NA	NA	NA
rno-miR-450a-3p	6.51635569451552	2.78150576980838	0.4135	0.24069	0.99805	FALSE
rno-miR-450a-5p	1456.72250409222	1546.22988597693	-0.06988	0.80966	0.99805	FALSE
rno-miR-450b-3p	19.4647059983505	18.6707222830071	0.046586	0.89115	0.99805	FALSE
rno-miR-450b-5p	1069.25729360629	1180.26414732484	-0.12084	0.65024	0.99805	FALSE
rno-miR-451-3p	1.12637531527796	1.37222701904084	-0.027371	0.92554	0.99805	FALSE
rno-miR-451-5p	1576.10266083498	2263.22880784449	-0.30496	0.40698	0.99805	FALSE
rno-miR-452-3p	0	0	NA	NA	NA	NA
rno-miR-452-5p	2.57348273812086	2.68602798853235	-0.013364	0.97017	0.99805	FALSE
rno-miR-455-3p	223.753045660773	153.254291573268	0.47942	0.05215	0.99805	FALSE
rno-miR-455-5p	1735.74739908007	1506.3561597069	0.16288	0.58817	0.99805	FALSE
rno-miR-463-3p	0.72355371142145	0	0.19576	0.28802	0.99805	FALSE
rno-miR-463-5p	0	0	NA	NA	NA	NA
rno-miR-466b-2-3p	80.5785739131636	74.6616551419555	0.086349	0.74097	0.99805	FALSE
rno-miR-466b-3p	32.4092091861676	42.9305516779049	-0.35446	0.20586	0.99805	FALSE
rno-miR-466b-5p	16.9672282288161	16.2585977273663	0.014476	0.96791	0.99805	FALSE
rno-miR-466c-3p	5.94932092085857	5.96846883604376	-0.044956	0.9036	0.99805	FALSE
rno-miR-466c-5p	133.678912414856	90.8066285000068	0.4082	0.217	0.99805	FALSE
rno-miR-466d	0.321816636191233	0.348006896344923	-0.0023185	0.98878	0.99805	FALSE
rno-miR-471-3p	0	0	NA	NA	NA	NA
rno-miR-471-5p	0	0	NA	NA	NA	NA
rno-miR-483-3p	0	0.927168589936126	-0.24543	0.23036	0.99805	FALSE
rno-miR-483-5p	0.241371021447748	0.637587743140524	-0.097782	0.64149	0.99805	FALSE
rno-miR-484	3.70094258202512	9.26238371820836	-0.5383	0.14613	0.99805	FALSE
rno-miR-485-3p	0.803999326164935	0	0.20438	0.27641	0.99805	FALSE
rno-miR-485-5p	0	0	NA	NA	NA	NA
rno-miR-486	716.438849410951	897.352592561218	-0.18409	0.61854	0.99805	FALSE
rno-miR-487b-3p	0.321816636191233	0.348006896344923	-0.0023185	0.98878	0.99805	FALSE
rno-miR-488-3p	6.7538795999453	9.84409481275057	-0.3363	0.36427	0.99805	FALSE
rno-miR-488-5p	0.241371021447748	0	0.062632	0.56078	0.99805	FALSE
rno-miR-489-3p	0	0	NA	NA	NA	NA
rno-miR-489-5p	0	0	NA	NA	NA	NA
rno-miR-490-3p	23.0041979979669	20.5129070993935	0.1232	0.72773	0.99805	FALSE
rno-miR-490-5p	0.321816636191233	1.03412040586534	-0.15843	0.49164	0.99805	FALSE
rno-miR-493-3p	0	0	NA	NA	NA	NA
rno-miR-493-5p	0.241371021447748	0	0.062632	0.56078	0.99805	FALSE
rno-miR-494-3p	0.724113064343244	0	0.14281	0.36859	0.99805	FALSE
rno-miR-495	0.321816636191233	0.868742540386805	-0.093131	0.6221	0.99805	FALSE
rno-miR-496-3p	0	0	NA	NA	NA	NA
rno-miR-497-3p	0	0.97569435631602	-0.30936	0.17265	0.99805	FALSE
rno-miR-497-5p	477.053441492404	373.116384749523	0.24574	NA	NA	NA
rno-miR-499-3p	0.321816636191233	0	0.075915	0.52042	0.99805	FALSE
rno-miR-499-5p	253.290746747973	308.271813299511	-0.21198	0.51157	0.99805	FALSE
rno-miR-500-3p	21.6363833068066	23.251286686106	-0.071903	0.82907	0.99805	FALSE
rno-miR-500-5p	0.241371021447748	1.55485604990722	-0.34182	0.21685	0.99805	FALSE
rno-miR-501-3p	12.7880867817044	12.2191676366647	0.063162	0.85611	0.99805	FALSE
rno-miR-501-5p	0.563187657638981	0	0.17845	0.31254	0.99805	FALSE
rno-miR-503-3p	12.0650582459875	9.62381594814095	0.21891	0.55064	0.99805	FALSE
rno-miR-503-5p	52.0397380586493	42.0273870335585	0.24144	0.43764	0.99805	FALSE
rno-miR-505-3p	443.240097570125	438.313269373262	0.01129	0.96947	0.99805	FALSE
rno-miR-505-5p	4.34349132578129	3.11961238298387	0.20267	0.58229	0.99805	FALSE
rno-miR-509-3p	0	0.686113509520419	-0.19015	0.29868	0.99805	FALSE
rno-miR-509-5p	0.241371021447748	0	0.062632	0.56078	0.99805	FALSE
rno-miR-511-3p	104.649627767965	120.99646170137	-0.14202	0.68203	0.99805	FALSE
rno-miR-511-5p	5.22741109098521	7.051115008289	-0.25743	0.4858	0.99805	FALSE
rno-miR-5132-3p	0.563187657638981	0	0.17845	0.31254	0.99805	FALSE
rno-miR-5132-5p	0.482182689973701	1.5449557667378	-0.23772	0.3535	0.99805	FALSE
rno-miR-532-3p	139.940139987955	168.975961828236	-0.24347	0.31043	0.99805	FALSE
rno-miR-532-5p	7141.45581999542	8230.05415759495	-0.17013	0.54324	0.99805	FALSE
rno-miR-539-3p	0	0	NA	NA	NA	NA
rno-miR-539-5p	0	0	NA	NA	NA	NA
rno-miR-540-3p	0	0	NA	NA	NA	NA
rno-miR-540-5p	0	0	NA	NA	NA	NA
rno-miR-541-3p	0	0	NA	NA	NA	NA
rno-miR-541-5p	5.14644030053722	1.61328209945654	0.55034	0.12151	0.99805	FALSE
rno-miR-542-3p	853.585967621507	1210.32921504185	-0.42559	0.11529	0.99805	FALSE
rno-miR-542-5p	6.2727472613806	5.04384964705864	0.13674	0.71315	0.99805	FALSE
rno-miR-543-3p	0.321816636191233	0.97569435631602	-0.188	0.45367	0.99805	FALSE
rno-miR-544-5p	0	0	NA	NA	NA	NA
rno-miR-547-3p	16.0884793487775	19.0228523317868	-0.11221	0.76022	0.99805	FALSE
rno-miR-547-5p	2.49300294616008	0	0.58008	0.043174	0.99805	TRUE
rno-miR-582-3p	46.007721593915	43.9588949530356	0.051547	0.88632	0.99805	FALSE
rno-miR-582-5p	10.6972777320445	4.15373278884922	0.7873	0.032408	0.99805	TRUE
rno-miR-598-3p	216.969277740334	205.52379960697	0.065773	0.79824	0.99805	FALSE
rno-miR-598-5p	0	0	NA	NA	NA	NA
rno-miR-6216	34.4102686847173	23.7579186677275	0.26399	0.47922	0.99805	FALSE
rno-miR-6314	0	0	NA	NA	NA	NA
rno-miR-6315	1.60855800525166	1.36232673587141	0.063102	0.84009	0.99805	FALSE
rno-miR-6317	0	0.338106613175496	-0.076862	0.52072	0.99805	FALSE
rno-miR-6318	0	0.338106613175496	-0.076862	0.52072	0.99805	FALSE
rno-miR-6319	2.01029508048188	2.31822052584858	-0.051431	0.87014	0.99805	FALSE
rno-miR-632	0	0.289580846795602	-0.069591	0.54194	0.99805	FALSE
rno-miR-6321	0.482182689973701	2.60622762116042	-0.18604	0.37866	0.99805	FALSE
rno-miR-6324	5.46881628965025	3.79582560933487	0.24012	0.51743	0.99805	FALSE
rno-miR-6325	0	0	NA	NA	NA	NA
rno-miR-6328	0.482182689973701	1.32370125266094	-0.24771	0.35826	0.99805	FALSE
rno-miR-6329	86.2921515190096	124.287208954685	-0.41304	0.17776	0.99805	FALSE
rno-miR-6331	0	0	NA	NA	NA	NA
rno-miR-652-3p	147.662791436787	191.355491877242	-0.30908	0.26983	0.99805	FALSE
rno-miR-652-5p	3.78030366814231	2.76425460442053	0.15707	0.65072	0.99805	FALSE
rno-miR-653-3p	0	0.289580846795602	-0.069591	0.54194	0.99805	FALSE
rno-miR-653-5p	0	0.348006896344923	-0.078229	0.51688	0.99805	FALSE
rno-miR-664-2-5p	20.7520750747673	18.9069758821554	0.1136	0.74283	0.99805	FALSE
rno-miR-664-3p	17.8539105814117	18.7093477662176	-0.065996	0.84681	0.99805	FALSE
rno-miR-665	0	0	NA	NA	NA	NA
rno-miR-667-3p	0.321816636191233	0	0.075915	0.52042	0.99805	FALSE
rno-miR-671	28.7905269865205	24.5254865229198	0.17479	0.58159	0.99805	FALSE
rno-miR-672-3p	0.321816636191233	0.637587743140524	-0.082949	0.69582	0.99805	FALSE
rno-miR-672-5p	18.5005115044896	18.7907218850733	0.011245	0.97543	0.99805	FALSE
rno-miR-673-3p	0	0	NA	NA	NA	NA
rno-miR-674-3p	400.394431459081	421.856502706729	-0.060558	0.84116	0.99805	FALSE
rno-miR-674-5p	140.592005185523	89.9069889060787	0.47234	0.15183	0.99805	FALSE
rno-miR-675-3p	0	0	NA	NA	NA	NA
rno-miR-676	138.579127546063	155.358611928006	-0.13598	0.60558	0.99805	FALSE
rno-miR-702-3p	0.885004293830215	2.13401774349843	-0.26371	0.39675	0.99805	FALSE
rno-miR-702-5p	0.482742042895496	0.289580846795602	0.047316	0.78574	0.99805	FALSE
rno-miR-708-3p	4.10215448155084	8.03730774979097	-0.29518	0.39693	0.99805	FALSE
rno-miR-708-5p	0.804558679086729	3.004334035369	-0.36663	0.23931	0.99805	FALSE
rno-miR-741-3p	0.482182689973701	0	0.095453	0.46877	0.99805	FALSE
rno-miR-743a-3p	1.4465480699211	0.696013792689845	0.070019	0.72151	0.99805	FALSE
rno-miR-743b-3p	0	0	NA	NA	NA	NA
rno-miR-743b-5p	0	0	NA	NA	NA	NA
rno-miR-7578	0.72355371142145	0.348006896344923	0.089518	0.67746	0.99805	FALSE
rno-miR-758-3p	0	0	NA	NA	NA	NA
rno-miR-760-3p	0.482742042895496	0.338106613175496	0.040109	0.81943	0.99805	FALSE
rno-miR-7a-1-3p	68.1856828577143	61.0747611861355	0.10771	0.74061	0.99805	FALSE
rno-miR-7a-5p	17692.0691668943	16427.8435259146	0.088424	0.75422	0.99805	FALSE
rno-miR-7b	18.6597246752112	20.1613751526304	-0.056598	0.86555	0.99805	FALSE
rno-miR-802-3p	93.8701921851947	96.1912143880081	-0.0231	0.94613	0.99805	FALSE
rno-miR-802-5p	614.094967258599	638.601759738411	-0.051635	0.8292	0.99805	FALSE
rno-miR-871-3p	1.20573640139515	0	0.26848	0.2038	0.99805	FALSE
rno-miR-871-5p	0	0	NA	NA	NA	NA
rno-miR-872-3p	65.5473263724535	68.41711101952	-0.05402	0.8587	0.99805	FALSE
rno-miR-872-5p	1434.06275232303	1368.78185628819	0.061246	0.77889	0.99805	FALSE
rno-miR-873-3p	0	0.338106613175496	-0.076862	0.52072	0.99805	FALSE
rno-miR-873-5p	0.321816636191233	0	0.075915	0.52042	0.99805	FALSE
rno-miR-874-3p	7.72149856577159	9.08808121902764	-0.14023	0.70399	0.99805	FALSE
rno-miR-874-5p	0.321816636191233	0	0.075915	0.52042	0.99805	FALSE
rno-miR-877	2.41367603726019	2.39644714173675	0.029193	0.92625	0.99805	FALSE
rno-miR-878	0	0	NA	NA	NA	NA
rno-miR-879-3p	0	0	NA	NA	NA	NA
rno-miR-879-5p	0	0	NA	NA	NA	NA
rno-miR-881-3p	0.482182689973701	0	0.095453	0.46877	0.99805	FALSE
rno-miR-883-3p	0.482182689973701	0.348006896344923	0.015914	0.92612	0.99805	FALSE
rno-miR-92a-1-5p	7.07513688321473	6.67693231285403	0.010842	0.97678	0.99805	FALSE
rno-miR-92a-3p	8512.26051876795	9480.05468963603	-0.14646	0.39872	0.99805	FALSE
rno-miR-92b-3p	1.9303746414429	1.90286294625215	0.0039778	0.99077	0.99805	FALSE
rno-miR-92b-5p	0	0	NA	NA	NA	NA
rno-miR-93-3p	3.70038322910333	6.52047908107769	-0.365	0.32753	0.99805	FALSE
rno-miR-935	0	0	NA	NA	NA	NA
rno-miR-93-5p	890.297644873767	886.527576466399	0.005901	0.97489	0.99805	FALSE
rno-miR-96-5p	267.072732940501	150.261347884989	0.45689	0.21844	0.99805	FALSE
rno-miR-98-3p	3.29756162524681	0.289580846795602	0.6802	0.037195	0.99805	TRUE
rno-miR-98-5p	396.046206459093	308.977723914623	0.31274	0.21344	0.99805	FALSE
rno-miR-99a-3p	74.7886495665582	51.7000295294613	0.36282	0.28976	0.99805	FALSE
rno-miR-99a-5p	38421.1426998238	35802.8747739582	0.082238	0.77987	0.99805	FALSE
rno-miR-99b-3p	81.6263867357672	83.6638580814946	-0.026583	0.93187	0.99805	FALSE
rno-miR-99b-5p	3154.07702722302	3389.14337294289	-0.07998	0.79815	0.99805	FALSE
rno-miR-9a-3p	0.965484085790992	2.92708306894806	-0.33972	0.29662	0.99805	FALSE
rno-miR-9a-5p	109.776363149698	141.50351490396	-0.29821	0.31032	0.99805	FALSE
rno-miR-9b-3p	109.776363149698	141.165408290785	-0.29548	0.31467	0.99805	FALSE
rno-miR-9b-5p	0.241371021447748	0.289580846795602	-0.0067116	0.96595	0.99805	FALSE
