# Supplementary material for: Crosstalk Between Polygonatum kingianum, the miRNA, and Gut Microbiota in the Regulation of Lipid Metabolism
Source: Front Pharmacol. 2021 Oct 27;12:740528. doi: 10.3389/fphar.2021.740528 (PMC8578870; doi:10.3389/fphar.2021.740528)
Supplement: Supplementary file 5 [file DataSheet1.ZIP › 1 Analysis of miRNA expression levels between different groups/MODvscon/MODvscon.DE.xls]

sRNA	MOD_readcount	con_readcount	log2FoldChange	pval	padj
rno-miR-200a-5p	276.753588121724	81.9065958643024	1.1374	0.0013505	0.46905
rno-miR-3548	224.323682580008	68.8055901598159	1.1207	0.0014773	0.46905
rno-miR-455-3p	200.600877808904	99.0695604678945	0.84047	0.0027207	0.57588
rno-miR-155-5p	124.639617963042	76.3773302475636	0.6303	0.010133	0.9936
rno-miR-139-5p	1701.23983495214	1158.95635680741	0.51131	0.010563	0.9936
rno-miR-200b-5p	33.9336558186541	12.6835271285411	0.87973	0.01393	0.9936
rno-let-7g-3p	6.47823274783549	0.789523882178323	0.8665	0.014184	0.9936
rno-miR-184	77.2322329416928	28.4130003137926	0.87536	0.016044	0.9936
rno-miR-375-3p	2132.57751276888	1227.95490844255	0.66382	0.016701	0.9936
rno-miR-126b	59.4490893363233	97.5830774633186	-0.61809	0.018394	0.9936
rno-miR-101a-3p	22931.006014264	33591.1068128573	-0.49907	0.02175	0.9936
rno-miR-455-5p	1547.60240790629	876.79964528695	0.66632	0.021818	0.9936
rno-miR-204-5p	12.7883715161913	35.7073292604245	-0.80889	0.029147	0.9936
rno-miR-144-5p	122.388392555524	231.316342589781	-0.68991	0.03163	0.9936
