# Supplementary material for: Crosstalk Between Polygonatum kingianum, the miRNA, and Gut Microbiota in the Regulation of Lipid Metabolism
Source: Front Pharmacol. 2021 Oct 27;12:740528. doi: 10.3389/fphar.2021.740528 (PMC8578870; doi:10.3389/fphar.2021.740528)
Supplement: Supplementary file 5 [file DataSheet1.ZIP › 1 Analysis of miRNA expression levels between different groups/MODvscon/MODvscon.DE_down.xls]

sRNA	MOD_readcount	con_readcount	log2FoldChange	pval	padj
rno-miR-126b	59.44908934	97.58307746	-0.61809	0.018394	0.9936
rno-miR-101a-3p	22931.00601	33591.10681	-0.49907	0.02175	0.9936
rno-miR-204-5p	12.78837152	35.70732926	-0.80889	0.029147	0.9936
rno-miR-144-5p	122.3883926	231.3163426	-0.68991	0.03163	0.9936
