# Supplementary material for: Crosstalk Between Polygonatum kingianum, the miRNA, and Gut Microbiota in the Regulation of Lipid Metabolism
Source: Front Pharmacol. 2021 Oct 27;12:740528. doi: 10.3389/fphar.2021.740528 (PMC8578870; doi:10.3389/fphar.2021.740528)
Supplement: Supplementary file 5 [file DataSheet1.ZIP › 1 Analysis of miRNA expression levels between different groups/MODvscon/MODvscon.DE_up.xls]

sRNA	MOD_readcount	con_readcount	log2FoldChange	pval	padj
rno-miR-200a-5p	276.7535881	81.90659586	1.1374	0.0013505	0.46905
rno-miR-3548	224.3236826	68.80559016	1.1207	0.0014773	0.46905
rno-miR-455-3p	200.6008778	99.06956047	0.84047	0.0027207	0.57588
rno-miR-155-5p	124.639618	76.37733025	0.6303	0.010133	0.9936
rno-miR-139-5p	1701.239835	1158.956357	0.51131	0.010563	0.9936
rno-miR-200b-5p	33.93365582	12.68352713	0.87973	0.01393	0.9936
rno-let-7g-3p	6.478232748	0.789523882	0.8665	0.014184	0.9936
rno-miR-184	77.23223294	28.41300031	0.87536	0.016044	0.9936
rno-miR-375-3p	2132.577513	1227.954908	0.66382	0.016701	0.9936
rno-miR-455-5p	1547.602408	876.7996453	0.66632	0.021818	0.9936
