# Supplementary material for: Crosstalk Between Polygonatum kingianum, the miRNA, and Gut Microbiota in the Regulation of Lipid Metabolism
Source: Front Pharmacol. 2021 Oct 27;12:740528. doi: 10.3389/fphar.2021.740528 (PMC8578870; doi:10.3389/fphar.2021.740528)
Supplement: Supplementary file 5 [file DataSheet1.ZIP › 1 Analysis of miRNA expression levels between different groups/MODvscon/MODvscon.Differential_analysis_results.xls]

sRNA	MOD_readcount	con_readcount	log2FoldChange	pval	padj	significant
novel_101	225.216484845497	263.207958040869	-0.17391	0.58497	0.9936	FALSE
novel_109	110.181047452808	82.8107051326225	0.36235	0.15113	0.9936	FALSE
novel_114	0	0	NA	NA	NA	NA
novel_150	9.19712745493688	8.53236267006734	0.053104	0.88418	0.9936	FALSE
novel_161	10.2726050679016	20.484600515924	-0.56703	0.1272	0.9936	FALSE
novel_165	6.77037405124958	9.4515885714329	-0.31255	0.39977	0.9936	FALSE
novel_176	0.86191057990235	0.900995965835265	-0.019417	0.92152	0.9936	FALSE
novel_183	4.87871224422794	2.22752061999424	0.37428	0.29314	0.9936	FALSE
novel_187	0	0	NA	NA	NA	NA
novel_189	3.53125767733184	4.31399021344775	-0.14107	0.69972	0.9936	FALSE
novel_190	4.80961021684543	1.08985587079008	0.43981	0.16485	0.9936	FALSE
novel_192	1.57492499852629	4.59041776285247	-0.51728	0.14808	0.9936	FALSE
novel_216	0.643912391241429	0	0.14843	0.36922	0.9936	FALSE
novel_223	0.797239708118441	0	0.1858	0.30893	0.9936	FALSE
novel_224	1.14901079594578	2.1160485363373	-0.15607	0.60318	0.9936	FALSE
novel_225	0.292141303414093	0	0.058474	0.58092	0.9936	FALSE
novel_226	0.505098404704348	0.94880484424935	-0.10746	0.65851	0.9936	FALSE
novel_230	0.212957101290254	0.924900405042307	-0.16354	0.4427	0.9936	FALSE
novel_231	0.292141303414093	0	0.058474	0.58092	0.9936	FALSE
novel_232	0	0.789523882178323	-0.18463	0.29453	0.9936	FALSE
novel_235	1.22819499806962	0	0.30514	0.17974	0.9936	FALSE
novel_236	0.292141303414093	0.972709283456392	-0.11046	0.55665	0.9936	FALSE
novel_239	1.71373898506337	1.41409229860888	0.055191	0.85538	0.9936	FALSE
novel_241	0.425914202580509	0.489191893566568	0.0054115	0.97469	0.9936	FALSE
novel_242	0	0.324236427818797	-0.068329	0.53719	0.9936	FALSE
novel_243	0	0	NA	NA	NA	NA
novel_247	0	0	NA	NA	NA	NA
novel_248	0.718055505994602	1.13766474920416	-0.068795	0.78824	0.9936	FALSE
novel_253	0.430955289951175	1.7918121085185	-0.21856	0.35852	0.9936	FALSE
novel_254	0	0.648472855637594	-0.12076	0.40581	0.9936	FALSE
novel_259	0	0	NA	NA	NA	NA
novel_267	0	0	NA	NA	NA	NA
novel_269	0.430955289951175	0	0.076697	0.52526	0.9936	FALSE
novel_271	0	0	NA	NA	NA	NA
novel_273	0	0	NA	NA	NA	NA
novel_274	0	0	NA	NA	NA	NA
novel_278	0	0	NA	NA	NA	NA
novel_285	0	0.300331988611755	-0.064499	0.54928	0.9936	FALSE
novel_289	0.212957101290254	0	0.045668	0.62682	0.9936	FALSE
novel_293	0	0	NA	NA	NA	NA
novel_295	0.212957101290254	0	0.045668	0.62682	0.9936	FALSE
novel_298	0.430955289951175	0	0.076697	0.52526	0.9936	FALSE
novel_301	0	0	NA	NA	NA	NA
novel_309	0	0	NA	NA	NA	NA
novel_311	0.87642391024228	0.624568416430552	0.040375	0.85332	0.9936	FALSE
novel_319	2.09010557797197	0.789523882178323	0.24753	0.39875	0.9936	FALSE
novel_322	0.212957101290254	0	0.045668	0.62682	0.9936	FALSE
novel_328	0	0	NA	NA	NA	NA
novel_337	1.0748676811926	0.60066397722351	0.063194	0.77931	0.9936	FALSE
novel_339	0	0.978383787133137	-0.15412	0.34327	0.9936	FALSE
novel_341	0.212957101290254	0	0.045668	0.62682	0.9936	FALSE
novel_344	0.212957101290254	0	0.045668	0.62682	0.9936	FALSE
novel_350	0	0.489191893566568	-0.09065	0.47435	0.9936	FALSE
novel_351	0.212957101290254	0.300331988611755	-0.017058	0.90562	0.9936	FALSE
novel_357	0	0	NA	NA	NA	NA
novel_360	0	0	NA	NA	NA	NA
novel_365	0	0.324236427818797	-0.068329	0.53719	0.9936	FALSE
novel_380	133.553008455476	96.6355162838679	0.30025	0.39743	0.9936	FALSE
novel_384	0	0	NA	NA	NA	NA
novel_392	0	0	NA	NA	NA	NA
novel_394	0.643912391241429	0	0.14843	0.36922	0.9936	FALSE
novel_398	0.292141303414093	0	0.058474	0.58092	0.9936	FALSE
novel_403	0.430955289951175	0.813428321385366	-0.087171	0.67439	0.9936	FALSE
novel_415	0.856869492531684	0.60066397722351	0.039008	0.86037	0.9936	FALSE
novel_416	0.212957101290254	0.300331988611755	-0.017058	0.90562	0.9936	FALSE
novel_417	0.430955289951175	0.813428321385366	-0.087171	0.67439	0.9936	FALSE
novel_419	0.430955289951175	0.978383787133137	-0.078058	0.6768	0.9936	FALSE
novel_423	0.425914202580509	0.324236427818797	0.023475	0.88519	0.9936	FALSE
novel_428	2.15477644975588	3.88395620564876	-0.15472	0.58534	0.9936	FALSE
novel_430	0	0	NA	NA	NA	NA
novel_433	2.09010557797197	1.52556438226582	0.055566	0.85594	0.9936	FALSE
novel_437	0.292141303414093	0.324236427818797	-0.0083586	0.956	0.9936	FALSE
novel_438	0	0	NA	NA	NA	NA
novel_441	0.430955289951175	0.813428321385366	-0.087171	0.67439	0.9936	FALSE
novel_454	0	0	NA	NA	NA	NA
novel_455	0	0	NA	NA	NA	NA
novel_461	2.86274978100914	4.26618133503367	-0.22181	0.54035	0.9936	FALSE
novel_463	0	0	NA	NA	NA	NA
novel_466	0.86191057990235	1.60295220356369	-0.14913	0.57228	0.9936	FALSE
novel_467	0.212957101290254	0	0.045668	0.62682	0.9936	FALSE
novel_469	2.65987485446022	0.648472855637594	0.27625	0.31766	0.9936	FALSE
novel_470	0.723096593365268	0.489191893566568	0.052456	0.79821	0.9936	FALSE
novel_471	0	0	NA	NA	NA	NA
novel_474	1.16856521365637	1.2491368328611	-0.017719	0.94229	0.9936	FALSE
novel_477	0	0	NA	NA	NA	NA
novel_490	0.430955289951175	1.13766474920416	-0.14823	0.50761	0.9936	FALSE
novel_492	0	0	NA	NA	NA	NA
novel_495	0.643912391241429	0.324236427818797	0.061214	0.75586	0.9936	FALSE
novel_496	0.723096593365268	0	0.1587	0.35154	0.9936	FALSE
novel_503	0.643912391241429	0	0.14843	0.36922	0.9936	FALSE
novel_506	3.22964413094848	4.66780558415034	-0.14869	0.64382	0.9936	FALSE
novel_508	0	0	NA	NA	NA	NA
novel_510	0	0.489191893566568	-0.09065	0.47435	0.9936	FALSE
novel_511	0.430955289951175	0.489191893566568	-0.010592	0.94963	0.9936	FALSE
novel_512	0	0	NA	NA	NA	NA
novel_513	0.430955289951175	0.60066397722351	-0.042911	0.80741	0.9936	FALSE
novel_514	0	0.324236427818797	-0.068329	0.53719	0.9936	FALSE
novel_516	1.71878007243403	0.813428321385366	0.15468	0.56299	0.9936	FALSE
novel_518	0	0	NA	NA	NA	NA
novel_522	0.430955289951175	0.489191893566568	-0.010592	0.94963	0.9936	FALSE
novel_529	2.4418766657993	0	0.47462	0.077969	0.9936	FALSE
novel_532	2.58573173970705	5.61661042839969	-0.26785	0.39107	0.9936	FALSE
novel_536	110.096319291728	47.7289420554994	0.49297	0.17961	0.9936	FALSE
novel_539	0.723096593365268	0	0.1587	0.35154	0.9936	FALSE
novel_541	1.06982659382194	0.789523882178323	0.070846	0.77937	0.9936	FALSE
novel_544	0	0	NA	NA	NA	NA
novel_545	0.425914202580509	0.324236427818797	0.023475	0.88519	0.9936	FALSE
novel_549	0.292141303414093	0.648472855637594	-0.065305	0.70579	0.9936	FALSE
novel_552	0.86191057990235	1.27871577574489	-0.069273	0.76481	0.9936	FALSE
novel_555	0.430955289951175	0.813428321385366	-0.087171	0.67439	0.9936	FALSE
novel_557	0.212957101290254	1.73832872642767	-0.36122	0.17981	0.9936	FALSE
novel_560	0	0.300331988611755	-0.064499	0.54928	0.9936	FALSE
novel_561	0.430955289951175	0	0.076697	0.52526	0.9936	FALSE
novel_563	5.91289462694583	6.50625738688146	-0.063156	0.86376	0.9936	FALSE
novel_564	0	0.324236427818797	-0.068329	0.53719	0.9936	FALSE
novel_567	0	0.300331988611755	-0.064499	0.54928	0.9936	FALSE
novel_568	0.797239708118441	0.648472855637594	0.028288	0.8983	0.9936	FALSE
novel_573	0.86191057990235	1.27871577574489	-0.069273	0.76481	0.9936	FALSE
novel_576	0	0	NA	NA	NA	NA
novel_577	0.430955289951175	0.978383787133137	-0.078058	0.6768	0.9936	FALSE
novel_578	0.430955289951175	1.13766474920416	-0.14823	0.50761	0.9936	FALSE
novel_579	0	0	NA	NA	NA	NA
novel_586	0.292141303414093	0.324236427818797	-0.0083586	0.956	0.9936	FALSE
novel_588	0.212957101290254	0	0.045668	0.62682	0.9936	FALSE
novel_601	0.584282606828186	0	0.10345	0.45589	0.9936	FALSE
novel_605	0	0	NA	NA	NA	NA
novel_610	0	0	NA	NA	NA	NA
novel_611	0	0.300331988611755	-0.064499	0.54928	0.9936	FALSE
novel_615	6.86442818322273	5.4812339055357	0.16888	0.64639	0.9936	FALSE
novel_619	0	0	NA	NA	NA	NA
novel_629	0	0	NA	NA	NA	NA
novel_632	0.292141303414093	0	0.058474	0.58092	0.9936	FALSE
novel_635	0	0	NA	NA	NA	NA
novel_638	0.643912391241429	0	0.14843	0.36922	0.9936	FALSE
novel_640	0.505098404704348	0	0.13029	0.40247	0.9936	FALSE
novel_642	0	0	NA	NA	NA	NA
novel_66	0	0	NA	NA	NA	NA
rno-let-7a-1-3p	147.743986369609	203.062317034694	-0.39993	0.10591	0.9936	FALSE
rno-let-7a-2-3p	0.430955289951175	0	0.076697	0.52526	0.9936	FALSE
rno-let-7a-5p	27927.2243340864	33424.3030850385	-0.23491	0.27988	0.9936	FALSE
rno-let-7b-3p	16.258066346547	16.3331901595225	-0.010244	0.97717	0.9936	FALSE
rno-let-7b-5p	9479.63902575438	10414.3229129018	-0.12606	0.50859	0.9936	FALSE
rno-let-7c-1-3p	19.0838936869606	20.4322863180346	-0.074738	0.83914	0.9936	FALSE
rno-let-7c-5p	38249.1118629076	47279.0529292112	-0.2735	0.23232	0.9936	FALSE
rno-let-7d-3p	623.427261027671	493.745461933637	0.27432	NA	NA	NA
rno-let-7d-5p	3892.99010314252	4396.79843928772	-0.15847	0.47617	0.9936	FALSE
rno-let-7e-3p	12.534372516917	14.728108245185	-0.13233	0.71343	0.9936	FALSE
rno-let-7e-5p	1412.51985561745	1303.68586841294	0.10539	0.61798	0.9936	FALSE
rno-let-7f-1-3p	18.8147714255742	18.7791496273553	-0.019567	0.95387	0.9936	FALSE
rno-let-7f-2-3p	36.2168074806964	46.1133971797835	-0.28452	0.3549	0.9936	FALSE
rno-let-7f-5p	103509.478540702	94822.130735033	0.10379	0.7166	0.9936	FALSE
rno-let-7g-3p	6.47823274783549	0.789523882178323	0.8665	0.014184	0.9936	TRUE
rno-let-7g-5p	101837.005003984	106769.290632671	-0.061352	0.78455	0.9936	FALSE
rno-let-7i-3p	11.6775030243853	8.63816025004754	0.24404	0.50533	0.9936	FALSE
rno-let-7i-5p	27468.4405488584	26489.3484500504	0.041434	0.89126	0.9936	FALSE
rno-miR-100-3p	0.505098404704348	0	0.13029	0.40247	0.9936	FALSE
rno-miR-100-5p	2343.29506558272	2743.04142283746	-0.17905	0.55584	0.9936	FALSE
rno-miR-101a-3p	22931.006014264	33591.1068128573	-0.49907	0.02175	0.9936	TRUE
rno-miR-101a-5p	4.2587854262957	4.43113680078144	0.0090803	0.98025	0.99434	FALSE
rno-miR-101b-3p	131534.559120718	153599.331925145	-0.18689	0.49904	0.9936	FALSE
rno-miR-101b-5p	1.57996608589695	3.17632546424359	-0.33088	0.33708	0.9936	FALSE
rno-miR-103-2-5p	0	0	NA	NA	NA	NA
rno-miR-103-3p	6196.91783864617	5585.64242499492	0.14012	0.44305	0.9936	FALSE
rno-miR-106b-3p	246.820496005456	211.141158573014	0.187	0.51661	0.9936	FALSE
rno-miR-106b-5p	330.424929451768	381.298617173045	-0.1859	0.43273	0.9936	FALSE
rno-miR-107-3p	719.975527214698	730.460213111927	-0.018618	0.9317	0.9936	FALSE
rno-miR-107-5p	0.584282606828186	0	0.10345	0.45589	0.9936	FALSE
rno-miR-10a-3p	219.967335392593	302.774504437219	-0.40632	0.10129	0.9936	FALSE
rno-miR-10a-5p	68263.6395124016	66052.8417006426	0.037424	0.90223	0.9936	FALSE
rno-miR-10b-3p	0.931012607284856	2.98746555928878	-0.38584	0.23525	0.9936	FALSE
rno-miR-10b-5p	585.038060438784	647.280603716874	-0.091824	0.79857	0.9936	FALSE
rno-miR-1193-3p	0.292141303414093	0.300331988611755	-0.0051033	0.97283	0.9936	FALSE
rno-miR-122-3p	2393.5554716883	2377.31691035808	0.0085402	0.97485	0.9936	FALSE
rno-miR-122-5p	915550.905089414	937837.457688444	-0.026731	0.93205	0.9936	FALSE
rno-miR-124-3p	0	0.324236427818797	-0.068329	0.53719	0.9936	FALSE
rno-miR-124-5p	0	0	NA	NA	NA	NA
rno-miR-1247-3p	21.1323474351764	36.0452530639998	-0.52626	0.1281	0.9936	FALSE
rno-miR-1247-5p	4.18464231154253	1.5733732606799	0.41652	0.23263	0.9936	FALSE
rno-miR-125a-3p	7.57204491496662	13.8008322314412	-0.51958	0.14941	0.9936	FALSE
rno-miR-125a-5p	1760.82841173707	1615.47289960389	0.10682	0.67993	0.9936	FALSE
rno-miR-125b-1-3p	5.80911491974072	8.85659909788614	-0.28308	0.44669	0.9936	FALSE
rno-miR-125b-2-3p	298.772891836932	301.357196005208	-0.010519	0.97029	0.9936	FALSE
rno-miR-125b-5p	6565.2245761298	6200.35865538033	0.065646	0.82703	0.9936	FALSE
rno-miR-126a-3p	70088.7663626161	65956.4529660204	0.080607	0.69134	0.9936	FALSE
rno-miR-126a-5p	3411.99592363979	3776.61969855517	-0.12807	0.60366	0.9936	FALSE
rno-miR-126b	59.4490893363233	97.5830774633186	-0.61809	0.018394	0.9936	TRUE
rno-miR-127-3p	40.829400324629	36.5067870678271	0.094355	0.79547	0.9936	FALSE
rno-miR-127-5p	0.643912391241429	2.33899270365118	-0.38663	0.20341	0.9936	FALSE
rno-miR-128-1-5p	3.08578905704073	2.71103800988406	0.017375	0.95937	0.9936	FALSE
rno-miR-128-2-5p	0	0	NA	NA	NA	NA
rno-miR-128-3p	326.088409357742	355.877922291702	-0.10576	0.69641	0.9936	FALSE
rno-miR-129-1-3p	0.212957101290254	0	0.045668	0.62682	0.9936	FALSE
rno-miR-129-2-3p	0.212957101290254	0	0.045668	0.62682	0.9936	FALSE
rno-miR-129-5p	4.03131499466552	1.84980081008461	0.3336	0.34357	0.9936	FALSE
rno-miR-1298	0	0.324236427818797	-0.068329	0.53719	0.9936	FALSE
rno-miR-1306-3p	1.57492499852629	0	0.37902	0.12604	0.9936	FALSE
rno-miR-1306-5p	3.31830057604158	1.76223316563472	0.24167	0.47848	0.9936	FALSE
rno-miR-130a-3p	78.1550399673218	82.4478791229693	-0.065961	0.7958	0.9936	FALSE
rno-miR-130a-5p	5.53652803403723	7.33670921929706	-0.13402	0.71816	0.9936	FALSE
rno-miR-130b-3p	1.14901079594578	0	0.29713	0.18677	0.9936	FALSE
rno-miR-130b-5p	2.93185180839165	2.24575055552454	0.09379	0.76856	0.9936	FALSE
rno-miR-132-3p	6.4975338332834	7.03637723068531	-0.0026917	0.99409	0.99874	FALSE
rno-miR-132-5p	5.82423818185272	6.59499421553283	-0.065026	0.86147	0.9936	FALSE
rno-miR-133a-3p	26.5153980873206	27.7758764655085	-0.023358	0.94983	0.9936	FALSE
rno-miR-133a-5p	0.638871303870763	0.624568416430552	0.0094695	0.96459	0.9936	FALSE
rno-miR-133b-3p	2.93185180839165	4.39137803474563	-0.12965	0.69615	0.9936	FALSE
rno-miR-133c	26.5153980873206	27.7758764655085	-0.023358	0.94983	0.9936	FALSE
rno-miR-134-5p	1.36196789723603	0.300331988611755	0.24603	0.33713	0.9936	FALSE
rno-miR-135a-3p	0.638871303870763	0.624568416430552	0.0094695	0.96459	0.9936	FALSE
rno-miR-135a-5p	1.8124776048978	2.19794167711045	-0.086624	0.78378	0.9936	FALSE
rno-miR-135b-5p	0	0	NA	NA	NA	NA
rno-miR-136-3p	4.74937050066012	2.72689233671284	0.22736	0.51205	0.9936	FALSE
rno-miR-136-5p	0.292141303414093	0.924900405042307	-0.14721	0.49359	0.9936	FALSE
rno-miR-137-3p	0.643912391241429	0.648472855637594	-0.012866	0.9515	0.9936	FALSE
rno-miR-138-1-3p	0	1.2491368328611	-0.28853	0.17855	0.9936	FALSE
rno-miR-138-2-3p	0.212957101290254	0	0.045668	0.62682	0.9936	FALSE
rno-miR-138-5p	23.9412217181617	33.6426343954043	-0.35673	0.27721	0.9936	FALSE
rno-miR-139-3p	40.0112830680091	34.5493048649163	0.18536	0.52465	0.9936	FALSE
rno-miR-139-5p	1701.23983495214	1158.95635680741	0.51131	0.010563	0.9936	TRUE
rno-miR-1-3p	114.032157738681	149.667489783796	-0.090773	0.77334	0.9936	FALSE
rno-miR-140-3p	9860.84122921616	8899.56127035534	0.10608	0.75212	0.9936	FALSE
rno-miR-140-5p	287.950202106796	272.19071436504	0.075312	0.75753	0.9936	FALSE
rno-miR-141-3p	5.65038991598366	5.85540892254234	-0.03661	0.9198	0.9936	FALSE
rno-miR-141-5p	0.212957101290254	0.789523882178323	-0.11794	0.5547	0.9936	FALSE
rno-miR-142-3p	575.69758386005	390.14446189035	0.44203	0.14632	0.9936	FALSE
rno-miR-142-5p	1216.77788746715	1396.6324015024	-0.16729	0.54056	0.9936	FALSE
rno-miR-143-3p	95573.9137627663	99201.4893232056	-0.046817	0.85132	0.9936	FALSE
rno-miR-143-5p	449.46725313159	434.611589132471	0.040008	0.88791	0.9936	FALSE
rno-miR-144-3p	96.2239606579438	139.388725209784	-0.37779	0.26311	0.9936	FALSE
rno-miR-144-5p	122.388392555524	231.316342589781	-0.68991	0.03163	0.9936	TRUE
rno-miR-145-3p	806.540823243906	1019.50773484929	-0.25744	0.41769	0.9936	FALSE
rno-miR-145-5p	9023.55230672711	9143.21619166796	-0.016888	0.94348	0.9936	FALSE
rno-miR-146a-3p	23.6761740128646	19.350234661695	0.1964	0.58051	0.9936	FALSE
rno-miR-146a-5p	8006.92776141363	7728.7723824705	0.047687	0.79484	0.9936	FALSE
rno-miR-146b-3p	0.505098404704348	0.60066397722351	-0.022902	0.91161	0.9936	FALSE
rno-miR-146b-5p	596.878738776583	579.050933179377	0.040248	0.86483	0.9936	FALSE
rno-miR-147	15.9183104960239	12.162626581317	0.21217	0.55931	0.9936	FALSE
rno-miR-148a-3p	980052.067671401	649260.272362912	0.4018	0.24912	0.9936	FALSE
rno-miR-148a-5p	5380.68346196293	4901.52112916622	0.11433	0.66823	0.9936	FALSE
rno-miR-148b-3p	3813.13397032082	4094.17161964007	-0.09248	0.67568	0.9936	FALSE
rno-miR-148b-5p	49.3484443730272	47.0905745424166	0.049315	0.86998	0.9936	FALSE
rno-miR-149-5p	1.30233811282279	1.80199193167053	-0.066502	0.79453	0.9936	FALSE
rno-miR-150-3p	12.570016728021	4.46522106314051	0.69444	0.062401	0.9936	FALSE
rno-miR-150-5p	609.584213823481	500.962357537696	0.24805	0.30266	0.9936	FALSE
rno-miR-151-3p	936.21060541444	594.11382296633	0.51538	0.092788	0.9936	FALSE
rno-miR-151-5p	193.250905638687	279.882519860137	-0.4551	0.087276	0.9936	FALSE
rno-miR-152-3p	6333.75890962872	6699.16768415268	-0.072407	0.75115	0.9936	FALSE
rno-miR-152-5p	39.8086614737229	37.1921743500822	0.080887	0.79049	0.9936	FALSE
rno-miR-153-3p	1.28278369511219	1.08985587079008	0.045288	0.86537	0.9936	FALSE
rno-miR-154-3p	0	0	NA	NA	NA	NA
rno-miR-154-5p	0	0.324236427818797	-0.068329	0.53719	0.9936	FALSE
rno-miR-155-3p	0.292141303414093	0.300331988611755	-0.0051033	0.97283	0.9936	FALSE
rno-miR-155-5p	124.639617963042	76.3773302475636	0.6303	0.010133	0.9936	TRUE
rno-miR-15a-3p	2.02543470618806	0.489191893566568	0.33529	0.23349	0.9936	FALSE
rno-miR-15a-5p	5.26959216747647	8.55059260559764	-0.38559	0.30075	0.9936	FALSE
rno-miR-15b-3p	15.1936374396051	9.87023633157981	0.38934	0.29249	0.9936	FALSE
rno-miR-15b-5p	118.861002899788	120.53537493521	-0.016604	0.9445	0.9936	FALSE
rno-miR-16-3p	11.1629323767117	7.73716428421227	0.28826	0.4295	0.9936	FALSE
rno-miR-16-5p	2453.72661194851	2644.19720114354	-0.0912	0.73534	0.9936	FALSE
rno-miR-17-1-3p	7.73988556218356	6.14556108800207	0.16468	0.65574	0.9936	FALSE
rno-miR-17-2-3p	4.89322557456787	3.03527443770286	0.23988	0.51011	0.9936	FALSE
rno-miR-17-5p	722.525423569925	700.606580987532	0.036745	0.89639	0.9936	FALSE
rno-miR-181a-1-3p	87.221650716446	81.522978717927	0.081236	0.77204	0.9936	FALSE
rno-miR-181a-2-3p	7.40420426774968	14.0931141076747	-0.56329	0.12358	0.9936	FALSE
rno-miR-181a-5p	1855.91864133002	1559.60694999699	0.23085	0.25327	0.9936	FALSE
rno-miR-181b-1-3p	2.86274978100914	4.09555136560915	-0.17589	0.6069	0.9936	FALSE
rno-miR-181b-2-3p	0	0	NA	NA	NA	NA
rno-miR-181b-5p	235.773983866144	225.657291583279	0.057634	0.80278	0.9936	FALSE
rno-miR-181c-3p	10.2423585436776	10.6529165258799	-0.050894	0.89067	0.9936	FALSE
rno-miR-181c-5p	10.1962755583228	13.3002913305211	-0.20654	0.57759	0.9936	FALSE
rno-miR-181d-3p	0	0	NA	NA	NA	NA
rno-miR-181d-5p	90.6358935857244	92.5306711410818	-0.025637	0.91589	0.9936	FALSE
rno-miR-182	1035.45875633844	1207.19792524696	-0.18769	0.47657	0.9936	FALSE
rno-miR-183-3p	0	0	NA	NA	NA	NA
rno-miR-183-5p	274.095363457383	301.842745560136	-0.11098	0.6926	0.9936	FALSE
rno-miR-1839-3p	15.2292816507092	19.0499026730833	-0.2445	0.46488	0.9936	FALSE
rno-miR-1839-5p	567.33675298653	598.899899409743	-0.065798	0.81015	0.9936	FALSE
rno-miR-184	77.2322329416928	28.4130003137926	0.87536	0.016044	0.9936	TRUE
rno-miR-1843a-3p	33.5831045943709	32.993915641839	0.0010159	0.99753	0.99874	FALSE
rno-miR-1843a-5p	863.368264668154	1026.54840162963	-0.2221	0.34578	0.9936	FALSE
rno-miR-1843b-3p	1.15405188331644	0.489191893566568	0.11896	0.59225	0.9936	FALSE
rno-miR-1843b-5p	145.803178453724	173.616317607775	-0.22538	0.36503	0.9936	FALSE
rno-miR-185-5p	455.941349164448	515.293653056605	-0.1511	0.55782	0.9936	FALSE
rno-miR-186-3p	0.292141303414093	0	0.058474	0.58092	0.9936	FALSE
rno-miR-186-5p	1935.75832486966	1746.17645307543	0.12714	0.62719	0.9936	FALSE
rno-miR-187-3p	7.17108281697676	9.80990926161077	-0.20633	0.578	0.9936	FALSE
rno-miR-187-5p	0	0	NA	NA	NA	NA
rno-miR-188-3p	0	0.300331988611755	-0.064499	0.54928	0.9936	FALSE
rno-miR-188-5p	3.03563151559675	4.26618133503367	-0.17773	0.62542	0.9936	FALSE
rno-miR-18a-3p	1.52033630148371	1.11376030999712	0.092439	0.7581	0.9936	FALSE
rno-miR-18a-5p	15.104980994512	12.3093521115344	0.21115	0.5392	0.9936	FALSE
rno-miR-190a-3p	3.59592854911575	3.33560642631462	-0.012144	0.97213	0.9936	FALSE
rno-miR-190a-5p	106.999362900299	91.2247147908561	0.17561	0.56419	0.9936	FALSE
rno-miR-190b-5p	28.7845430835483	26.909888048306	0.055194	0.85878	0.9936	FALSE
rno-miR-191a-3p	9.37948143249375	12.6996273532976	-0.25327	0.48966	0.9936	FALSE
rno-miR-191a-5p	6949.74899812564	6203.32597167952	0.1559	0.33281	0.9936	FALSE
rno-miR-191b	8.52765302733274	10.6131577598441	-0.18099	0.62457	0.9936	FALSE
rno-miR-192-3p	59.5342811570993	62.2874777945655	-0.038306	0.90441	0.9936	FALSE
rno-miR-192-5p	168903.794612274	176546.178529304	-0.052521	0.85364	0.9936	FALSE
rno-miR-193a-3p	26.5060759093673	26.618775356274	0.0018919	0.99535	0.99874	FALSE
rno-miR-193a-5p	60.1901638843457	60.5002454861195	-0.010245	0.97408	0.9936	FALSE
rno-miR-193b-3p	132.10599690601	88.1288673852564	0.46448	0.11424	0.9936	FALSE
rno-miR-193b-5p	3.52621658996117	3.29347205157728	0.04093	0.90957	0.9936	FALSE
rno-miR-194-3p	180.526061468686	128.753360622086	0.35412	0.28641	0.9936	FALSE
rno-miR-194-5p	68249.2781053208	62333.406261403	0.11463	NA	NA	NA
rno-miR-1949	3.03120035999815	2.58133599069683	0.048733	0.87434	0.9936	FALSE
rno-miR-195-3p	136.489334424296	127.96858795731	0.083523	0.76216	0.9936	FALSE
rno-miR-195-5p	1041.47953078657	979.788001087591	0.078225	0.74851	0.9936	FALSE
rno-miR-1956-5p	0.212957101290254	0.489191893566568	-0.039365	0.80183	0.9936	FALSE
rno-miR-196a-5p	0	0	NA	NA	NA	NA
rno-miR-196b-3p	0	0	NA	NA	NA	NA
rno-miR-196b-5p	2.87726311134907	2.71671251356081	0.070953	0.84028	0.9936	FALSE
rno-miR-199a-3p	5612.08968642436	8350.18964938056	-0.45056	0.14043	0.9936	FALSE
rno-miR-199a-5p	2539.56199905698	2676.87186736491	-0.069581	0.72719	0.9936	FALSE
rno-miR-19a-3p	51.8045361356045	54.8573550098113	-0.055073	0.87299	0.9936	FALSE
rno-miR-19a-5p	0.425914202580509	1.39018785940183	-0.16492	0.48351	0.9936	FALSE
rno-miR-19b-1-5p	1.94625050406422	3.90218614117906	-0.25071	0.44933	0.9936	FALSE
rno-miR-19b-3p	828.209481949934	804.843675766117	0.032055	0.91794	0.9936	FALSE
rno-miR-1b	720.550777955556	856.451678671471	-0.11688	0.7534	0.9936	FALSE
rno-miR-200a-3p	4432.88468032684	2859.46628621237	0.44685	0.18778	0.9936	FALSE
rno-miR-200a-5p	276.753588121724	81.9065958643024	1.1374	0.0013505	0.46905	TRUE
rno-miR-200b-3p	4358.85595913857	2228.88642559893	0.65279	0.06136	0.9936	FALSE
rno-miR-200b-5p	33.9336558186541	12.6835271285411	0.87973	0.01393	0.9936	TRUE
rno-miR-200c-3p	82.6693559546461	76.8897261268525	0.07092	0.83135	0.9936	FALSE
rno-miR-201-3p	0.643912391241429	1.92151412770574	-0.24487	0.36144	0.9936	FALSE
rno-miR-201-5p	6.05170861348291	6.54601615291728	-0.062587	0.86425	0.9936	FALSE
rno-miR-202-5p	0	0.324236427818797	-0.068329	0.53719	0.9936	FALSE
rno-miR-203a-3p	3945.74683550013	4462.81477207904	-0.15537	0.52958	0.9936	FALSE
rno-miR-203a-5p	617.878173308745	703.41122643634	-0.14582	0.63846	0.9936	FALSE
rno-miR-203b-3p	799.471220143356	914.799159135278	-0.1558	0.60135	0.9936	FALSE
rno-miR-203b-5p	2555.25044553505	2996.27606316996	-0.20309	0.39618	0.9936	FALSE
rno-miR-204-3p	0	0.789523882178323	-0.18463	0.29453	0.9936	FALSE
rno-miR-204-5p	12.7883715161913	35.7073292604245	-0.80889	0.029147	0.9936	TRUE
rno-miR-205	5.55669238351989	9.73819594398964	-0.38254	0.30067	0.9936	FALSE
rno-miR-206-3p	39.5518642513809	14.8123769946597	0.41743	0.22262	0.9936	FALSE
rno-miR-207	0	0	NA	NA	NA	NA
rno-miR-208b-3p	0	0	NA	NA	NA	NA
rno-miR-20a-3p	0.931012607284856	1.08985587079008	-0.01187	0.96385	0.9936	FALSE
rno-miR-20a-5p	2065.62147306535	2503.78709829844	-0.2223	0.45523	0.9936	FALSE
rno-miR-20b-3p	0.425914202580509	1.13766474920416	-0.12041	0.59384	0.9936	FALSE
rno-miR-20b-5p	4.38308608249285	6.57108977632578	-0.2568	0.49024	0.9936	FALSE
rno-miR-210-3p	382.802044655106	330.315976007164	0.18442	0.45618	0.9936	FALSE
rno-miR-210-5p	2.22387847713838	0	0.47406	0.078841	0.9936	FALSE
rno-miR-211-5p	0.212957101290254	0.324236427818797	-0.020363	0.88892	0.9936	FALSE
rno-miR-212-3p	1.28278369511219	1.2491368328611	0.00061056	0.99824	0.99874	FALSE
rno-miR-212-5p	2.50593760581114	2.27532949840833	0.060441	0.852	0.9936	FALSE
rno-miR-21-3p	45.5470979030276	58.271764339553	-0.28234	0.34239	0.9936	FALSE
rno-miR-214-3p	150.094098565508	145.317582301599	0.047307	0.83564	0.9936	FALSE
rno-miR-21-5p	574176.112754278	611653.866816038	-0.080206	0.74123	0.9936	FALSE
rno-miR-216a-3p	0	0	NA	NA	NA	NA
rno-miR-216a-5p	0.425914202580509	0.972709283456392	-0.078159	0.68511	0.9936	FALSE
rno-miR-216b-3p	0.212957101290254	1.57904776435665	-0.25663	0.28171	0.9936	FALSE
rno-miR-216b-5p	0	0	NA	NA	NA	NA
rno-miR-217-5p	11.7971191927212	18.754284661576	-0.28408	0.44458	0.9936	FALSE
rno-miR-218a-5p	225.430790110405	244.422999732805	-0.1047	0.66294	0.9936	FALSE
rno-miR-218b	211.207274113506	229.062518856739	-0.10497	0.66478	0.9936	FALSE
rno-miR-219a-1-3p	5.43778941420279	6.63475298156864	-0.087358	0.8138	0.9936	FALSE
rno-miR-219a-2-3p	0.292141303414093	0	0.058474	0.58092	0.9936	FALSE
rno-miR-219a-5p	7.22027382713928	6.35832543216393	0.12415	0.73899	0.9936	FALSE
rno-miR-219b	0.292141303414093	0	0.058474	0.58092	0.9936	FALSE
rno-miR-221-3p	507.98996565425	458.297765438559	0.108	0.74402	0.9936	FALSE
rno-miR-221-5p	119.806780273206	90.0025353942494	0.29574	0.37978	0.9936	FALSE
rno-miR-222-3p	96.7563476270804	94.9375864715234	0.018037	0.94848	0.9936	FALSE
rno-miR-222-5p	1.0101968094087	1.39018785940183	-0.061978	0.8208	0.9936	FALSE
rno-miR-223-3p	93.8229642569345	65.3091020968106	0.42234	0.13815	0.9936	FALSE
rno-miR-223-5p	19.2520909336869	21.9850540344827	-0.1142	0.75686	0.9936	FALSE
rno-miR-22-3p	15176.8910715917	17080.2367756684	-0.12206	0.71649	0.9936	FALSE
rno-miR-224-5p	5.80972485151279	9.34579099145271	-0.38948	0.29438	0.9936	FALSE
rno-miR-22-5p	329.897895268212	343.258721581589	-0.053438	0.8106	0.9936	FALSE
rno-miR-23a-3p	3522.68789206812	3360.3860863607	0.060038	0.80243	0.9936	FALSE
rno-miR-23a-5p	0	0.813428321385366	-0.18758	0.29035	0.9936	FALSE
rno-miR-23b-3p	2920.4660882035	2552.07718491065	0.16564	0.53248	0.9936	FALSE
rno-miR-23b-5p	6.95272802880645	10.0761569878635	-0.2784	0.45504	0.9936	FALSE
rno-miR-24-1-5p	22.4640688081884	18.9031771428658	0.16839	0.61336	0.9936	FALSE
rno-miR-24-2-5p	446.153056651818	405.215170675916	0.12076	0.62498	0.9936	FALSE
rno-miR-24-3p	2623.15358628496	3029.71720765055	-0.17558	0.51551	0.9936	FALSE
rno-miR-25-3p	4851.20600538549	4610.1150690803	0.060201	0.83402	0.9936	FALSE
rno-miR-25-5p	8.32574463206527	3.64161291860312	0.54696	0.14176	0.9936	FALSE
rno-miR-26a-3p	3.81835789337526	1.5733732606799	0.36532	0.29458	0.9936	FALSE
rno-miR-26a-5p	119760.280432547	126414.513729867	-0.072193	NA	NA	NA
rno-miR-26b-3p	21.5034196084516	28.4605260539803	-0.27814	0.38817	0.9936	FALSE
rno-miR-26b-5p	14562.4741137976	16154.3561407749	-0.13717	0.5064	0.9936	FALSE
rno-miR-27a-3p	1405.88148042511	1977.92171312227	-0.43092	0.080979	0.9936	FALSE
rno-miR-27a-5p	113.343670787482	157.826257279467	-0.3513	0.28445	0.9936	FALSE
rno-miR-27b-3p	37349.049318479	39253.5758023609	-0.065149	0.76246	0.9936	FALSE
rno-miR-27b-5p	28.9930690292399	33.021364873949	-0.16131	0.60903	0.9936	FALSE
rno-miR-28-3p	2522.6108255735	2286.80958820752	0.11338	0.70411	0.9936	FALSE
rno-miR-28-5p	335.320276651389	407.711032101641	-0.209	0.52272	0.9936	FALSE
rno-miR-291a-3p	0.430955289951175	0	0.076697	0.52526	0.9936	FALSE
rno-miR-291a-5p	0.212957101290254	0	0.045668	0.62682	0.9936	FALSE
rno-miR-291b	0.723096593365268	1.22523239365406	-0.1306	0.60929	0.9936	FALSE
rno-miR-292-3p	1.0748676811926	0	0.2138	0.27096	0.9936	FALSE
rno-miR-292-5p	2.59520398267631	0.978383787133137	0.29192	0.32983	0.9936	FALSE
rno-miR-293-5p	16.4738197744349	15.2388289692571	0.035068	0.92498	0.9936	FALSE
rno-miR-294	0.643912391241429	0	0.14843	0.36922	0.9936	FALSE
rno-miR-295-3p	0.505098404704348	0.324236427818797	0.04541	0.81214	0.9936	FALSE
rno-miR-296-3p	0.723096593365268	1.57904776435665	-0.16723	0.52549	0.9936	FALSE
rno-miR-298-3p	0.505098404704348	0	0.13029	0.40247	0.9936	FALSE
rno-miR-298-5p	0	0.300331988611755	-0.064499	0.54928	0.9936	FALSE
rno-miR-299a-3p	1.4361110119892	2.527852608606	-0.17777	0.58869	0.9936	FALSE
rno-miR-299b-5p	0.931012607284856	1.41409229860888	-0.084213	0.77051	0.9936	FALSE
rno-miR-29a-3p	15859.4509164191	17284.6300568882	-0.10638	0.68356	0.9936	FALSE
rno-miR-29a-5p	19.0763096052549	31.4378490304157	-0.49605	0.15744	0.9936	FALSE
rno-miR-29b-3p	333.8346827995	362.43125914419	-0.10249	0.69457	0.9936	FALSE
rno-miR-29b-5p	7.42879977283094	9.64612298006446	-0.24043	0.51312	0.9936	FALSE
rno-miR-29c-3p	392.148368401354	433.162340324035	-0.12057	0.66816	0.9936	FALSE
rno-miR-29c-5p	108.291870274173	78.114243891862	0.36842	0.22096	0.9936	FALSE
rno-miR-300-3p	1.87210738931105	1.22523239365406	0.098137	0.75058	0.9936	FALSE
rno-miR-301a-3p	3.10030238738066	2.25142505920128	0.14815	0.67151	0.9936	FALSE
rno-miR-301a-5p	4.18464231154253	7.25932139799919	-0.36779	0.32361	0.9936	FALSE
rno-miR-301b-3p	0.584282606828186	0	0.10345	0.45589	0.9936	FALSE
rno-miR-301b-5p	0	0	NA	NA	NA	NA
rno-miR-3064-3p	0.505098404704348	0.813428321385366	-0.053104	0.8187	0.9936	FALSE
rno-miR-3064-5p	1.94625050406422	2.88166797930858	-0.12659	0.70786	0.9936	FALSE
rno-miR-3065-3p	35.8502697302664	35.8223461369845	0.013233	0.96414	0.9936	FALSE
rno-miR-3065-5p	24.6929883726975	22.7097455272167	0.080086	0.79875	0.9936	FALSE
rno-miR-3068-3p	259.278249079527	444.294493530909	-0.40663	0.27463	0.9936	FALSE
rno-miR-3068-5p	119.203911676419	135.007132139068	-0.16001	0.50342	0.9936	FALSE
rno-miR-3074	12.7968772278792	10.5835788169603	0.15513	0.6731	0.9936	FALSE
rno-miR-3075	0.212957101290254	0	0.045668	0.62682	0.9936	FALSE
rno-miR-3084a-3p	1.16856521365637	1.11376030999712	0.015564	0.9516	0.9936	FALSE
rno-miR-3084a-5p	0	0	NA	NA	NA	NA
rno-miR-3084b-5p	0.292141303414093	1.27304127206815	-0.20374	0.37413	0.9936	FALSE
rno-miR-3084c-5p	0.292141303414093	1.27304127206815	-0.20374	0.37413	0.9936	FALSE
rno-miR-3085	0	0	NA	NA	NA	NA
rno-miR-3099	0	0	NA	NA	NA	NA
rno-miR-30a-3p	3127.06040718415	2981.99604318776	0.059294	0.81582	0.9936	FALSE
rno-miR-30a-5p	120369.683854174	110329.17799897	0.091891	0.78092	0.9936	FALSE
rno-miR-30b-3p	0.584282606828186	3.12284208215276	-0.37194	0.18723	0.9936	FALSE
rno-miR-30b-5p	11837.9862968725	12066.7391893564	-0.024883	0.91198	0.9936	FALSE
rno-miR-30c-1-3p	34.7169921282047	42.2488400938665	-0.24749	0.39084	0.9936	FALSE
rno-miR-30c-2-3p	1122.50594493237	919.49819575239	0.21317	0.51326	0.9936	FALSE
rno-miR-30c-5p	9759.08468416051	8816.80647923583	0.13455	0.50952	0.9936	FALSE
rno-miR-30d-3p	364.043826425789	346.665118039251	0.057906	0.81469	0.9936	FALSE
rno-miR-30d-5p	71583.8238156107	56122.392665872	0.30747	0.21096	0.9936	FALSE
rno-miR-30e-3p	1440.90120981423	1387.81581590923	0.04437	0.87847	0.9936	FALSE
rno-miR-30e-5p	11697.3066716881	14070.113492776	-0.23164	0.3567	0.9936	FALSE
rno-miR-3102	0	0	NA	NA	NA	NA
rno-miR-3120	39.7080930585723	33.2388804355139	0.20573	0.52866	0.9936	FALSE
rno-miR-31a-3p	98.4263400866306	127.907583498995	-0.29911	0.3273	0.9936	FALSE
rno-miR-31a-5p	1921.74317109943	2041.78910526682	-0.067981	0.82683	0.9936	FALSE
rno-miR-31b	168.175083187673	206.36465137303	-0.22108	0.49734	0.9936	FALSE
rno-miR-320-3p	575.987375764031	530.509263255977	0.10264	0.68291	0.9936	FALSE
rno-miR-320-5p	0	0	NA	NA	NA	NA
rno-miR-322-3p	250.964544717592	245.633398022638	0.025851	0.92933	0.9936	FALSE
rno-miR-322-5p	284.406977886399	234.087818781527	0.21312	0.50677	0.9936	FALSE
rno-miR-323-3p	1.57492499852629	0	0.37902	0.12604	0.9936	FALSE
rno-miR-32-3p	4.68026847327761	4.47327117551878	-0.0018429	0.99601	0.99874	FALSE
rno-miR-324-3p	4.32849738545028	4.12513030849294	0.0017895	0.99613	0.99874	FALSE
rno-miR-324-5p	12.1636569431511	10.3594282251464	0.14711	0.69146	0.9936	FALSE
rno-miR-325-3p	0.584282606828186	0	0.10345	0.45589	0.9936	FALSE
rno-miR-325-5p	0.212957101290254	1.71442428722063	-0.34581	0.19153	0.9936	FALSE
rno-miR-32-5p	187.76667474315	188.204506770322	-0.001426	0.9949	0.99874	FALSE
rno-miR-326-3p	78.4553303829143	64.9436545805281	0.21147	0.48446	0.9936	FALSE
rno-miR-326-5p	0	0	NA	NA	NA	NA
rno-miR-328a-3p	381.62228844565	307.024310690246	0.25246	0.40492	0.9936	FALSE
rno-miR-328a-5p	0	0	NA	NA	NA	NA
rno-miR-328b-3p	0.292141303414093	0	0.058474	0.58092	0.9936	FALSE
rno-miR-329-3p	0.292141303414093	0.900995965835265	-0.10363	0.57684	0.9936	FALSE
rno-miR-329-5p	0.430955289951175	0.300331988611755	0.011018	0.94454	0.9936	FALSE
rno-miR-330-3p	3.67450281946752	6.98856835227122	-0.34761	0.34561	0.9936	FALSE
rno-miR-330-5p	15.2983836780917	13.3457246002337	0.12912	0.70981	0.9936	FALSE
rno-miR-331-3p	34.4703238783733	24.8132386317004	0.37346	0.22741	0.9936	FALSE
rno-miR-331-5p	2.93689289576232	3.17632546424359	-0.027261	0.93937	0.9936	FALSE
rno-miR-33-3p	24.6875906858174	30.3309324082967	-0.22544	0.48912	0.9936	FALSE
rno-miR-335	57.0865001398946	66.6855653401574	-0.1801	0.53563	0.9936	FALSE
rno-miR-33-5p	14.7913522108244	22.0418735518473	-0.28282	0.44782	0.9936	FALSE
rno-miR-336-5p	0.723096593365268	0	0.1587	0.35154	0.9936	FALSE
rno-miR-337-5p	0	0.300331988611755	-0.064499	0.54928	0.9936	FALSE
rno-miR-338-3p	24.6929883726975	22.7097455272167	0.080086	0.79875	0.9936	FALSE
rno-miR-338-5p	39.8815847249319	36.6357744583698	0.11153	0.70062	0.9936	FALSE
rno-miR-339-3p	107.978909788205	117.881156442691	-0.10936	0.6372	0.9936	FALSE
rno-miR-339-5p	497.338904987093	471.691590945412	0.05857	0.85092	0.9936	FALSE
rno-miR-340-3p	37.2980393800505	24.2831187878966	0.46585	0.12823	0.9936	FALSE
rno-miR-340-5p	2902.94775655005	3646.88898442875	-0.28644	0.25361	0.9936	FALSE
rno-miR-341	2.30306267926222	4.21837245661959	-0.33393	0.34767	0.9936	FALSE
rno-miR-342-3p	154.880896274819	119.836754832755	0.323	0.20334	0.9936	FALSE
rno-miR-342-5p	1.86706630194038	4.32984454027653	-0.39367	0.26259	0.9936	FALSE
rno-miR-343	0.212957101290254	0	0.045668	0.62682	0.9936	FALSE
rno-miR-344a-3p	0.212957101290254	0	0.045668	0.62682	0.9936	FALSE
rno-miR-345-3p	107.841568997475	88.1863501158071	0.24334	0.39725	0.9936	FALSE
rno-miR-345-5p	149.602697024878	146.411266103518	0.025649	0.92534	0.9936	FALSE
rno-miR-346	0	0	NA	NA	NA	NA
rno-miR-3473	5.82423818185272	8.26160962433937	-0.25914	0.48501	0.9936	FALSE
rno-miR-34a-3p	0.212957101290254	0	0.045668	0.62682	0.9936	FALSE
rno-miR-34a-5p	519.904038021194	296.914567130063	0.61061	0.055229	0.9936	FALSE
rno-miR-34b-3p	2.87726311134907	5.25712055402036	-0.30754	0.38991	0.9936	FALSE
rno-miR-34b-5p	0.718055505994602	1.52556438226582	-0.1611	0.54924	0.9936	FALSE
rno-miR-34c-3p	4.72538492735093	4.51870444523134	-0.00054046	0.99874	0.99874	FALSE
rno-miR-34c-5p	235.637654507994	225.187081494185	0.051188	0.84279	0.9936	FALSE
rno-miR-350	99.0166303121109	77.0144540958477	0.29301	0.29907	0.9936	FALSE
rno-miR-351-3p	1.59447941623688	0.924900405042307	0.12271	0.65921	0.9936	FALSE
rno-miR-351-5p	277.766551717549	217.489095524396	0.32261	0.15196	0.9936	FALSE
rno-miR-3541	0	0.300331988611755	-0.064499	0.54928	0.9936	FALSE
rno-miR-3542	2.3576513763048	1.27871577574489	0.17111	0.55336	0.9936	FALSE
rno-miR-3543	1.92669608635362	4.81336193016635	-0.40106	0.24152	0.9936	FALSE
rno-miR-3544	0	0.300331988611755	-0.064499	0.54928	0.9936	FALSE
rno-miR-3547	0	0	NA	NA	NA	NA
rno-miR-3548	224.323682580008	68.8055901598159	1.1207	0.0014773	0.46905	TRUE
rno-miR-3549	59.5462514931043	60.011053592553	-0.013069	0.96732	0.9936	FALSE
rno-miR-3553	274.095363457383	301.842745560136	-0.11098	0.6926	0.9936	FALSE
rno-miR-3556a	1161.39593414155	1296.34632074841	-0.13497	0.61216	0.9936	FALSE
rno-miR-3556b	380.441228784517	417.59927492696	-0.11318	0.68754	0.9936	FALSE
rno-miR-3557-3p	594.158935714789	495.44344316144	0.19704	0.53926	0.9936	FALSE
rno-miR-3557-5p	50912.8636018325	42644.2439194609	0.19392	0.5433	0.9936	FALSE
rno-miR-3558-3p	6.18105035705073	6.25703317165901	-0.036985	0.92095	0.9936	FALSE
rno-miR-3558-5p	2.16424869272514	1.62685664277073	0.11073	0.72782	0.9936	FALSE
rno-miR-3559-3p	285.762654110484	270.916354947576	0.06162	0.84078	0.9936	FALSE
rno-miR-3559-5p	2336.49948956625	2360.07188648157	-0.011512	0.96901	0.9936	FALSE
rno-miR-3560	11.4008415825926	8.36740720431957	0.27684	0.4477	0.9936	FALSE
rno-miR-3561-3p	1.7238211598047	1.08985587079008	0.062276	0.79351	0.9936	FALSE
rno-miR-3561-5p	0.212957101290254	0.489191893566568	-0.039365	0.80183	0.9936	FALSE
rno-miR-3566	0	0	NA	NA	NA	NA
rno-miR-3569	0	0	NA	NA	NA	NA
rno-miR-3570	87.221650716446	81.522978717927	0.081236	0.77204	0.9936	FALSE
rno-miR-3571	113.6062435361	149.667489783796	-0.092142	0.77012	0.9936	FALSE
rno-miR-3572	0	0	NA	NA	NA	NA
rno-miR-3574	382.296946250402	329.667503151527	0.18517	0.45484	0.9936	FALSE
rno-miR-3576	0	0	NA	NA	NA	NA
rno-miR-3577	0.292141303414093	0	0.058474	0.58092	0.9936	FALSE
rno-miR-3578	0	0	NA	NA	NA	NA
rno-miR-3579	0	0.300331988611755	-0.064499	0.54928	0.9936	FALSE
rno-miR-3580-3p	0	0	NA	NA	NA	NA
rno-miR-3580-5p	0.430955289951175	0	0.076697	0.52526	0.9936	FALSE
rno-miR-3583-3p	0	0	NA	NA	NA	NA
rno-miR-3583-5p	0	0.300331988611755	-0.064499	0.54928	0.9936	FALSE
rno-miR-3584-3p	0	0	NA	NA	NA	NA
rno-miR-3585-3p	1.0101968094087	2.54608254413629	-0.25289	0.39479	0.9936	FALSE
rno-miR-3585-5p	2.58512180793498	2.33899270365118	0.053102	0.87816	0.9936	FALSE
rno-miR-3586-3p	193.250905638687	279.882519860137	-0.4551	0.087276	0.9936	FALSE
rno-miR-3587	331.37325171599	360.993262406374	-0.10684	0.68133	0.9936	FALSE
rno-miR-3588	5878.09676331372	5567.09329972013	0.061748	0.8395	0.9936	FALSE
rno-miR-3589	396.08051444961	300.234401991122	0.33279	0.22692	0.9936	FALSE
rno-miR-3590-3p	5.24438673062313	7.33670921929706	-0.16668	0.65337	0.9936	FALSE
rno-miR-3590-5p	78.1550399673218	82.4478791229693	-0.065961	0.7958	0.9936	FALSE
rno-miR-3591	594105.115876489	584419.622386568	0.01947	0.94566	0.9936	FALSE
rno-miR-3592	1.79292318718721	1.52556438226582	0.021867	0.94333	0.9936	FALSE
rno-miR-3593-3p	0	0.324236427818797	-0.068329	0.53719	0.9936	FALSE
rno-miR-3593-5p	0	0	NA	NA	NA	NA
rno-miR-3594-3p	0.212957101290254	0	0.045668	0.62682	0.9936	FALSE
rno-miR-3594-5p	0	0	NA	NA	NA	NA
rno-miR-3595	0	0.324236427818797	-0.068329	0.53719	0.9936	FALSE
rno-miR-3596a	27445.9730373628	32848.8264078184	-0.23472	0.28213	0.9936	FALSE
rno-miR-3596b	3889.6027005391	4394.64830648903	-0.15898	0.47462	0.9936	FALSE
rno-miR-3596c	1406.56184453643	1296.29117049208	0.10731	0.61174	0.9936	FALSE
rno-miR-3596d	91166.0321695417	83524.698121301	0.10308	0.72105	0.9936	FALSE
rno-miR-361-3p	1009.73752777491	717.340530588327	0.40628	0.15394	0.9936	FALSE
rno-miR-361-5p	194.388302698138	229.885091994107	-0.21565	0.34471	0.9936	FALSE
rno-miR-362-3p	109.385236039197	116.447702264649	-0.070081	0.82488	0.9936	FALSE
rno-miR-362-5p	160.632569701442	128.47796807985	0.27753	0.25899	0.9936	FALSE
rno-miR-363-3p	62.8788569685224	43.0362342652711	0.44285	0.12952	0.9936	FALSE
rno-miR-363-5p	0	0	NA	NA	NA	NA
rno-miR-365-3p	764.08507803599	599.068831158812	0.30139	0.24448	0.9936	FALSE
rno-miR-365-5p	1.0748676811926	0.489191893566568	0.11042	0.61677	0.9936	FALSE
rno-miR-369-3p	0.931012607284856	0.94880484424935	0.0024529	0.99248	0.99874	FALSE
rno-miR-369-5p	0	0	NA	NA	NA	NA
rno-miR-370-3p	0.851828405161017	0	0.1424	0.37516	0.9936	FALSE
rno-miR-374-3p	30.2992283658893	45.549155833322	-0.47042	0.10231	0.9936	FALSE
rno-miR-374-5p	2211.7598897367	2450.45086022085	-0.13505	0.5214	0.9936	FALSE
rno-miR-375-3p	2132.57751276888	1227.95490844255	0.66382	0.016701	0.9936	TRUE
rno-miR-376a-3p	0	0.324236427818797	-0.068329	0.53719	0.9936	FALSE
rno-miR-376a-5p	0	0	NA	NA	NA	NA
rno-miR-376b-3p	0.643912391241429	0	0.14843	0.36922	0.9936	FALSE
rno-miR-376b-5p	0.212957101290254	0.924900405042307	-0.16354	0.4427	0.9936	FALSE
rno-miR-376c-3p	0.430955289951175	0	0.076697	0.52526	0.9936	FALSE
rno-miR-377-3p	0	0	NA	NA	NA	NA
rno-miR-378a-3p	50912.4326465426	42643.4543955787	0.19393	0.54327	0.9936	FALSE
rno-miR-378a-5p	601.805123744509	498.412678785198	0.20507	0.52159	0.9936	FALSE
rno-miR-378b	10.7124226690499	9.09326788125503	0.15386	0.67032	0.9936	FALSE
rno-miR-379-3p	0.643912391241429	0.60066397722351	-0.0066652	0.97471	0.9936	FALSE
rno-miR-379-5p	12.6445164422836	10.0442024362781	0.13708	0.71084	0.9936	FALSE
rno-miR-380-3p	0	0	NA	NA	NA	NA
rno-miR-380-5p	0	0.300331988611755	-0.064499	0.54928	0.9936	FALSE
rno-miR-381-3p	0.292141303414093	0	0.058474	0.58092	0.9936	FALSE
rno-miR-382-3p	1.79292318718721	1.52556438226582	0.021867	0.94333	0.9936	FALSE
rno-miR-382-5p	0.292141303414093	0.60066397722351	-0.059812	0.7263	0.9936	FALSE
rno-miR-383-5p	1.44115209935987	0.648472855637594	0.15976	0.55331	0.9936	FALSE
rno-miR-384-3p	0	0.300331988611755	-0.064499	0.54928	0.9936	FALSE
rno-miR-384-5p	0	0	NA	NA	NA	NA
rno-miR-409a-3p	1.14396970857511	1.22523239365406	-0.01068	0.96863	0.9936	FALSE
rno-miR-409a-5p	0.723096593365268	0	0.1587	0.35154	0.9936	FALSE
rno-miR-409b	1.35692680986536	1.22523239365406	0.029066	0.9157	0.9936	FALSE
rno-miR-410-3p	0.292141303414093	0.94880484424935	-0.14992	0.48712	0.9936	FALSE
rno-miR-411-3p	0.425914202580509	1.39018785940183	-0.16492	0.48351	0.9936	FALSE
rno-miR-411-5p	3.87294659041784	4.92483401382329	-0.14171	0.69015	0.9936	FALSE
rno-miR-412-5p	0.292141303414093	0	0.058474	0.58092	0.9936	FALSE
rno-miR-421-3p	2.37720579401539	5.2627950576971	-0.46775	0.20089	0.9936	FALSE
rno-miR-421-5p	0	0	NA	NA	NA	NA
rno-miR-423-3p	1058.83804737614	840.498213207956	0.26195	0.39172	0.9936	FALSE
rno-miR-423-5p	1078.01564381733	972.208142301051	0.13459	0.53809	0.9936	FALSE
rno-miR-425-3p	26.6092456848004	26.4003365084354	0.018285	0.95436	0.9936	FALSE
rno-miR-425-5p	549.275763305415	378.177681359875	0.42765	0.15622	0.9936	FALSE
rno-miR-429	303.903488516204	187.516572462035	0.542	0.077371	0.9936	FALSE
rno-miR-431	0.638871303870763	0.624568416430552	0.0094695	0.96459	0.9936	FALSE
rno-miR-433-3p	0.292141303414093	0.489191893566568	-0.026977	0.86712	0.9936	FALSE
rno-miR-434-3p	1.92669608635362	4.81336193016635	-0.40106	0.24152	0.9936	FALSE
rno-miR-434-5p	1.70365681032203	2.12622835948933	-0.03879	0.87879	0.9936	FALSE
rno-miR-449a-5p	1.65410920065012	2.06256515424647	-0.085951	0.79586	0.9936	FALSE
rno-miR-449c-5p	0	0	NA	NA	NA	NA
rno-miR-450a-3p	5.82866933745132	5.82132466018327	0.03566	0.92319	0.9936	FALSE
rno-miR-450a-5p	1306.44065015589	1572.94113293441	-0.21346	0.477	0.9936	FALSE
rno-miR-450b-3p	17.4421114218248	16.2910557847851	0.068094	0.84468	0.9936	FALSE
rno-miR-450b-5p	958.081867217694	1169.20230207121	-0.2395	0.38936	0.9936	FALSE
rno-miR-451-3p	1.0101968094087	2.60524042990387	-0.21542	0.45795	0.9936	FALSE
rno-miR-451-5p	1402.71679283863	2034.92131578073	-0.31391	0.39255	0.9936	FALSE
rno-miR-452-3p	0	0	NA	NA	NA	NA
rno-miR-452-5p	2.29802159189155	2.06256515424647	0.038162	0.91126	0.9936	FALSE
rno-miR-455-3p	200.600877808904	99.0695604678945	0.84047	0.0027207	0.57588	TRUE
rno-miR-455-5p	1547.60240790629	876.79964528695	0.66632	0.021818	0.9936	TRUE
rno-miR-463-3p	0.643912391241429	0.624568416430552	-0.015448	0.94655	0.9936	FALSE
rno-miR-463-5p	0	0	NA	NA	NA	NA
rno-miR-466b-2-3p	72.0166079713087	54.3250309746365	0.32914	0.27678	0.9936	FALSE
rno-miR-466b-3p	29.0416501076304	19.2979204638057	0.43424	0.18391	0.9936	FALSE
rno-miR-466b-5p	15.2390072259411	12.8520273871918	0.13188	0.71927	0.9936	FALSE
rno-miR-466c-3p	5.30966753417911	4.77927766780728	0.039385	0.91463	0.9936	FALSE
rno-miR-466c-5p	120.190286442182	97.2143310520609	0.22541	0.49064	0.9936	FALSE
rno-miR-466d	0.292141303414093	0.324236427818797	-0.0083586	0.956	0.9936	FALSE
rno-miR-471-3p	0	0	NA	NA	NA	NA
rno-miR-471-5p	0	1.7918121085185	-0.31746	0.15507	0.9936	FALSE
rno-miR-483-3p	0	0	NA	NA	NA	NA
rno-miR-483-5p	0.212957101290254	0.648472855637594	-0.078664	0.64407	0.9936	FALSE
rno-miR-484	3.32273173164018	7.90211974996004	-0.50824	0.16878	0.9936	FALSE
rno-miR-485-3p	0.723096593365268	0	0.1587	0.35154	0.9936	FALSE
rno-miR-485-5p	0	0	NA	NA	NA	NA
rno-miR-486	637.011771920574	737.692296931241	-0.13272	0.71215	0.9936	FALSE
rno-miR-487b-3p	0.292141303414093	0	0.058474	0.58092	0.9936	FALSE
rno-miR-488-3p	6.02772304017371	5.94652135989523	0.01234	0.97337	0.9936	FALSE
rno-miR-488-5p	0.212957101290254	0	0.045668	0.62682	0.9936	FALSE
rno-miR-489-3p	0	0	NA	NA	NA	NA
rno-miR-489-5p	0	0	NA	NA	NA	NA
rno-miR-490-3p	20.611515836588	20.9600305531369	0.01311	0.97025	0.9936	FALSE
rno-miR-490-5p	0.292141303414093	0.324236427818797	-0.0083586	0.956	0.9936	FALSE
rno-miR-493-3p	0	0	NA	NA	NA	NA
rno-miR-493-5p	0.212957101290254	0	0.045668	0.62682	0.9936	FALSE
rno-miR-494-3p	0.638871303870763	0.300331988611755	0.062547	0.7204	0.9936	FALSE
rno-miR-495	0.292141303414093	0	0.058474	0.58092	0.9936	FALSE
rno-miR-496-3p	0	0	NA	NA	NA	NA
rno-miR-497-3p	0	0.324236427818797	-0.068329	0.53719	0.9936	FALSE
rno-miR-497-5p	429.027703089017	402.1841787249	0.068555	0.83425	0.9936	FALSE
rno-miR-499-3p	0.292141303414093	0	0.058474	0.58092	0.9936	FALSE
rno-miR-499-5p	227.42084929887	323.469211159379	-0.35337	0.30371	0.9936	FALSE
rno-miR-500-3p	19.4375529360515	14.8712889824995	0.23353	0.5147	0.9936	FALSE
rno-miR-500-5p	0.212957101290254	0.324236427818797	-0.020363	0.88892	0.9936	FALSE
rno-miR-501-3p	11.4008415825926	8.36740720431957	0.27684	0.4477	0.9936	FALSE
rno-miR-501-5p	0.505098404704348	0.489191893566568	0.026163	0.89484	0.9936	FALSE
rno-miR-503-3p	10.7764836090618	10.7882930487439	-0.010148	0.97796	0.9936	FALSE
rno-miR-503-5p	46.6705466626106	52.3193225780532	-0.13269	0.66781	0.9936	FALSE
rno-miR-505-3p	396.664797056438	299.93407000251	0.33596	0.2221	0.9936	FALSE
rno-miR-505-5p	3.89250100812844	4.72579428571645	-0.12766	0.73008	0.9936	FALSE
rno-miR-509-3p	0	0	NA	NA	NA	NA
rno-miR-509-5p	0.212957101290254	0.489191893566568	-0.039365	0.80183	0.9936	FALSE
rno-miR-511-3p	94.0020171398383	105.088078283637	-0.11695	0.72407	0.9936	FALSE
rno-miR-511-5p	4.67522738590695	5.32645826293996	-0.11665	0.75399	0.9936	FALSE
rno-miR-5132-3p	0.505098404704348	0	0.13029	0.40247	0.9936	FALSE
rno-miR-5132-5p	0.430955289951175	0.300331988611755	0.011018	0.94454	0.9936	FALSE
rno-miR-532-3p	125.371370333112	108.377007775441	0.1849	0.44069	0.9936	FALSE
rno-miR-532-5p	6379.04019924448	5982.30084799326	0.076874	0.7837	0.9936	FALSE
rno-miR-539-3p	0	0	NA	NA	NA	NA
rno-miR-539-5p	0	0	NA	NA	NA	NA
rno-miR-540-3p	0	0.789523882178323	-0.18463	0.29453	0.9936	FALSE
rno-miR-540-5p	0	0	NA	NA	NA	NA
rno-miR-541-3p	0	0	NA	NA	NA	NA
rno-miR-541-5p	4.57648876607251	3.99993360878098	0.037659	0.91264	0.9936	FALSE
rno-miR-542-3p	761.985418902103	980.61545194742	-0.31807	0.19808	0.9936	FALSE
rno-miR-542-5p	5.63587658564373	1.8793797529684	0.51194	0.14676	0.9936	FALSE
rno-miR-543-3p	0.292141303414093	0	0.058474	0.58092	0.9936	FALSE
rno-miR-544-5p	0	0	NA	NA	NA	NA
rno-miR-547-3p	14.3125290415016	21.0135511755264	-0.30245	0.41149	0.9936	FALSE
rno-miR-547-5p	2.24343289484898	1.20132795444702	0.13592	0.63496	0.9936	FALSE
rno-miR-582-3p	40.9133722818608	31.1045647233477	0.24701	0.5023	0.9936	FALSE
rno-miR-582-5p	9.57792520344408	6.05231893987543	0.38369	0.2985	0.9936	FALSE
rno-miR-598-3p	193.822444448074	182.770046736031	0.072676	0.78906	0.9936	FALSE
rno-miR-598-5p	0	0.324236427818797	-0.068329	0.53719	0.9936	FALSE
rno-miR-6216	30.7235077394688	23.8518783555975	0.19816	0.59209	0.9936	FALSE
rno-miR-6314	0	0	NA	NA	NA	NA
rno-miR-6315	1.44115209935987	1.27871577574489	0.059301	0.8403	0.9936	FALSE
rno-miR-6317	0	0	NA	NA	NA	NA
rno-miR-6318	0	0.300331988611755	-0.064499	0.54928	0.9936	FALSE
rno-miR-6319	1.79292318718721	1.46757568069971	0.07351	0.79344	0.9936	FALSE
rno-miR-632	0	0	NA	NA	NA	NA
rno-miR-6321	0.430955289951175	0	0.076697	0.52526	0.9936	FALSE
rno-miR-6324	4.86358898211594	2.92947685772267	0.25132	0.46513	0.9936	FALSE
rno-miR-6325	0	0	NA	NA	NA	NA
rno-miR-6328	0.430955289951175	0.300331988611755	0.011018	0.94454	0.9936	FALSE
rno-miR-6329	77.0383120254096	85.5181238690063	-0.11339	0.70603	0.9936	FALSE
rno-miR-6331	0	0	NA	NA	NA	NA
rno-miR-652-3p	132.269866264385	138.371148324065	-0.055984	0.81091	0.9936	FALSE
rno-miR-652-5p	3.38740260342409	0.624568416430552	0.54759	0.097669	0.9936	FALSE
rno-miR-653-3p	0	0.300331988611755	-0.064499	0.54928	0.9936	FALSE
rno-miR-653-5p	0	1.2491368328611	-0.28853	0.17855	0.9936	FALSE
rno-miR-664-2-5p	18.5368901202374	19.7518589108117	-0.044849	0.89284	0.9936	FALSE
rno-miR-664-3p	16.0211236719476	10.3424047141161	0.39316	0.27177	0.9936	FALSE
rno-miR-665	0	0	NA	NA	NA	NA
rno-miR-667-3p	0.292141303414093	0	0.058474	0.58092	0.9936	FALSE
rno-miR-671	25.684597295677	23.059055578444	0.12465	0.70486	0.9936	FALSE
rno-miR-672-3p	0.292141303414093	0	0.058474	0.58092	0.9936	FALSE
rno-miR-672-5p	16.4572233165161	11.1955918015373	0.34317	0.35011	0.9936	FALSE
rno-miR-673-3p	0	0	NA	NA	NA	NA
rno-miR-674-3p	357.378553316065	293.399365616648	0.22891	0.44068	0.9936	FALSE
rno-miR-674-5p	126.391501148716	103.838941450776	0.20529	0.5323	0.9936	FALSE
rno-miR-675-3p	0	0	NA	NA	NA	NA
rno-miR-676	123.674640874954	114.46653845532	0.085197	0.77985	0.9936	FALSE
rno-miR-702-3p	0.797239708118441	1.90328419217544	-0.21733	0.46322	0.9936	FALSE
rno-miR-702-5p	0.425914202580509	0.789523882178323	-0.056294	0.78854	0.9936	FALSE
rno-miR-708-3p	3.65494840175692	1.73832872642767	0.35721	0.30881	0.9936	FALSE
rno-miR-708-5p	0.718055505994602	3.61770847939607	-0.54246	0.10212	0.9936	FALSE
rno-miR-741-3p	0.430955289951175	4.23777157635134	-0.37763	0.15106	0.9936	FALSE
rno-miR-743a-3p	1.29286586985353	1.95676757426627	-0.01415	0.90117	0.9936	FALSE
rno-miR-743b-3p	0	0.978383787133137	-0.15412	0.34327	0.9936	FALSE
rno-miR-743b-5p	0	0	NA	NA	NA	NA
rno-miR-7578	0.643912391241429	0	0.14843	0.36922	0.9936	FALSE
rno-miR-758-3p	0	0	NA	NA	NA	NA
rno-miR-760-3p	0.425914202580509	0.978383787133137	-0.06417	0.73533	0.9936	FALSE
rno-miR-7a-1-3p	60.9050529995851	64.1988120991193	-0.050693	0.88425	0.9936	FALSE
rno-miR-7a-5p	15789.3241139867	14212.617743945	0.12802	0.63647	0.9936	FALSE
rno-miR-7b	16.6307149828758	15.5152565186618	0.091962	0.79252	0.9936	FALSE
rno-miR-802-3p	84.3846265014637	116.381417552776	-0.32933	0.3306	0.9936	FALSE
rno-miR-802-5p	550.554249834411	724.1552830151	-0.33967	0.19491	0.9936	FALSE
rno-miR-871-3p	1.0748676811926	0	0.2138	0.27096	0.9936	FALSE
rno-miR-871-5p	0	0	NA	NA	NA	NA
rno-miR-872-3p	58.8489702683644	54.8516805061345	0.063052	0.84756	0.9936	FALSE
rno-miR-872-5p	1283.68558238783	1728.6105934256	-0.38098	0.10576	0.9936	FALSE
rno-miR-873-3p	0	0	NA	NA	NA	NA
rno-miR-873-5p	0.292141303414093	0	0.058474	0.58092	0.9936	FALSE
rno-miR-874-3p	6.93317361109585	3.80656838435089	0.41317	0.26567	0.9936	FALSE
rno-miR-874-5p	0.292141303414093	0	0.058474	0.58092	0.9936	FALSE
rno-miR-877	2.15416651798381	1.90328419217544	0.08286	0.79714	0.9936	FALSE
rno-miR-878	0	0.324236427818797	-0.068329	0.53719	0.9936	FALSE
rno-miR-879-3p	0	0	NA	NA	NA	NA
rno-miR-879-5p	0	0.648472855637594	-0.12076	0.40581	0.9936	FALSE
rno-miR-881-3p	0.430955289951175	2.1160485363373	-0.27418	0.27657	0.9936	FALSE
rno-miR-883-3p	0.430955289951175	0.324236427818797	0.0077758	0.96118	0.9936	FALSE
rno-miR-92a-1-5p	6.32490543095847	12.6688419859138	-0.55593	0.13504	0.9936	FALSE
rno-miR-92a-3p	7624.09127576736	7544.2370305246	0.014048	0.94328	0.9936	FALSE
rno-miR-92b-3p	1.73329340277396	2.25142505920128	-0.09026	0.7853	0.9936	FALSE
rno-miR-92b-5p	0	0	NA	NA	NA	NA
rno-miR-93-3p	3.32777281901085	5.6563691944355	-0.30412	0.40791	0.9936	FALSE
rno-miR-935	0	0	NA	NA	NA	NA
rno-miR-93-5p	796.282371638952	815.159540359237	-0.031615	0.85885	0.9936	FALSE
rno-miR-96-5p	240.291779838903	214.526680523377	0.10371	0.77343	0.9936	FALSE
rno-miR-98-3p	2.96148840084358	2.25142505920128	0.13436	0.69886	0.9936	FALSE
rno-miR-98-5p	354.570374260096	345.530752185022	0.033985	0.88889	0.9936	FALSE
rno-miR-99a-3p	67.1459415720125	52.2134877577745	0.25985	0.43524	0.9936	FALSE
rno-miR-99a-5p	34384.2134273819	32816.772351309	0.057259	0.82948	0.9936	FALSE
rno-miR-99b-3p	72.784924285994	58.4716901136349	0.24122	0.46035	0.9936	FALSE
rno-miR-99b-5p	2813.00648085925	2113.07395528355	0.3468	0.20545	0.9936	FALSE
rno-miR-9a-3p	0.851828405161017	2.96356112008174	-0.33583	0.27027	0.9936	FALSE
rno-miR-9a-5p	98.0517564912689	105.154042616984	-0.083757	0.74032	0.9936	FALSE
rno-miR-9b-3p	98.0517564912689	104.529474200554	-0.075999	0.76433	0.9936	FALSE
rno-miR-9b-5p	0.212957101290254	0.624568416430552	-0.099445	0.60609	0.9936	FALSE
