# Supplementary material for: Crosstalk Between Polygonatum kingianum, the miRNA, and Gut Microbiota in the Regulation of Lipid Metabolism
Source: Front Pharmacol. 2021 Oct 27;12:740528. doi: 10.3389/fphar.2021.740528 (PMC8578870; doi:10.3389/fphar.2021.740528)
Supplement: Supplementary file 6 [file DataSheet4.xls]

geneid	con	MOD	PSF_L	PSF_M	PSF_H	PS_L	PS_M	PS_H	PWE_L	PWE_M	PWE_H	SIM
rno-miR-204-5p	7.691121381	2.481648978	7.743827666	5.654851079	6.683882081	5.779144207	4.951259368	7.023815813	7.122440815	7.580494506	6.632827642	9.250499225
rno-miR-144-5p	49.5757508	24.61660498	43.43691485	24.91656336	35.27019744	62.21089025	53.54078931	35.44393697	26.51514812	43.20255141	35.69439328	25.21940693
rno-miR-200a-5p	17.70674748	54.83092838	112.6880233	57.61947986	61.58497671	79.97035492	93.46979263	44.36429502	63.18245066	56.50632423	69.24834644	82.19017693
rno-miR-3548	14.86753131	44.45957599	91.06981956	44.95844213	49.42929181	64.30227979	72.87705123	33.69527293	50.43402357	45.99763186	52.28462571	66.4322553
rno-miR-155-5p	16.40640074	25.40476944	30.01771194	15.9353344	15.92123611	17.47283139	18.75996352	17.29245269	22.5470266	26.18734661	51.67132941	22.14472278
rno-miR-184	6.092772851	15.69872818	12.59187023	27.32042599	9.036311939	22.63582977	9.103488196	14.69057059	7.899770414	1.81228618	7.550762922	9.42455157
novel_380	20.78906142	28.31318599	12.78347521	15.62472842	13.66806825	12.50164911	16.95811047	18.84497835	13.36434648	30.63179008	32.53890746	28.05779254
rno-miR-98-3p	0.481818356	0.622230722	0.421178734	0.226360976	0.267333468	0.062247377	0.271730329	0.331155509	0.27319887	0.347285609	0.440037263	0.058360119
rno-miR-378b	1.950569927	2.176399691	2.538852824	15.39758335	34.78438304	18.44754979	46.27433998	2.220841395	2.881918601	3.241320116	4.59886393	2.793731977
rno-miR-6329	18.38574508	15.50425001	27.38985906	20.85605077	17.26496728	21.68454919	26.84164821	28.02401904	24.8163193	25.49239105	21.91488023	24.58236767
rno-miR-21-3p	12.50651635	9.447068849	10.41338462	1.964793112	4.76093958	5.606809506	3.833408785	5.48951921	6.135114981	8.4195015	7.012343901	7.795129541
rno-miR-362-3p	25.03781782	23.03652396	16.83361495	11.7436142	11.42649584	19.80852595	10.75190714	15.9376589	14.09436075	28.46553503	11.64103363	26.05152132
rno-miR-451-5p	435.2263408	276.8071131	930.0910473	332.7853516	333.0121361	1114.444853	1381.828933	621.6740298	488.0349463	537.8531867	614.8890154	442.203469
rno-miR-148a-5p	1053.463556	1078.816339	1504.647403	1124.027272	1137.63043	1172.927079	1382.173224	1666.485329	1995.375301	1854.382087	1183.488798	1517.627795
rno-miR-34a-5p	64.09870684	104.4273024	182.2982409	139.8397672	154.6870805	212.8345968	84.86110078	117.4396279	154.7428504	269.5431657	126.3874383	171.2182992
rno-miR-27b-5p	7.103841035	5.868239694	11.48822612	9.585870402	7.440472331	7.396584478	8.400503844	9.290480238	8.991063446	12.82508785	10.15794258	8.781880015
rno-miR-1247-3p	7.743653808	4.368212811	9.65227962	10.97097055	7.381870374	3.590736353	4.366439796	4.587646664	6.727344023	6.309437505	23.88973045	3.04459114
rno-miR-3591	125747.0051	123500.4468	80208.99925	121787.8386	73509.69359	116734.653	80503.93418	92419.34647	80657.64511	93667.93246	126962.9545	92552.71554
rno-miR-142-3p	84.0993591	117.8473574	154.2382539	37.89780464	54.65380188	130.7189545	89.63817334	115.186499	136.9048798	208.9602754	175.9279881	125.9953565
rno-miR-19a-3p	11.81815051	10.9309172	15.98026687	2.802069841	3.643268305	9.764062543	5.977577006	10.20056278	11.97500838	15.90608047	5.465052964	12.38859449
rno-miR-144-3p	29.9488005	19.77106226	35.79126825	9.116276734	21.27257434	54.39902342	28.95549463	25.47334755	27.15891566	68.22198698	39.79854738	34.14982175
rno-miR-186-5p	375.8087899	404.1675182	337.2018339	234.423411	198.295743	440.1036922	237.8864953	301.4575203	335.5059246	503.3474045	295.3471127	436.5357983
rno-miR-15a-3p	0.10431574	0.431777922	0	0	0.055150995	0.062247377	0.064452629	0.114730531	0.123174424	0	0.101695684	0.116720238
rno-miR-484	1.699632588	0.713812487	1.086815338	1.45782567	1.178109677	1.699758381	1.681094179	1.282883925	1.453859034	2.730713773	2.903583568	1.822664716
rno-miR-200c-3p	16.61420848	17.26221576	17.71950515	12.14616446	8.726086903	24.35698393	11.21860367	11.70103181	12.3427483	11.66535243	16.92725654	10.22651216
rno-miR-138-1-3p	0.269594397	0	0.183365022	0.191588418	0.220603982	0.182488012	0.064452629	0	0.201604954	0.068001024	0.553825883	0.650380718
rno-miR-122-5p	201881.8565	191918.2322	116836.3103	168918.3192	101095.893	182109.6269	117035.9378	138307.3657	124187.5609	149070.7067	201589.2755	143936.5975
