# Supplementary material for: Crosstalk Between Polygonatum kingianum, the miRNA, and Gut Microbiota in the Regulation of Lipid Metabolism
Source: Front Pharmacol. 2021 Oct 27;12:740528. doi: 10.3389/fphar.2021.740528 (PMC8578870; doi:10.3389/fphar.2021.740528)
Supplement: Supplementary file 7 [file DataSheet2.ZIP]

Archive with 3 entries (2 files):
- 2 miRNA target gene prediction/all_target_gene.xls
- 2 miRNA target gene prediction/commom_target.xls
- 2 miRNA target gene prediction/
