# Supplementary material for: Crosstalk Between Polygonatum kingianum, the miRNA, and Gut Microbiota in the Regulation of Lipid Metabolism
Source: Front Pharmacol. 2021 Oct 27;12:740528. doi: 10.3389/fphar.2021.740528 (PMC8578870; doi:10.3389/fphar.2021.740528)
Supplement: Supplementary file 7 [file DataSheet2.ZIP › 2 miRNA target gene prediction/all_target_gene.xls]

miRNA	target_mRNA	target_gene	UPE	miRNA_start	miRNA_end	Target_start	Target_end
novel_226	ENSRNOT00000000009	ENSRNOG00000000008
rno-miR-760-3p	ENSRNOT00000000009	ENSRNOG00000000008
rno-miR-874-5p	ENSRNOT00000000009	ENSRNOG00000000008
novel_344	ENSRNOT00000000011	ENSRNOG00000000010
novel_225	ENSRNOT00000000013	ENSRNOG00000000012
rno-miR-7578	ENSRNOT00000000013	ENSRNOG00000000012
rno-miR-23a-5p	ENSRNOT00000000036	ENSRNOG00000000033
novel_226	ENSRNOT00000000039	ENSRNOG00000000034
novel_301	ENSRNOT00000000041	ENSRNOG00000000036
rno-miR-665	ENSRNOT00000000041	ENSRNOG00000000036
rno-miR-3541	ENSRNOT00000000052	ENSRNOG00000000047
rno-miR-702-3p	ENSRNOT00000000052	ENSRNOG00000000047
rno-miR-1247-3p	ENSRNOT00000000053	ENSRNOG00000004698
novel_239	ENSRNOT00000000059	ENSRNOG00000000055
rno-miR-23b-5p	ENSRNOT00000000059	ENSRNOG00000000055
novel_192	ENSRNOT00000000074	ENSRNOG00000000066
rno-miR-873-5p	ENSRNOT00000000074	ENSRNOG00000000066
novel_635	ENSRNOT00000000101	ENSRNOG00000028382
rno-miR-874-3p	ENSRNOT00000000101	ENSRNOG00000028382
novel_328	ENSRNOT00000000106	ENSRNOG00000000095
rno-miR-3542	ENSRNOT00000000106	ENSRNOG00000000095
rno-miR-760-3p	ENSRNOT00000000106	ENSRNOG00000000095
novel_274	ENSRNOT00000000116	ENSRNOG00000000104
rno-miR-3085	ENSRNOT00000000116	ENSRNOG00000000104
rno-miR-324-3p	ENSRNOT00000000116	ENSRNOG00000000104
rno-miR-370-3p	ENSRNOT00000000116	ENSRNOG00000000104
rno-miR-5132-5p	ENSRNOT00000000116	ENSRNOG00000000104
rno-miR-6318	ENSRNOT00000000116	ENSRNOG00000000104
rno-miR-702-5p	ENSRNOT00000000116	ENSRNOG00000000104
novel_183	ENSRNOT00000000117	ENSRNOG00000000105
rno-miR-128-2-5p	ENSRNOT00000000117	ENSRNOG00000000105
rno-miR-298-5p	ENSRNOT00000000117	ENSRNOG00000000105
rno-miR-490-5p	ENSRNOT00000000133	ENSRNOG00000000121
rno-miR-343	ENSRNOT00000000134	ENSRNOG00000000122
rno-miR-3541	ENSRNOT00000000134	ENSRNOG00000000122
rno-miR-185-5p	ENSRNOT00000000141	ENSRNOG00000000129
rno-miR-34a-5p	ENSRNOT00000000141	ENSRNOG00000000129
rno-miR-23a-5p	ENSRNOT00000000149	ENSRNOG00000000137
rno-miR-298-5p	ENSRNOT00000000167	ENSRNOG00000027731
rno-miR-188-3p	ENSRNOT00000000168	ENSRNOG00000000155
rno-miR-298-5p	ENSRNOT00000000169	ENSRNOG00000000156
rno-miR-1843b-5p	ENSRNOT00000000178	ENSRNOG00000000165
novel_496	ENSRNOT00000000193	ENSRNOG00000000177
rno-miR-351-5p	ENSRNOT00000000193	ENSRNOG00000000177
rno-miR-871-3p	ENSRNOT00000000193	ENSRNOG00000000177
rno-miR-298-5p	ENSRNOT00000000199	ENSRNOG00000027238
novel_183	ENSRNOT00000000200	ENSRNOG00000000184
novel_226	ENSRNOT00000000200	ENSRNOG00000000184
novel_398	ENSRNOT00000000200	ENSRNOG00000000184
rno-miR-3064-3p	ENSRNOT00000000200	ENSRNOG00000000184
rno-miR-760-3p	ENSRNOT00000000200	ENSRNOG00000000184
novel_226	ENSRNOT00000000201	ENSRNOG00000000185
novel_328	ENSRNOT00000000201	ENSRNOG00000000185
novel_344	ENSRNOT00000000201	ENSRNOG00000000185
rno-miR-343	ENSRNOT00000000201	ENSRNOG00000000185
rno-miR-346	ENSRNOT00000000201	ENSRNOG00000000185
rno-miR-3541	ENSRNOT00000000201	ENSRNOG00000000185
rno-miR-674-5p	ENSRNOT00000000201	ENSRNOG00000000185
rno-miR-874-5p	ENSRNOT00000000201	ENSRNOG00000000185
rno-miR-877	ENSRNOT00000000203	ENSRNOG00000000187
rno-miR-29b-5p	ENSRNOT00000000239	ENSRNOG00000000221
novel_511	ENSRNOT00000000246	ENSRNOG00000000230
novel_496	ENSRNOT00000000249	ENSRNOG00000000233
novel_328	ENSRNOT00000000263	ENSRNOG00000000246
rno-miR-298-5p	ENSRNOT00000000263	ENSRNOG00000000246
rno-miR-490-3p	ENSRNOT00000000263	ENSRNOG00000000246
rno-miR-6319	ENSRNOT00000000264	ENSRNOG00000000247
novel_344	ENSRNOT00000000279	ENSRNOG00000000262
rno-miR-298-5p	ENSRNOT00000000279	ENSRNOG00000000262
rno-miR-3065-3p	ENSRNOT00000000279	ENSRNOG00000000262
rno-miR-881-3p	ENSRNOT00000000279	ENSRNOG00000000262
novel_344	ENSRNOT00000000281	ENSRNOG00000000264
rno-miR-23b-5p	ENSRNOT00000000281	ENSRNOG00000000264
rno-miR-346	ENSRNOT00000000281	ENSRNOG00000000264
rno-miR-484	ENSRNOT00000000281	ENSRNOG00000000264
rno-miR-874-3p	ENSRNOT00000000304	ENSRNOG00000000279
novel_183	ENSRNOT00000000306	ENSRNOG00000038001
rno-miR-298-5p	ENSRNOT00000000306	ENSRNOG00000038001
rno-miR-351-3p	ENSRNOT00000000306	ENSRNOG00000038001
rno-miR-23b-5p	ENSRNOT00000000308	ENSRNOG00000000283
novel_226	ENSRNOT00000000313	ENSRNOG00000000288
rno-miR-23a-5p	ENSRNOT00000000313	ENSRNOG00000000288
rno-miR-24-3p	ENSRNOT00000000337	ENSRNOG00000000307
novel_384	ENSRNOT00000000434	ENSRNOG00000000386
rno-miR-222-5p	ENSRNOT00000000456	ENSRNOG00000000405
novel_417	ENSRNOT00000000475	ENSRNOG00000026407
novel_239	ENSRNOT00000000476	ENSRNOG00000000418
novel_301	ENSRNOT00000000476	ENSRNOG00000000418
novel_328	ENSRNOT00000000476	ENSRNOG00000000418
rno-miR-26b-3p	ENSRNOT00000000476	ENSRNOG00000000418
rno-miR-3102	ENSRNOT00000000476	ENSRNOG00000000418
rno-miR-328a-3p	ENSRNOT00000000476	ENSRNOG00000000418
rno-miR-328b-3p	ENSRNOT00000000476	ENSRNOG00000000418
rno-miR-339-5p	ENSRNOT00000000476	ENSRNOG00000000418
rno-miR-343	ENSRNOT00000000476	ENSRNOG00000000418
rno-miR-3541	ENSRNOT00000000476	ENSRNOG00000000418
rno-miR-3577	ENSRNOT00000000476	ENSRNOG00000000418
rno-miR-483-3p	ENSRNOT00000000476	ENSRNOG00000000418
rno-miR-501-3p	ENSRNOT00000000476	ENSRNOG00000000418
rno-miR-532-3p	ENSRNOT00000000476	ENSRNOG00000000418
rno-miR-675-3p	ENSRNOT00000000476	ENSRNOG00000000418
rno-miR-702-3p	ENSRNOT00000000476	ENSRNOG00000000418
rno-miR-874-3p	ENSRNOT00000000476	ENSRNOG00000000418
novel_241	ENSRNOT00000000478	ENSRNOG00000000420
novel_635	ENSRNOT00000000478	ENSRNOG00000000420
rno-miR-485-5p	ENSRNOT00000000478	ENSRNOG00000000420
rno-miR-484	ENSRNOT00000000492	ENSRNOG00000000431
rno-miR-873-5p	ENSRNOT00000000492	ENSRNOG00000000431
novel_216	ENSRNOT00000000495	ENSRNOG00000000433
novel_226	ENSRNOT00000000495	ENSRNOG00000000433
novel_549	ENSRNOT00000000495	ENSRNOG00000000433
rno-miR-23a-5p	ENSRNOT00000000495	ENSRNOG00000000433
rno-miR-298-5p	ENSRNOT00000000495	ENSRNOG00000000433
rno-miR-328a-5p	ENSRNOT00000000495	ENSRNOG00000000433
rno-miR-330-5p	ENSRNOT00000000495	ENSRNOG00000000433
rno-miR-343	ENSRNOT00000000495	ENSRNOG00000000433
rno-miR-3473	ENSRNOT00000000495	ENSRNOG00000000433
novel_511	ENSRNOT00000000497	ENSRNOG00000000435
novel_513	ENSRNOT00000000497	ENSRNOG00000000435
rno-miR-298-5p	ENSRNOT00000000497	ENSRNOG00000000435
rno-miR-351-5p	ENSRNOT00000000497	ENSRNOG00000000435
rno-miR-485-5p	ENSRNOT00000000497	ENSRNOG00000000435
rno-miR-490-3p	ENSRNOT00000000497	ENSRNOG00000000435
rno-miR-702-5p	ENSRNOT00000000497	ENSRNOG00000000435
rno-miR-3574	ENSRNOT00000000499	ENSRNOG00000000436
rno-miR-25-5p	ENSRNOT00000000500	ENSRNOG00000000437
rno-miR-874-5p	ENSRNOT00000000500	ENSRNOG00000000437
rno-miR-483-3p	ENSRNOT00000000501	ENSRNOG00000000438
rno-miR-490-5p	ENSRNOT00000000508	ENSRNOG00000000439
novel_328	ENSRNOT00000000509	ENSRNOG00000000440
rno-miR-25-5p	ENSRNOT00000000509	ENSRNOG00000000440
rno-miR-3065-3p	ENSRNOT00000000509	ENSRNOG00000000440
rno-miR-343	ENSRNOT00000000509	ENSRNOG00000000440
rno-miR-3541	ENSRNOT00000000509	ENSRNOG00000000440
rno-miR-25-5p	ENSRNOT00000000513	ENSRNOG00000000442
novel_239	ENSRNOT00000000522	ENSRNOG00000033215
rno-miR-3577	ENSRNOT00000000522	ENSRNOG00000033215
novel_226	ENSRNOT00000000527	ENSRNOG00000000455
rno-miR-24-3p	ENSRNOT00000000527	ENSRNOG00000000455
rno-miR-378a-5p	ENSRNOT00000000527	ENSRNOG00000000455
rno-miR-702-3p	ENSRNOT00000000527	ENSRNOG00000000455
rno-miR-207	ENSRNOT00000000528	ENSRNOG00000000456
rno-miR-346	ENSRNOT00000000528	ENSRNOG00000000456
rno-miR-351-5p	ENSRNOT00000000528	ENSRNOG00000000456
rno-miR-873-3p	ENSRNOT00000000528	ENSRNOG00000000456
rno-miR-92a-1-5p	ENSRNOT00000000528	ENSRNOG00000000456
novel_511	ENSRNOT00000000529	ENSRNOG00000000457
rno-miR-222-5p	ENSRNOT00000000529	ENSRNOG00000000457
novel_357	ENSRNOT00000000535	ENSRNOG00000000461
rno-miR-3541	ENSRNOT00000000535	ENSRNOG00000000461
novel_344	ENSRNOT00000000541	ENSRNOG00000000465
novel_541	ENSRNOT00000000541	ENSRNOG00000000465
novel_635	ENSRNOT00000000541	ENSRNOG00000000465
rno-miR-188-3p	ENSRNOT00000000541	ENSRNOG00000000465
rno-miR-204-3p	ENSRNOT00000000541	ENSRNOG00000000465
rno-miR-378a-5p	ENSRNOT00000000541	ENSRNOG00000000465
rno-miR-34a-3p	ENSRNOT00000000542	ENSRNOG00000000466
rno-miR-3585-5p	ENSRNOT00000000542	ENSRNOG00000000466
novel_226	ENSRNOT00000000549	ENSRNOG00000000470
rno-miR-877	ENSRNOT00000000549	ENSRNOG00000000470
rno-miR-484	ENSRNOT00000000550	ENSRNOG00000000471
rno-miR-874-5p	ENSRNOT00000000550	ENSRNOG00000000471
rno-miR-18a-3p	ENSRNOT00000000554	ENSRNOG00000000474
rno-miR-29b-5p	ENSRNOT00000000554	ENSRNOG00000000474
rno-miR-204-5p	ENSRNOT00000000558	ENSRNOG00000000476
rno-miR-760-3p	ENSRNOT00000000558	ENSRNOG00000000476
novel_380	ENSRNOT00000000568	ENSRNOG00000000481
novel_384	ENSRNOT00000000568	ENSRNOG00000000481
rno-miR-222-5p	ENSRNOT00000000568	ENSRNOG00000000481
rno-miR-24-3p	ENSRNOT00000000568	ENSRNOG00000000481
rno-miR-298-5p	ENSRNOT00000000568	ENSRNOG00000000481
rno-miR-298-5p	ENSRNOT00000000574	ENSRNOG00000026799
rno-miR-7578	ENSRNOT00000000574	ENSRNOG00000026799
rno-miR-874-3p	ENSRNOT00000000576	ENSRNOG00000000485
novel_360	ENSRNOT00000000577	ENSRNOG00000000486
rno-miR-702-3p	ENSRNOT00000000577	ENSRNOG00000000486
rno-miR-874-5p	ENSRNOT00000000577	ENSRNOG00000000486
novel_225	ENSRNOT00000000595	ENSRNOG00000000501
novel_226	ENSRNOT00000000595	ENSRNOG00000000501
rno-miR-3064-3p	ENSRNOT00000000595	ENSRNOG00000000501
novel_496	ENSRNOT00000000597	ENSRNOG00000000502
novel_518	ENSRNOT00000000597	ENSRNOG00000000502
rno-miR-26a-5p	ENSRNOT00000000597	ENSRNOG00000000502
rno-miR-423-5p	ENSRNOT00000000597	ENSRNOG00000000502
rno-miR-6328	ENSRNOT00000000597	ENSRNOG00000000502
rno-miR-298-3p	ENSRNOT00000000599	ENSRNOG00000022289
rno-miR-346	ENSRNOT00000000599	ENSRNOG00000022289
rno-miR-3473	ENSRNOT00000000599	ENSRNOG00000022289
rno-miR-3541	ENSRNOT00000000599	ENSRNOG00000022289
rno-miR-874-5p	ENSRNOT00000000599	ENSRNOG00000022289
rno-miR-25-5p	ENSRNOT00000000609	ENSRNOG00000000508
rno-miR-343	ENSRNOT00000000621	ENSRNOG00000000515
rno-miR-34c-5p	ENSRNOT00000000621	ENSRNOG00000000515
rno-miR-351-5p	ENSRNOT00000000621	ENSRNOG00000000515
rno-miR-484	ENSRNOT00000000635	ENSRNOG00000000527
novel_183	ENSRNOT00000000637	ENSRNOG00000000529
novel_216	ENSRNOT00000000639	ENSRNOG00000000531
rno-miR-488-3p	ENSRNOT00000000639	ENSRNOG00000000531
novel_183	ENSRNOT00000000657	ENSRNOG00000000546
rno-miR-204-5p	ENSRNOT00000000661	ENSRNOG00000024413	Maturity onset diabetes of the young
rno-miR-301a-5p	ENSRNOT00000000661	ENSRNOG00000024413
rno-miR-301b-5p	ENSRNOT00000000661	ENSRNOG00000024413		1
rno-miR-343	ENSRNOT00000000661	ENSRNOG00000024413
rno-miR-3541	ENSRNOT00000000661	ENSRNOG00000024413
rno-miR-343	ENSRNOT00000000662	ENSRNOG00000000551
rno-miR-346	ENSRNOT00000000662	ENSRNOG00000000551
rno-miR-3541	ENSRNOT00000000662	ENSRNOG00000000551
novel_226	ENSRNOT00000000673	ENSRNOG00000000557
novel_344	ENSRNOT00000000681	ENSRNOG00000000562
rno-miR-483-5p	ENSRNOT00000000681	ENSRNOG00000000562
rno-miR-23a-5p	ENSRNOT00000000687	ENSRNOG00000000566
rno-miR-485-5p	ENSRNOT00000000687	ENSRNOG00000000566
rno-miR-92b-5p	ENSRNOT00000000696	ENSRNOG00000000571
rno-miR-760-3p	ENSRNOT00000000717	ENSRNOG00000000587
rno-miR-702-3p	ENSRNOT00000000718	ENSRNOG00000000588
rno-miR-871-5p	ENSRNOT00000000728	ENSRNOG00000000595
novel_544	ENSRNOT00000000733	ENSRNOG00000000596
rno-miR-874-3p	ENSRNOT00000000735	ENSRNOG00000000597
novel_183	ENSRNOT00000000737	ENSRNOG00000000599
rno-miR-203b-3p	ENSRNOT00000000745	ENSRNOG00000000607
rno-miR-351-5p	ENSRNOT00000000745	ENSRNOG00000000607
novel_398	ENSRNOT00000000783	ENSRNOG00000000632
novel_241	ENSRNOT00000000792	ENSRNOG00000000640
rno-miR-3473	ENSRNOT00000000792	ENSRNOG00000000640
novel_187	ENSRNOT00000000824	ENSRNOG00000000661
rno-miR-22-3p	ENSRNOT00000000824	ENSRNOG00000000661
rno-miR-3065-3p	ENSRNOT00000000824	ENSRNOG00000000661
rno-miR-3544	ENSRNOT00000000824	ENSRNOG00000000661
rno-miR-874-3p	ENSRNOT00000000828	ENSRNOG00000000663
novel_398	ENSRNOT00000000831	ENSRNOG00000000664
novel_226	ENSRNOT00000000874	ENSRNOG00000000693
novel_232	ENSRNOT00000000874	ENSRNOG00000000693
novel_394	ENSRNOT00000000874	ENSRNOG00000000693
rno-miR-760-3p	ENSRNOT00000000874	ENSRNOG00000000693
novel_239	ENSRNOT00000000886	ENSRNOG00000000697
rno-miR-874-3p	ENSRNOT00000000886	ENSRNOG00000000697
novel_398	ENSRNOT00000000891	ENSRNOG00000000702
novel_544	ENSRNOT00000000891	ENSRNOG00000000702
rno-miR-3542	ENSRNOT00000000891	ENSRNOG00000000702
novel_298	ENSRNOT00000000898	ENSRNOG00000000708
novel_301	ENSRNOT00000000898	ENSRNOG00000000708
rno-miR-298-5p	ENSRNOT00000000898	ENSRNOG00000000708
novel_344	ENSRNOT00000000904	ENSRNOG00000040257
rno-miR-3541	ENSRNOT00000000907	ENSRNOG00000000716
rno-miR-17-1-3p	ENSRNOT00000000911	ENSRNOG00000000720
rno-miR-3583-5p	ENSRNOT00000000990	ENSRNOG00000000763
novel_216	ENSRNOT00000001013	ENSRNOG00000000780
novel_384	ENSRNOT00000001017	ENSRNOG00000031689
rno-miR-346	ENSRNOT00000001017	ENSRNOG00000031689
rno-miR-873-5p	ENSRNOT00000001017	ENSRNOG00000031689
novel_384	ENSRNOT00000001035	ENSRNOG00000000795
rno-miR-874-3p	ENSRNOT00000001035	ENSRNOG00000000795
novel_398	ENSRNOT00000001049	ENSRNOG00000000799
rno-miR-3064-5p	ENSRNOT00000001049	ENSRNOG00000000799
novel_192	ENSRNOT00000001050	ENSRNOG00000000801
novel_230	ENSRNOT00000001079	ENSRNOG00000000814
rno-miR-3588	ENSRNOT00000001081	ENSRNOG00000000815
rno-miR-7a-5p	ENSRNOT00000001081	ENSRNOG00000000815
novel_232	ENSRNOT00000001084	ENSRNOG00000000816
rno-miR-24-3p	ENSRNOT00000001098	ENSRNOG00000000826
rno-miR-25-5p	ENSRNOT00000001098	ENSRNOG00000000826
novel_226	ENSRNOT00000001099	ENSRNOG00000000827
rno-miR-188-3p	ENSRNOT00000001099	ENSRNOG00000000827
rno-miR-346	ENSRNOT00000001099	ENSRNOG00000000827
novel_235	ENSRNOT00000001103	ENSRNOG00000000831
rno-miR-22-3p	ENSRNOT00000001103	ENSRNOG00000000831
rno-miR-23a-5p	ENSRNOT00000001110	ENSRNOG00000000837
rno-miR-873-5p	ENSRNOT00000001111	ENSRNOG00000000838
novel_384	ENSRNOT00000001114	ENSRNOG00000000840
novel_351	ENSRNOT00000001120	ENSRNOG00000000844
rno-miR-219b	ENSRNOT00000001120	ENSRNOG00000000844
rno-miR-298-5p	ENSRNOT00000001123	ENSRNOG00000000847
rno-miR-92b-5p	ENSRNOT00000001123	ENSRNOG00000000847
novel_298	ENSRNOT00000001133	ENSRNOG00000000852
novel_357	ENSRNOT00000001133	ENSRNOG00000000852
rno-miR-3541	ENSRNOT00000001133	ENSRNOG00000000852
rno-miR-423-5p	ENSRNOT00000001133	ENSRNOG00000000852
rno-miR-874-5p	ENSRNOT00000001133	ENSRNOG00000000852
rno-miR-493-3p	ENSRNOT00000001135	ENSRNOG00000000853
novel_216	ENSRNOT00000001138	ENSRNOG00000000853
rno-miR-493-3p	ENSRNOT00000001138	ENSRNOG00000000853
rno-miR-760-3p	ENSRNOT00000001153	ENSRNOG00000000860
rno-miR-222-3p	ENSRNOT00000001198	ENSRNOG00000042384
rno-miR-343	ENSRNOT00000001198	ENSRNOG00000042384
rno-miR-674-5p	ENSRNOT00000001198	ENSRNOG00000042384
novel_274	ENSRNOT00000001200	ENSRNOG00000000900
novel_298	ENSRNOT00000001200	ENSRNOG00000000900
rno-miR-204-3p	ENSRNOT00000001200	ENSRNOG00000000900
rno-miR-483-5p	ENSRNOT00000001200	ENSRNOG00000000900
novel_544	ENSRNOT00000001201	ENSRNOG00000000902
rno-miR-222-5p	ENSRNOT00000001201	ENSRNOG00000000902
novel_226	ENSRNOT00000001202	ENSRNOG00000000901
rno-miR-3064-5p	ENSRNOT00000001202	ENSRNOG00000000901
rno-miR-490-3p	ENSRNOT00000001202	ENSRNOG00000000901
rno-miR-493-3p	ENSRNOT00000001205	ENSRNOG00000000906
rno-miR-25-5p	ENSRNOT00000001207	ENSRNOG00000000907
rno-miR-298-5p	ENSRNOT00000001210	ENSRNOG00000000909
rno-miR-3541	ENSRNOT00000001215	ENSRNOG00000000913
rno-miR-674-3p	ENSRNOT00000001222	ENSRNOG00000000920
rno-miR-93-5p	ENSRNOT00000001227	ENSRNOG00000000923
rno-miR-345-5p	ENSRNOT00000001229	ENSRNOG00000000926
rno-miR-1843a-5p	ENSRNOT00000001235	ENSRNOG00000000931
rno-miR-1843b-5p	ENSRNOT00000001235	ENSRNOG00000000931
rno-miR-3065-3p	ENSRNOT00000001235	ENSRNOG00000000931
rno-miR-702-3p	ENSRNOT00000001238	ENSRNOG00000000934
rno-miR-92b-5p	ENSRNOT00000001242	ENSRNOG00000000936
rno-miR-874-5p	ENSRNOT00000001243	ENSRNOG00000000937
rno-miR-3065-3p	ENSRNOT00000001277	ENSRNOG00000000962
rno-miR-34a-5p	ENSRNOT00000001277	ENSRNOG00000000962
novel_243	ENSRNOT00000001289	ENSRNOG00000000974
novel_239	ENSRNOT00000001290	ENSRNOG00000000975
novel_226	ENSRNOT00000001302	ENSRNOG00000000983
novel_226	ENSRNOT00000001307	ENSRNOG00000000989
rno-miR-298-5p	ENSRNOT00000001307	ENSRNOG00000000989
novel_415	ENSRNOT00000001310	ENSRNOG00000000990
novel_541	ENSRNOT00000001310	ENSRNOG00000000990
rno-miR-188-3p	ENSRNOT00000001310	ENSRNOG00000000990
rno-miR-298-5p	ENSRNOT00000001310	ENSRNOG00000000990
rno-miR-345-3p	ENSRNOT00000001310	ENSRNOG00000000990
rno-miR-3541	ENSRNOT00000001310	ENSRNOG00000000990
rno-miR-484	ENSRNOT00000001310	ENSRNOG00000000990
rno-miR-874-5p	ENSRNOT00000001310	ENSRNOG00000000990
novel_357	ENSRNOT00000001315	ENSRNOG00000000991
rno-miR-185-5p	ENSRNOT00000001315	ENSRNOG00000000991
rno-miR-483-3p	ENSRNOT00000001315	ENSRNOG00000000991
novel_417	ENSRNOT00000001327	ENSRNOG00000001003
rno-miR-298-5p	ENSRNOT00000001327	ENSRNOG00000001003
rno-miR-484	ENSRNOT00000001327	ENSRNOG00000001003
novel_344	ENSRNOT00000001331	ENSRNOG00000001006
novel_514	ENSRNOT00000001331	ENSRNOG00000001006
rno-miR-760-3p	ENSRNOT00000001331	ENSRNOG00000001006
rno-miR-185-5p	ENSRNOT00000001332	ENSRNOG00000001005
rno-miR-298-5p	ENSRNOT00000001332	ENSRNOG00000001005
rno-miR-30c-1-3p	ENSRNOT00000001332	ENSRNOG00000001005
rno-miR-664-2-5p	ENSRNOT00000001332	ENSRNOG00000001005
rno-miR-877	ENSRNOT00000001332	ENSRNOG00000001005
rno-miR-185-5p	ENSRNOT00000001333	ENSRNOG00000001005
rno-miR-298-5p	ENSRNOT00000001333	ENSRNOG00000001005
rno-miR-877	ENSRNOT00000001333	ENSRNOG00000001005
novel_344	ENSRNOT00000001334	ENSRNOG00000001004
novel_511	ENSRNOT00000001334	ENSRNOG00000001004
rno-miR-298-5p	ENSRNOT00000001334	ENSRNOG00000001004
rno-miR-34a-5p	ENSRNOT00000001334	ENSRNOG00000001004
novel_241	ENSRNOT00000001337	ENSRNOG00000001011
novel_357	ENSRNOT00000001337	ENSRNOG00000001011
rno-miR-3541	ENSRNOT00000001337	ENSRNOG00000001011
rno-miR-378a-5p	ENSRNOT00000001337	ENSRNOG00000001011
rno-miR-378b	ENSRNOT00000001337	ENSRNOG00000001011
rno-miR-874-3p	ENSRNOT00000001337	ENSRNOG00000001011
rno-miR-484	ENSRNOT00000001347	ENSRNOG00000001010
rno-miR-874-5p	ENSRNOT00000001367	ENSRNOG00000001034
novel_344	ENSRNOT00000001368	ENSRNOG00000001035
novel_541	ENSRNOT00000001368	ENSRNOG00000001035
rno-miR-128-3p	ENSRNOT00000001368	ENSRNOG00000001035
rno-miR-652-5p	ENSRNOT00000001368	ENSRNOG00000001035
novel_226	ENSRNOT00000001373	ENSRNOG00000001039
novel_350	ENSRNOT00000001373	ENSRNOG00000001039
rno-miR-672-3p	ENSRNOT00000001387	ENSRNOG00000001043
rno-miR-674-5p	ENSRNOT00000001387	ENSRNOG00000001043
novel_235	ENSRNOT00000001399	ENSRNOG00000001057
rno-miR-673-3p	ENSRNOT00000001399	ENSRNOG00000001057
novel_241	ENSRNOT00000001402	ENSRNOG00000001060
rno-miR-874-5p	ENSRNOT00000001402	ENSRNOG00000001060
rno-miR-301a-5p	ENSRNOT00000001403	ENSRNOG00000001061
rno-miR-301b-5p	ENSRNOT00000001403	ENSRNOG00000001061
rno-miR-103-3p	ENSRNOT00000001404	ENSRNOG00000001059
rno-miR-24-3p	ENSRNOT00000001415	ENSRNOG00000001069
rno-miR-702-5p	ENSRNOT00000001415	ENSRNOG00000001069
novel_344	ENSRNOT00000001418	ENSRNOG00000001072
rno-miR-207	ENSRNOT00000001418	ENSRNOG00000001072
rno-miR-351-5p	ENSRNOT00000001418	ENSRNOG00000001072
rno-miR-7578	ENSRNOT00000001418	ENSRNOG00000001072
novel_183	ENSRNOT00000001433	ENSRNOG00000001081
rno-miR-3541	ENSRNOT00000001433	ENSRNOG00000001081
rno-miR-874-3p	ENSRNOT00000001433	ENSRNOG00000001081
novel_192	ENSRNOT00000001438	ENSRNOG00000001083
rno-miR-7578	ENSRNOT00000001438	ENSRNOG00000001083
rno-miR-874-3p	ENSRNOT00000001444	ENSRNOG00000001088
rno-miR-874-3p	ENSRNOT00000001445	ENSRNOG00000001086
rno-miR-222-5p	ENSRNOT00000001455	ENSRNOG00000001099
rno-miR-25-5p	ENSRNOT00000001455	ENSRNOG00000001099
rno-miR-3065-3p	ENSRNOT00000001455	ENSRNOG00000001099
novel_344	ENSRNOT00000001458	ENSRNOG00000001101
rno-miR-702-3p	ENSRNOT00000001458	ENSRNOG00000001101
rno-miR-874-3p	ENSRNOT00000001458	ENSRNOG00000001101
rno-miR-3084a-3p	ENSRNOT00000001476	ENSRNOG00000001114
rno-miR-483-3p	ENSRNOT00000001477	ENSRNOG00000001115
rno-miR-484	ENSRNOT00000001485	ENSRNOG00000001123
rno-miR-493-3p	ENSRNOT00000001499	ENSRNOG00000001135
novel_298	ENSRNOT00000001500	ENSRNOG00000001136
novel_344	ENSRNOT00000001500	ENSRNOG00000001136
novel_398	ENSRNOT00000001500	ENSRNOG00000001136
rno-miR-760-3p	ENSRNOT00000001500	ENSRNOG00000001136
rno-miR-24-1-5p	ENSRNOT00000001508	ENSRNOG00000001142
rno-miR-24-2-5p	ENSRNOT00000001508	ENSRNOG00000001142
rno-miR-346	ENSRNOT00000001508	ENSRNOG00000001142
novel_301	ENSRNOT00000001517	ENSRNOG00000021871
novel_496	ENSRNOT00000001517	ENSRNOG00000021871
rno-miR-6325	ENSRNOT00000001517	ENSRNOG00000021871
rno-miR-6328	ENSRNOT00000001517	ENSRNOG00000021871
rno-miR-92b-5p	ENSRNOT00000001525	ENSRNOG00000001153
novel_216	ENSRNOT00000001527	ENSRNOG00000001152
novel_328	ENSRNOT00000001527	ENSRNOG00000001152
rno-miR-3541	ENSRNOT00000001527	ENSRNOG00000001152
novel_496	ENSRNOT00000001532	ENSRNOG00000001156
novel_511	ENSRNOT00000001532	ENSRNOG00000001156
novel_544	ENSRNOT00000001532	ENSRNOG00000001156
rno-miR-23a-5p	ENSRNOT00000001532	ENSRNOG00000001156
rno-miR-351-5p	ENSRNOT00000001532	ENSRNOG00000001156
novel_508	ENSRNOT00000001540	ENSRNOG00000001165
rno-miR-204-3p	ENSRNOT00000001540	ENSRNOG00000001165
rno-miR-296-3p	ENSRNOT00000001540	ENSRNOG00000001165
rno-miR-5132-5p	ENSRNOT00000001540	ENSRNOG00000001165
rno-miR-1843a-5p	ENSRNOT00000001545	ENSRNOG00000001170
rno-miR-188-3p	ENSRNOT00000001546	ENSRNOG00000001171
rno-miR-674-5p	ENSRNOT00000001546	ENSRNOG00000001171
rno-miR-488-3p	ENSRNOT00000001552	ENSRNOG00000001173
rno-miR-874-5p	ENSRNOT00000001552	ENSRNOG00000001173
rno-miR-92b-5p	ENSRNOT00000001552	ENSRNOG00000001173
novel_328	ENSRNOT00000001556	ENSRNOG00000001177
novel_635	ENSRNOT00000001556	ENSRNOG00000001177
rno-miR-125a-3p	ENSRNOT00000001556	ENSRNOG00000001177
rno-miR-125a-5p	ENSRNOT00000001556	ENSRNOG00000001177
rno-miR-26b-3p	ENSRNOT00000001556	ENSRNOG00000001177
rno-miR-326-5p	ENSRNOT00000001556	ENSRNOG00000001177
rno-miR-328a-3p	ENSRNOT00000001556	ENSRNOG00000001177
rno-miR-328b-3p	ENSRNOT00000001556	ENSRNOG00000001177
rno-miR-351-5p	ENSRNOT00000001556	ENSRNOG00000001177
rno-miR-423-5p	ENSRNOT00000001556	ENSRNOG00000001177
rno-miR-652-5p	ENSRNOT00000001556	ENSRNOG00000001177
rno-miR-671	ENSRNOT00000001556	ENSRNOG00000001177
novel_541	ENSRNOT00000001559	ENSRNOG00000001174
rno-miR-760-3p	ENSRNOT00000001559	ENSRNOG00000001174
rno-miR-301a-5p	ENSRNOT00000001564	ENSRNOG00000001182
rno-miR-760-3p	ENSRNOT00000001565	ENSRNOG00000001183
rno-miR-298-5p	ENSRNOT00000001570	ENSRNOG00000001187
novel_541	ENSRNOT00000001577	ENSRNOG00000001191
rno-miR-298-5p	ENSRNOT00000001577	ENSRNOG00000001191
rno-miR-488-3p	ENSRNOT00000001577	ENSRNOG00000001191
novel_241	ENSRNOT00000001586	ENSRNOG00000001195
rno-miR-351-5p	ENSRNOT00000001586	ENSRNOG00000001195
rno-miR-3544	ENSRNOT00000001586	ENSRNOG00000001195
rno-miR-702-5p	ENSRNOT00000001586	ENSRNOG00000001195
novel_183	ENSRNOT00000001591	ENSRNOG00000001199
novel_532	ENSRNOT00000001591	ENSRNOG00000001199
rno-miR-191a-3p	ENSRNOT00000001591	ENSRNOG00000001199
rno-miR-874-3p	ENSRNOT00000001591	ENSRNOG00000001199
rno-miR-490-3p	ENSRNOT00000001595	ENSRNOG00000001204
novel_344	ENSRNOT00000001597	ENSRNOG00000001203
novel_511	ENSRNOT00000001597	ENSRNOG00000001203
novel_513	ENSRNOT00000001597	ENSRNOG00000001203
rno-miR-874-5p	ENSRNOT00000001597	ENSRNOG00000001203
rno-miR-702-3p	ENSRNOT00000001605	ENSRNOG00000001210
novel_226	ENSRNOT00000001609	ENSRNOG00000001211
rno-miR-484	ENSRNOT00000001609	ENSRNOG00000001211
novel_629	ENSRNOT00000001610	ENSRNOG00000001212
rno-miR-298-5p	ENSRNOT00000001610	ENSRNOG00000001212
rno-miR-873-5p	ENSRNOT00000001625	ENSRNOG00000001214
novel_226	ENSRNOT00000001636	ENSRNOG00000001222
rno-miR-874-3p	ENSRNOT00000001636	ENSRNOG00000001222
novel_216	ENSRNOT00000001640	ENSRNOG00000001225
novel_328	ENSRNOT00000001640	ENSRNOG00000001225
novel_344	ENSRNOT00000001640	ENSRNOG00000001225
rno-miR-3577	ENSRNOT00000001640	ENSRNOG00000001225
rno-miR-874-3p	ENSRNOT00000001640	ENSRNOG00000001225
rno-miR-3584-3p	ENSRNOT00000001644	ENSRNOG00000001228
rno-miR-874-3p	ENSRNOT00000001644	ENSRNOG00000001228
novel_384	ENSRNOT00000001664	ENSRNOG00000001239
rno-miR-760-3p	ENSRNOT00000001664	ENSRNOG00000001239
rno-miR-702-5p	ENSRNOT00000001675	ENSRNOG00000001245
rno-miR-874-5p	ENSRNOT00000001675	ENSRNOG00000001245
novel_496	ENSRNOT00000001686	ENSRNOG00000001251
rno-miR-23a-5p	ENSRNOT00000001690	ENSRNOG00000001255
rno-miR-298-5p	ENSRNOT00000001690	ENSRNOG00000001255
rno-miR-298-5p	ENSRNOT00000001695	ENSRNOG00000001254
rno-miR-351-3p	ENSRNOT00000001695	ENSRNOG00000001254
novel_311	ENSRNOT00000001696	ENSRNOG00000001258
rno-miR-298-5p	ENSRNOT00000001696	ENSRNOG00000001258
rno-miR-484	ENSRNOT00000001696	ENSRNOG00000001258
rno-miR-874-5p	ENSRNOT00000001696	ENSRNOG00000001258
rno-miR-874-5p	ENSRNOT00000001697	ENSRNOG00000001259
novel_344	ENSRNOT00000001704	ENSRNOG00000001262
rno-miR-874-3p	ENSRNOT00000001704	ENSRNOG00000001262
novel_384	ENSRNOT00000001709	ENSRNOG00000001265
rno-miR-874-3p	ENSRNOT00000001716	ENSRNOG00000001273
rno-miR-222-3p	ENSRNOT00000001718	ENSRNOG00000001275
rno-miR-300-3p	ENSRNOT00000001718	ENSRNOG00000001275
rno-miR-702-3p	ENSRNOT00000001718	ENSRNOG00000001275
novel_226	ENSRNOT00000001720	ENSRNOG00000001277
rno-miR-874-5p	ENSRNOT00000001720	ENSRNOG00000001277
rno-miR-874-3p	ENSRNOT00000001729	ENSRNOG00000001283
rno-miR-24-3p	ENSRNOT00000001732	ENSRNOG00000001287
rno-miR-702-3p	ENSRNOT00000001732	ENSRNOG00000001287
rno-miR-877	ENSRNOT00000001733	ENSRNOG00000001288
rno-miR-346	ENSRNOT00000001743	ENSRNOG00000001295
rno-miR-133a-3p	ENSRNOT00000001745	ENSRNOG00000001293
rno-miR-133b-3p	ENSRNOT00000001745	ENSRNOG00000001293
rno-miR-7578	ENSRNOT00000001745	ENSRNOG00000001293
rno-miR-484	ENSRNOT00000001746	ENSRNOG00000001296
novel_301	ENSRNOT00000001759	ENSRNOG00000001302
rno-miR-7578	ENSRNOT00000001759	ENSRNOG00000001302
rno-miR-874-5p	ENSRNOT00000001772	ENSRNOG00000001311
novel_541	ENSRNOT00000001775	ENSRNOG00000001312
novel_226	ENSRNOT00000001779	ENSRNOG00000001313
rno-miR-483-3p	ENSRNOT00000001779	ENSRNOG00000001313
rno-miR-874-5p	ENSRNOT00000001779	ENSRNOG00000001313
rno-miR-3542	ENSRNOT00000001783	ENSRNOG00000001314
rno-miR-702-3p	ENSRNOT00000001783	ENSRNOG00000001314
rno-miR-760-3p	ENSRNOT00000001783	ENSRNOG00000001314
rno-miR-483-3p	ENSRNOT00000001791	ENSRNOG00000001324
rno-miR-24-3p	ENSRNOT00000001799	ENSRNOG00000001331
rno-miR-874-3p	ENSRNOT00000001806	ENSRNOG00000001336
rno-miR-351-5p	ENSRNOT00000001809	ENSRNOG00000001338
rno-miR-222-5p	ENSRNOT00000001820	ENSRNOG00000001346
novel_419	ENSRNOT00000001822	ENSRNOG00000001348
rno-miR-24-3p	ENSRNOT00000001822	ENSRNOG00000001348
rno-miR-343	ENSRNOT00000001822	ENSRNOG00000001348
rno-miR-3541	ENSRNOT00000001822	ENSRNOG00000001348
rno-miR-484	ENSRNOT00000001822	ENSRNOG00000001348
rno-miR-874-5p	ENSRNOT00000001822	ENSRNOG00000001348
rno-miR-378a-3p	ENSRNOT00000001826	ENSRNOG00000001352
rno-miR-871-3p	ENSRNOT00000001826	ENSRNOG00000001352
rno-miR-185-5p	ENSRNOT00000001831	ENSRNOG00000001357
rno-miR-22-3p	ENSRNOT00000001831	ENSRNOG00000001357
rno-miR-345-3p	ENSRNOT00000001831	ENSRNOG00000001357
novel_301	ENSRNOT00000001844	ENSRNOG00000001368
rno-miR-221-3p	ENSRNOT00000001855	ENSRNOG00000001375
rno-miR-92a-1-5p	ENSRNOT00000001855	ENSRNOG00000001375
rno-miR-127-5p	ENSRNOT00000001856	ENSRNOG00000001374
rno-miR-187-5p	ENSRNOT00000001856	ENSRNOG00000001374
rno-miR-23a-5p	ENSRNOT00000001856	ENSRNOG00000001374
rno-miR-23b-5p	ENSRNOT00000001856	ENSRNOG00000001374
rno-miR-3577	ENSRNOT00000001856	ENSRNOG00000001374
rno-miR-7578	ENSRNOT00000001856	ENSRNOG00000001374
rno-miR-760-3p	ENSRNOT00000001856	ENSRNOG00000001374
rno-miR-874-3p	ENSRNOT00000001856	ENSRNOG00000001374
rno-miR-874-5p	ENSRNOT00000001859	ENSRNOG00000001377
rno-miR-877	ENSRNOT00000001863	ENSRNOG00000001379
rno-miR-23a-5p	ENSRNOT00000001869	ENSRNOG00000024616
rno-miR-298-5p	ENSRNOT00000001872	ENSRNOG00000001385
rno-miR-92b-5p	ENSRNOT00000001872	ENSRNOG00000001385
rno-miR-490-5p	ENSRNOT00000001875	ENSRNOG00000001388
novel_419	ENSRNOT00000001882	ENSRNOG00000001391
novel_235	ENSRNOT00000001891	ENSRNOG00000001397
novel_298	ENSRNOT00000001891	ENSRNOG00000001397
rno-miR-672-5p	ENSRNOT00000001891	ENSRNOG00000001397
rno-miR-760-3p	ENSRNOT00000001891	ENSRNOG00000001397
rno-miR-874-3p	ENSRNOT00000001891	ENSRNOG00000001397
rno-miR-343	ENSRNOT00000001893	ENSRNOG00000001399
novel_398	ENSRNOT00000001899	ENSRNOG00000001402
novel_514	ENSRNOT00000001899	ENSRNOG00000001402
rno-miR-5132-5p	ENSRNOT00000001899	ENSRNOG00000001402
rno-miR-6318	ENSRNOT00000001899	ENSRNOG00000001402
rno-miR-1306-5p	ENSRNOT00000001905	ENSRNOG00000001407
rno-miR-5132-5p	ENSRNOT00000001905	ENSRNOG00000001407
novel_226	ENSRNOT00000001911	ENSRNOG00000001409
novel_384	ENSRNOT00000001911	ENSRNOG00000001409
rno-miR-18a-3p	ENSRNOT00000001911	ENSRNOG00000001409
rno-miR-490-3p	ENSRNOT00000001911	ENSRNOG00000001409
rno-miR-874-5p	ENSRNOT00000001911	ENSRNOG00000001409
novel_187	ENSRNOT00000001913	ENSRNOG00000025310
novel_226	ENSRNOT00000001916	ENSRNOG00000001414
rno-miR-207	ENSRNOT00000001916	ENSRNOG00000001414
rno-miR-328a-3p	ENSRNOT00000001916	ENSRNOG00000001414
rno-miR-328b-3p	ENSRNOT00000001916	ENSRNOG00000001414
rno-miR-370-3p	ENSRNOT00000001916	ENSRNOG00000001414
novel_183	ENSRNOT00000001918	ENSRNOG00000001415
novel_226	ENSRNOT00000001918	ENSRNOG00000001415
novel_384	ENSRNOT00000001918	ENSRNOG00000001415
rno-miR-18a-3p	ENSRNOT00000001918	ENSRNOG00000001415
rno-miR-298-5p	ENSRNOT00000001918	ENSRNOG00000001415
rno-miR-343	ENSRNOT00000001918	ENSRNOG00000001415
rno-miR-674-5p	ENSRNOT00000001918	ENSRNOG00000001415
rno-miR-702-3p	ENSRNOT00000001918	ENSRNOG00000001415
rno-miR-7578	ENSRNOT00000001918	ENSRNOG00000001415
rno-miR-760-3p	ENSRNOT00000001918	ENSRNOG00000001415
rno-miR-3064-5p	ENSRNOT00000001921	ENSRNOG00000001417
rno-miR-873-3p	ENSRNOT00000001921	ENSRNOG00000001417
rno-miR-222-5p	ENSRNOT00000001939	ENSRNOG00000001428
rno-miR-674-5p	ENSRNOT00000001939	ENSRNOG00000001428
novel_230	ENSRNOT00000001941	ENSRNOG00000001430
rno-miR-484	ENSRNOT00000001941	ENSRNOG00000001430
rno-miR-24-3p	ENSRNOT00000001943	ENSRNOG00000001431
rno-miR-484	ENSRNOT00000001943	ENSRNOG00000001431
novel_216	ENSRNOT00000001950	ENSRNOG00000001432
novel_241	ENSRNOT00000001950	ENSRNOG00000001432
rno-miR-483-3p	ENSRNOT00000001957	ENSRNOG00000001439
rno-miR-484	ENSRNOT00000001957	ENSRNOG00000001439
rno-miR-486	ENSRNOT00000001957	ENSRNOG00000001439
rno-miR-874-5p	ENSRNOT00000001957	ENSRNOG00000001439
novel_273	ENSRNOT00000001960	ENSRNOG00000001441
rno-miR-221-5p	ENSRNOT00000001960	ENSRNOG00000001441
rno-miR-328a-5p	ENSRNOT00000001960	ENSRNOG00000001441
novel_357	ENSRNOT00000001961	ENSRNOG00000001442
rno-miR-185-5p	ENSRNOT00000001961	ENSRNOG00000001442
rno-miR-186-3p	ENSRNOT00000001961	ENSRNOG00000001442
rno-miR-298-5p	ENSRNOT00000001961	ENSRNOG00000001442
rno-miR-665	ENSRNOT00000001961	ENSRNOG00000001442
rno-miR-760-3p	ENSRNOT00000001961	ENSRNOG00000001442
rno-miR-874-3p	ENSRNOT00000001961	ENSRNOG00000001442
novel_344	ENSRNOT00000001962	ENSRNOG00000001443
novel_232	ENSRNOT00000001963	ENSRNOG00000001444
novel_226	ENSRNOT00000001968	ENSRNOG00000001449
rno-miR-23a-5p	ENSRNOT00000001970	ENSRNOG00000001450
rno-miR-23b-5p	ENSRNOT00000001970	ENSRNOG00000001450
rno-miR-219a-2-3p	ENSRNOT00000001971	ENSRNOG00000001451
rno-miR-18a-3p	ENSRNOT00000001996	ENSRNOG00000001470
rno-miR-23a-5p	ENSRNOT00000001996	ENSRNOG00000001470
rno-miR-351-5p	ENSRNOT00000001996	ENSRNOG00000001470
rno-miR-3541	ENSRNOT00000001996	ENSRNOG00000001470
rno-miR-674-5p	ENSRNOT00000002003	ENSRNOG00000001476
rno-miR-702-3p	ENSRNOT00000002003	ENSRNOG00000001476
novel_226	ENSRNOT00000002020	ENSRNOG00000001479
novel_241	ENSRNOT00000002032	ENSRNOG00000001483
novel_183	ENSRNOT00000002037	ENSRNOG00000001488
novel_226	ENSRNOT00000002037	ENSRNOG00000001488
rno-miR-298-5p	ENSRNOT00000002038	ENSRNOG00000001489
rno-miR-221-5p	ENSRNOT00000002043	ENSRNOG00000001493
rno-miR-490-3p	ENSRNOT00000002043	ENSRNOG00000001493
rno-miR-23b-5p	ENSRNOT00000002044	ENSRNOG00000001494
rno-miR-181b-5p	ENSRNOT00000002050	ENSRNOG00000001499
rno-miR-702-3p	ENSRNOT00000002050	ENSRNOG00000001499
rno-miR-873-5p	ENSRNOT00000002050	ENSRNOG00000001499
rno-miR-874-5p	ENSRNOT00000002052	ENSRNOG00000001500
rno-miR-760-3p	ENSRNOT00000002053	ENSRNOG00000001501
rno-miR-298-5p	ENSRNOT00000002066	ENSRNOG00000001514
novel_544	ENSRNOT00000002078	ENSRNOG00000001520
rno-miR-343	ENSRNOT00000002078	ENSRNOG00000001520
rno-miR-3541	ENSRNOT00000002078	ENSRNOG00000001520
rno-miR-19b-1-5p	ENSRNOT00000002119	ENSRNOG00000001554
rno-miR-34a-5p	ENSRNOT00000002132	ENSRNOG00000001567
rno-miR-34b-5p	ENSRNOT00000002132	ENSRNOG00000001567
rno-miR-34c-5p	ENSRNOT00000002132	ENSRNOG00000001567
rno-miR-3585-3p	ENSRNOT00000002138	ENSRNOG00000001571
novel_192	ENSRNOT00000002145	ENSRNOG00000001578
novel_216	ENSRNOT00000002145	ENSRNOG00000001578
novel_269	ENSRNOT00000002145	ENSRNOG00000001578
novel_295	ENSRNOT00000002145	ENSRNOG00000001578
rno-miR-23a-5p	ENSRNOT00000002145	ENSRNOG00000001578
rno-miR-3541	ENSRNOT00000002145	ENSRNOG00000001578
rno-miR-532-3p	ENSRNOT00000002145	ENSRNOG00000001578
rno-miR-671	ENSRNOT00000002145	ENSRNOG00000001578
rno-miR-3541	ENSRNOT00000002148	ENSRNOG00000001581
novel_384	ENSRNOT00000002151	ENSRNOG00000001582
rno-miR-3473	ENSRNOT00000002151	ENSRNOG00000001582
rno-miR-3580-3p	ENSRNOT00000002151	ENSRNOG00000001582
novel_392	ENSRNOT00000002182	ENSRNOG00000001603
novel_541	ENSRNOT00000002182	ENSRNOG00000001603
novel_544	ENSRNOT00000002182	ENSRNOG00000001603
rno-miR-222-5p	ENSRNOT00000002182	ENSRNOG00000001603
rno-miR-351-5p	ENSRNOT00000002182	ENSRNOG00000001603
rno-miR-7578	ENSRNOT00000002182	ENSRNOG00000001603
rno-miR-3064-3p	ENSRNOT00000002187	ENSRNOG00000001607
novel_384	ENSRNOT00000002209	ENSRNOG00000001621
novel_230	ENSRNOT00000002221	ENSRNOG00000001628
novel_183	ENSRNOT00000002242	ENSRNOG00000001643
novel_226	ENSRNOT00000002242	ENSRNOG00000001643
novel_235	ENSRNOT00000002247	ENSRNOG00000001647
rno-miR-490-5p	ENSRNOT00000002299	ENSRNOG00000001692
novel_230	ENSRNOT00000002313	ENSRNOG00000001704
novel_226	ENSRNOT00000002316	ENSRNOG00000029178
novel_416	ENSRNOT00000002334	ENSRNOG00000029529
rno-miR-298-5p	ENSRNOT00000002334	ENSRNOG00000029529
rno-miR-673-3p	ENSRNOT00000002334	ENSRNOG00000029529
rno-miR-298-5p	ENSRNOT00000002343	ENSRNOG00000001717
novel_344	ENSRNOT00000002354	ENSRNOG00000001727
rno-miR-3075	ENSRNOT00000002354	ENSRNOG00000001727
novel_226	ENSRNOT00000002358	ENSRNOG00000001719
rno-miR-802-5p	ENSRNOT00000002358	ENSRNOG00000001719
novel_384	ENSRNOT00000002366	ENSRNOG00000001736
rno-miR-23a-5p	ENSRNOT00000002366	ENSRNOG00000001736
rno-miR-23b-5p	ENSRNOT00000002366	ENSRNOG00000001736
rno-miR-298-5p	ENSRNOT00000002366	ENSRNOG00000001736
rno-miR-874-3p	ENSRNOT00000002366	ENSRNOG00000001736
novel_269	ENSRNOT00000002373	ENSRNOG00000001739
rno-miR-652-5p	ENSRNOT00000002373	ENSRNOG00000001739
rno-miR-24-2-5p	ENSRNOT00000002381	ENSRNOG00000001746
rno-miR-873-3p	ENSRNOT00000002381	ENSRNOG00000001746
novel_241	ENSRNOT00000002382	ENSRNOG00000001748
novel_273	ENSRNOT00000002382	ENSRNOG00000001748
rno-miR-3542	ENSRNOT00000002382	ENSRNOG00000001748
novel_241	ENSRNOT00000002394	ENSRNOG00000001750
rno-miR-23a-5p	ENSRNOT00000002394	ENSRNOG00000001750
rno-miR-92a-1-5p	ENSRNOT00000002397	ENSRNOG00000001758
rno-miR-24-3p	ENSRNOT00000002405	ENSRNOG00000001765
rno-miR-874-3p	ENSRNOT00000002405	ENSRNOG00000001765
rno-miR-23a-5p	ENSRNOT00000002411	ENSRNOG00000001769
novel_254	ENSRNOT00000002444	ENSRNOG00000001794
rno-miR-207	ENSRNOT00000002444	ENSRNOG00000001794
rno-miR-343	ENSRNOT00000002444	ENSRNOG00000001794
rno-miR-3541	ENSRNOT00000002444	ENSRNOG00000001794
rno-miR-702-3p	ENSRNOT00000002444	ENSRNOG00000001794
rno-miR-484	ENSRNOT00000002452	ENSRNOG00000001796
rno-miR-674-5p	ENSRNOT00000002476	ENSRNOG00000001811
novel_241	ENSRNOT00000002520	ENSRNOG00000001842
rno-miR-298-5p	ENSRNOT00000002523	ENSRNOG00000001844
rno-miR-29b-5p	ENSRNOT00000002524	ENSRNOG00000001845
rno-miR-7578	ENSRNOT00000002524	ENSRNOG00000001845
novel_360	ENSRNOT00000002527	ENSRNOG00000001847
novel_259	ENSRNOT00000002533	ENSRNOG00000001849
rno-miR-351-3p	ENSRNOT00000002533	ENSRNOG00000001849
rno-miR-3585-3p	ENSRNOT00000002533	ENSRNOG00000001849
rno-miR-483-5p	ENSRNOT00000002533	ENSRNOG00000001849
rno-miR-298-5p	ENSRNOT00000002540	ENSRNOG00000001859
novel_269	ENSRNOT00000002542	ENSRNOG00000001861
rno-miR-483-5p	ENSRNOT00000002542	ENSRNOG00000001861
rno-miR-6328	ENSRNOT00000002542	ENSRNOG00000001861
rno-miR-673-3p	ENSRNOT00000002558	ENSRNOG00000001873
rno-miR-22-3p	ENSRNOT00000002560	ENSRNOG00000001874
rno-miR-874-3p	ENSRNOT00000002568	ENSRNOG00000001877
rno-miR-878	ENSRNOT00000002574	ENSRNOG00000001880
rno-miR-222-5p	ENSRNOT00000002576	ENSRNOG00000000281
novel_236	ENSRNOT00000002597	ENSRNOG00000001892
novel_496	ENSRNOT00000002617	ENSRNOG00000001908
rno-miR-6318	ENSRNOT00000002617	ENSRNOG00000001908
rno-miR-674-5p	ENSRNOT00000002645	ENSRNOG00000001928
novel_496	ENSRNOT00000002649	ENSRNOG00000001930
rno-miR-188-5p	ENSRNOT00000002649	ENSRNOG00000001930
novel_506	ENSRNOT00000002676	ENSRNOG00000001955
novel_640	ENSRNOT00000002679	ENSRNOG00000001953
novel_274	ENSRNOT00000002683	ENSRNOG00000001962
rno-miR-378a-3p	ENSRNOT00000002683	ENSRNOG00000001962
rno-miR-873-5p	ENSRNOT00000002684	ENSRNOG00000001958
rno-miR-871-3p	ENSRNOT00000002717	ENSRNOG00000001984
rno-miR-222-5p	ENSRNOT00000002718	ENSRNOG00000001986
rno-miR-23a-5p	ENSRNOT00000002718	ENSRNOG00000001986
rno-miR-3544	ENSRNOT00000002719	ENSRNOG00000001982
rno-miR-378a-3p	ENSRNOT00000002719	ENSRNOG00000001982
rno-miR-23b-5p	ENSRNOT00000002724	ENSRNOG00000001990
rno-miR-298-5p	ENSRNOT00000002724	ENSRNOG00000001990
rno-miR-298-5p	ENSRNOT00000002775	ENSRNOG00000002028
rno-miR-874-3p	ENSRNOT00000002779	ENSRNOG00000002032
rno-miR-25-5p	ENSRNOT00000002807	ENSRNOG00000002042
rno-miR-378a-3p	ENSRNOT00000002807	ENSRNOG00000002042
rno-miR-23a-5p	ENSRNOT00000002812	ENSRNOG00000002051
novel_640	ENSRNOT00000002824	ENSRNOG00000047876
rno-miR-201-3p	ENSRNOT00000002824	ENSRNOG00000047876
novel_225	ENSRNOT00000002851	ENSRNOG00000002080
novel_254	ENSRNOT00000002851	ENSRNOG00000002080
novel_384	ENSRNOT00000002851	ENSRNOG00000002080
rno-miR-28-3p	ENSRNOT00000002851	ENSRNOG00000002080
rno-miR-346	ENSRNOT00000002860	ENSRNOG00000002085
rno-miR-6318	ENSRNOT00000002860	ENSRNOG00000002085
rno-miR-665	ENSRNOT00000002860	ENSRNOG00000002085
rno-miR-672-3p	ENSRNOT00000002860	ENSRNOG00000002085
novel_183	ENSRNOT00000002862	ENSRNOG00000002100
novel_544	ENSRNOT00000002869	ENSRNOG00000002097
rno-miR-18a-3p	ENSRNOT00000002869	ENSRNOG00000002097
rno-miR-3065-3p	ENSRNOT00000002869	ENSRNOG00000002097
rno-miR-18a-3p	ENSRNOT00000002876	ENSRNOG00000002089
novel_241	ENSRNOT00000002887	ENSRNOG00000002117
rno-miR-490-3p	ENSRNOT00000002887	ENSRNOG00000002117
rno-miR-24-3p	ENSRNOT00000002918	ENSRNOG00000002142
rno-miR-877	ENSRNOT00000002918	ENSRNOG00000002142
rno-miR-1843b-5p	ENSRNOT00000002927	ENSRNOG00000002154
rno-miR-760-3p	ENSRNOT00000002928	ENSRNOG00000002149
rno-miR-874-5p	ENSRNOT00000002980	ENSRNOG00000002174
novel_226	ENSRNOT00000002982	ENSRNOG00000002191
rno-miR-490-5p	ENSRNOT00000002987	ENSRNOG00000002194
rno-miR-874-3p	ENSRNOT00000002987	ENSRNOG00000002194
novel_341	ENSRNOT00000002996	ENSRNOG00000002205
rno-miR-3577	ENSRNOT00000003004	ENSRNOG00000002210
rno-miR-92b-5p	ENSRNOT00000003004	ENSRNOG00000002210
novel_640	ENSRNOT00000003012	ENSRNOG00000002217
novel_231	ENSRNOT00000003013	ENSRNOG00000038761
rno-miR-484	ENSRNOT00000003020	ENSRNOG00000002218
novel_190	ENSRNOT00000003024	ENSRNOG00000002224
novel_339	ENSRNOT00000003052	ENSRNOG00000002225
rno-miR-674-3p	ENSRNOT00000003052	ENSRNOG00000002225
rno-miR-874-3p	ENSRNOT00000003060	ENSRNOG00000002241
rno-miR-188-5p	ENSRNOT00000003061	ENSRNOG00000002248
rno-miR-18a-3p	ENSRNOT00000003068	ENSRNOG00000002253
rno-miR-181a-2-3p	ENSRNOT00000003070	ENSRNOG00000002247
rno-miR-92b-5p	ENSRNOT00000003083	ENSRNOG00000002262
rno-miR-29a-3p	ENSRNOT00000003085	ENSRNOG00000002267
novel_274	ENSRNOT00000003092	ENSRNOG00000002265
novel_311	ENSRNOT00000003092	ENSRNOG00000002265
rno-miR-298-5p	ENSRNOT00000003092	ENSRNOG00000002265
novel_235	ENSRNOT00000003106	ENSRNOG00000002270
rno-miR-675-3p	ENSRNOT00000003106	ENSRNOG00000002270
rno-miR-23b-5p	ENSRNOT00000003125	ENSRNOG00000002278
rno-miR-298-5p	ENSRNOT00000003150	ENSRNOG00000002294
novel_216	ENSRNOT00000003155	ENSRNOG00000002309
novel_226	ENSRNOT00000003155	ENSRNOG00000002309
rno-miR-878	ENSRNOT00000003158	ENSRNOG00000002292
rno-miR-878	ENSRNOT00000003173	ENSRNOG00000002292
rno-miR-3557-3p	ENSRNOT00000003182	ENSRNOG00000002331
rno-miR-879-5p	ENSRNOT00000003182	ENSRNOG00000002331
rno-miR-873-5p	ENSRNOT00000003207	ENSRNOG00000002345
novel_241	ENSRNOT00000003228	ENSRNOG00000002364
rno-miR-17-2-3p	ENSRNOT00000003228	ENSRNOG00000002364
rno-miR-204-5p	ENSRNOT00000003228	ENSRNOG00000002364
novel_267	ENSRNOT00000003248	ENSRNOG00000002343
rno-miR-92b-5p	ENSRNOT00000003248	ENSRNOG00000002343
rno-miR-6324	ENSRNOT00000003277	ENSRNOG00000002301
rno-miR-493-3p	ENSRNOT00000003295	ENSRNOG00000002425
rno-miR-494-3p	ENSRNOT00000003295	ENSRNOG00000002425
rno-miR-760-3p	ENSRNOT00000003295	ENSRNOG00000002425
rno-miR-3075	ENSRNOT00000003343	ENSRNOG00000002470
rno-miR-6331	ENSRNOT00000003343	ENSRNOG00000002470
novel_226	ENSRNOT00000003378	ENSRNOG00000002501
rno-miR-3577	ENSRNOT00000003378	ENSRNOG00000002501
rno-miR-382-5p	ENSRNOT00000003378	ENSRNOG00000002501
rno-miR-1839-5p	ENSRNOT00000003421	ENSRNOG00000002535
novel_301	ENSRNOT00000003425	ENSRNOG00000002540
rno-miR-877	ENSRNOT00000003441	ENSRNOG00000002549
rno-miR-493-3p	ENSRNOT00000003447	ENSRNOG00000002488
novel_242	ENSRNOT00000003451	ENSRNOG00000002564
rno-miR-760-3p	ENSRNOT00000003452	ENSRNOG00000002548
rno-miR-486	ENSRNOT00000003455	ENSRNOG00000002566
rno-miR-874-5p	ENSRNOT00000003458	ENSRNOG00000002568
rno-miR-203a-3p	ENSRNOT00000003460	ENSRNOG00000002569
rno-miR-760-3p	ENSRNOT00000003479	ENSRNOG00000002574
rno-miR-18a-3p	ENSRNOT00000003486	ENSRNOG00000002582
rno-miR-31a-5p	ENSRNOT00000003486	ENSRNOG00000002582
rno-miR-676	ENSRNOT00000003486	ENSRNOG00000002582
rno-miR-92b-3p	ENSRNOT00000003486	ENSRNOG00000002582
novel_545	ENSRNOT00000003492	ENSRNOG00000002542
rno-miR-18a-3p	ENSRNOT00000003492	ENSRNOG00000002542
rno-miR-125a-3p	ENSRNOT00000003515	ENSRNOG00000002599
rno-miR-632	ENSRNOT00000003515	ENSRNOG00000002599
rno-miR-665	ENSRNOT00000003515	ENSRNOG00000002599
rno-miR-760-3p	ENSRNOT00000003515	ENSRNOG00000002599
rno-miR-351-5p	ENSRNOT00000003517	ENSRNOG00000002580
rno-miR-23a-5p	ENSRNOT00000003535	ENSRNOG00000002624
novel_183	ENSRNOT00000003540	ENSRNOG00000002556
rno-miR-874-5p	ENSRNOT00000003540	ENSRNOG00000002556
rno-miR-92a-1-5p	ENSRNOT00000003542	ENSRNOG00000002615
rno-miR-23b-5p	ENSRNOT00000003544	ENSRNOG00000002635
rno-miR-351-3p	ENSRNOT00000003544	ENSRNOG00000002635
rno-miR-702-5p	ENSRNOT00000003544	ENSRNOG00000002635
rno-miR-23a-5p	ENSRNOT00000003552	ENSRNOG00000002553
rno-miR-7578	ENSRNOT00000003552	ENSRNOG00000002553
rno-miR-222-5p	ENSRNOT00000003557	ENSRNOG00000022144
rno-miR-874-3p	ENSRNOT00000003572	ENSRNOG00000002659
rno-miR-485-3p	ENSRNOT00000003573	ENSRNOG00000002660
novel_301	ENSRNOT00000003605	ENSRNOG00000002680
rno-miR-222-5p	ENSRNOT00000003605	ENSRNOG00000002680
rno-miR-24-3p	ENSRNOT00000003605	ENSRNOG00000002680
rno-miR-346	ENSRNOT00000003605	ENSRNOG00000002680
rno-miR-874-3p	ENSRNOT00000003605	ENSRNOG00000002680
rno-miR-378a-5p	ENSRNOT00000003633	ENSRNOG00000002636
rno-miR-702-5p	ENSRNOT00000003633	ENSRNOG00000002636
novel_328	ENSRNOT00000003641	ENSRNOG00000002710
rno-miR-207	ENSRNOT00000003687	ENSRNOG00000002669
rno-miR-874-5p	ENSRNOT00000003687	ENSRNOG00000002669
rno-miR-874-3p	ENSRNOT00000003690	ENSRNOG00000002722
rno-miR-185-5p	ENSRNOT00000003691	ENSRNOG00000002643
rno-miR-29c-5p	ENSRNOT00000003703	ENSRNOG00000002754
rno-miR-34a-5p	ENSRNOT00000003703	ENSRNOG00000002754
rno-miR-34c-5p	ENSRNOT00000003703	ENSRNOG00000002754
rno-miR-16-5p	ENSRNOT00000003728	ENSRNOG00000002781
novel_344	ENSRNOT00000003749	ENSRNOG00000002768
novel_398	ENSRNOT00000003749	ENSRNOG00000002768
rno-miR-124-3p	ENSRNOT00000003749	ENSRNOG00000002768
rno-miR-125a-3p	ENSRNOT00000003749	ENSRNOG00000002768
rno-miR-23a-5p	ENSRNOT00000003749	ENSRNOG00000002768
rno-miR-328a-3p	ENSRNOT00000003749	ENSRNOG00000002768
rno-miR-328b-3p	ENSRNOT00000003749	ENSRNOG00000002768
rno-miR-674-5p	ENSRNOT00000003749	ENSRNOG00000002768
rno-miR-92a-3p	ENSRNOT00000003750	ENSRNOG00000002764
rno-miR-92b-3p	ENSRNOT00000003750	ENSRNOG00000002764
novel_216	ENSRNOT00000003770	ENSRNOG00000002810
novel_357	ENSRNOT00000003770	ENSRNOG00000002810
novel_629	ENSRNOT00000003770	ENSRNOG00000002810
novel_357	ENSRNOT00000003772	ENSRNOG00000002800
novel_513	ENSRNOT00000003779	ENSRNOG00000002759
novel_226	ENSRNOT00000003784	ENSRNOG00000002831
rno-miR-298-5p	ENSRNOT00000003791	ENSRNOG00000037984
rno-miR-1843a-5p	ENSRNOT00000003797	ENSRNOG00000002820
rno-miR-1843b-5p	ENSRNOT00000003797	ENSRNOG00000002820
rno-miR-874-5p	ENSRNOT00000003843	ENSRNOG00000002876
rno-miR-3068-5p	ENSRNOT00000003851	ENSRNOG00000002875
rno-miR-291a-3p	ENSRNOT00000003867	ENSRNOG00000002833
rno-miR-702-5p	ENSRNOT00000003867	ENSRNOG00000002833
novel_241	ENSRNOT00000003878	ENSRNOG00000002908
rno-miR-3473	ENSRNOT00000003878	ENSRNOG00000002908
rno-miR-351-5p	ENSRNOT00000003878	ENSRNOG00000002908
rno-miR-188-3p	ENSRNOT00000003879	ENSRNOG00000002889
novel_508	ENSRNOT00000003884	ENSRNOG00000002864
novel_511	ENSRNOT00000003884	ENSRNOG00000002864
rno-miR-18a-3p	ENSRNOT00000003884	ENSRNOG00000002864
rno-miR-632	ENSRNOT00000003885	ENSRNOG00000022983
rno-miR-874-3p	ENSRNOT00000003885	ENSRNOG00000022983
rno-miR-873-5p	ENSRNOT00000003901	ENSRNOG00000002881
rno-miR-490-3p	ENSRNOT00000003908	ENSRNOG00000002916
novel_192	ENSRNOT00000003926	ENSRNOG00000002928
rno-miR-874-3p	ENSRNOT00000003926	ENSRNOG00000002928
novel_192	ENSRNOT00000003940	ENSRNOG00000002946
rno-miR-29c-5p	ENSRNOT00000003940	ENSRNOG00000002946
rno-miR-874-3p	ENSRNOT00000003973	ENSRNOG00000002974
rno-miR-485-5p	ENSRNOT00000003974	ENSRNOG00000002970
rno-miR-343	ENSRNOT00000003980	ENSRNOG00000002950
rno-miR-3541	ENSRNOT00000003980	ENSRNOG00000002950
rno-miR-490-5p	ENSRNOT00000003980	ENSRNOG00000002950
novel_183	ENSRNOT00000003998	ENSRNOG00000002978
novel_226	ENSRNOT00000004007	ENSRNOG00000002949
rno-miR-708-5p	ENSRNOT00000004007	ENSRNOG00000002949
novel_216	ENSRNOT00000004011	ENSRNOG00000002944
novel_267	ENSRNOT00000004023	ENSRNOG00000002999
novel_344	ENSRNOT00000004023	ENSRNOG00000002999
rno-miR-17-2-3p	ENSRNOT00000004023	ENSRNOG00000002999
rno-miR-210-5p	ENSRNOT00000004023	ENSRNOG00000002999
rno-miR-29b-5p	ENSRNOT00000004023	ENSRNOG00000002999
novel_216	ENSRNOT00000004026	ENSRNOG00000002930
novel_192	ENSRNOT00000004027	ENSRNOG00000003011
novel_226	ENSRNOT00000004027	ENSRNOG00000003011
rno-miR-24-1-5p	ENSRNOT00000004027	ENSRNOG00000003011
rno-miR-24-2-5p	ENSRNOT00000004027	ENSRNOG00000003011
novel_514	ENSRNOT00000004042	ENSRNOG00000003026
rno-miR-296-3p	ENSRNOT00000004042	ENSRNOG00000003026
rno-miR-5132-3p	ENSRNOT00000004042	ENSRNOG00000003026
rno-miR-23a-5p	ENSRNOT00000004046	ENSRNOG00000002989
rno-miR-207	ENSRNOT00000004081	ENSRNOG00000024578
rno-miR-346	ENSRNOT00000004081	ENSRNOG00000024578
rno-miR-3541	ENSRNOT00000004081	ENSRNOG00000024578
rno-miR-483-3p	ENSRNOT00000004081	ENSRNOG00000024578
rno-miR-483-3p	ENSRNOT00000004083	ENSRNOG00000003048
novel_216	ENSRNOT00000004113	ENSRNOG00000003070
rno-miR-191a-3p	ENSRNOT00000004117	ENSRNOG00000003018
novel_384	ENSRNOT00000004121	ENSRNOG00000003069
novel_384	ENSRNOT00000004138	ENSRNOG00000003088
rno-miR-185-5p	ENSRNOT00000004138	ENSRNOG00000003088
rno-miR-298-5p	ENSRNOT00000004140	ENSRNOG00000003033
rno-miR-3065-3p	ENSRNOT00000004140	ENSRNOG00000003033
rno-miR-484	ENSRNOT00000004140	ENSRNOG00000003033
rno-miR-674-5p	ENSRNOT00000004140	ENSRNOG00000003033
rno-miR-760-3p	ENSRNOT00000004140	ENSRNOG00000003033
rno-miR-874-5p	ENSRNOT00000004140	ENSRNOG00000003033
novel_344	ENSRNOT00000004141	ENSRNOG00000003105
rno-miR-343	ENSRNOT00000004141	ENSRNOG00000003105
rno-miR-3541	ENSRNOT00000004141	ENSRNOG00000003105
novel_298	ENSRNOT00000004143	ENSRNOG00000046405
rno-miR-1247-5p	ENSRNOT00000004143	ENSRNOG00000046405
rno-miR-125a-3p	ENSRNOT00000004143	ENSRNOG00000046405
rno-miR-207	ENSRNOT00000004143	ENSRNOG00000046405
rno-miR-296-3p	ENSRNOT00000004143	ENSRNOG00000046405
rno-miR-3473	ENSRNOT00000004143	ENSRNOG00000046405
rno-miR-3541	ENSRNOT00000004143	ENSRNOG00000046405
rno-miR-3583-3p	ENSRNOT00000004143	ENSRNOG00000046405
rno-miR-5132-5p	ENSRNOT00000004143	ENSRNOG00000046405
rno-miR-702-3p	ENSRNOT00000004143	ENSRNOG00000046405
rno-miR-760-3p	ENSRNOT00000004143	ENSRNOG00000046405
novel_216	ENSRNOT00000004163	ENSRNOG00000003108
rno-miR-24-3p	ENSRNOT00000004163	ENSRNOG00000003108
rno-miR-483-3p	ENSRNOT00000004163	ENSRNOG00000003108
rno-miR-92b-3p	ENSRNOT00000004163	ENSRNOG00000003108
novel_183	ENSRNOT00000004172	ENSRNOG00000002997
novel_226	ENSRNOT00000004172	ENSRNOG00000002997
novel_226	ENSRNOT00000004176	ENSRNOG00000003125
novel_274	ENSRNOT00000004179	ENSRNOG00000003100
rno-miR-222-5p	ENSRNOT00000004183	ENSRNOG00000003136
novel_225	ENSRNOT00000004192	ENSRNOG00000003131
novel_226	ENSRNOT00000004196	ENSRNOG00000043381
rno-miR-874-3p	ENSRNOT00000004196	ENSRNOG00000043381
novel_640	ENSRNOT00000004204	ENSRNOG00000049422
rno-miR-874-3p	ENSRNOT00000004204	ENSRNOG00000049422
novel_225	ENSRNOT00000004218	ENSRNOG00000021287
novel_226	ENSRNOT00000004223	ENSRNOG00000003132
rno-miR-351-5p	ENSRNOT00000004223	ENSRNOG00000003132
novel_513	ENSRNOT00000004224	ENSRNOG00000003122
rno-miR-125b-5p	ENSRNOT00000004224	ENSRNOG00000003122
rno-miR-346	ENSRNOT00000004224	ENSRNOG00000003122
rno-miR-351-5p	ENSRNOT00000004224	ENSRNOG00000003122
rno-miR-378a-5p	ENSRNOT00000004224	ENSRNOG00000003122
rno-miR-483-3p	ENSRNOT00000004224	ENSRNOG00000003122
rno-miR-665	ENSRNOT00000004224	ENSRNOG00000003122
rno-miR-760-3p	ENSRNOT00000004224	ENSRNOG00000003122
novel_384	ENSRNOT00000004228	ENSRNOG00000003163
rno-miR-34a-5p	ENSRNOT00000004228	ENSRNOG00000003163
rno-miR-351-5p	ENSRNOT00000004228	ENSRNOG00000003163
rno-miR-298-5p	ENSRNOT00000004232	ENSRNOG00000003084
rno-miR-484	ENSRNOT00000004232	ENSRNOG00000003084
rno-miR-204-5p	ENSRNOT00000004249	ENSRNOG00000042086
rno-miR-351-5p	ENSRNOT00000004249	ENSRNOG00000042086
rno-miR-3541	ENSRNOT00000004249	ENSRNOG00000042086
rno-miR-18a-3p	ENSRNOT00000004269	ENSRNOG00000003177
rno-miR-378a-5p	ENSRNOT00000004269	ENSRNOG00000003177
novel_267	ENSRNOT00000004279	ENSRNOG00000003171
novel_328	ENSRNOT00000004279	ENSRNOG00000003171
rno-miR-207	ENSRNOT00000004279	ENSRNOG00000003171
novel_403	ENSRNOT00000004289	ENSRNOG00000003114
rno-miR-760-3p	ENSRNOT00000004293	ENSRNOG00000003185
rno-miR-224-5p	ENSRNOT00000004297	ENSRNOG00000003211
rno-miR-22-3p	ENSRNOT00000004298	ENSRNOG00000003186
rno-miR-24-1-5p	ENSRNOT00000004298	ENSRNOG00000003186
rno-miR-874-3p	ENSRNOT00000004298	ENSRNOG00000003186
novel_394	ENSRNOT00000004313	ENSRNOG00000003172
rno-miR-221-3p	ENSRNOT00000004313	ENSRNOG00000003172
rno-miR-222-3p	ENSRNOT00000004313	ENSRNOG00000003172
rno-miR-298-5p	ENSRNOT00000004313	ENSRNOG00000003172
rno-miR-201-3p	ENSRNOT00000004314	ENSRNOG00000003224
rno-miR-204-3p	ENSRNOT00000004314	ENSRNOG00000003224
novel_514	ENSRNOT00000004319	ENSRNOG00000003223
rno-miR-708-5p	ENSRNOT00000004319	ENSRNOG00000003223
rno-miR-485-5p	ENSRNOT00000004322	ENSRNOG00000003233
rno-miR-3065-3p	ENSRNOT00000004323	ENSRNOG00000003235
novel_392	ENSRNOT00000004346	ENSRNOG00000003198
rno-miR-485-3p	ENSRNOT00000004346	ENSRNOG00000003198
rno-miR-702-3p	ENSRNOT00000004346	ENSRNOG00000003198
rno-miR-92a-1-5p	ENSRNOT00000004346	ENSRNOG00000003198
novel_192	ENSRNOT00000004347	ENSRNOG00000003209
rno-miR-760-3p	ENSRNOT00000004347	ENSRNOG00000003209
rno-miR-877	ENSRNOT00000004349	ENSRNOG00000003245
novel_226	ENSRNOT00000004350	ENSRNOG00000003247
novel_511	ENSRNOT00000004354	ENSRNOG00000003263
rno-miR-24-3p	ENSRNOT00000004354	ENSRNOG00000003263
rno-miR-93-5p	ENSRNOT00000004356	ENSRNOG00000003266
novel_226	ENSRNOT00000004365	ENSRNOG00000003243
rno-miR-298-5p	ENSRNOT00000004370	ENSRNOG00000003149
rno-miR-874-5p	ENSRNOT00000004372	ENSRNOG00000003264
rno-miR-23a-5p	ENSRNOT00000004377	ENSRNOG00000003273
novel_269	ENSRNOT00000004379	ENSRNOG00000003267
novel_392	ENSRNOT00000004379	ENSRNOG00000003267
novel_454	ENSRNOT00000004379	ENSRNOG00000003267
novel_514	ENSRNOT00000004379	ENSRNOG00000003267
rno-miR-103-2-5p	ENSRNOT00000004379	ENSRNOG00000003267
rno-miR-107-5p	ENSRNOT00000004379	ENSRNOG00000003267
rno-miR-3593-5p	ENSRNOT00000004379	ENSRNOG00000003267
rno-miR-499-3p	ENSRNOT00000004379	ENSRNOG00000003267
rno-miR-667-3p	ENSRNOT00000004379	ENSRNOG00000003267
rno-miR-871-5p	ENSRNOT00000004379	ENSRNOG00000003267
rno-miR-3085	ENSRNOT00000004386	ENSRNOG00000003221
rno-miR-320-5p	ENSRNOT00000004386	ENSRNOG00000003221
rno-miR-343	ENSRNOT00000004386	ENSRNOG00000003221
rno-miR-3541	ENSRNOT00000004386	ENSRNOG00000003221
rno-miR-298-5p	ENSRNOT00000004387	ENSRNOG00000003283
rno-miR-3065-3p	ENSRNOT00000004394	ENSRNOG00000003291
novel_226	ENSRNOT00000004403	ENSRNOG00000003298
rno-miR-23a-5p	ENSRNOT00000004403	ENSRNOG00000003298
novel_239	ENSRNOT00000004404	ENSRNOG00000003279
rno-miR-92b-5p	ENSRNOT00000004408	ENSRNOG00000003300
rno-miR-485-5p	ENSRNOT00000004412	ENSRNOG00000003302
rno-miR-3473	ENSRNOT00000004416	ENSRNOG00000003234
rno-miR-760-3p	ENSRNOT00000004416	ENSRNOG00000003234
rno-miR-204-3p	ENSRNOT00000004435	ENSRNOG00000003304
rno-miR-298-5p	ENSRNOT00000004435	ENSRNOG00000003304
novel_629	ENSRNOT00000004448	ENSRNOG00000003332
rno-miR-883-3p	ENSRNOT00000004448	ENSRNOG00000003332
rno-miR-874-3p	ENSRNOT00000004475	ENSRNOG00000003348
rno-miR-874-5p	ENSRNOT00000004475	ENSRNOG00000003348
rno-miR-3577	ENSRNOT00000004477	ENSRNOG00000003280
rno-miR-873-5p	ENSRNOT00000004477	ENSRNOG00000003280
rno-miR-874-5p	ENSRNOT00000004477	ENSRNOG00000003280
rno-miR-874-5p	ENSRNOT00000004517	ENSRNOG00000003395
rno-miR-18a-3p	ENSRNOT00000004519	ENSRNOG00000003310
rno-miR-212-5p	ENSRNOT00000004519	ENSRNOG00000003310
rno-miR-652-3p	ENSRNOT00000004519	ENSRNOG00000003310
rno-miR-874-3p	ENSRNOT00000004519	ENSRNOG00000003310
novel_226	ENSRNOT00000004532	ENSRNOG00000003278
rno-miR-873-5p	ENSRNOT00000004532	ENSRNOG00000003278
rno-miR-3065-3p	ENSRNOT00000004559	ENSRNOG00000003430
novel_514	ENSRNOT00000004570	ENSRNOG00000003307
rno-miR-340-3p	ENSRNOT00000004570	ENSRNOG00000003307
novel_416	ENSRNOT00000004578	ENSRNOG00000003288
rno-miR-874-5p	ENSRNOT00000004581	ENSRNOG00000003403
rno-miR-3543	ENSRNOT00000004591	ENSRNOG00000003456
rno-miR-484	ENSRNOT00000004602	ENSRNOG00000003442
novel_360	ENSRNOT00000004613	ENSRNOG00000003365
novel_392	ENSRNOT00000004613	ENSRNOG00000003365
novel_541	ENSRNOT00000004613	ENSRNOG00000003365
rno-miR-674-3p	ENSRNOT00000004613	ENSRNOG00000003365
novel_226	ENSRNOT00000004621	ENSRNOG00000003479
novel_545	ENSRNOT00000004641	ENSRNOG00000003398
rno-miR-3473	ENSRNOT00000004641	ENSRNOG00000003398
rno-miR-3577	ENSRNOT00000004641	ENSRNOG00000003398
rno-miR-760-3p	ENSRNOT00000004641	ENSRNOG00000003398
novel_226	ENSRNOT00000004650	ENSRNOG00000003501
novel_241	ENSRNOT00000004650	ENSRNOG00000003501
novel_513	ENSRNOT00000004673	ENSRNOG00000003330
novel_541	ENSRNOT00000004673	ENSRNOG00000003330
rno-miR-760-3p	ENSRNOT00000004673	ENSRNOG00000003330
rno-miR-485-5p	ENSRNOT00000004676	ENSRNOG00000003470
rno-miR-221-3p	ENSRNOT00000004718	ENSRNOG00000003464
rno-miR-298-5p	ENSRNOT00000004718	ENSRNOG00000003464
rno-miR-878	ENSRNOT00000004722	ENSRNOG00000003424
novel_226	ENSRNOT00000004735	ENSRNOG00000003551
novel_241	ENSRNOT00000004735	ENSRNOG00000003551
novel_635	ENSRNOT00000004736	ENSRNOG00000003544
rno-miR-351-3p	ENSRNOT00000004736	ENSRNOG00000003544
rno-miR-351-5p	ENSRNOT00000004736	ENSRNOG00000003544
rno-miR-188-3p	ENSRNOT00000004741	ENSRNOG00000003453
rno-miR-24-2-5p	ENSRNOT00000004741	ENSRNOG00000003453
rno-miR-15a-3p	ENSRNOT00000004747	ENSRNOG00000003575
novel_254	ENSRNOT00000004756	ENSRNOG00000003566
novel_225	ENSRNOT00000004758	ENSRNOG00000003543
rno-miR-222-3p	ENSRNOT00000004758	ENSRNOG00000003543
rno-miR-204-5p	ENSRNOT00000004762	ENSRNOG00000003510
rno-miR-23a-5p	ENSRNOT00000004770	ENSRNOG00000003289
rno-miR-6325	ENSRNOT00000004770	ENSRNOG00000003289
novel_351	ENSRNOT00000004785	ENSRNOG00000003585
novel_417	ENSRNOT00000004785	ENSRNOG00000003585
rno-miR-485-5p	ENSRNOT00000004785	ENSRNOG00000003585
rno-miR-674-5p	ENSRNOT00000004785	ENSRNOG00000003585
rno-miR-879-5p	ENSRNOT00000004790	ENSRNOG00000021452
rno-miR-877	ENSRNOT00000004799	ENSRNOG00000003520
novel_183	ENSRNOT00000004842	ENSRNOG00000003546
rno-miR-298-5p	ENSRNOT00000004843	ENSRNOG00000042691
novel_541	ENSRNOT00000004845	ENSRNOG00000003648
rno-miR-24-3p	ENSRNOT00000004845	ENSRNOG00000003648
rno-miR-7578	ENSRNOT00000004853	ENSRNOG00000003650
rno-miR-7578	ENSRNOT00000004862	ENSRNOG00000003661
rno-miR-760-3p	ENSRNOT00000004862	ENSRNOG00000003661
rno-miR-874-3p	ENSRNOT00000004862	ENSRNOG00000003661
rno-miR-92b-5p	ENSRNOT00000004862	ENSRNOG00000003661
novel_183	ENSRNOT00000004884	ENSRNOG00000003674
rno-miR-24-2-5p	ENSRNOT00000004885	ENSRNOG00000003645
rno-miR-741-3p	ENSRNOT00000004885	ENSRNOG00000003645
novel_241	ENSRNOT00000004891	ENSRNOG00000022368
novel_417	ENSRNOT00000004936	ENSRNOG00000003657
novel_642	ENSRNOT00000004936	ENSRNOG00000003657
rno-miR-490-5p	ENSRNOT00000004936	ENSRNOG00000003657
rno-miR-6328	ENSRNOT00000004936	ENSRNOG00000003657
rno-miR-760-3p	ENSRNOT00000004938	ENSRNOG00000003706
rno-miR-760-3p	ENSRNOT00000004941	ENSRNOG00000003524
novel_635	ENSRNOT00000004948	ENSRNOG00000003719
rno-miR-490-5p	ENSRNOT00000004965	ENSRNOG00000003722
novel_273	ENSRNOT00000004966	ENSRNOG00000003699
novel_394	ENSRNOT00000004966	ENSRNOG00000003699
rno-miR-149-5p	ENSRNOT00000004966	ENSRNOG00000003699
rno-miR-207	ENSRNOT00000004966	ENSRNOG00000003699
rno-miR-23a-5p	ENSRNOT00000004966	ENSRNOG00000003699
rno-miR-326-3p	ENSRNOT00000004966	ENSRNOG00000003699
rno-miR-93-5p	ENSRNOT00000004969	ENSRNOG00000003703
novel_638	ENSRNOT00000004992	ENSRNOG00000003738
rno-miR-484	ENSRNOT00000004995	ENSRNOG00000003614
rno-miR-874-3p	ENSRNOT00000004999	ENSRNOG00000003328
novel_183	ENSRNOT00000005046	ENSRNOG00000003506
rno-miR-3541	ENSRNOT00000005046	ENSRNOG00000003506
rno-miR-702-3p	ENSRNOT00000005046	ENSRNOG00000003506
rno-miR-3543	ENSRNOT00000005055	ENSRNOG00000003806
rno-miR-324-5p	ENSRNOT00000005071	ENSRNOG00000003755
rno-miR-874-3p	ENSRNOT00000005085	ENSRNOG00000003745
novel_225	ENSRNOT00000005102	ENSRNOG00000003812
novel_187	ENSRNOT00000005125	ENSRNOG00000003563
rno-miR-222-3p	ENSRNOT00000005125	ENSRNOG00000003563
rno-miR-3574	ENSRNOT00000005125	ENSRNOG00000003563
rno-miR-221-5p	ENSRNOT00000005144	ENSRNOG00000003815
novel_241	ENSRNOT00000005161	ENSRNOG00000003870
novel_563	ENSRNOT00000005161	ENSRNOG00000003870
rno-miR-192-3p	ENSRNOT00000005161	ENSRNOG00000003870
rno-miR-3065-3p	ENSRNOT00000005161	ENSRNOG00000003870
rno-miR-497-5p	ENSRNOT00000005161	ENSRNOG00000003870
rno-miR-6318	ENSRNOT00000005161	ENSRNOG00000003870
rno-miR-871-3p	ENSRNOT00000005165	ENSRNOG00000003786
rno-miR-298-5p	ENSRNOT00000005175	ENSRNOG00000003813
novel_190	ENSRNOT00000005176	ENSRNOG00000003845
rno-miR-874-3p	ENSRNOT00000005176	ENSRNOG00000003845
rno-miR-3544	ENSRNOT00000005190	ENSRNOG00000003833
novel_384	ENSRNOT00000005204	ENSRNOG00000003849
novel_301	ENSRNOT00000005242	ENSRNOG00000003879
novel_514	ENSRNOT00000005242	ENSRNOG00000003879
novel_235	ENSRNOT00000005255	ENSRNOG00000003947
rno-miR-19b-3p	ENSRNOT00000005258	ENSRNOG00000003923
rno-miR-674-5p	ENSRNOT00000005260	ENSRNOG00000003958
rno-miR-20b-3p	ENSRNOT00000005262	ENSRNOG00000003873
rno-miR-6318	ENSRNOT00000005262	ENSRNOG00000003873
rno-miR-6321	ENSRNOT00000005262	ENSRNOG00000003873
rno-miR-185-5p	ENSRNOT00000005270	ENSRNOG00000003863
rno-miR-23a-5p	ENSRNOT00000005272	ENSRNOG00000003594
novel_226	ENSRNOT00000005273	ENSRNOG00000003508
rno-miR-23a-5p	ENSRNOT00000005273	ENSRNOG00000003508
rno-miR-484	ENSRNOT00000005292	ENSRNOG00000003918
rno-miR-301b-5p	ENSRNOT00000005306	ENSRNOG00000003901
novel_183	ENSRNOT00000005337	ENSRNOG00000003821
novel_226	ENSRNOT00000005337	ENSRNOG00000003821
rno-miR-3065-3p	ENSRNOT00000005337	ENSRNOG00000003821
rno-miR-676	ENSRNOT00000005337	ENSRNOG00000003821
rno-miR-874-3p	ENSRNOT00000005337	ENSRNOG00000003821
novel_311	ENSRNOT00000005347	ENSRNOG00000003990
rno-miR-665	ENSRNOT00000005347	ENSRNOG00000003990
rno-miR-493-5p	ENSRNOT00000005352	ENSRNOG00000004022
rno-miR-23a-5p	ENSRNOT00000005366	ENSRNOG00000003948
rno-miR-3574	ENSRNOT00000005366	ENSRNOG00000003948
novel_344	ENSRNOT00000005367	ENSRNOG00000003969
novel_495	ENSRNOT00000005367	ENSRNOG00000003969
novel_545	ENSRNOT00000005367	ENSRNOG00000003969
rno-miR-3065-3p	ENSRNOT00000005367	ENSRNOG00000003969
rno-miR-351-5p	ENSRNOT00000005367	ENSRNOG00000003969
rno-miR-298-5p	ENSRNOT00000005368	ENSRNOG00000003846
novel_511	ENSRNOT00000005370	ENSRNOG00000003975
rno-miR-3541	ENSRNOT00000005372	ENSRNOG00000004099
novel_513	ENSRNOT00000005374	ENSRNOG00000003864
novel_226	ENSRNOT00000005379	ENSRNOG00000004014
rno-miR-3065-3p	ENSRNOT00000005379	ENSRNOG00000004014
rno-miR-484	ENSRNOT00000005379	ENSRNOG00000004014
rno-miR-760-3p	ENSRNOT00000005379	ENSRNOG00000004014
rno-miR-877	ENSRNOT00000005379	ENSRNOG00000004014
rno-miR-92b-3p	ENSRNOT00000005379	ENSRNOG00000004014
novel_384	ENSRNOT00000005381	ENSRNOG00000003998
rno-miR-3541	ENSRNOT00000005381	ENSRNOG00000003998
rno-miR-378a-5p	ENSRNOT00000005381	ENSRNOG00000003998
rno-miR-378b	ENSRNOT00000005381	ENSRNOG00000003998
rno-miR-702-5p	ENSRNOT00000005381	ENSRNOG00000003998
novel_635	ENSRNOT00000005382	ENSRNOG00000026371
novel_640	ENSRNOT00000005382	ENSRNOG00000026371
rno-miR-22-3p	ENSRNOT00000005382	ENSRNOG00000026371
rno-miR-383-5p	ENSRNOT00000005382	ENSRNOG00000026371
rno-miR-708-5p	ENSRNOT00000005382	ENSRNOG00000026371
rno-miR-874-3p	ENSRNOT00000005383	ENSRNOG00000003977
novel_225	ENSRNOT00000005402	ENSRNOG00000004059
rno-miR-485-5p	ENSRNOT00000005405	ENSRNOG00000003992
rno-miR-485-5p	ENSRNOT00000005408	ENSRNOG00000004001
novel_508	ENSRNOT00000005470	ENSRNOG00000004094
rno-miR-3065-3p	ENSRNOT00000005470	ENSRNOG00000004094
rno-miR-23a-5p	ENSRNOT00000005490	ENSRNOG00000004141
rno-miR-207	ENSRNOT00000005504	ENSRNOG00000004145
rno-miR-3584-3p	ENSRNOT00000005504	ENSRNOG00000004145
rno-miR-483-3p	ENSRNOT00000005504	ENSRNOG00000004145
novel_384	ENSRNOT00000005535	ENSRNOG00000048365
rno-miR-3473	ENSRNOT00000005535	ENSRNOG00000048365
rno-miR-874-5p	ENSRNOT00000005535	ENSRNOG00000048365
rno-miR-221-3p	ENSRNOT00000005551	ENSRNOG00000004143
rno-miR-483-3p	ENSRNOT00000005571	ENSRNOG00000003970
novel_241	ENSRNOT00000005574	ENSRNOG00000004139
rno-miR-298-5p	ENSRNOT00000005576	ENSRNOG00000004195
rno-miR-298-5p	ENSRNOT00000005581	ENSRNOG00000004212
novel_239	ENSRNOT00000005601	ENSRNOG00000013141
novel_384	ENSRNOT00000005601	ENSRNOG00000013141
rno-miR-3473	ENSRNOT00000005601	ENSRNOG00000013141
rno-miR-874-5p	ENSRNOT00000005601	ENSRNOG00000013141
rno-miR-291a-3p	ENSRNOT00000005619	ENSRNOG00000004192
rno-miR-34a-5p	ENSRNOT00000005619	ENSRNOG00000004192
rno-miR-874-5p	ENSRNOT00000005640	ENSRNOG00000004259
novel_183	ENSRNOT00000005644	ENSRNOG00000004276
novel_226	ENSRNOT00000005644	ENSRNOG00000004276
novel_344	ENSRNOT00000005644	ENSRNOG00000004276
rno-miR-298-5p	ENSRNOT00000005644	ENSRNOG00000004276
rno-miR-326-5p	ENSRNOT00000005645	ENSRNOG00000004273
novel_269	ENSRNOT00000005646	ENSRNOG00000004168
novel_309	ENSRNOT00000005646	ENSRNOG00000004168
novel_322	ENSRNOT00000005646	ENSRNOG00000004168
novel_344	ENSRNOT00000005646	ENSRNOG00000004168
novel_511	ENSRNOT00000005646	ENSRNOG00000004168
rno-miR-874-3p	ENSRNOT00000005646	ENSRNOG00000004168
novel_192	ENSRNOT00000005656	ENSRNOG00000004219
rno-miR-378b	ENSRNOT00000005658	ENSRNOG00000003967
novel_474	ENSRNOT00000005659	ENSRNOG00000004265
rno-miR-202-5p	ENSRNOT00000005659	ENSRNOG00000004265
rno-miR-31b	ENSRNOT00000005659	ENSRNOG00000004265
rno-miR-3557-5p	ENSRNOT00000005659	ENSRNOG00000004265
rno-miR-221-3p	ENSRNOT00000005664	ENSRNOG00000004205
rno-miR-23a-5p	ENSRNOT00000005664	ENSRNOG00000004205
novel_226	ENSRNOT00000005666	ENSRNOG00000004210
novel_235	ENSRNOT00000005666	ENSRNOG00000004210
rno-miR-23b-5p	ENSRNOT00000005666	ENSRNOG00000004210
rno-miR-351-3p	ENSRNOT00000005666	ENSRNOG00000004210
rno-miR-484	ENSRNOT00000005666	ENSRNOG00000004210
rno-miR-125a-3p	ENSRNOT00000005677	ENSRNOG00000004111
rno-miR-31a-5p	ENSRNOT00000005677	ENSRNOG00000004111
rno-miR-3064-5p	ENSRNOT00000005679	ENSRNOG00000004229
novel_514	ENSRNOT00000005684	ENSRNOG00000004032
rno-miR-34a-5p	ENSRNOT00000005684	ENSRNOG00000004032
rno-miR-760-3p	ENSRNOT00000005684	ENSRNOG00000004032
rno-miR-874-5p	ENSRNOT00000005684	ENSRNOG00000004032
novel_187	ENSRNOT00000005686	ENSRNOG00000004226
rno-miR-485-5p	ENSRNOT00000005719	ENSRNOG00000004245
novel_216	ENSRNOT00000005726	ENSRNOG00000004307
rno-miR-708-5p	ENSRNOT00000005726	ENSRNOG00000004307
rno-miR-872-5p	ENSRNOT00000005740	ENSRNOG00000004183
rno-miR-204-3p	ENSRNOT00000005746	ENSRNOG00000004303
novel_226	ENSRNOT00000005753	ENSRNOG00000004351
novel_230	ENSRNOT00000005781	ENSRNOG00000004206
novel_235	ENSRNOT00000005781	ENSRNOG00000004206
novel_384	ENSRNOT00000005781	ENSRNOG00000004206
rno-miR-298-5p	ENSRNOT00000005781	ENSRNOG00000004206
rno-miR-874-3p	ENSRNOT00000005781	ENSRNOG00000004206
novel_344	ENSRNOT00000005791	ENSRNOG00000004341
rno-miR-15a-3p	ENSRNOT00000005791	ENSRNOG00000004341
rno-miR-300-3p	ENSRNOT00000005791	ENSRNOG00000004341
rno-miR-351-5p	ENSRNOT00000005791	ENSRNOG00000004341
novel_226	ENSRNOT00000005797	ENSRNOG00000004278
novel_226	ENSRNOT00000005807	ENSRNOG00000004399
novel_226	ENSRNOT00000005811	ENSRNOG00000004255
rno-miR-298-5p	ENSRNOT00000005811	ENSRNOG00000004255
rno-miR-3544	ENSRNOT00000005811	ENSRNOG00000004255
rno-miR-23a-5p	ENSRNOT00000005814	ENSRNOG00000004221
rno-miR-743b-5p	ENSRNOT00000005814	ENSRNOG00000004221
novel_254	ENSRNOT00000005815	ENSRNOG00000004401
novel_269	ENSRNOT00000005815	ENSRNOG00000004401
rno-miR-187-5p	ENSRNOT00000005815	ENSRNOG00000004401
rno-miR-6319	ENSRNOT00000005815	ENSRNOG00000004401
rno-miR-343	ENSRNOT00000005825	ENSRNOG00000004292
rno-miR-351-5p	ENSRNOT00000005825	ENSRNOG00000004292
rno-miR-301b-5p	ENSRNOT00000005828	ENSRNOG00000004387
novel_187	ENSRNOT00000005837	ENSRNOG00000024170
novel_511	ENSRNOT00000005837	ENSRNOG00000024170
novel_532	ENSRNOT00000005837	ENSRNOG00000024170
rno-miR-351-5p	ENSRNOT00000005837	ENSRNOG00000024170
rno-miR-298-5p	ENSRNOT00000005839	ENSRNOG00000004392
rno-miR-486	ENSRNOT00000005839	ENSRNOG00000004392
rno-miR-702-3p	ENSRNOT00000005839	ENSRNOG00000004392
rno-miR-92a-3p	ENSRNOT00000005839	ENSRNOG00000004392
rno-miR-92b-3p	ENSRNOT00000005839	ENSRNOG00000004392
novel_541	ENSRNOT00000005855	ENSRNOG00000004364
novel_192	ENSRNOT00000005875	ENSRNOG00000004391
rno-miR-343	ENSRNOT00000005875	ENSRNOG00000004391
rno-miR-3541	ENSRNOT00000005875	ENSRNOG00000004391
rno-miR-702-3p	ENSRNOT00000005875	ENSRNOG00000004391
novel_192	ENSRNOT00000005879	ENSRNOG00000004333
rno-miR-378a-5p	ENSRNOT00000005879	ENSRNOG00000004333
rno-miR-224-5p	ENSRNOT00000005885	ENSRNOG00000004100
rno-miR-3587	ENSRNOT00000005885	ENSRNOG00000004100
rno-miR-673-3p	ENSRNOT00000005885	ENSRNOG00000004100
rno-miR-674-5p	ENSRNOT00000005885	ENSRNOG00000004100
rno-miR-497-5p	ENSRNOT00000005899	ENSRNOG00000004461
rno-miR-3543	ENSRNOT00000005901	ENSRNOG00000004466
rno-miR-3577	ENSRNOT00000005901	ENSRNOG00000004466
rno-miR-346	ENSRNOT00000005909	ENSRNOG00000004411
rno-miR-30c-2-3p	ENSRNOT00000005910	ENSRNOG00000004284
rno-miR-3541	ENSRNOT00000005917	ENSRNOG00000004287
novel_541	ENSRNOT00000005919	ENSRNOG00000004459
rno-miR-298-5p	ENSRNOT00000005919	ENSRNOG00000004459
rno-miR-702-3p	ENSRNOT00000005919	ENSRNOG00000004459
rno-miR-874-3p	ENSRNOT00000005935	ENSRNOG00000004452
novel_226	ENSRNOT00000005939	ENSRNOG00000004417
rno-miR-34c-5p	ENSRNOT00000005942	ENSRNOG00000004310
rno-miR-222-5p	ENSRNOT00000005943	ENSRNOG00000004471
novel_225	ENSRNOT00000005961	ENSRNOG00000004481
novel_241	ENSRNOT00000005967	ENSRNOG00000004524
novel_510	ENSRNOT00000005967	ENSRNOG00000004524
rno-miR-343	ENSRNOT00000005967	ENSRNOG00000004524
rno-miR-760-3p	ENSRNOT00000005967	ENSRNOG00000004524
rno-miR-200a-5p	ENSRNOT00000005983	ENSRNOG00000004208
rno-miR-345-5p	ENSRNOT00000005983	ENSRNOG00000004208
rno-miR-3541	ENSRNOT00000005983	ENSRNOG00000004208
rno-miR-3577	ENSRNOT00000005983	ENSRNOG00000004208
rno-miR-878	ENSRNOT00000005996	ENSRNOG00000004515
novel_273	ENSRNOT00000006053	ENSRNOG00000004555
rno-miR-207	ENSRNOT00000006053	ENSRNOG00000004555
rno-miR-343	ENSRNOT00000006053	ENSRNOG00000004555
novel_236	ENSRNOT00000006055	ENSRNOG00000004540
rno-miR-3541	ENSRNOT00000006055	ENSRNOG00000004540
rno-miR-3577	ENSRNOT00000006071	ENSRNOG00000004473
rno-miR-222-5p	ENSRNOT00000006087	ENSRNOG00000004332
rno-miR-343	ENSRNOT00000006093	ENSRNOG00000004130
rno-miR-760-3p	ENSRNOT00000006093	ENSRNOG00000004130
rno-miR-345-5p	ENSRNOT00000006095	ENSRNOG00000004595
rno-miR-34b-5p	ENSRNOT00000006095	ENSRNOG00000004595
rno-miR-34c-5p	ENSRNOT00000006095	ENSRNOG00000004595
rno-miR-483-3p	ENSRNOT00000006098	ENSRNOG00000004518
rno-miR-877	ENSRNOT00000006098	ENSRNOG00000004518
rno-miR-92b-5p	ENSRNOT00000006098	ENSRNOG00000004518
rno-miR-490-3p	ENSRNOT00000006109	ENSRNOG00000004610
novel_241	ENSRNOT00000006117	ENSRNOG00000004537
novel_328	ENSRNOT00000006128	ENSRNOG00000004359
novel_344	ENSRNOT00000006128	ENSRNOG00000004359
novel_384	ENSRNOT00000006128	ENSRNOG00000004359
rno-miR-351-5p	ENSRNOT00000006128	ENSRNOG00000004359
novel_380	ENSRNOT00000006152	ENSRNOG00000004489
rno-miR-188-5p	ENSRNOT00000006152	ENSRNOG00000004489
rno-miR-708-5p	ENSRNOT00000006152	ENSRNOG00000004489
rno-miR-18a-3p	ENSRNOT00000006160	ENSRNOG00000004640
rno-miR-23a-5p	ENSRNOT00000006160	ENSRNOG00000004640
rno-miR-298-5p	ENSRNOT00000006160	ENSRNOG00000004640
rno-miR-351-5p	ENSRNOT00000006160	ENSRNOG00000004640
rno-miR-702-5p	ENSRNOT00000006160	ENSRNOG00000004640
rno-miR-7578	ENSRNOT00000006160	ENSRNOG00000004640
rno-miR-874-3p	ENSRNOT00000006160	ENSRNOG00000004640
rno-miR-92a-1-5p	ENSRNOT00000006168	ENSRNOG00000004505
rno-miR-346	ENSRNOT00000006177	ENSRNOG00000004571
novel_241	ENSRNOT00000006181	ENSRNOG00000004641
rno-miR-675-3p	ENSRNOT00000006181	ENSRNOG00000004641
novel_226	ENSRNOT00000006186	ENSRNOG00000004532
novel_243	ENSRNOT00000006186	ENSRNOG00000004532
rno-miR-6318	ENSRNOT00000006186	ENSRNOG00000004532
rno-miR-702-5p	ENSRNOT00000006186	ENSRNOG00000004532
novel_232	ENSRNOT00000006191	ENSRNOG00000000504
novel_579	ENSRNOT00000006191	ENSRNOG00000000504
rno-miR-203b-3p	ENSRNOT00000006191	ENSRNOG00000000504
rno-miR-3593-5p	ENSRNOT00000006191	ENSRNOG00000000504
rno-miR-3594-5p	ENSRNOT00000006191	ENSRNOG00000000504
rno-miR-222-5p	ENSRNOT00000006195	ENSRNOG00000004660
rno-miR-483-3p	ENSRNOT00000006203	ENSRNOG00000004699
novel_226	ENSRNOT00000006218	ENSRNOG00000004093
novel_241	ENSRNOT00000006225	ENSRNOG00000004604
rno-miR-485-5p	ENSRNOT00000006230	ENSRNOG00000004686
rno-miR-346	ENSRNOT00000006233	ENSRNOG00000008764
rno-miR-23a-5p	ENSRNOT00000006234	ENSRNOG00000004635
rno-miR-760-3p	ENSRNOT00000006238	ENSRNOG00000004713
novel_419	ENSRNOT00000006239	ENSRNOG00000004628
rno-miR-185-5p	ENSRNOT00000006246	ENSRNOG00000004647
rno-miR-34a-5p	ENSRNOT00000006256	ENSRNOG00000004703
rno-miR-221-5p	ENSRNOT00000006257	ENSRNOG00000004708
rno-miR-224-5p	ENSRNOT00000006281	ENSRNOG00000004733
novel_183	ENSRNOT00000006291	ENSRNOG00000004666
novel_398	ENSRNOT00000006297	ENSRNOG00000004723
novel_183	ENSRNOT00000006308	ENSRNOG00000004649
novel_226	ENSRNOT00000006308	ENSRNOG00000004649
novel_226	ENSRNOT00000006311	ENSRNOG00000023781
novel_635	ENSRNOT00000006311	ENSRNOG00000023781
novel_640	ENSRNOT00000006311	ENSRNOG00000023781
rno-miR-23a-5p	ENSRNOT00000006311	ENSRNOG00000023781
rno-miR-298-5p	ENSRNOT00000006311	ENSRNOG00000023781
rno-miR-702-5p	ENSRNOT00000006311	ENSRNOG00000023781
rno-miR-874-5p	ENSRNOT00000006327	ENSRNOG00000004598
novel_192	ENSRNOT00000006329	ENSRNOG00000004753
novel_516	ENSRNOT00000006329	ENSRNOG00000004753
rno-miR-219b	ENSRNOT00000006357	ENSRNOG00000004659
novel_225	ENSRNOT00000006359	ENSRNOG00000004741
rno-miR-3588	ENSRNOT00000006362	ENSRNOG00000004779
novel_273	ENSRNOT00000006369	ENSRNOG00000004657
rno-miR-24-3p	ENSRNOT00000006395	ENSRNOG00000004789
rno-miR-483-3p	ENSRNOT00000006436	ENSRNOG00000004602
rno-miR-187-5p	ENSRNOT00000006452	ENSRNOG00000004710
rno-miR-702-5p	ENSRNOT00000006452	ENSRNOG00000004710
rno-miR-483-3p	ENSRNOT00000006491	ENSRNOG00000004819
novel_226	ENSRNOT00000006519	ENSRNOG00000004834
rno-miR-1956-5p	ENSRNOT00000006519	ENSRNOG00000004834
rno-miR-3594-5p	ENSRNOT00000006519	ENSRNOG00000004834
rno-miR-665	ENSRNOT00000006519	ENSRNOG00000004834
novel_344	ENSRNOT00000006521	ENSRNOG00000004711
rno-miR-702-3p	ENSRNOT00000006521	ENSRNOG00000004711
rno-miR-485-3p	ENSRNOT00000006524	ENSRNOG00000004918
novel_241	ENSRNOT00000006527	ENSRNOG00000004806
novel_226	ENSRNOT00000006542	ENSRNOG00000004672
novel_642	ENSRNOT00000006543	ENSRNOG00000004927
rno-miR-188-3p	ENSRNOT00000006543	ENSRNOG00000004927
novel_611	ENSRNOT00000006555	ENSRNOG00000004858
rno-miR-187-5p	ENSRNOT00000006555	ENSRNOG00000004858
rno-miR-484	ENSRNOT00000006570	ENSRNOG00000004813
rno-miR-92a-1-5p	ENSRNOT00000006578	ENSRNOG00000004904
novel_384	ENSRNOT00000006594	ENSRNOG00000004939
rno-miR-483-3p	ENSRNOT00000006594	ENSRNOG00000004939
rno-miR-298-5p	ENSRNOT00000006597	ENSRNOG00000004668
rno-miR-674-5p	ENSRNOT00000006597	ENSRNOG00000004668
novel_532	ENSRNOT00000006607	ENSRNOG00000004959
rno-miR-877	ENSRNOT00000006608	ENSRNOG00000004946
rno-miR-298-5p	ENSRNOT00000006610	ENSRNOG00000004932
rno-miR-343	ENSRNOT00000006610	ENSRNOG00000004932
rno-miR-874-5p	ENSRNOT00000006610	ENSRNOG00000004932
rno-miR-299b-5p	ENSRNOT00000006628	ENSRNOG00000004755
novel_344	ENSRNOT00000006637	ENSRNOG00000004756
rno-miR-298-5p	ENSRNOT00000006637	ENSRNOG00000004756
rno-miR-34a-5p	ENSRNOT00000006658	ENSRNOG00000039815
rno-miR-3577	ENSRNOT00000006658	ENSRNOG00000039815
rno-miR-128-3p	ENSRNOT00000006682	ENSRNOG00000005023
novel_241	ENSRNOT00000006708	ENSRNOG00000005024
novel_341	ENSRNOT00000006720	ENSRNOG00000005059
novel_417	ENSRNOT00000006720	ENSRNOG00000005059
rno-miR-3473	ENSRNOT00000006720	ENSRNOG00000005059
rno-miR-351-5p	ENSRNOT00000006720	ENSRNOG00000005059
rno-miR-7578	ENSRNOT00000006720	ENSRNOG00000005059
rno-miR-760-3p	ENSRNOT00000006720	ENSRNOG00000005059
rno-miR-874-5p	ENSRNOT00000006720	ENSRNOG00000005059
novel_235	ENSRNOT00000006752	ENSRNOG00000005046
novel_513	ENSRNOT00000006752	ENSRNOG00000005046
rno-miR-298-5p	ENSRNOT00000006752	ENSRNOG00000005046
rno-miR-382-5p	ENSRNOT00000006752	ENSRNOG00000005046
rno-miR-665	ENSRNOT00000006765	ENSRNOG00000004972
rno-miR-23a-5p	ENSRNOT00000006768	ENSRNOG00000004910
novel_339	ENSRNOT00000006784	ENSRNOG00000005109
rno-miR-484	ENSRNOT00000006784	ENSRNOG00000005109
rno-miR-702-3p	ENSRNOT00000006784	ENSRNOG00000005109
novel_192	ENSRNOT00000006786	ENSRNOG00000005008
rno-miR-346	ENSRNOT00000006786	ENSRNOG00000005008
rno-miR-351-3p	ENSRNOT00000006786	ENSRNOG00000005008
rno-miR-674-5p	ENSRNOT00000006798	ENSRNOG00000005052
rno-miR-18a-3p	ENSRNOT00000006800	ENSRNOG00000005034
rno-miR-343	ENSRNOT00000006800	ENSRNOG00000005034
rno-miR-3541	ENSRNOT00000006800	ENSRNOG00000005034
rno-miR-3542	ENSRNOT00000006800	ENSRNOG00000005034
rno-miR-484	ENSRNOT00000006800	ENSRNOG00000005034
rno-miR-3580-3p	ENSRNOT00000006804	ENSRNOG00000005041
rno-miR-674-5p	ENSRNOT00000006804	ENSRNOG00000005041
rno-miR-674-5p	ENSRNOT00000006805	ENSRNOG00000005076
rno-miR-877	ENSRNOT00000006815	ENSRNOG00000005129
novel_496	ENSRNOT00000006827	ENSRNOG00000004940
rno-miR-346	ENSRNOT00000006827	ENSRNOG00000004940
rno-miR-298-5p	ENSRNOT00000006828	ENSRNOG00000005132
novel_216	ENSRNOT00000006835	ENSRNOG00000027990
rno-miR-802-3p	ENSRNOT00000006835	ENSRNOG00000027990
rno-miR-873-5p	ENSRNOT00000006849	ENSRNOG00000004889
novel_298	ENSRNOT00000006862	ENSRNOG00000005166
rno-miR-204-3p	ENSRNOT00000006862	ENSRNOG00000005166
rno-miR-3541	ENSRNOT00000006862	ENSRNOG00000005166
rno-miR-3065-3p	ENSRNOT00000006874	ENSRNOG00000005006
rno-miR-702-5p	ENSRNOT00000006874	ENSRNOG00000005006
novel_635	ENSRNOT00000006876	ENSRNOG00000005111
rno-miR-345-5p	ENSRNOT00000006876	ENSRNOG00000005111
rno-miR-3590-3p	ENSRNOT00000006876	ENSRNOG00000005111
rno-miR-351-5p	ENSRNOT00000006883	ENSRNOG00000004980
rno-miR-188-5p	ENSRNOT00000006884	ENSRNOG00000005083
rno-miR-298-5p	ENSRNOT00000006884	ENSRNOG00000005083
rno-miR-351-5p	ENSRNOT00000006884	ENSRNOG00000005083
rno-miR-874-3p	ENSRNOT00000006884	ENSRNOG00000005083
rno-miR-24-3p	ENSRNOT00000006889	ENSRNOG00000005167
novel_241	ENSRNOT00000006911	ENSRNOG00000005147
rno-miR-493-3p	ENSRNOT00000006911	ENSRNOG00000005147
rno-miR-346	ENSRNOT00000006912	ENSRNOG00000034190
rno-miR-674-5p	ENSRNOT00000006912	ENSRNOG00000034190
novel_241	ENSRNOT00000006921	ENSRNOG00000005154
novel_508	ENSRNOT00000006943	ENSRNOG00000005190
rno-miR-3583-3p	ENSRNOT00000006946	ENSRNOG00000005228
rno-miR-3586-3p	ENSRNOT00000006949	ENSRNOG00000005235
novel_322	ENSRNOT00000006957	ENSRNOG00000004621
rno-miR-181a-2-3p	ENSRNOT00000006957	ENSRNOG00000004621
rno-miR-3541	ENSRNOT00000006957	ENSRNOG00000004621
novel_241	ENSRNOT00000006966	ENSRNOG00000005159
rno-miR-674-3p	ENSRNOT00000006966	ENSRNOG00000005159
novel_301	ENSRNOT00000006979	ENSRNOG00000005227
novel_309	ENSRNOT00000006979	ENSRNOG00000005227
novel_328	ENSRNOT00000006979	ENSRNOG00000005227
novel_344	ENSRNOT00000006979	ENSRNOG00000005227
rno-miR-127-3p	ENSRNOT00000006979	ENSRNOG00000005227
rno-miR-490-3p	ENSRNOT00000006979	ENSRNOG00000005227
rno-miR-760-3p	ENSRNOT00000006979	ENSRNOG00000005227
rno-miR-874-3p	ENSRNOT00000006984	ENSRNOG00000005165
novel_344	ENSRNOT00000006991	ENSRNOG00000005246
rno-miR-298-5p	ENSRNOT00000006991	ENSRNOG00000005246
novel_544	ENSRNOT00000007000	ENSRNOG00000005279
novel_293	ENSRNOT00000007028	ENSRNOG00000005209
novel_394	ENSRNOT00000007028	ENSRNOG00000005209
rno-miR-874-5p	ENSRNOT00000007028	ENSRNOG00000005209
rno-miR-186-3p	ENSRNOT00000007039	ENSRNOG00000033690
rno-miR-301b-3p	ENSRNOT00000007039	ENSRNOG00000033690
rno-miR-873-3p	ENSRNOT00000007087	ENSRNOG00000005193
novel_398	ENSRNOT00000007091	ENSRNOG00000005332
novel_513	ENSRNOT00000007091	ENSRNOG00000005332
novel_514	ENSRNOT00000007091	ENSRNOG00000005332
rno-miR-216a-3p	ENSRNOT00000007091	ENSRNOG00000005332
rno-miR-296-3p	ENSRNOT00000007091	ENSRNOG00000005332
rno-miR-298-5p	ENSRNOT00000007091	ENSRNOG00000005332
rno-miR-345-3p	ENSRNOT00000007091	ENSRNOG00000005332
rno-miR-204-3p	ENSRNOT00000007109	ENSRNOG00000005343
novel_344	ENSRNOT00000007110	ENSRNOG00000004793
novel_511	ENSRNOT00000007110	ENSRNOG00000004793
novel_513	ENSRNOT00000007110	ENSRNOG00000004793
novel_514	ENSRNOT00000007110	ENSRNOG00000004793
rno-miR-24-3p	ENSRNOT00000007110	ENSRNOG00000004793
rno-miR-298-5p	ENSRNOT00000007110	ENSRNOG00000004793
rno-miR-300-3p	ENSRNOT00000007110	ENSRNOG00000004793
rno-miR-3065-3p	ENSRNOT00000007110	ENSRNOG00000004793
rno-miR-345-5p	ENSRNOT00000007110	ENSRNOG00000004793
rno-miR-351-5p	ENSRNOT00000007110	ENSRNOG00000004793
rno-miR-667-3p	ENSRNOT00000007110	ENSRNOG00000004793
rno-miR-874-3p	ENSRNOT00000007110	ENSRNOG00000004793
novel_344	ENSRNOT00000007117	ENSRNOG00000005370
rno-miR-3577	ENSRNOT00000007117	ENSRNOG00000005370
novel_344	ENSRNOT00000007130	ENSRNOG00000005303
novel_384	ENSRNOT00000007130	ENSRNOG00000005303
rno-miR-34a-5p	ENSRNOT00000007130	ENSRNOG00000005303
rno-miR-34b-5p	ENSRNOT00000007130	ENSRNOG00000005303
rno-miR-34c-5p	ENSRNOT00000007130	ENSRNOG00000005303
rno-miR-490-3p	ENSRNOT00000007130	ENSRNOG00000005303
rno-miR-874-5p	ENSRNOT00000007130	ENSRNOG00000005303
novel_384	ENSRNOT00000007154	ENSRNOG00000005374
novel_226	ENSRNOT00000007158	ENSRNOG00000005377
novel_474	ENSRNOT00000007164	ENSRNOG00000005358
rno-miR-194-3p	ENSRNOT00000007164	ENSRNOG00000005358
rno-miR-26a-3p	ENSRNOT00000007164	ENSRNOG00000005358
rno-miR-3084a-5p	ENSRNOT00000007164	ENSRNOG00000005358
rno-miR-331-5p	ENSRNOT00000007164	ENSRNOG00000005358
rno-miR-3594-5p	ENSRNOT00000007164	ENSRNOG00000005358
rno-miR-365-3p	ENSRNOT00000007164	ENSRNOG00000005358
rno-miR-484	ENSRNOT00000007164	ENSRNOG00000005358
rno-miR-493-3p	ENSRNOT00000007164	ENSRNOG00000005358
rno-miR-664-2-5p	ENSRNOT00000007164	ENSRNOG00000005358
rno-miR-92b-5p	ENSRNOT00000007164	ENSRNOG00000005358
novel_541	ENSRNOT00000007169	ENSRNOG00000005344
novel_328	ENSRNOT00000007175	ENSRNOG00000005195
rno-miR-125a-3p	ENSRNOT00000007190	ENSRNOG00000005243
rno-miR-23a-5p	ENSRNOT00000007247	ENSRNOG00000005284
rno-miR-874-3p	ENSRNOT00000007261	ENSRNOG00000005426
novel_241	ENSRNOT00000007268	ENSRNOG00000005392
novel_298	ENSRNOT00000007268	ENSRNOG00000005392
novel_301	ENSRNOT00000007268	ENSRNOG00000005392
rno-miR-207	ENSRNOT00000007268	ENSRNOG00000005392
rno-miR-23a-5p	ENSRNOT00000007268	ENSRNOG00000005392
rno-miR-3577	ENSRNOT00000007268	ENSRNOG00000005392
rno-miR-484	ENSRNOT00000007268	ENSRNOG00000005392
rno-miR-760-3p	ENSRNOT00000007268	ENSRNOG00000005392
novel_419	ENSRNOT00000007287	ENSRNOG00000005260
rno-miR-674-5p	ENSRNOT00000007287	ENSRNOG00000005260
novel_183	ENSRNOT00000007298	ENSRNOG00000005061
rno-miR-484	ENSRNOT00000007298	ENSRNOG00000005061
rno-miR-17-1-3p	ENSRNOT00000007299	ENSRNOG00000005483
rno-miR-181d-3p	ENSRNOT00000007299	ENSRNOG00000005483
novel_226	ENSRNOT00000007309	ENSRNOG00000005491
novel_183	ENSRNOT00000007331	ENSRNOG00000005266
novel_350	ENSRNOT00000007338	ENSRNOG00000005555
rno-miR-511-5p	ENSRNOT00000007338	ENSRNOG00000005555
rno-miR-871-3p	ENSRNOT00000007338	ENSRNOG00000005555
rno-miR-490-3p	ENSRNOT00000007341	ENSRNOG00000005558
novel_183	ENSRNOT00000007351	ENSRNOG00000005556
novel_496	ENSRNOT00000007352	ENSRNOG00000005569
novel_549	ENSRNOT00000007352	ENSRNOG00000005569
rno-miR-296-3p	ENSRNOT00000007352	ENSRNOG00000005569
rno-miR-298-5p	ENSRNOT00000007352	ENSRNOG00000005569
rno-miR-324-3p	ENSRNOT00000007352	ENSRNOG00000005569
rno-miR-346	ENSRNOT00000007352	ENSRNOG00000005569
rno-miR-92b-5p	ENSRNOT00000007352	ENSRNOG00000005569
rno-miR-3541	ENSRNOT00000007371	ENSRNOG00000005542
rno-miR-877	ENSRNOT00000007374	ENSRNOG00000005492
rno-miR-874-3p	ENSRNOT00000007379	ENSRNOG00000005447
novel_392	ENSRNOT00000007392	ENSRNOG00000005336
novel_235	ENSRNOT00000007393	ENSRNOG00000005465
rno-miR-185-5p	ENSRNOT00000007393	ENSRNOG00000005465
rno-miR-673-3p	ENSRNOT00000007393	ENSRNOG00000005465
rno-miR-871-3p	ENSRNOT00000007393	ENSRNOG00000005465
rno-miR-298-5p	ENSRNOT00000007398	ENSRNOG00000004860
rno-miR-873-3p	ENSRNOT00000007398	ENSRNOG00000004860
novel_463	ENSRNOT00000007407	ENSRNOG00000005533
novel_511	ENSRNOT00000007407	ENSRNOG00000005533
novel_563	ENSRNOT00000007407	ENSRNOG00000005533
rno-miR-148a-3p	ENSRNOT00000007407	ENSRNOG00000005533
rno-miR-148b-3p	ENSRNOT00000007407	ENSRNOG00000005533
rno-miR-152-3p	ENSRNOT00000007407	ENSRNOG00000005533
rno-miR-484	ENSRNOT00000007407	ENSRNOG00000005533
rno-miR-6318	ENSRNOT00000007407	ENSRNOG00000005533
rno-miR-7578	ENSRNOT00000007407	ENSRNOG00000005533
novel_235	ENSRNOT00000007408	ENSRNOG00000005465
rno-miR-673-3p	ENSRNOT00000007408	ENSRNOG00000005465
novel_629	ENSRNOT00000007410	ENSRNOG00000005509
rno-miR-3541	ENSRNOT00000007414	ENSRNOG00000005096
rno-miR-874-5p	ENSRNOT00000007424	ENSRNOG00000005577
rno-miR-6318	ENSRNOT00000007427	ENSRNOG00000005480
rno-miR-298-5p	ENSRNOT00000007428	ENSRNOG00000042496
novel_298	ENSRNOT00000007429	ENSRNOG00000026432
novel_360	ENSRNOT00000007429	ENSRNOG00000026432
novel_461	ENSRNOT00000007429	ENSRNOG00000026432
novel_610	ENSRNOT00000007429	ENSRNOG00000026432
rno-miR-23a-5p	ENSRNOT00000007429	ENSRNOG00000026432
rno-miR-298-5p	ENSRNOT00000007429	ENSRNOG00000026432
rno-miR-3085	ENSRNOT00000007429	ENSRNOG00000026432
rno-miR-326-5p	ENSRNOT00000007429	ENSRNOG00000026432
rno-miR-328a-5p	ENSRNOT00000007429	ENSRNOG00000026432
rno-miR-351-5p	ENSRNOT00000007429	ENSRNOG00000026432
rno-miR-5132-3p	ENSRNOT00000007429	ENSRNOG00000026432
rno-miR-6318	ENSRNOT00000007429	ENSRNOG00000026432
rno-miR-6328	ENSRNOT00000007429	ENSRNOG00000026432
rno-miR-664-2-5p	ENSRNOT00000007429	ENSRNOG00000026432
rno-miR-874-5p	ENSRNOT00000007476	ENSRNOG00000005496
rno-miR-191a-3p	ENSRNOT00000007485	ENSRNOG00000005670
rno-miR-760-3p	ENSRNOT00000007485	ENSRNOG00000005670
rno-miR-3541	ENSRNOT00000007491	ENSRNOG00000005655
rno-miR-490-5p	ENSRNOT00000007491	ENSRNOG00000005655
rno-miR-29c-5p	ENSRNOT00000007498	ENSRNOG00000005446
rno-miR-665	ENSRNOT00000007523	ENSRNOG00000005690
rno-miR-874-5p	ENSRNOT00000007548	ENSRNOG00000029478
novel_419	ENSRNOT00000007549	ENSRNOG00000005350
rno-miR-351-5p	ENSRNOT00000007549	ENSRNOG00000005350
novel_511	ENSRNOT00000007554	ENSRNOG00000005331
rno-miR-346	ENSRNOT00000007554	ENSRNOG00000005331
rno-miR-3541	ENSRNOT00000007558	ENSRNOG00000005276
rno-miR-29b-5p	ENSRNOT00000007577	ENSRNOG00000005695
rno-miR-351-5p	ENSRNOT00000007588	ENSRNOG00000026702
novel_309	ENSRNOT00000007597	ENSRNOG00000005277
novel_513	ENSRNOT00000007597	ENSRNOG00000005277
novel_298	ENSRNOT00000007602	ENSRNOG00000005776
novel_419	ENSRNOT00000007602	ENSRNOG00000005776
rno-miR-125a-5p	ENSRNOT00000007602	ENSRNOG00000005776
rno-miR-125b-5p	ENSRNOT00000007602	ENSRNOG00000005776
rno-miR-181d-3p	ENSRNOT00000007602	ENSRNOG00000005776
rno-miR-298-5p	ENSRNOT00000007602	ENSRNOG00000005776
rno-miR-351-5p	ENSRNOT00000007602	ENSRNOG00000005776
rno-miR-652-5p	ENSRNOT00000007602	ENSRNOG00000005776
rno-miR-298-5p	ENSRNOT00000007610	ENSRNOG00000005790
rno-miR-3543	ENSRNOT00000007612	ENSRNOG00000005719
rno-miR-664-3p	ENSRNOT00000007612	ENSRNOG00000005719
novel_541	ENSRNOT00000007624	ENSRNOG00000005587
rno-miR-17-1-3p	ENSRNOT00000007624	ENSRNOG00000005587
rno-miR-378a-3p	ENSRNOT00000007624	ENSRNOG00000005587
rno-miR-486	ENSRNOT00000007624	ENSRNOG00000005587
rno-miR-378a-5p	ENSRNOT00000007641	ENSRNOG00000005801
rno-miR-7578	ENSRNOT00000007641	ENSRNOG00000005801
rno-miR-222-5p	ENSRNOT00000007645	ENSRNOG00000005589
rno-miR-382-5p	ENSRNOT00000007645	ENSRNOG00000005589
novel_183	ENSRNOT00000007655	ENSRNOG00000005810
novel_226	ENSRNOT00000007655	ENSRNOG00000005810
rno-miR-204-5p	ENSRNOT00000007675	ENSRNOG00000005800
rno-miR-24-3p	ENSRNOT00000007677	ENSRNOG00000005840
novel_511	ENSRNOT00000007711	ENSRNOG00000005841
rno-miR-485-5p	ENSRNOT00000007711	ENSRNOG00000005841
rno-miR-488-3p	ENSRNOT00000007711	ENSRNOG00000005841
rno-miR-493-3p	ENSRNOT00000007727	ENSRNOG00000005707
novel_514	ENSRNOT00000007738	ENSRNOG00000005905
novel_642	ENSRNOT00000007738	ENSRNOG00000005905
rno-miR-760-3p	ENSRNOT00000007738	ENSRNOG00000005905
novel_241	ENSRNOT00000007747	ENSRNOG00000005825
novel_328	ENSRNOT00000007747	ENSRNOG00000005825
rno-miR-351-5p	ENSRNOT00000007747	ENSRNOG00000005825
rno-miR-298-5p	ENSRNOT00000007771	ENSRNOG00000005413
rno-miR-702-5p	ENSRNOT00000007771	ENSRNOG00000005413
rno-miR-874-5p	ENSRNOT00000007771	ENSRNOG00000005413
novel_225	ENSRNOT00000007773	ENSRNOG00000005929
novel_322	ENSRNOT00000007773	ENSRNOG00000005929
novel_344	ENSRNOT00000007773	ENSRNOG00000005929
rno-miR-125a-5p	ENSRNOT00000007773	ENSRNOG00000005929
rno-miR-298-5p	ENSRNOT00000007773	ENSRNOG00000005929
rno-miR-351-5p	ENSRNOT00000007773	ENSRNOG00000005929
rno-miR-3577	ENSRNOT00000007773	ENSRNOG00000005929
rno-miR-431	ENSRNOT00000007773	ENSRNOG00000005929
rno-miR-665	ENSRNOT00000007773	ENSRNOG00000005929
rno-miR-760-3p	ENSRNOT00000007773	ENSRNOG00000005929
rno-miR-874-5p	ENSRNOT00000007773	ENSRNOG00000005929
novel_384	ENSRNOT00000007779	ENSRNOG00000005809
rno-miR-216a-3p	ENSRNOT00000007779	ENSRNOG00000005809
rno-miR-871-5p	ENSRNOT00000007789	ENSRNOG00000005930
novel_241	ENSRNOT00000007790	ENSRNOG00000005650
novel_545	ENSRNOT00000007790	ENSRNOG00000005650
rno-miR-187-3p	ENSRNOT00000007790	ENSRNOG00000005650
rno-miR-760-3p	ENSRNOT00000007790	ENSRNOG00000005650
rno-miR-760-3p	ENSRNOT00000007802	ENSRNOG00000005669
rno-miR-92b-5p	ENSRNOT00000007821	ENSRNOG00000005478
rno-miR-298-5p	ENSRNOT00000007851	ENSRNOG00000005935
rno-miR-34b-5p	ENSRNOT00000007851	ENSRNOG00000005935
rno-miR-34c-5p	ENSRNOT00000007851	ENSRNOG00000005935
rno-miR-874-5p	ENSRNOT00000007851	ENSRNOG00000005935
rno-miR-878	ENSRNOT00000007851	ENSRNOG00000005935
rno-miR-3120	ENSRNOT00000007855	ENSRNOG00000005955
rno-miR-346	ENSRNOT00000007855	ENSRNOG00000005955
novel_226	ENSRNOT00000007859	ENSRNOG00000050849
novel_241	ENSRNOT00000007859	ENSRNOG00000050849
rno-miR-702-5p	ENSRNOT00000007859	ENSRNOG00000050849
rno-miR-702-3p	ENSRNOT00000007867	ENSRNOG00000005970
rno-miR-22-3p	ENSRNOT00000007887	ENSRNOG00000005765
rno-miR-873-5p	ENSRNOT00000007893	ENSRNOG00000005792
novel_417	ENSRNOT00000007897	ENSRNOG00000005575
novel_514	ENSRNOT00000007897	ENSRNOG00000005575
rno-miR-702-3p	ENSRNOT00000007897	ENSRNOG00000005575
rno-miR-702-5p	ENSRNOT00000007897	ENSRNOG00000005575
rno-miR-298-5p	ENSRNOT00000007923	ENSRNOG00000005944
rno-miR-3065-3p	ENSRNOT00000007923	ENSRNOG00000005944
rno-miR-665	ENSRNOT00000007923	ENSRNOG00000005944
rno-miR-674-5p	ENSRNOT00000007923	ENSRNOG00000005944
novel_513	ENSRNOT00000007928	ENSRNOG00000006046
novel_398	ENSRNOT00000007948	ENSRNOG00000005908
novel_513	ENSRNOT00000007949	ENSRNOG00000005871
rno-miR-298-5p	ENSRNOT00000007949	ENSRNOG00000005871
rno-miR-298-5p	ENSRNOT00000007954	ENSRNOG00000006028
rno-miR-351-5p	ENSRNOT00000007954	ENSRNOG00000006028
rno-miR-3541	ENSRNOT00000007954	ENSRNOG00000006028
rno-miR-7578	ENSRNOT00000007954	ENSRNOG00000006028
rno-miR-92b-3p	ENSRNOT00000007954	ENSRNOG00000006028
novel_384	ENSRNOT00000007957	ENSRNOG00000005723
rno-miR-3577	ENSRNOT00000007957	ENSRNOG00000005723
rno-miR-486	ENSRNOT00000007967	ENSRNOG00000005687
rno-miR-298-5p	ENSRNOT00000007993	ENSRNOG00000006093
rno-miR-221-3p	ENSRNOT00000008003	ENSRNOG00000005936
novel_226	ENSRNOT00000008008	ENSRNOG00000021403
rno-miR-877	ENSRNOT00000008018	ENSRNOG00000005987
rno-miR-298-5p	ENSRNOT00000008023	ENSRNOG00000005968
rno-miR-345-3p	ENSRNOT00000008023	ENSRNOG00000005968
rno-miR-18a-3p	ENSRNOT00000008030	ENSRNOG00000005700
rno-miR-483-3p	ENSRNOT00000008030	ENSRNOG00000005700
rno-miR-484	ENSRNOT00000008030	ENSRNOG00000005700
rno-miR-874-3p	ENSRNOT00000008030	ENSRNOG00000005700
novel_226	ENSRNOT00000008034	ENSRNOG00000005900
rno-miR-1306-5p	ENSRNOT00000008034	ENSRNOG00000005900
rno-miR-877	ENSRNOT00000008035	ENSRNOG00000005993
novel_254	ENSRNOT00000008071	ENSRNOG00000006002
novel_274	ENSRNOT00000008071	ENSRNOG00000006002
rno-miR-204-5p	ENSRNOT00000008071	ENSRNOG00000006002
rno-miR-674-5p	ENSRNOT00000008071	ENSRNOG00000006002
rno-miR-665	ENSRNOT00000008104	ENSRNOG00000006049
novel_341	ENSRNOT00000008139	ENSRNOG00000006122
rno-miR-23b-5p	ENSRNOT00000008149	ENSRNOG00000006048
novel_360	ENSRNOT00000008150	ENSRNOG00000005355
rno-miR-24-3p	ENSRNOT00000008150	ENSRNOG00000005355
novel_241	ENSRNOT00000008153	ENSRNOG00000006110
rno-miR-23a-3p	ENSRNOT00000008153	ENSRNOG00000006110
rno-miR-23b-3p	ENSRNOT00000008153	ENSRNOG00000006110
novel_241	ENSRNOT00000008161	ENSRNOG00000006079
rno-miR-676	ENSRNOT00000008168	ENSRNOG00000005990
rno-miR-378a-3p	ENSRNOT00000008210	ENSRNOG00000005434
rno-miR-653-3p	ENSRNOT00000008221	ENSRNOG00000006144
novel_341	ENSRNOT00000008238	ENSRNOG00000005916
novel_274	ENSRNOT00000008253	ENSRNOG00000006238
novel_322	ENSRNOT00000008253	ENSRNOG00000006238
novel_508	ENSRNOT00000008253	ENSRNOG00000006238
novel_635	ENSRNOT00000008253	ENSRNOG00000006238
rno-miR-125a-5p	ENSRNOT00000008253	ENSRNOG00000006238
rno-miR-207	ENSRNOT00000008253	ENSRNOG00000006238
rno-miR-345-5p	ENSRNOT00000008253	ENSRNOG00000006238
rno-miR-351-5p	ENSRNOT00000008253	ENSRNOG00000006238
novel_511	ENSRNOT00000008256	ENSRNOG00000006000
novel_241	ENSRNOT00000008278	ENSRNOG00000005905
novel_295	ENSRNOT00000008282	ENSRNOG00000006237
rno-miR-204-3p	ENSRNOT00000008282	ENSRNOG00000006237
rno-miR-3541	ENSRNOT00000008282	ENSRNOG00000006237
rno-miR-483-3p	ENSRNOT00000008282	ENSRNOG00000006237
rno-miR-6318	ENSRNOT00000008282	ENSRNOG00000006237
rno-miR-207	ENSRNOT00000008302	ENSRNOG00000005964
rno-miR-3541	ENSRNOT00000008302	ENSRNOG00000005964
novel_241	ENSRNOT00000008303	ENSRNOG00000006217
rno-miR-490-5p	ENSRNOT00000008303	ENSRNOG00000006217
rno-miR-29a-5p	ENSRNOT00000008329	ENSRNOG00000006345
novel_344	ENSRNOT00000008330	ENSRNOG00000006251
rno-miR-346	ENSRNOT00000008330	ENSRNOG00000006251
rno-miR-483-3p	ENSRNOT00000008330	ENSRNOG00000006251
rno-miR-484	ENSRNOT00000008330	ENSRNOG00000006251
rno-miR-204-3p	ENSRNOT00000008365	ENSRNOG00000006314
rno-miR-7578	ENSRNOT00000008365	ENSRNOG00000006314
rno-miR-490-5p	ENSRNOT00000008367	ENSRNOG00000038275
rno-miR-345-3p	ENSRNOT00000008374	ENSRNOG00000005602
rno-miR-760-3p	ENSRNOT00000008399	ENSRNOG00000039576
novel_226	ENSRNOT00000008414	ENSRNOG00000006226
rno-miR-23a-5p	ENSRNOT00000008414	ENSRNOG00000006226
rno-miR-351-5p	ENSRNOT00000008414	ENSRNOG00000006226
rno-miR-3541	ENSRNOT00000008414	ENSRNOG00000006226
rno-miR-490-3p	ENSRNOT00000008414	ENSRNOG00000006226
rno-miR-874-5p	ENSRNOT00000008414	ENSRNOG00000006226
novel_351	ENSRNOT00000008440	ENSRNOG00000006025
rno-miR-24-3p	ENSRNOT00000008440	ENSRNOG00000006025
rno-miR-3541	ENSRNOT00000008440	ENSRNOG00000006025
rno-miR-484	ENSRNOT00000008440	ENSRNOG00000006025
rno-miR-493-3p	ENSRNOT00000008450	ENSRNOG00000006440
rno-miR-493-5p	ENSRNOT00000008468	ENSRNOG00000006360
rno-miR-674-5p	ENSRNOT00000008473	ENSRNOG00000006476
rno-miR-702-3p	ENSRNOT00000008477	ENSRNOG00000006375
novel_392	ENSRNOT00000008478	ENSRNOG00000006052
novel_496	ENSRNOT00000008478	ENSRNOG00000006052
novel_511	ENSRNOT00000008478	ENSRNOG00000006052
rno-miR-351-3p	ENSRNOT00000008478	ENSRNOG00000006052
novel_267	ENSRNOT00000008481	ENSRNOG00000006306
rno-miR-298-5p	ENSRNOT00000008492	ENSRNOG00000005659
novel_235	ENSRNOT00000008497	ENSRNOG00000006120
novel_241	ENSRNOT00000008503	ENSRNOG00000006067
novel_230	ENSRNOT00000008507	ENSRNOG00000006513
novel_541	ENSRNOT00000008535	ENSRNOG00000006280
rno-miR-874-5p	ENSRNOT00000008535	ENSRNOG00000006280
novel_419	ENSRNOT00000008537	ENSRNOG00000006460
rno-miR-483-5p	ENSRNOT00000008576	ENSRNOG00000006494
rno-miR-674-3p	ENSRNOT00000008576	ENSRNOG00000006494
novel_192	ENSRNOT00000008645	ENSRNOG00000006505
novel_226	ENSRNOT00000008645	ENSRNOG00000006505
rno-miR-702-5p	ENSRNOT00000008645	ENSRNOG00000006505
rno-miR-760-3p	ENSRNOT00000008645	ENSRNOG00000006505
rno-miR-92b-5p	ENSRNOT00000008645	ENSRNOG00000006505
rno-miR-883-3p	ENSRNOT00000008655	ENSRNOG00000006368
novel_183	ENSRNOT00000008659	ENSRNOG00000009972
novel_226	ENSRNOT00000008659	ENSRNOG00000009972
novel_392	ENSRNOT00000008659	ENSRNOG00000009972
novel_384	ENSRNOT00000008665	ENSRNOG00000006579
novel_239	ENSRNOT00000008679	ENSRNOG00000006612
novel_241	ENSRNOT00000008679	ENSRNOG00000006612
rno-miR-188-5p	ENSRNOT00000008679	ENSRNOG00000006612
rno-miR-351-5p	ENSRNOT00000008679	ENSRNOG00000006612
rno-miR-343	ENSRNOT00000008680	ENSRNOG00000006608
novel_398	ENSRNOT00000008685	ENSRNOG00000006604
novel_511	ENSRNOT00000008685	ENSRNOG00000006604
rno-miR-207	ENSRNOT00000008685	ENSRNOG00000006604
rno-miR-23a-5p	ENSRNOT00000008685	ENSRNOG00000006604
rno-miR-3541	ENSRNOT00000008685	ENSRNOG00000006604
rno-miR-3577	ENSRNOT00000008685	ENSRNOG00000006604
rno-miR-674-5p	ENSRNOT00000008685	ENSRNOG00000006604
rno-miR-874-3p	ENSRNOT00000008685	ENSRNOG00000006604
rno-miR-22-3p	ENSRNOT00000008700	ENSRNOG00000006578
rno-miR-22-3p	ENSRNOT00000008713	ENSRNOG00000005766
rno-miR-92a-3p	ENSRNOT00000008713	ENSRNOG00000005766
rno-miR-874-5p	ENSRNOT00000008730	ENSRNOG00000006467
novel_273	ENSRNOT00000008736	ENSRNOG00000006542
rno-miR-3473	ENSRNOT00000008736	ENSRNOG00000006542
rno-miR-3541	ENSRNOT00000008736	ENSRNOG00000006542
rno-miR-702-5p	ENSRNOT00000008736	ENSRNOG00000006542
novel_384	ENSRNOT00000008737	ENSRNOG00000006444
rno-miR-3064-3p	ENSRNOT00000008737	ENSRNOG00000006444
rno-miR-23a-3p	ENSRNOT00000008739	ENSRNOG00000006543
novel_241	ENSRNOT00000008741	ENSRNOG00000006576
rno-miR-1306-3p	ENSRNOT00000008741	ENSRNOG00000006576
rno-miR-3544	ENSRNOT00000008741	ENSRNOG00000006576
rno-miR-3558-3p	ENSRNOT00000008741	ENSRNOG00000006576
novel_545	ENSRNOT00000008754	ENSRNOG00000006330
rno-miR-298-5p	ENSRNOT00000008754	ENSRNOG00000006330
rno-miR-3068-5p	ENSRNOT00000008754	ENSRNOG00000006330
rno-miR-3577	ENSRNOT00000008754	ENSRNOG00000006330
novel_235	ENSRNOT00000008757	ENSRNOG00000043151
rno-miR-22-3p	ENSRNOT00000008757	ENSRNOG00000043151
novel_235	ENSRNOT00000008758	ENSRNOG00000006393
novel_271	ENSRNOT00000008758	ENSRNOG00000006393
rno-miR-346	ENSRNOT00000008758	ENSRNOG00000006393
rno-miR-702-5p	ENSRNOT00000008758	ENSRNOG00000006393
rno-miR-760-3p	ENSRNOT00000008758	ENSRNOG00000006393
rno-miR-874-3p	ENSRNOT00000008758	ENSRNOG00000006393
rno-miR-483-3p	ENSRNOT00000008764	ENSRNOG00000006420
rno-miR-24-3p	ENSRNOT00000008846	ENSRNOG00000006661
rno-miR-874-5p	ENSRNOT00000008854	ENSRNOG00000006209
novel_532	ENSRNOT00000008879	ENSRNOG00000006802
rno-miR-92a-3p	ENSRNOT00000008882	ENSRNOG00000006759
rno-miR-760-3p	ENSRNOT00000008883	ENSRNOG00000006800
rno-miR-298-5p	ENSRNOT00000008892	ENSRNOG00000006806
novel_341	ENSRNOT00000008898	ENSRNOG00000006735
novel_241	ENSRNOT00000008909	ENSRNOG00000006778
rno-miR-652-5p	ENSRNOT00000008909	ENSRNOG00000006778
novel_495	ENSRNOT00000008911	ENSRNOG00000006050
novel_226	ENSRNOT00000008931	ENSRNOG00000006795
rno-miR-702-3p	ENSRNOT00000008932	ENSRNOG00000006593
rno-miR-185-5p	ENSRNOT00000008941	ENSRNOG00000006789
novel_322	ENSRNOT00000008944	ENSRNOG00000006785
novel_328	ENSRNOT00000008944	ENSRNOG00000006785
novel_513	ENSRNOT00000008944	ENSRNOG00000006785
rno-miR-149-5p	ENSRNOT00000008944	ENSRNOG00000006785
rno-miR-26b-3p	ENSRNOT00000008944	ENSRNOG00000006785
rno-miR-874-5p	ENSRNOT00000008951	ENSRNOG00000006846
rno-miR-702-5p	ENSRNOT00000008954	ENSRNOG00000047115
novel_344	ENSRNOT00000008961	ENSRNOG00000006418
novel_226	ENSRNOT00000008962	ENSRNOG00000006824
rno-miR-298-5p	ENSRNOT00000008962	ENSRNOG00000006824
rno-miR-343	ENSRNOT00000008962	ENSRNOG00000006824
rno-miR-3473	ENSRNOT00000008962	ENSRNOG00000006824
rno-miR-673-3p	ENSRNOT00000008962	ENSRNOG00000006824
rno-miR-219a-2-3p	ENSRNOT00000008964	ENSRNOG00000006500
novel_232	ENSRNOT00000008965	ENSRNOG00000006595
rno-miR-871-5p	ENSRNOT00000008969	ENSRNOG00000006766
novel_392	ENSRNOT00000008971	ENSRNOG00000006723
rno-miR-652-5p	ENSRNOT00000008971	ENSRNOG00000006723
rno-miR-702-5p	ENSRNOT00000008971	ENSRNOG00000006723
rno-miR-872-3p	ENSRNOT00000008983	ENSRNOG00000027042
novel_513	ENSRNOT00000008986	ENSRNOG00000006539
rno-miR-423-5p	ENSRNOT00000008986	ENSRNOG00000006539
rno-miR-873-5p	ENSRNOT00000008999	ENSRNOG00000006761
novel_357	ENSRNOT00000009008	ENSRNOG00000006813
novel_225	ENSRNOT00000009028	ENSRNOG00000006911
rno-miR-204-3p	ENSRNOT00000009041	ENSRNOG00000011202
novel_544	ENSRNOT00000009043	ENSRNOG00000006908
rno-miR-207	ENSRNOT00000009043	ENSRNOG00000006908
rno-miR-3541	ENSRNOT00000009043	ENSRNOG00000006908
rno-miR-483-3p	ENSRNOT00000009043	ENSRNOG00000006908
novel_183	ENSRNOT00000009058	ENSRNOG00000006293
rno-miR-298-5p	ENSRNOT00000009058	ENSRNOG00000006293
novel_344	ENSRNOT00000009066	ENSRNOG00000006509
novel_635	ENSRNOT00000009066	ENSRNOG00000006509
rno-miR-23a-5p	ENSRNOT00000009066	ENSRNOG00000006509
rno-miR-874-5p	ENSRNOT00000009067	ENSRNOG00000006901
novel_192	ENSRNOT00000009073	ENSRNOG00000006094
rno-miR-874-5p	ENSRNOT00000009081	ENSRNOG00000006855
rno-miR-351-5p	ENSRNOT00000009083	ENSRNOG00000006644
novel_398	ENSRNOT00000009104	ENSRNOG00000006888
rno-miR-3574	ENSRNOT00000009104	ENSRNOG00000006888
novel_289	ENSRNOT00000009113	ENSRNOG00000006655
novel_183	ENSRNOT00000009114	ENSRNOG00000006450
rno-miR-18a-3p	ENSRNOT00000009114	ENSRNOG00000006450
rno-miR-23b-5p	ENSRNOT00000009114	ENSRNOG00000006450
rno-miR-346	ENSRNOT00000009114	ENSRNOG00000006450
rno-miR-3588	ENSRNOT00000009114	ENSRNOG00000006450
rno-miR-874-3p	ENSRNOT00000009114	ENSRNOG00000006450
rno-miR-877	ENSRNOT00000009129	ENSRNOG00000005639
rno-miR-3473	ENSRNOT00000009139	ENSRNOG00000005903
rno-miR-7578	ENSRNOT00000009156	ENSRNOG00000027115
novel_496	ENSRNOT00000009172	ENSRNOG00000006994
novel_496	ENSRNOT00000009184	ENSRNOG00000006776
novel_225	ENSRNOT00000009193	ENSRNOG00000006845
novel_226	ENSRNOT00000009193	ENSRNOG00000006845
novel_640	ENSRNOT00000009202	ENSRNOG00000006893
novel_183	ENSRNOT00000009207	ENSRNOG00000006898
rno-miR-3588	ENSRNOT00000009207	ENSRNOG00000006898
novel_226	ENSRNOT00000009230	ENSRNOG00000006950
rno-miR-188-3p	ENSRNOT00000009233	ENSRNOG00000006859
rno-miR-92b-5p	ENSRNOT00000009269	ENSRNOG00000006784
rno-miR-874-5p	ENSRNOT00000009275	ENSRNOG00000007083
rno-miR-874-5p	ENSRNOT00000009278	ENSRNOG00000006874
rno-miR-24-3p	ENSRNOT00000009283	ENSRNOG00000006873
rno-miR-484	ENSRNOT00000009283	ENSRNOG00000006873
rno-miR-760-3p	ENSRNOT00000009299	ENSRNOG00000006990
novel_496	ENSRNOT00000009313	ENSRNOG00000007002
rno-miR-1843a-5p	ENSRNOT00000009313	ENSRNOG00000007002
rno-miR-346	ENSRNOT00000009313	ENSRNOG00000007002
rno-miR-351-5p	ENSRNOT00000009313	ENSRNOG00000007002
rno-miR-760-3p	ENSRNOT00000009313	ENSRNOG00000007002
novel_514	ENSRNOT00000009316	ENSRNOG00000007084
rno-miR-345-3p	ENSRNOT00000009316	ENSRNOG00000007084
rno-miR-490-5p	ENSRNOT00000009316	ENSRNOG00000007084
rno-miR-493-3p	ENSRNOT00000009316	ENSRNOG00000007084
novel_344	ENSRNOT00000009321	ENSRNOG00000007118
novel_344	ENSRNOT00000009323	ENSRNOG00000007017
rno-miR-343	ENSRNOT00000009325	ENSRNOG00000006984
rno-miR-3541	ENSRNOT00000009325	ENSRNOG00000006984
rno-miR-3589	ENSRNOT00000009325	ENSRNOG00000006984
novel_226	ENSRNOT00000009333	ENSRNOG00000007091
rno-miR-760-3p	ENSRNOT00000009333	ENSRNOG00000007091
novel_496	ENSRNOT00000009342	ENSRNOG00000006931
novel_224	ENSRNOT00000009394	ENSRNOG00000007097
novel_183	ENSRNOT00000009425	ENSRNOG00000006939
rno-miR-24-3p	ENSRNOT00000009436	ENSRNOG00000007099
rno-miR-298-5p	ENSRNOT00000009436	ENSRNOG00000007099
rno-miR-423-5p	ENSRNOT00000009436	ENSRNOG00000007099
rno-miR-665	ENSRNOT00000009436	ENSRNOG00000007099
novel_635	ENSRNOT00000009437	ENSRNOG00000007160
rno-miR-18a-3p	ENSRNOT00000009439	ENSRNOG00000007131
novel_241	ENSRNOT00000009454	ENSRNOG00000007200
rno-miR-34a-5p	ENSRNOT00000009454	ENSRNOG00000007200
rno-miR-34c-5p	ENSRNOT00000009454	ENSRNOG00000007200
rno-miR-326-3p	ENSRNOT00000009468	ENSRNOG00000007054
rno-miR-330-3p	ENSRNOT00000009468	ENSRNOG00000007054
rno-miR-483-3p	ENSRNOT00000009468	ENSRNOG00000007054
rno-miR-484	ENSRNOT00000009483	ENSRNOG00000006976
rno-miR-881-3p	ENSRNOT00000009485	ENSRNOG00000007227
rno-miR-298-5p	ENSRNOT00000009496	ENSRNOG00000006490
rno-miR-3542	ENSRNOT00000009513	ENSRNOG00000007254
rno-miR-3589	ENSRNOT00000009515	ENSRNOG00000007178
novel_189	ENSRNOT00000009520	ENSRNOG00000007232
rno-miR-298-5p	ENSRNOT00000009532	ENSRNOG00000007230
novel_241	ENSRNOT00000009535	ENSRNOG00000007255
novel_496	ENSRNOT00000009542	ENSRNOG00000006957
novel_226	ENSRNOT00000009551	ENSRNOG00000007300
novel_514	ENSRNOT00000009555	ENSRNOG00000006916
novel_541	ENSRNOT00000009555	ENSRNOG00000006916
rno-miR-702-3p	ENSRNOT00000009555	ENSRNOG00000006916
[truncated: 14,039 more rows]
